# Supplementary material for: Dynamic transcriptome and chromatin architecture in granulosa cells during chicken folliculogenesis
Source: Nat Commun. 2022 Jan 10;13:131. doi: 10.1038/s41467-021-27800-9 (PMC8748434; doi:10.1038/s41467-021-27800-9)
Supplement: Supplementary file 4 — Supplementary Data 1 [file 41467_2021_27800_MOESM4_ESM.xlsx]

## Sheet: Supplementary Data 1
Supplementary Data 1 Sequencing data summary.
Data summary of RNA-seq for all 60 samples
Sample names	Raw base(Gb)	Raw reads(Mb)	Clean base(Gb)	Clean reads(Mb)	Q30(%)	Q20(%)	Guanine-Cytosine content(%)
SWF-1	11.59	38.63	11.41	38.02	87.16	95.02	47.91
SWF-2	15.56	51.86	15.28	50.92	88.44	95.5	48.62
SWF-3	12.85	42.83	12.64	42.12	87.12	94.92	48.74
SWF-4	12.39	41.32	12.21	40.72	87.38	95.05	48.5
SWF-5	10.75	35.83	10.54	35.14	87.62	95.16	48.61
SWF-6	15.22	50.74	14.98	49.95	87.22	94.98	48.51
SYF-1	11.74	39.12	11.57	38.56	86.99	94.91	48.16
SYF-2	15.67	52.22	15.36	51.2	88.29	95.41	48.29
SYF-3	13.61	45.38	13.41	44.69	88.31	95.42	48.12
SYF-4	12.57	41.9	12.34	41.14	88.19	95.38	48.14
SYF-5	11.44	38.14	11.28	37.61	87.34	95.03	48.49
SYF-6	13.29	44.3	13.02	43.4	88.58	95.52	48.59
LWF-1	14	46.66	13.8	46	88.28	95.41	49.05
LWF-2	14.57	48.57	14.25	47.51	88.38	95.45	48.79
LWF-3	14.21	47.36	13.97	46.57	87.91	95.27	48.72
LWF-4	12.49	41.65	12.26	40.87	87.88	95.25	48.7
LWF-5	13.17	43.91	12.94	43.15	87.39	95.06	48.63
LWF-6	14.9	49.66	14.64	48.79	88.89	95.66	48.43
LYF-1	13.46	44.86	13.25	44.15	87.11	94.93	48.3
LYF-2	15.73	52.43	15.39	51.29	88.25	95.39	48.68
LYF-3	12.44	41.47	12.26	40.86	86.91	94.84	48.26
LYF-4	14.76	49.22	14.43	48.1	87.27	94.97	47.87
LYF-5	11.57	38.57	11.35	37.85	88.03	95.27	49.12
LYF-6	9.39	31.3	9.26	30.88	87.94	95.27	48.36
F5-1	12.84	42.81	12.61	42.03	87.88	95.2	49.35
F5-2	14.24	47.47	13.94	46.47	87.55	95.08	48.5
F5-3	14	46.67	13.75	45.83	87.81	95.19	48.88
F5-4	11.42	38.07	11.24	37.45	87.94	95.25	48.95
F5-5	12.61	42.04	12.42	41.4	87.68	95.17	48.99
F5-6	15.54	51.81	15.23	50.78	88.8	95.6	48.97
F4-1	13.91	46.38	13.7	45.66	86.2	94.55	48.67
F4-2	16.78	55.92	16.47	54.9	87.97	95.26	49.42
F4-3	16.09	53.62	15.76	52.53	87.82	95.22	48.6
F4-4	13.79	45.98	13.59	45.29	87.97	95.28	49.41
F4-5	12.67	42.25	12.48	41.59	87.87	95.19	49.68
F4-6	15.47	51.58	15.23	50.75	88.28	95.4	48.94
F3-1	16.16	53.86	15.78	52.59	88.79	95.59	49.19
F3-2	15.69	52.3	15.33	51.09	88.33	95.39	49.12
F3-3	11.95	39.84	11.74	39.13	87.86	95.23	49.17
F3-4	15.68	52.25	15.43	51.42	88.41	95.45	49.19
F3-5	14.79	49.29	14.55	48.5	87.96	95.25	49.34
F3-6	13.8	46.01	13.56	45.19	88.23	95.38	49.11
F2-1	15.24	50.8	14.85	49.5	88.11	95.28	50.28
F2-2	16.47	54.89	16.16	53.85	88.38	95.38	50.73
F2-3	11.32	37.72	11.12	37.07	86.86	94.78	50.73
F2-4	12.81	42.71	12.59	41.97	88.05	95.27	50.06
F2-5	13.29	44.31	13.08	43.6	88.69	95.53	49.88
F2-6	16.54	55.14	16.29	54.29	88.04	95.27	49.78
F1-1	15.34	51.15	15.06	50.19	86.16	94.43	50.58
F1-2	17.51	58.37	17.13	57.09	87.68	95.11	50.17
F1-3	11.64	38.8	11.47	38.25	87.37	94.97	49.74
F1-4	14.48	48.26	14.23	47.43	87.98	95.21	51.37
F1-5	13.57	45.24	13.35	44.51	87.78	95.13	51.47
F1-6	14.62	48.74	14.36	47.87	86.65	94.66	50.34
POF-1	12.63	42.1	12.44	41.46	87.24	94.97	49.08
POF-2	16.16	53.85	15.81	52.7	87.42	95.05	48.16
POF-3	11.11	37.05	10.92	36.41	87.09	94.9	48.69
POF-4	13.11	43.68	12.9	43	87.86	95.22	48.88
POF-5	11.99	39.97	11.83	39.45	85.13	94.09	48.34
POF-6	14.54	48.47	14.21	47.38	88.69	95.55	49
Data summary of single cell transcriptome
Sample names	Number of cells	UMI/cell	Genes/cell	Raw base(Gb)	Raw reads(Mb)	Clean bases(Gb)	Clean reads(Mb)	Q30(%)	Q20(%)	Guanine-Cytosine content(%)
SWF	6596	12402.5	3325.05	149.57	498.58	132.89	443.49	84.84	74.69	37.08
F1	5996	12141.8	2513.91	124.78	415.94	84.83	283.13	85.51	74.57	38.74
POF	8801	9083.48	2774.02	123.47	411.56	106.2	354.55	83.92	72.9	37.49
Data summary of ATAC-seq
Sample names	Raw read pairs	Clean reads pairs	Mapped reads	Duplicate reads	Informative reads	% Raw
SWF	95603066	95597134	92300209	0.9714	45487941	47.58
F1	58092234	58089016	55906115	0.9671	34123494	58.7402
POF	63100265	63097500	60189669	0.9596	39125825	62.0058
Data summary of ChIP-seq
	Input			H3K27ac
Sample names	Clean bases(Gb)	Mapping ratio	dedupretain bases(Gb)	Clean bases(Gb)	Mapping ratio	dedupretain bases(Gb)
SWF-A	20.3	0.9767	14.99	19.7	0.9726	14.47
SWF-B	23.7	0.9831	17.41	21.07	0.9766	15.75
F1-A	19.36	0.9742	14.32	23.58	0.973	16.26
F1-B	19.58	0.9832	12.91	22.78	0.9849	15.87
POF-A	18.08	0.9799	13.36	22.78	0.9807	14.6
POF-B	21.99	0.9814	15.16	31.86	0.9743	23.7
