# Supplementary material for: Dynamic transcriptome and chromatin architecture in granulosa cells during chicken folliculogenesis
Source: Nat Commun. 2022 Jan 10;13:131. doi: 10.1038/s41467-021-27800-9 (PMC8748434; doi:10.1038/s41467-021-27800-9)
Supplement: Supplementary file 5 — Supplementary Data 2 [file 41467_2021_27800_MOESM5_ESM.xlsx]

## Sheet: Supplementary Data 2
Supplementary Data 2 The top 1% highly expressed genes at each stage.
SWF	LWF	SYF	LYF	F5	F4	F3	F2	F1	POF
ENSGALG00000048899	ENSGALG00000015326	ENSGALG00000005907	ENSGALG00000053077	ENSGALG00000003532	ENSGALG00000033446	ENSGALG00000046715	ENSGALG00000000719	ENSGALG00000002837	ENSGALG00000049136
ENSGALG00000008677	ENSGALG00000006474	ENSGALG00000050216	ENSGALG00000027142	ENSGALG00000028770	ENSGALG00000000719	ENSGALG00000008348	ENSGALG00000004831	ENSGALG00000034811	ENSGALG00000003803
ENSGALG00000008667	ENSGALG00000002421	ENSGALG00000034591	ENSGALG00000051739	ENSGALG00000007205	ENSGALG00000002197	ENSGALG00000002644	ENSGALG00000006261	ENSGALG00000049875	ENSGALG00000040098
ENSGALG00000034591	ENSGALG00000001658	ENSGALG00000003197	ENSGALG00000036774	ENSGALG00000001000	ENSGALG00000009070	ENSGALG00000020260	ENSGALG00000002837	ENSGALG00000009095	ENSGALG00000035996
ENSGALG00000031582	ENSGALG00000015082	ENSGALG00000049136	ENSGALG00000038290	ENSGALG00000006702	ENSGALG00000017216	ENSGALG00000017216	ENSGALG00000035626	ENSGALG00000028537	ENSGALG00000007606
ENSGALG00000052075	ENSGALG00000007936	ENSGALG00000016775	ENSGALG00000032335	ENSGALG00000045729	ENSGALG00000055094	ENSGALG00000036955	ENSGALG00000029282	ENSGALG00000038003	ENSGALG00000039190
ENSGALG00000007403	ENSGALG00000008806	ENSGALG00000012172	ENSGALG00000012172	ENSGALG00000007611	ENSGALG00000023904	ENSGALG00000002595	ENSGALG00000014833	ENSGALG00000008348	ENSGALG00000005922
ENSGALG00000009668	ENSGALG00000032247	ENSGALG00000028749	ENSGALG00000003197	ENSGALG00000020260	ENSGALG00000015233	ENSGALG00000055094	ENSGALG00000007114	ENSGALG00000002197	ENSGALG00000004107
ENSGALG00000015326	ENSGALG00000023294	ENSGALG00000038290	ENSGALG00000046715	ENSGALG00000009070	ENSGALG00000047425	ENSGALG00000033789	ENSGALG00000015326	ENSGALG00000006261	ENSGALG00000048899
ENSGALG00000010741	ENSGALG00000008314	ENSGALG00000008066	ENSGALG00000015110	ENSGALG00000011276	ENSGALG00000041708	ENSGALG00000002837	ENSGALG00000030280	ENSGALG00000029282	ENSGALG00000036086
ENSGALG00000003445	ENSGALG00000016775	ENSGALG00000006546	ENSGALG00000049807	ENSGALG00000002932	ENSGALG00000034811	ENSGALG00000004946	ENSGALG00000032247	ENSGALG00000002595	ENSGALG00000008066
ENSGALG00000009086	ENSGALG00000003803	ENSGALG00000036774	ENSGALG00000013990	ENSGALG00000004588	ENSGALG00000028600	ENSGALG00000001250	ENSGALG00000020260	ENSGALG00000004848	ENSGALG00000032465
ENSGALG00000006474	ENSGALG00000012172	ENSGALG00000011409	ENSGALG00000003547	ENSGALG00000004521	ENSGALG00000049807	ENSGALG00000023904	ENSGALG00000007205	ENSGALG00000002932	ENSGALG00000020260
ENSGALG00000037863	ENSGALG00000007205	ENSGALG00000013990	ENSGALG00000035836	ENSGALG00000028600	ENSGALG00000004946	ENSGALG00000033446	ENSGALG00000008348	ENSGALG00000016232	ENSGALG00000043768
ENSGALG00000002160	ENSGALG00000014908	ENSGALG00000009687	ENSGALG00000019312	ENSGALG00000049871	ENSGALG00000003547	ENSGALG00000028600	ENSGALG00000054770	ENSGALG00000054770	ENSGALG00000007611
ENSGALG00000008806	ENSGALG00000027142	ENSGALG00000011464	ENSGALG00000023294	ENSGALG00000038003	ENSGALG00000038672	ENSGALG00000030120	ENSGALG00000032465	ENSGALG00000001250	ENSGALG00000047152
ENSGALG00000001658	ENSGALG00000002569	ENSGALG00000037805	ENSGALG00000008677	ENSGALG00000033446	ENSGALG00000001000	ENSGALG00000040098	ENSGALG00000004848	ENSGALG00000009070	ENSGALG00000040368
ENSGALG00000010238	ENSGALG00000011464	ENSGALG00000006474	ENSGALG00000015030	ENSGALG00000005922	ENSGALG00000016232	ENSGALG00000009560	ENSGALG00000005922	ENSGALG00000006512	ENSGALG00000016232
ENSGALG00000006326	ENSGALG00000003445	ENSGALG00000007205	ENSGALG00000047488	ENSGALG00000008806	ENSGALG00000016392	ENSGALG00000004831	ENSGALG00000002932	ENSGALG00000010023	ENSGALG00000033212
ENSGALG00000026449	ENSGALG00000042008	ENSGALG00000004161	ENSGALG00000048899	ENSGALG00000055094	ENSGALG00000020260	ENSGALG00000032335	ENSGALG00000000364	ENSGALG00000001000	ENSGALG00000054765
ENSGALG00000016996	ENSGALG00000011483	ENSGALG00000053077	ENSGALG00000010238	ENSGALG00000008590	ENSGALG00000051001	ENSGALG00000006512	ENSGALG00000034811	ENSGALG00000016610	ENSGALG00000055053
ENSGALG00000033789	ENSGALG00000048899	ENSGALG00000037669	ENSGALG00000010166	ENSGALG00000004848	ENSGALG00000052645	ENSGALG00000019312	ENSGALG00000001250	ENSGALG00000004588	ENSGALG00000013990
ENSGALG00000002569	ENSGALG00000040260	ENSGALG00000008314	ENSGALG00000045729	ENSGALG00000033789	ENSGALG00000038612	ENSGALG00000016996	ENSGALG00000016232	ENSGALG00000007611	ENSGALG00000033884
ENSGALG00000042008	ENSGALG00000003197	ENSGALG00000032247	ENSGALG00000037805	ENSGALG00000017330	ENSGALG00000019312	ENSGALG00000005551	ENSGALG00000049875	ENSGALG00000009519	ENSGALG00000049810
ENSGALG00000015030	ENSGALG00000039209	ENSGALG00000003532	ENSGALG00000010237	ENSGALG00000015233	ENSGALG00000002932	ENSGALG00000032247	ENSGALG00000002197	ENSGALG00000017330	ENSGALG00000036955
ENSGALG00000003359	ENSGALG00000055094	ENSGALG00000035252	ENSGALG00000002421	ENSGALG00000003547	ENSGALG00000014833	ENSGALG00000004848	ENSGALG00000006512	ENSGALG00000002377	ENSGALG00000028520
ENSGALG00000037332	ENSGALG00000013990	ENSGALG00000048899	ENSGALG00000028770	ENSGALG00000036955	ENSGALG00000004848	ENSGALG00000007153	ENSGALG00000040672	ENSGALG00000028627	ENSGALG00000035079
ENSGALG00000007936	ENSGALG00000028872	ENSGALG00000028872	ENSGALG00000004818	ENSGALG00000027035	ENSGALG00000023157	ENSGALG00000000719	ENSGALG00000001000	ENSGALG00000028600	ENSGALG00000007863
ENSGALG00000005001	ENSGALG00000034591	ENSGALG00000035079	ENSGALG00000028749	ENSGALG00000014442	ENSGALG00000046715	ENSGALG00000006096	ENSGALG00000008306	ENSGALG00000002868	ENSGALG00000007711
ENSGALG00000054765	ENSGALG00000005139	ENSGALG00000015617	ENSGALG00000052645	ENSGALG00000005551	ENSGALG00000035836	ENSGALG00000006261	ENSGALG00000028600	ENSGALG00000015028	ENSGALG00000035060
ENSGALG00000031593	ENSGALG00000036774	ENSGALG00000004818	ENSGALG00000006423	ENSGALG00000019312	ENSGALG00000008348	ENSGALG00000010023	ENSGALG00000010023	ENSGALG00000027035	ENSGALG00000008806
ENSGALG00000012172	ENSGALG00000008066	ENSGALG00000007863	ENSGALG00000041277	ENSGALG00000011214	ENSGALG00000007611	ENSGALG00000033212	ENSGALG00000009538	ENSGALG00000035626	ENSGALG00000017330
ENSGALG00000023294	ENSGALG00000005001	ENSGALG00000011276	ENSGALG00000016775	ENSGALG00000001250	ENSGALG00000005551	ENSGALG00000037332	ENSGALG00000007611	ENSGALG00000020260	ENSGALG00000002210
ENSGALG00000004848	ENSGALG00000011409	ENSGALG00000002421	ENSGALG00000015617	ENSGALG00000007711	ENSGALG00000052818	ENSGALG00000016392	ENSGALG00000036955	ENSGALG00000035079	ENSGALG00000001250
ENSGALG00000003803	ENSGALG00000037805	ENSGALG00000045729	ENSGALG00000032247	ENSGALG00000002421	ENSGALG00000006512	ENSGALG00000002932	ENSGALG00000009601	ENSGALG00000013990	ENSGALG00000043287
ENSGALG00000007205	ENSGALG00000010238	ENSGALG00000052192	ENSGALG00000035079	ENSGALG00000036774	ENSGALG00000033789	ENSGALG00000002197	ENSGALG00000037332	ENSGALG00000008590	ENSGALG00000014723
ENSGALG00000008348	ENSGALG00000001634	ENSGALG00000017299	ENSGALG00000007205	ENSGALG00000007863	ENSGALG00000014442	ENSGALG00000032465	ENSGALG00000017330	ENSGALG00000047890	ENSGALG00000027035
ENSGALG00000028749	ENSGALG00000033789	ENSGALG00000001634	ENSGALG00000051001	ENSGALG00000037332	ENSGALG00000009601	ENSGALG00000009601	ENSGALG00000004588	ENSGALG00000037332	ENSGALG00000004521
ENSGALG00000015082	ENSGALG00000052075	ENSGALG00000015780	ENSGALG00000003532	ENSGALG00000047425	ENSGALG00000037332	ENSGALG00000014442	ENSGALG00000016610	ENSGALG00000008806	ENSGALG00000028204
ENSGALG00000047488	ENSGALG00000011214	ENSGALG00000003359	ENSGALG00000028872	ENSGALG00000001658	ENSGALG00000033212	ENSGALG00000054770	ENSGALG00000055094	ENSGALG00000007205	ENSGALG00000041826
ENSGALG00000002189	ENSGALG00000023172	ENSGALG00000033446	ENSGALG00000037838	ENSGALG00000013990	ENSGALG00000004588	ENSGALG00000016610	ENSGALG00000032335	ENSGALG00000036774	ENSGALG00000036774
ENSGALG00000027142	ENSGALG00000015195	ENSGALG00000010124	ENSGALG00000001992	ENSGALG00000008348	ENSGALG00000002210	ENSGALG00000034811	ENSGALG00000033212	ENSGALG00000007711	ENSGALG00000031593
ENSGALG00000016775	ENSGALG00000017299	ENSGALG00000015195	ENSGALG00000035252	ENSGALG00000003197	ENSGALG00000040672	ENSGALG00000030280	ENSGALG00000002377	ENSGALG00000008306	ENSGALG00000011276
ENSGALG00000005139	ENSGALG00000033446	ENSGALG00000031890	ENSGALG00000052818	ENSGALG00000040672	ENSGALG00000005922	ENSGALG00000002210	ENSGALG00000014862	ENSGALG00000036955	ENSGALG00000003197
ENSGALG00000011464	ENSGALG00000028749	ENSGALG00000026490	ENSGALG00000004848	ENSGALG00000002868	ENSGALG00000007114	ENSGALG00000045729	ENSGALG00000002868	ENSGALG00000001658	ENSGALG00000002868
ENSGALG00000013990	ENSGALG00000004161	ENSGALG00000010238	ENSGALG00000014877	ENSGALG00000004946	ENSGALG00000050866	ENSGALG00000004769	ENSGALG00000005551	ENSGALG00000042103	ENSGALG00000010402
ENSGALG00000001000	ENSGALG00000002157	ENSGALG00000010243	ENSGALG00000010243	ENSGALG00000011290	ENSGALG00000031360	ENSGALG00000040672	ENSGALG00000007153	ENSGALG00000003197	ENSGALG00000051739
ENSGALG00000036774	ENSGALG00000026490	ENSGALG00000002157	ENSGALG00000007863	ENSGALG00000051598	ENSGALG00000032247	ENSGALG00000035836	ENSGALG00000031723	ENSGALG00000009601	ENSGALG00000026449
ENSGALG00000003197	ENSGALG00000016609	ENSGALG00000015339	ENSGALG00000010124	ENSGALG00000006512	ENSGALG00000008590	ENSGALG00000016232	ENSGALG00000007863	ENSGALG00000004107	ENSGALG00000000364
ENSGALG00000031890	ENSGALG00000035252	ENSGALG00000041323	ENSGALG00000054180	ENSGALG00000051517	ENSGALG00000004521	ENSGALG00000031723	ENSGALG00000004107	ENSGALG00000043768	ENSGALG00000037402
ENSGALG00000033446	ENSGALG00000004848	ENSGALG00000035836	ENSGALG00000001634	ENSGALG00000033212	ENSGALG00000006261	ENSGALG00000007114	ENSGALG00000009560	ENSGALG00000015326	ENSGALG00000014324
ENSGALG00000014261	ENSGALG00000003359	ENSGALG00000003966	ENSGALG00000015339	ENSGALG00000027142	ENSGALG00000002595	ENSGALG00000014833	ENSGALG00000036774	ENSGALG00000036229	ENSGALG00000002160
ENSGALG00000037805	ENSGALG00000007863	ENSGALG00000004725	ENSGALG00000001000	ENSGALG00000038672	ENSGALG00000017330	ENSGALG00000015105	ENSGALG00000035079	ENSGALG00000005551	ENSGALG00000034788
ENSGALG00000006423	ENSGALG00000006876	ENSGALG00000004848	ENSGALG00000006179	ENSGALG00000004509	ENSGALG00000030280	ENSGALG00000007611	ENSGALG00000008806	ENSGALG00000032335	ENSGALG00000011290
ENSGALG00000008066	ENSGALG00000009601	ENSGALG00000008620	ENSGALG00000015780	ENSGALG00000002210	ENSGALG00000007863	ENSGALG00000004107	ENSGALG00000007711	ENSGALG00000055094	ENSGALG00000028600
ENSGALG00000011409	ENSGALG00000031890	ENSGALG00000039209	ENSGALG00000054770	ENSGALG00000030280	ENSGALG00000008806	ENSGALG00000023157	ENSGALG00000027035	ENSGALG00000008684	ENSGALG00000027142
ENSGALG00000052192	ENSGALG00000035079	ENSGALG00000041277	ENSGALG00000005490	ENSGALG00000012172	ENSGALG00000004107	ENSGALG00000017330	ENSGALG00000008684	ENSGALG00000019312	ENSGALG00000004769
ENSGALG00000030016	ENSGALG00000004818	ENSGALG00000012229	ENSGALG00000036790	ENSGALG00000023294	ENSGALG00000002421	ENSGALG00000002421	ENSGALG00000035836	ENSGALG00000033212	ENSGALG00000036229
ENSGALG00000002157	ENSGALG00000015030	ENSGALG00000054180	ENSGALG00000011276	ENSGALG00000038612	ENSGALG00000010023	ENSGALG00000007863	ENSGALG00000033446	ENSGALG00000051517	ENSGALG00000023294
ENSGALG00000006261	ENSGALG00000050216	ENSGALG00000006179	ENSGALG00000002157	ENSGALG00000004107	ENSGALG00000032465	ENSGALG00000004588	ENSGALG00000036686	ENSGALG00000031723	ENSGALG00000046616
ENSGALG00000001634	ENSGALG00000015028	ENSGALG00000032335	ENSGALG00000017299	ENSGALG00000032247	ENSGALG00000031723	ENSGALG00000004509	ENSGALG00000013990	ENSGALG00000014442	ENSGALG00000026077
ENSGALG00000054180	ENSGALG00000009512	ENSGALG00000033789	ENSGALG00000033446	ENSGALG00000029500	ENSGALG00000016610	ENSGALG00000004521	ENSGALG00000019312	ENSGALG00000027142	ENSGALG00000028774
ENSGALG00000015195	ENSGALG00000015617	ENSGALG00000001000	ENSGALG00000008620	ENSGALG00000049807	ENSGALG00000051517	ENSGALG00000005922	ENSGALG00000002421	ENSGALG00000007863	ENSGALG00000047941
ENSGALG00000004769	ENSGALG00000001250	ENSGALG00000048612	ENSGALG00000051517	ENSGALG00000006261	ENSGALG00000001658	ENSGALG00000008684	ENSGALG00000034788	ENSGALG00000009560	ENSGALG00000014857
ENSGALG00000035079	ENSGALG00000012229	ENSGALG00000004952	ENSGALG00000014908	ENSGALG00000002595	ENSGALG00000027035	ENSGALG00000029837	ENSGALG00000043768	ENSGALG00000015082	ENSGALG00000001992
ENSGALG00000017052	ENSGALG00000010124	ENSGALG00000007699	ENSGALG00000003966	ENSGALG00000034982	ENSGALG00000004769	ENSGALG00000007711	ENSGALG00000001658	ENSGALG00000016609	ENSGALG00000008677
ENSGALG00000017299	ENSGALG00000015339	ENSGALG00000006423	ENSGALG00000026490	ENSGALG00000005490	ENSGALG00000004509	ENSGALG00000008806	ENSGALG00000008590	ENSGALG00000002210	ENSGALG00000052798
ENSGALG00000012229	ENSGALG00000006423	ENSGALG00000036790	ENSGALG00000006702	ENSGALG00000004818	ENSGALG00000029837	ENSGALG00000051517	ENSGALG00000002210	ENSGALG00000014862	ENSGALG00000005490
ENSGALG00000023172	ENSGALG00000003966	ENSGALG00000005001	ENSGALG00000015195	ENSGALG00000051001	ENSGALG00000007711	ENSGALG00000001658	ENSGALG00000051517	ENSGALG00000011290	ENSGALG00000050001
ENSGALG00000026490	ENSGALG00000048612	ENSGALG00000002595	ENSGALG00000005001	ENSGALG00000031723	ENSGALG00000036774	ENSGALG00000036774	ENSGALG00000014442	ENSGALG00000012172	ENSGALG00000015082
ENSGALG00000028872	ENSGALG00000041323	ENSGALG00000047941	ENSGALG00000028664	ENSGALG00000037805	ENSGALG00000008684	ENSGALG00000002377	ENSGALG00000003197	ENSGALG00000009538	ENSGALG00000028627
ENSGALG00000050216	ENSGALG00000007699	ENSGALG00000051517	ENSGALG00000005597	ENSGALG00000052645	ENSGALG00000013990	ENSGALG00000008590	ENSGALG00000004509	ENSGALG00000002421	ENSGALG00000015617
ENSGALG00000038672	ENSGALG00000008620	ENSGALG00000005490	ENSGALG00000012229	ENSGALG00000010023	ENSGALG00000009621	ENSGALG00000027035	ENSGALG00000015105	ENSGALG00000007153	ENSGALG00000037805
ENSGALG00000011483	ENSGALG00000001000	ENSGALG00000015030	ENSGALG00000033789	ENSGALG00000006179	ENSGALG00000016996	ENSGALG00000043768	ENSGALG00000027142	ENSGALG00000016775	ENSGALG00000026490
ENSGALG00000007863	ENSGALG00000004952	ENSGALG00000055094	ENSGALG00000001475	ENSGALG00000009601	ENSGALG00000027142	ENSGALG00000050001	ENSGALG00000036229	ENSGALG00000033446	ENSGALG00000016775
ENSGALG00000017644	ENSGALG00000006261	ENSGALG00000006702	ENSGALG00000029583	ENSGALG00000009621	ENSGALG00000002868	ENSGALG00000009621	ENSGALG00000004769	ENSGALG00000017644	ENSGALG00000003948
ENSGALG00000002210	ENSGALG00000032335	ENSGALG00000016610	ENSGALG00000008348	ENSGALG00000035079	ENSGALG00000051598	ENSGALG00000035079	ENSGALG00000029837	ENSGALG00000026490	ENSGALG00000001634
ENSGALG00000041323	ENSGALG00000010243	ENSGALG00000037716	ENSGALG00000001250	ENSGALG00000015617	ENSGALG00000015105	ENSGALG00000002868	ENSGALG00000004521	ENSGALG00000004769	ENSGALG00000004818
ENSGALG00000032335	ENSGALG00000004769	ENSGALG00000047425	ENSGALG00000009601	ENSGALG00000015082	ENSGALG00000011290	ENSGALG00000040368	ENSGALG00000011290	ENSGALG00000015105	ENSGALG00000033535
ENSGALG00000004818	ENSGALG00000054180	ENSGALG00000010077	ENSGALG00000004952	ENSGALG00000007114	ENSGALG00000050001	ENSGALG00000036229	ENSGALG00000023157	ENSGALG00000004509	ENSGALG00000047196
ENSGALG00000035252	ENSGALG00000008348	ENSGALG00000007114	ENSGALG00000007699	ENSGALG00000041708	ENSGALG00000003197	ENSGALG00000050866	ENSGALG00000012172	ENSGALG00000005490	ENSGALG00000012172
ENSGALG00000008620	ENSGALG00000054765	ENSGALG00000006261	ENSGALG00000048612	ENSGALG00000015339	ENSGALG00000037805	ENSGALG00000013990	ENSGALG00000005490	ENSGALG00000036686	ENSGALG00000016205
ENSGALG00000004952	ENSGALG00000047488	ENSGALG00000037838	ENSGALG00000055094	ENSGALG00000050001	ENSGALG00000005490	ENSGALG00000027142	ENSGALG00000016609	ENSGALG00000052075	ENSGALG00000004509
ENSGALG00000051598	ENSGALG00000010077	ENSGALG00000009601	ENSGALG00000036955	ENSGALG00000002157	ENSGALG00000035996	ENSGALG00000015110	ENSGALG00000015082	ENSGALG00000037805	ENSGALG00000029837
ENSGALG00000037838	ENSGALG00000036346	ENSGALG00000047488	ENSGALG00000011214	ENSGALG00000005597	ENSGALG00000035079	ENSGALG00000026300	ENSGALG00000037805	ENSGALG00000004952	ENSGALG00000032506
ENSGALG00000007699	ENSGALG00000052192	ENSGALG00000001992	ENSGALG00000010077	ENSGALG00000012229	ENSGALG00000012172	ENSGALG00000003197	ENSGALG00000045729	ENSGALG00000035836	ENSGALG00000003966
ENSGALG00000015339	ENSGALG00000037838	ENSGALG00000008348	ENSGALG00000036001	ENSGALG00000052818	ENSGALG00000005597	ENSGALG00000035996	ENSGALG00000026300	ENSGALG00000001634	ENSGALG00000029583
ENSGALG00000048612	ENSGALG00000041277	ENSGALG00000011214	ENSGALG00000037716	ENSGALG00000029837	ENSGALG00000012229	ENSGALG00000037805	ENSGALG00000016775	ENSGALG00000045729	ENSGALG00000036686
ENSGALG00000047425	ENSGALG00000036790	ENSGALG00000002813	ENSGALG00000017052	ENSGALG00000041143	ENSGALG00000004818	ENSGALG00000005597	ENSGALG00000009621	ENSGALG00000003966	ENSGALG00000002157
ENSGALG00000010124	ENSGALG00000006179	ENSGALG00000036955	ENSGALG00000028600	ENSGALG00000016775	ENSGALG00000023294	ENSGALG00000005490	ENSGALG00000026490	ENSGALG00000009621	ENSGALG00000051517
ENSGALG00000036790	ENSGALG00000037716	ENSGALG00000052075	ENSGALG00000047425	ENSGALG00000035996	ENSGALG00000000812	ENSGALG00000016609	ENSGALG00000009512	ENSGALG00000000364	ENSGALG00000009856
ENSGALG00000031723	ENSGALG00000017052	ENSGALG00000014908	ENSGALG00000010023	ENSGALG00000035252	ENSGALG00000043768	ENSGALG00000011290	ENSGALG00000035996	ENSGALG00000004521	ENSGALG00000012229
ENSGALG00000015617	ENSGALG00000005490	ENSGALG00000015105	ENSGALG00000006512	ENSGALG00000000812	ENSGALG00000002377	ENSGALG00000000812	ENSGALG00000015617	ENSGALG00000015617	ENSGALG00000004952
ENSGALG00000010243	ENSGALG00000037332	ENSGALG00000010166	ENSGALG00000031723	ENSGALG00000004769	ENSGALG00000054770	ENSGALG00000031360	ENSGALG00000052075	ENSGALG00000012229	ENSGALG00000028872
ENSGALG00000010077	ENSGALG00000002813	ENSGALG00000001475	ENSGALG00000006261	ENSGALG00000008620	ENSGALG00000006179	ENSGALG00000012172	ENSGALG00000004952	ENSGALG00000010077	ENSGALG00000006326
ENSGALG00000004107	ENSGALG00000051517	ENSGALG00000031723	ENSGALG00000016610	ENSGALG00000008684	ENSGALG00000015617	ENSGALG00000009512	ENSGALG00000012229	ENSGALG00000026300	ENSGALG00000010023
ENSGALG00000041277	ENSGALG00000036955	ENSGALG00000001465	ENSGALG00000002595	ENSGALG00000046715	ENSGALG00000040368	ENSGALG00000051598	ENSGALG00000003966	ENSGALG00000002157	ENSGALG00000007114
ENSGALG00000003966	ENSGALG00000035836	ENSGALG00000009512	ENSGALG00000001465	ENSGALG00000016610	ENSGALG00000015110	ENSGALG00000023294	ENSGALG00000001634	ENSGALG00000006179	ENSGALG00000015195
ENSGALG00000036955	ENSGALG00000004725	ENSGALG00000028664	ENSGALG00000050001	ENSGALG00000003966	ENSGALG00000015082	ENSGALG00000030016	ENSGALG00000050001	ENSGALG00000015339	ENSGALG00000010077
ENSGALG00000004161	ENSGALG00000047425	ENSGALG00000028600	ENSGALG00000038672	ENSGALG00000014432	ENSGALG00000026300	ENSGALG00000053991	ENSGALG00000006179	ENSGALG00000023157	ENSGALG00000026383
ENSGALG00000051517	ENSGALG00000016996	ENSGALG00000004871	ENSGALG00000037332	ENSGALG00000002377	ENSGALG00000036229	ENSGALG00000012229	ENSGALG00000040368	ENSGALG00000035996	ENSGALG00000010124
ENSGALG00000001559	ENSGALG00000031723	ENSGALG00000004769	ENSGALG00000002813	ENSGALG00000015110	ENSGALG00000034982	ENSGALG00000015617	ENSGALG00000002157	ENSGALG00000015195	ENSGALG00000006179
ENSGALG00000006179	ENSGALG00000038672	ENSGALG00000001250	ENSGALG00000004769	ENSGALG00000015105	ENSGALG00000053991	ENSGALG00000046828	ENSGALG00000030016	ENSGALG00000029837	ENSGALG00000015339
ENSGALG00000005490	ENSGALG00000002595	ENSGALG00000049865	ENSGALG00000052075	ENSGALG00000004952	ENSGALG00000016609	ENSGALG00000052075	ENSGALG00000015028	ENSGALG00000035252	ENSGALG00000014432
ENSGALG00000010166	ENSGALG00000010023	ENSGALG00000010023	ENSGALG00000004871	ENSGALG00000015195	ENSGALG00000002157	ENSGALG00000015082	ENSGALG00000015339	ENSGALG00000014432	ENSGALG00000017299
ENSGALG00000035996	ENSGALG00000001475	ENSGALG00000050001	ENSGALG00000015105	ENSGALG00000001465	ENSGALG00000015339	ENSGALG00000006179	ENSGALG00000015195	ENSGALG00000034788	ENSGALG00000035252
ENSGALG00000040368	ENSGALG00000004871	ENSGALG00000038672	ENSGALG00000007114	ENSGALG00000017299	ENSGALG00000046828	ENSGALG00000016775	ENSGALG00000014432	ENSGALG00000008620	ENSGALG00000008620
ENSGALG00000004725	ENSGALG00000010166	ENSGALG00000006512	ENSGALG00000014432	ENSGALG00000001634	ENSGALG00000001465	ENSGALG00000004818	ENSGALG00000017644	ENSGALG00000040368	ENSGALG00000008684
ENSGALG00000002813	ENSGALG00000049865	ENSGALG00000000474	ENSGALG00000033212	ENSGALG00000040368	ENSGALG00000014432	ENSGALG00000002157	ENSGALG00000005597	ENSGALG00000004818	ENSGALG00000043234
ENSGALG00000010023	ENSGALG00000051598	ENSGALG00000005948	ENSGALG00000004107	ENSGALG00000036790	ENSGALG00000016775	ENSGALG00000034982	ENSGALG00000035252	ENSGALG00000030016	ENSGALG00000041143
ENSGALG00000037716	ENSGALG00000004107	ENSGALG00000004509	ENSGALG00000004509	ENSGALG00000010124	ENSGALG00000004952	ENSGALG00000042750	ENSGALG00000008620	ENSGALG00000017299	ENSGALG00000042478
ENSGALG00000008684	ENSGALG00000017644	ENSGALG00000015704	ENSGALG00000049865	ENSGALG00000032465	ENSGALG00000008620	ENSGALG00000003966	ENSGALG00000004818	ENSGALG00000010124	ENSGALG00000001658
ENSGALG00000050001	ENSGALG00000004509	ENSGALG00000033212	ENSGALG00000008684	ENSGALG00000026300	ENSGALG00000003966	ENSGALG00000026490	ENSGALG00000015110	ENSGALG00000007699	ENSGALG00000001465
ENSGALG00000004871	ENSGALG00000005948	ENSGALG00000017052	ENSGALG00000051598	ENSGALG00000026490	ENSGALG00000026490	ENSGALG00000015339	ENSGALG00000010077	ENSGALG00000005597	ENSGALG00000016348
ENSGALG00000001475	ENSGALG00000050001	ENSGALG00000014877	ENSGALG00000000474	ENSGALG00000007699	ENSGALG00000001634	ENSGALG00000001465	ENSGALG00000023294	ENSGALG00000023294	ENSGALG00000036790
ENSGALG00000005948	ENSGALG00000001465	ENSGALG00000037332	ENSGALG00000002210	ENSGALG00000010077	ENSGALG00000017644	ENSGALG00000004952	ENSGALG00000046828	ENSGALG00000036790	ENSGALG00000002377
ENSGALG00000014877	ENSGALG00000028600	ENSGALG00000008684	ENSGALG00000000812	ENSGALG00000028872	ENSGALG00000015195	ENSGALG00000017644	ENSGALG00000007699	ENSGALG00000015110	ENSGALG00000042750
ENSGALG00000035836	ENSGALG00000008684	ENSGALG00000016609	ENSGALG00000005948	ENSGALG00000016996	ENSGALG00000035252	ENSGALG00000014432	ENSGALG00000054765	ENSGALG00000009512	ENSGALG00000048109
ENSGALG00000028600	ENSGALG00000028664	ENSGALG00000006876	ENSGALG00000017644	ENSGALG00000037716	ENSGALG00000041143	ENSGALG00000007220	ENSGALG00000010124	ENSGALG00000043379	ENSGALG00000055094
ENSGALG00000036346	ENSGALG00000002210	ENSGALG00000014432	ENSGALG00000035996	ENSGALG00000048612	ENSGALG00000017299	ENSGALG00000001634	ENSGALG00000001465	ENSGALG00000028872	ENSGALG00000046828
ENSGALG00000049865	ENSGALG00000000474	ENSGALG00000004107	ENSGALG00000029500	ENSGALG00000046828	ENSGALG00000007699	ENSGALG00000015195	ENSGALG00000017299	ENSGALG00000046828	ENSGALG00000014616
ENSGALG00000004509	ENSGALG00000015704	ENSGALG00000000812	ENSGALG00000015704	ENSGALG00000054770	ENSGALG00000052075	ENSGALG00000054765	ENSGALG00000031360	ENSGALG00000042750	ENSGALG00000032079
ENSGALG00000000812	ENSGALG00000001992	ENSGALG00000035996	ENSGALG00000040368	ENSGALG00000017644	ENSGALG00000010077	ENSGALG00000041143	ENSGALG00000000812	ENSGALG00000042478	ENSGALG00000004184
ENSGALG00000028664	ENSGALG00000000812	ENSGALG00000054765	ENSGALG00000043379	ENSGALG00000004871	ENSGALG00000010124	ENSGALG00000008620	ENSGALG00000042750	ENSGALG00000004871	ENSGALG00000051598
ENSGALG00000015704	ENSGALG00000033212	ENSGALG00000051598	ENSGALG00000016609	ENSGALG00000000474	ENSGALG00000015704	ENSGALG00000035252	ENSGALG00000053991	ENSGALG00000032079	ENSGALG00000000474
ENSGALG00000002595	ENSGALG00000040368	ENSGALG00000043379	ENSGALG00000016996	ENSGALG00000015704	ENSGALG00000042750	ENSGALG00000007699	ENSGALG00000036790	ENSGALG00000001465	ENSGALG00000007699
ENSGALG00000033212	ENSGALG00000014432	ENSGALG00000032002	ENSGALG00000013409	ENSGALG00000016609	ENSGALG00000048612	ENSGALG00000010077	ENSGALG00000043379	ENSGALG00000007220	ENSGALG00000026300
ENSGALG00000001465	ENSGALG00000014877	ENSGALG00000017644	ENSGALG00000029837	ENSGALG00000002813	ENSGALG00000036790	ENSGALG00000017299	ENSGALG00000007220	ENSGALG00000048612	ENSGALG00000002813
ENSGALG00000000474	ENSGALG00000030016	ENSGALG00000011475	ENSGALG00000011475	ENSGALG00000043768	ENSGALG00000037716	ENSGALG00000048612	ENSGALG00000048612	ENSGALG00000049865	ENSGALG00000004871
ENSGALG00000011475	ENSGALG00000032002	ENSGALG00000002210	ENSGALG00000026300	ENSGALG00000029583	ENSGALG00000030016	ENSGALG00000037716	ENSGALG00000004871	ENSGALG00000013409	ENSGALG00000037716
ENSGALG00000001992	ENSGALG00000011475	ENSGALG00000040368	ENSGALG00000002377	ENSGALG00000049865	ENSGALG00000007220	ENSGALG00000010124	ENSGALG00000037716	ENSGALG00000050001	ENSGALG00000048612
ENSGALG00000014432	ENSGALG00000043379	ENSGALG00000037441	ENSGALG00000054765	ENSGALG00000052075	ENSGALG00000028872	ENSGALG00000032079	ENSGALG00000049865	ENSGALG00000000474	ENSGALG00000053991
ENSGALG00000004521	ENSGALG00000035996	ENSGALG00000016996	ENSGALG00000032002	ENSGALG00000007220	ENSGALG00000000474	ENSGALG00000052797	ENSGALG00000032079	ENSGALG00000037716	ENSGALG00000041459
ENSGALG00000006512	ENSGALG00000037441	ENSGALG00000029837	ENSGALG00000037441	ENSGALG00000005948	ENSGALG00000054765	ENSGALG00000036790	ENSGALG00000051598	ENSGALG00000034083	ENSGALG00000034083
ENSGALG00000030878	ENSGALG00000006512	ENSGALG00000030878	ENSGALG00000009621	ENSGALG00000036229	ENSGALG00000009512	ENSGALG00000036001	ENSGALG00000028872	ENSGALG00000054765	ENSGALG00000028451
ENSGALG00000029837	ENSGALG00000030878	ENSGALG00000026300	ENSGALG00000014442	ENSGALG00000043379	ENSGALG00000004871	ENSGALG00000042478	ENSGALG00000000474	ENSGALG00000053991	ENSGALG00000049865
ENSGALG00000037441	ENSGALG00000007220	ENSGALG00000007220	ENSGALG00000046828	ENSGALG00000036001	ENSGALG00000049865	ENSGALG00000052338	ENSGALG00000050866	ENSGALG00000002813	ENSGALG00000005948
ENSGALG00000043379	ENSGALG00000001559	ENSGALG00000046828	ENSGALG00000004521	ENSGALG00000052797	ENSGALG00000002813	ENSGALG00000028872	ENSGALG00000034083	ENSGALG00000031360	ENSGALG00000006300
ENSGALG00000032002	ENSGALG00000046828	ENSGALG00000029500	ENSGALG00000030878	ENSGALG00000030016	ENSGALG00000052797	ENSGALG00000000474	ENSGALG00000042478	ENSGALG00000015704	ENSGALG00000043379
ENSGALG00000052338	ENSGALG00000029500	ENSGALG00000030016	ENSGALG00000030016	ENSGALG00000042750	ENSGALG00000034083	ENSGALG00000034083	ENSGALG00000002813	ENSGALG00000000812	ENSGALG00000030016
ENSGALG00000052798	ENSGALG00000052338	ENSGALG00000002377	ENSGALG00000006876	ENSGALG00000053991	ENSGALG00000032079	ENSGALG00000015704	ENSGALG00000015704	ENSGALG00000036001	ENSGALG00000011475
ENSGALG00000026300	ENSGALG00000026300	ENSGALG00000052338	ENSGALG00000009512	ENSGALG00000034083	ENSGALG00000036001	ENSGALG00000049865	ENSGALG00000036001	ENSGALG00000050866	ENSGALG00000037441
ENSGALG00000046828	ENSGALG00000029837	ENSGALG00000009621	ENSGALG00000015917	ENSGALG00000052338	ENSGALG00000052338	ENSGALG00000043379	ENSGALG00000052797	ENSGALG00000052338	ENSGALG00000015704
ENSGALG00000034083	ENSGALG00000004521	ENSGALG00000004521	ENSGALG00000007220	ENSGALG00000037441	ENSGALG00000029583	ENSGALG00000004871	ENSGALG00000052338	ENSGALG00000011475	ENSGALG00000033635
ENSGALG00000007220	ENSGALG00000034083	ENSGALG00000015028	ENSGALG00000047941	ENSGALG00000015917	ENSGALG00000043379	ENSGALG00000029583	ENSGALG00000005948	ENSGALG00000037441	ENSGALG00000052797
ENSGALG00000029500	ENSGALG00000002377	ENSGALG00000014442	ENSGALG00000052338	ENSGALG00000011475	ENSGALG00000005948	ENSGALG00000002813	ENSGALG00000034982	ENSGALG00000005948	ENSGALG00000028749
ENSGALG00000009856	ENSGALG00000009621	ENSGALG00000052797	ENSGALG00000051870	ENSGALG00000051870	ENSGALG00000042478	ENSGALG00000004184	ENSGALG00000037441	ENSGALG00000052797	ENSGALG00000032002
ENSGALG00000009621	ENSGALG00000052797	ENSGALG00000051870	ENSGALG00000052797	ENSGALG00000009512	ENSGALG00000037441	ENSGALG00000005948	ENSGALG00000013409	ENSGALG00000051598	ENSGALG00000000812
ENSGALG00000051870	ENSGALG00000014442	ENSGALG00000001559	ENSGALG00000032465	ENSGALG00000054765	ENSGALG00000015917	ENSGALG00000037441	ENSGALG00000011475	ENSGALG00000004184	ENSGALG00000046593
ENSGALG00000052797	ENSGALG00000051870	ENSGALG00000015917	ENSGALG00000043768	ENSGALG00000030878	ENSGALG00000004184	ENSGALG00000051870	ENSGALG00000015917	ENSGALG00000032002	ENSGALG00000030878
ENSGALG00000004184	ENSGALG00000015917	ENSGALG00000034083	ENSGALG00000036229	ENSGALG00000010237	ENSGALG00000011475	ENSGALG00000015917	ENSGALG00000004184	ENSGALG00000015917	ENSGALG00000053077
ENSGALG00000002377	ENSGALG00000032465	ENSGALG00000032465	ENSGALG00000053991	ENSGALG00000032079	ENSGALG00000030878	ENSGALG00000030878	ENSGALG00000032002	ENSGALG00000047941	ENSGALG00000006876
ENSGALG00000032465	ENSGALG00000043768	ENSGALG00000043768	ENSGALG00000034083	ENSGALG00000032002	ENSGALG00000051870	ENSGALG00000015028	ENSGALG00000051870	ENSGALG00000051870	ENSGALG00000009621
ENSGALG00000053991	ENSGALG00000052798	ENSGALG00000036229	ENSGALG00000027090	ENSGALG00000013409	ENSGALG00000041091	ENSGALG00000013409	ENSGALG00000030878	ENSGALG00000034982	ENSGALG00000015028
ENSGALG00000014442	ENSGALG00000009856	ENSGALG00000053991	ENSGALG00000042750	ENSGALG00000004184	ENSGALG00000013409	ENSGALG00000011475	ENSGALG00000041143	ENSGALG00000052798	ENSGALG00000052338
ENSGALG00000015917	ENSGALG00000036229	ENSGALG00000035506	ENSGALG00000001559	ENSGALG00000042478	ENSGALG00000032002	ENSGALG00000041091	ENSGALG00000041091	ENSGALG00000030878	ENSGALG00000014442
ENSGALG00000043768	ENSGALG00000004184	ENSGALG00000042750	ENSGALG00000015028	ENSGALG00000006876	ENSGALG00000009856	ENSGALG00000009856	ENSGALG00000009856	ENSGALG00000041091	ENSGALG00000051870
ENSGALG00000036229	ENSGALG00000053991	ENSGALG00000004184	ENSGALG00000004184	ENSGALG00000001559	ENSGALG00000006876	ENSGALG00000032002	ENSGALG00000047941	ENSGALG00000009856	ENSGALG00000010237
ENSGALG00000042750	ENSGALG00000042750	ENSGALG00000009856	ENSGALG00000032079	ENSGALG00000009856	ENSGALG00000010237	ENSGALG00000047941	ENSGALG00000052798	ENSGALG00000041143	ENSGALG00000007220
ENSGALG00000035506	ENSGALG00000035506	ENSGALG00000052798	ENSGALG00000035506	ENSGALG00000041091	ENSGALG00000015028	ENSGALG00000006876	ENSGALG00000029583	ENSGALG00000032142	ENSGALG00000003578
ENSGALG00000032079	ENSGALG00000032079	ENSGALG00000032079	ENSGALG00000009856	ENSGALG00000047941	ENSGALG00000047941	ENSGALG00000052798	ENSGALG00000032142	ENSGALG00000032456	ENSGALG00000015917
ENSGALG00000042478	ENSGALG00000042478	ENSGALG00000042478	ENSGALG00000052798	ENSGALG00000015028	ENSGALG00000052798	ENSGALG00000032142	ENSGALG00000032456	ENSGALG00000029583	ENSGALG00000041091
ENSGALG00000041091	ENSGALG00000041091	ENSGALG00000027090	ENSGALG00000042478	ENSGALG00000035506	ENSGALG00000032456	ENSGALG00000032456	ENSGALG00000030436	ENSGALG00000030436	ENSGALG00000030436
ENSGALG00000027090	ENSGALG00000027090	ENSGALG00000041091	ENSGALG00000041091	ENSGALG00000030436	ENSGALG00000032142	ENSGALG00000010237	ENSGALG00000006876	ENSGALG00000006876	ENSGALG00000001559
ENSGALG00000032142	ENSGALG00000032142	ENSGALG00000032142	ENSGALG00000032142	ENSGALG00000052798	ENSGALG00000001559	ENSGALG00000030436	ENSGALG00000035506	ENSGALG00000035506	ENSGALG00000032456
ENSGALG00000030436	ENSGALG00000030436	ENSGALG00000030436	ENSGALG00000030436	ENSGALG00000032456	ENSGALG00000030436	ENSGALG00000035506	ENSGALG00000035334	ENSGALG00000035334	ENSGALG00000035506
ENSGALG00000032456	ENSGALG00000032456	ENSGALG00000032456	ENSGALG00000032456	ENSGALG00000032142	ENSGALG00000035506	ENSGALG00000001559	ENSGALG00000010237	ENSGALG00000010237	ENSGALG00000035334
ENSGALG00000035334	ENSGALG00000035334	ENSGALG00000035334	ENSGALG00000035334	ENSGALG00000035334	ENSGALG00000035334	ENSGALG00000035334	ENSGALG00000001559	ENSGALG00000001559	ENSGALG00000032142
