# Supplementary material for: Dynamic transcriptome and chromatin architecture in granulosa cells during chicken folliculogenesis
Source: Nat Commun. 2022 Jan 10;13:131. doi: 10.1038/s41467-021-27800-9 (PMC8748434; doi:10.1038/s41467-021-27800-9)
Supplement: Supplementary file 6 — Supplementary Data 3 [file 41467_2021_27800_MOESM6_ESM.xlsx]

## Sheet: Supplementary Data 3
Supplementary Data 3 Genes with temporal changed expression during folliculogenesis.
Ensembl ID	Symbol	cluster	SWF_1	SWF_2	SWF_3	SWF_4	SWF_5	SWF_6	LWF_1	LWF_2	LWF_3	LWF_4	LWF_5	LWF_6	SYF_1	SYF_2	SYF_3	SYF_4	SYF_5	SYF_6	LYF_1	LYF_2	LYF_3	LYF_4	LYF_5	LYF_6	F5_1	F5_2	F5_3	F5_4	F5_5	F5_6	F4_1	F4_2	F4_3	F4_4	F4_5	F4_6	F3_1	F3_2	F3_3	F3_4	F3_5	F3_6	F2_1	F2_2	F2_3	F2_4	F2_5
ENSGALG00000000011	C10orf88	1	49.5072	41.7426	47.5454	45.1403	56.3416	52.4921	36.5338	44.6284	46.1143	42.2547	43.0433	46.1885	37.6818	43.749	45.3765	33.7599	33.0001	47.6611	32.4205	40.3609	31.0701	31.1228	30.6234	42.9523	25.9997	34.6208	21.0707	22.3738	22.4975	24.2469	23.3441	24.9801	24.067	19.6902	21.7687	24.6863	19.9685	24.5714	21.1071	20.6662	20.2065	23.2049	20.7153	18.201	15.5239	21.9668	16.667
ENSGALG00000000129	TCF25	1	58.6309	69.7437	72.7759	96.3737	98.9025	84.2958	66.7745	74.0759	67.0474	77.747	68.7917	74.181	56.8557	68.7641	60.4832	54.7423	56.3876	67.4529	51.2474	60.9641	53.3723	60.3513	49.5309	61.7597	49.8129	57.114	46.4471	42.109	47.0705	44.5466	40.2286	50.9882	40.1384	36.9823	47.4035	44.4427	34.8109	41.8133	39.2438	36.3653	39.0777	38.1753	37.0973	43.2264	39.5582	31.6277	35.7156
ENSGALG00000000186	MTCH1	1	15.762	18.897	20.6523	28.0839	36.0935	25.5144	20.7946	19.6317	20.6447	20.8986	21.9947	25.6599	18.1015	20.3223	16.743	16.6849	18.9412	22.7626	17.1825	16.928	12.4761	15.1396	16.408	14.7383	16.4285	11.5298	11.1112	10.0695	12.4645	11.182	10.977	12.0564	9.48319	11.0762	12.3075	8.43992	11.8499	10.8127	9.8087	9.39496	10.7662	7.95369	10.2567	11.1843	8.89086	7.49826	9.7258
ENSGALG00000000209	PRNP	1	21.5833	11.2835	12.1562	15.1986	16.2215	14.5393	6.2226	7.41711	8.00622	8.49366	10.581	10.6828	4.28092	5.90799	5.6579	7.12743	6.44078	10.8054	4.49848	5.53127	3.74917	6.22952	3.88647	9.52562	0.212812	1.73283	0.517258	0.501116	0.321178	0.883531	0.118013	0.38293	0.179331	0.0877601	0.222122	0.278434	0.032795	0.0777416	0.0207567	0.104755	0.0317104	0.154028	0.0167742	0	0	0	0.0682345
ENSGALG00000000242	EBF2	1	1.08707	1.6109	2.30924	2.60841	4.32012	2.03311	0.938399	1.53383	1.15829	1.17462	1.23041	1.66051	0.873704	1.61368	0.65668	0.350405	0.888041	1.6706	0.216951	0.792933	0.465703	0.674186	0.224323	1.20963	0.117573	0.127846	0.064591	0.0787418	0.134272	0	0.169373	0.15551	0.121454	0.0494642	0.118525	0.158165	0.0586865	0.0904988	0.0686099	0.0372676	0.0397202	0.0758314	0.0424451	0.0407706	0	0	0.0141568
ENSGALG00000000244	CAMK4	1	1.33142	1.79071	1.88771	2.92922	4.53057	2.12723	0.811598	1.44904	1.58663	1.69974	1.82586	1.28431	0.785149	1.29424	1.43936	0.945719	1.09229	1.95773	0.386529	0.936828	0.74357	0.657306	0.777069	0.780172	0.633315	0.564215	0.506824	0.260406	0.408462	0.296942	0.281025	0.657286	0.204554	0.104348	0.292277	0.21939	0.23488	0.340033	0.191786	0.0884647	0.201698	0.14391	0.100529	0.0495984	0.0737288	0.0458148	0.17225
ENSGALG00000000259	PSMF1	1	41.3066	52.6985	51.4137	60.7363	73.7692	74.196	53.9524	59.9146	54.0632	62.2534	63.1013	68.9059	41.9862	55.5601	51.8506	48.2166	55.2437	65.7744	42.7824	47.8717	37.5004	51.2884	53.5083	53.7906	34.9457	40.9045	30.3137	26.2758	32.116	31.8569	28.9458	37.5084	29.6861	37.6679	36.5597	29.9469	31.6552	32.5139	32.0733	33.5938	34.9023	29.2256	34.4229	40.9477	34.3398	24.6829	37.4498
ENSGALG00000000314	NEFL	1	132.294	172.703	233.071	241.875	271.019	294.203	174.764	236.196	225.35	271.663	226.874	269.114	122.419	190.64	153.354	120.093	121.266	236.045	86.5574	122.991	83.7268	116.725	104.063	133.087	43.2944	54.507	52.786	83.503	46.7358	68.0208	65.4256	72.9043	65.5219	51.5309	62.91	122.002	53.5651	53.7358	57.1656	46.8728	53.4264	93.6729	50.0678	44.9406	65.4661	27.1027	44.9392
ENSGALG00000000317		1	8.02008	11.5376	15.7767	23.5882	24.5998	26.3371	5.89812	11.0825	10.6464	16.2397	14.9072	20.912	4.98106	9.77789	6.27198	4.36841	4.6763	16.2759	3.91218	3.29966	1.79906	4.81177	2.6753	6.59436	0.0927145	0.339249	0.0252957	0.0621132	0.0131663	0.0463	0.0769164	0.0299357	0.12802	0.0460974	0.0530673	0.0746343	0.032302	0.0308037	0.0677486	0.00979804	0	0.13411	0.0553854	0.0287248	0.142125	0.0235396	0.0334243
ENSGALG00000000371		1	0.681501	0.747707	1.70369	1.70867	3.31369	2.16361	0.661474	0.542255	0.461357	0.704221	1.0551	1.06187	0.373033	0.5351	0.465571	0.195148	0.447989	1.54761	0.240377	0.379894	0.159834	0.578691	0.505316	0.805924	0	0.106407	0	0.0409863	0	0.0300617	0	0	0.0281182	0	0	0	0	0	0	0	0	0	0	0.0247506	0	0	0
ENSGALG00000000394	SLC6A17	1	1.97384	4.22106	8.10082	11.7647	13.1837	10.0332	3.72248	5.20677	4.98752	6.53395	5.95518	7.8109	2.14666	3.1652	3.39575	2.57291	2.95548	6.25521	1.21773	2.15508	1.1207	2.37481	2.15803	3.32167	0	0.48813	0.0369653	0	0.0511995	0.191533	0.0125148	0.0389152	0.0207154	0.0223295	0.0902987	0.0415616	0	0	0	0	0.0101259	0.0761565	0	0.00924638	0.0138451	0.022843	0.0217448
ENSGALG00000000400	KCNC4	1	0.665379	1.1574	1.20535	2.58511	3.26235	2.54332	0.801044	0.802276	0.903679	0.897881	0.78484	1.00578	0.46211	0.732012	0.674027	0.426087	0.3624	1.32373	0.161939	0.511871	0.0794443	0.190798	0.282478	0.956425	0.119739	0.0350565	0	0	0	0.0300184	0	0.078495	0.0844171	0	0	0.0837523	0	0	0	0	0	0.175159	0	0.0495682	0.0369516	0	0.058326
ENSGALG00000000441	KCNA10	1	0.726138	0.831478	0.996534	0.512742	1.66527	1.79279	0.884481	0.705401	0.591381	0.722763	0.832095	0.808931	0.159792	0.478861	0.370394	0.378007	0.480606	0.409289	0.1649	0.588126	0.412342	0.0902447	0.321841	0.20923	0.0279744	0.810356	0	0.112662	0.33338	0.187562	0.11644	0.0902921	0.0192686	0	0.238959	0	0.0384888	0.0733229	0.0244364	0.0878298	0.130973	0	0.0196589	0.0510693	0.0254498	0.104859	0.0798855
ENSGALG00000000451	MEIG1	1	3.00174	4.82159	8.07876	15.7379	21.0743	8.39094	3.95017	4.43258	4.85602	8.83747	5.87324	6.72671	1.40644	4.35874	4.38245	4.12445	2.83321	5.03642	1.07366	2.94166	0.906979	2.66109	0.901222	2.84487	0.228173	0.61099	0.112968	0.0930083	0.158857	0.237265	0.231033	0.237177	0.346816	0.448078	0.357218	0.283429	0.316082	0	0.0403306	0	0.34133	0.297553	0.460634	0.370791	0.085752	0.177699	0.132167
ENSGALG00000000498	ACE	1	1.90264	0.890539	0.891123	1.17967	1.22464	0.936126	0.877478	0.753577	0.380007	0.453802	0.405121	0.545749	0.285564	0.289437	0.374924	0.126864	0.153014	0.349286	0.107108	0.111108	0.127856	0.192993	0.0732332	0.147984	0	0.0191914	0.00895488	0	0	0	0	0.0352784	0	0.0162514	0	0.0301902	0.00761381	0.0217388	0	0.00692663	0.043979	0.0157608	0.0156831	0	0.0100619	0	0
ENSGALG00000000528	DBNDD1	1	23.222	37.8984	35.1892	53.4604	58.1664	36.0764	30.7167	34.3489	28.1463	34.8935	29.9319	29.2598	19.2082	29.2628	20.6043	25.3884	23.3311	28.6011	16.8262	25.7909	17.2588	24.0159	23.7634	24.0368	21.798	13.5538	11.6831	9.12604	13.2984	12.0409	7.65599	14.665	11.1649	5.86859	11.8019	10.6333	7.39426	7.87591	7.51374	4.97719	7.57729	5.30697	5.85465	7.69759	7.85983	4.88171	6.30606
ENSGALG00000000545	REN	1	0.762208	1.3901	1.25885	2.33057	3.2057	1.33332	0.757162	1.33291	1.05206	1.14961	1.63083	1.18367	0.548706	1.16803	0.664216	0.507058	0.548187	1.18868	0.135599	0.381321	0.156824	0.434917	0.8247	0.844908	0.0457967	0.0597943	0	0	0.097284	0.0512513	0.133317	0.0444254	0.0635508	0.101924	0.0195133	0	0.174291	0.22646	0.0802429	0.15946	0.0460739	0.082778	0.113723	0.168667	0.147151	0.121525	0.115974
ENSGALG00000000568	LGR6	1	1.70697	1.73496	2.6711	5.33173	7.56721	4.03098	1.32737	1.16193	1.36744	2.29994	1.80493	1.77101	0.595193	0.700517	0.857617	0.998768	0.654539	1.73261	0.255617	0.509926	0.192229	1.0241	0.493645	1.53165	0	0	0.052508	0	0	0.0946696	0	0	0	0.0480022	0.0547736	0.0891208	0.088654	0	0	0	0.043642	0.278882	0	0	0	0.0487696	0
ENSGALG00000000576	RRNAD1	1	3.96408	4.60684	5.35086	6.15457	8.48273	5.0509	4.51922	4.17402	3.8308	3.94673	4.52953	3.56601	3.75752	4.22061	3.61755	2.79831	4.03861	4.70281	3.1069	3.84287	2.68753	3.13134	3.96577	3.34789	1.85504	2.40973	1.75984	1.37094	2.07065	1.88121	1.69636	2.13698	2.7435	1.7791	2.10006	2.07142	1.89863	2.26127	2.03321	1.70845	1.94377	2.67214	2.21192	2.45281	2.82456	2.21537	1.93913
ENSGALG00000000579	VAMP3	1	320.239	379.053	404.024	537.498	587.107	424.366	364.501	351.729	329.512	400.08	371.071	323.141	246.938	328.72	276.389	293.679	304.092	316.751	235.144	270.869	215.976	299.474	324.303	271.029	189.505	205.604	172.512	189.334	186.883	179.311	192.029	219.826	176.221	265.936	205.714	175.981	212.885	237.665	229.091	237.813	245.769	206.459	270.304	296.404	289.986	235.562	271.182
ENSGALG00000000613		1	159.261	219.78	212.831	323.075	322.951	326.354	145.12	234.785	181.563	259.646	248.451	297.469	151.404	168.206	149.575	177.979	165.339	232.791	111.022	111.589	95.3763	135.804	136.552	160.481	46.7135	74.7556	42.983	39.877	37.4033	47.0407	37.8744	47.0263	38.9501	63.7995	39.1014	40.59	43.5572	44.019	42.9322	58.7544	40.4844	37.256	92.6265	77.0751	71.7994	96.4115	56.6079
ENSGALG00000000618	ZCCHC17	1	31.0894	40.4025	41.5563	50.328	72.6108	46.3237	30.2437	30.6219	36.0378	30.6673	37.212	34.4707	26.7126	30.6544	28.8271	26.4039	28.7051	36.0097	25.6423	29.2538	22.9084	27.6416	31.7419	34.6022	22.9966	21.9462	17.703	14.7354	20.8667	17.8743	15.735	16.8404	16.5231	15.2138	19.997	18.7582	15.4054	13.7004	15.233	13.6782	16.1909	15.3847	11.1815	12.2209	13.6485	9.95543	14.0878
ENSGALG00000000660		1	154.143	162.041	184.204	199.355	251.992	168.925	160.118	140.18	155.912	151.059	161.685	134.925	121.218	143.287	151.755	138.783	142.99	150.864	116.359	140.869	122.798	162.814	149.408	156.775	88.9488	142.131	109.406	94.422	131.047	108.868	96.3557	106.047	115.551	90.3986	114.472	109.858	90.8131	96.2228	103.192	98.7453	109.173	103.789	88.0105	86.9973	87.8723	79.3166	94.816
ENSGALG00000000684	KLHDC8A	1	1.25972	3.26252	2.7113	3.97743	8.17122	3.41505	1.23568	1.26045	1.49505	1.09788	1.28608	2.0133	0.689996	0.776756	0.922453	0.385843	0.241614	1.50168	0.356856	0.290379	0.276603	0.349985	0.153093	0.597734	0.0403581	0.0351661	0	0.162835	0	0.0598969	0.0337716	0.130087	0.0279232	0.0299339	0.0345211	0	0.0277996	0.0528006	0.0708176	0.0508462	0	0	0.142759	0.049506	0	0.153462	0.0290312
ENSGALG00000000693	NOB1	1	63.7437	56.269	75.3091	73.4828	99.0277	61.2609	65.0155	50.3408	60.3043	46.2497	58.4908	42.084	48.2866	50.5202	52.653	40.3228	50.6432	51.8217	47.4779	54.8524	45.9013	43.146	57.9368	57.2008	53.7897	48.5715	39.4505	30.0513	47.9959	37.9801	37.612	39.2825	36.172	25.5643	43.0865	35.1363	30.9911	36.8817	34.1401	23.982	42.1339	33.3278	23.7605	27.2092	33.9212	23.2614	28.4599
ENSGALG00000000721	SLC41A1	1	15.6956	12.4433	12.4751	17.4647	22.3035	13.1042	8.81958	8.70282	8.99066	9.21332	9.34199	7.86277	9.57203	9.58169	10.4506	7.03494	8.51678	9.52832	9.00987	8.89932	9.48591	6.93206	6.51706	12.5525	8.28322	5.29773	6.1843	6.54149	4.55832	5.77041	6.23554	6.63141	5.04822	4.53327	5.83383	5.19112	5.07154	3.24247	5.86464	3.20207	3.53164	3.21035	4.32762	4.05333	5.89372	2.80489	3.81543
ENSGALG00000000803		1	28.0392	43.2171	52.7572	107.746	130.445	66.273	34.6943	36.5786	39.4443	49.4139	45.6991	44.6831	18.8065	41.5731	26.8879	30.486	21.8423	49.3218	10.9527	29.2704	12.0353	26.2324	19.0946	28.6732	1.5536	2.42996	0	0.504545	0.531664	1.7774	0.632569	1.96538	2.563	2.63321	1.85036	2.91049	0.891333	0.442956	0.929764	0.195362	2.13175	2.98677	0.263006	0.869829	1.30982	0.472493	0.758905
ENSGALG00000000816		1	6.77579	6.67832	6.32056	7.66238	9.71277	8.90087	5.66029	6.50636	6.48243	5.36344	6.18907	9.11154	7.53287	6.75444	6.01026	5.5859	6.21807	6.04038	4.52422	3.92723	3.77828	4.47157	3.81456	5.10164	3.98434	3.46337	2.39764	3.34118	2.57614	3.08243	2.77703	3.13334	3.04046	1.62287	2.20127	2.35872	2.22132	1.98315	1.74465	1.55951	1.37009	1.43968	2.05959	2.38255	2.17828	1.14041	1.44397
ENSGALG00000000824		1	6.12128	13.6227	22.5049	32.8461	39.7581	30.1001	8.21455	16.1698	13.2883	20.5756	16.4292	20.3346	4.42185	11.0209	6.66726	6.49959	5.76726	15.8666	2.50715	4.96623	1.94272	6.26697	3.14496	6.6147	0.235418	0.411751	0	0.101498	0.257137	0.224709	0.1121	0.0217592	0.0232318	0.224131	0.143264	0.046321	0.0232822	0.0221051	0.0294519	0.0212143	0.112673	0.218388	0.0717871	0.14431	0.0307283	0	0.0727636
ENSGALG00000000835	PLEKHJ1	1	84.3818	109.154	98.7997	108.189	130.68	106.363	107.345	100.231	91.5136	86.6763	99.7583	88.176	80.9677	76.628	74.8588	92.1102	75.7675	75.2196	55.0781	74.7316	56.7482	73.0986	61.2248	75.6859	43.5537	48.8264	46.0468	42.8008	40.6854	47.5621	43.6567	50.2559	48.0384	41.1618	49.291	53.8513	41.998	42.1851	47.8388	39.3264	43.5457	46.4567	46.0161	53.3871	55.2392	38.8848	42.2862
ENSGALG00000000893	TAT	1	1.50803	2.0247	3.14549	6.59359	8.48836	4.33183	1.39641	1.38725	2.01175	2.77789	1.58585	2.55778	0.592242	1.556	1.03172	0.962336	1.00585	1.98312	0.425028	0.817091	0.466749	0.665818	0.396654	1.37689	0.0434802	0.0954648	0	0.0436332	0	0.0485767	0.0361566	0	0.0299172	0.112775	0.0745866	0.014965	0.0301103	0	0.0190198	0	0.0583086	0.0312829	0.0155725	0	0.140349	0.0165415	0
ENSGALG00000000905	PSMB4	1	295.642	293.628	292.769	269.671	308.746	297.323	311.752	291.816	284.449	256.696	270.572	250.986	205.095	249.083	239.326	196.135	226.894	262.117	199.942	251.265	210.481	194.921	277.56	259.301	189.714	220.334	166.967	155.576	202.878	182.561	166.372	198.072	170.113	175.847	202.645	193.363	185.262	194.988	189.225	174.77	193.364	193.031	195.574	204.861	210.549	165.303	181.384
ENSGALG00000000906	RALGPS1	1	17.1362	13.9146	12.0739	13.27	11.6435	16.0561	6.79247	9.2438	10.555	7.77033	8.06881	12.4113	6.43542	7.86521	8.43561	8.28959	4.31899	4.98378	4.80592	5.1137	7.59082	4.94596	3.59739	4.00728	8.3051	3.2369	4.34848	4.60868	4.85831	3.48916	5.89665	5.5322	4.72615	2.45364	4.95604	5.11908	4.09406	4.45262	4.66042	2.96254	5.08517	3.6559	2.73713	3.23612	3.13132	5.61839	3.50256
ENSGALG00000000919		1	0.252391	0.371993	0.284257	0.990815	1.08114	0.554357	0.212175	0.111322	0.18081	0.167934	0.256698	0.292246	0.115347	0.0785873	0.160509	0.0779447	0.121936	0.191612	0.0199035	0.0146504	0.019829	0.113517	0.0580636	0.150409	0.0607296	0	0	0	0	0	0	0.0131022	0.0139663	0.015036	0.0173455	0.041979	0.0140439	0	0	0	0	0.0146338	0	0	0	0	0
ENSGALG00000000955	TMEM222	1	61.1508	81.1188	90.8212	102.47	143.494	107.209	77.4803	89.524	82.1357	78.1941	81.9507	87.9414	64.6932	74.548	69.2788	50.0291	68.5173	94.2159	63.7099	63.9255	53.5575	58.0527	67.801	78.5052	52.672	49.9438	40.3463	36.4068	38.9843	40.2828	35.0305	40.4958	35.4527	30.7904	36.8963	35.9286	31.9553	26.5896	31.9658	26.1872	27.1594	25.9755	34.8992	35.3517	36.4718	26.4294	27.7773
ENSGALG00000001017	WRAP73	1	45.5528	47.7571	52.0575	58.1398	79.2792	64.8319	42.0174	43.3659	39.9102	45.0116	47.5319	55.9432	39.4745	49.6481	42.6795	35.1272	43.5734	58.2975	31.7217	37.5851	31.7938	48.6904	28.5226	50.07	24.0478	30.7975	22.1853	21.4005	23.4132	23.356	23.8983	21.7356	28.5598	14.0876	19.7332	20.431	17.6725	21.0205	19.6383	13.5276	16.6357	17.6285	10.7691	11.0923	9.98179	9.78238	10.392
ENSGALG00000001046	DLGAP4	1	47.2613	54.3522	58.1498	80.9562	91.78	63.7309	40.7443	46.9926	51.6737	40.6695	48.8541	43.3792	45.7531	40.3216	41.2208	38.9431	40.8528	38.8339	37.8309	32.1508	30.0808	29.442	37.3573	33.3775	30.1839	28.5073	20.2464	23.1429	19.4213	23.1725	19.8643	21.5272	20.2909	16.6562	20.8749	22.5922	15.4232	17.0929	16.7121	14.4538	16.5975	14.6068	16.6811	20.6495	19.7282	12.4564	14.5787
ENSGALG00000001055	NSF	1	49.0063	56.4572	64.5438	68.4908	63.7523	86.4044	55.051	73.3481	69.6241	93.9057	74.4145	90.3428	51.3997	70.4191	58.8276	50.5708	49.3084	75.5717	46.6917	47.3789	48.2341	51.7343	38.6219	53.4872	38.0457	39.8245	39.8814	37.2174	26.3616	35.3389	35.1631	36.997	36.0127	35.457	30.2619	28.5467	34.5818	33.7887	32.7811	34.3618	31.4368	26.1321	38.5002	38.6868	36.1228	30.0245	31.0506
ENSGALG00000001122	CALN1	1	0.213028	0.514764	0.337348	0.960709	0.831325	0.629889	0.124418	0.265238	0.246766	0.885759	0.200531	0.267437	0.232943	0.0393189	0.270066	0.0981708	0.0513934	0.15789	0	0.126612	0.100823	0.228862	0.0487011	0.0424021	0.0505444	0	0	0	0.130754	0.0253394	0.0427914	0	0.211282	0	0.0862981	0	0.0348242	0.0332624	0.0446111	0.117726	0.068406	0.0367	0	0.0311469	0	0.0383129	0
ENSGALG00000001130	GALNT17	1	28.5351	38.6516	50.1454	41.2401	59.4533	72.8819	20.2541	38.8408	34.8098	26.334	35.1909	46.6208	14.5261	13.9555	18.4414	9.00946	15.8688	29.0377	7.55383	5.28187	7.60218	4.96439	10.9024	11.6745	0.622138	2.87783	0.203104	0.487291	1.56452	0.934425	0.323851	1.04099	0.912326	1.29925	0.988998	0.150902	0.402277	0.651961	0.616182	0.909704	0.973465	0.23696	0.800814	1.44193	0.801423	0.473417	1.10287
ENSGALG00000001144	ZNF346	1	3.60175	3.80861	4.30839	5.07931	7.01825	4.74998	3.22559	3.40489	2.75084	2.77313	3.36018	3.11324	1.58106	2.8047	2.24945	2.06648	2.76279	3.49607	2.6099	2.54	2.58091	2.28548	2.47509	2.58579	3.29926	2.25982	2.02401	2.2473	1.98491	2.67504	2.25049	3.17621	2.97033	3.68601	2.57756	2.54609	2.68819	2.41938	2.31033	2.89168	3.17365	2.40842	3.15549	3.01874	2.65713	2.98339	3.16356
ENSGALG00000001169	CRB2	1	2.43616	2.87574	2.78166	4.19924	3.60489	3.30376	2.25382	2.17455	2.27922	3.4951	2.23891	3.0436	1.65003	1.9567	1.37105	2.34602	1.26594	2.05968	1.62285	1.44669	1.6348	1.3986	0.663899	1.38883	2.51577	1.69844	1.46454	1.68899	1.39233	1.45633	1.51983	0.989967	1.30783	0.467703	1.24675	1.49938	0.883139	0.618405	0.705208	0.428956	0.590822	0.77085	0.52355	0.617743	0.394602	0.326575	0.369701
ENSGALG00000001183	MYH10	1	30.9889	29.31	26.9738	36.3592	37.7907	34.2508	19.4367	22.2791	24.2831	23.3126	21.2116	28.9525	21.8257	16.2116	13.8749	13.7938	15.1983	23.027	17.9188	11.0428	11.0148	12.1067	11.0917	14.2982	12.9991	16.0591	9.41203	9.67526	6.93064	10.2325	8.45171	9.86108	6.73899	6.09401	6.1761	7.79307	6.35472	5.27161	5.02422	4.95685	3.49533	4.66893	9.34777	6.3774	8.04601	6.66299	3.68874
ENSGALG00000001206		1	2.94564	6.57486	7.07469	14.2481	7.03197	3.61599	3.39628	4.35929	3.35621	5.16737	2.43747	3.18581	2.01791	3.82291	2.28877	2.12924	1.44751	2.89522	1.35469	2.82932	2.35056	2.20611	0.98026	1.82765	1.33846	1.35381	0.895332	0.898054	1.03717	1.19827	0.885369	0.64112	1.14553	0.996129	0.832334	0.955183	0.51544	0.569305	0.695822	0.658604	0.367874	1.05584	0.248728	0.492127	0.525105	0.357735	0.304165
ENSGALG00000001223	PEX10	1	50.0262	60.3609	63.8688	67.6577	87.1811	56.9416	62.8419	56.7265	61.2731	50.9339	54.7289	46.871	42.6532	53.6491	55.9774	40.9947	50.1472	57.2321	38.046	44.7628	45.1738	43.9447	51.4954	48.1069	29.942	39.654	35.013	26.2379	32.6877	32.4646	31.8622	33.9008	36.0079	25.5416	31.7817	30.3356	29.2762	33.4609	36.4358	26.8535	33.3708	29.7291	25.6218	30.6664	28.1042	23.5307	26.7626
ENSGALG00000001238	STX8	1	52.7315	55.3944	57.0477	72.5679	90.2299	62.664	55.4682	55.6462	56.7853	60.265	60.9486	54.6932	46.8328	60.219	57.6721	49.8754	57.8313	65.4124	42.446	55.598	54.067	52.8926	51.1324	57.252	39.3047	45.5952	41.7642	35.7731	37.4268	37.9491	35.1658	36.7422	45.098	28.9058	40.653	37.9037	34.4999	31.9803	35.1645	30.774	33.493	31.8692	32.2222	30.3315	33.0051	27.6214	32.181
ENSGALG00000001244		1	2.76326	5.74595	3.48724	4.14235	7.73551	9.97967	2.97697	4.06269	1.87093	2.13569	1.67484	5.08124	1.6136	3.9413	2.3932	0.90299	1.72233	4.67019	1.88561	2.9186	1.17088	1.27771	0.830269	4.22224	2.06878	0.874468	2.33409	0.4038	0.7245	0.661935	0.89881	1.43768	1.01279	0.310158	0.577189	0.781327	0.984668	0.663958	0.889642	0.205779	0.43176	0.717446	0.785547	0.822426	1.15785	0.184121	0.402187
ENSGALG00000001267		1	51.8285	59.9211	60.1836	69.572	79.5794	72.3607	58.3852	54.641	50.9205	57.3385	57.2792	58.8877	42.6746	47.2402	46.6428	43.9051	42.7839	52.1315	42.4845	50.3306	41.8587	38.3071	43.2002	48.3136	40.8524	38.5724	33.6991	32.0237	33.8465	35.1638	32.1034	35.8565	30.1361	32.3448	35.0137	34.4241	28.2974	30.5714	33.1723	28.9714	31.7506	32.3186	28.9096	37.2471	32.6775	26.4065	30.0744
ENSGALG00000001275	PDCL	1	70.465	84.406	68.376	76.27	84.9273	85.8435	56.827	63.5561	60.3383	58.0788	75.0357	69.9042	68.2135	57.9921	56.8967	55.8167	60.7546	54.4413	55.5676	44.5457	46.5119	48.2942	45.9422	53.372	39.2262	47.5914	39.5558	34.4383	30.8598	33.2113	33.4491	36.2244	32.0684	25.3259	30.529	31.4096	26.3798	29.3595	27.9801	21.9954	22.6218	24.9285	26.5748	26.2113	26.9381	23.2549	22.4837
ENSGALG00000001309	SNF8	1	25.96	27.5301	28.9273	39.0734	40.1165	35.7256	25.1146	25.5796	24.7244	28.6638	25.0486	29.4407	23.3279	23.9225	24.4	21.335	19.8719	26.8532	18.2451	21.0242	20.964	20.4417	19.7085	23.8641	14.3793	20.3404	14.7055	13.6885	14.1279	16.6393	14.139	15.3869	13.5034	12.6176	14.602	12.6074	14.006	14.0663	12.6924	14.0384	13.4501	13.9433	13.5778	13.0683	13.723	14.1519	10.6267
ENSGALG00000001311	ARHGAP44	1	6.06568	8.72851	7.99797	11.3754	16.8459	10.0183	3.18891	4.91917	4.09645	3.94677	5.02415	5.04546	2.36479	2.98551	2.78377	1.51922	2.99861	4.08231	1.15667	1.41826	1.12095	1.59385	1.74381	1.85082	0.903396	0.271437	0.49193	0.0950557	0.945528	0.260856	0.601737	0.514329	0.258973	0.219408	0.456803	0.167919	0.382339	0.27694	0.212091	0.00850517	0.333723	0.233742	0.152568	0.189593	0.332569	0.0102004	0.262191
ENSGALG00000001317		1	59.2783	81.522	82.1446	120.774	141.637	133.849	58.0058	92.1557	75.8893	96.1057	89.8609	111.753	70.011	64.0494	63.4674	66.7864	71.6729	93.1498	59.1619	49.7909	55.0976	53.9147	61.0061	69.39	50.1637	47.8188	41.8102	36.8993	45.7874	40.1175	40.4097	45.4718	41.195	43.8862	45.6448	41.605	40.5806	39.7543	40.4632	36.3455	39.339	34.4655	48.9295	48.3575	43.4316	42.155	40.5078
ENSGALG00000001370	ADAMTS8	1	3.70943	3.8107	5.29546	2.08553	3.12542	5.3259	1.84248	1.43654	1.92993	1.26533	1.7861	1.79448	0.809934	0.904387	0.817775	0.721821	0.689227	1.49842	0.305778	0.515091	0.445639	0.587574	0.501394	0.954513	0.415875	0.269546	0.292641	0.439149	0.216259	0.393514	0.436349	0.459528	0.338042	0.0945409	0.307525	0.276926	0.264901	0.206383	0.159547	0.0919368	0.377998	0.223655	0.0511369	0.0671756	0.0664504	0	0.143941
ENSGALG00000001383	HTR4	1	3.26852	2.64274	3.71014	5.65988	7.9544	3.89118	1.86223	1.78613	1.22452	1.77441	3.00837	3.69397	2.03323	1.96617	1.38931	1.10025	1.49674	2.86223	1.00837	1.7859	1.95759	0.868988	1.28842	2.08527	0.103727	0.31848	0.0849037	0.105486	0.293517	0.186801	0.511305	0.935344	0.618129	0.116466	0.443661	0.654161	0.0715605	0.135957	0.0458009	0.0657328	0.0703087	0.336965	0.0368304	0	0	0	0.10262
ENSGALG00000001405	IRF6	1	113.917	142.281	161.928	324.394	336.354	169.333	53.3228	58.1333	64.8499	86.431	73.5482	67.585	33.4628	56.6772	34.5729	36.4723	34.4862	63.3887	19.0755	33.5255	23.1403	35.5454	35.4104	42.8574	6.92928	11.9616	4.07613	3.48096	3.46213	4.31114	3.29824	5.16357	5.0895	2.72097	5.95188	4.30885	2.45205	2.6673	2.99934	0.532203	2.30668	5.06789	0.623656	2.04597	1.97972	0.468477	1.54052
ENSGALG00000001410	SPNS3	1	2.15137	0.804287	1.14375	3.03487	3.30904	1.60756	0.888979	0.759213	0.590808	1.3599	1.26402	0.719028	0.274711	0.779611	0.669664	0.766016	0.733754	0.802212	0.541061	0.698925	0.2709	0.755359	0.166929	0.565055	0.137751	0.12181	0	0.0348642	0	0.0256976	0.115168	0	0.189678	0.128279	0	0.0475222	0.0714758	0.0225354	0.090676	0	0.0931927	0.0248699	0	0.021242	0	0	0
ENSGALG00000001418	GUCA1B	1	1.27868	1.79435	2.96681	3.47898	8.13589	3.42791	0.480774	1.53967	1.98259	1.40793	2.72848	1.38484	0.70247	0.842081	1.00593	0.521982	0.544759	1.87078	0.527374	0.579337	0.508898	0.424577	0.424744	0.803356	0.231162	0.0176751	0	0.0805487	0.0170634	0.0557386	0	0.0129569	0.0525289	0	0.45558	0.01381	0	0	0	0	0	0	0	0	0	0	0
ENSGALG00000001452	ATP5PB	1	171.62	183.731	190.377	177.838	223.254	183.596	203.235	182.498	171.159	173.525	188.919	164.758	139.015	161.023	163.42	138.797	161.155	176.89	146.786	173.427	170.021	153.685	184.298	148.162	136.45	178.559	156.742	142.035	210.058	164.936	159.343	181.356	164.954	139.15	182.521	179.268	160.575	157.772	149.329	156.925	171.197	164.504	136.588	127.207	128.665	111.33	151.164
ENSGALG00000001467	ANKFY1	1	88.6558	108.245	126.859	194.051	182.636	212.383	72.0357	128.381	97.8819	168.573	136.997	168.323	74.0322	74.7638	77.7732	79.836	73.0448	126.253	63.3432	35.9964	51.7523	55.6043	45.2696	62.846	35.4556	40.6966	37.2554	35.7984	29.8254	35.9867	41.7965	29.5981	35.1936	34.9369	30.1571	33.9071	35.1631	22.9384	34.5227	33.2219	27.7292	28.1713	31.5303	26.4598	30.4558	20.176	27.7026
ENSGALG00000001479	CYB5D2	1	18.0217	18.1732	19.0376	25.8499	29.7564	23.8952	15.8409	17.3889	12.7806	20.3143	18.8646	18.8194	11.1822	14.5468	14.0064	14.0264	14.897	18.4862	13.5988	14.9184	12.3997	14.2731	12.9889	18.3534	13.8629	11.0785	11.3153	9.13609	10.9459	9.81665	10.2372	11.2837	8.55843	11.6191	9.46521	10.1116	11.4892	10.5172	9.60959	11.8472	11.0698	9.87202	12.6836	11.3458	10.8421	9.76969	11.4981
ENSGALG00000001480	INKA2	1	0.777256	1.18849	0.4749	1.88549	1.81677	1.76464	0.954121	0.830754	0.155741	0.795777	0.849393	1.0353	0.35628	0.785208	0.319075	0.162339	0.433946	0.94445	0.213784	0.209776	0.118358	0.345194	0.5058	0.447478	0	0.189609	0.117873	0.0243865	0.102911	0.107954	0.16091	0.219308	0.117395	0.144453	0.206441	0.133868	0.150916	0.336343	0.234292	0.0460531	0.179219	0.227621	0.1553	0.359067	0.0668116	0.0185287	0.157417
ENSGALG00000001483		1	33.7221	36.9464	41.4121	48.9612	66.2369	53.5732	21.0395	32.5785	31.6196	36.3227	41.2467	44.3916	24.9193	31.9127	33.6919	22.1125	28.8368	46.1043	17.7228	23.5686	19.8305	22.3627	15.6841	37.0891	6.01378	6.62773	6.72453	4.79003	6.43384	5.55857	5.06477	4.07119	5.96408	4.8533	6.45368	5.99756	4.84453	5.02736	7.0935	4.13126	6.39368	3.79127	5.76928	5.46444	7.58948	2.67562	5.78541
ENSGALG00000001503	TBCD	1	32.6009	46.088	51.2196	70.2633	76.9967	85.4284	33.0085	56.1282	42.0152	57.5185	59.0243	68.4256	31.7748	44.7743	32.0995	25.0437	33.2502	53.2812	28.8933	27.1623	26.7901	24.6816	21.4855	36.4179	24.4094	28.2627	19.7234	19.1674	15.9197	18.2168	18.7101	20.2689	17.4247	17.4423	16.5549	16.9071	16.3246	16.8226	17.8127	14.5291	15.3054	14.4559	18.8044	19.4249	20.1253	14.9919	15.2354
ENSGALG00000001531		1	5.2234	2.77948	3.48683	5.99517	5.4898	5.54995	2.38481	2.60049	2.08384	2.21189	3.19001	3.76323	3.23551	2.9337	2.7817	1.6608	2.09867	2.98711	2.86684	2.57793	3.18878	1.40953	1.41312	2.98636	1.9387	1.23287	0.416431	0.998423	0.916815	1.16099	1.67647	0.591448	1.1958	0.598405	0.828409	1.11441	1.14996	1.35195	1.43044	0.904306	0.893623	1.36573	0.62114	0.57187	1.01245	1.03362	0.995576
ENSGALG00000001565	C5	1	1.83233	3.08103	2.04593	5.13654	8.05246	3.50846	1.15306	2.52592	1.67336	2.23719	2.57017	2.47976	1.64295	2.47428	2.04081	1.26277	1.71361	1.92327	1.14466	1.00045	0.933291	1.31854	0.447534	1.63415	0.770112	0.570481	0.510137	0.744552	1.5222	0.618211	0.76134	0.871358	0.647233	0.263702	0.691126	0.390573	0.473673	0.531716	0.266222	0.275385	0.597726	0.337397	0.408724	0.473407	0.284653	0.244958	0.461649
ENSGALG00000001633	DUSP26	1	41.0962	76.6953	67.8337	77.4539	89.3755	61.1929	46.7777	46.6104	38.9208	53.7284	48.2171	39.3799	18.7322	26.8502	18.1521	28.0355	20.7816	27.5975	10.4199	15.3343	8.49632	24.4931	15.5118	15.4907	3.76823	9.29248	3.56301	3.95451	4.89522	5.53559	3.10631	4.26081	3.79332	2.64166	4.54536	4.89205	2.40939	2.16497	2.50208	2.1293	3.41969	3.42153	0.907097	1.11874	1.85179	0.194288	1.31799
ENSGALG00000001663	MAK16	1	58.9835	52.9265	46.7857	38.3423	46.2867	42.0797	48.1501	43.3356	43.098	38.0938	42.3033	32.6654	42.0161	37.5506	44.7362	36.4084	28.8692	36.6009	36.7195	42.3006	33.901	26.3778	32.2955	43.057	26.1769	30.5319	23.8818	20.9715	21.8151	25.8655	23.7955	23.4621	25.6914	19.4986	23.1869	26.1878	22.9427	22.6442	24.7476	20.6565	23.1083	27.1109	20.557	20.3052	18.1053	20.1865	22.0255
ENSGALG00000001666	RPAIN	1	71.9842	90.3689	101.905	104.941	148.789	96.0421	73.0456	76.9856	96.5282	75.9609	89.8853	80.8056	63.6578	76.5175	92.1561	65.0081	88.3705	93.3451	58.8256	71.0483	74.862	73.9751	81.1259	97.3811	56.5889	58.0847	54.48	34.2174	54.5973	42.7828	34.8626	43.0609	43.3409	27.9509	45.35	40.9266	32.9853	40.5623	40.5138	29.9463	40.7484	36.4094	29.3962	37.8715	39.5423	23.6086	32.7109
ENSGALG00000001688		1	34.9406	37.5124	32.7075	66.5468	79.07	38.8037	13.4802	18.1657	17.0063	16.8299	21.2197	23.7679	12.6211	15.566	11.5837	12.6149	14.4704	19.6392	10.4747	13.3665	10.4655	13.0527	11.1323	17.9424	8.12248	7.36881	7.09747	11.5093	7.72078	10.5553	7.87383	18.0267	13.0596	12.9685	12.0793	10.7812	10.7307	13.1214	13.1438	11.769	9.5938	13.3185	14.9213	18.2032	16.3036	8.76585	13.4474
ENSGALG00000001721		1	42.7266	60.3931	102.917	116.928	147.592	125.492	53.7069	76.0194	68.5996	100.454	96.4435	100.841	36.5952	57.1057	45.7439	50.8104	49.1646	91.2738	24.0161	39.0753	23.0587	48.4666	29.5119	61.2407	1.21251	5.79664	0.1924	1.33876	1.12892	2.68832	0.949681	1.10861	0.813732	1.13029	1.2958	1.6105	0.750968	0.435074	0.889601	0.41768	0.708676	1.5437	0.969069	1.2666	0.891915	1.20746	0.70052
ENSGALG00000001782	PLAA	1	30.369	31.5404	40.1071	48.5465	49.3879	55.5598	29.9513	41.2683	37.5305	51.4	44.121	51.3834	31.0149	39.87	32.1803	29.1724	27.4118	47.4064	27.3311	26.1105	23.0676	29.7733	24.2965	32.1453	19.6906	24.0323	18.5359	18.2711	18.7977	20.6033	20.6136	18.1253	20.1038	19.3273	19.0185	18.3262	18.8414	19.5985	17.3547	18.0367	19.3731	17.577	15.3386	13.0319	16.6784	14.5335	15.9049
ENSGALG00000001792	MRPS34	1	89.1061	95.0684	88.1526	115.461	130.103	95.8143	99.2033	87.4097	81.2013	88.9728	93.537	86.0872	79.7988	90.6708	91.6221	78.9549	86.8449	84.761	71.3997	75.2117	68.0022	77.2716	72.8321	89.1215	62.3042	58.7886	54.4933	51.6945	66.8544	54.4501	62.0151	63.2031	57.2601	59.7042	64.4066	50.6956	60.2455	63.5973	53.3423	58.762	69.3007	52.785	58.8185	67.4176	49.5591	52.9875	58.3086
ENSGALG00000001801	IFT74	1	9.57378	9.31376	9.81231	12.4767	18.1987	9.9691	6.41532	5.76569	6.43384	7.8814	9.03164	7.79138	6.01656	7.97246	6.09511	5.87296	8.27659	8.09889	4.82477	6.63953	4.98353	4.86046	5.05522	5.05643	3.24396	5.03374	3.71253	3.76332	3.75408	3.88767	3.45273	3.34234	4.11725	3.0009	3.58722	3.3342	3.17526	2.85799	3.31873	3.69101	3.85409	3.6064	3.21084	1.77697	2.86973	3.46954	3.1289
ENSGALG00000001802	JMJD6	1	17.2594	23.2681	24.1053	31.1185	31.6541	28.7778	17.7115	20.26	24.4741	20.7829	17.7956	23.4111	21.0767	16.3471	19.7209	19.7551	16.1177	19.4534	18.4885	17.5284	18.0236	14.3732	19.2552	22.8744	17.7433	15.8446	16.5224	17.4557	8.31542	16.8904	13.4833	15.6788	13.9943	13.3723	10.3247	17.2389	11.745	11.643	10.9707	11.3233	7.30697	13.4013	10.6666	13.7085	12.1301	8.68159	8.00447
ENSGALG00000001805		1	186.725	273.833	257.043	276.409	284.158	317.736	199.609	238.537	231.136	263.98	277.197	221.19	179.952	196.007	193.36	171.984	155.462	185.747	98.0337	135.162	114.929	134.747	85.0749	140.884	23.7734	51.9694	17.5021	32.2179	22.9811	35.0475	31.8222	38.4769	51.2212	61.4592	30.8996	49.0045	47.9851	41.8118	53.7554	68.8593	31.9297	55.0386	136.445	94.0473	103.048	170.937	57.3101
ENSGALG00000001806		1	0.254742	0.777508	0.502912	0.35505	0.857109	0.711835	0.329265	0.413961	0.461723	0.304523	0.75988	0.678878	0.325989	0.284744	0.286944	0.392238	0.28745	0.17285	0.199845	0.205379	0.199686	0.129972	0.155049	0.253132	0.081158	0	0.100062	0.041065	0	0.0302266	0.0340637	0.236084	0.0844131	0	0.173565	0.0280647	0	0	0	0	0	0.0292762	0	0	0.0371882	0	0
ENSGALG00000001823	HIKESHI	1	157.194	177.648	210.135	218.224	230.891	205.383	172.982	178.572	191.008	191.812	200.838	191.734	130.837	192.988	196.605	172.643	178.956	200.501	139.346	179.088	149.681	198.755	192.825	169.533	137.025	162.756	117.763	120.116	147.91	133.902	103.977	128.294	131.339	105.38	145.369	129.719	109.337	117.853	116.989	117.825	132.819	121.387	86.8633	91.5234	95.8561	85.5013	108.056
ENSGALG00000001837	ORAI2	1	14.6514	15.8854	14.7608	24.0824	23.7175	21.2826	13.9107	15.3784	13.3279	19.3566	17.9952	15.6589	13.0422	13.3151	10.0119	13.3113	16.414	16.5949	9.86907	9.52526	7.28017	12.6907	14.264	14.2988	7.43705	6.75232	4.93217	5.23329	3.95496	5.29767	5.03457	5.32062	3.72929	5.28016	5.19174	5.1533	3.91292	3.69726	4.23324	3.82793	4.55755	3.70766	3.345	3.11162	3.4155	2.3506	3.26946
ENSGALG00000001841	ROGDI	1	72.1638	77.0198	80.1165	108.854	116.219	107.001	72.5262	70.3714	72.9538	87.37	78.6203	84.0898	54.9473	55.3672	55.8916	46.3939	46.3854	70.5169	38.3802	37.6384	40.1406	45.5905	49.1382	52.6352	33.5188	38.6536	40.2686	29.4915	30.0293	31.2331	35.1928	34.6811	35.3107	32.8969	35.7919	39.2804	30.5762	30.7538	37.3285	32.5193	40.7827	32.3914	32.8387	33.4426	35.4118	34.9962	31.3327
ENSGALG00000001883	ST6GALNAC2	1	5.75372	13.2109	9.27792	10.194	14.6809	13.3769	6.74669	13.808	6.9978	6.36691	7.9934	13.7849	5.49082	13.8516	7.34475	4.94314	7.36278	12.8659	4.17556	8.13926	4.17899	4.49323	4.15654	9.33733	1.25529	3.74483	0.184279	0.682552	1.3846	1.4426	0.605238	2.17831	1.07676	0.392036	0.707371	0.538347	0.174165	0.465389	0.176856	0.428903	0.387918	0.235938	0.19687	0.231988	0.299175	0.305558	0.290239
ENSGALG00000001892	CYGB	1	22.0981	7.65975	7.76794	7.68419	13.0177	10.2233	4.08395	5.37871	2.5862	1.9746	4.30324	3.80579	2.41132	3.37971	1.33296	1.45095	0.776191	4.70897	2.03918	1.32372	0.381749	0.785361	0.814258	1.46549	0.182818	0.147483	0	0	0	0.247509	0	0.12033	0	0	0.435822	0	0	0	0	0	0.127117	0.133194	0	0	0	0.142322	0
ENSGALG00000001901	ARIH1	1	50.395	47.9716	50.0752	61.9693	66.6773	62.071	42.4822	44.1503	43.7782	41.6004	44.4485	49.1575	37.2937	42.8084	40.9765	37.6214	41.5554	46.1133	42.9693	37.6052	40.0907	29.3733	40.7614	42.4063	37.4806	39.8392	33.9132	34.2498	27.3482	33.4553	37.4329	34.6923	29.8659	34.0721	33.9196	34.1761	33.4962	31.6616	29.0128	26.9495	28.2879	30.0925	36.356	33.2394	34.3163	33.0553	29.2295
ENSGALG00000001905	DTX2	1	32.101	41.8069	52.8458	78.5701	84.1724	65.773	32.4712	46.9173	39.4548	61.3571	46.4769	54.1473	23.4779	42.2425	28.5733	34.6754	26.4412	51.1595	21.6306	28.889	21.0451	32.3938	24.2119	32.2	13.1333	18.5963	13.4507	13.6836	9.88611	17.8583	11.5019	16.1311	12.0437	11.8904	13.6953	15.5002	10.4981	12.0549	12.6556	9.31552	10.6898	11.9496	10.6376	11.9771	10.6518	8.05007	9.37657
ENSGALG00000001925	GNB1L	1	18.4293	21.3722	18.6063	24.642	29.1456	22.3034	17.7922	17.7152	16.241	18.027	18.3759	17.9983	15.5678	17.1215	14.5116	16.4678	14.519	15.9352	12.6886	15.0195	10.9817	17.4102	13.2005	14.8664	9.21198	9.74304	6.65491	7.11424	7.09227	8.28357	7.7496	8.64011	6.05697	4.40728	7.51691	7.56917	5.52951	5.79216	4.55031	3.64102	5.156	5.43826	3.01544	3.77789	3.28184	1.9846	3.6848
ENSGALG00000001954	APTX	1	13.628	12.4985	13.5071	17.6213	22.2631	13.9018	12.337	10.6225	11.3737	11.3437	11.9024	10.1559	9.50404	10.3908	9.36106	8.9735	9.00802	9.92529	9.24062	9.93515	9.08547	7.46178	8.51727	11.6053	8.4194	9.44513	7.04426	7.31105	7.51626	6.60202	7.71123	8.15889	7.92341	5.44435	6.9466	7.712	6.32967	6.48467	5.7734	5.89943	6.36333	7.69617	5.47235	5.44319	5.33649	3.93446	5.25572
ENSGALG00000001959	HENMT1	1	7.59743	5.55327	9.48648	11.3603	14.0836	11.0588	5.64751	5.71933	6.28955	7.20475	6.61933	10.0733	5.06012	5.32248	4.73126	4.93086	3.60623	8.58008	4.68592	4.2976	3.65385	5.21334	3.4848	6.00311	4.0855	2.62725	2.68117	2.3019	2.64303	2.79398	3.04094	2.41906	2.70663	1.88028	2.18889	3.68636	2.39785	1.69803	1.78303	1.26728	1.65721	2.12598	2.59824	1.21298	1.76688	1.78362	1.79396
ENSGALG00000001971	UBE2O	1	31.2812	43.758	48.7821	74.1569	77.6492	69.693	39.6993	48.925	43.7099	50.3553	47.8599	63.0613	43.7682	38.0124	30.3984	34.1529	31.7378	49.8739	29.6535	21.2382	21.8096	25.4687	23.2132	30.4279	20.292	18.6839	14.6458	14.7083	11.0323	14.3769	14.323	14.5779	12.5483	10.6777	12.8953	13.914	13.4024	10.7717	10.9675	9.22592	9.75827	10.4663	15.498	15.396	12.29	10.9708	9.84297
ENSGALG00000001977		1	0.889224	0.977259	0.744899	1.59607	2.60391	1.62122	1.24734	0.518198	0.621615	0.92343	0.937378	0.87663	0.373928	0.363044	0.409363	0.256801	0.371005	1.17981	0.355539	0.35962	0.227641	0.353831	0.194222	0.420805	0.627955	0.206058	0.0820181	0.10051	0.256122	0.0493096	0.331587	0.450727	0.250229	0.17442	0.229465	0.297545	0.299607	0.391581	0.20378	0.210982	0.268866	0.431855	0.693879	0.785515	0.863548	1.01903	0.287078
ENSGALG00000001983		1	7.03087	4.92083	7.38933	9.43204	8.54455	6.88558	4.57295	5.71056	4.43859	7.81797	4.39353	6.65054	4.20831	5.28137	4.98023	6.58732	4.03776	4.59471	3.40593	3.44491	4.16372	7.22731	2.76474	4.62312	1.78965	3.29735	2.58895	3.11296	1.86426	2.72923	1.93715	2.17076	2.67836	2.99145	1.59806	2.36806	1.50975	2.24081	1.99485	2.59656	2.37195	1.64012	1.17879	1.27565	1.80412	2.27537	1.99121
ENSGALG00000001992	PKM	1	1241.89	1455.8	1779.54	2096.01	2321.15	2236.74	1323.43	1691.48	1350.71	1777.54	1771.15	1798.43	925.812	1213.07	882.272	924.287	993.536	1571.66	758.504	874.562	590.842	958.558	869.434	1024.24	501.128	482.955	405.316	468.364	469.694	485.458	450.055	484.098	379.482	429.277	524.574	496.198	429.463	364.265	412.526	373.374	471.812	438.15	436.192	457.889	496.263	379.963	435.924
ENSGALG00000001996		1	4.12302	4.30328	6.29692	5.14545	6.84769	8.80288	5.45238	4.24534	4.34881	4.26484	5.79347	6.90693	3.7726	3.87287	1.57984	2.66998	6.25463	4.26572	1.31117	3.06109	2.72338	2.6032	2.36879	2.11145	2.27602	2.56872	1.91273	1.02447	2.21922	0.896814	1.24257	0.61117	0.956107	1.44113	1.33759	1.74968	2.01636	1.1984	1.59161	1.00601	1.57459	0.474085	1.46469	1.01535	1.43455	0.463108	1.49011
ENSGALG00000002000	GRAMD2A	1	55.2079	87.2999	103.543	166.96	227.351	107.234	66.438	77.54	71.6513	85.3767	88.1427	69.7663	52.9262	85.5551	58.5637	58.2968	68.0595	73.6412	37.075	50.6939	40.0137	68.7456	52.4553	58.0216	26.5914	21.6852	17.9149	21.2372	18.882	19.2301	22.4301	21.6725	24.5809	25.2996	25.9123	23.206	20.9914	20.9602	25.564	20.042	26.3847	22.0411	22.1325	26.5874	27.7206	18.9595	25.6447
ENSGALG00000002001	STXBP3	1	50.1063	62.2676	77.7924	94.5699	103.123	102.171	41.6872	56.3	60.6813	98.9299	73.6196	79.0795	38.4138	60.4156	54.4465	50.6048	40.4617	70.9469	30.4708	32.9839	31.8813	52.2568	24.1322	50.8375	14.6999	19.9346	17.6254	17.8329	13.8312	16.3473	15.0512	18.4837	15.6043	16.0533	15.071	14.6943	15.5581	17.2307	18.1723	14.991	15.1492	13.5021	13.2994	11.4209	14.4139	10.2741	14.4462
ENSGALG00000002015	SNCG	1	1.42152	0.789333	1.00552	0.925837	1.49787	1.04042	0.197138	0.764385	0.436681	0.324598	0.288657	0.387352	0.166258	0.490074	0.687433	0.327645	0.196366	0.581768	0.0956292	0.245323	0.240241	0.077827	0.0933707	0.304148	0.0971867	0.127742	0.0794214	0.0985412	0.124796	0	0	0.0629364	0	0.145996	0.208671	0.03365	0.0672989	0.127819	0.171906	0.0309957	0.197132	0.0353362	0.1389	0.0601698	0.0452631	0.112255	0.0702662
ENSGALG00000002023	PIGO	1	10.1677	12.2752	14.177	17.5189	15.4001	20.3901	12.3647	14.2637	12.1797	16.0357	13.7864	16.3533	9.98561	9.66721	8.84815	9.45059	9.28181	13.4803	8.32836	6.07148	6.39027	6.79253	7.2772	9.0238	6.54834	5.46251	4.56711	5.31709	4.35261	4.76836	4.51211	4.66841	3.75009	3.39388	4.10933	4.99486	3.76116	2.91122	3.25572	2.55839	2.8358	3.5449	3.51345	3.77021	3.4978	2.41297	2.6605
ENSGALG00000002046		1	27.0977	26.0763	52.0148	117.959	73.6299	58.5825	19.2014	18.3202	42.5032	72.735	35.7743	39.7996	14.1673	19.4638	33.6321	39.5495	27.3493	37.0498	17.3825	15.2905	23.0266	45.4439	11.4987	31.4327	7.85243	11.6442	17.0889	12.2482	17.0466	11.5604	4.90185	3.65938	7.72405	4.08707	4.50621	6.92417	1.76926	1.41603	5.74959	2.60789	3.1026	3.77517	0.834057	0.677221	2.96727	0.86127	1.00499
ENSGALG00000002057	POLR2D	1	106.275	128.501	119.445	117.887	145.488	110.585	116.217	112.013	120.442	115.882	116.236	99.1412	82.8984	107.643	119.193	101.953	105.217	108.982	92.4715	116.901	101.725	102.302	115.211	121.292	72.383	104.349	76.501	66.7052	82.7285	76.1849	69.049	76.9526	77.8849	78.9277	75.5188	82.9406	63.8193	73.2491	77.2778	78.7213	86.5397	75.0232	67.562	79.3965	81.6415	61.4871	78.6556
ENSGALG00000002064	STOML2	1	116.854	140.053	157.569	158.456	181.138	155.47	143.473	127.068	138.1	145.26	143.754	132.483	98.586	107.711	119.016	94.4486	113.302	127.133	85.5005	103.996	87.2116	100.553	119.468	101.365	71.4977	74.4632	75.5093	68.6459	87.8773	73.3701	56.96	75.794	65.2084	68.6053	84.8989	69.0117	56.1948	59.4603	66.7864	61.5672	72.808	59.4182	58.993	65.6569	75.2879	60.6996	68.8624
ENSGALG00000002083		1	18.6182	23.6924	40.8471	60.779	66.7266	60.5915	17.6595	24.5224	21.3518	41.1577	31.068	40.5388	10.4086	17.6828	13.4727	12.442	10.3097	30.1393	5.27139	6.3568	3.22661	10.8633	3.95605	12.3348	0.0659673	0.376438	0	0.166085	0.0382375	0.196314	0.0690307	0.0869266	0.199866	0.199805	0.11504	0.123792	0.114245	0.0430484	0.0788352	0	0.17691	0.237284	0.0708747	0.0406323	0.0911535	0	0
ENSGALG00000002088	GALR2	1	2.33492	4.67531	4.24426	4.15733	4.32647	5.62211	0.841396	1.572	1.50184	2.10871	1.6934	1.74806	1.06459	1.21275	1.82234	0.940973	0.927995	1.82717	1.23616	0.584244	0.749851	1.57989	0.515732	2.01578	0.707212	0.565971	0.177637	0.275278	0.882735	0.599851	1.00335	0.631153	0.339278	0.846318	1.37595	0.149238	1.07477	1.06363	0.0477283	0.784192	0.981274	0.272826	0.228849	0.627559	0.197975	0.0818305	0.270932
ENSGALG00000002089		1	93.0547	113.537	106.118	134.816	151.496	129.029	103.175	113.605	100.826	127.588	124.593	107.904	83.1366	103.153	100.811	93.6748	97.5731	117.13	96.5096	111.472	100.027	117.072	117.312	122.731	82.129	110.087	84.5727	78.0484	89.9501	89.6725	75.7384	87.1817	77.6371	70.782	83.5923	76.6212	70.7116	66.5268	68.2726	69.7969	66.7305	63.7005	67.2212	69.288	59.8332	63.4692	66.628
ENSGALG00000002116		1	2.49826	3.88634	5.51819	4.49106	5.6818	3.58778	2.98216	2.73555	3.65046	2.89827	2.86143	3.20419	1.6962	3.1931	3.63062	1.68341	2.00618	3.34839	1.67785	2.71509	2.31786	2.09468	1.49489	2.08647	2.4505	1.97114	1.61884	0.971744	1.60134	1.88709	1.48243	1.93943	2.07295	0.318653	1.78469	1.65171	1.02494	0.975302	1.17688	0.440588	1.0465	0.53978	0.228153	0	0.444865	0.2045	0.269278
ENSGALG00000002129	WDR47	1	26.7249	30.4723	28.2941	48.3476	48.0821	32.1097	16.4575	20.8083	23.0229	24.2634	23.1366	22.5673	20.9568	22.4796	21.3022	21.4248	20.8783	18.8899	16.6004	14.8082	16.2266	19.2289	12.4297	18.1113	10.75	10.7495	7.56542	8.08826	5.63961	8.15812	8.23368	8.51913	9.53777	9.2333	7.08394	8.13778	7.88497	10.037	9.63303	7.71936	6.90049	7.63476	9.58658	9.38247	9.53531	13.3409	7.98057
ENSGALG00000002142	DGKQ	1	35.6165	40.8557	47.8026	109.179	101.312	78.658	29.9185	45.8264	36.5976	75.4451	54.0874	67.3884	33.7059	36.913	38.1588	33.814	32.436	60.968	21.5647	18.1293	17.7652	22.8988	12.2912	30.5934	3.85379	7.39523	4.17575	3.43547	3.48953	4.07629	2.45644	2.98098	2.50502	4.13234	3.16866	1.91091	1.70509	1.08593	2.1865	3.2717	1.98644	1.23999	4.85401	3.50108	2.90505	5.78913	3.05396
ENSGALG00000002147	SIKE1	1	72.5732	107.038	109.708	162.514	198.576	104.972	63.5469	77.5026	85.1251	98.1058	106.439	69.1394	49.7641	82.0217	74.7399	72.7971	84.0165	75.1213	54.245	78.0199	63.8141	61.2051	73.186	79.5348	38.323	62.0441	33.2562	25.4703	43.986	37.8941	27.2908	38.7557	37.602	23.4395	36.7345	33.4598	21.3878	25.7674	22.6833	20.7338	27.9369	24.3508	21.0604	21.5791	18.8074	20.0297	24.6134
ENSGALG00000002150		1	17.4972	21.6178	21.5403	40.9623	43.1662	32.2745	18.3182	22.8906	18.0832	24.8057	20.1916	26.5107	13.6641	17.7225	13.463	13.4356	12.9145	21.862	9.0894	9.56074	7.02046	11.5458	10.6429	12.4724	5.24233	5.90286	4.14428	3.93803	4.04448	4.89401	3.92247	4.02623	3.73312	3.66686	3.2693	3.61003	3.8899	3.48968	3.52343	3.34701	2.75107	3.24664	3.64991	4.52465	3.87705	2.46664	2.69888
ENSGALG00000002155	HS6ST1	1	59.8985	59.4553	55.7036	49.8459	62.3586	46.2029	51.6854	41.7008	43.3253	37.3297	47.4548	28.2175	25.6503	22.0805	25.3768	28.605	26.5006	19.5175	13.9235	17.8483	13.5749	16.8768	28.9035	18.373	4.83696	16.3532	5.45526	4.53796	3.52437	7.60156	3.81045	4.40578	4.82874	1.09656	3.8543	6.92615	1.04176	0.786798	1.23686	0.32366	1.07708	1.55552	0.337321	0.235315	0.640808	0.576511	0.27416
ENSGALG00000002189	SNX1	1	355.657	551.051	692.153	937.827	1200.95	925.324	378.132	571.018	486.8	649.144	606.689	626.189	278.875	410.247	387.463	282.122	281.117	510.013	186.868	231.341	192.223	255.414	173.831	284.12	94.6847	94.7312	78.0307	81.2329	74.9206	83.6019	79.9299	80.7352	87.9214	93.7074	83.1792	81.9334	82.0738	82.901	86.7099	88.5867	93.5091	78.5567	88.4945	87.5571	88.774	70.4544	89.2491
ENSGALG00000002204	SLC7A4	1	3.81491	6.49121	8.06191	9.36615	12.9766	8.36385	5.13624	7.64554	6.30673	7.79303	9.41093	6.78608	3.83032	6.93286	6.18178	3.95466	5.00644	8.37434	3.53149	4.44523	2.76809	4.7146	4.94525	6.34784	2.68318	1.9521	0.91015	2.52928	1.70151	2.31033	2.69566	1.52425	1.65384	2.50826	1.64047	1.3803	1.91895	2.05945	1.83928	2.14346	2.89055	1.61318	2.36428	3.7403	3.43848	1.08015	2.49891
ENSGALG00000002284	TRAPPC3	1	64.8655	75.9245	76.2041	87.3615	91.6107	94.6719	68.4541	78.9176	73.05	86.7293	80.6039	86.3187	60.3669	67.358	70.2344	72.1094	70.5936	75.5401	56.8564	58.9689	55.4947	65.1895	72.4071	67.5882	49.6207	64.2079	39.4204	46.4503	46.143	50.1483	40.9218	60.5886	50.9475	54.2035	46.645	48.1991	41.4552	43.9262	40.3676	53.9137	39.4499	40.6278	50.946	57.7218	48.8171	63.8219	46.9151
ENSGALG00000002307	LRIT2	1	0.448487	0.421885	0.465538	0.711816	0.823798	0.251481	0.586326	0.416415	0.56394	0.714606	0.50261	0.131779	0.831151	0.154573	0.496824	0.0639743	0.599769	0.310438	0.32468	0.311686	0.423001	0.264248	0.0633989	0.287535	0.131422	0.232118	0.428928	0.200077	0.0281809	0.147129	0.412034	0.343257	0.181985	0	0.196655	0.205039	0.228193	0.0218801	0.173903	0	0.111142	0	0.0234069	0	0.090893	0	0.0475169
ENSGALG00000002316	NUBP2	1	19.3554	22.4306	22.65	24.4257	40.8791	24.4887	20.8314	19.8796	20.0581	18.3796	22.9969	18.5993	16.1507	18.3143	16.8278	14.0531	18.2425	21.1196	14.8742	18.343	14.3935	14.7812	20.6341	19.2592	12.3344	13.1048	10.9139	10.3979	12.5397	11.5914	10.0999	11.6947	10.0175	10.7094	12.7739	13.0548	8.78514	9.90041	10.4184	9.03075	10.8925	10.4611	8.76405	12.2947	10.4033	9.08925	9.61553
ENSGALG00000002370	SH2D4B	1	0.536311	1.16517	1.86648	2.51503	2.51361	1.51481	0.861707	0.950557	0.930543	0.712424	1.16668	1.00097	0.418673	0.489626	0.814492	0.853608	0.448812	0.920434	0.252704	0.373195	0.18201	0.300322	0.323568	0.420487	0.0367377	0.0652361	0	0	0.0947763	0.0546934	0.0615854	0.0238661	0.177683	0	0	0.0253618	0	0.0240838	0	0	0	0.026548	0	0.045495	0	0	0.0528893
ENSGALG00000002377	ENO1	1	2735.88	2975.92	3710.64	3717.33	4382.9	4299.35	2979.18	3362.42	3032.97	3692.69	3567.06	3748.23	1944.94	2860.34	2369.79	1854.43	2050.71	3578.88	2112.85	2267.56	1993.12	2039.67	2292.08	2789.74	1887.71	1500.77	1486.23	1446.68	1909.33	1627.21	2227.1	1641.51	1839.56	1320.49	1955.13	2416.17	2063.55	1433.86	1460.66	1341.1	1768.66	2137.65	1249.51	1105.84	1121.23	664.922	1478.47
ENSGALG00000002408	NCDN	1	8.20807	9.55232	9.82799	12.8713	13.6892	9.23273	9.50713	9.50334	8.82202	9.34237	9.77801	7.83297	7.4851	8.38255	9.56897	7.56352	9.90563	8.02598	7.96614	9.34873	8.5695	7.72194	9.26728	9.07801	6.27811	7.88572	5.32553	5.68662	6.60027	7.04565	4.6273	6.50901	6.42903	6.68785	6.62783	5.20555	5.26268	5.14699	6.13167	6.9008	6.0834	4.91603	7.18475	8.09751	7.72028	7.7226	5.78782
ENSGALG00000002415	SAP30BP	1	46.8754	53.7781	56.3989	71.5831	74.7228	63.407	48.5242	49.3252	51.8547	56.0307	55.2555	54.6122	40.0418	52.7016	51.9756	49.848	51.5221	57.8962	44.0124	51.9893	46.4812	53.0742	44.5412	53.5603	36.3447	46.0141	41.214	33.3956	37.9424	38.2898	35.4976	35.682	40.915	34.0797	36.9788	39.0398	35.0502	34.8704	35.2334	35.9821	34.5591	32.6411	33.9212	30.6042	33.6488	31.1697	32.5725
ENSGALG00000002428	ZP2	1	154.129	283.344	334.239	550.716	498.016	432.609	192.78	323.008	257.527	482.116	372.068	360.538	151.102	244.729	171.142	250.14	205.694	357.889	111.333	152.298	73.3494	197.858	120.326	212.552	3.8198	19.3223	0.153749	4.06734	2.89121	8.00359	1.04126	2.92293	3.04212	2.07476	3.2004	3.69123	1.40229	0.548887	1.28023	0.0527304	1.60913	3.74306	0.268105	0.552729	0.958384	0.316881	0.828941
ENSGALG00000002447	CTNNA1	1	168.386	161.604	150.61	158.553	147.848	167.742	149.565	140.148	147.591	139.932	141.264	162.526	154.267	133.842	127.809	140.024	110.728	149.694	109.893	124.301	98.8639	116.873	95.9835	146.542	64.5953	90.5094	61.6575	66.4018	47.2371	66.3529	60.6318	71.1748	61.8669	66.5922	55.6481	70.8967	64.4238	67.3411	66.5259	61.133	57.4955	65.4817	87.7547	85.8863	85.1423	68.0082	60.8111
ENSGALG00000002452	AQP3	1	65.8111	73.149	100.97	89.5641	90.3845	120.928	75.3424	110.286	88.1213	164.496	133.771	112.837	48.1401	84.2055	63.9846	81.2551	64.133	120.11	32.4495	49.3988	25.4059	70.6635	45.1182	71.7009	0.599606	6.39224	0.0761086	1.92517	0.925171	3.00878	0.576097	0.403562	1.10866	1.63426	0.716843	1.41453	0.737053	0.211694	1.25055	1.62267	0.792056	1.52979	5.45598	1.13536	3.03346	9.65594	1.26452
ENSGALG00000002484	CRYM	1	33.9007	48.5559	57.2502	90.47	103.065	76.1102	33.3355	53.15	40.5865	64.3088	58.1384	63.6418	27.1674	41.5335	30.3271	27.9255	31.4633	49.6453	24.3244	28.7413	24.3625	32.7836	26.0495	34.8448	13.9194	34.2204	11.0669	8.76143	13.531	15.3363	8.30481	10.7597	8.42411	4.73733	9.77408	5.14132	5.43039	6.56942	5.09274	3.5045	4.98278	3.62703	4.45475	5.22537	4.48669	2.94218	4.55529
ENSGALG00000002485	PHKG1	1	32.4724	32.3843	31.0524	26.7758	34.0441	30.099	35.1201	30.2236	28.2541	24.7436	27.652	25.7343	23.8524	24.5161	26.3645	19.8856	22.5567	25.3943	19.2021	24.4958	19.0087	20.5205	26.9475	25.5887	15.7637	17.5727	15.0679	13.6905	18.2755	16.2952	14.9183	18.7608	14.6602	16.2679	21.0101	17.247	16.9537	18.3851	15.8041	16.4294	20.7249	17.7141	18.4919	18.5963	18.1723	16.6527	21.2453
ENSGALG00000002492	H6PD	1	17.3194	16.7683	15.7522	18.8983	16.5044	18.539	17.7764	18.2582	17.1902	18.6926	14.3011	16.5788	19.3412	16.0219	16.3206	15.9639	13.4164	12.2188	16.7669	11.8852	12.811	9.81245	9.22589	11.7258	10.0272	13.5585	7.75624	13.0504	7.47249	11.8268	9.83334	10.6337	8.13979	7.19065	8.58106	8.84213	6.79499	4.36708	5.201	4.86566	3.99714	3.9412	6.53311	5.23946	6.44479	7.6619	4.41103
ENSGALG00000002496		1	1.18905	0.880466	0.751635	3.97172	1.80288	1.56388	1.35643	1.16405	0.537754	2.63846	1.08375	0.903525	1.4376	0.745987	0.319021	1.1589	0.429889	1.12502	0.413386	0.857047	0.536114	0.827296	0.523959	0.382296	0	0.10548	0	0.0611447	0	0.0441264	0	0	0	0	0	0	0	0	0	0	0.121934	0.0434061	0	0	0	0	0.0866061
ENSGALG00000002511		1	0.624506	0.514951	0.726529	1.69407	2.73747	0.861947	0.587128	0.547216	0.39407	1.23058	0.751329	0.90468	0.394799	0.631111	0.42546	0.715887	0.724347	0.783993	0.278588	0.370022	0.0631099	0.593562	0.128004	0.250299	0.0635156	0.230231	0.0791459	0.161136	0.221747	0.0951001	0.0266909	0.0415493	0.175206	0.0482097	0.0838047	0.264656	0.199658	0.104877	0.168279	0.0408902	0.0652618	0.0925725	0.0932508	0.0201635	0.0598706	0	0.0461293
ENSGALG00000002524	UCHL5	1	71.4924	71.788	77.6989	75.6018	89.6178	74.9472	65.5471	69.1957	73.1666	69.2573	73.639	63.0429	58.1727	67.4636	67.577	47.8127	47.7558	67.7764	57.6532	57.873	54.5291	48.4898	56.6785	59.995	42.2768	56.6249	47.5843	36.1513	46.3518	43.8142	50.1383	45.2374	54.6813	40.418	48.466	51.7272	46.1931	45.5858	50.2208	41.4838	44.2588	49.0446	43.8644	32.0423	40.6848	41.8102	41.9715
ENSGALG00000002528	DNAJC18	1	235.891	298.006	304.151	448.805	511.568	311.643	236.293	259.202	250.868	311.388	267.267	246.154	216.932	264.637	257.706	264.478	244.618	284.811	195.555	257.409	242.189	300.222	224.665	284.681	179.206	194.338	200.048	165.913	180.288	171.875	175.778	167.746	158.907	144.956	182.823	177.226	162.917	164.698	163.676	133.247	162.37	168.016	139.084	128.497	135.497	134.166	145.681
ENSGALG00000002532	GJA4	1	6.56544	10.8974	12.8939	23.3028	24.9367	18.364	7.80762	13.3357	8.50849	14.9895	11.0036	15.713	5.81461	10.7988	8.05776	6.78509	5.2072	15.6856	4.72759	6.20681	4.00862	7.67463	5.78548	10.9969	1.10535	0.898238	0.622878	0.469944	0.437461	0.804809	1.02043	0.712855	0.867998	0.999369	0.585688	1.03388	1.29012	1.51504	1.35696	0.727361	0.524413	1.71486	0.939284	2.52363	1.30498	1.04032	0.814256
ENSGALG00000002556	NGF	1	0.740094	0.677708	2.25597	0.473205	1.24988	1.61903	0.44504	0.580522	0.983079	0.288605	1.6516	0.814706	0.34955	0.423418	0.883555	0.0478049	0.871613	1.06975	0.25526	0.285051	0.294605	0.246947	0.830062	1.35089	0	0.0456845	0	0	0	0	0	0	0.215721	0	0.0445927	0.102228	0	0.0340224	0.0457262	0	0	0.075105	0	0.0319932	0.0478528	0	0
ENSGALG00000002563	TPM4	1	133.707	106.664	92.4135	103.012	104.66	99.498	119.805	95.8599	85.8111	103.74	78.942	77.0271	85.7908	67.3195	64.3099	85.9305	45.031	64.0357	61.6853	85.4758	53.9552	74.1115	97.8007	67.2805	29.0667	82.5594	20.7795	36.7472	26.4685	43.6037	26.2607	28.8294	23.5659	17.8811	31.6916	29.3823	25.179	33.1028	15.2602	17.9654	23.1372	38.8323	29.6503	33.026	17.3244	18.1613	23.9129
ENSGALG00000002591	POLR2E	1	295.604	322.256	308.452	252.181	295.128	272.708	369.887	298.83	303.271	243.13	290.74	232.318	240.096	261.093	271.225	214.344	264.028	235.798	253.735	291.102	259.274	218.398	344.926	257.46	208.376	265.186	205.57	180.979	240.081	224.272	180.23	227.96	192.229	199.44	233.786	224.338	181.309	180.996	185.658	204.064	196.989	187.292	178.433	199.167	214.366	175.213	195.787
ENSGALG00000002621	SLC25A42	1	42.0684	69.2794	55.9184	106.952	110.86	98.2457	35.2935	68.7038	47.5901	60.4375	68.9009	82.3817	47.8773	46.8274	43.1199	37.7916	56.9918	60.0092	38.7295	30.468	41.5389	42.489	43.4731	44.847	34.6496	34.9807	24.3882	24.0333	25.3138	26.9478	25.44	27.5783	20.8438	13.53	20.8639	23.3217	14.4028	15.4325	15.3149	12.0365	13.0888	14.2567	11.4599	14.1703	12.1359	8.94548	11.0562
ENSGALG00000002634	HDAC3	1	34.4994	41.2286	44.2932	41.8267	59.6212	46.3263	41.8407	40.8296	43.7027	37.5011	45.7917	45.8074	36.3758	39.4572	44.8562	35.9476	44.9278	47.0229	39.8036	42.8511	40.3246	38.5412	45.1632	49.8928	30.4352	42.5111	29.5211	22.9073	35.1017	29.9985	26.0611	32.8567	33.0162	22.5042	31.2055	32.7222	22.7863	22.0425	24.4118	21.9334	26.7459	23.1936	20.82	23.249	23.8788	18.1821	26.0155
ENSGALG00000002645		1	9.46016	14.3099	18.5461	27.9369	30.4115	25.1764	6.18652	11.5203	9.40364	15.1929	14.0455	16.8992	4.48289	8.27851	4.72631	4.58009	5.12358	13.02	2.29022	2.55366	1.4872	3.87837	2.10586	4.52085	0.51159	0.474784	0.21061	0.386946	0.695211	0.510436	0.265854	0.48529	0.306767	0.302795	0.203082	0.13298	0.34076	0.266745	0.0933214	0.122135	0.216852	0.262877	0.153437	0.225623	0.0985139	0.0489611	0.185019
ENSGALG00000002647	PLS1	1	5.72264	6.06913	8.43395	19.9466	22.7259	10.9771	5.54262	5.28125	4.24661	7.96658	8.99962	6.1683	2.79405	6.26105	3.32737	3.35558	2.64076	6.28906	1.61804	1.91876	1.19273	2.25272	1.84162	3.11506	0.205239	0.160278	0.101999	0.260067	0.0884324	0.465917	0.11607	0.129033	0.295352	0.417426	0.178962	0.331955	0.168962	0.274875	0.56198	0.530072	0.381315	0.455046	0.634554	0.211255	1.14178	1.15927	0.803999
ENSGALG00000002667	OLFML2B	1	6.53837	11.9182	10.4577	10.4184	16.1483	10.1118	4.53983	9.70617	6.39699	6.78222	8.20172	8.5686	3.22762	8.33413	5.91085	2.99481	4.49205	9.30381	2.93214	6.74012	6.37637	3.51723	4.31895	6.40471	2.21887	1.1153	2.9667	2.38093	1.36088	1.80554	1.10238	5.91302	3.32685	2.29268	2.1169	2.21804	1.47647	2.30586	3.5136	1.76626	0.831457	1.55742	2.36643	2.75869	6.19611	2.48904	1.2216
ENSGALG00000002683	DECR2	1	124.45	138.94	154.181	151.919	233.764	145.553	170.328	120.369	138.815	100.091	144.727	98.0987	116.641	110.398	106.381	80.86	111.134	109.624	77.1252	99.6582	75.4181	78.3346	115.923	111.099	57.0421	85.4325	61.1539	52.6597	78.3491	63.8394	53.4919	72.6228	54.9315	40.5503	68.2265	56.3603	47.3622	50.4983	46.6876	38.4704	53.2003	49.1936	34.5211	44.5671	35.6417	21.9667	43.5121
ENSGALG00000002689	NUP35	1	29.4868	36.8136	34.0647	39.4936	48.4475	32.1557	29.2756	30.9127	29.1777	24.3667	28.445	27.4726	29.5732	27.8452	25.7731	26.5891	25.7927	28.0339	24.9347	29.5654	23.7722	21.0359	28.5755	27.807	17.0974	23.6356	19.4297	19.8944	15.3013	18.4367	18.2332	24.425	17.3812	13.9428	16.5071	15.6782	14.7085	16.9709	13.6375	10.3372	13.8307	14.9494	11.6437	13.287	13.0369	12.5515	10.9259
ENSGALG00000002701	DNAJC9	1	109.454	155.652	149.262	197.388	217.268	144.974	121.288	131.982	128.116	146.246	123.711	119.961	84.0145	108.228	100.243	98.3371	68.9527	101.742	54.0293	80.0554	62.5597	78.416	70.9826	69.7435	31.9549	54.1228	45.3367	46.7332	40.6303	54.298	39.3361	50.5946	54.1239	38.7252	33.6253	44.4192	34.0779	40.3536	48.7723	36.9504	31.7618	43.9823	30.5446	27.774	40.7338	50.932	25.3193
ENSGALG00000002710	IPMK	1	29.8168	32.2585	31.3966	51.1333	39.9929	50.7723	18.3819	23.7	24.7949	29.8141	33.9773	34.0508	24.3782	18.7342	21.8636	27.0969	20.8791	18.1943	20.8079	12.7153	15.766	19.7968	12.4636	20.3382	12.7433	9.89393	12.9807	11.0084	9.63599	8.5824	8.12	11.7762	7.53286	2.76303	8.54016	12.2018	3.71767	4.8538	6.00348	2.43157	4.6067	7.34365	2.24724	2.17903	4.09163	2.8177	4.78142
ENSGALG00000002734	UHMK1	1	139.846	227.34	214.869	341.294	386.624	308.649	129.985	244.778	176.667	243.632	222.531	259.439	134.204	133.278	122.788	146.491	142.544	200.366	104.177	88.2203	88.043	102.26	124.541	122.528	79.6386	77.9079	58.7746	64.5705	51.4064	63.8642	58.5074	62.3168	55.8621	60.4883	59.4504	61.9725	57.5839	51.4218	52.9707	54.4407	51.4259	51.2157	68.5066	60.6578	61.2761	56.7239	52.2955
ENSGALG00000002735	TAF11	1	40.9786	62.0321	55.2258	75.6166	97.1996	70.3811	50.2861	53.7838	53.7342	46.8283	60.6957	52.098	46.071	55.5789	54.9549	47.4754	54.3748	56.0278	45.1083	50.7518	41.442	52.3445	54.4497	53.6953	37.5347	41.7172	28.2425	26.7805	30.5195	31.0815	27.8912	36.2377	28.5862	26.6716	31.5384	30.7219	26.1055	26.2045	24.1902	24.9574	27.6943	27.7193	26.0106	27.2836	26.159	28.9094	25.9513
ENSGALG00000002775	FA2H	1	8.0415	13.0193	11.8833	16.4909	18.2129	18.087	9.77254	16.1643	12.832	16.2468	14.5191	18.3829	7.28987	14.2853	7.61909	8.53163	7.30361	17.932	4.95061	7.3978	4.50843	7.47501	5.34002	9.52773	2.99672	1.73931	1.62613	1.63275	2.12718	1.66479	3.24471	2.00425	0.926281	1.66869	2.16604	2.66151	3.26859	1.96836	3.33006	1.60502	2.18973	3.6487	1.49399	2.3785	4.01219	1.44571	1.98116
ENSGALG00000002797	PGD	1	111.603	119.57	135.959	143.915	128.038	144.195	95.7062	110.253	122.234	136.867	114.529	118.951	65.0032	86.1417	96.3239	70.0527	67.2297	95.0838	67.3627	70.0301	83.213	67.7183	75.9384	87.24	68.3298	74.0814	82.7119	70.8123	72.194	71.7963	70.9276	72.4139	75.0734	84.932	71.9967	82.1311	70.5064	71.1728	77.2455	85.7244	80.8282	77.2871	88.937	79.129	87.8781	86.8622	84.4344
ENSGALG00000002816	STK10	1	15.5289	9.36046	10.233	18.4079	21.2796	16.1731	5.48376	9.58111	6.21123	9.66779	10.8369	13.7868	3.99491	6.54066	4.5277	3.16681	4.24659	11.1822	2.85032	2.94958	2.07948	3.67458	2.59717	4.58096	0.478833	0.505962	0.202729	0.552483	0.29143	0.519445	0.553908	0.568356	0.515188	0.735666	0.315398	0.269994	0.583244	0.406789	0.58639	0.323647	0.396288	0.449126	0.515176	0.65682	0.506042	0.442265	0.449302
ENSGALG00000002832	IFI35	1	60.4297	74.4329	73.1882	93.9833	109.492	85.8535	50.9099	63.8564	58.5533	61.1889	55.4255	63.8515	39.3656	52.4544	44.4529	35.4403	39.7365	51.2703	35.7216	44.2851	41.7683	41.3546	40.2615	38.3743	44.3321	43.1634	33.3089	28.4777	36.3018	33.28	27.3095	32.7463	26.0057	31.0072	35.9449	32.6457	29.2817	31.2227	31.4364	38.651	32.3837	26.0918	43.2907	36.5892	37.8474	38.8535	34.2816
ENSGALG00000002841	RFNG	1	23.9681	27.2549	31.3782	35.5594	44.9592	36.9833	24.2081	26.0111	27.2588	28.3356	30.1842	30.5661	23.1742	21.0981	23.0585	22.0252	21.2679	24.7774	20.4396	17.1601	19.8337	17.1941	17.9896	19.0718	23.3238	15.0889	18.5774	14.1183	15.5596	14.0076	19.309	16.9106	15.1045	14.5517	17.5809	17.5726	15.3639	14.1826	16.774	13.8423	15.5937	15.5799	14.4275	15.6383	14.9764	14.051	14.4567
ENSGALG00000002843	RILP	1	10.5697	12.7102	16.9048	19.7543	31.6733	16.7586	11.7418	12.2835	12.3895	10.5869	14.4575	13.5748	8.44132	13.6592	12.9178	8.18648	12.1212	17.5383	8.41195	13.5894	9.03678	11.8813	13.0057	14.3461	5.9118	14.1147	6.12027	4.06144	7.40986	6.44876	3.37967	6.14198	5.28769	3.26484	5.07808	4.72794	3.08556	5.58355	4.42432	3.93507	5.32128	3.80619	2.87657	4.26939	4.36109	1.73462	4.2587
ENSGALG00000002845	CTNNA3	1	0.710909	0.829497	1.27133	2.10721	2.32594	1.24785	0.600241	0.464426	0.480218	1.00431	1.29164	1.06149	0.228447	0.493674	0.675881	0.532606	0.525143	0.631471	0.453493	0.396115	0.515975	0.45538	0.119245	0.823245	0.2022	0.1443	0.066845	0.14278	0.0867763	0.166715	0.437864	0.0153557	0.111143	0.108467	0.0410888	0.166545	0.240561	0.0400163	0.124316	0.077528	0.134635	0.146662	0.161593	0.0126604	0.0562869	0.0467308	0.0292595
ENSGALG00000002881	C26H6ORF125	1	66.0607	72.2723	79.265	70.8185	91.4675	68.3142	75.652	66.2223	74.511	68.8464	72.8411	64.5957	48.1858	65.8851	62.31	61.3841	58.5514	70.7861	48.4926	77.1946	63.8893	71.6538	76.9612	62.5357	46.9219	73.0842	55.0008	45.5953	81.331	61.4955	45.4447	59.5365	57.8902	45.8731	71.2896	71.8995	55.7405	55.7111	53.4651	58.9438	61.7503	62.8886	46.7538	42.7114	44.613	43.1645	53.98
ENSGALG00000002921	LANCL1	1	31.3803	37.1133	51.5063	51.944	48.5036	60.4166	33.6067	43.6703	47.8802	49.7269	39.8302	52.8491	29.8323	39.0333	40.4586	31.4446	33.1813	43.1372	31.0279	31.2093	34.4619	32.0619	23.3194	38.4576	25.3792	31.6949	24.8311	20.1669	17.1957	22.2754	15.8977	18.9097	20.0587	24.4664	15.4279	19.3197	15.5123	17.6698	18.7322	23.0703	14.8924	15.4344	18.9875	22.7232	23.6168	20.7418	14.0746
ENSGALG00000002937	PSME3	1	134.076	131.352	125.468	142.641	150.721	132.827	130.718	118.669	117.692	116.312	124.44	110.745	109.148	101.415	112.108	98.5206	97.8173	106.597	116.231	116.402	120.806	94.6224	121.225	123.004	103.975	129.494	115.687	98.4747	121.752	109.873	101.266	106.852	99.1862	93.9318	114.245	116.802	86.1312	87.3791	93.5685	94.5298	94.9218	94.9635	85.7364	92.6238	93.4539	81.3087	91.0817
ENSGALG00000002987	SERPINF2	1	11.7307	4.80399	2.44287	6.62301	8.20099	5.46041	5.98098	2.66307	1.63407	4.03195	5.14072	2.09066	3.42547	1.73214	1.61782	2.94818	3.14452	2.26043	2.23227	2.03928	1.07214	2.5838	1.98744	2.43074	1.18062	0.86907	0.360596	1.43983	2.55268	0.938519	0.78819	0.6908	0.768747	0.856119	1.33748	1.47757	0.66139	0.697399	0.780741	0.947698	0.808634	0.592158	0.915074	0.742966	0.809439	4.91375	0.92624
ENSGALG00000003029	PLPP6	1	42.8903	59.6662	60.8885	92.5554	86.425	70.3526	48.2637	58.3354	54.0887	70.4484	56.1176	54.7491	41.659	50.0423	51.5534	51.0616	42.7215	52.8344	38.5101	42.6555	37.929	58.1062	44	46.9028	32.7432	32.2715	28.7267	24.4731	31.2446	27.8903	25.7943	32.4994	30.3623	27.1726	27.3588	24.3533	25.4213	26.8428	29.451	25.9778	24.9258	24.2828	28.5438	35.7574	33.1812	29.358	26.7646
ENSGALG00000003053	PRDX6	1	265.123	336.425	379.481	529.929	553.407	415.028	282.71	326.95	300.111	362.321	288.463	307.522	204.823	252.597	224.038	182.068	186.219	242.931	165.205	199.688	147.55	185.231	190.987	190.05	115.943	127.749	101.198	84.8811	94.3535	96.2073	99.6917	108.77	76.7951	107.373	105.333	87.7171	98.8214	117.191	100.302	93.5218	127.409	87.232	114.944	136.505	115.92	88.1763	97.4019
ENSGALG00000003126	ERBB4	1	1.92396	4.70671	2.99896	6.92443	7.4778	4.29953	0.621603	1.23767	1.33984	1.67257	1.85214	2.20926	0.782533	0.94648	0.832611	0.574659	0.869242	1.80165	0.734759	0.932803	0.864121	0.403	0.668213	1.03988	0.484998	0.490741	0.507622	1.28982	0.47309	1.04327	0.48125	0.720622	0.624319	0.184118	0.40603	0.259249	0.12627	0.0640087	0.201184	0.0690175	0.178309	0.131147	0.130231	0.0673578	0.133527	0.135921	0.08735
ENSGALG00000003130	DDX49	1	43.2369	47.7011	52.1237	56.7743	59.9801	57.2606	49.6071	50.6411	49.0704	56.8442	51.3794	50.8564	37.2797	48.5633	44.1737	35.2573	38.7031	51.8603	38.9934	43.4896	37.2868	35.6522	40.2567	46.6711	27.925	35.4242	28.9319	25.4608	26.9847	29.6684	26.1024	29.124	28.5425	22.6155	28.5473	34.443	21.5128	22.2874	23.4829	20.535	23.6128	26.1213	20.5167	23.5281	22.0453	18.9369	21.7545
ENSGALG00000003135	ANK3	1	12.5277	13.3206	12.2147	13.4908	16.9223	15.2921	7.16734	6.98765	9.93027	8.50419	11.5643	12.5387	8.89315	6.81543	7.63083	6.02409	7.98009	11.265	4.98208	3.88855	5.28447	4.17481	4.32559	6.89912	1.98543	3.16681	1.87863	1.6533	2.06944	2.0995	1.73286	2.22813	1.75717	1.64805	1.96531	1.80853	1.30103	1.13514	1.14949	1.39227	1.05704	1.09375	2.65711	1.35522	2.88585	2.13389	1.1797
ENSGALG00000003148	SPAG16	1	7.99506	5.21814	6.06854	8.1996	10.2276	10.0568	7.05101	5.33297	5.93379	5.40924	6.68478	9.6469	9.91769	7.59411	6.63132	6.3535	6.27144	8.4549	6.96768	5.95986	6.34921	7.33582	4.5593	6.53296	5.55142	5.65909	3.2055	4.67242	4.42881	5.58278	4.09885	3.73537	5.15543	4.49752	3.75183	3.59685	4.90388	4.80637	3.87096	4.73439	4.11609	4.07264	3.9591	3.94701	3.96628	4.08918	4.12138
ENSGALG00000003160		1	28.5444	48.4359	35.4473	57.2156	65.6406	60.1086	28.9247	39.4378	26.2933	37.8077	27.6627	33.212	14.6167	22.4547	20.9154	14.2102	16.4255	30.7345	8.89653	12.9151	10.6903	9.29584	12.2554	18.7784	5.3346	3.87497	4.00326	9.82754	3.62109	9.12465	7.87139	7.49187	7.16098	8.34545	8.55551	14.9101	5.83113	5.27073	7.78405	8.954	5.14281	9.03252	7.2734	9.92947	13.1675	15.5002	4.87652
ENSGALG00000003161		1	32.6939	53.9712	42.6407	66.2989	73.0668	68.0254	35.3313	50.2387	32.344	41.5072	30.5036	39.6498	19.6852	26.0591	24.96	16.2705	16.1124	29.9158	9.68167	12.8448	11.8655	11.3002	13.2517	20.2782	6.17515	5.2991	4.63063	11.7572	5.60975	10.0758	7.11181	8.76271	9.14654	10.8748	9.33143	15.5644	7.02253	6.05573	9.34079	8.77668	7.16916	10.7567	9.60763	10.5524	16.1969	18.7032	5.4087
ENSGALG00000003194	ATP6V0A2	1	76.749	75.4655	82.2402	106.446	127.059	84.2176	69.4033	64.5207	69.4335	66.8946	77.1396	57.5208	67.3333	67.9982	72.2678	65.5029	68.1572	59.6584	63.558	61.7896	66.4441	62.8448	62.6002	68.7288	55.9157	63.6613	59.493	47.7956	50.772	51.5242	58.135	46.9678	54.0415	49.8734	51.1172	66.3901	50.4019	47.7523	48.826	48.9032	51.8426	58.3909	46.6572	43.4887	45.0423	50.1338	45.3503
ENSGALG00000003217	LITAF	1	10.0688	9.72732	15.4529	31.0795	33.3802	21.5824	7.01078	8.50463	6.06393	11.8809	12.7198	12.3092	4.4352	6.37187	4.68889	6.37498	4.75326	12.6516	3.18481	4.49413	2.18905	4.74651	3.39881	5.07086	0.302548	0.832591	0.112443	0.242151	0.176236	0.346044	0.277146	0.153454	0.39003	0.479084	0.362401	0.329955	0.217321	0.0899558	0.189777	0.135134	0.208171	0.387106	0.221754	0.232755	0.213604	0.0817077	0.230161
ENSGALG00000003250	ITPA	1	61.886	60.878	67.875	80.4745	91.0596	73.7148	67.1761	54.1885	59.3801	62.4348	61.2708	49.9591	40.6942	47.1433	51.0851	41.2639	42.119	56.0374	44.5878	49.9409	43.645	42.2156	59.2545	59.9848	41.0485	47.1886	33.8068	30.0293	40.1288	33.8221	29.7492	36.006	38.5298	32.2062	41.3937	44.3728	31.3742	34.7373	39.8958	36.5773	40.1387	37.4491	32.8418	31.6501	38.6949	33.744	38.193
ENSGALG00000003256	ATP6V0A1	1	50.3455	59.4204	77.1304	101.846	101.544	105.275	53.1713	83.8389	67.6968	103.131	89.9936	101.742	51.5916	63.7849	57.4875	56.4034	57.605	92.2385	56.948	50.855	52.1053	52.5787	49.2167	69.6087	42.5145	48.9624	27.6241	20.7455	27.4815	25.7791	20.3052	25.1594	19.8695	19.5985	25.9684	21.9057	20.5015	20.0158	18.6694	18.0167	18.8057	15.2729	31.1901	29.8166	25.9799	25.327	19.1781
ENSGALG00000003273	HSDL1	1	29.2369	29.7755	38.7619	34.4641	46.2213	51.7422	27.852	35.2877	34.0998	41.3181	40.9852	46.9868	21.8905	34.8616	30.7062	27.9856	27.6099	44.3032	23.4817	24.743	24.4409	26.9906	20.3063	36.4429	14.526	19.8717	14.2108	13.3818	18.0251	18.1643	16.137	13.9492	17.1448	14.8638	13.7895	17.2079	13.6419	13.651	13.5716	15.45	13.7382	14.9246	15.6978	10.8374	14.2734	22.59	12.7695
ENSGALG00000003288	TARS	1	34.9728	38.3885	42.7318	47.9076	58.2584	53.1568	35.7063	43.3716	42.6851	53.6294	49.1646	50.0638	26.8421	38.6232	36.7117	30.0051	27.3147	45.9471	30.545	30.3343	30.8251	30.785	26.1894	37.1102	24.0972	27.1951	23.6701	23.3252	23.2983	24.7171	25.9007	20.5419	27.0687	28.4598	23.3768	32.4001	26.5693	24.0751	32.0139	30.6655	27.7308	35.0317	21.3349	20.4113	24.7128	19.2937	26.1729
ENSGALG00000003322	TBC1D2B	1	53.3995	57.6002	61.9246	73.288	83.7204	91.5533	45.2644	60.9471	55.0286	66.3907	64.1722	74.0327	59.2992	68.1561	59.8237	45.5433	39.1976	54.338	50.1649	32.3392	40.7946	35.679	29.7551	41.6597	36.2389	43.1565	36.3583	28.3918	25.7858	29.4511	32.8218	21.1918	29.7915	23.5214	29.7116	26.3633	30.5883	21.334	27.4127	20.5708	24.0542	23.0301	24.0587	23.4282	23.3076	20.6248	22.4194
ENSGALG00000003324	PRRX1	1	1.20623	0.778538	0.420358	0.849888	0.705378	0.343793	0.388503	0.310235	0.229244	0.234923	0.239402	0.180311	0.096445	0.19816	0.199894	0.109335	0.0569189	0.0726593	0.13883	0.0615698	0.0279178	0.113857	0.0271883	0.0707738	0.141239	0.0248482	0.0690424	0	0.0967983	0.0421821	0	0	0.0978823	0	0	0.0392124	0.0196415	0.0375385	0	0.0179071	0.0382121	0.0615227	0.0201136	0.0174547	0.0260551	0	0.0203978
ENSGALG00000003349	PLEKHA2	1	5.34113	5.44232	4.53936	8.98509	10.7595	5.33964	5.2766	3.86057	3.64409	3.93523	5.06995	3.21659	3.44549	3.59831	3.27331	2.73157	2.90779	3.58399	1.88299	2.24097	1.47828	1.97704	1.67498	2.56651	0.193722	0.459184	0.213618	0.17462	0.14832	0.377386	0.177356	0.581971	0.482562	0.189141	0.293325	0.228068	0.0951185	0.115928	0.11909	0.273683	0.27829	0.154067	0.168602	0.275267	0.226967	0.279348	0.132533
ENSGALG00000003355		1	53.9923	66.0588	73.47	88.6601	91.3399	67.7713	68.9218	61.8374	69.2533	68.4311	66.3174	55.2671	51.03	55.3155	60.1042	52.1716	44.5854	60.3141	46.1783	63.8676	48.4803	50.4581	64.2935	62.2419	35.4736	46.8587	42.4763	34.5655	44.2134	42.0927	31.7988	41.624	42.5006	36.106	43.5518	42.5017	30.9015	34.4388	42.4429	42.6022	39.1461	34.8024	31.6633	38.179	37.4127	42.4075	38.9431
ENSGALG00000003357	FKBP8	1	39.13	48.6012	55.3403	70.4041	78.0042	64.0373	46.151	50.4476	45.3532	56.4621	48.3758	49.8267	31.1661	42.2103	36.3364	33.2012	30.9471	45.5672	32.3618	34.5075	30.1057	34.0847	37.5443	35.1716	29.6581	30.8134	25.307	21.9064	24.6474	25.9887	23.1916	25.4675	23.3128	32.1038	29.1764	22.4317	26.4228	27.5196	28.7948	30.3663	33.3043	24.896	36.5365	36.5203	40.1722	39.0368	35.2535
ENSGALG00000003374	ESRP2	1	1.25162	1.44863	2.84609	6.4005	5.00175	3.02177	0.67457	0.89315	1.47217	1.76047	1.93042	1.71556	0.492249	0.760314	0.747331	0.738685	0.659848	0.906822	0.169807	0.195697	0.190182	0.376513	0.211672	0.356446	0.0726438	0.0259315	0.0310847	0.0569451	0.182168	0.0870843	0.0156416	0.0610911	0.115092	0.0563143	0.114001	0.0259951	0.0507132	0.0123925	0.0508512	0.0277665	0.141339	0.0735347	0	0.0906959	0.0348772	0	0.0420229
ENSGALG00000003383	KPNA6	1	79.1192	83.7386	105.013	118.871	121.45	131.889	80.5276	115.77	97.072	123.53	112.065	125.768	95.6558	101.527	91.6022	86.1964	84.341	107.96	73.7247	73.1247	66.4125	89.4683	64.9713	89.9577	45.3206	50.5756	37.4523	35.3949	30.7945	40.3371	33.5388	35.2046	33.883	35.7183	34.8365	35.1484	34.1962	35.4332	33.3412	32.8379	35.5177	28.2058	33.8779	39.3614	34.7861	35.5045	31.7844
ENSGALG00000003385		1	108.78	119.912	130.005	162.93	164.117	132.382	126.819	110.174	114.736	109.301	111.505	107.064	109.063	102.212	98.174	93.8673	103.148	101.989	83.3314	94.2241	71.6305	86.0618	104.447	108.245	57.7946	91.7658	61.5572	59.61	68.9081	63.8858	53.0872	69.5463	56.5238	50.9036	62.1144	52.6042	48.3322	50.4539	44.0507	46.8391	46.8553	45.8955	45.6604	54.571	55.8326	41.3853	42.3294
ENSGALG00000003400	AIMP2	1	84.0227	97.5105	100.171	142.767	159.591	98.4335	91.7887	87.304	83.9556	87.2257	95.076	74.7385	61.642	87.1225	73.1747	64.9763	70.5954	89.059	59.8665	84.5822	71.496	60.1851	91.2097	81.607	56.088	71.1294	50.1034	48.9483	46.8083	48.8038	50.2262	61.2575	51.599	58.0707	53.6218	56.0142	46.5477	53.7879	42.257	49.0971	48.728	49.2558	52.9976	52.1494	41.4788	42.8908	42.3854
ENSGALG00000003467	BYSL	1	42.8224	51.6138	57.0394	58.5965	68.5187	53.6737	57.2201	50.5832	52.7762	48.7678	50.3674	46.1619	40.9737	50.1524	45.1679	42.2321	49.2411	55.9573	41.556	51.9831	42.802	41.6721	58.2587	53.956	35.6671	44.4504	31.1588	29.5511	34.1476	33.2233	25.0624	34.5599	29.0152	29.1385	31.2973	29.687	25.9963	27.1287	28.4926	27.9966	31.2368	29.0478	32.9095	36.0284	36.0916	30.7282	29.9103
ENSGALG00000003474	MED20	1	86.2883	102.621	109.478	115.534	140.277	107.102	99.5192	95.2232	98.5873	91.5174	100.651	84.448	72.484	91.8175	94.661	74.3002	96.144	90.6321	70.4769	90.8408	78.1717	73.7968	93.8057	93.3213	59.1678	94.0236	60.8633	43.6236	77.5708	57.403	44.7309	60.9282	56.951	41.5982	58.3999	52.0904	38.7259	48.2874	45.7933	39.3298	54.5951	40.376	39.9585	48.3284	49.5293	32.8596	47.9694
ENSGALG00000003503	MYBL2	1	21.6114	27.9259	30.3903	47.4859	51.7958	28.3679	23.6073	25.5845	26.6423	23.2625	25.0081	19.8972	19.6122	22.5035	19.7746	20.1304	18.7507	23.355	13.2874	18.0649	12.1244	13.9217	21.4363	21.2685	7.72462	15.2874	10.4035	13.5549	11.5335	13.1848	10.3829	13.2685	11.6012	4.92679	9.46349	10.5445	7.53324	7.1473	5.60642	3.4813	5.80752	8.35657	5.42211	5.6363	4.57208	2.18369	3.86908
ENSGALG00000003509	SPACA9	1	2.72745	1.48366	3.98349	6.20891	6.543	4.03304	2.47236	3.25154	1.61843	2.24187	2.39194	3.083	1.15959	1.85056	1.00288	1.60966	2.77096	2.32848	1.12696	1.91795	1.72641	0.882519	1.49251	1.44901	0.142043	1.35912	0.569657	0	0.488426	0.206121	0.246769	0.0927001	0.690787	0.104703	0.486115	0.297398	0.288976	0.274022	0.510712	0	0.097321	0.102786	0.0987015	0	0.393888	0.109524	0
ENSGALG00000003523	IFT52	1	48.8986	48.8625	48.2298	81.5207	113.319	63.0109	37.6232	35.8764	32.4364	46.802	52.6748	41.6434	21.9541	34.8873	25.3139	27.7417	32.495	36.8237	19.0848	26.8575	13.3936	25.2181	22.9308	28.0792	7.99343	16.9753	11.5017	5.74641	11.5485	9.78914	10.1409	8.4489	8.26012	15.3041	11.2745	7.33661	11.803	11.218	12.5067	18.4155	17.5107	8.00206	21.0971	16.1355	19.8166	26.8372	15.6755
ENSGALG00000003537	SGK2	1	134.6	188.201	229.402	427.036	513.318	357.173	149.58	230.213	199.09	331.013	324.089	310.188	115.776	131.159	132.211	167.954	183.292	271.855	95.7234	66.7834	89.7375	108.269	144.989	143.92	34.6123	22.0611	45.8331	45.0516	35.482	36.8547	38.3	16.0289	50.7454	14.9257	32.8491	80.3821	17.4383	4.55884	33.4393	9.52036	15.1242	40.6209	4.45354	1.90818	17.8205	1.54681	5.32371
ENSGALG00000003562	NPTX2	1	32.3708	40.1131	36.5079	55.8321	51.9135	31.598	19.4112	23.3689	26.7781	24.1752	22.5086	18.5126	13.7924	23.2946	18.3747	17.1775	16.7989	21.1585	15.243	25.0224	28.8407	15.9543	16.2817	19.1676	13.8394	12.1396	21.9914	16.348	16.6427	14.6323	11.264	15.659	11.6061	8.83351	11.5506	15.7428	7.91895	6.55175	8.2705	7.02415	4.21213	7.60559	4.93149	3.35986	6.90895	3.70092	2.84142
ENSGALG00000003575		1	74.1198	90.9702	87.4172	111.346	147.206	91.2791	72.4467	70.2903	65.3215	72.1629	72.2	63.4973	52.8522	72.673	62.4613	62.2394	65.2731	73.3482	53.1926	76.9174	55.7249	75.5644	80.757	73.9331	46.3547	57.0135	35.0809	44.7752	54.4158	49.7163	38.4563	61.0556	50.9007	42.2471	54.2976	51.8623	49.3208	55.558	49.2253	44.0889	56.3072	58.2214	44.1655	54.3492	49.0096	40.7524	52.2249
ENSGALG00000003590		1	50.383	64.87	73.9773	100.832	105.161	81.0089	33.8227	38.3457	38.0623	67.8985	51.1395	51.077	24.7152	40.6308	27.9843	29.3477	22.7426	49.4447	15.2579	21.2512	11.4866	25.3169	13.1387	30.8414	0.815914	2.72282	0.162584	0.674034	0.552718	1.24155	0.268189	0.529501	1.58051	0.500715	0.708993	0.736651	0.534412	0.358949	0.282019	0.173808	0.318637	0.843432	0.161488	0.247204	0.299035	0.324121	0.179696
ENSGALG00000003601	ATP2B4	1	56.8489	61.1344	72.7526	89.7304	70.4517	102.031	43.6353	69.4755	65.9688	75.4685	65.498	86.1521	52.5389	44.8153	49.4155	44.179	42.6943	67.7454	30.5737	21.2712	23.6396	29.9977	26.0049	36.8946	15.8799	12.5976	11.0293	13.2724	9.16635	12.6196	11.7964	12.4628	12.7143	14.4807	11.0976	10.1545	12.475	8.80703	12.3814	11.3119	9.09013	8.09194	20.2955	18.7349	20.773	18.3503	12.3096
ENSGALG00000003690		1	5.50557	7.13307	2.66739	2.18513	3.05367	1.68248	3.59857	3.82686	2.25063	0.885125	1.4625	1.33029	0.635325	1.27097	0.72488	0.382351	0.719338	1.17412	0.383249	1.00321	0.409581	0.494257	0.302779	1.01667	0.717319	0.434877	0.043171	0.209177	0.0725179	0.148809	0.0282782	0.259615	0.18788	0	0.276266	0.0850184	0.0773132	0	0.0894134	0.0507771	0.136782	0.253965	0	0.0851168	0.0617922	0.0329128	0.135681
ENSGALG00000003695	MINPP1	1	20.5007	23.9431	24.0149	35.0209	31.5702	40.3144	21.1042	27.6506	24.101	35.602	27.654	29.7608	18.5734	18.8344	18.0394	23.099	20.0787	24.3343	18.6103	11.1969	16.2035	12.0468	17.2828	16.6469	16.4985	10.7502	16.8729	17.7075	14.995	13.3297	17.9009	13.7412	11.1712	14.1152	14.1851	13.185	13.3154	10.1458	12.4731	9.43943	10.177	10.4115	19.1752	16.1278	17.7908	13.7813	12.307
ENSGALG00000003720	FANCD2	1	17.8121	18.1757	17.7766	17.5337	19.0756	17.7957	19.9463	17.3875	19.1386	16.1975	16.5162	16.8806	15.6852	16.4663	15.002	12.2595	14.1427	17.4694	11.0753	13.4978	10.8759	12.9493	16.705	14.9006	8.17187	13.0923	11.259	9.09957	11.0999	11.6386	8.40736	9.34773	9.46262	6.94726	10.3456	8.22574	7.78402	7.55055	8.07795	7.77174	8.73984	8.03591	10.244	8.73337	10.3261	9.33536	8.49492
ENSGALG00000003745	NECAP2	1	66.98	78.9874	79.8336	109.967	114.614	114.656	68.2433	87.6985	73.7547	90.4422	82.3629	101.841	61.3475	72.0747	64.7793	60.6532	60.4317	81.4382	52.7756	57.9147	52.7663	59.7109	60.6155	65.3026	39.2822	47.5874	36.0557	30.8072	27.5052	33.835	31.4645	41.4194	32.8341	30.6598	31.0565	30.4484	30.0727	33.2078	33.7519	25.5279	30.0544	29.3304	31.5178	37.8089	35.2221	25.3066	27.9618
ENSGALG00000003793	GTF2A2	1	177.888	229.815	207.783	202.957	262.164	202.842	176.007	182.525	177.042	164.171	200.813	172.302	132.564	180.509	168.466	163.709	169.973	236.472	137.75	223.501	141.663	188.799	184.986	233.233	77.0015	150.553	97.6905	98.0525	126.38	121.109	84.0544	121.791	132.216	101.482	118.34	119.539	97.7668	121.817	112.46	105.595	119.984	117.311	93.9163	104.022	96.5781	111.633	115.546
ENSGALG00000003798	GET4	1	78.7491	99.4048	101.969	135.951	148.557	128.069	83.3893	99.0003	95.8952	112.768	102.659	99.8943	73.4952	92.9344	84.2298	80.5976	76.3849	109.92	78.4287	85.759	75.3626	77.9389	78.4748	91.5083	74.5524	73.9894	71.3767	55.2629	58.4126	59.0393	59.3905	66.2085	54.4836	51.8662	59.9627	63.8543	55.8693	55.3731	52.1783	43.4505	51.5015	53.2684	47.2044	50.0855	45.1573	38.5026	49.603
ENSGALG00000003805		1	15.0933	26.0654	13.5663	21.1859	26.4192	32.5107	7.18223	24.8571	11.9573	24.3081	32.5074	23.7406	10.0355	14.7754	11.8111	14.5428	22.8316	19.6829	11.1612	9.54473	7.74356	7.28835	12.7339	14.4401	3.33037	7.18394	2.91999	1.77019	2.21516	2.23659	1.94479	2.20929	2.21115	2.72312	1.88319	0.813269	2.03257	0.601829	2.73259	3.16506	2.10329	0.538145	5.25533	2.30286	3.64996	5.42026	4.15442
ENSGALG00000003806	RHOA	1	673.296	575.729	576.451	565.149	633.247	593.413	566.784	527.202	529.164	511.993	542.597	487.845	428.596	468.791	480.651	459.615	456.362	530.165	444.978	461.285	476.178	458.737	510.935	537.304	338.219	491.046	409.173	369.245	448.915	438.45	403.569	428.965	455.354	415.252	409.189	454.886	387.991	377.342	379.952	448.443	400.102	423.884	419.324	376.986	402.497	421.92	397.072
ENSGALG00000003814	DKK1	1	0.41078	0.872483	0.620913	0.768901	1.67625	0.716422	0.483148	1.01684	0.838532	0.22945	0.705104	0.502703	0.334672	0.652878	0.0851207	0.182582	0.288415	0.610431	0	0.13531	0	0.142905	0.451479	0.357882	0	0	0	0	0	0	0	0	0	0	0	0	0	0	0	0	0	0.0695222	0	0	0	0	0
ENSGALG00000003816	NT5C1A	1	0.604615	0.671934	0.442839	0.715113	1.17051	0.742697	0.431947	0.404533	0.17676	0.262589	0.348594	0.235303	0.324174	0.416626	0.474319	0.327803	0.147654	0.611888	0.14465	0.103715	0.258436	0.231161	0.117354	0.363673	0.0246184	0.215288	0.140657	0.0247717	0.0418855	0	0	0.0466893	0.0848361	0	0.0843281	0.01697	0.0827712	0.0161869	0.107771	0	0	0	0	0	0	0.0186397	0
ENSGALG00000003870	MED7	1	24.2761	26.6113	34.4925	46.104	55.4745	39.7971	26.3709	30.6184	31.195	36.2889	33.0976	35.0705	22.0645	30.3814	28.7783	27.9232	24.3482	35.8769	22.2268	23.0376	23.3771	28.8359	19.2082	27.1969	14.1374	17.1282	20.32	16.6068	18.1603	16.6243	17.0692	15.7088	18.4301	21.0591	14.6703	18.0199	18.942	15.7352	18.7793	22.0623	19.0871	18.3532	17.8681	15.0192	18.2175	15.8747	17.6346
ENSGALG00000003880	STX10	1	19.4517	22.6092	21.6217	27.7589	33.2793	24.9574	22.1529	24.7969	25.1998	23.7515	24.3701	25.3075	22.3351	23.7496	22.2014	19.5568	20.99	26.6047	21.1218	22.8884	18.6476	20.0886	24.6741	23.6187	20.6305	18.0327	17.9989	15.9266	15.7922	16.7152	15.0079	18.9188	16.3046	16.9457	17.6694	16.3893	16.247	16.3202	16.0455	14.4393	14.724	14.4806	16.7849	18.5666	17.3918	14.4615	14.3179
ENSGALG00000003895	PRDM12	1	0.36647	1.10314	1.42648	1.21107	3.47706	1.7218	0.903367	1.26743	0.985868	0.523127	0.726226	0.546623	0.536567	0.313437	0.769306	0.166992	0.642918	0.775745	0.34442	0.3321	0.172651	0.226883	0.439676	0.864393	0.114715	0	0	0	0	0	0	0.0375167	0	0	0	0	0	0	0	0	0	0.041354	0	0	0	0	0.0408465
ENSGALG00000003908	SLC6A5	1	0.887141	0.779755	1.36794	1.57563	3.27164	2.32882	0.851843	1.03117	1.08276	1.11907	1.71183	2.22363	0.743693	1.34287	0.738444	0.701514	0.730699	1.93803	0.310157	0.753512	0.533574	0.865134	0.678059	0.909648	0.0452827	0.179504	0.0186036	0	0.0193544	0.0337855	0.0188689	0	0	0.0337584	0.0586793	0.0784155	0.0471945	0.014898	0	0	0.0152694	0.0327524	0	0	0	0.0172848	0
ENSGALG00000003924	LHX4-AS1	1	47.0405	59.0255	63.174	70.9506	80.9905	73.2311	57.5109	57.8046	62.0633	60.2447	68.412	67.0057	47.2217	57.7944	48.9993	46.7353	59.7754	62.3727	48.3988	55.6569	49.8356	51.0623	62.3977	52.7573	50.8193	49.3195	46.4894	41.3708	42.9421	47.9127	39.8899	47.2541	37.9882	39.9021	51.2136	49.1385	39.9179	42.5414	39.5531	37.6007	45.4277	39.835	39.2511	40.9846	38.1107	32.3271	37.4237
ENSGALG00000003928	LHX3	1	0.8137	1.51842	1.37749	2.67394	3.39404	2.70559	1.12527	1.07804	0.588736	1.12605	1.25851	1.83077	0.642873	0.897626	0.836505	0.788767	0.734735	2.42395	0.469906	0.248727	0.213217	0.674686	0.286245	0.637345	0	0	0	0	0.0368934	0	0	0	0.0301677	0	0	0.0893122	0.0296501	0	0.0763113	0	0	0	0	0	0	0	0
ENSGALG00000003937	GEMIN5	1	18.2311	19.9465	24.103	30.1241	27.8509	30.3296	17.1946	23.4341	20.9158	28.9801	24.0176	24.7672	17.2252	18.1991	15.3116	13.7897	13.2742	20.2702	15.4326	14.1475	14.5128	10.9336	11.8232	14.7074	16.5806	14.3551	13.0376	13.1823	9.42917	12.5602	12.9125	11.984	11.0146	11.5333	11.6532	12.7166	11.6412	10.1588	12.079	9.43446	8.99712	10.0489	12.3121	11.1776	13.4383	11.542	9.13027
ENSGALG00000003952	RBPJL	1	8.25799	7.95373	3.39726	6.57737	12.2476	11.1396	4.41849	3.28769	1.30718	2.69656	3.64062	4.84707	2.43275	2.331	1.077	0.764974	1.32836	4.80156	1.7824	1.18669	0.635678	1.26224	2.05941	3.0634	0.220987	0.125012	0	0	0.0315479	0.089798	0.0311263	0.0710337	0.102476	0.0271973	0.0434968	0.0437914	0.0255981	0.0243603	0	0.0232043	0.116861	0.447863	0	0.0911876	0.102138	0.11099	0
ENSGALG00000003958	PRMT3	1	22.2907	17.6236	18.653	19.4735	22.0926	20.3902	15.7803	16.668	17.8194	16.0334	15.4386	15.6008	18.5486	17.4934	17.1734	13.8406	11.7015	16.2893	16.751	17.697	14.605	11.0489	12.2494	17.5517	13.9129	14.8829	11.2561	10.3047	9.19166	12.4715	12.0922	11.4786	11.5396	7.94921	8.82843	11.8707	8.49958	7.93381	8.00741	6.75857	7.77779	9.88303	7.86443	7.15366	6.15601	6.95824	6.55464
ENSGALG00000003959	AP1M1	1	60.8442	61.7731	74.8348	74.2275	96.6177	89.6026	54.9331	69.4009	62.6301	79.7121	85.5599	76.1094	46.9374	62.7891	57.444	46.7878	54.3519	72.3622	46.0337	42.7795	42.892	50.1594	49.6354	56.5042	31.1394	37.608	31.9896	28.3375	37.0075	32.9922	34.1239	32.0408	37.8053	29.0173	35.6159	37.9509	32.4242	31.5987	32.6853	29.9509	37.3151	36.595	28.1466	24.6524	26.8987	26.9504	32.0021
ENSGALG00000004002	LYPLA2	1	79.6306	104.33	116.014	145.963	166.048	164.752	109.522	129.242	108.432	131.15	119.923	145.843	88.1169	103.777	89.3598	77.5018	82.2825	126.828	82.2212	80.9526	70.016	76.9974	84.3776	92.6432	62.8042	71.9268	50.2937	48.7444	48.4035	53.4705	44.8711	57.2707	43.5259	45.6156	49.3729	46.8638	42.6911	41.2261	42.8076	39.1257	40.1491	39.6528	47.2259	54.2528	52.6223	41.6215	40.2135
ENSGALG00000004034	CAPZB	1	247.571	200.14	198.886	194.703	220.319	215.273	214.43	184.394	185.586	197.401	205.708	188.073	159.509	166	175.37	146.566	152.398	201.931	154.666	162.989	155.294	141.397	149.689	170.147	112.161	140.423	123.467	112.266	130.262	127.545	139.449	124.717	145.407	110.005	118.48	133.834	131.519	118.082	126.108	123.259	140.33	132.154	123.858	110.819	112.963	95.8175	111.911
ENSGALG00000004055	C7orf50	1	44.0922	50.1173	58.479	62.0081	83.9465	49.1484	46.7338	42.678	47.8216	41.3324	46.4747	34.5996	31.088	33.8473	38.1748	27.6119	29.6311	36.1822	28.6746	30.6223	27.7781	24.5727	33.2363	28.4068	16.384	30.3364	20.1193	18.1516	18.824	19.5074	24.0263	19.9543	20.7942	12.1957	16.4139	22.2262	17.7469	13.9189	15.6733	11.1238	11.7629	15.5969	10.5696	8.70625	10.6231	10.6776	8.39383
ENSGALG00000004063	SLC25A14	1	43.2044	49.2861	49.8034	57.2007	71.1091	54.9648	47.1032	45.791	44.8466	46.7256	50.7373	42.1497	36.5693	42.3958	42.0917	38.2507	40.4346	46.221	33.7104	47.8306	35.8046	39.8396	43.5493	42.1642	27.19	29.0654	26.5541	21.1755	23.2536	24.6491	18.1097	25.6011	23.587	18.4171	22.7755	24.0337	17.1414	20.6631	19.903	16.8632	19.7147	21.0533	15.2542	19.4031	18.68	21.3264	17.5342
ENSGALG00000004070	MICALL2	1	13.8899	14.9939	19.553	36.2365	37.7933	17.0251	9.3295	10.3116	11.4365	13.9159	10.1604	8.80482	5.823	9.39166	7.78951	6.02207	6.361	10.4718	6.23031	7.18839	7.54661	8.02256	5.06932	9.14117	7.05478	4.04217	5.41507	7.2246	3.81002	5.48148	4.49629	3.18072	4.40186	2.48647	4.30473	4.92779	2.75591	2.36589	3.41929	1.85572	2.55483	3.16927	1.3604	1.91885	2.9946	0.548104	1.49681
ENSGALG00000004110		1	41.4831	50.2376	57.1089	60.1285	74.914	66.0311	42.4726	46.9043	44.7542	54.1287	49.2166	52.3907	30.0671	36.2611	39.3076	39.0647	36.5356	47.0604	25.5218	22.3518	24.2713	31.93	34.1155	34.6569	15.6672	18.8124	16.452	13.6068	15.3564	14.3549	13.6036	14.3189	18.6054	14.3871	14.6589	14.7448	12.2002	13.3728	17.4093	13.8956	13.8611	12.2242	9.97624	10.9943	14.0541	13.8173	10.6933
ENSGALG00000004123	PABPC1L	1	13.1876	13.3087	18.4505	20.3422	21.1534	24.6537	11.8038	15.0369	14.5504	16.0424	13.8566	15.4854	10.8649	13.3926	11.8498	9.47764	8.32248	13.1084	5.95037	7.73376	7.62337	9.45661	6.47823	7.07654	6.26278	4.60077	3.98977	4.3075	3.67211	4.41351	4.11387	4.38363	8.39883	4.94827	4.78686	3.87005	5.29215	6.35383	8.70751	7.35603	5.82592	3.79721	3.99418	6.443	7.46525	5.25048	4.17059
ENSGALG00000004127		1	3.33718	3.80153	5.6927	5.88651	8.8358	4.79334	1.58331	2.91367	5.78263	5.38295	6.02079	4.04466	1.16923	2.18833	5.1816	4.69671	5.89036	2.56858	1.89765	2.73386	2.82326	3.28335	7.17237	3.98366	0.968181	4.17576	1.6152	0.849982	2.92698	1.67154	0.312746	1.21335	2.03021	0.139257	1.71543	0.777508	0.108402	0.225449	0.0821672	0.0197415	0.378342	0.225611	0	0.0577835	0	0	0.202196
ENSGALG00000004143	YWHAB	1	528.086	619.64	573.59	584.652	672.585	668.817	478.453	566.372	524.557	537.377	593.898	589.93	457.145	415.521	469.726	432.032	425.847	515.03	353.43	286.612	330.248	303.438	406.244	395.575	235.139	266.805	239.747	199.711	206.037	209.32	234.576	212.711	229.974	263.934	223.17	227.219	220.577	225.382	252.078	250.906	230.057	199.11	259.871	229.862	283.003	244.62	217.11
ENSGALG00000004161	CCNB2	1	652.274	957.69	1077.74	1531.11	1941.69	1113.3	786.94	792.493	754.336	962.208	915.543	828.609	466.832	823.354	621.117	660.184	575.704	947.691	272.811	568.66	298.426	624.431	466.244	671.179	70.3858	134.472	132.542	92.4418	88.4605	106.145	96.1052	142.658	200.012	75.0096	129.375	109.935	75.6035	83.79	114.431	35.9595	94.1451	142.334	23.6961	41.0716	61.059	15.6213	68.7377
ENSGALG00000004162	SLC16A6	1	7.64962	5.86823	9.43677	17.8159	18.2055	12.5344	6.12781	8.88591	6.58219	10.4705	10.8661	15.976	4.89395	6.74054	4.90891	4.8527	5.94108	14.6171	4.04484	4.62506	2.69079	3.08456	5.05062	6.93076	0.76616	1.00396	0	0.247444	0.157399	0.48184	0.306545	0.0995341	0.379453	0.275158	0.289851	0.211584	0.362203	0.0809512	0.161807	0.136482	0.248288	0.333476	0.131544	0.341969	0.085078	0.117165	0.176943
ENSGALG00000004166	VPS51	1	20.1826	21.7334	34.1745	29.7148	35.9802	39.0806	29.2659	33.5031	30.1729	38.6317	34.0338	40.5217	20.9233	30.3341	25.6544	21.5618	26.1986	37.5954	20.2099	22.8414	19.1174	25.3612	21.2557	30.0983	17.052	20.9873	15.2472	13.1177	12.0537	13.9206	14.5269	14.7341	12.3505	14.6904	15.8145	13.9764	13.8094	13.5373	14.2791	14.41	14.838	12.4426	14.1671	13.9744	15.1591	12.6562	13.2454
ENSGALG00000004174	VPS26A	1	105.621	126.295	132.859	166.814	181.15	171.398	100.003	138.044	110.671	150.609	145.907	149.159	89.7198	108.316	102.351	105.013	94.8055	126.383	78.8254	76.626	79.546	93.833	97.5557	96.8217	58.1784	62.9793	65.2613	59.9782	58.8819	62.0522	68.8112	59.3004	59.8572	57.8535	63.5918	71.7386	61.7383	53.1742	62.568	58.776	58.6439	65.1554	54.1206	50.6921	55.3321	47.3032	54.6942
ENSGALG00000004198	PDZD11	1	194.734	220.078	209.814	244.261	284.703	276.882	200.341	230.054	195.446	233.3	236.84	261.372	185.466	172.22	173.836	177.681	193.825	226.073	137.521	121.489	119.143	158.573	180.594	169.664	73.8339	121.347	90.8433	74.934	75.8694	81.2611	64.9585	101.394	90.134	64.9024	69.7411	63.3265	59.28	74.3965	75.7085	56.9901	63.7811	54.3658	64.8978	79.8705	71.1623	60.6352	59.7462
ENSGALG00000004199	TMEM184A	1	23.9712	31.2703	34.1963	54.4679	60.6435	43.6503	21.6281	24.4202	20.3436	35.4525	36.3746	26.1754	12.4154	24.5496	17.2066	20.2352	20.9891	23.1923	8.25546	16.9816	12.612	16.5512	11.453	18.534	1.76154	2.72584	0.470812	1.71249	1.07172	1.93201	1.28508	1.2173	1.98942	2.07414	1.8484	2.48923	1.39647	0.754967	1.16012	0.606485	1.46341	2.75102	0.446163	1.23613	1.31536	0.699365	1.42126
ENSGALG00000004221	IL22RA1	1	1.10961	0.954827	0.968692	1.91669	1.95831	0.99364	0.467201	0.89734	0.759614	0.963817	0.936391	0.638969	0.422313	0.787092	0.576598	0.654594	0.899209	0.56715	0.296216	0.607731	0.436076	1.2627	0.750069	0.646998	0.0467284	0.269202	0.0384913	0.0705173	0.0798473	0.156976	0.0581584	0.0756204	0.176392	0.0348182	0.121028	0.161392	0.0648418	0.0153501	0	0.103557	0.0157212	0.101332	0.167258	0.0578794	0.0215183	0.213098	0.0505062
ENSGALG00000004222	HK1	1	60.1777	72.8273	75.9312	94.8277	91.198	102.16	51.3431	78.7021	68.7759	78.557	77.5634	94.6113	58.5	69.4143	59.2132	56.0177	60.2614	79.3649	47.1499	52.9421	49.4775	56.071	50.1065	63.4167	30.2955	40.9426	32.968	41.1489	25.2235	36.6519	33.6547	41.8391	34.8376	51.3056	38.2876	35.3264	41.8018	45.8833	46.1743	46.5338	39.8674	40.3681	63.3343	60.8946	65.5579	47.1004	46.5427
ENSGALG00000004240	ORAI1	1	22.077	23.7203	21.1847	24.7641	31.5869	19.2071	17.2855	16.6989	16.0586	15.4292	15.4269	11.9503	15.6865	16.7707	15.5675	15.7409	14.5477	13.5498	10.6841	14.3118	10.7937	12.675	12.1792	13.3459	9.40187	8.13491	8.93714	11.4777	7.74619	10.864	10.757	10.298	10.6244	15.534	9.41197	7.58302	12.5626	12.5536	11.692	12.8506	11.9625	7.00007	13.9872	14.1112	10.9681	9.76437	9.92495
ENSGALG00000004243		1	18.9896	34.0801	42.2946	60.1416	90.5403	59.6716	28.4262	35.2524	30.4435	40.0364	37.0735	42.172	16.7102	25.2732	19.2971	17.3384	15.7765	33.6663	9.22918	10.9707	8.73113	18.0494	10.9739	24.3328	0.928335	2.77412	0	0	0.500795	1.06427	0.167566	0.24447	0.135282	0.142727	0.474695	0.648226	0.497036	0	0.50768	0	1.42075	1.3527	0	0	0.344893	0.144566	0.133756
ENSGALG00000004245	NUDT1	1	61.9663	82.991	73.7802	69.0806	79.8943	78.0019	76.0536	76.5675	84.6792	69.9506	67.722	76.7008	73.924	69.0167	65.5308	56.4179	53.3914	75.8166	51.9198	52.3714	40.8791	55.6767	76.8269	64.3948	36.3958	57.7736	38.2734	35.1795	31.8191	44.5265	43.0658	39.622	34.8136	23.4871	33.7892	34.4112	37.2735	29.9694	31.0244	22.4414	27.0193	28.6775	27.8264	26.3604	22.774	27.7337	19.9673
ENSGALG00000004254	TMEM120B	1	19.4789	20.5703	27.3821	31.4957	37.7271	34.5501	19.9268	22.6164	24.7688	26.8825	25.0698	25.6956	18.1111	21.1002	20.2314	18.4013	17.3786	24.6872	13.1156	17.6414	14.5388	14.7572	14.477	17.3103	8.76735	11.415	7.70333	7.17456	6.92536	7.16774	6.32011	7.60726	6.11867	3.46783	6.36101	7.41364	4.54422	4.90444	5.32246	3.71323	4.79788	5.63839	2.11863	3.80403	2.87652	3.15432	2.75636
ENSGALG00000004272	ASB1	1	25.9974	29.8956	33.2394	41.2377	49.0609	47.2937	23.6586	28.6244	29.6614	30.1059	34.0966	43.6842	22.252	26.3054	34.1669	22.8136	33.4684	35.6017	24.5512	22.955	22.7385	26.9854	21.28	32.455	22.9047	20.9692	19.0396	17.1971	19.4727	17.3982	15.3401	17.9503	15.1507	14.7713	17.8392	17.7328	11.7732	9.87746	14.6735	14.5773	15.6996	10.5064	18.093	15.5153	17.4352	10.86	11.5446
ENSGALG00000004286	COL13A1	1	2.51621	1.87654	2.89247	7.58534	4.57751	3.33488	2.11001	1.64098	1.93387	4.92769	2.17879	1.57304	1.43203	1.45299	0.908454	1.59305	1.18748	2.44193	0.850073	0.77667	1.00285	1.43961	0.47928	1.16473	0.0664846	0.259398	0	0.0393268	0.0329042	0.0286609	0.0557605	0.106585	0	0.0736898	0.0637561	0.13716	0.0687126	0.0243336	0.034126	0	0.0515783	0.214472	0	0	0.0304724	0	0.047657
ENSGALG00000004297	DNAH1	1	0.141508	0.285744	0.511842	1.28852	1.50113	0.860214	0.142249	0.31252	0.237662	0.609622	0.36396	0.510657	0.0859376	0.205317	0.183811	0.132677	0.198108	0.43637	0.111152	0.110483	0.0850127	0.18246	0.0806018	0.230828	0.0380563	0.0603452	0.0397377	0.0304222	0.00322072	0.0583716	0.0344772	0.0343377	0.0364133	0.00845259	0.0446536	0.00784868	0.0290984	0.00501588	0.00331106	0.0192147	0.00254666	0.00547149	0.00272923	0.0117272	0	0.0196707	0
ENSGALG00000004300	PTDSS2	1	43.1674	40.0015	48.7849	53.6519	58.9325	53.0484	37.8542	34.5021	44.0221	45.8199	45.0298	33.7279	28.9176	26.8142	36.666	27.0113	31.0874	27.5154	30.1787	21.6175	31.1811	21.8391	26.9693	27.7944	35.8713	27.9696	36.2417	26.9535	22.98	24.6919	30.2665	24.0717	25.6792	21.8806	26.0224	25.4707	21.6697	18.2611	22.8009	21.3409	18.7942	19.363	18.3508	16.9222	17.2572	16.31	17.4139
ENSGALG00000004332	PLA2G12B	1	0.695763	0.442912	0.897507	0.582955	1.51062	0.973489	0.364864	0.800491	0.704181	0.507967	0.846531	0.697123	0.172225	0.43931	0.55393	0.125748	0.459156	0.599862	0.148452	0.313951	0.170295	0.105628	0.188039	0.244832	0	0.0764086	0	0	0	0	0.0180248	0	0.0297864	0	0.0373539	0.0149389	0.0150601	0	0	0.0274964	0	0	0	0.0134463	0	0	0
ENSGALG00000004360		1	1.21277	1.80374	1.39583	1.11064	2.19747	1.73978	1.6484	1.26138	1.01935	0.75918	1.50659	1.52744	1.30063	0.883201	0.70471	0.584105	1.06535	0.703315	0.814933	0.969457	0.856677	0.519226	0.715037	1.01321	0.486761	0.276021	0.37762	0.343032	0.372246	0.235684	0.667327	0.598475	0.640579	0.432426	0.436123	0.35332	0.540773	0.804204	0.575548	0.338092	1.14121	0.649532	0.570511	0.761164	0.62431	0.110329	0.945881
ENSGALG00000004362	MRPL21	1	41.8763	48.9724	48.6316	53.5409	68.6977	51.8361	47.7507	44.5108	45.18	51.1328	49.3697	48.771	32.4813	43.9905	42.2392	39.3995	37.4018	48.9639	30.0723	41.6493	34.3429	40.686	39.2433	39.4882	24.8642	33.9146	30.0718	25.72	30.9567	28.3024	25.7289	29.3758	29.7147	26.4972	28.4821	28.5904	26.8539	28.9551	26.2791	28.8466	24.8055	27.3825	26.9644	25.6573	26.8662	21.8507	23.3987
ENSGALG00000004383	TIMM22	1	51.0016	74.9172	79.9694	97.3278	116.382	90.7365	60.7965	67.6141	69.0622	64.0824	66.4112	70.7887	48.5966	62.5619	63.125	52.6219	54.2107	72.1004	45.0996	58.8981	49.4615	54.9121	59.8767	63.0583	42.0801	53.2964	41.9446	36.4347	41.7419	42.6203	33.852	40.6936	34.9865	33.2241	39.2184	40.829	32.4978	37.0916	35.8412	30.2356	36.1387	34.1662	27.5293	30.3619	30.0722	25.3728	29.5705
ENSGALG00000004401		1	2.68594	3.34319	5.80186	10.9472	11.5972	6.83835	2.51828	2.40196	2.67044	3.87051	4.26577	4.96285	1.40283	2.72369	1.0304	1.76412	1.11041	4.67341	0.739427	1.34822	0.765451	1.36105	1.08561	1.77593	0.0301601	0.236263	0	0.030316	0	0	0	0.0583647	0.0625081	0.0891275	0.128629	0.207744	0.0831626	0	0.026386	0.018952	0.100629	0.173316	0	0.0184263	0.0551809	0	0.0650018
ENSGALG00000004410	ANAPC16	1	81.0662	107.123	104.232	113.324	149.411	103.7	110.231	96.9779	98.5588	89.8267	107.413	91.8464	78.331	92.1928	92.2021	75.2961	92.0197	94.5449	75.6537	88.493	75.3849	87.7114	102.043	91.7723	57.6935	74.6279	64.2887	49.7287	66.727	56.2255	51.5062	66.708	57.6739	42.3768	60.6362	56.6081	47.1919	52.8129	52.2033	42.1465	54.4007	50.6101	39.363	45.2272	48.2145	32.2564	44.8662
ENSGALG00000004435	RAB27A	1	144.312	168.781	155.255	174.132	150.129	170.054	90.4506	106.277	112.51	132.864	114.017	113.344	80.2285	83.7904	101.461	91.4836	61.1204	73.2017	62.868	78.3273	67.3092	71.4523	50.0833	67.4401	30.9492	46.3475	38.4884	30.8181	31.855	33.736	42.7388	31.4553	33.0224	38.0775	37.4778	35.5119	44.6155	30.23	41.9978	43.2414	39.7695	36.5616	72.1995	35.6035	48.5306	59.5502	46.8248
ENSGALG00000004441		1	6.21815	9.70746	11.8292	26.0106	31.2107	22.245	4.53993	12.6707	8.14948	13.0595	10.1086	19.3239	2.74135	6.6989	5.20084	5.04373	4.75439	12.7613	1.30821	4.08728	1.62289	4.74034	2.27862	5.66031	0.0822523	0.542144	0.0679016	0.206977	0.185882	0.127865	0.17451	0	0.0854209	0.123248	0.105081	0.0550228	0.0893981	0.193158	0.0350249	0.0271484	0.117682	0.332132	0.0317315	0	0.120083	0.197017	0.0604243
ENSGALG00000004494	CCNE1	1	29.0996	29.0398	29.7768	34.9601	38.4583	27.7766	22.2416	24.1315	24.1501	23.454	28.4382	24.0429	25.5551	27.2121	24.9466	25.9025	27.5493	22.5568	20.3985	20.0792	17.3007	27.4215	22.2905	21.1053	15.4847	14.8828	12.3133	11.0346	10.3974	11.5989	13.6672	11.2597	12.6859	8.57456	9.83187	11.8254	11.4765	11.6395	11.8341	7.52521	10.3128	10.8644	7.95182	8.97995	7.96206	7.12978	8.65904
ENSGALG00000004505	CCDC137	1	13.0037	13.3293	11.8932	11.4902	12.7742	12.6425	13.0368	13.3078	14.4477	9.79099	12.8271	10.4393	11.1992	9.81212	12.0822	10.2359	9.09703	9.69552	10.5488	10.3615	8.14344	8.47126	12.2105	9.16967	8.06992	8.58354	5.1576	4.62701	3.98471	6.41488	3.71767	4.23396	4.08803	2.85066	3.63853	3.9395	3.84148	3.81104	4.14308	4.02149	3.49039	2.99434	5.01991	5.08484	5.78143	7.18041	3.82711
ENSGALG00000004525	TSPAN10	1	4.48299	6.20932	12.4941	7.24012	16.6562	15.4855	6.85142	8.34691	9.45112	6.77138	9.8945	13.2728	3.81649	5.47895	4.46292	3.98529	5.64361	10.9553	3.34092	4.09934	1.88773	3.6413	2.89133	8.50136	0.282776	0.30622	0.171062	0.107875	0.241027	0.367998	0.118532	0.207319	0.173357	0.210542	0.119977	0.172692	0.0981529	0.0470065	0.219276	0.0446649	0.0237541	0.205901	0.0743948	0.0649546	0.0648021	0.0532817	0.127776
ENSGALG00000004646		1	12.3501	16.0366	14.2161	19.5023	21.1298	17.5126	10.7639	14.3335	10.5188	14.3363	16.4811	15.2295	8.58775	11.0923	10.5742	9.20246	10.5682	12.7128	6.73411	8.08356	6.66412	11.5226	6.65268	10.1955	5.01032	3.0453	2.9638	2.82222	3.08794	2.85877	4.59263	5.14318	3.15461	4.61996	3.1145	2.56012	4.18277	3.81108	3.40119	4.15939	3.00771	3.47351	6.16422	5.25917	4.98305	3.67513	3.69158
ENSGALG00000004648	PDCD5	1	146.549	147.839	159.132	154.997	201.501	143.765	130.699	117.834	142.645	130.038	146.231	123.082	101.894	129.943	135.032	118.954	133.534	126.741	115.358	126.644	125.076	126.332	142.825	126.37	100.796	125.091	100.243	82.064	124.617	102.891	95.1733	94.5566	108.537	86.1488	111.716	111.123	92.1597	92.4803	97.3313	90.5525	102.293	102.476	72.8438	58.9028	75.6864	69.8014	86.1991
ENSGALG00000004665	KPNA7	1	20.7098	38.9963	59.3894	88.6691	92.8468	76.9487	35.9292	55.0866	43.6318	72.9834	49.6361	60.7788	22.4197	42.5369	27.7204	22.6995	20.3419	59.6855	10.1547	17.8857	7.51484	25.0976	10.8894	29.0026	0.325747	1.59744	0	0.715232	0.224811	0.523207	0.0937117	0.219225	0.389473	0.864112	0.419347	0.399499	0.20841	0.0252051	0.134838	0.0725869	0.40435	0.712188	0.0797633	0.117399	0.348462	0.273237	0.104006
ENSGALG00000004676		1	23.253	27.1127	27.6997	39.217	39.9207	34.7761	21.4413	28.4763	25.3022	33.4898	31.7445	36.667	20.3585	19.6463	21.1294	22.3102	23.4178	30.6059	15.0689	15.6292	14.6376	19.5864	20.3391	21.5714	12.3972	12.1501	9.66831	10.5769	9.92785	12.0919	9.84129	11.2579	9.89686	13.1755	12.0869	9.09035	11.2047	11.2467	11.5285	13.4397	10.239	7.04323	13.2704	11.5557	14.5259	14.0812	10.2571
ENSGALG00000004683	TPD52L2	1	158.922	189.565	201.376	286.163	332.428	271.774	183.578	214.531	188.65	227.883	218.838	242.79	151.111	190.738	167.305	151.942	159.026	229.028	135.869	154.801	127.007	149.195	158.395	177.148	104.776	122.155	88.1568	78.3416	90.1011	89.839	85.5851	90.1544	90.2146	63.9451	88.0481	91.4732	67.4889	66.7523	68.4074	62.1352	70.8273	70.4715	57.6785	60.7528	61.0054	53.7725	55.7935
ENSGALG00000004687	CENPP	1	22.5529	32.4935	31.0815	34.5402	44.1625	32.4784	20.1971	24.5243	25.7801	22.2243	33.0811	21.759	13.2426	22.2715	16.4518	16.6034	16.5096	22.4425	9.11132	14.206	6.77858	12.6576	14.9855	13.4046	3.93762	9.33839	5.15218	3.89545	4.37455	6.05125	4.30866	6.13862	7.47182	0.934344	3.87979	4.12441	2.76973	2.21279	1.70211	0.504866	1.45299	3.19394	0.461744	0.74191	0.338499	0.281587	0.428762
ENSGALG00000004704		1	2.6941	1.76202	2.85095	4.48661	5.62899	5.02357	1.74564	2.28671	1.88436	2.96986	2.42945	3.63016	2.41859	2.54736	1.8376	1.79683	1.29793	2.62596	2.49704	1.259	1.33061	1.35738	0.551048	2.43229	2.52048	1.87551	0.720263	1.11618	1.4355	1.12882	2.16966	0.836072	0.635389	0.372763	0.902277	1.51189	1.37166	0.760031	0.789462	0.40924	1.29668	1.11819	0.492475	0.553088	0.186104	0.179935	0.34909
ENSGALG00000004740	TMOD2	1	20.2561	29.5162	24.4041	26.9884	34.686	24.4052	10.2167	20.8143	14.0929	14.6526	16.2104	13.4064	6.46869	11.5616	11.6825	6.35499	9.96269	10.5899	4.76876	12.1303	6.99548	3.31636	4.98238	5.41119	1.17067	0.765999	1.10206	2.62774	0.944253	1.84981	2.37413	3.91948	2.99898	4.31934	3.80752	2.24849	3.14599	9.50091	5.09921	4.80915	6.56033	2.70186	5.39402	12.1957	7.53566	2.58036	5.85586
ENSGALG00000004742	BMP15	1	11.2714	17.9682	23.3689	36.244	40.6832	32.5096	18.4799	30.368	24.6922	35.1869	32.7099	42.0456	18.5238	27.3336	21.7239	21.7723	22.3049	46.7579	9.97731	22.6694	7.7146	23.6155	16.2979	27.5864	0.718967	2.77452	0	0.553494	0.0978924	1.07192	0.288741	0.428269	0.559228	0.407015	0.245134	0.698563	0.219348	0.247459	0.202607	0	0.327871	1.00444	0.101978	0.0883958	0.211267	0.0219005	0.166279
ENSGALG00000004767	ODF2	1	13.6302	15.3935	15.2734	18.1775	18.3493	18.4075	13.8363	15.5658	13.9483	14.6846	14.8319	19.3587	16.2411	16.8367	12.6022	15.0412	14.5626	17.9783	13.3254	13.1566	10.6967	11.963	10.5568	12.1128	11.529	12.1429	7.94767	9.36568	6.10931	9.66197	9.14901	9.44538	9.34795	5.09879	6.78675	6.52166	7.11418	6.67258	5.50811	4.20722	3.96058	5.21937	5.87586	4.92457	3.82007	3.37435	3.65459
ENSGALG00000004782	TSEN15	1	37.1572	44.8302	48.7482	60.0503	72.8988	48.5328	43.6961	44.4127	38.9819	50.8915	52.9621	44.3986	37.6235	40.8422	39.1677	44.2328	43.1887	41.2734	26.4028	37.9156	30.2483	42.5542	33.843	41.6664	16.3924	20.3857	11.3117	16.3973	19.2445	18.6411	17.7581	17.7139	15.3934	14.9967	19.4784	16.8205	15.2259	15.6282	12.9679	14.1251	15.6768	17.4439	11.5589	11.7001	13.3245	12.9626	14.9473
ENSGALG00000004813	IARS	1	56.7474	54.4877	72.0099	76.8342	89.4497	93.9004	52.3481	58.2987	63.4332	80.382	78.7131	82.6634	44.2199	46.8971	51.4012	39.5317	37.3526	65.8197	42.2202	35.4386	40.3837	33.4708	33.4387	48.9861	32.4457	35.8645	34.898	31.7947	27.5238	32.7641	34.5982	26.4262	29.9375	23.8967	27.2362	37.5108	25.1826	20.4014	27.8354	22.2791	22.1698	25.2571	21.1087	17.7194	23.0863	20.1364	19.9285
ENSGALG00000004841	APLNR	1	1.61155	1.19256	1.58009	1.53603	2.79707	0.712902	0.365349	0.930302	0.918843	0.971904	0.330849	0.350609	0.285012	0.913075	0.30577	0.285929	0.247853	0.455737	0.0491659	0.35561	0.390976	0.307044	0.374932	0.846792	0.0489596	0.0428437	0	0.0500491	0	0.0728113	0.0825697	0.160067	0.103027	0.10965	0.124703	0.0680619	0	0.0974676	0.086906	0	0.0990769	0.0355791	0	0	0.044779	0.0372175	0.0705088
ENSGALG00000004845	TIMM10	1	249.469	227.299	224.774	215.301	274.873	207.994	249.655	211.596	225.067	188.938	205.434	159.123	156.314	196.631	188.493	155.343	162.208	184.412	133.833	218.509	139.744	151.22	187.396	199.951	105.311	169.434	99.703	88.7157	167.863	132.914	93.1624	146.253	110.519	80.2218	115.508	150.088	89.2317	114.154	98.0592	101.444	101.641	118.009	113.014	102.488	112.101	146.664	106.525
ENSGALG00000004852	DNM1	1	70.8688	89.8216	108.315	127.779	121.597	162.456	68.2773	105.325	83.958	109.273	95.9297	128.589	66.6432	84.1811	68.1268	39.9076	52.5912	99.9122	36.5364	43.8036	38.8153	35.8025	28.4309	69.4041	13.9913	13.7159	11.8779	5.25248	9.6196	7.86468	8.62103	11.242	9.93752	2.79059	10.8985	8.24149	6.02066	10.1217	9.27634	1.68206	7.98238	8.98673	2.73462	6.0889	7.22712	0.236307	3.93466
ENSGALG00000004853	LRP3	1	14.1814	17.0616	17.4934	23.9471	19.8713	20.1123	9.72505	14.7613	12.5902	18.4091	16.5065	17.0451	7.61845	10.7055	9.62515	8.97864	8.60106	13.4644	8.11577	8.11678	7.34938	8.10418	6.38991	10.2622	8.6131	2.9718	5.30468	10.4848	4.92857	7.89418	11.1328	6.86192	6.37139	18.0469	8.44122	8.35477	16.0003	12.3672	13.9901	17.8748	11.9701	11.0213	25.1251	20.1694	20.209	21.5786	15.5661
ENSGALG00000004870	PIH1D3	1	7.19194	11.2441	16.1295	23.5884	26.4101	14.926	8.48493	10.1571	7.84767	13.3484	8.47944	9.05885	4.42349	7.15292	5.28276	5.45094	4.69829	9.68584	2.99276	5.0366	2.18352	5.26548	4.08635	5.02852	1.38496	3.22087	1.51215	1.81999	1.59925	1.7479	1.28376	1.81157	2.16647	3.35423	1.71122	2.01448	1.71066	1.33977	1.21346	3.09077	2.04622	1.6559	1.84591	1.70227	1.69601	1.61118	2.36677
ENSGALG00000004900	RFLNB	1	39.1284	58.1841	50.9565	66.7717	150.415	82.0226	31.3705	54.6947	35.0381	37.9252	51.2817	53.1467	15.2423	37.4568	23.004	19.2613	34.8995	53.699	11.1572	16.6975	11.8801	14.945	17.6708	33.1509	1.38199	3.748	1.21077	1.99688	3.35534	1.83686	0.883536	3.26171	2.90123	2.60746	3.11581	1.84699	1.20263	0.916559	0.911427	0.96942	1.72929	2.49168	1.22309	0.997598	2.56565	0.288887	1.45463
ENSGALG00000004929	GID4	1	36.8345	46.3215	46.7819	73.6786	81.8163	72.2932	38.7208	48.5768	41.8694	53.8901	57.8811	58.1295	36.3635	34.2721	37.6747	32.9604	41.3155	48.8123	30.7285	28.4345	27.2805	28.7442	31.7115	38.937	20.8341	19.2632	22.1874	23.3534	17.1437	18.1073	21.9293	23.3757	21.6592	24.3775	21.9077	22.1373	18.729	18.9264	19.3962	21.6271	21.0136	26.1293	22.7183	23.9924	19.1987	24.2146	21.0134
ENSGALG00000004936	GLRA4	1	0.706094	0.725048	0.93183	2.02755	2.71502	1.79956	0.865237	0.695651	0.400414	0.996555	1.28212	0.926909	0.324954	0.524336	0.783387	0.20555	0.392233	0.966181	0.175597	0.282351	0.105447	0.253921	0.340102	0.39668	0.0708956	0.0934402	0	0	0.0304134	0	0.0594509	0.0230145	0.0246647	0.0264336	0.0302399	0.0491013	0	0	0.0313025	0	0.0239803	0	0	0	0	0	0
ENSGALG00000004943	SS18L2	1	58.4948	61.2648	58.8179	57.9436	62.223	63.2373	58.228	61.2406	56.0262	57.5875	60.09	59.6286	49.4936	56.9258	57.4314	57.4882	51.1663	52.6017	37.9138	52.1751	34.7607	60.6692	46.0453	46.771	30.2181	43.4737	25.7628	23.1663	28.0459	26.8952	30.0443	27.8332	21.3414	25.1383	32.8233	19.8479	31.9949	33.8253	24.7267	32.2097	33.4584	24.7864	32.2664	36.1966	25.9558	47.5055	30.4598
ENSGALG00000004956	GPI	1	306.023	332.815	349.79	363.732	431.036	414.997	231.385	326.627	291.435	386.294	341.174	348.635	170.763	269.07	207.647	187.806	194.239	312.263	165.964	212.105	164.567	208.064	183.032	227.951	120.415	131.704	147.24	181.477	158.674	178.615	175.481	177.945	161.005	222.284	188.947	187.051	196.176	158.872	199.754	238.791	225.856	188.411	264.561	253.472	289.558	192.43	244.084
ENSGALG00000005005	MIEF2	1	15.5194	26.4035	22.4139	34.7557	36.8699	28.0055	15.7589	21.2942	16.2062	19.9091	19.2171	21.2045	11.0458	17.2449	13.2776	11.6946	12.0811	22.1787	10.2718	14.0043	11.4724	12.0219	13.2189	17.3168	9.10754	10.9072	6.60129	4.82767	7.50645	6.10348	5.04634	7.431	4.96246	3.86264	6.97064	5.16256	3.75502	3.59767	3.62816	2.74048	4.05312	3.74785	3.13594	3.90714	3.43646	1.98244	2.70323
ENSGALG00000005011		1	37.4934	33.7008	34.2188	55.7489	68.457	42.3743	15.0409	14.8843	16.6947	23.5695	20.6086	19.2345	9.37188	13.4445	8.34709	10.4302	9.37543	19.197	5.21379	9.80842	4.18919	7.08344	6.15625	10.5126	1.45822	1.10705	0.822907	0.761335	0.981928	0.872188	1.47761	0.947999	1.21697	0.948829	1.30913	1.16081	0.559837	0.527029	0.683207	0.232634	0.709388	1.42854	0.440988	0.533167	0.521813	0.243629	0.369503
ENSGALG00000005063	ST6GALNAC4	1	32.6056	26.2647	31.6568	34.6705	41.4155	39.6546	26.8448	27.8772	28.3635	31.6586	28.7897	31.3494	24.3847	28.5589	28.9326	21.1228	23.679	31.8968	25.5898	25.5462	20.5079	27.0096	24.7539	30.7393	17.2208	23.2926	22.0916	13.2277	17.2794	16.9749	12.8924	16.9959	13.753	20.2014	18.9309	14.2998	15.5618	23.1552	19.9493	21.717	22.1834	14.0012	30.5716	38.0909	30.5548	19.2377	21.6037
ENSGALG00000005084	TRIM37	1	30.8195	35.6354	36.8203	49.6832	55.9377	47.0434	32.225	38.0276	34.8034	38.7187	38.3621	43.0788	30.5844	37.7918	36.5553	29.0085	31.7122	41.8482	27.1328	26.9285	28.5295	28.9138	26.3101	31.6616	26.107	26.7549	22.7432	17.8012	19.9436	20.8607	20.6372	21.1261	21.323	19.2463	19.4154	19.5052	17.6915	19.4382	20.7748	18.1638	16.8493	17.1437	18.1059	18.6258	16.9719	15.5566	16.0197
ENSGALG00000005120	FBLN2	1	1.43783	1.4945	1.28918	1.61157	1.578	1.94722	0.691363	0.832699	0.679182	1.14244	0.968849	0.78525	0.534713	0.532249	0.527792	0.363372	0.546288	0.759919	0.420995	0.394057	0.394454	0.316478	0.3224	0.590269	0.139306	0.0245359	0.045764	0.0977875	0.023706	0.0624473	0.0808873	0.0180044	0.00956447	0.176183	0.0958872	0.0673224	0.0775023	0.0183586	0.121807	0.0972025	0.150055	0.0201168	0.0300156	0.0604008	0.0899424	0.0531731	0.171253
ENSGALG00000005122	MYO1H	1	5.81047	10.5685	14.814	27.9427	31.4172	24.5399	6.43295	13.2741	9.95347	18.0823	13.4608	17.5228	3.8936	8.80253	5.74214	4.5647	4.12802	14.4064	2.06041	2.35731	1.13792	3.84159	1.74602	4.72462	0.151008	0.240609	0.0373453	0.136638	0.0643404	0.0451895	0.0375333	0.0682984	0.0415656	0.180109	0.0912005	0.114684	0.126132	0.0497777	0.0529295	0	0.0610595	0.28362	0	0.0281061	0.0557613	0	0.0653838
ENSGALG00000005139	CLTC	1	447.238	560.314	737.504	947.394	947.892	1119.51	483.29	742.81	652.18	893.177	797.435	983.75	562.399	612.178	498.415	514.622	490.608	789.018	456.807	338.831	365.511	457.945	365.022	503.167	310.347	334.429	329.21	368.464	234.732	309.816	361.598	333.232	330.437	336.005	280.231	292.231	342.268	293.723	312.882	272.237	260.496	253.737	359.103	345.614	349.723	308.576	251.499
ENSGALG00000005140	RRAD	1	10.2691	10.7462	9.62388	10.6944	14.3774	10.279	5.76763	5.09629	4.19522	5.84845	9.15743	5.58408	2.95127	2.92938	2.57833	2.78158	3.80926	4.70027	1.86603	2.67967	1.58654	2.57612	3.32949	3.37141	1.04015	4.55137	1.72932	0.591705	1.93114	1.79323	1.04046	1.78999	1.0342	0.463722	1.81955	1.78094	0.3572	0.687463	0.185127	0.067279	0.877673	0.949572	0.0763141	0.103686	0.153448	0.149841	0.239387
ENSGALG00000005147		1	25.3897	26.0938	18.5467	23.0812	22.2923	29.162	16.9343	20.6775	13.3441	15.1229	13.4376	14.9162	13.2064	18.1499	11.0654	9.07904	7.75318	13.5423	7.04867	10.808	5.15513	7.70754	4.68802	7.91242	3.51502	7.08642	2.32438	3.03472	2.68812	3.75457	3.50402	2.29451	3.31526	3.08332	2.55541	2.6885	3.91208	5.54266	3.55056	3.25827	3.66665	3.75392	4.47589	4.00727	3.61873	5.52679	3.58191
ENSGALG00000005171	AP1S3	1	189.305	189.347	253.973	300.3	415.545	221.929	107.031	95.1105	134.823	167.11	161.684	114.772	42.4364	84.9342	98.3186	83.6381	80.0393	106.792	33.4199	57.3571	44.9238	67.7469	30.283	103.506	9.99829	4.5142	3.52528	3.61663	10.3557	4.98074	7.18264	5.48575	9.7832	4.9208	7.66993	12.2077	4.25055	3.70245	2.78162	2.1293	9.62657	8.83487	2.62505	2.63609	3.22282	1.35365	2.59336
ENSGALG00000005229	DPH5	1	29.1874	33.322	34.6902	53.1164	48.7076	39.3019	25.8322	30.599	31.6538	34.7781	27.6216	31.1604	24.4534	31.3198	28.6047	25.2047	24.7048	32.6085	16.3803	24.7099	22.5626	32.3944	18.0014	26.6981	14.042	21.0997	13.8714	17.1869	18.2344	19.7175	16.4423	18.894	20.3529	14.9223	13.7918	18.963	16.9777	17.4235	15.8083	15.4897	13.6481	18.1708	12.3303	11.8218	11.8768	13.6322	10.3973
ENSGALG00000005258	SSTR5	1	2.84258	4.18488	4.99878	12.9084	12.1852	7.70488	2.5609	2.87355	2.51318	5.42913	4.18456	4.34645	1.32735	2.35186	1.18677	1.49356	1.1586	3.99727	0.609303	1.07998	0.391467	1.59823	0.675081	1.62805	0.0498544	0.110157	0	0	0.0639532	0.092678	0.0623791	0.048463	0.0171842	0.111482	0.0214958	0.0858996	0.0690397	0.0163758	0.0656809	0	0.0840505	0.144156	0	0.0618826	0.0230467	0	0
ENSGALG00000005280	DBT	1	62.4954	53.9486	65.4512	76.0578	89.0125	88.3314	50.6922	51.7245	57.2446	74.3412	74.5454	74.8264	51.1252	63.3059	56.493	60.9786	50.5853	60.5825	38.2549	38.5344	42.3853	64.1511	40.3516	55.9533	35.9188	39.5017	35.5883	34.3111	44.1613	37.806	33.1263	34.2241	35.4362	24.2998	34.6537	37.8609	28.2412	28.5377	27.7696	26.2609	31.1982	34.4532	20.9468	17.6743	18.3106	19.0614	24.1439
ENSGALG00000005305	ACKR2	1	2.59009	1.8791	2.93881	3.22773	3.36068	2.81952	1.70302	2.01393	1.99516	2.24279	2.57624	2.70599	1.45637	1.63122	1.96088	1.08731	0.97574	2.882	1.1914	1.25234	1.29091	1.54638	1.21835	3.15719	0.641851	0.312839	0.264671	0.35565	0.824669	0.310561	0.295652	0.75099	0.376085	0.335136	0.609023	0.620638	0.178024	0.168444	0.337458	0.244025	0.347103	0.232292	0.298935	0.0793858	0.0591477	0.0976678	0.138595
ENSGALG00000005346	PPIC	1	42.5063	55.2483	42.0482	34.0007	33.1597	40.3323	35.6844	38.0322	34.1919	26.5705	30.2307	27.0655	28.0514	30.0511	32.583	20.0035	22.6527	34.1294	25.2562	24.7195	21.2422	20.8864	19.1009	29.0241	14.5611	18.8344	14.4494	15.6532	16.1463	17.9297	19.151	25.7244	22.1252	21.2373	14.8909	21.6899	18.3206	19.902	13.6455	20.373	14.1438	20.1872	13.7618	13.5085	11.5063	18.3404	10.2037
ENSGALG00000005353	FAR1	1	75.5075	61.5546	68.6839	78.196	82.3188	87.241	45.4236	48.867	54.1254	59.4657	59.9816	64.7201	48.6414	49.3746	50.4647	49.0503	44.5289	50.9493	40.3307	38.4528	40.7631	50.3713	39.4499	45.5874	31.6263	38.3503	29.1612	30.9472	29.2683	31.8042	29.8201	30.2525	29.4014	32.4194	26.7373	28.4039	30.2112	28.8247	27.5796	32.3231	28.1182	26.278	32.233	23.2786	28.7119	34.1009	25.7718
ENSGALG00000005361		1	3.55792	4.99565	7.37162	14.4391	18.2833	7.42675	4.4627	3.36561	3.52915	6.07295	4.18764	4.70269	1.71601	3.59085	2.52449	3.02751	2.62487	5.18477	1.38705	2.05556	0.994439	2.91362	0.671843	3.58953	0	0.163326	0	0.0925833	0.157279	0.203935	0.0767498	0.0592134	0.189023	0.44704	0.594147	0.315699	0.0951327	0.119525	0.0402267	0.408319	0.216646	0.298234	0.0328128	0.0851089	0.0849309	0.736274	0.0988812
ENSGALG00000005383	BRCC3	1	36.2198	42.8824	43.0869	47.7536	61.4187	51.4859	41.8738	42.5932	39.136	42.2237	44.2442	46.9518	33.1692	42.5011	41.5777	36.0905	38.6065	42.1833	34.8787	38.5188	37.1062	36.3708	38.4994	42.718	29.9127	34.9725	28.6462	20.9762	34.4596	28.9318	25.7399	30.4176	28.0087	22.462	29.4102	26.4651	22.8943	24.2529	24.1724	22.5458	25.7315	21.8037	21.2531	24.2362	21.5325	21.4707	23.3412
ENSGALG00000005397	GGNBP2	1	31.4171	34.7878	44.0986	62.8138	70.524	53.2548	28.9443	33.9276	40.9708	42.2376	41.0115	45.9588	37.104	41.3077	38.6812	34.7111	32.1346	42.425	31.9253	33.4332	32.606	33.0083	28.6043	32.757	27.0603	30.6007	21.9582	19.3777	17.3083	22.5549	20.5159	19.1407	20.8559	18.7158	19.6919	19.9316	20.7052	20.4565	18.3517	16.0996	17.3775	19.5808	18.8866	13.3091	16.2184	15.5666	15.4762
ENSGALG00000005398	HAGH	1	46.9721	59.2237	61.9517	103.385	114.619	79.0421	39.5723	54.3655	47.5218	53.1194	58.1078	56.2065	31.4021	47.2519	39.558	45.536	44.2783	48.4412	30.7234	39.2849	49.2267	39.5246	30.4082	36.8462	40.4532	42.7902	40.2236	38.2716	37.7564	38.5493	35.5111	46.6669	49.0035	53.6463	35.919	46.8589	45.1202	49.5046	53.3877	57.2027	42.6849	40.4396	75.1048	71.6222	71.9333	85.2174	51.3645
ENSGALG00000005403	DHRS11	1	33.0454	37.8686	47.3445	69.6922	80.5659	58.705	32.3066	37.7917	37.686	42.2589	43.4601	44.5851	24.9852	23.8995	29.939	21.936	26.72	35.835	32.6451	25.2981	37.1488	16.3219	29.4603	29.9701	32.0268	43.781	22.4777	20.0138	29.8111	27.7678	17.6717	21.1051	17.8211	9.32777	18.3043	25.1953	9.14778	9.54998	8.75393	7.81924	8.21278	11.0973	6.52554	7.81006	9.58264	5.92135	6.47229
ENSGALG00000005412	SNAP47	1	22.8496	21.996	33.0977	45.5375	47.0247	46.7524	25.6681	28.7418	25.456	35.6322	31.7307	39.259	24.916	27.3649	27.1216	22.6046	21.1237	37.9434	22.0165	21.3146	20.7864	24.7833	17.8016	29.1504	16.1752	21.0237	15.8506	14.3737	11.6654	14.4392	14.6366	13.8221	15.9603	12.2322	13.6931	16.1893	12.945	9.92569	14.4177	12.5552	10.3928	13.851	11.6964	10.5406	11.3456	11.062	10.2854
ENSGALG00000005422	PDLIM1	1	101.451	46.0419	49.8139	91.6897	64.1069	54.4395	35.994	40.0355	28.6563	59.733	32.9014	39.9699	14.9499	32.5939	19.7147	24.0547	13.8295	39.6169	10.8089	25.8644	7.75211	25.8581	13.6449	27.4888	0.486903	3.21748	0.68038	2.48689	0.51005	3.04157	1.23164	2.05403	2.45023	10.1594	1.88252	1.86366	3.09797	3.61779	5.10703	12.1489	3.56972	4.10722	17.3113	14.4922	15.0699	14.0232	8.66287
ENSGALG00000005462	ZP4	1	10.8965	16.2693	26.9917	33.8185	32.7461	39.0165	12.0448	18.5101	15.5949	24.6534	20.9186	28.6736	8.3268	14.7927	12.4839	11.6816	10.4836	23.7797	4.60413	7.15349	4.65603	10.3675	6.74775	16.7689	0.109401	1.5345	0	0.329555	0.0928355	0.365785	0.0454496	0.193906	0.037539	0.161983	0.187103	0.33914	0.0566304	0.0895458	0.119271	0	0.0917319	0.117994	0	0	0.050061	0	0
ENSGALG00000005467	HSD17B2	1	5.71667	6.98035	11.1447	20.1344	18.3411	13.3359	6.65808	8.90826	7.07405	17.3624	13.1359	10.4465	5.46567	6.38436	5.47286	8.6275	6.3709	8.89102	3.16449	3.83287	3.01834	5.70386	2.95521	6.38684	0.0397098	0.456852	0	0.200073	0.169515	0.163316	0	0.0384895	0.0683574	0.10373	0.0685875	0.0822857	0	0.0260656	0.0173982	0.0251831	0.0267093	0.100624	0.0429587	0.0246473	0.0183756	0.015175	0.0287394
ENSGALG00000005519	TLL2	1	1.27056	1.92679	2.89057	5.15585	6.06221	3.26264	1.08588	1.32212	1.39646	1.65359	1.74184	1.76077	0.613328	1.36856	0.684598	0.751191	0.7474	1.11457	0.581336	0.536197	0.352881	0.441609	0.645116	0.790535	0.234251	0.23913	0.2227	0.108612	0.0921473	0.134652	0.104595	0.198325	0.259737	0.0536704	0.124388	0.186475	0.175279	0.106637	0.0946591	0.0228192	0.121407	0.156156	0.0908873	0.122766	0.083219	0.0275724	0.0519446
ENSGALG00000005531	MRGBP	1	50.3495	55.6945	71.3594	86.2021	107.546	79.9761	44.657	47.2595	50.9811	55.886	65.0931	66.7981	37.4655	51.6759	51.1799	49.5513	54.8849	64.4798	37.0323	43.0372	39.2105	47.1978	48.2735	57.1248	31.0317	31.5809	30.9199	30.132	32.639	31.6768	32.0074	31.9887	31.942	33.7725	31.7467	31.6525	30.2323	33.7589	31.9843	32.1357	30.3233	32.3185	29.6489	28.2109	28.4983	37.8709	30.8907
ENSGALG00000005547	PIK3AP1	1	14.382	16.1052	19.1751	35.4717	45.3592	27.8678	10.0627	14.352	12.398	18.4314	17.6021	19.0577	6.72668	12.5302	6.99718	7.52505	8.26481	17.1014	5.20098	6.60917	3.56049	5.50162	6.42565	8.9716	3.35516	1.40749	2.62635	2.43818	2.50742	1.94713	2.60684	3.00698	1.79695	1.74328	3.18985	4.00938	2.37987	1.40958	1.96732	0.870959	2.04646	3.0946	2.51949	1.49459	1.56497	0.426704	1.65634
ENSGALG00000005599		1	10.3719	20.2646	27.0819	36.3221	36.8489	36.1589	16.8101	24.1547	22.1639	32.5807	27.2127	33.0917	10.891	17.0918	14.0321	15.356	14.573	26.7998	7.24621	12.0018	5.36953	12.7136	8.53001	17.6102	1.13573	1.98941	1.11959	0.536964	1.29736	1.08718	0.636999	1.19907	1.1178	0.171831	0.633465	0.943992	0.384668	0.381357	0.141908	0.0729834	0.232826	0.41776	0.214217	0.341666	0.170187	0.122944	0.349792
ENSGALG00000005609	OGFR	1	27.6413	33.3551	36.3088	58.1802	60.4457	55.0264	24.1676	40.3413	32.1892	47.8576	40.0864	46.7028	26.1623	30.9692	27.0194	21.9324	20.8874	39.9928	17.7494	16.9295	16.1909	15.929	14.6433	23.4571	11.136	10.9205	7.37554	8.31807	6.05781	8.10303	9.22961	6.85023	6.39847	5.83749	6.78504	8.16555	5.50167	5.25875	6.74393	5.14816	5.83849	6.52765	5.87045	6.04871	5.82593	6.10124	5.05802
ENSGALG00000005659	SNX12	1	128.272	189.174	188.691	245.847	294.317	233.666	163.7	192.824	176.666	192.152	177.38	186.584	128.162	156.635	143.157	132.455	132.792	168.63	114.886	130.74	109.948	121.185	155.457	139.851	105.578	109.558	92.3937	87.1222	108.542	101.306	75.2357	108.446	87.7849	88.1266	102.846	107.097	79.7521	86.0926	81.8635	83.1764	92.8959	80.4124	87.0833	103.45	92.7134	82.8118	87.0327
ENSGALG00000005662	AMPD3	1	7.19613	8.02143	5.64054	6.99737	7.07163	5.16147	3.76949	2.89115	3.28702	2.97175	3.59063	2.96315	3.02594	3.71907	2.11044	3.10485	1.82873	2.17369	1.43354	1.76678	1.24799	2.34494	1.70981	1.11298	0.591069	1.05049	0.685206	0.661535	0.826807	1.01436	0.693193	1.13629	0.677447	0.295127	0.417062	0.588313	0.289835	0.475954	0.307197	0.181454	0.162987	0.252893	0.063231	0.163605	0.182408	0.587138	0.142359
ENSGALG00000005675	PTTG1IP	1	241.237	361.944	339.607	409.995	497.635	488.274	240.576	337.146	251.855	364.45	388.684	402.368	234.666	305.794	274.376	243.404	241.996	384.251	176.125	207.166	158.867	255.985	186.983	365.07	34.4056	70.1701	32.2041	28.7377	38.0518	37.3786	25.3142	38.039	31.5125	17.0473	31.1871	26.0473	17.4658	28.5673	21.3265	13.5327	19.7455	15.015	14.0543	19.7517	14.8704	10.9519	16.6528
ENSGALG00000005683	ARHGAP29	1	17.6985	13.6606	12.8234	22.7708	20.9251	18.0059	9.55632	11.3582	12.1677	14.7948	13.4524	14.1044	11.0087	11.9405	11.6909	12.4362	11.2063	13.0048	7.81385	8.31871	7.71349	12.7052	8.36226	11.9173	6.49209	6.15232	4.88354	6.65617	3.7568	6.09223	5.03201	4.51509	4.72329	6.27132	4.70727	5.3642	4.76293	4.85439	5.67885	5.7753	4.55745	5.3087	5.77217	5.36038	6.15904	5.10584	4.65333
ENSGALG00000005694	GARS	1	62.014	54.8006	63.4462	59.8689	76.0967	85.3108	54.3337	67.7983	55.6114	69.3929	63.8079	70.3545	41.6847	51.8865	44.6893	35.5271	41.6816	62.215	38.8068	43.6818	39.8725	37.2923	36.5729	47.7474	35.202	33.1747	33.9276	32.1043	28.7744	31.2955	35.4517	35.7508	30.5216	43.833	32.8231	36.6589	37.82	40.0303	39.6646	43.8805	34.7297	38.6303	55.2272	56.554	53.7829	103.594	45.7494
ENSGALG00000005695	CHEK2	1	38.0793	34.7208	34.3684	34.5252	42.3409	38.0849	30.0617	29.8751	32.0752	26.3008	27.3932	30.0431	35.8448	32.2399	35.2111	26.7889	20.4421	24.1516	24.4054	21.6527	20.2264	21.3415	17.9584	23.8064	19.6998	26.999	15.1574	16.8491	19.4004	18.7367	16.5464	14.0025	17.936	14.293	15.397	16.6348	15.1406	20.1291	20.5622	17.1335	17.1495	14.8372	17.9397	20.7792	21.0187	12.2236	14.1214
ENSGALG00000005696	ABHD6	1	40.2543	40.6272	40.3803	45.0973	54.9246	50.5886	43.0329	45.7234	37.7435	40.4771	42.6382	39.7052	33.5933	36.9561	33.8716	22.9197	32.9505	37.9674	29.9555	27.7145	20.5705	24.9117	27.9478	28.8481	33.1662	22.5943	20.5029	15.7874	19.594	17.5759	23.3478	19.6655	14.005	25.8242	26.9859	16.067	27.5742	30.7325	21.4275	22.3886	30.0102	19.0809	25.2203	28.4805	18.3804	21.0129	21.7965
ENSGALG00000005698	HIF1AN	1	31.6521	40.0528	40.1229	59.9319	66.942	49.8166	29.9454	32.2978	31.9546	31.5725	37.3964	37.5715	31.6325	31.3175	31.2689	31.4535	33.6401	30.6267	31.5653	28.3715	29.6657	28.9985	28.2385	31.4945	24.9713	26.9891	23.4157	20.853	20.1325	22.6506	22.1122	22.904	20.6532	22.3586	22.2083	21.6299	21.3192	21.0809	19.7318	20.8121	19.909	19.5579	21.389	23.2661	21.4281	16.7169	20.1817
ENSGALG00000005706	HSCB	1	67.3505	78.1037	84.5258	89.4746	96.0817	80.6556	85.6864	68.7142	77.7784	74.0284	68.0361	59.0535	57.8249	70.8582	68.7443	60.3971	72.78	76.841	45.7668	60.3708	47.5914	57.8899	66.4025	67.1904	29.8863	49.6543	41.9291	28.9745	47.2032	38.5244	31.8569	41.0892	33.8268	40.6658	36.6377	38.7559	36.7041	42.1148	47.1685	42.5844	44.1921	40.8688	49.0184	48.9813	48.9111	39.3706	44.9856
ENSGALG00000005718	BHLHE23	1	1.5909	2.69854	3.53179	6.3493	7.15886	5.07109	2.01051	2.15451	1.81079	2.60359	2.32388	2.94901	1.02456	1.60606	0.958219	0.968946	0.961632	3.24891	0.589793	0.954309	0.359724	1.00946	1.03486	1.58392	0.301672	0.0896381	0.123963	0.266601	0.151407	0.226717	0.334259	0.245649	0.147046	0.339172	0.1854	0.365485	0.20256	0.217006	0.165912	0.176488	0.221505	0.566206	0.555185	0.291134	0.396757	0.386006	0.218064
ENSGALG00000005744	EMC8	1	58.5855	74.0906	79.9933	78.3501	96.9182	81.2627	68.3767	80.4694	69.8334	77.2754	81.5823	71.9355	51.5096	73.7534	62.9872	54.8544	61.7917	70.7633	54.5243	64.7174	52.9351	54.7023	58.1876	61.5393	42.6569	55.6892	47.2651	36.9106	48.3721	42.1658	40.6613	50.4273	38.2857	39.4999	44.8627	42.6937	35.8493	40.9899	36.2673	37.0883	39.7977	38.7419	38.8083	39.718	36.0037	32.4839	35.2563
ENSGALG00000005752	ABCA4	1	0.921242	1.11998	1.40548	3.47619	3.87118	2.09164	1.02625	1.26258	1.21518	2.76032	2.28945	1.77458	0.607783	1.27528	0.650997	0.853793	0.887802	1.7006	0.438248	0.418684	0.201902	0.731716	0.388201	0.771416	0.110758	0.111439	0.0426814	0.0591557	0.0376864	0.0497807	0.0854971	0.0953805	0.181754	0.319092	0.10217	0.239315	0.108141	0.121515	0.2127	0.356152	0.129103	0.186481	0.454266	0.1468	0.477403	0.25382	0.250335
ENSGALG00000005753		1	105.477	131.217	123.067	130.625	148.177	123.4	126.869	114.206	124.607	112.524	117.718	104.748	96.2331	113.661	117.262	92.8111	109.846	110.674	98.0221	116.325	107.566	99.4472	118.314	118.451	80.3203	112.668	87.7944	69.7317	88.8498	86.8598	70.5618	93.4436	84.8997	64.3523	84.2961	85.7544	65.1876	72.8086	69.0827	62.8666	74.4841	69.6469	59.4869	67.3098	59.359	49.9903	66.7082
ENSGALG00000005762	BIRC7	1	11.3062	21.0779	27.0734	61.0442	64.7372	29.5823	10.7159	12.8112	14.0663	21.9007	16.1114	16.2654	6.34121	13.201	8.03834	7.77756	8.01307	15.6231	3.80714	5.90721	4.57504	8.32614	6.5	9.98427	2.27395	1.28808	1.69171	1.84569	1.24324	1.65752	2.0823	2.02637	2.0215	2.89431	1.367	2.61875	1.6666	0.969437	1.38291	1.26915	1.51504	2.28661	1.19126	1.69747	1.27874	1.26383	1.30048
ENSGALG00000005763	VILL	1	0.157145	0.96701	1.18777	0.871465	2.0939	2.13499	0.40941	0.849759	0.763074	0.749737	1.44063	1.65874	0.203702	0.806885	0.595975	0.200483	0.222012	0.991651	0.269988	0.270132	0.0539681	0.122967	0.119413	0.446549	0.0276176	0.0606291	0	0	0.0117194	0.0103258	0.011464	0	0.00948188	0.010248	0	0	0	0	0.0241231	0	0	0	0.00991336	0.00853686	0.0127011	0.0210363	0.00997271
ENSGALG00000005768	ETV5	1	29.3173	32.6202	25.364	30.0646	23.8112	31.6249	19.4404	23.4966	19.1299	18.0181	21.2167	17.0837	13.7473	9.35919	9.54577	12.8279	10.5481	5.44403	7.60962	6.07591	6.62883	3.39003	3.30701	7.13678	8.31187	4.94045	4.55889	4.73575	3.41486	4.06999	5.04784	4.05591	2.16558	3.90266	4.37316	4.87179	4.88126	3.53473	3.05869	2.4642	3.33385	4.78662	6.49787	6.62151	7.686	2.72947	4.25437
ENSGALG00000005774	NKAIN4	1	46.2015	70.8949	69.9722	149.114	157.591	89.7936	45.3291	62.1428	47.5253	86.8209	64.7133	64.1192	27.7771	55.6801	37.4017	39.7178	32.4908	73.7002	15.9034	34.2314	13.8573	39.2236	23.4354	39.3553	0.955631	4.56775	0.0622091	0.71077	0.707526	1.72576	0.544779	0.959197	1.6793	1.57563	1.32279	1.47604	0.944116	0.577012	0.483646	0.111783	1.28582	2.03734	0.126376	0.357874	0.511568	0.0768586	0.563741
ENSGALG00000005795		1	0.908564	2.82545	3.78807	6.12998	10.8868	4.41577	1.03949	2.63008	2.43604	2.87577	3.4775	2.67233	0.509583	2.32414	1.97702	1.12232	2.16649	3.09793	0.538215	1.2856	0.586389	1.19081	1.12292	1.87917	0.0671489	0.134388	0.0208512	0.1019	0.108337	0.0597667	0	0.0982432	0.052152	0.166156	0.152965	0.226498	0.105094	0	0	0	0.0340549	0.0911216	0	0.0312851	0	0	0.0362882
ENSGALG00000005801	CHRNA4	1	0.898044	1.77236	2.40796	4.01781	5.20086	3.03648	1.1031	1.79345	1.26861	1.96265	2.25951	1.94626	0.685675	1.4055	1.11282	0.617903	0.680331	1.6043	0.425476	0.789781	0.514596	0.574916	0.611537	0.863192	0.0188139	0.0329888	0.0154155	0.0567484	0.0159984	0.0281604	0.0156556	0.0121372	0.0259512	0	0.0160971	0.0259725	0.117634	0	0	0.011926	0.050539	0.0271832	0.121127	0.0464541	0.052093	0	0.0271791
ENSGALG00000005834	PAFAH1B1	1	171.715	156.399	176.937	224.774	265.338	221.591	139.364	155.071	151.165	189.006	183.684	178.064	129.505	149.033	135.223	137.04	131.806	166.555	122.787	122.711	117.298	136.52	106.911	129.215	107.756	122.099	102.927	103.215	87.4101	105.922	104.769	95.789	99.7071	106.196	103.665	108.939	106.882	99.7393	98.0587	105.358	118.255	116.117	97.0238	83.1202	92.2052	92.8677	98.4618
ENSGALG00000005842	GDPD2	1	4.9822	8.23335	15.9853	17.725	23.8782	19.3573	7.49327	12.8503	11.6956	15.2902	14.8619	19.4925	5.2104	9.44704	8.2449	7.61494	7.75461	17.8108	4.09236	5.80747	3.2953	7.43524	5.13463	9.41543	0.128691	0.935648	0.0526453	0.1514	0.236637	0.400122	0.0713675	0.0694324	0.163494	0.0159449	0.182973	0.0889823	0	0.0283295	0.0376914	0.0135789	0.014414	0.0776147	0	0.013211	0.0197504	0	0.0155202
ENSGALG00000005843	EEF1A2	1	0.563539	1.06491	1.15359	1.26224	2.7657	2.07106	0.618637	0.826773	0.591324	0.673753	1.18364	1.04932	0.345043	0.822493	0.196421	0.214255	0.458947	1.25721	0.219078	0.0917079	0.187248	0.075691	0.346261	0.353721	0	0.055421	0	0	0	0	0	0	0	0.0472508	0	0.0218494	0.0218585	0.0209468	0	0	0.0640173	0.0458046	0	0	0	0	0
ENSGALG00000005846	MPDZ	1	40.3516	49.9952	57.3423	75.7926	84.3838	72.4085	28.0236	39.7069	54.1427	66.7305	56.9283	69.2681	37.794	48.8157	46.9608	33.5363	35.15	64.7818	27.6532	27.3072	25.7972	35.3818	21.9395	38.4432	13.8765	14.7095	11.5819	13.3591	9.07063	13.2635	11.2771	14.4309	13.0881	10.259	10.1501	10.3375	10.5081	8.20793	8.78233	8.91687	7.81115	8.69024	10.0027	7.54811	9.50564	7.94945	7.49003
ENSGALG00000005852	SRMS	1	3.1815	9.90116	13.5962	9.54595	28.0149	12.8928	3.51943	5.56758	6.83771	3.60657	5.83846	7.99112	1.63627	5.92356	3.31839	1.34043	3.06182	7.91136	1.41379	2.44723	1.63325	1.64206	2.58428	3.88425	0.150265	0.229939	0.0306218	0.0381036	0.128782	0.111808	0	0.243151	0.20994	0.112445	0.223526	0.284673	0.155635	0.0248375	0.231518	0	0.152038	0.515228	0	0.0693658	0.13738	0	0
ENSGALG00000005853	HTR2C	1	0.392658	0.815673	1.25654	2.09683	2.37904	1.10349	0.185759	0.298294	0.669293	0.689208	0.305311	0.373056	0.304433	0.466225	0.0668109	0.346332	0.255536	0.383641	0.0618487	0.0304854	0.10321	0.137321	0.122696	0.281202	0	0	0	0	0	0	0.0420369	0.0162826	0.0173587	0.0313944	0	0	0.0438819	0.0165892	0	0.0160229	0	0.0546995	0.0362792	0	0	0	0
ENSGALG00000005897	HMCES	1	76.6537	92.0821	108.323	140.311	141.669	102.473	110.99	93.3766	103.443	111.328	102.584	89.1684	69.2966	82.6818	90.4158	75.6026	84.83	89.9207	50.7784	79.3188	60.0067	85.5508	88.3851	83.1285	34.3871	61.4184	41.6068	44.4088	60.2911	53.1361	31.5715	45.3314	41.3147	34.7566	48.3943	32.7185	26.2505	31.7193	31.8688	34.6106	38.1332	28.6729	31.0887	36.6781	39.1467	37.8868	31.9758
ENSGALG00000005902	RAB7A	1	436.574	502.442	512.028	651.48	763.264	667.702	443.473	471.366	413.143	576.561	540.209	557.218	313.548	432.857	350.295	377.295	326.34	526.372	260.235	379.157	260.354	385.823	304.498	382.487	158.056	219.218	161.428	137.486	171.781	171.674	155.159	157.358	160.28	164.817	166.066	198.61	150.54	142.767	156.504	165.935	156.791	179.607	167.467	139.858	161.988	177.88	149.444
ENSGALG00000005914		1	41.634	34.7229	42.3491	51.0217	46.9175	54.4997	30.3845	39.0103	43.2473	51.8385	39.9928	52.2256	35.8966	41.9502	43.7586	32.492	30.5821	40.9811	27.4919	24.9913	29.1605	32.9427	18.1835	29.2085	24.2464	24.5288	20.3178	16.5515	14.498	16.7499	15.4112	15.8585	15.5604	12.0342	14.8426	15.5784	12.4422	13.5514	14.4513	12.7841	11.8615	12.3842	10.52	9.23166	10.6035	10.642	10.0985
ENSGALG00000005918	DIPK1A	1	3.77049	4.60871	8.38074	9.64561	19.1223	8.36993	3.7618	4.98029	5.44176	5.9642	7.34078	6.33069	2.82146	6.44383	4.68727	2.93715	4.13146	7.54478	1.95361	3.36186	2.50493	2.63888	1.47989	4.85608	0.911387	1.12307	0.835767	0.904458	1.06773	1.04165	1.0515	1.26431	1.04659	2.22475	1.20325	1.19255	1.54881	1.37469	1.51929	1.96052	1.31004	1.02666	1.14735	1.75948	1.59687	1.25165	1.37069
ENSGALG00000005931	RUVBL1	1	40.6563	37.564	34.9131	30.3232	35.0253	37.0736	35.5968	38.9304	39.4007	36.009	41.6053	34.022	30.214	32.1652	29.5061	23.3168	27.8418	34.4565	23.8128	29.2367	22.6258	18.7162	43.8832	28.1352	14.5879	27.5008	22.6213	19.4178	15.4261	22.7153	20.3508	18.9148	18.7523	17.2356	21.1138	19.5394	16.881	18.6331	18.2479	16.1633	20.1994	18.1728	20.9083	18.1072	20.29	20.0284	22.6182
ENSGALG00000005936	AGTR2	1	1.96776	2.12854	4.11574	6.78202	9.85787	3.47326	1.95752	2.19133	2.38548	2.44531	2.85516	1.71156	0.69734	1.40554	1.60989	1.09368	1.91353	1.80997	0.583106	1.0592	0.920046	1.04967	0.817831	0.99856	0.274931	0.162024	0.0616084	0	0.0523613	0.0684415	0.10233	0.0595167	0.169928	0.068469	0.026407	0.103105	0.0423282	0	0	0	0.0620006	0.126167	0	0.0310152	0.0565163	0.0232946	0
ENSGALG00000005951		1	29.0946	38.2001	57.2597	100.219	100.099	91.2452	32.608	38.5091	32.8008	61.274	45.4878	63.0407	16.1447	32.4332	21.321	21.8332	19.6718	49.1177	10.5361	16.3024	7.68578	20.2974	10.6962	23.1351	3.16591	5.69968	2.92471	3.2942	4.37859	4.10997	2.10705	3.71243	3.97205	3.61903	3.87389	4.46025	2.66134	3.04787	4.30637	2.373	2.9915	3.37868	1.85622	3.52383	3.03885	2.70966	2.55096
ENSGALG00000005956		1	9.86879	4.15315	3.28106	5.89327	7.27802	4.16296	5.03781	3.44843	3.39403	3.02692	4.35634	2.4906	0.846047	0.977373	1.17813	1.34302	1.43815	2.61785	0.404596	0.701229	0.598944	0.914118	0.862765	1.23247	0.138694	0.687975	0.0686706	0.195884	0.118918	0.206739	0.115625	0.215239	0.267362	0.0207041	0.143954	0.0383326	0.0192454	0.0181344	0	0.0351999	0.0561737	0.200422	0	0	0	0	0.0200137
ENSGALG00000005973	LCMT1	1	37.3896	47.5582	49.2033	68.0462	80.4073	65.4211	40.07	48.2201	42.2477	58.8932	51.2453	51.0773	27.7829	36.9419	35.18	37.3128	28.7683	44.8692	20.5202	24.2973	19.7195	28.7672	23.1217	31.6204	10.2736	17.4596	12.3271	12.1202	10.9038	13.2431	12.1056	11.4601	14.2152	8.36039	9.97715	10.4405	9.15987	9.07255	10.4641	8.50504	8.28268	10.0583	5.4057	7.53785	7.26806	6.98534	6.62671
ENSGALG00000005976	TCEA2	1	57.9927	59.7125	72.7244	117.803	135.362	79.5346	59.8461	62.2223	58.445	64.2764	62.7128	58.8159	45.5285	68.0076	50.088	48.2875	54.1641	64.5467	37.8514	54.2009	37.4368	53.5825	46.2106	48.7648	28.3463	42.1429	20.635	21.2114	24.6629	27.5018	22.6603	22.7349	22.238	16.466	26.3335	23.2309	22.4854	26.8021	21.206	16.9462	25.591	24.3072	16.4764	19.7647	16.9731	12.4186	22.9354
ENSGALG00000005995	SLC13A5	1	5.13573	8.22811	12.5946	18.0999	19.1374	19.4296	6.51125	11.6644	9.09909	16.0295	13.4857	14.7073	5.06679	10.5447	6.13984	7.48395	6.2381	15.6377	3.00729	5.73262	3.28432	5.828	3.1071	7.73094	0.1422	0.756881	0.0389775	0.246749	0.121246	0.249685	0.0393293	0.290968	0.0810601	0.0352397	0.122707	0.179752	0.0211075	0	0.133802	0.0449417	0.0796922	0.170884	0	0.0188626	0.028174	0.0719654	0.0219841
ENSGALG00000005997	WDR44	1	67.1163	59.3345	70.4089	84.6215	99.8869	90.1376	52.5199	66.6547	62.3572	78.0846	86.4302	83.8063	62.6182	63.1778	57.5661	60.632	62.3768	84.1329	60.0115	52.5628	51.657	51.6556	55.511	60.664	44.2475	46.6767	40.8102	36.1172	34.8749	35.2107	40.9829	37.774	32.9963	27.8649	33.8942	39.1066	35.09	27.7513	28.0168	24.2714	28.6217	28.7563	28.9477	22.1623	23.2665	19.0591	22.2702
ENSGALG00000006008	HOMER2	1	27.2616	54.6591	43.9601	65.0274	80.6704	39.3671	15.5449	17.3976	21.8285	23.3263	26.5999	17.1653	9.72131	15.7886	16.9851	14.1562	13.1836	18.6183	4.76383	6.62112	11.4766	11.7301	10.2604	15.8756	1.48715	2.25654	1.10569	0.758443	1.48283	1.25764	0.771375	2.02093	1.65203	1.19139	1.27881	1.44824	0.73885	0.807175	0.786803	0.729207	0.846946	1.20088	0.807827	0.561364	0.532889	0.34681	0.494221
ENSGALG00000006016	PASK	1	4.16805	4.91025	6.68772	11.8523	13.6444	5.9607	4.76879	4.24303	4.85268	4.76499	4.1959	4.57604	3.40918	3.82965	3.38494	3.51716	3.38357	5.15479	2.10387	2.71486	3.15647	2.50565	2.93185	2.29552	1.14376	3.291	2.57375	1.98744	1.60273	2.055	1.52121	2.12313	2.20834	0.502458	1.39182	0.893167	0.888772	1.00187	0.646948	0.214152	0.571052	0.80234	0.210213	0.358811	0.443867	0.141228	0.330081
ENSGALG00000006027	TM6SF1	1	6.55364	5.22613	7.38131	4.60804	8.36605	5.36755	2.74851	4.8577	4.25958	2.54751	4.49075	5.01869	1.15093	3.12383	2.75507	1.38828	2.217	3.67675	1.42976	1.62728	0.771674	1.51441	1.49369	3.17507	0.250973	0.456613	0.188312	0.186604	0.0394225	0.238285	0.310002	0.0655732	0.0349737	0.172648	0.355472	0	0.0318888	0.151278	0.0889658	0.321707	0.558455	0.233568	0.771054	0.808631	0.255404	3.36691	0.661925
ENSGALG00000006044	MAB21L4	1	1.29444	2.37864	2.62197	4.49581	5.67527	3.78141	1.90361	2.94052	1.38827	2.56593	2.1004	2.73836	0.955329	1.55143	1.05668	1.07222	0.825674	2.44204	0.704099	0.691878	0.728872	1.27804	1.36855	0.829171	0.1537	0.455303	0.199575	0.187045	0.052437	0.22942	0	0.0798667	0.0429434	0.183189	0.104387	0.128036	0.128492	0.164147	0.0813752	0.0778173	0.0206733	0.134038	0	0.0568445	0.0846432	0.0233961	0.155723
ENSGALG00000006062	ZBTB46	1	20.3144	23.8579	22.7033	29.2811	36.0997	24.6083	16.0333	18.0789	16.394	15.0358	17.8207	17.5456	13.1585	13.2762	13.4611	13.0483	15.841	14.4467	11.5614	10.4559	10.3404	12.3953	11.9563	11.23	12.5289	8.79611	8.51977	8.05314	6.6421	8.95377	7.34557	11.3874	9.10127	8.64576	9.54373	7.59793	7.32226	7.53305	8.53262	8.03929	8.70906	6.41606	8.48009	9.40638	8.93817	6.02176	7.17963
ENSGALG00000006064	TEKT1	1	8.70223	10.4678	15.4977	20.9378	26.532	20.1861	8.11421	10.3766	10.0246	11.9836	11.4513	13.4467	7.63426	10.7149	8.27498	9.18836	5.37915	11.463	6.98614	6.70007	5.97551	7.6597	3.96462	6.91918	4.07927	5.90044	3.02766	5.54271	3.78318	5.43039	3.5185	2.36616	6.10806	0.702721	2.35392	3.40963	1.64025	1.17417	1.1464	0.392002	1.60508	2.35279	0.330957	0.425789	0.341628	0.035304	0.485269
ENSGALG00000006080	GPC4	1	9.3056	5.55624	4.91301	6.57567	6.65546	5.69091	5.63515	4.04163	4.33563	5.60948	4.58895	4.41106	2.79888	2.3487	2.40952	3.92527	2.37964	2.43439	1.75823	1.57599	1.31067	1.65461	1.17122	1.70069	0.631908	0.711217	0.309526	1.17139	0.216958	1.0887	1.20741	0.960657	1.93422	1.51593	0.619061	1.13549	1.3488	0.41967	0.785806	1.3313	0.614718	1.26624	1.20967	0.655699	1.15004	4.95079	0.517093
ENSGALG00000006087	GPC3	1	0.402547	0.949416	0.972076	2.66591	2.49417	1.6345	0.38592	0.858488	0.882126	1.35226	0.766195	1.12656	0.285442	0.602342	0.52243	0.593682	0.228159	1.30414	0.134617	0.313396	0.156365	0.363276	0.30521	0.592294	0.068243	0.0398888	0	0.0229387	0	0.0170039	0.0755791	0	0.015686	0.050739	0	0.015766	0.0632812	0.0301936	0	0	0	0.115218	0.0806228	0.041964	0	0.0172074	0
ENSGALG00000006101	ARFRP1	1	68.6618	81.8206	89.1479	101.363	116.833	116.33	67.4287	80.9403	78.3109	81.7365	78.9455	96.8332	59.3855	71.1734	66.0668	61.4163	65.0835	83.9162	66.9684	66.136	73.4871	67.1798	66.7476	81.3756	61.8593	81.6712	70.1966	62.2239	62.4969	70.8824	59.6694	80.0592	68.6599	72.4028	65.9501	67.668	58.5989	69.2483	60.4081	74.4413	64.6749	66.4911	55.5417	62.2715	57.1865	47.2047	57.0756
ENSGALG00000006165		1	1.8634	1.20455	2.04001	4.86658	5.18148	2.52024	1.0739	1.48315	1.01694	1.97766	1.70103	1.87976	0.366512	0.829018	0.418916	0.43539	0.337907	1.0916	0.222481	0.281016	0.188862	0.405509	0.0857133	0.42042	0.0088034	0.0234067	0	0	0.00750178	0.0197915	0.0145606	0	0.0120412	0.0131209	0.00760891	0.00606323	0	0	0.0153546	0	0.00592082	0.00635868	0	0.00546652	0.00812184	0.013432	0
ENSGALG00000006181	NUB1	1	38.6376	27.9733	35.5104	51.0032	56.419	37.3292	23.5443	26.0381	29.4045	33.4454	32.7531	32.4433	24.4541	30.0163	27.7281	23.1184	25.6852	33.2533	23.8633	25.461	24.2595	27.699	19.4926	27.2779	20.7599	21.1943	22.282	22.0424	21.7989	22.3144	26.1345	25.0886	24.5757	23.5385	19.9235	22.471	25.6146	22.3638	24.5674	24.2825	22.9475	23.9877	30.9592	19.2969	26.8706	26.5533	24.7569
ENSGALG00000006188	KYAT3	1	26.1531	29.7924	34.9425	37.9254	42.7463	39.8823	23.2346	29.2376	25.8924	31.5324	26.3039	32.3484	17.5891	25.8868	22.9258	18.3891	17.775	29.6277	16.853	18.5392	16.0382	16.357	12.8721	18.2367	11.8723	16.0126	13.5003	10.069	10.477	11.6007	16.6333	12.6788	14.0613	10.4126	9.4466	14.4134	16.4088	14.929	15.0024	10.9771	10.8943	14.9072	16.9088	12.7148	13.6613	11.3602	9.79558
ENSGALG00000006190	FHL1	1	2.93894	2.34311	2.34432	3.67622	3.05735	2.03362	1.73593	1.02538	1.60651	1.26792	1.34236	1.39013	1.01725	1.2045	0.593884	1.16965	0.480671	1.24158	1.19973	0.694496	0.69299	0.627922	0.73678	0.812839	0.606235	0.865452	0.419172	0.186908	0.385787	0.286978	0.18682	0.362463	0.220026	0.0480594	0.110945	0.224411	0.13341	0.084087	0.169138	0.122369	0.195868	0.162472	0.0230849	0.139612	0.0594976	0.0493559	0.138832
ENSGALG00000006192	USH1C	1	1.41501	2.21749	3.6808	5.01366	5.64639	5.58379	1.40629	2.58205	2.1709	2.72655	2.6622	3.27124	1.2355	1.95327	1.82321	1.06911	1.16401	3.59188	1.04785	0.862075	0.636577	1.06602	0.59475	1.76342	0.139042	0.25577	0.0178129	0.0217071	0.0431435	0.143976	0.0716842	0.0704026	0.0576875	0.0866417	0.083685	0.0626125	0.110636	0.0883143	0.0605016	0.0227369	0.0538197	0.191302	0.0434851	0.0558398	0.0332076	0.0477493	0
ENSGALG00000006216	MYOD1	1	0.161613	0.571226	0.730697	1.16624	1.14796	0.791768	0.219093	0.332347	0.562706	0.319153	0.421842	0.274755	0.264932	0.388034	0.102172	0.297063	0.232461	0.393233	0.114586	0.363192	0.15236	0.275737	0.294497	0.431082	0.115461	0.0336831	0	0.0392394	0.0329701	0.0287226	0.0323133	0.0499848	0.0534691	0	0.0659846	0.133951	0.0267639	0	0.034162	0	0.0521942	0.0279775	0	0.0955415	0	0	0
ENSGALG00000006217	S100B	1	0.593743	0.936038	1.03203	2.11237	2.11345	1.46927	0.677334	0.594116	0.552529	0.59722	0.512504	0.57275	0.304099	0.765427	0.602651	0.292871	0.305244	0.518135	0.111924	0.766327	0.746834	0.302287	0.69017	0.709954	0.0376926	0.265225	0.0617397	0.0766392	0.193866	0.0564298	0.0316707	0.171755	0.0262461	0.140711	0.0966254	0.104745	0.0523955	0.0498334	0.200034	0.335397	0.0510887	0.137304	0.053799	0.187138	0.209135	0.0864759	0.244886
ENSGALG00000006239		1	0.480906	1.73934	1.19067	2.42948	2.32393	2.93424	1.21175	1.70047	0.233511	1.24437	1.60699	0.908605	0.328988	1.51371	0.711814	0.990589	1.28544	0.778622	0.79314	1.07475	0.0570202	0.549888	0.501328	0.651972	0.570892	0.504492	0.0931777	0.174733	0.0988431	0.38085	0.19364	0.744503	0.437507	0	0	0.316262	0.157826	0.112553	0.151707	0.0729628	0.155689	0.165271	0	0.211239	0.105676	0.219055	0.0822685
ENSGALG00000006242	PABPN1L	1	12.0918	30.4872	37.3491	92.0237	97.0666	59.9901	21.2022	28.1023	28.6869	44.0645	31.542	34.301	16.1495	23.7248	16.7509	13.6668	12.8829	37.9965	6.91958	13.1766	7.52842	14.8607	13.9409	17.7484	3.02956	2.49578	0	0.803702	1.02263	2.03324	1.02715	2.36921	1.381	2.76717	1.45203	2.6448	1.26612	1.56903	1.38169	0	0.659051	2.8975	0.918001	1.03769	0.703337	0.589999	0.409228
ENSGALG00000006250	TRAPPC2L	1	278.492	297.349	329.675	338.299	413.443	331.691	397.243	302.49	287.032	306.604	361.8	271.225	227.394	298.547	310.573	234.661	301.968	253.115	222.373	269.445	270.422	284.364	297.691	335.249	166.803	228.135	187.837	173.783	282.228	184.045	171.726	228.952	257.745	167.182	205.159	232.527	165.657	188.639	205.265	180.15	208.662	214.174	137.182	175.305	168.605	139.764	198.942
ENSGALG00000006312	TSG101	1	133.286	158.298	150.013	198.253	213.629	157.362	151.805	141.413	135.649	155.622	158.983	141.479	112.143	143.434	136.328	126.537	144.17	156.873	135.928	145.26	147.122	132.29	157.268	153.036	124.231	144.021	122.892	107.287	140.903	113.545	121.33	121.738	112.272	89.3264	116.512	128.936	100.913	100.684	96.9361	84.1729	110.021	110.242	82.6414	82.1965	76.6282	80.4861	83.3093
ENSGALG00000006334	LAP3	1	90.4997	83.1143	92.4134	94.5186	133.491	107.213	104.419	80.7503	77.1189	66.5735	95.5952	84.0235	68.2469	74.0036	73.0573	41.4237	71.0136	77.7792	47.1476	65.2211	51.7448	40.3978	73.1378	66.7924	32.2645	56.8271	44.0316	22.4147	32.645	31.9328	40.6829	38.3238	29.3124	20.1749	36.6366	29.4358	31.2935	30.9428	33.8679	22.388	22.8973	23.3266	29.248	31.0319	34.9403	25.7992	25.9132
ENSGALG00000006341	SLC25A48	1	0.809834	1.41661	1.04875	4.06307	3.63559	2.6718	0.4178	1.11974	0.740183	1.35798	1.60284	1.86843	0.738441	0.784743	0.400743	0.689727	0.722486	1.44978	0.349674	0.398809	0.127888	0.683057	0.812702	0.448646	0.292923	0.343957	0.481593	0.262949	0.055817	0.386666	0.108828	0.357632	0.179967	0.169494	0.111838	0.0671773	0	0.0638106	0.171146	0.102609	0.109194	0.116767	0.0465443	0.0400407	0.0597224	0.0245205	0.0702035
ENSGALG00000006356	MKLN1	1	35.2428	33.2364	41.7022	50.9794	60.3225	52.4155	28.7306	38.3793	34.7087	43.8406	41.6729	45.3976	28.1368	32.5682	29.1966	28.7162	33.3902	42.6709	28.1988	31.0404	26.3193	34.1276	31.111	33.8332	23.0012	26.2202	22.1139	21.0967	22.465	22.2705	19.8581	23.0825	22.3946	19.3442	23.772	23.4128	19.339	18.8236	18.277	18.6049	20.7243	18.866	17.1692	16.6677	16.242	16.0493	15.9737
ENSGALG00000006363	CABIN1	1	9.70128	14.7252	11.4071	15.8261	16.3197	15.3072	7.39861	10.6161	8.07587	9.77496	10.2759	13.0606	7.78399	8.82479	6.77331	7.11504	8.11321	9.33519	6.27004	6.63632	5.95922	6.62396	5.18157	6.88617	4.35248	4.34754	3.27681	3.76028	2.68304	3.32377	2.98123	3.62232	2.92364	2.6145	2.99269	2.41569	2.70306	2.18032	2.66227	2.36132	2.06705	2.27065	3.12744	2.71951	3.01376	2.58041	2.34453
ENSGALG00000006368	PTPN5	1	2.09853	4.2224	6.01306	8.55742	11.0466	7.11632	2.12384	3.30359	3.6867	5.15536	4.72732	4.77782	1.30717	2.63918	2.40311	2.04712	2.16491	5.30777	0.79347	1.15116	0.986847	1.48946	0.887979	2.36688	0.0566282	0.125085	0.126208	0.140888	0.121184	0.35336	0.118568	0.234809	0.291365	0.08461	0.120376	0.2312	0.0773491	0.111519	0.0672924	0.0179734	0.0382929	0.12313	0.0203088	0.0175142	0.0516045	0	0
ENSGALG00000006394		1	1.3864	3.30023	6.91563	7.11796	15.4282	9.71145	1.57203	4.78307	3.18883	3.33959	5.23264	4.54351	1.35046	5.95381	3.48282	1.53419	3.56193	8.61145	0.777239	3.35377	1.09084	1.50091	1.1281	3.03392	0.0657325	0.174102	0	0.0670686	0.113616	0.243955	0.0619144	0.0856314	0.152548	0.0698198	0.0214133	0.228156	0	0	0.131229	0	0.0366377	0.047811	0	0	0	0	0
ENSGALG00000006434	TSR3	1	42.0051	35.7676	45.4353	59.0045	64.2545	52.3283	41.6627	32.9103	37.0479	38.3143	35.8742	42.6022	37.4122	37.1668	35.866	30.9818	28.5502	44.0576	26.8119	30.1518	25.6177	30.2155	28.4392	35.249	19.155	28.1039	19.287	18.3218	20.0811	20.8713	19.7542	19.5186	23.0259	10.7052	18.7254	16.8324	15.059	16.9835	12.6346	7.58094	13.8455	15.427	7.4677	9.18428	7.50633	4.01435	9.70272
ENSGALG00000006446	NAP1L4	1	215.593	166.446	169.864	137.974	155.664	170.768	111.267	105.127	134.67	134.016	149.738	121.828	104.197	97.2155	106.276	96.6768	85.2462	105.384	93.3409	98.4318	94.0149	84.9816	78.4258	100.007	69.5349	79.0097	79.1672	72.7841	64.405	71.7206	87.072	76.3502	100.959	75.7644	75.0105	77.6689	85.9785	76.2317	91.5368	76.3666	75.138	76.9427	95.3845	58.0625	82.7342	94.7625	72.566
ENSGALG00000006465		1	16.1967	16.6693	19.8694	24.6484	24.1062	21.3508	15.018	16.283	18.9711	18.4942	18.1429	16.9643	12.916	15.743	15.1862	15.2933	14.9138	18.4099	14.4592	17.8674	18.6009	14.7447	15.3945	16.3916	13.2417	16.7361	15.5214	13.1348	14.1771	14.1766	13.658	15.886	15.4394	11.3743	15.9772	17.849	11.1616	13.2027	11.7298	11.0157	10.6378	15.0553	10.6487	9.75116	11.0264	9.63762	11.3815
ENSGALG00000006479	CCM2L	1	2.35144	3.32985	3.27885	8.30854	7.99462	3.13758	2.88131	3.27842	2.21158	4.47558	2.42615	1.29679	1.55836	2.34645	0.808262	2.46977	1.0715	1.94661	0.846746	1.82536	0.623538	1.90403	0.810444	1.16029	0.0628	0.273014	0	0	0	0.0707104	0.0262782	0.0205327	0.0439016	0.140821	0	0.0219611	0.0874723	0.0209996	0.0558928	0	0	0.114601	0	0.116728	0.028992	0.0964985	0
ENSGALG00000006480	TCF7	1	1.11657	1.32129	1.09289	2.27779	1.13213	1.74553	1.04233	0.619313	0.980191	0.666939	0.886128	1.09321	0.784079	0.864797	1.28448	0.767369	0.692473	1.36126	0.370884	0.633818	0.513818	1.04994	0.929979	0.828122	0.185518	0.292356	0.223294	0.256677	0.0698554	0.181288	0.0873655	0.259818	0.193929	0.0994076	0.196972	0.270601	0.107183	0.0340143	0.326159	0.323882	0.0349189	0.0372937	0.109626	0.0553738	0.19217	0.0621595	0
ENSGALG00000006512	HSPA8	1	1738.65	2190.29	2064.53	1774.98	1754.22	2306.77	1510.16	1944.85	2051.57	2109.65	1777.36	1933.1	1320.11	1407.21	1498.16	1340.92	955.471	1603.39	1355.54	1378.18	1390.55	946.124	1227.6	1478.74	1116.2	1263.21	1396.84	1160.38	696.73	1181.55	1009.64	1154.92	954.958	1079.1	932.778	1317.46	979.02	1040.48	1048.85	970.857	864.275	1087.41	957.681	1053.07	1038.74	803.401	904.388
ENSGALG00000006565		1	2.47037	2.10092	2.8432	4.82431	4.32558	3.57944	2.552	2.46284	2.07312	3.49205	2.76145	2.03435	1.5264	1.6675	1.26719	1.67658	1.37215	2.2533	0.85551	1.07951	0.848172	1.52393	0.879074	1.22637	0.913971	0.737199	0.168703	0.155253	0.234035	0.356378	0.265694	0.26579	0.173034	0.153002	0.156778	0.283364	0.284561	0.209457	0.132506	0.115847	0.323354	0.197775	0.0491477	0.28764	0.126391	0.0174666	0.0989338
ENSGALG00000006593	CLDN18	1	0.281688	0.48712	1.14463	2.19815	1.78735	1.97357	0.494342	0.829016	0.858899	1.74084	0.822282	1.24647	0.473038	0.808146	0.721269	0.492162	0.624002	1.35523	0.408082	0.762355	0.23118	0.846263	0.246131	0.934954	0	0.0963598	0	0.0366401	0	0.0270767	0	0.0234531	0.0373045	0.0135137	0	0.0501417	0	0	0	0	0	0.0130988	0	0.0112496	0.0335667	0	0
ENSGALG00000006596	SNRPD3	1	239.14	271.203	242.758	222.01	262.625	258.645	241.355	244.12	250.366	234.279	239.304	222.235	196.829	202.41	223.834	191.369	169.953	219.141	173.957	182.983	162.767	176.975	198.814	196.035	117.294	171.952	132.591	121.373	127.08	143.678	131.163	122.698	133.021	123.418	122.727	149.173	129.486	121.066	120.239	134.559	119.843	139.567	132.059	106.006	113.1	107.743	111.239
ENSGALG00000006617	BCCIP	1	75.793	92.2448	91.0432	108.102	135.015	88.7308	67.1402	75.3703	78.4258	77.3879	80.3602	63.6995	54.1967	79.429	78.3668	64.8196	62.8899	83.2625	55.3668	75.3905	60.3712	64.5658	65.4168	74.9372	43.056	64.3792	45.0555	39.6098	57.0734	50.2783	49.5852	48.4592	64.587	45.7263	54.5684	60.0366	50.7031	58.3331	57.3278	54.2479	60.6092	59.4989	45.1101	45.7925	39.3465	38.2076	50.2641
ENSGALG00000006688	TADA3	1	27.2266	34.8368	35.1955	44.972	57.9571	37.7899	38.5799	36.6575	34.7356	33.4396	34.5283	32.283	25.7991	31.7792	30.7536	28.0475	31.8881	34.1664	23.9205	32.6974	21.8958	27.6022	34.4886	30.8288	21.6405	23.4187	16.2247	14.6152	19.3789	17.6133	15.994	22.0503	16.1316	14.8819	18.0807	15.665	16.0912	17.6322	15.1134	14.1165	15.8487	15.6078	12.8898	14.8731	14.9849	9.50545	15.0743
ENSGALG00000006777	MRPS11	1	68.0831	83.7561	83.6015	93.4815	112.729	82.4632	69.2216	71.0146	76.9883	70.6913	74.5405	71.7094	42.5398	61.7055	60.1085	48.9784	57.168	68.4389	41.5567	61.738	56.1798	53.0418	69.3783	57.0809	39.7882	51.5529	33.9884	35.2115	43.8292	42.3884	29.6103	42.6047	38.4126	33.7308	43.1645	42.9281	32.016	39.6433	33.3064	36.8325	37.3264	38.5398	38.1003	40.7404	35.5075	52.1445	37.6035
ENSGALG00000006782	MRPL46	1	55.4753	70.7619	63.5088	69.3314	81.7192	65.6217	62.3137	61.6741	65.1538	59.8674	63.6747	56.4161	48.4269	53.3012	59.699	49.5909	52.9858	55.0656	49.9872	61.9959	58.1913	50.1311	57.5366	56.4355	49.8041	62.3751	53.8042	47.9177	69.4208	56.3256	46.7486	55.1514	48.6837	46.2981	57.5677	61.626	42.5784	45.7371	42.0701	47.9745	46.4317	46.1377	44.1683	41.8836	39.6752	44.6911	44.185
ENSGALG00000006799	AP2A2	1	155.228	156.091	171.794	278.186	256.171	293.56	107.739	191.622	157.675	243.565	213.832	271.741	145.339	142.486	129.634	136.348	127.467	218.579	108.826	81.7595	89.5297	98.4221	93.1592	128.877	55.6172	69.2173	52.7835	58.7133	46.2361	55.9094	57.8684	52.018	50.4908	52.9894	51.4822	52.9603	53.4256	44.8418	46.7338	45.9821	43.3275	47.8146	66.6907	48.512	56.7767	49.8434	42.1993
ENSGALG00000006848	ZSWIM3	1	3.63086	4.67968	4.93608	6.95484	9.21422	5.92124	4.38296	4.50986	4.33459	4.18776	4.6476	5.23889	4.40955	4.94605	4.21865	4.96878	5.92784	5.77529	4.31423	4.73983	3.6691	4.15274	4.16798	4.49053	3.30495	3.65667	2.76334	3.28298	2.23519	2.68904	2.66362	3.13605	2.35516	2.07393	2.52666	1.90105	2.84971	1.99368	2.52529	2.58127	2.71406	2.18783	2.34089	2.46715	2.3692	1.87965	2.26331
ENSGALG00000006851		1	0.858553	0.998068	1.01007	1.67036	2.51555	1.61069	0.371161	0.338159	0.667946	0.675406	1.12272	0.735968	0.684328	0.793351	0.504955	0.636271	0.521345	1.39253	0.45688	0.240531	0.249166	0.59514	0.240623	0.743129	0.126691	0.203948	0.144495	0.0707642	0.186806	0.202725	0.109006	0.0819872	0.130573	0.175868	0.0914152	0.116469	0.277962	0.176053	0.224566	0.183015	0.130631	0.179782	0.215233	0.119118	0.113583	0.228104	0.217484
ENSGALG00000006855	MELTF	1	2.13294	1.63426	2.06375	1.75669	2.83572	1.93038	1.48739	2.26517	1.97787	1.71726	2.4209	1.86408	2.10344	1.83475	2.27432	1.87272	1.76812	1.53403	1.70141	1.36056	1.39634	2.01585	1.28225	1.47332	1.25635	1.27716	0.79118	0.815203	0.853328	0.926977	0.991674	0.591365	0.770602	0.428487	0.661758	0.458525	0.637297	1.10915	0.710746	0.636081	0.793059	0.575925	0.244843	0.530031	0.353682	0.300443	0.523093
ENSGALG00000006973	BLNK	1	6.53393	6.26465	8.76166	23.4599	24.8431	13.6933	4.97786	6.68751	6.65645	9.9408	10.2322	9.2412	3.39808	7.23899	4.75144	4.13275	5.03351	9.22781	2.57003	3.98541	2.53295	4.37473	3.11187	5.43816	0.667129	0.449265	0.245879	0.278683	0.279593	0.499461	0.406999	0.524227	0.47529	0.879991	0.61939	0.668301	0.368451	0.484217	0.646222	0.480445	0.719912	0.932904	0.589791	0.260795	0.576507	0.657573	0.465055
ENSGALG00000006983	DNTT	1	0.741103	0.804878	1.39825	1.748	1.77111	2.05242	1.41881	0.663454	0.88692	0.877532	0.856696	1.141	0.315637	0.560251	0.641597	0.653432	0.629023	1.17108	0.350629	0.403016	0.108735	0.797033	0.0390303	0.563874	0.0221836	0.0197417	0	0	0.068619	0.0295836	0	0.0288093	0.164848	0.0299651	0.173476	0.0552126	0.0825443	0.0784806	0	0.0509422	0.0600487	0.0579177	0.0866165	0	0.0372026	0.0309376	0.01605
ENSGALG00000007003		1	0.818762	0.456265	0.747274	1.35488	1.72727	1.29018	0.883349	0.663856	0.412523	0.66278	0.57687	1.1101	0.25533	0.593461	0.124359	0.326741	0.399586	1.1691	0.248059	0.265587	0.110769	0.391175	0.164039	0.284649	0.0564471	0.0748042	0	0	0	0	0	0	0	0.0210573	0	0.0194397	0	0	0	0	0	0.0816714	0	0	0	0	0
ENSGALG00000007017		1	42.9618	44.2428	44.5955	56.5804	60.3962	47.3873	42.3215	43.0197	40.4655	42.253	37.9699	41.9698	41.9015	46.2046	40.8281	35.5691	41.6715	41.0672	38.4391	38.4998	36.3306	42.4071	39.1091	35.7988	30.4168	33.0179	26.6581	25.3855	23.6385	29.472	27.7131	33.6157	23.9028	21.3974	24.3059	25.6335	27.462	28.3212	20.1592	20.6854	22.3067	23.2244	18.9482	24.0109	20.4581	13.0254	20.8488
ENSGALG00000007040	ACAP2	1	54.248	56.6335	59.7158	81.8763	93.5089	72.551	50.101	53.6981	54.7854	65.0508	68.1254	55.3594	47.329	51.2747	47.8673	44.7101	49.0192	55.0963	39.0944	41.5048	39.7659	42.0071	39.3492	44.0905	26.1631	35.6877	32.6872	31.8494	30.8155	31.1975	28.1437	29.4493	29.8692	24.1858	27.8015	31.3928	24.3636	21.5627	27.6332	20.2267	21.0906	24.0077	24.6027	18.5287	27.3056	22.4988	19.8027
ENSGALG00000007042	CCDC40	1	3.06801	5.75873	5.28993	5.25797	11.0469	6.63179	2.87351	4.73898	3.28994	2.53776	4.23371	5.05144	2.30474	4.9152	3.31929	1.91702	3.13387	4.51564	1.68194	3.98418	2.28985	2.49487	2.39418	3.7818	1.66948	1.47939	1.19999	1.19214	1.37936	1.19302	1.29493	1.53794	2.25829	1.6505	1.85772	1.31115	1.88487	2.51004	2.47063	1.69821	2.50687	2.08295	1.73348	1.56064	2.16902	1.41248	2.1834
ENSGALG00000007078	ENTPD1	1	14.1665	12.0778	13.5628	28.3316	33.0027	22.8663	14.0148	11.2276	9.66574	22.856	24.5921	18.5285	8.02131	7.46218	9.77294	9.83034	11.7209	14.8156	6.35901	3.99884	4.13616	6.25744	6.00288	9.02487	1.61057	1.11506	0.298086	0.257355	1.10041	0.393868	0.336659	0.26909	0.498384	0.356069	0.788919	0.799132	0.404588	0.0923235	0.247605	0.0958145	0.497659	0.420249	0.277422	0.283994	0.227846	0.241917	0.176695
ENSGALG00000007098	KIF21A	1	47.5119	30.2352	23.9895	11.3674	21.8567	28.1276	13.0898	14.5842	15.4174	12.0041	20.3495	16.7816	15.9091	11.4675	12.9059	7.26911	10.8126	12.7607	12.1662	9.5212	8.09724	5.64587	6.63858	10.4928	6.54564	4.03277	7.07712	8.73696	8.71003	7.10923	8.64858	9.98287	8.95672	3.4102	8.37146	7.95679	6.71246	4.85955	5.71147	3.1962	6.20032	4.90203	4.01539	4.0256	3.07004	0.829936	4.77876
ENSGALG00000007116	CABP1	1	2.83254	1.27601	3.31029	3.9868	4.7488	3.58771	2.03114	1.5862	2.09087	2.73297	2.38026	2.08584	1.62432	1.6757	2.58257	1.42964	1.44142	1.15087	0.713658	0.850615	1.04737	1.2033	1.43772	1.63781	0.888569	0.24487	0.968191	1.04628	0.982837	0.865245	0.870003	0.72623	0.863326	1.2937	1.15277	0.897624	1.41445	1.0248	1.58371	1.12626	1.42069	1.15296	1.03954	0.743233	1.30072	0.337234	1.63282
ENSGALG00000007124	POP5	1	58.8049	67.9211	69.7821	74.9057	92.8534	57.9968	62.5089	51.2768	53.13	60.1158	58.325	38.7199	28.9512	38.5293	35.3361	32.8473	30.0958	36.686	17.3646	27.3969	16.3762	24.9948	32.2434	28.6687	12.5808	10.1859	12.092	11.2294	16.4264	12.1517	13.9074	14.554	12.7844	12.6324	15.4636	14.1879	13.9694	16.1339	14.5549	14.9913	18.0383	15.322	14.7574	16.502	15.0345	21.2397	14.6249
ENSGALG00000007127		1	10.385	9.2845	11.7227	12.971	15.8629	14.4203	9.64354	12.3065	10.7641	11.5729	13.9491	13.0658	7.7331	10.2469	9.51643	5.98488	9.03323	12.8269	6.65668	7.82443	6.34467	5.84668	6.11992	9.44646	2.88326	6.99722	4.28769	2.33864	4.14123	3.23783	2.60738	5.77996	3.78909	3.60181	3.74632	3.31699	1.91661	4.84016	3.52198	4.39742	3.91883	1.71761	10.4562	13.7935	9.41119	8.36104	6.65311
ENSGALG00000007141	LRRK1	1	0.538948	0.659045	0.63161	1.25368	1.29947	1.04275	0.308583	0.381751	0.293821	0.648737	0.336587	0.688126	0.072576	0.241193	0.116113	0.116921	0.185956	0.619712	0.125311	0.192569	0.156618	0.121847	0.0854638	0.175301	0.0562378	0.0354699	0.0660952	0.0321856	0.109216	0.0263433	0.0331485	0.10901	0.0440542	0	0.0552923	0.0830067	0.0183616	0.015921	0	0.00557718	0.00539938	0.0190335	0.00633784	0.021818	0.0161745	0.0938456	0.0115891
ENSGALG00000007167	CLEC16A	1	22.8495	17.9187	15.9168	21.5743	22.6905	23.0916	14.3939	17.7976	16.3515	22.0913	23.5716	21.4822	20.2141	18.973	15.47	16.5841	17.9282	17.2681	18.0613	12.201	14.2216	13.1524	9.73129	16.948	14.1489	11.8878	11.8698	12.2109	9.20009	11.6575	12.591	9.73229	9.90774	7.72732	11.0027	9.80761	11.0567	6.22617	7.74074	7.89596	7.10466	7.70849	8.90368	6.11231	6.89797	6.82215	6.8213
ENSGALG00000007195		1	35.6455	46.254	43.6591	51.7613	55.4619	46.0684	39.6834	41.8202	43.9488	44.6423	42.9226	43.6106	37.8883	47.0555	44.5367	41.0657	41.1484	51.3995	35.3512	45.5984	38.0736	44.1982	47.7335	43.0282	37.816	41.8814	37.375	30.2946	31.4659	36.0549	32.6574	37.4322	37.5151	31.8877	34.569	30.7092	35.7228	36.5699	34.3579	33.2119	32.2141	29.8351	35.4801	34.8189	31.9655	30.9558	32.5992
ENSGALG00000007226	OSTN	1	1.72809	3.35288	4.0546	9.76171	11.282	7.00851	3.4809	4.97999	2.23402	6.88834	4.19285	4.37635	1.11247	2.95898	1.66553	3.86956	2.75526	4.51007	1.06553	2.32184	1.2573	2.73843	1.12115	3.33676	0.0901523	0.200734	0	0.0807585	0.0389472	0.237167	0.0333614	0	0.0622413	0.314003	0.0723031	0.140786	0	0	0.111981	0.0576483	0.091823	0.172612	0	0.027932	0.0734704	0.034625	0.0573351
ENSGALG00000007234	CLCN5	1	16.8937	17.2941	23.1027	28.4766	26.0211	35.3955	15.6553	26.1615	20.7581	29.0689	24.8946	34.8226	18.0532	21.5349	17.8718	18.9625	16.5546	29.5412	16.8278	16.0887	14.1033	17.5235	14.3166	22.0385	11.5057	10.3977	9.20416	9.59584	6.39112	10.1151	9.62335	8.58187	7.77679	8.6545	7.80032	8.34268	9.32149	9.32168	6.80794	7.45099	6.68305	7.40554	8.94297	8.88196	7.59139	7.39547	6.09256
ENSGALG00000007246	ELMO2	1	50.7821	59.8001	64.3095	62.697	66.3071	68.145	58.0619	56.1664	57.6183	56.8125	59.1778	59.3062	47.1078	52.9351	52.8326	43.6656	45.4113	47.4478	43.5287	47.25	44.279	41.5254	45.1103	41.8149	41.1856	50.1187	39.0862	38.5315	39.9964	39.4479	36.8634	45.8031	38.7074	31.4192	38.3401	37.6272	35.6361	39.1793	36.4895	31.0027	34.7686	33.3412	33.2179	40.0921	36.6968	33.0147	35.0046
ENSGALG00000007288	SNTN	1	0.355086	0.665654	0.920734	1.2062	2.44525	1.21769	0.307007	0.443714	0.341174	0.287955	0.553966	0.576204	0.129281	0.117962	0.268176	0.183259	0.115745	0.521633	0.0371143	0.245731	0.149958	0.216394	0.184053	0.144534	0.0377488	0	0	0	0.0325136	0	0	0.123038	0.0261556	0	0.0649924	0.0260414	0	0	0	0	0.0255327	0	0	0	0	0	0
ENSGALG00000007308	RAB35	1	49.7143	57.1348	50.2383	61.9041	74.3689	68.1805	43.2065	60.0083	46.5806	47.2954	58.1677	56.6648	43.543	48.2351	42.7397	44.0082	50.7841	52.1275	42.0037	38.1024	34.9796	36.5112	43.3797	44.1603	25.1294	33.7924	24.9643	25.7773	21.9273	24.5784	25.2745	26.3883	23.5727	29.8555	25.1827	25.5952	26.8933	26.2454	26.7431	26.141	25.2172	24.0844	28.0696	31.6361	31.1889	33.1129	25.8124
ENSGALG00000007324	TP63	1	1.3874	2.68809	2.53627	7.70003	7.23405	4.42902	0.951442	1.43405	1.64111	1.80886	1.76149	2.1658	0.978595	1.45451	1.21935	0.804463	0.733449	1.88663	1.07923	1.17259	1.30933	0.92148	0.909581	1.3101	1.5119	0.35801	0.930928	0.471622	0.419409	0.265793	0.565522	0.789785	0.401746	0.0484346	0.68585	0.953574	0.254247	0.3103	0.135484	0.109924	0.187635	0.281947	0.0181997	0.0824756	0.0797868	0.0295278	0.170979
ENSGALG00000007358	CILP	1	0.240574	0.61538	0.480062	0.446877	0.872549	0.695324	0.268225	0.446533	0.341899	0.412595	0.788978	0.561433	0.313238	0.204614	0.204774	0.224896	0.351212	0.529357	0.284581	0.211098	0.121253	0.247574	0.266673	0.293104	0.0729114	0.0136752	0.0509766	0.0934744	0.0396711	0.0653025	0.0257665	0.0100487	0.0746341	0.0540706	0.0752003	0.0642495	0.0606419	0.01022	0.0637038	0.0098258	0.0782199	0.0560663	0.0208253	0	0	0.0440687	0.033558
ENSGALG00000007361	SST	1	0.354267	0.349103	0.410476	1.01085	1.05559	1.20617	0.62049	0.895865	0.540137	0.415511	0.700382	0.963314	0.482153	0.449381	0.148256	0.559304	0.767553	0.96542	0.248913	0.416691	0.253629	0.457655	0.401317	0.320258	0	0	0	0	0.0729709	0	0	0	0.0589432	0	0.0706286	0	0	0	0	0	0	0	0	0	0	0	0
ENSGALG00000007383	HSPB8	1	89.4148	102.587	104.193	137.521	180.59	77.6483	31.529	31.6182	45.5421	46.6783	56.3993	36.5168	30.1503	52.7839	54.463	27.434	45.3167	41.3664	37.698	59.9142	34.4796	30.3887	42.0079	72.8348	19.1355	12.1536	6.20188	5.33026	5.09797	5.28009	5.44615	11.0324	3.88462	3.97583	5.79509	9.73758	1.99526	3.33989	2.30206	1.26805	4.10656	6.20113	1.38813	3.14729	2.23998	2.19469	2.14582
ENSGALG00000007441	MAP6	1	1.69851	1.60514	1.93207	3.56346	3.7505	2.85173	1.84801	2.07786	1.72466	2.72355	2.63202	3.42113	2.43174	2.311	1.99725	2.04314	2.4735	2.9807	1.46748	1.55025	1.33408	2.19994	1.80782	2.2773	0.672277	1.10266	0.729226	0.701839	0.377689	0.708253	0.707644	0.731753	0.567219	0.643292	0.639019	0.615454	0.808833	0.485115	0.689541	0.548193	0.548502	0.540648	0.669492	0.560974	0.689549	0.298513	0.426159
ENSGALG00000007448	SPRY3	1	0.829948	0.403436	0.820805	0.401273	0.552177	0.761174	0.413715	0.277896	0.461592	0.350368	0.0596864	0.559104	0.247892	0.383817	0.378561	0.0682986	0.143144	0.415012	0.0708672	0	0.214057	0.0551897	0.134983	0.266618	0.070841	0.0616386	0	0	0	0.105198	0.0606245	0	0	0	0	0.0496278	0	0	0	0.0904262	0	0	0	0	0	0	0
ENSGALG00000007473	MRPL28	1	92.5875	115.777	112.74	101.617	126.182	113.567	104.823	102.315	104.115	98.3664	106.258	103.163	76.5877	87.7707	96.8483	78.0948	74.2887	98.0286	75.8768	93.5729	80.2911	77.5665	91.8071	91.6224	58.2254	85.5254	65.7404	47.9522	71.5203	64.6089	57.8827	68.2023	68.8399	57.9996	63.6075	65.1955	60.1019	66.0611	65.3869	62.2949	65.0792	63.8176	61.8684	65.0979	64.813	52.6536	57.5022
ENSGALG00000007476	VAMP7	1	149.649	192.053	227.25	338.018	382.126	311.101	177.501	221.242	195.19	273.676	256.755	290.05	142.336	181.023	166.91	178.46	173.811	256.574	101.488	114.636	100.515	159.266	138.159	152.959	50.5085	75.5226	54.6375	41.195	50.1698	52.1085	45.5315	47.1064	48.74	51.8644	51.5309	53.5026	42.4664	39.2886	53.1845	53.0048	50.6426	48.692	60.3097	60.1173	60.6191	48.3945	57.4686
ENSGALG00000007507	MASTL	1	22.7087	26.6466	25.1538	45.0952	46.8594	34.6561	15.2907	18.8604	18.992	22.3672	22.4122	21.3083	17.6665	18.9462	17.2549	17.3065	16.3868	16.6591	13.4468	12.3757	11.448	13.0034	8.89227	13.5736	4.16182	6.8653	4.94119	5.59567	3.82776	5.62549	5.07701	6.13788	5.97328	1.64739	3.23774	3.04392	2.92986	2.57978	1.84323	0.477471	1.5522	2.7711	0.394666	0.695812	0.516401	0.817609	0.350172
ENSGALG00000007508		1	0.64501	0.750951	0.38572	0.479143	0.497122	0.467848	0.343164	0.283142	0.181353	0.154699	0.256825	0.287732	0.0835525	0.237683	0.147318	0	0.113803	0.10882	0.0739739	0.27785	0.0832524	0.0951068	0.0224945	0.304811	0.0699272	0.122932	0.0426642	0	0.0943812	0.0174251	0.038782	0	0.0809289	0	0.0956206	0.0161684	0.0162281	0	0.0562344	0.0295578	0	0.0169323	0	0.0143789	0.042675	0.123614	0.0501785
ENSGALG00000007513	FAM207A	1	87.8222	110.405	133.979	226.856	254.119	146.416	97.6796	91.648	94.1378	122.145	109.078	95.5352	61.662	93.2839	77.456	72.3374	70.1309	103.084	46.9946	69.9124	49.2903	65.4837	64.9362	83.25	33.113	29.6717	21.0976	29.2017	29.7518	28.5234	34.7414	25.8858	30.887	35.7629	34.9997	31.3512	35.4741	33.5554	33.7789	28.3801	41.3722	36.2392	29.0297	40.0867	32.5125	16.1428	36.3463
ENSGALG00000007525		1	4.39589	7.17241	9.9286	26.4999	28.865	13.5736	4.78056	5.72047	6.15794	7.56782	6.73093	9.79411	3.49756	6.63461	3.63134	3.6714	3.82052	7.83858	1.9164	4.26014	1.74694	5.10925	2.72715	5.30165	1.10908	1.85066	0.656575	0.682234	0.446701	1.17351	0.597915	0.677535	0.883517	0.449483	0.821396	0.789074	0.512689	0.677985	0.425235	0.086196	0.404778	1.14718	0.0419827	0.205294	0.430542	0	0.126299
ENSGALG00000007541		1	146.532	139.844	147.832	162.791	195.158	185.031	134.78	128.295	139.286	167.611	178.921	162.162	119.26	120.499	133.661	134.301	148.698	151.909	116.791	93.3382	116.903	109.7	116.3	124.642	104.334	103.954	97.0206	95.7098	99.7236	93.9994	102.084	88.9011	103.729	106.711	98.9378	94.171	101.428	85.1939	120.314	103.687	104.802	105.765	97.0133	72.1203	105.534	111.535	102.338
ENSGALG00000007549	VAPB	1	108.203	112.372	127.231	157.988	173.62	161.989	90.2247	99.0622	104.997	122.599	118.317	133.918	80.4996	102.241	89.535	86.3897	85.2253	118.063	74.6269	78.2437	70.0133	84.7732	77.5464	91.5166	73.1208	74.7876	66.5925	65.6633	69.9039	72.2241	78.7834	67.4398	76.9986	96.321	76.432	82.5766	101.304	80.8146	92.5242	103.435	104.635	95.9844	111.191	63.4741	92.6066	126.498	100.711
ENSGALG00000007593	JAKMIP2	1	6.41248	8.63384	7.86518	10.579	8.33977	10.0012	4.50818	6.10393	6.97265	10.815	7.9058	8.89566	4.87709	4.78631	4.01435	7.63138	3.3001	7.37588	3.88335	4.40452	4.40569	6.09158	3.92375	4.95629	2.56168	4.5527	2.43664	5.07057	2.87893	4.34523	2.579	2.35341	3.04538	2.86467	2.36634	4.36941	1.43095	1.82928	2.13853	3.0073	1.50324	2.38431	2.40183	1.49491	2.11829	2.84278	1.27334
ENSGALG00000007618	BTG4	1	8.48791	16.0412	23.6459	51.327	61.7609	23.2983	13.1242	12.4992	12.2231	19.0972	14.6575	13.8992	4.75488	11.2942	5.67331	9.64896	7.85691	14.2666	2.13179	5.16245	2.91226	6.20162	5.07921	8.60132	0.380257	0.38354	0	0.166276	0.0939597	0.241264	0.413693	0.388316	1.09776	0.818859	0.752278	0.488341	0.224955	0.247657	0	0	0.333497	0.58975	0.11666	0.236122	0.202921	0.0838235	0.118129
ENSGALG00000007631	MEGF11	1	0.297296	0.368856	0.541762	0.587619	0.931597	0.516394	0.328174	0.476446	0.620709	0.615557	0.265762	0.433144	0.319227	0.418531	0.201169	0.350295	0.323748	0.368681	0.303663	0.125555	0.248247	0.110705	0.149547	0.336495	0.134845	0.267758	0.265439	0.204744	0.0875627	0.140771	0.190675	0.151061	0.0481932	0.0130167	0.142566	0.170385	0.07028	0.0637726	0.061437	0	0.0459617	0.011633	0.0876957	0.0648277	0.0774306	0	0.0369074
ENSGALG00000007638	HMOX2	1	29.31	44.8146	46.1438	66.8918	82.4783	63.1686	26.8289	40.3499	38.2729	48.8703	46.0971	52.1265	23.1797	34.2262	29.1364	24.591	25.0356	45.1488	25.4071	26.0974	23.8762	25.0629	23.8362	35.8984	19.5587	32.7459	20.0039	13.9456	13.3258	18.1637	14.0209	15.8756	13.8816	13.3342	16.4084	13.8497	12.0352	13.008	11.7515	11.5073	13.7188	11.678	10.6343	13.236	9.3433	8.47075	12.4776
ENSGALG00000007647	MYO3A	1	1.44663	2.14239	3.26307	4.43927	6.84902	3.17833	1.3856	1.10591	2.25648	2.70221	2.10044	3.92627	1.08643	1.22319	1.03254	1.82849	1.41817	1.56812	0.414493	0.670325	0.173553	1.95402	0.925672	0.551842	0.0997214	0.185827	0.257718	0.240477	0.104331	0.228616	0.137768	0.229847	0.227614	0.0745692	0.12509	0.289953	0.284007	0.203061	0.135594	0.0916547	0.215462	0.105452	0.0741739	0.0715728	0.194649	0.06783	0.160001
ENSGALG00000007650	SLC9A3R1	1	11.7247	10.5347	11.7857	18.6399	24.9941	16.4807	9.27593	10.297	7.04754	10.4623	8.81449	14.2788	5.12657	7.44927	5.9761	5.21531	5.15205	11.8346	4.28904	5.76076	2.74253	9.19803	6.95903	8.33854	1.3718	3.23274	1.47215	3.83716	1.29563	3.37487	2.67177	1.98356	2.5115	8.76992	2.28861	2.18728	4.39639	4.38193	4.74975	9.56158	4.7468	3.73686	8.78863	7.13582	6.52536	13.124	5.58205
ENSGALG00000007680	ENKUR	1	3.25076	4.90459	4.50836	5.43671	8.72874	4.39168	2.79819	3.40848	4.25604	5.44964	4.40935	3.69546	3.78793	3.7445	3.17372	2.64203	3.00708	3.42964	1.9096	2.82959	3.17713	2.92344	4.69406	3.446	1.35829	2.41035	2.86909	1.59375	2.36047	1.85834	2.04276	2.01474	2.40151	1.02686	1.85165	2.23632	1.02711	1.22216	1.49475	0.783612	1.5392	2.44244	0.465212	0.603803	0.845666	0.250345	0.980864
ENSGALG00000007687	MAP2K1	1	135.337	130.384	134.127	130.007	165.732	129.966	121.682	101.897	109.607	112.038	125.025	100.842	87.9032	89.9424	94.3765	98.103	101.959	100.742	79.1208	82.1858	82.9728	84.8315	101.188	90.4468	60.8948	79.7347	63.8789	61.354	73.3161	68.0458	63.5042	67.9085	73.6354	51.5933	70.6356	69.0938	56.2574	52.7093	54.0468	46.0965	55.9328	60.9995	55.3236	51.7394	51.8809	46.1117	48.9058
ENSGALG00000007690	TFAP2C	1	0.822556	2.73936	2.27653	5.99981	6.32796	3.6301	0.704435	1.45486	1.19862	1.23058	1.66293	1.53804	0.378362	1.02359	0.474662	0.639604	0.540554	1.53874	0.204005	0.656614	0.122427	0.654093	1.10595	0.77049	0.0821654	0	0.0332939	0.041881	0.0708016	0.0305703	0.0346398	0.0268567	0.0859347	0.123282	0.0351235	0.143284	0.114207	0.0820954	0.0728474	0	0.0557076	0.149538	0	0.0255323	0.0758592	0.0313541	0.0297105
ENSGALG00000007695	SNAPC5	1	75.2748	113.204	86.3691	101.957	126.647	95.8046	83.4762	87.1866	65.3809	78.1371	83.7612	66.7095	46.9074	55.2543	42.7334	57.404	49.0807	52.8614	37.3765	44.7601	32.5817	39.0311	57.0353	38.1156	30.3815	28.8417	22.3744	37.9756	40.6021	36.0486	35.4971	43.0174	34.6638	23.3722	35.1674	47.5227	30.5277	26.5778	25.4896	21.5023	26.3137	38.2687	30.3638	27.396	28.2231	25.3763	23.3767
ENSGALG00000007703		1	29.1362	38.0661	31.5688	49.2169	63.5824	31.6956	21.8319	20.8446	19.8063	20.2825	25.932	14.6131	12.7995	13.6853	11.6134	13.0794	14.8208	11.3944	5.61923	8.77953	5.36747	7.38927	7.10924	6.32119	1.91674	2.33726	0.881643	1.71997	1.25799	1.55872	1.20908	1.8615	1.83155	2.01345	1.16032	2.2323	1.34126	0.652636	1.20496	1.09543	1.06399	1.54482	0.164703	0.582116	0.891978	1.18195	0.477638
ENSGALG00000007728		1	4.05123	5.70659	7.42571	8.25103	8.93752	11.8922	3.81788	7.07929	4.89213	5.38098	5.62721	10.0983	3.08155	5.10032	3.22892	2.37145	2.25877	8.52867	2.0331	2.927	1.31587	2.33521	1.84065	4.74469	0.462804	0.819272	0.327556	0.240997	0.239959	0.392099	0.506222	0.154898	0.268547	0.510864	0.228658	0.258841	0.396518	0.318817	0.354176	0.331271	0.300241	0.432892	1.01088	0.866601	0.864046	0.44136	0.399048
ENSGALG00000007768	AURKA	1	164.476	202.981	252.906	326.938	415.332	274.465	198.781	195.893	184.533	262.203	238.406	229.726	123.186	205.425	147.232	167.188	148.341	251.028	81.7978	138.945	76.4253	139.638	101.741	155.041	20.8923	50.8348	41.5943	31.6758	30.1968	41.4166	41.6819	51.8517	88.347	16.9685	36.8088	34.0155	26.557	26.2058	20.6255	4.75983	18.8128	39.1905	3.70066	5.23991	5.93049	1.4448	6.42292
ENSGALG00000007796	BCAS1	1	6.80052	1.73159	2.89191	3.65747	6.83923	3.8873	1.4027	2.61604	1.91522	2.01046	2.63633	2.63562	1.06282	1.89225	1.13572	0.550039	1.33371	2.23256	0.748188	0.973254	0.675041	0.549415	0.639213	0.900728	1.29581	0.210082	0.342506	0.300236	0	0.289666	0.878038	0.288612	0.125162	0.577881	0.594379	0.195264	0.742034	1.19153	0.411075	0.338825	1.16618	0.2574	0.440144	0.989791	0.411733	0.090398	0.93111
ENSGALG00000007804	GXYLT2	1	37.2871	47.008	38.4787	52.698	45.946	37.4986	26.4587	26.9085	29.4126	38.5615	40.2662	26.6575	21.7918	21.0686	26.2732	34.2829	23.1297	15.8466	15.5764	12.5985	16.3781	19.3713	13.1885	13.421	7.92408	8.01367	8.71448	14.0835	10.1832	11.3808	11.1519	12.9764	12.4386	23.2973	8.438	9.86016	15.9666	11.7505	19.5199	26.3624	17.4337	12.7602	35.0273	22.8326	28.7341	39.8996	22.5545
ENSGALG00000007806	FGF16	1	16.1119	23.4354	30.2808	53.2708	55.3596	22.4282	16.4309	18.8187	18.309	22.2108	20.0726	15.2453	8.69355	17.0093	12.1694	14.094	9.94446	12.0397	4.32987	11.616	3.00326	15.1079	5.84112	7.98796	0.931419	2.67615	0	0.694338	0.235107	0.775094	0.234885	0.790787	0.287967	0.608694	0.792068	0.374971	0.452867	0.173424	0.36087	0	0.642298	0.58446	0	0	1.11325	0.311668	0.192798
ENSGALG00000007817	EHF	1	0.511186	0.57831	0.818448	1.30021	1.65302	1.03335	0.826248	0.674165	0.868995	0.480621	0.455699	0.590487	0.372312	0.92839	0.435074	0.197945	0.582356	0.633942	0.0400959	0.415388	0.0403212	0.266833	0.356078	0.466818	0.164321	0	0	0.0413983	0	0	0	0.0265233	0.0282647	0.0307425	0	0	0	0	0	0	0.138619	0	0	0	0	0	0
ENSGALG00000007822	MRPL58	1	76.4536	66.5751	82.2001	100.635	100.535	88.046	69.7837	62.8278	62.7498	66.6589	67.3376	75.9352	46.9232	66.7996	53.799	47.2595	54.2877	68.5725	40.3698	51.7778	37.969	50.9274	57.6868	53.3847	31.3298	52.6717	35.5855	32.0117	50.293	39.6739	32.5139	34.5481	38.1561	29.456	33.806	32.5563	25.6679	36.98	31.0455	31.8225	31.581	33.1394	30.0611	30.6934	25.7608	32.8457	27.6648
ENSGALG00000007841		1	7.11976	2.57838	3.2408	5.28439	6.19025	6.83644	2.63559	2.41407	1.73957	2.80626	2.36554	5.04444	1.45646	1.8194	0.913092	1.28996	1.18961	3.90692	0.985462	1.25516	0.44706	1.1878	0.535895	2.35159	0.190649	0.436513	0.504673	0.327821	0.200995	0.17068	1.19804	0.477651	0.715418	0.327285	0.44243	0.94097	1.5985	0.797204	0.850626	0.435493	0.735239	1.03132	3.77335	0.638129	1.67763	1.68079	1.33014
ENSGALG00000007853	PAPOLG	1	15.7555	14.6315	20.0174	21.6873	28.9979	26.213	10.6111	11.5052	13.4207	16.986	16.665	14.7541	9.06116	11.8936	12.0517	10.5195	8.89975	15.6788	7.14692	9.68739	10.7574	10.1153	6.91792	13.6668	4.88666	4.0308	4.61917	6.35282	5.40581	4.54934	2.98487	5.63508	4.49203	1.1569	4.85548	5.48773	1.05438	1.71816	1.29233	0.679361	1.44107	2.02289	0.410886	0.709109	0.758375	0.25934	0.666195
ENSGALG00000007864	ARMC3	1	1.82031	2.68563	2.19772	2.34348	3.17624	4.08939	1.2734	2.056	1.86761	1.85016	1.878	2.67869	1.30687	1.99022	1.29195	1.16705	1.55608	2.17054	0.637634	1.23476	0.964747	1.10213	0.790644	1.08154	0.3703	1.05014	0.234019	0.526441	0.355689	0.536683	0.308654	0.665229	0.583933	0.489627	0.321137	0.510783	0.318819	0.301087	0.381728	0.332557	0.25029	0.330834	0.3944	0.515223	0.482995	0.349184	0.313891
ENSGALG00000007887	AAGAB	1	35.9898	39.6744	39.9785	50.9872	52.6972	55.7193	35.2164	38.4547	37.5598	45.7157	40.2994	50.6055	39.4614	39.5268	38.2841	38.8505	37.3942	41.1101	36.1875	35.6653	33.3965	37.1709	30.6601	36.7021	28.8835	26.6954	25.7753	29.8325	25.6728	27.0564	24.7213	29.1772	29.8186	28.3951	26.7445	25.8425	26.777	28.2968	26.9073	27.8777	25.1922	21.2138	29.7276	32.14	27.566	29.1098	23.8971
ENSGALG00000007936		1	768.75	676.518	680.365	754.298	703.287	875.027	606.724	723.504	600.375	743.173	605.687	722.419	427.112	568.857	439.723	410.895	407.447	648.651	416.694	591.149	469.417	446.482	408.594	508.691	227.331	358.657	335.887	366.91	310.118	369.661	338.896	367.468	339.964	251.072	291.575	413.945	275.657	237.781	236.274	239.108	223.68	313.816	285.034	231.695	233.429	293.921	191.312
ENSGALG00000007945	CRYAB	1	9.75065	5.68703	5.83202	11.0245	15.1747	6.27586	4.85863	3.57018	4.47807	5.04886	4.16607	4.44595	4.36733	2.26484	2.88656	3.03695	3.03154	4.33008	2.00675	1.06528	1.22932	1.92409	1.45897	2.47719	0.189391	0.35579	0.671294	0.229943	0.910364	0.532985	1.46591	0.132442	0.583725	0.918283	0.956225	0.706347	0.707129	0.923615	0.723493	0.96674	2.12594	0.441638	3.22962	2.30771	1.505	0.853328	2.78984
ENSGALG00000007965		1	225.836	256.66	232.154	245.029	244.721	253.373	210.352	204.56	197.947	200.484	212.122	235.395	165.646	206.555	151.51	174.133	170.798	216.644	127.5	168.397	135.965	157.736	153.546	166.197	96.3502	127.834	120.107	107.861	117.23	121.654	106.591	140.91	131.953	77.5917	113.572	115.523	89.6925	96.3088	78.5423	73.3269	80.1569	99.579	81.8944	91.0806	81.1389	80.7211	72.1759
ENSGALG00000007972	TRPC5	1	1.37939	1.68148	3.56421	8.14829	9.05239	3.92796	1.59642	0.906604	1.86177	3.26645	2.34149	2.24999	0.765041	1.131	1.0018	1.1341	1.20051	2.29077	0.445673	0.54369	0.411308	1.09415	0.568424	1.3813	0.12795	0.0647068	0	0	0	0.0410829	0.0151829	0.0236507	0.162989	0.13629	0.142122	0.0757198	0.0381127	0	0.0319735	0	0.0369866	0.0924656	0	0.0453814	0.0505896	0.0139579	0.0658583
ENSGALG00000007976		1	3.96388	4.69629	5.28721	5.75432	8.2214	8.36914	2.86773	5.01974	5.89862	5.07105	5.27465	6.71869	4.46458	4.30043	4.66229	3.9141	2.91916	4.60168	1.94767	2.42161	3.20524	4.11806	2.12867	3.26745	1.04517	1.88591	1.07444	0.981378	1.41559	1.41862	0.652404	0.919072	1.00963	0.300888	0.800332	0.689813	0.347006	0.793881	0.87521	0.316649	0.593746	0.463969	0.171255	0.206119	0.264127	0.145435	0.412802
ENSGALG00000008003	ZC3HC1	1	20.8585	21.1229	23.9691	24.5938	30.6636	21.2189	26.1933	20.6107	19.6821	19.0485	20.9527	19.7452	17.8463	19.4775	18.8956	17.3684	20.0171	19.7821	18.4252	22.1001	17.6676	19.5593	23.3362	22.4058	17.1664	16.883	15.3067	13.6598	16.3723	15.5994	14.003	16.0131	15.8598	14.1197	15.6725	14.3592	14.1352	13.6071	15.7235	14.6665	14.0099	13.3927	15.0176	15.5776	16.6454	12.8811	13.4074
ENSGALG00000008005	RIPOR3	1	17.7336	21.0013	19.2429	31.3867	46.0287	26.0356	12.7234	16.7712	12.1402	21.3614	17.6483	17.4352	7.14738	13.5647	10.0659	10.8081	11.1235	13.9869	6.70358	7.15422	5.50153	9.794	5.94107	8.54896	5.86545	5.37241	4.12009	3.88555	4.01398	4.03188	5.23055	4.11852	3.88252	2.02039	3.76175	3.34811	4.28348	3.4711	3.67122	2.69911	4.0702	2.54102	2.42831	2.59735	2.38763	2.44796	2.33893
ENSGALG00000008018	SNAI1	1	16.1908	10.1472	10.1241	10.1704	9.69172	7.85033	4.72111	4.84286	4.49451	5.84578	7.2974	3.47504	2.89679	2.87864	3.07101	3.05053	3.6593	2.45415	3.32147	4.25095	5.54739	1.91856	3.28694	4.27477	3.64024	2.9411	2.10793	1.77385	2.18272	1.60532	1.99351	2.59445	2.14017	0.697382	1.79161	1.97295	1.12171	0.870231	1.01816	0.72235	1.01061	1.18768	0.807963	0.979906	0.831974	0.539278	0.675383
ENSGALG00000008039	MFSD13A	1	28.0595	27.9403	30.7252	40.4294	44.3425	31.0342	26.4137	26.2559	25.1079	26.9876	31.0102	27.6844	27.0538	26.21	24.6995	22.2769	30.8229	25.2508	24.6447	21.536	24.7239	23.3586	28.3204	23.0406	21.6613	21.5601	18.8242	16.7463	16.0231	18.0933	16.7785	19.2797	18.9123	14.5375	19.0386	17.5184	16.1431	14.0831	14.5349	12.1119	13.8976	13.0768	15.5288	15.3235	16.2046	11.896	13.1791
ENSGALG00000008043	CORO2B	1	13.6932	24.8228	28.4525	46.6104	49.7633	29.3876	10.8203	13.2302	15.3097	20.1219	14.1215	19.3961	8.38794	11.5882	12.6406	8.91866	7.15739	18.2581	7.5805	9.36594	7.94106	9.52859	6.80917	16.9155	1.22675	1.93629	0.577961	0.491356	0.524694	0.975436	1.00507	0.866156	0.730603	0.736129	1.15837	0.896038	0.844494	0.883589	0.801104	0.286304	0.838491	1.11665	0.0457912	0.527283	0.784376	0.134396	0.628982
ENSGALG00000008049	ARL3	1	8.64616	11.3939	10.9871	16.3681	22.3875	13.0287	6.93537	8.71316	8.45266	9.22809	8.82318	7.83213	5.35249	7.55223	5.75084	4.68287	6.57534	7.20001	5.5933	4.67176	4.84014	3.60216	6.07413	6.3922	3.7841	4.81122	3.3115	3.08591	2.72888	3.28992	6.15058	4.35205	3.46386	2.84972	3.31011	3.58785	4.54199	3.12071	4.1221	2.7654	4.00677	3.39957	5.1773	4.04775	5.06002	2.88775	3.50185
ENSGALG00000008073	NF2	1	51.3118	72.876	72.8471	102.234	110.482	82.7469	62.561	68.5538	62.7671	70.6031	68.7184	70.7197	58.7031	68.8045	57.4428	59.898	64.9125	74.0284	54.7283	56.0867	49.7684	53.9517	63.0507	56.5364	47.8985	43.1009	37.1815	39.5176	34.0048	38.0914	38.4349	47.5813	38.3626	37.6802	41.2911	39.8864	40.2277	37.9157	37.7635	34.6171	34.8986	37.0147	47.4268	44.6698	43.8842	41.2478	34.4701
ENSGALG00000008085	NEFH	1	0.433788	0.459979	0.851224	0.884703	1.54617	1.38798	0.605755	0.723567	0.579426	0.371951	0.631601	1.47766	0.266561	0.324394	0.382245	0.145677	0.416713	1.09924	0.180374	0.230341	0.325965	0.147039	0.174239	0.267149	0.0836511	0.233153	0.0271272	0.0334759	0.070684	0.0250102	0.0415142	0.0107637	0.0693426	0.0246933	0.0142378	0.0460887	0.0347489	0.0331708	0.0292574	0	0.0222435	0.0120334	0.0117526	0.0102139	0	0.0124905	0.0119996
ENSGALG00000008091	PTPMT1	1	17.0902	19.0094	23.9947	23.2716	30.5257	16.9543	19.8581	16.0588	20.32	16.0255	18.2169	15.2634	14.0741	17.7821	16.6163	15.8674	19.6555	19.7389	10.8892	17.4166	14.7883	17.3979	20.2065	19.9724	9.9234	15.98	12.7552	8.92567	13.1478	12.8684	8.72764	12.5166	10.7976	7.73656	14.3824	11.2525	9.11266	10.1998	9.36512	7.51658	9.92881	9.73895	6.80527	8.55766	7.02272	8.37483	7.51541
ENSGALG00000008103	CEP41	1	7.91465	10.5101	10.7346	17.0531	21.1986	12.6938	10.933	9.82044	10.7933	11.6634	12.8787	10.5681	7.92566	10.3935	7.96244	7.8443	9.22497	11.4242	7.58434	8.83928	6.79917	7.20616	9.33027	10.0185	5.80338	8.2687	5.31071	4.05393	4.50411	5.02148	4.03455	5.20553	4.37713	2.66962	4.43717	4.57563	3.10191	4.09285	3.56348	2.35935	2.76217	3.15591	2.29549	2.8946	2.32173	1.84823	2.35213
ENSGALG00000008124		1	48.8205	67.0697	67.0252	94.58	119.485	78.8162	65.9259	67.0219	60.6645	67.6706	74.2773	65.7633	55.1975	65.5308	65.3251	75.8514	72.5838	64.6295	55.6174	64.3196	54.9834	73.9058	75.7844	67.8962	47.5981	52.7264	32.9271	29.8985	49.3989	37.7184	32.574	46.2247	46.3483	25.0794	39.8346	35.8138	25.2811	26.9182	27.3818	25.3977	29.5045	26.9022	23.2322	25.7573	24.1743	20.5925	25.6646
ENSGALG00000008151	WSB2	1	105.916	150.277	167.735	213.09	272.79	175.66	131.442	139.446	141.013	142.273	145.516	137.049	97.8465	127.235	124.543	106.431	116.37	136.699	92.5965	124.433	98.5008	119.672	133.244	130.381	84.5315	95.2396	75.6267	61.6905	86.8593	75.9606	59.0856	90.3123	70.8174	66.5838	88.0073	73.0488	66.6771	71.9079	75.5557	63.4355	79.3507	66.0106	70.3019	75.8889	79.5636	55.4795	73.3197
ENSGALG00000008187	EIF3J	1	139.407	151.76	156.271	176.52	197.1	179.177	112.723	133.651	146.345	151.242	152.458	147.046	116.635	117.683	119.496	111.797	98.2797	133.629	98.5465	94.8275	97.0535	93.2187	107.886	106.603	82.0244	95.2606	87.4762	73.727	65.2284	77.739	76.7128	67.3325	71.2424	65.7076	71.6113	78.0489	70.5368	72.0322	70.2218	66.0683	70.2365	71.5698	64.2076	43.8576	58.5137	53.4295	58.5622
ENSGALG00000008198		1	27.4619	37.755	52.2701	65.0514	72.1807	69.1447	35.5061	51.1643	42.1842	64.5129	58.4603	61.243	32.5427	43.6438	35.1444	42.2753	39.0565	56.3988	25.4516	29.2084	20.7804	36.5677	21.2492	38.0234	11.5761	16.3992	9.96799	10.0242	8.60244	11.5367	8.97934	12.334	10.7085	6.17409	8.27909	7.1916	6.47342	7.96449	6.23996	5.45659	4.97961	5.62743	4.79175	5.05048	3.07902	3.43387	3.87832
ENSGALG00000008201	FBXO21	1	25.3509	30.1858	31.5166	47.8332	47.3458	32.5338	26.643	27.0636	28.1437	27.1675	28.5104	27.4829	20.1914	30.9546	25.5754	25.3598	30.3216	27.5168	22.0775	28.05	29.9711	29.0554	30.3974	25.6533	25.8958	26.9354	19.8747	18.6106	23.0533	20.6762	18.4401	24.1469	23.2098	15.3117	23.4822	17.4238	14.4637	17.3807	17.7511	15.3498	18.475	15.8848	13.7408	15.382	14.8646	12.2912	16.1323
ENSGALG00000008206	TESC	1	24.8413	62.1869	50.1834	106.491	91.6649	53.6848	19.9321	33.3973	24.88	37.7614	34.6339	29.5998	9.2586	28.7959	14.7719	20.5225	14.2474	33.6925	6.12166	18.434	8.91929	22.8692	21.7915	26.3469	1.23354	5.79454	0.436752	0.874059	0.402645	1.76825	0.52859	1.51233	1.09231	1.97921	1.6326	1.33521	0.955461	0.815474	0.344968	0.0489197	0.525428	2.01698	0.108204	0.612919	0.780197	0.946835	0.165708
ENSGALG00000008234	ORC2	1	9.35601	9.62622	9.95893	20.2584	29.2307	11.5696	6.9004	5.46635	6.5458	5.10369	7.45501	4.60118	6.04296	6.74564	6.67055	5.332	5.62778	6.00036	5.01531	5.71221	3.86983	3.57625	3.64266	5.47562	3.47408	4.01629	2.48662	3.31731	3.38029	2.95381	2.73483	2.91688	4.02734	2.49619	2.82082	2.89346	2.05807	2.47886	2.5314	1.73779	2.18129	2.48312	1.88217	2.15162	1.81253	2.33621	1.94383
ENSGALG00000008236	PSMC2	1	108.837	105.729	108.455	125.453	135.662	116.909	101.905	106.638	104.628	107.563	104.194	105.662	70.8075	92.1488	90.7732	73.7656	86.1084	96.9514	75.4033	91.045	84.8678	76.6546	76.5027	92.6982	78.8167	88.6002	76.0708	62.4588	75.8882	72.0425	80.1257	78.4134	80.1361	72.2241	78.4006	78.8406	85.1913	78.7867	77.9654	75.0313	82.1067	81.3467	81.1031	73.539	75.4662	71.0938	80.015
ENSGALG00000008239	NDUFB3	1	171.11	198.294	173.484	154.075	176.597	191.872	176.12	173.208	167.944	149.299	162.633	177.697	113.98	141.797	158.098	132.173	142.519	153.99	109.236	140.761	135.632	137.299	147.007	125.809	97.0451	125.265	104.18	87.3058	132.103	108.262	101.603	113.836	122.773	103.102	133.449	125.127	123.763	128.391	121.746	128.424	140.486	130.876	123.435	131.12	119.191	121.151	147.169
ENSGALG00000008254	ANAPC1	1	29.6792	32.5457	38.0953	52.5446	51.5376	53.8651	32.5597	39.402	36.0854	46.8843	40.7834	50.4528	34.0594	33.7198	29.9217	26.6283	28.9341	40.7209	28.5016	21.9914	22.5011	24.103	21.3165	28.1457	23.3841	22.1241	18.8247	21.5646	17.3688	20.1543	18.5997	18.8495	16.8107	11.6793	16.5947	19.6316	14.1337	13.1028	11.9501	9.60425	10.5102	12.4644	10.6093	11.5897	10.7937	9.15801	8.58429
ENSGALG00000008285	NAPEPLD	1	24.8391	22.3611	18.9753	34.0688	40.0204	23.7274	9.88968	10.0452	9.17127	10.2194	16.5174	6.84426	5.35832	4.46035	5.19829	4.80763	6.49014	6.30783	4.18653	4.80037	3.85124	2.96384	5.76818	4.34583	4.86368	1.34655	3.93142	5.27283	3.70069	4.00222	6.29193	4.27134	4.45337	5.76501	6.017	6.33247	8.39574	5.27207	5.38332	4.76041	5.54898	6.83974	8.08036	4.14641	6.64988	6.15324	5.75347
ENSGALG00000008291	AP3S2	1	79.4268	78.0525	82.2818	75.1943	86.84	84.6033	84.9077	87.8781	83.6303	68.0145	78.2914	77.6917	77.9179	85.2892	101.73	75.7573	76.1284	75.8237	58.8253	75.447	58.9258	84.1491	77.1951	74.585	37.431	51.7235	31.1093	25.9247	46.4789	32.9079	21.8709	31.7572	30.5901	30.2747	33.0837	17.6525	25.2213	33.2918	27.7566	33.3126	39.689	20.776	29.6215	32.3202	31.2373	29.9916	35.5743
ENSGALG00000008293	SH3PXD2A	1	0.714267	0.749454	0.550232	0.635762	1.02137	0.661414	0.357743	0.501807	0.205501	0.230505	0.372063	0.340178	0.119387	0.388578	0.161564	0.162764	0.24309	0.300362	0.178933	0.165372	0.278649	0.262726	0.222126	0.414691	0.124586	0.080826	0.0910091	0.107179	0.0157002	0.146114	0.0250131	0.216602	0.191693	0.0274146	0.101198	0.133954	0.0425422	0.099164	0.0644178	0.0349788	0.0102653	0	0.0132673	0.011414	0	0	0.0128527
ENSGALG00000008304	STN1	1	17.538	17.9066	16.7058	25.3727	31.5997	23.5951	16.3262	15.9617	14.6144	16.3489	17.7189	19.2514	15.3487	16.2488	13.1594	14.1778	12.8277	17.5374	9.81964	10.1205	7.79748	10.4923	8.20469	11.3761	4.12462	8.51189	5.29461	6.08762	4.16467	6.23022	6.728	4.78785	5.22769	3.46881	4.12624	5.49576	5.06783	3.89405	2.90076	3.84638	3.10637	5.13985	3.8555	3.2019	1.92886	1.77714	2.05093
ENSGALG00000008357	TPCN1	1	32.9428	39.5013	38.3974	48.955	53.1698	62.0184	31.4063	43.9523	36.1812	42.0841	43.5066	50.846	32.4602	40.5939	36.6161	30.2355	34.6012	39.596	29.7945	29.1237	30.3848	29.3507	19.7521	37.8684	32.1467	19.4237	18.6252	17.2002	16.4699	16.2382	16.6499	18.7463	17.1261	12.7096	17.0454	14.6295	14.4129	14.0981	17.0338	11.8231	14.149	10.2412	16.4146	16.8346	19.9867	17.9578	13.051
ENSGALG00000008358	AMBRA1	1	15.3724	17.8917	19.5956	32.992	34.5038	22.3612	16.5402	16.2385	16.0009	17.0561	16.7675	18.901	15.7498	17.5682	15.4129	17.0649	17.2289	17.5233	15.8948	13.9604	14.6411	14.7474	15.6757	17.4969	14.3635	13.2414	10.7738	11.831	9.60206	12.1065	10.4409	13.1708	10.3593	9.27252	10.7995	11.5931	9.14203	8.2731	8.2185	8.44147	8.32986	7.87837	12.1799	11.574	11.5188	11.6497	8.50872
ENSGALG00000008368	RAD18	1	29.9085	33.5767	39.0441	53.9876	53.7964	46.2447	31.2478	34.9062	36.6488	36.6176	30.829	37.1413	25.7647	33.7074	33.5803	25.9906	21.5024	34.1993	19.7702	24.2653	19.2178	22.0787	17.963	27.3229	13.8704	20.57	15.3658	15.0913	12.6556	16.9581	12.2932	15.6501	14.8867	6.36901	10.7533	10.1819	7.15538	11.9409	8.27744	5.34507	7.01658	9.17729	3.5828	5.76736	4.07329	3.5149	4.90511
ENSGALG00000008380	DGKZ	1	18.9493	21.0539	24.5444	36.6415	40.8193	24.8238	12.1966	11.7989	13.4102	16.525	14.4306	14.5513	9.60964	9.60167	9.19745	8.31909	8.21004	13.8322	11.3301	10.5911	11.5664	7.29728	12.9604	12.029	10.2397	7.20588	6.75589	7.51551	6.57693	7.47849	6.81059	9.0997	7.14848	4.24283	6.86574	7.01955	5.32248	3.90358	4.81634	3.0824	4.78751	4.69099	4.49648	5.01579	5.65257	3.32279	3.79268
ENSGALG00000008386	KIZ	1	7.91461	8.18549	10.8793	16.2842	17.7408	13.1376	7.79541	10.3888	8.01968	10.3767	8.98304	9.99828	7.11998	10.8507	8.17984	5.85829	6.96499	9.18741	6.04262	7.00695	4.86075	7.15236	5.71987	9.61515	2.65791	3.76714	1.90538	1.82496	1.99977	3.45711	2.42085	2.35182	2.5143	2.65023	2.31648	1.91609	1.30642	3.08896	2.79439	2.06652	2.48004	2.06363	1.82083	2.15965	2.19939	1.48445	2.61113
ENSGALG00000008389	VBP1	1	116.032	115.931	129.537	141.182	173.016	154.107	103.026	127.72	121.936	120.896	135.704	134.062	91.5879	115.695	115.329	99.9716	110.127	137.968	97.2683	99.8641	101.421	95.9192	111.738	137.304	77.1907	95.2509	80.2456	62.5695	75.97	72.9968	69.4625	68.9709	67.5009	55.5512	74.2901	87.0209	63.1003	61.7484	60.6506	55.9126	66.7858	76.0159	57.3524	51.178	53.4652	48.262	54.9193
ENSGALG00000008409	GSTO1	1	66.8914	53.6784	82.1889	113.477	122.024	95.3913	57.9091	56.2484	59.6423	74.5788	69.418	69.8265	24.7784	41.6657	41.9079	33.1206	37.397	59.4477	25.9707	59.2941	41.4257	37.2496	27.0937	43.5854	22.9485	38.2352	37.698	28.9823	60.3173	35.6535	26.4663	47.1102	37.5796	21.2076	34.2115	38.3744	21.4892	25.9406	28.9348	24.4371	26.3738	24.4573	15.1538	16.2679	30.2852	9.98893	20.8311
ENSGALG00000008415	ALS2	1	33.3857	42.9345	38.504	54.4798	53.5902	61.1622	25.3874	42.1689	33.6439	47.7003	44.125	55.4449	29.4569	31.877	25.2084	26.2456	25.8212	39.7976	20.8412	15.6792	16.0128	20.3433	16.7903	19.7921	15.5744	19.699	10.6053	14.5172	12.8459	14.9825	20.5093	11.9363	11.7432	12.2467	14.0441	12.8121	20.7102	12.7201	12.2165	10.2973	13.6129	11.2504	11.7496	9.47538	11.0706	10.1024	10.3107
ENSGALG00000008417	CFAP58	1	0.70284	0.833793	1.25169	2.42824	3.04681	1.20704	0.448464	0.36098	0.409273	0.7452	0.739807	0.435983	0.271119	0.235886	0.354652	0.292726	0.386958	0.820483	0.194637	0.174291	0.216585	0.332088	0.0787836	0.485957	0.180474	0.0535392	0.0498563	0.0807425	0	0.0600201	0.133593	0.104131	0.0970039	0.0451615	0.0696109	0.0553887	0.0280078	0.0397458	0.0704169	0.0255735	0.162822	0.072706	0	0.0125478	0.0372757	0.0462908	0.0435961
ENSGALG00000008432	AP2M1	1	435.091	518.803	492.505	528.845	625.222	650.631	500.926	506.483	432.018	483.784	495.108	519.896	323.511	390.853	348.961	275.251	354.607	513.209	352.126	376.207	335.488	264.764	502.824	408.866	261.666	353.955	263.792	262.38	284.01	294.809	254.669	288.326	260.738	213.671	292.096	397.023	223.957	199.843	192.086	197.4	213.347	272.469	230.767	222.03	217.954	193.2	209.164
ENSGALG00000008438	SLC35C1	1	26.3024	41.3717	41.8999	52.5943	61.6158	47.3195	34.5854	42.5083	37.9613	43.2166	45.5064	45.432	29.1363	38.0558	34.1683	34.2625	35.2866	46.1541	30.2036	35.87	30.8043	34.8948	40.1465	37.7573	30.1317	31.9369	23.0619	26.6502	22.2023	29.137	23.8256	31.1533	24.4574	23.219	25.9039	26.6737	22.8897	28.5	19.5548	20.3617	20.0936	20.8796	22.0482	29.1196	22.7549	21.3059	19.6736
ENSGALG00000008443	ARHGDIA	1	121.712	120.177	119.901	144.069	181.828	140.028	122.618	121.3	114.438	122.678	124.826	126.643	98.6705	111.662	93.4449	93.268	102.589	119.835	100.557	106.686	94.7683	88.6686	114.934	109.811	90.9795	107.331	87.3942	85.6386	76.1436	88.2395	83.3316	97.1151	79.9063	94.521	85.1865	84.5915	93.3318	82.6029	83.1952	81.3585	85.0249	81.6173	108.188	113.114	109.613	84.9383	83.6172
ENSGALG00000008444		1	3.41358	6.08394	11.0769	16.3234	23.4796	14.6485	5.76705	9.37657	7.77316	10.472	9.46036	10.4732	2.8237	7.94979	6.5837	4.4336	5.76233	13.1728	3.00555	4.62404	2.17722	4.80795	2.80877	7.54818	0.140776	0.40565	0	0.20226	0.136529	0.270148	0.0500986	0.272686	0.248486	0.209122	0.0863313	0.235337	0.0418292	0.105837	0.158247	0	0.256543	0.579686	0.0287883	0.124199	0.0926558	0.0614026	0.0725795
ENSGALG00000008452	IFT122	1	25.1066	30.3502	32.0443	37.1841	42.4672	35.4063	22.267	23.3027	23.3876	27.8236	29.5208	28.6816	17.9633	22.4159	18.5456	19.1749	20.3339	23.4898	16.7944	17.2477	18.2293	19.2644	14.0468	19.4228	17.6375	17.3772	14.7736	12.3185	12.1956	13.731	14.1622	13.8447	13.9764	11.5108	12.5734	14.8082	12.6385	11.6842	12.0229	11.2358	12.3568	11.4321	11.9641	11.6665	11.2596	6.73352	11.0504
ENSGALG00000008460	ZFYVE19	1	40.5605	44.5277	48.8236	53.7723	77.062	49.9633	36.8114	38.6662	41.1329	33.9091	43.089	38.7893	29.2588	33.5535	39.9917	28.5734	42.1727	37.1214	31.0196	31.5768	35.091	31.2898	33.9227	31.2186	37.6718	31.3514	28.9743	22.3772	27.8138	24.3655	24.7924	28.4152	25.8244	18.1087	25.7802	25.3639	23.3121	23.6781	21.9923	16.3861	18.7023	20.6246	27.9283	22.1634	23.8047	16.1205	19.6212
ENSGALG00000008462	CDK3	1	0.342192	0.628818	0.968903	1.30181	2.57518	1.11141	0.724235	0.293759	0.458275	0.431858	0.478446	0.820012	0.2677	0.363933	0.456254	0.0452918	0.237872	1.00137	0	0.236755	0.0464469	0.150875	0.181159	0.236966	0	0	0	0	0	0	0	0	0	0	0	0	0	0.030719	0	0	0	0.0678047	0	0	0	0	0
ENSGALG00000008477	EXOC4	1	37.6882	40.704	54.206	61.1623	63.6088	71.2995	45.0071	56.9248	48.5396	65.154	58.5298	67.1433	41.6625	47.319	42.5087	36.8871	44.6868	55.1159	32.9943	32.5415	30.9909	33.8347	31.4856	37.7245	23.2508	28.3096	22.2658	20.0476	18.3584	21.8175	20.0358	22.666	19.5159	25.4587	19.9676	17.5649	21.7749	20.5171	20.923	26.3754	20.2885	15.5092	35.0546	33.1871	28.754	28.5459	24.0091
ENSGALG00000008496	VPS18	1	22.7437	24.5558	27.4618	36.3953	37.1216	40.6739	24.3237	29.5828	26.1736	34.7202	34.0759	37.6886	26.3103	25.2446	25.6004	27.1351	27.5332	31.7484	22.4274	18.361	20.2496	22.8762	21.4838	24.9137	15.712	17.8901	16.2873	14.9632	12.2285	15.3011	18.2466	14.2667	16.4827	15.8555	14.5614	16.6702	15.5323	13.3522	15.7628	15.585	14.3619	13.844	14.8924	14.0724	14.6521	11.9813	12.5617
ENSGALG00000008514	DLL4	1	4.49016	2.56452	4.44349	6.76511	9.01784	5.30691	2.61479	2.28983	1.86979	2.17023	2.71636	2.27561	3.45705	2.37513	1.8974	2.18971	2.84365	2.16767	1.83563	1.32764	1.05604	2.5892	0.991253	1.94989	0.603051	0.443987	0.128179	0.406367	0.62279	0.452252	0.459547	0.529575	0.433518	0.0940184	0.243122	0.365439	0.157535	0.174167	0.176688	0.033384	0.306229	0.076209	0.0187503	0.130205	0	0.0577057	0.247074
ENSGALG00000008517		1	64.8659	57.2193	60.5539	60.0262	79.1181	58.6436	55.2701	50.8535	53.0101	52.8076	58.592	47.6177	41.2988	45.4544	48.7504	45.5993	42.5955	50.5653	40.0677	46.6724	44.4174	44.9025	53.0642	49.9524	30.0683	39.1541	37.4831	32.1301	37.6701	34.1997	34.7061	33.8529	37.7847	31.1037	38.0883	40.9095	31.5804	33.4851	34.3404	29.9316	33.2873	34.4375	30.2537	26.757	29.0358	32.4154	30.6269
ENSGALG00000008534	POLR2H	1	91.5467	111.727	103.268	136.379	145.987	130.019	116.047	108.394	107.138	104.155	100.989	112.034	93.7638	95.6435	96.0159	89.3281	97.9777	105.417	88.2656	110.111	90.0753	98.9076	116.357	112.62	68.4322	94.2333	61.7123	56.1789	73.5874	74.8061	61.3069	71.6964	57.1009	55.9219	66.1569	75.088	53.3302	59.6942	55.5683	51.3905	62.8586	64.1207	53.9353	59.1823	57.2147	45.4271	53.5423
ENSGALG00000008536	KLHDC3	1	74.5626	101.535	114.524	122.209	136.445	102.149	102.196	98.13	102.281	98.2196	93.1717	80.6396	80.6958	85.3527	80.3883	84.7549	64.2822	67.0518	40.326	58.2881	42.3346	63.3298	48.5702	55.0654	27.2708	21.865	20.2371	21.4944	26.0424	22.8376	21.752	29.7231	24.6739	19.6917	24.1157	22.7813	19.376	22.7018	21.5896	15.572	21.4587	20.9728	17.079	24.3427	22.4301	13.7654	17.6415
ENSGALG00000008546	FGD5	1	5.74831	4.52421	5.37653	8.17606	9.13444	7.12756	2.85008	3.4776	2.54759	4.33095	4.05912	4.42905	1.27269	1.65052	1.517	1.81872	1.60889	3.89666	0.862982	0.50117	0.748834	1.00293	0.821508	1.56221	0.0449515	0.136218	0.0278827	0.0658955	0.0279739	0.0841237	0.0635434	0.0217901	0.0900836	0.016704	0.0378999	0.0464227	0.0533798	0.00739296	0.0286648	0.0142598	0.0226659	0.04058	0.0158932	0	0.0103571	0.0250899	0
ENSGALG00000008548	MDH1B	1	2.4056	2.85634	2.76691	4.56167	5.79733	3.28687	2.65355	2.41069	2.54483	3.38437	2.37201	2.91857	1.84763	2.59623	1.4996	2.15196	2.18566	2.60131	1.92398	1.74875	1.36437	1.66982	1.98071	1.36661	0.690994	1.31754	1.45475	1.5707	0.595087	1.35787	1.56328	1.38657	1.23991	0.360536	0.80327	0.833194	0.906161	0.788989	0.907974	0.372631	0.724149	0.624359	0.594315	0.405916	0.254623	0.290015	0.546158
ENSGALG00000008574	CLNS1A	1	108.803	130.996	140.808	149.976	176.579	144.301	120.033	128.438	131.985	130.571	130.381	124.88	108.124	125.634	119.037	114.222	108.726	122.862	107.27	112.439	100.335	110.742	117.976	110.835	92.5823	109.072	89.5761	84.6788	83.2411	89.5862	82.7204	83.5389	86.7144	75.3632	89.8458	87.763	75.4092	87.2158	79.661	72.7465	83.2846	81.9532	59.1753	66.8926	62.6204	60.3818	71.3944
ENSGALG00000008602	SLC39A12	1	1.48879	2.0336	3.94806	6.55024	6.89905	4.7386	1.56158	2.31813	1.64698	3.0632	2.4282	3.61681	0.96416	1.72736	1.26621	1.11889	1.80557	4.60225	0.580525	1.02548	0.590476	1.41876	0.742522	3.05612	0.0891744	0.119051	0.0364648	0.335723	0.0958809	0.159635	0.124712	0.16345	0.238814	0.0838274	0.251375	0.346152	0.16614	0.158215	0.136094	0.0970193	0.204802	0.331132	0.0388834	0.0559787	0.18459	0.0569251	0.0579957
ENSGALG00000008616		1	26.2671	30.4251	32.5471	26.3239	33.8305	34.8514	31.4437	29.1681	31.4738	27.0417	29.3786	30.1661	33.3084	18.7103	23.8016	24.044	24.0171	22.3086	26.4714	13.0029	18.0884	14.1561	22.4867	19.3691	17.0058	19.295	13.9206	11.2618	10.5014	11.4494	10.273	11.4439	11.0257	8.29762	10.2151	11.161	7.95548	8.12771	10.5372	6.98025	7.63545	6.64778	15.2958	12.9219	18.1131	9.4685	10.1239
ENSGALG00000008629		1	1.67414	1.70792	1.19578	1.42361	1.84968	1.55401	0.56732	0.989271	0.541564	0.792637	1.04984	1.00935	0.709344	0.895174	1.19325	0.541862	0.625718	0.798458	0.35807	0.34501	1.29916	0.294079	0.312772	0.779275	0.118577	0.158453	0.156548	0.345315	0.303993	0.221613	0.216622	0.391649	0.268119	0.115012	0.22628	0.32708	0.0413153	0.117162	0.0932956	0.0678439	0.0799078	0.257045	0.025753	0.0295369	0.0328639	0.0633209	0.0513592
ENSGALG00000008691	SNX5	1	266.733	292.84	381.694	556.028	607.987	517.985	213.078	285.535	249.847	465.404	359.014	362.288	153.529	251.01	206.765	182.198	147.059	298.096	103.532	117.496	94.2808	163.932	99.5042	181.249	29.3861	36.1794	28.2254	35.2681	42.3879	36.7574	39.1486	32.3574	36.4	32.9453	38.2656	36.6525	36.3375	33.2286	32.0331	31.2868	37.3133	35.4742	28.12	21.7676	25.7916	26.607	27.5695
ENSGALG00000008700	PDCD4	1	64.4873	55.1071	58.7263	76.0485	82.9199	82.0731	48.3242	57.6501	59.5527	56.2975	68.4014	89.0505	66.652	72.1875	66.6903	53.1258	69.1933	80.7985	48.8349	51.4385	40.2341	66.6338	35.7092	53.4188	20.272	36.014	21.4706	22.0376	19.6541	24.4103	26.4887	25.2257	23.7812	24.6549	22.9332	17.4359	26.6333	29.4916	20.7549	24.7038	23.2431	17.9911	26.5133	25.1776	23.8276	23.0059	24.7638
ENSGALG00000008702	OVOL2	1	4.67008	5.18292	5.77048	8.93268	11.2708	6.02539	2.84648	3.66323	4.29713	5.51977	7.26908	2.57988	3.3382	2.72038	3.77629	4.82644	4.1219	1.23613	3.60125	1.38958	2.13113	3.71354	1.78396	3.00533	0.176004	0.386298	0.568092	0.452288	0.692779	0.452488	0.151029	0.403721	0.497632	0.530442	0.897885	0.244927	0.0602974	0.346748	0.393096	0.0558885	0.421802	0.383326	0	0.324183	0.0809527	0.13391	0.0635148
ENSGALG00000008703	RFC4	1	121.817	155.173	153.748	157.168	237.572	159.898	139.079	145.136	135.847	119.057	146.855	119.758	113.651	138.232	118.941	92.1693	114.353	136.053	72.2973	111.863	80.6462	93.524	120.691	110.768	45.978	88.514	59.3464	56.9017	60.7517	66.7018	54.3438	68.3507	72.7165	33.2771	56.1188	61.4205	43.4567	52.6123	49.3016	31.9557	43.1165	55.4957	22.8821	33.997	31.808	21.7431	32.5088
ENSGALG00000008704	CUBN	1	1.44782	1.30896	1.74571	3.99755	4.07208	1.74087	1.02834	1.03418	1.05243	1.31447	1.23274	0.969911	0.82208	0.93562	0.629368	0.612352	0.851261	0.967204	1.01685	1.1818	0.774983	0.67435	0.792108	0.701549	0.508537	0.522549	0.384503	0.398353	0.461709	0.39487	0.355227	0.380918	0.280778	0.0714408	0.363317	0.322069	0.0862687	0.0784324	0.0717143	0.0116152	0.0891147	0.0958607	0.00330529	0.045427	0.0168993	0.0454899	0.0231839
ENSGALG00000008722	MCOLN2	1	6.87798	8.04878	15.0358	23.2291	35.3073	17.5179	8.5994	11.8326	10.2564	14.8351	16.8798	13.3996	6.06613	10.9851	8.35188	7.8307	10.7183	15.4299	4.94022	7.75134	6.26353	9.17738	4.57181	14.2207	0.496325	1.89487	0.0744854	0.205277	0.290576	1.01298	0.41243	0.263963	0.570168	0.64448	0.608801	0.65311	0.487151	0.296929	0.277827	0.404052	0.565949	0.702019	0.179597	0.381614	0.482346	2.08732	0.244695
ENSGALG00000008738		1	39.2843	45.7804	36.1119	39.2823	43.5149	46.2742	43.0469	42.6581	37.4992	32.3864	35.5305	39.4812	26.7892	40.0257	31.9282	20.4182	22.8736	33.7823	28.3656	31.429	23.232	22.3703	33.4124	31.4022	27.0493	27.6025	26.1651	19.4417	14.5953	22.9859	27.8408	22.3563	12.7651	18.9999	22.87	26.4403	23.678	14.0162	20.0996	18.0749	16.8735	19.9467	17.0951	11.3079	19.1865	13.5382	12.5413
ENSGALG00000008744	MCF2L2	1	2.83846	2.43223	2.40259	7.1864	4.90578	3.08456	1.14487	1.44931	1.4903	3.30995	2.16501	1.949	1.0083	1.24822	1.31154	2.17331	1.44536	1.67945	0.981061	1.2679	1.60349	1.45514	0.591066	1.45419	0.751066	0.555519	0.7796	0.979189	0.642247	0.823585	0.695979	0.715859	0.620639	0.202986	0.847836	0.743589	0.439067	0.219376	0.319519	0.154964	0.352374	0.323605	0.118081	0.130974	0.219487	0.155313	0.107779
ENSGALG00000008750	DPH7	1	145.138	181.33	156.746	220.806	235.827	195.686	143.287	140.227	121.778	147.51	180.155	166.994	145.515	122.59	97.4284	154.866	144.568	135.139	106.192	97.8017	86.6657	144.692	97.7985	123.03	79.133	82.6938	77.1708	68.4973	76.7005	70.244	72.427	82.5866	59.6774	52.5767	73.1762	78.5202	54.4002	58.0428	55.1133	46.1039	58.1309	52.8468	42.1536	50.0005	49.6071	32.1357	48.8622
ENSGALG00000008756	PLEK	1	19.5587	12.6038	18.4672	26.472	28.466	26.0755	11.812	16.8598	12.9772	22.7265	17.4949	21.5304	9.81152	14.5951	12.2815	11.9926	8.71329	18.0436	8.71743	8.51104	6.67865	11.3553	6.17792	10.1149	5.02319	5.65822	3.48279	2.89071	3.47575	4.26658	3.63791	2.85454	3.03539	1.92492	3.81952	3.08542	2.97449	3.28278	2.22241	1.77841	2.86887	2.86546	1.17561	1.33964	1.77009	1.28223	1.8895
ENSGALG00000008765	C1D	1	64.5178	52.8532	59.5614	62.2934	83.4275	54.9143	51.0948	47.276	48.5071	49.5307	53.1077	41.8057	38.2793	48.9946	45.3383	43.6009	41.8677	54.8411	41.7509	62.7672	40.7828	47.7122	44.2808	53.4556	27.2167	42.6859	30.2891	25.8667	55.1344	30.9498	29.617	36.1889	36.9956	23.1329	36.073	44.8652	27.5868	32.6719	31.6418	25.5527	34.927	39.5681	23.4218	20.8724	22.6184	29.3482	29.0549
ENSGALG00000008798	ZMYND19	1	49.8048	69.9771	71.842	93.6145	102.819	76.067	58.2363	63.1917	63.328	69.7484	67.0093	53.3862	45.9486	54.0442	57.4052	55.2839	43.5522	62.7794	39.6545	60.3748	43.0279	46.2621	55.942	65.0317	26.2521	41.6101	33.5418	28.5225	32.6943	32.559	25.2397	30.3923	29.8589	21.0546	29.7024	36.1539	20.8839	25.2435	24.5655	21.6421	21.5882	26.6077	18.6358	21.7479	20.4029	19.7674	19.8132
ENSGALG00000008803		1	20.0077	22.9986	22.9408	25.0436	30.6211	24.2871	19.4415	23.2965	25.5253	21.5692	26.3687	27.0793	20.1216	20.9589	18.4075	20.5451	18.1625	24.8864	14.7238	14.6024	11.7041	15.4408	13.2809	15.0492	7.47107	10.0442	10.8542	10.6682	6.29918	9.26255	11.6213	10.9772	12.2706	3.27568	7.88692	6.76386	7.32968	5.62023	5.84404	2.65916	4.46616	5.48259	2.49695	2.53417	2.5224	2.19292	2.50194
ENSGALG00000008808		1	61.0306	61.1216	61.2017	62.3075	80.801	64.4563	58.9233	55.674	58.111	53.0021	70.0096	58.7256	46.9012	60.6356	65.8081	49.6577	61.0979	62.2614	48.6375	58.1934	56.9356	58.8224	55.0631	55.6541	35.8054	51.9049	36.0581	29.5666	32.1735	37.4569	35.7429	39.5946	44.4536	30.9234	34.6096	35.775	31.1593	35.08	32.8816	29.6934	36.158	31.172	22.7429	19.8989	26.3049	25.3305	26.3922
ENSGALG00000008812	CCT4	1	298.442	301.902	321.744	305.45	315.461	368.254	296.531	339.643	319.078	351.008	317.446	318.011	249.272	299.703	277.369	240.382	234.233	313.163	281.741	319.587	309.309	229.891	275.441	290.214	254.169	313.577	267.111	260.342	220.838	262.668	236.709	263.541	210.971	240.093	241.125	304.693	212.875	248.468	217.635	230.501	218.007	263.169	226.456	259.106	213.483	235.481	199.553
ENSGALG00000008861	BSPRY	1	5.13324	6.99468	5.57662	8.90072	9.44545	6.06854	5.41899	4.64969	6.10299	5.43911	4.28851	4.44056	4.93988	5.2761	4.40971	4.043	2.92648	3.71727	2.97195	2.99043	3.40276	2.95264	2.78013	5.69209	1.40526	1.07679	1.78415	1.25517	0.909141	1.85997	1.33443	2.21446	1.57751	1.62073	1.64542	1.49404	1.18639	1.55102	2.37469	1.81545	1.69746	1.27579	1.52105	2.22415	2.89373	1.46732	1.61545
ENSGALG00000008888	IL1RAPL2	1	69.5564	105.595	63.8497	50.8782	84.8878	63.0074	50.2029	74.2463	50.1262	55.6081	70.8002	38.1011	26.8582	42.3121	32.9729	30.4157	29.1137	24.9059	34.0433	24.7842	23.4785	14.6128	22.4454	19.6382	30.6189	12.7173	8.40727	2.21801	17.6532	5.16263	4.16652	14.6324	3.16038	0.738658	9.30746	12.7726	0.99246	2.62442	1.79071	0.705037	3.59406	2.91124	1.00376	2.16279	2.20424	10.7765	1.1495
ENSGALG00000008908	NEUROD1	1	0.727727	0.937613	0.865037	1.94026	2.62796	0.995711	0.32336	0.829496	0.424121	0.893858	0.468278	0.390559	0.189742	0.743456	0.524833	0.288535	0.496744	1.42369	0.163838	0.287485	0.163089	0.39149	0.378864	0.36682	0	0.028747	0	0	0	0.0983561	0	0	0.0228423	0	0.0555131	0.0229056	0	0	0	0	0	0.023967	0	0.0203036	0	0	0
ENSGALG00000008926	CADPS2	1	2.3132	3.88563	4.4431	9.80826	9.95456	4.51866	1.90848	2.9047	1.92986	4.6335	4.29506	2.3273	1.32057	2.29589	1.5192	1.7395	1.5519	2.25633	0.936868	0.866091	0.727522	1.05676	1.02973	0.876877	0.621671	0.244513	0.362068	0.216448	0.0653798	0.200219	0.349726	0.189887	0.242073	0.333995	0.234124	0.444427	0.301488	0.251707	0.346101	0.247478	0.22609	0.449634	0.394444	0.213684	0.437922	0.490076	0.135941
ENSGALG00000008954	RUNDC3B	1	2.98673	2.04754	3.19395	6.20244	7.63387	4.07303	1.29868	1.70932	1.86471	2.4934	2.85129	2.68607	0.779468	0.886023	0.71752	1.03723	0.884598	2.18594	0.169936	0.902933	0.556785	0.579087	0.447519	1.14611	0.261822	0.260639	0.214247	0.349536	0.178721	0.285756	0.60689	0.442473	0.456156	0.733014	0.407862	0.168572	0.27504	0.207563	0.507864	0.519783	0.361109	0.764285	0.163941	0.213713	0.772127	1.7083	0.212078
ENSGALG00000008960	KCNK12	1	12.6061	20.9195	9.56901	13.6875	17.2521	12.9345	7.3226	10.9004	7.72767	4.6485	6.04063	7.65874	6.38873	9.9842	4.57413	3.6744	2.7249	5.49107	4.31356	5.16546	1.82283	1.80059	2.31654	5.39603	0.422737	0.94997	0.305033	0.287129	0.284814	0.34791	0.596146	1.2882	0.262618	0.353708	0.320703	0.454341	0.387508	0.777897	0.0416855	0.238732	0.318964	0.341166	0.434401	3.08805	0.173658	2.02282	0.304313
ENSGALG00000008969	EPCAM	1	328.755	387.901	378.946	362.2	457.277	328.732	257.115	223.663	235.528	237.261	277.104	179.424	124.297	176.942	141.364	182.47	140.672	154.06	76.5594	101.73	85.6726	129.207	114.022	106.963	23.7501	69.4714	18.9231	21.4346	28.1835	30.8004	17.7878	21.4462	21.3431	14.6434	18.9715	30.3557	8.43507	14.5663	11.5765	8.4076	13.2731	14.528	3.10876	6.72773	9.42385	9.46634	6.3998
ENSGALG00000008980	VWA2	1	7.75541	14.9988	14.6202	19.875	13.5345	29.9734	8.82665	12.2615	12.2097	19.9595	17.4067	22.0634	6.30807	8.00311	11.7221	16.4094	11.7515	13.5451	4.27674	4.02358	5.81846	10.4805	10.4745	9.1006	1.67413	1.52485	1.95143	3.41735	2.44251	2.05426	0.897543	1.46407	1.45112	0.437145	2.67902	2.13607	0.395184	0.487534	0.615627	0.192291	0.891858	0.602011	0.204216	0.23486	0.314566	0.0433181	0.727187
ENSGALG00000009032	PIF1	1	6.25127	9.94386	7.37247	6.84575	13.8304	9.04043	7.39787	7.81881	6.41043	5.87361	8.59322	9.2857	5.75666	9.13466	3.29831	5.18973	4.58624	9.08754	3.0268	5.36973	2.09932	3.37016	3.58935	5.09188	1.28733	2.11042	2.20895	1.18489	0.977541	1.50184	1.57418	2.66622	3.26204	0.51984	0.986658	0.782381	0.891728	1.50917	0.77698	0.207572	0.50063	1.32847	0.0643901	0.234976	0.107999	0.109646	0.193196
ENSGALG00000009045	EBNA1BP2	1	40.072	46.9126	45.7101	45.4439	53.4143	46.1155	35.6195	39.9991	41.1776	39.7035	38.5966	39.0376	30.0065	35.8417	33.9988	31.2978	26.6627	38.3553	32.1579	38.6372	31.9037	27.9955	32.4058	36.025	25.7126	39.0878	28.0879	24.5544	25.638	30.0718	27.1023	23.9138	22.7264	25.3835	26.9012	28.6759	28.2823	30.6192	26.7182	27.7059	26.2138	27.4705	26.2704	24.8405	22.0642	23.1408	23.9134
ENSGALG00000009078	GALNT14	1	5.58346	7.8053	7.61221	10.3114	8.58083	5.36732	3.90977	4.94408	3.71174	5.98672	4.7766	1.78976	3.67617	4.14109	5.77343	3.07188	2.83201	3.5479	3.39063	2.69112	2.98508	2.14404	2.59271	1.68595	0.540245	0.41555	0.165751	0.579585	0.259219	0.731002	0.450785	0.876945	0.980728	0.478816	0.462584	0.257208	0.0935484	0.401733	0.208112	0.0643962	0.295796	0.122038	0.143886	0.103956	0.0931944	0	0.316555
ENSGALG00000009135	PLEKHA3	1	26.4662	29.4429	24.1967	37.4886	43.0607	40.3682	12.6053	23.9405	18.899	26.725	24.9201	35.9597	16.7589	18.1985	18.1381	18.4185	18.9026	32.8424	16.7063	15.0834	15.1279	16.6294	12.1218	25.1473	13.572	13.4858	12.8856	8.58303	9.88911	10.1114	9.76428	10.4821	9.15069	8.67277	8.54308	9.94719	8.11197	9.16746	10.1888	7.98861	8.42489	8.19741	7.91511	7.35757	8.82126	10.4013	7.7234
ENSGALG00000009229	ATP6V0C	1	342.899	353.838	364.593	390.025	441.44	418.329	352.692	386.081	356.918	416.551	400.58	365.319	298.438	362.195	339.322	337.798	306.253	353.603	286.242	301.767	282.759	311.188	382.08	302.842	243.25	261.415	229.026	214.473	224.918	232.298	240.829	229.098	205.582	220.409	245.496	238.677	234.246	218.236	236.141	210.086	239.086	223.069	244.084	225.418	258.067	223.391	230.382
ENSGALG00000009260	TMEM62	1	20.8437	21.621	26.8306	47.8991	44.6079	36.4953	17.9673	20.2219	19.2609	32.4975	25.1199	27.4946	14.8918	17.686	15.6329	19.4035	15.9297	22.2839	10.2796	12.8332	10.5864	14.1762	8.9676	17.1907	9.44685	5.82301	8.62193	8.34121	8.15886	7.62129	14.9085	11.582	12.2431	23.7249	10.93	6.25867	20.914	24.9793	19.5281	26.5685	20.9342	11.8396	30.1585	33.7025	27.4989	32.7118	22.411
ENSGALG00000009262	FGB	1	1.85254	1.57076	2.22438	2.13827	3.28927	2.02481	1.5801	1.38609	1.58893	1.66802	1.53627	1.50592	1.23751	1.4797	1.3072	0.830067	1.02683	1.53264	0.635229	1.06983	1.02261	1.15087	1.2383	1.41018	0.545802	0.691808	0.683735	0.470245	0.443515	0.348087	0.585688	0.622301	0.570742	0.232412	0.471211	0.699709	0.342452	0.254934	0.1816	0.148239	0.210079	0.581924	0.112091	0.160893	0.16806	0.138918	0.168359
ENSGALG00000009264	MTX2	1	111.628	132.223	133.945	165.211	199.503	145.807	108.566	112.724	110.999	127.999	123.447	105.128	68.9914	95.0156	92.8512	80.6969	76.7399	99.9101	69.068	88.0116	72.2099	83.0022	82.1189	85.3621	59.8621	71.7401	61.3674	57.0112	73.3749	72.1155	71.3743	79.747	69.0761	60.5325	74.1063	54.882	68.1899	69.1758	61.6198	66.7772	76.9861	58.8591	59.556	63.4127	56.8557	54.1969	65.6225
ENSGALG00000009278	RBM46	1	2.67213	2.21323	2.32612	2.20821	1.85846	2.13518	1.12797	1.02448	1.94129	1.59488	1.02236	1.18391	0.465071	0.640261	0.653059	0.794452	0.375645	0.674246	0.199989	0.265241	0.12187	0.672051	0.200047	0.785678	0.204876	0.0363922	0.202516	0.663767	0.211763	0.761572	0.34497	0.212554	0.567592	0.739053	0.496542	0.537574	0.511389	0.56202	0.359768	0.260542	0.444847	0.770359	0.384501	0.102106	0.798098	0.345592	0.412518
ENSGALG00000009301	CHRNA1	1	1.64456	1.11076	2.02171	3.1843	3.6062	2.23947	2.41231	1.72995	2.67277	1.28673	2.61438	0.915238	2.95701	1.78578	2.3751	1.14711	2.75982	1.89121	1.63274	1.15921	1.12617	2.24812	1.47666	1.39367	1.40325	0.792895	1.00125	0.85542	0.696613	0.348213	0.856168	0.7107	0.704669	0.159331	0.871265	0.729998	0.525825	0.471557	0.483336	0.104958	0.404645	0.12356	0.0907886	0.335797	0.153309	0	0.0920738
ENSGALG00000009309	EIF5A2	1	258.838	242.418	232.982	230.746	262.387	221.353	203.237	181.613	203.154	173.29	193.093	153.193	194.738	150.614	170.297	171.029	153.236	154.572	180.907	167.726	149.426	107.123	156.303	181.256	136.827	151.394	124.968	127.157	126.541	123.905	125.476	123.686	111.043	100.591	113.486	143.409	106.066	83.8423	101.112	88.2441	92.8755	113.679	101.099	100.253	99.4149	95.3888	93.6602
ENSGALG00000009325	OLA1	1	62.7187	57.2513	58.0745	66.5221	77.1895	64.1014	52.7231	52.6056	49.8824	51.7893	50.6997	49.0455	46.0405	53.0329	48.1682	43.9171	40.6784	55.3882	46.9098	52.9493	47.7106	41.5509	46.1401	51.56	46.4642	48.9602	42.2315	42.0941	32.301	41.8809	42.8712	39.7896	40.6263	41.7836	39.0003	45.5044	41.8355	42.3362	39.7433	40.7462	38.8557	39.7509	46.3302	38.3503	42.1156	39.0112	36.7468
ENSGALG00000009364	PRKCI	1	54.6128	47.5068	50.3574	67.8659	72.8891	72.5797	36.9456	52.3968	46.5179	69.015	65.0724	73.8085	44.2678	45.225	43.7219	61.8295	50.4702	63.5393	35.1333	27.956	27.5165	49.1976	38.1142	43.858	17.2862	24.1946	13.5113	13.1296	11.1174	15.4888	13.7064	11.797	12.8268	9.70273	11.4951	12.7958	11.4739	8.95434	9.34116	9.65146	8.78696	9.49111	9.32518	6.27904	5.77955	8.0119	6.62989
ENSGALG00000009382	CAPN8	1	0.489805	0.491557	0.798333	1.20242	1.33064	1.10872	0.343647	0.724441	0.398175	0.822158	0.506224	0.850187	0.284726	0.417614	0.235374	0.273068	0.149443	0.464647	0.072409	0.25844	0.0580057	0.266821	0.100475	0.297128	0	0.0131279	0	0	0.0252802	0.0110962	0.0123114	0.0287702	0.0102046	0.0221177	0	0.0204818	0	0.019566	0.0129815	0	0.00999109	0	0	0	0	0	0
ENSGALG00000009402	LRRC34	1	18.6259	15.1368	15.2806	19.5773	23.7275	16.6228	14.3326	13.7429	14.7238	14.634	15.3451	15.0044	16.1461	15.3066	13.9114	14.8368	13.634	15.4647	15.2173	11.6012	13.6143	13.4153	12.9471	16.0568	10.83	12.24	11.0019	9.25913	10.3125	9.53436	11.824	9.68826	11.0946	7.93112	9.64161	9.75401	7.83348	8.96219	7.77694	7.41879	7.48832	7.83321	5.9522	5.23956	5.58046	6.41207	6.24311
ENSGALG00000009452	GALNT16	1	16.3324	36.5198	39.7743	41.8984	38.8236	49.6346	15.0181	30.1282	27.9059	33.9641	23.8868	30.5548	8.97336	17.9252	13.7823	13.1446	11.0211	24.485	8.05284	9.12848	7.79126	10.2979	6.60306	15.9207	6.97418	4.1491	8.58311	6.03391	2.01794	4.68013	3.51688	2.63874	2.74832	2.33885	3.26688	3.19976	2.06653	1.8372	4.91796	1.52019	1.20177	3.16218	0.809655	0.524419	1.10418	0.267806	0.90948
ENSGALG00000009467	RBM48	1	6.49776	7.63541	7.93295	9.55759	12.7072	8.66625	5.65667	6.46821	6.62832	6.84493	6.77551	6.68641	5.49525	7.21394	6.73664	5.92885	6.90121	8.03513	5.69057	7.56496	6.51109	6.35135	6.21339	7.36287	5.1894	6.93353	4.93242	4.01954	4.24992	4.73134	4.42168	5.38516	4.76429	3.67701	4.48923	4.32227	4.52438	4.64754	4.37329	3.85635	4.63006	4.48923	3.82951	4.0087	3.10748	3.66375	3.83365
ENSGALG00000009473	EFCAB1	1	4.63366	7.29344	4.66783	5.36209	12.1437	7.47719	3.96287	5.23179	3.35024	3.13788	5.53104	4.10883	1.46298	5.05261	3.5476	3.93005	3.40988	3.33467	2.41878	2.90908	2.31569	3.05425	4.27374	3.80612	1.50485	0.521599	0.823384	0.8616	1.24636	1.97545	1.07759	1.53851	1.72499	0.576118	1.29643	0.99219	0.693535	1.10504	2.03856	1.2951	0.934882	1.53153	0.476466	1.13842	0.961635	1.6331	1.28254
ENSGALG00000009477	PDCD10	1	107.4	90.5733	116.982	149.735	177.093	139.403	88.5593	86.7415	97.3369	116.187	113.808	109.242	70.8733	98.0915	90.678	88.5889	75.9888	111.6	72.4288	85.4895	75.8847	90.5585	70.5636	104.227	56.3652	74.6031	57.4912	49.3115	65.257	58.889	53.0992	48.0016	60.2151	51.6648	57.3219	65.2544	52.7287	54.0407	60.0701	58.5896	59.7949	66.5826	52.6628	37.038	43.3125	43.9532	46.8229
ENSGALG00000009491	RAD51B	1	18.1929	21.7107	23.5154	29.1501	35.1827	24.7293	15.3896	18.0749	21.0768	19.9824	20.9395	16.1608	11.386	14.9032	12.9751	13.2252	12.3675	15.9629	11.5834	12.3411	14.1232	13.4745	19.0795	14.5618	9.98213	12.8312	9.29399	9.74898	9.8687	11.9374	9.14954	9.58445	7.74154	3.73403	8.20449	10.4959	4.94839	5.42046	4.97875	2.58034	5.34871	5.08555	2.03061	3.50741	3.13607	2.79003	2.59571
ENSGALG00000009496	NAF1	1	14.9351	14.1317	16.0313	20.2344	26.8435	19.228	12.4258	13.5366	13.7791	13.5157	14.9153	15.5332	13.749	16.6265	14.3172	12.5763	11.8139	16.1083	10.3348	11.8069	9.55441	11.5948	10.9922	14.5409	6.40498	9.48343	7.1707	8.08439	5.6147	7.46735	7.14789	6.79412	6.62202	7.33305	6.2218	6.77872	7.0513	7.5387	6.95	7.41754	7.11502	7.50771	6.31741	6.79256	7.2727	7.21875	7.14594
ENSGALG00000009500	VPS50	1	47.6059	54.7836	54.1777	56.8399	71.151	54.6526	34.7257	45.5076	39.887	60.1865	66.4621	42.0537	33.511	41.4932	39.3923	42.8742	38.0851	42.4645	32.4755	30.9941	38.2289	45.8994	35.9829	39.6805	26.8844	32.4072	29.6239	28.8863	33.2403	29.8336	31.638	27.8977	34.8089	26.7713	28.862	33.2152	27.9347	23.263	29.8951	26.2976	29.0019	31.0685	22.5808	17.8185	22.608	20.6131	24.8382
ENSGALG00000009504		1	45.2219	46.3654	54.0673	63.3045	78.01	51.1317	44.1244	45.787	50.261	45.2759	48.3057	45.8679	39.5243	48.8749	45.7069	45.9321	50.0034	52.7801	39.0539	41.7515	41.1299	49.4208	46.5692	47.4779	31.7933	45.9401	30.9123	30.5537	41.0883	38.9097	31.724	30.1003	35.0944	29.4138	33.4808	36.435	30.8841	33.0068	32.9169	28.6452	32.5871	35.4487	25.0725	24.3014	24.4733	26.2267	27.6068
ENSGALG00000009525	HAT1	1	52.9572	59.0197	75.724	83.206	99.1198	80.5991	54.0818	61.514	62.0161	84.1639	67.9588	71.1609	36.6671	54.6138	47.5848	47.6609	37.207	66.8237	27.9535	33.7109	26.2571	38.8761	32.3087	48.5933	11.2342	28.2218	16.1714	16.904	20.4336	21.6001	16.9412	16.7997	22.0076	13.6766	15.8586	18.068	13.8539	14.7377	14.062	13.2387	13.8184	16.3159	8.37176	8.59144	8.00538	7.40629	8.97779
ENSGALG00000009528	TMEM192	1	19.2718	22.8424	31.2873	42.6601	47.8639	39.7657	19.7663	27.9754	29.7192	40.0211	37.3853	38.9164	24.6748	38.671	28.6797	28.5799	28.0143	43.5177	19.2724	24.6375	19.0005	31.7523	18.092	30.5203	9.82644	12.9765	9.27701	10.7648	8.36583	10.511	9.19079	9.60794	8.86044	10.2034	8.4948	9.00846	8.25642	9.09992	9.36216	9.34959	8.49555	7.94323	7.17973	6.6698	8.23084	8.69288	8.6537
ENSGALG00000009564	METTL8	1	19.3951	16.4337	21.2936	34.9939	39.0175	33.6179	12.2958	14.5694	16.1065	24.0075	18.0818	28.6698	10.3992	15.4841	13.3539	15.2626	13.0201	22.5993	8.81804	9.46879	9.81894	16.0495	4.99407	16.3872	5.34735	5.52496	4.96591	5.84009	7.75325	5.63217	5.14179	5.76338	5.20786	3.4163	4.6424	3.75671	3.53123	4.19214	3.20507	2.89524	3.96018	3.31001	3.34958	2.08709	2.27942	2.96887	2.00975
ENSGALG00000009572	ADAMTS20	1	0.308451	0.813734	0.88963	0.937621	1.47957	1.13041	0.513751	0.743991	0.777348	0.748367	0.784581	0.955754	0.255903	0.484615	0.385124	0.238061	0.294194	0.754945	0.204117	0.257867	0.151146	0.179341	0.141554	0.354396	0.0454214	0.0808231	0.0373104	0.0273636	0.0386704	0.0545148	0.0525913	0.0176565	0.0682549	0.0609325	0.0157156	0.0125516	0.0316596	0.0479643	0.0158529	0.0115146	0.0244673	0.0394673	0	0.00563859	0.00839001	0.0208209	0.0196428
ENSGALG00000009574	IL12A	1	1.22256	2.22384	2.3554	4.33342	6.84082	4.05158	1.27147	1.61532	2.37393	3.19972	2.61	2.97129	0.802626	2.62689	1.02623	1.11042	2.27555	4.46178	0.45988	2.39272	1.08373	0.978003	1.11015	1.76471	0	0.270335	0	0.0792077	0	0	0.198841	0.0504524	0.0545647	0.0576072	0	0.16082	0	0.0505854	0	0	0.104497	0.0557838	0	0	0.141409	0	0
ENSGALG00000009592	SRP14	1	135.144	183.982	146.39	173.531	191.48	165.533	100.677	151.372	148.004	150.437	143.862	123.928	95.7375	119.526	110.508	111.337	90.7465	127.397	88.9692	130.385	88.6702	95.2442	90.5059	122.2	59.5388	84.8856	51.7669	53.6315	70.8408	67.9955	57.4446	67.0539	59.6764	49.5688	66.9635	66.3075	53.0898	51.4589	50.9839	48.467	60.4927	54.8781	47.1484	44.3335	42.5058	34.4953	50.6815
ENSGALG00000009619	GPR176	1	4.09029	8.48476	6.57736	5.33409	6.23692	6.38596	4.04236	9.08061	6.55639	5.49409	5.97464	5.00667	3.83259	5.76424	4.94159	7.4413	3.46373	4.42528	2.38565	4.77957	2.33461	5.43237	2.49771	3.94778	1.48826	1.17724	0.963429	1.58628	0.787751	2.07359	1.02541	2.39338	1.29414	0.634993	0.890973	1.32009	0.784903	1.36476	0.815274	0.64615	0.298284	0.710758	0.748782	0.918533	0.46576	0.937434	0.404228
ENSGALG00000009642	AVEN	1	24.4869	24.2258	23.1172	29.8539	37.4428	27.2232	17.4609	21.9106	17.2802	22.6226	21.0003	20.5229	18.3131	23.8315	18.0028	18.7129	18.1831	18.1466	12.6184	20.5513	13.7605	18.5996	16.4667	16.02	9.40516	15.5794	6.74529	10.8143	10.325	11.4688	8.21673	8.64901	8.04952	12.8793	10.1413	9.14567	9.5925	12.6096	10.4295	14.1562	7.52607	9.54229	15.3087	15.0797	11.991	25.8606	12.1282
ENSGALG00000009652	USH2A	1	0.290876	0.517222	0.620429	1.7907	1.75271	1.22134	0.393475	0.541553	0.312174	0.73591	0.54392	0.850415	0.223573	0.461609	0.252065	0.261629	0.239169	0.688728	0.133032	0.198773	0.0633789	0.339006	0.157936	0.362237	0.0292767	0.0288744	0.0026783	0.032568	0.0138138	0.0366224	0.0321961	0.0147108	0.0177288	0.0217691	0.0197149	0.0404127	0.0226931	0.0150224	0.0141904	0.0103198	0.0262671	0.0446642	0.00939372	0.0323401	0.0150181	0.0173935	0.0164378
ENSGALG00000009654		1	33.9003	33.9411	43.7935	49.7327	59.0933	64.8643	29.1262	40.2064	39.7254	48.9093	41.1507	59.2042	27.342	31.5127	31.8505	33.725	28.4035	51.1271	22.7549	19.0236	23.6201	28.8858	23.9034	32.6297	18.0693	19.0193	19.7471	13.7203	13.9062	15.9284	13.5093	14.0638	13.3737	12.2052	12.1983	15.0983	11.1614	12.0187	13.7516	11.402	10.644	11.5481	10.8837	8.67033	12.3437	8.58228	9.4428
ENSGALG00000009737	TAC1	1	1.14162	1.45544	2.30894	6.27661	3.7537	4.60271	1.59617	2.64798	1.88882	4.83667	1.73754	4.40409	1.32138	2.54414	1.73985	2.1305	0.788375	3.25356	0.423165	1.238	0.463486	2.83526	0.705869	2.40911	0.04804	0.383948	0	0.245596	0	0.107605	0.0587569	0.0941007	0.0335692	0.360484	0	0.417463	0.0333612	0.0461364	0.18558	0.0307598	0.0566366	0.0350826	0	0.0602059	0	0.0269816	0
ENSGALG00000009805	PPM1H	1	15.0049	24.4906	24.7868	59.0971	54.3852	39.6347	12.4853	17.6842	12.0225	27.2711	18.7847	21.0986	6.25062	11.5322	7.47715	7.94101	7.49902	16.5829	3.86566	6.3649	2.33114	6.77718	4.64829	7.10868	0.963327	0.716281	0.424226	1.27324	0.316747	0.772827	0.681909	0.887922	0.589212	1.24405	0.602414	1.33127	0.614837	0.950527	0.974746	0.635302	0.747057	1.31059	0.791261	1.27959	0.817597	1.92501	0.213
ENSGALG00000009813	SCOC	1	107.738	107.956	113.01	128.912	159.726	140.077	82.2109	97.7873	94.5741	106.724	112.705	114.94	81.3249	89.4709	101.866	86.128	90.0342	107.454	84.4788	80.1636	97.5937	85.8207	83.6012	103.09	72.9313	87.4354	77.647	64.3751	77.8313	70.4467	72.1296	80.9471	72.4557	55.8133	64.4214	75.8767	59.6378	64.0806	66.0286	55.4163	59.5673	62.6388	62.6098	58.4066	56.2629	70.4001	58.2841
ENSGALG00000009823	PTPRE	1	3.33579	2.13687	4.44014	8.25457	8.37935	4.93444	1.66358	2.6948	2.70193	5.31703	4.25561	3.62319	1.02097	2.3243	2.2271	2.06194	1.87437	4.63808	0.672778	1.40747	1.20613	2.31693	1.13677	2.00778	0.077792	0.0688946	0	0.103187	0.0664722	0.132557	0	0.067076	0.0712968	0.172739	0	0.105937	0.0348919	0.034056	0.0453814	0	0.0515002	0.148705	0	0.0160351	0.047776	0	0.0186347
ENSGALG00000009848	LPGAT1	1	38.3635	39.4932	37.805	41.5662	48.1806	47.6867	33.3614	35.8531	33.0431	32.2492	37.5964	40.5783	31.9989	31.1709	31.4379	26.8452	28.8406	33.9728	25.942	22.1689	25.7983	22.456	18.319	26.4537	23.6512	25.3899	19.4609	19.6809	23.4221	20.508	18.0342	19.9248	16.0545	11.4614	17.6999	22.2391	13.2723	11.4877	13.2541	10.8439	11.4782	13.2982	14.3518	15.4337	13.9976	10.6578	11.2184
ENSGALG00000009864	TRAF5	1	4.22048	3.77337	3.21184	3.81685	5.55123	3.448	3.00088	1.87781	1.71703	1.82935	1.7118	1.41438	2.41731	1.30013	1.35753	0.926045	1.17265	0.896558	0.661112	0.711499	0.548088	0.617651	0.64532	0.364194	0.200625	0.394847	0.132738	0.133162	0.397748	0.138957	0.123558	0.431886	0.122245	0.0889443	0.0952378	0.06121	0.0615774	0.0507602	0.118212	0.0564599	0.0602386	0.0556791	0.131678	0.159651	0.0551565	0.114424	0.0556841
ENSGALG00000009877		1	3.69243	6.10672	4.70988	6.67371	7.46744	6.50806	2.72095	3.73559	3.72086	3.38822	5.28092	4.5296	3.8926	3.85128	2.4378	2.80186	3.83172	3.48978	3.06665	2.48546	2.83099	1.25927	2.91025	2.16102	4.50991	2.37594	2.49894	2.04192	2.75624	2.03005	2.59552	2.15238	0.885937	0.407364	1.95071	1.00799	0.72478	0.218378	0.463325	0.314976	0.379148	0.484555	0.541511	0.164404	0.22844	0.67129	0.137924
ENSGALG00000009884	SYT14	1	0.957008	1.16971	1.71529	3.04804	3.6164	2.41793	0.80346	0.809808	0.840673	1.41978	1.50103	1.40917	0.474171	0.657236	0.517079	1.17612	0.734065	1.12204	0.362772	0.312588	0.27753	0.731127	0.286443	0.77296	0.37427	0.0811739	0.198369	0.0512747	0.172	0.309833	0.344659	0.173094	0.152405	0.178026	0.396987	0.248275	0.214925	0.227535	0.140094	0.013097	0.408665	0.249089	0.0598218	0.100415	0.0584325	0.0724984	0.201009
ENSGALG00000009925	MTA3	1	35.5897	32.6564	34.8329	49.6646	57.7825	32.9387	34.8131	26.9686	29.3365	32.2256	35.4249	26.1964	23.358	26.8507	29.3995	26.9162	28.9467	29.1191	23.9782	25.4898	25.8057	31.6647	24.5817	28.4731	20.5485	23.8878	20.6138	16.1231	23.4952	18.1661	18.0548	18.2306	22.579	21.7841	21.3207	20.0283	20.1866	19.1373	20.0008	24.8744	23.5925	22.0573	20.408	16.6151	17.681	22.5012	21.2668
ENSGALG00000009927	RAP1B	1	72.7259	62.1513	64.0007	74.9202	98.368	74.3985	46.2051	52.0955	55.0875	62.495	62.3141	61.5686	43.1657	53.4442	49.1534	51.9319	53.5378	62.5419	47.9972	49.4129	48.8054	50.8171	46.2458	55.1462	48.269	49.4554	54.8711	44.4526	47.8399	44.5352	47.0389	41.1922	48.288	67.9375	46.1157	46.6031	53.7542	48.4607	61.5027	69.5388	56.4422	46.7059	84.2345	58.7582	65.5622	55.1549	58.3905
ENSGALG00000009943	FAM117A	1	61.6471	93.1293	89.8896	133.846	167.506	111.095	72.9714	82.4136	62.845	74.769	83.9395	82.2199	62.6713	83.3903	56.6842	48.0679	64.3527	87.2482	42.5149	64.0752	38.3667	52.435	64.3842	69.8913	25.5554	31.1191	19.3958	24.5591	21.385	24.6878	22.0892	31.2507	23.4645	24.6761	28.0688	24.9239	22.3132	24.795	22.1382	22.546	20.9388	23.5299	18.6641	24.2552	28.4271	18.4781	21.7315
ENSGALG00000009944	KAT7	1	40.0409	47.7887	46.4809	59.9244	74.6369	56.6503	48.1461	49.6631	41.8594	38.7225	51.1162	52.3419	51.7514	52.3328	41.2187	43.5858	52.7526	53.6922	39.7068	43.8226	37.8789	42.4414	38.343	48.1137	28.8197	34.1892	26.441	26.641	23.2806	28.3809	26.1373	35.3033	31.2659	26.8899	26.708	25.999	24.6177	26.8197	24.4719	23.8094	21.5544	24.1297	27.9385	31.4257	27.6869	23.0394	22.7488
ENSGALG00000009945	CPM	1	2.12618	2.51159	3.52797	9.28978	8.28035	6.24292	2.02872	2.42103	3.02943	4.19199	3.72782	4.2693	2.32494	2.50132	1.86707	2.7689	2.07056	3.55748	0.616476	1.06945	1.17626	2.3736	2.01188	2.92942	0.283212	0.278426	0.567348	0.824095	0.350013	0.562193	0.39393	0.307209	0.324595	1.01469	0.353458	0.54496	0.480342	0.413982	0.360198	0.260147	0.447819	0.411526	0.113052	0.352364	0.233899	0.194826	0.434519
ENSGALG00000009978	DTD2	1	82.4005	78.0654	117.903	159.28	211.319	140.509	59.5002	74.783	81.1608	91.1214	97.2699	85.8405	34.3786	70.2478	56.6537	60.9748	62.1285	94.4322	22.5208	53.8585	32.3414	62.7638	41.4127	63.1877	13.8976	18.9823	16.4256	18.1925	16.1761	18.2784	15.877	11.4211	17.9544	28.4873	16.4041	22.1412	18.4044	24.1477	25.2291	28.4615	19.1503	24.3978	20.4911	17.0951	25.3031	27.9235	23.3954
ENSGALG00000009988	ELOVL1	1	226.118	306.335	395.79	597.762	569.967	442.511	304.083	413.882	384.107	609.412	440.681	511.266	250.363	385.375	351.228	361.586	317.659	568.116	265.557	297.708	236.675	346.604	210.097	450.244	153.677	134.661	129.123	120.853	128.008	133.037	183.217	125.316	138.777	176.873	151.249	172.905	165.093	133.765	149.184	169.354	141.4	131.616	169.655	183.076	162.006	167.973	143.149
ENSGALG00000009993	MED8	1	43.0432	50.9626	66.1051	89.7066	106.103	66.1438	49.3604	40.6375	45.1212	48.0218	44.3238	42.828	33.9149	44.0039	41.1843	29.8815	32.483	58.3241	32.2779	32.9572	35.3454	34.1427	31.1981	48.9752	24.3265	17.1497	30.7436	16.2615	21.3636	17.3637	40.2334	22.4017	35.6383	18.6249	25.8409	30.7206	31.843	20.4399	28.6924	18.3333	24.2314	27.2339	17.8564	15.9044	22.7339	15.0039	20.4176
ENSGALG00000010022	PRMT9	1	38.2289	41.8368	46.736	50.2821	61.1639	47.7656	33.5566	36.6787	40.02	36.5443	40.252	38.4691	32.5836	39.8397	39.8097	32.1308	35.9752	38.7421	37.4846	34.1944	37.0937	33.561	31.2328	39.2817	33.5379	33.1362	31.183	24.5781	29.1784	27.4597	30.1282	29.1545	33.088	23.4922	27.0257	31.8037	28.8601	26.6827	30.3866	24.5154	25.3192	28.621	22.8407	21.0774	23.1766	22.4474	22.2972
ENSGALG00000010027	CFL2	1	231.029	221.786	249.215	257.561	298.625	287.733	201.808	216.599	232.494	229.789	242.399	256.539	202.992	231.579	216.165	200.288	231.331	252.531	182.635	181.801	164.159	176.442	198.844	218.743	148.783	134.89	122.965	130.618	115.612	118.244	143.134	149.729	104.736	160.25	141.896	125.391	141.055	140.915	129.334	147.049	151.802	122.065	172.054	190.075	142.199	170.968	150.77
ENSGALG00000010049	PTPRB	1	10.8078	12.9354	10.4381	13.4373	12.3805	13.2596	3.93193	4.11776	3.93801	5.75057	5.46762	4.43033	2.4208	2.38162	1.56413	2.98955	2.45351	3.41883	1.01536	1.54203	1.0571	1.56388	1.67978	2.01742	0.346312	0.60881	0.737463	0.703646	0.155239	0.464684	1.1456	1.48467	0.566727	1.09281	1.22516	0.986305	1.05977	0.616242	1.06702	0.835648	0.897926	1.06803	1.508	1.00846	2.14465	3.1945	1.42986
ENSGALG00000010050	LRFN2	1	1.29939	1.4044	3.20612	4.87659	2.89669	4.14369	1.19734	1.76745	2.10889	3.2295	1.8798	2.36279	0.809181	1.39944	0.916023	1.35952	0.89655	2.87746	0.463381	0.968511	0.591409	1.12573	0.54286	1.57395	0.0430321	0.228694	0	0.0216429	0	0.0642737	0	0.0139044	0	0.0160197	0	0.0592329	0	0.0141262	0	0	0	0.0155172	0.0307382	0	0.0592407	0.0815642	0
ENSGALG00000010057	KIF6	1	3.37742	5.97305	5.80103	10.1239	14.9	7.97145	2.7358	5.56324	3.37291	5.50233	4.72778	3.68809	1.98702	4.54694	2.26438	2.49956	2.60016	3.4739	1.05532	2.58589	1.27542	1.81525	1.91776	2.12698	0.248456	0.11095	0.0680787	0.0421058	0	0.0309723	0.243395	0.134877	0.286829	0.218038	0.216077	0.200277	0.11524	0	0.146447	0	0.22569	0.210521	0.0299956	0.258845	0.0774032	0	0.0299918
ENSGALG00000010110	TMEM53	1	23.9243	29.4246	26.9496	37.4699	49.8846	32.7632	25.2632	29.0636	25.0376	30.3495	26.6577	25.9318	19.0037	24.9649	20.6386	19.8937	21.3983	27.6861	18.3236	21.117	17.4832	21.4494	22.2275	22.8769	14.1409	14.9102	14.1764	10.9789	14.4753	12.8261	13.2659	12.9815	13.0346	16.1952	14.7258	13.8472	12.1442	15.6135	13.0711	13.8389	15.1961	12.2322	13.4788	16.1861	14.8118	12.2047	12.6124
ENSGALG00000010122	SH2D4A	1	1.20332	1.23068	1.4863	2.62738	3.09366	1.84802	0.784305	1.00504	0.739062	1.09302	1.01112	1.14151	0.395974	0.90841	0.205512	0.472724	0.517685	1.12977	0.272699	0.404478	0.22819	0.569705	0.248081	0.819379	0.116319	0.143874	0.0191492	0.046955	0.0198842	0.0696087	0.0774884	0.0451612	0.0641402	0	0.0401472	0.0964288	0.0484957	0.0611937	0.143017	0.0147462	0.0627776	0.0671808	0.0670941	0.0288529	0.107414	0	0.0336443
ENSGALG00000010129	PLK3	1	17.0535	31.9086	34.2271	72.8931	81.8909	45.2403	18.3352	28.4901	23.483	39.7665	29.9033	26.715	10.6121	25.7346	14.141	15.0567	14.8163	29.3432	7.23085	19.8068	8.17238	18.3262	12.9972	16.2176	2.62224	2.35945	0.84039	1.19979	0.621879	1.19199	1.12599	1.92625	2.29936	2.66698	2.00426	1.58511	1.86843	1.3786	2.00584	0.694947	2.04912	2.44393	1.12365	1.9735	2.25318	1.25269	1.08488
ENSGALG00000010145	MDGA1	1	0.202439	0.346266	0.573702	0.802943	1.31159	0.633725	0.206467	0.329088	0.320796	0.373539	0.327088	0.340522	0.236087	0.367584	0.413125	0.176569	0.301967	0.45959	0.0925551	0.189152	0.255352	0.211283	0.451362	0.0766353	0.0880399	0.0436035	0.0102891	0.0758864	0.0321221	0.0470149	0.0313191	0	0.0337297	0.0372659	0.0161555	0.0520178	0.0343794	0.0165988	0	0.0465018	0.0505631	0.0543877	0.0359033	0.034782	0.0454619	0.0286175	0.0271913
ENSGALG00000010157	TRAPPC6B	1	40.5786	41.133	46.5717	51.057	55.1457	56.4713	34.3836	38.4262	38.0977	41.8925	42.4904	48.1389	29.9444	40.9147	43.5692	30.6634	37.5626	46.0017	30.966	36.4793	30.6216	35.9089	36.813	36.1817	25.9744	31.4403	27.4297	24.2823	27.8374	29.2574	24.5297	25.1296	27.7559	30.3402	28.9683	25.8824	27.4829	30.5648	30.2857	32.6763	30.231	27.7175	24.2474	23.661	26.5734	32.1976	23.7173
ENSGALG00000010178	PUM3	1	84.6071	80.9579	123.184	156.183	177.058	151.968	69.4354	69.3842	89.0795	148.397	107.292	109.945	53.8273	72.3438	67.9836	64.7471	51.5725	92.595	43.1766	48.8202	42.5178	60.923	41.4519	67.7571	24.9755	36.376	28.9805	29.9672	37.9449	33.0999	29.667	23.6714	31.8529	24.5065	29.1492	32.9892	24.63	23.8138	25.2402	25.9002	27.978	33.0589	18.0751	13.1331	18.0958	21.8905	22.7274
ENSGALG00000010183	RAB21	1	185.889	181.133	192.765	213.972	280.375	254.334	160.213	168.8	170.711	192.297	230.438	240.504	180.543	179.095	192.894	184.396	204.997	227.605	139.812	139.582	135.709	199.338	116.405	182.72	74.2302	72.4385	82.1897	82.5525	81.5423	82.5058	87.903	80.226	92.97	89.0229	87.1793	82.8999	95.3299	80.7705	108.707	91.4589	91.082	87.0077	100.058	67.9838	99.604	115.894	90.5754
ENSGALG00000010232	VRTN	1	4.71504	7.70339	11.6934	15.2928	20.2284	17.1997	6.26745	9.03008	6.96387	8.48032	8.90943	12.4559	3.50722	5.56446	3.1562	2.14991	3.4081	9.84225	2.43162	2.07343	0.926682	2.89162	1.92712	5.09223	0.103613	0.211609	0.127372	0.10399	0.10244	0.0644683	0.286199	0.0891468	0.166737	0.590734	0.0886813	0.154979	0.53939	0.3753	0.575181	0.535248	0.740129	0.42372	1.81303	1.5347	1.33527	1.02603	0.84626
ENSGALG00000010244	AKR1A1	1	92.9428	102.547	95.5067	145.184	170.884	116.742	89.8601	83.4633	78.1307	94.6262	90.4846	88.9097	61.1216	76.1076	73.5496	61.2351	63.1246	87.4101	60.5275	69.7644	73.3353	65.2378	66.4918	77.3722	54.3398	59.4385	52.8791	56.4079	64.4764	58.638	61.8083	64.3952	71.3112	49.763	56.2787	51.5363	56.1468	47.655	53.2947	43.4298	52.7398	47.2626	51.1148	43.4238	53.9154	33.8384	42.5615
ENSGALG00000010259	COL28A1	1	0.238232	0.162857	0.574858	0.449812	0.762485	1.01116	0.159937	0.375202	0.338272	0.32297	0.38056	0.421879	0.104792	0.204388	0.24388	0.164371	0.279533	0.386974	0.195222	0.174331	0.0601622	0.0630342	0.0594593	0.211721	0.0154196	0.0407879	0.063626	0	0	0	0.0256145	0.0198223	0.0105739	0.0343642	0.03972	0.0211243	0.0213508	0.0101044	0	0.00971814	0	0.0332103	0.0110586	0.0189656	0.0284009	0.0117149	0.0221196
ENSGALG00000010268	PARM1	1	52.6871	74.893	90.0868	110.693	112.774	93.6659	77.0529	93.6715	76.3714	93.5451	97.825	83.7536	52.0185	76.5844	59.4972	56.0972	60.0603	82.2227	50.7681	65.2839	54.1114	54.2621	91.5173	69.1847	35.4851	45.6528	21.2407	25.0348	23.82	28.3323	13.563	24.9011	19.2356	8.96036	24.7445	34.1121	9.07329	10.602	12.7745	8.88704	10.0808	12.4914	12.2075	18.3319	20.5208	24.5408	10.6646
ENSGALG00000010275	FCF1	1	65.2171	67.4502	69.4876	71.0084	86.0824	63.8395	66.6419	62.9665	58.5953	60.2995	63.3347	49.7401	46.7667	58.1385	61.607	54.0937	49.3257	56.8398	46.5174	58.5112	50.5424	63.1806	56.8992	67.0907	33.4431	49.1742	39.2565	31.7875	37.9976	41.9258	36.3783	38.0097	44.7444	40.1582	37.5768	47.7631	37.4844	39.1796	43.5541	43.1196	39.5541	43.3973	36.3925	37.5674	38.8262	42.5947	39.7636
ENSGALG00000010283	GTF2E2	1	41.7524	40.0454	38.4867	38.3591	42.6195	43.5778	39.183	37.0065	36.4685	38.256	38.6262	38.8723	34.9274	38.55	37.9403	33.3508	33.1578	32.5045	32.4143	33.9853	31.8807	32.7861	32.6543	36.9966	22.4621	29.1585	26.315	24.7656	20.0499	26.9728	24.5742	27.2688	24.4335	22.235	23.095	24.4748	21.2806	23.8889	21.7188	22.0504	20.7767	20.2881	19.719	23.1689	22.1286	19.6117	19.6105
ENSGALG00000010298	DCTN6	1	185.243	195.175	205.31	221.44	251.243	218.53	198.21	180.462	191.565	193.967	193.819	186.165	149.908	170.976	180.319	140.221	163.685	176.137	127.172	167.911	132.279	153.74	166.009	173.633	100.534	128.083	95.8018	90.9172	126.867	116.467	89.5151	121.907	109.012	111.252	121.65	106.157	105.146	111.776	107.216	127.206	119.529	110.533	126.534	119.907	127.644	145.94	133.337
ENSGALG00000010312	PLCH1	1	3.65951	3.69872	2.34808	6.14146	9.45491	3.48782	0.67788	0.955469	0.853025	1.40425	1.79509	2.05535	0.436836	0.880117	0.877486	0.747191	0.984494	1.38178	0.787569	0.288361	1.29079	0.615168	0.154516	1.01491	0.0712345	0.0373705	0.0145664	0.157105	0	0.0621048	0.0348427	0.11606	0.0973305	0.0542409	0.0656903	0.107977	0.0220403	0.0348613	0.0154361	0.0246133	0.0824948	0.10783	0	0.0760217	0.0485532	0.0161007	0.0379328
ENSGALG00000010320	PAWR	1	3.69174	2.08751	2.75548	6.24372	6.7191	1.84415	2.17655	1.92444	2.10535	2.95553	1.58348	1.75483	1.25576	1.77545	1.01724	3.35263	1.5917	1.11656	0.239928	0.566783	0.301995	1.10037	0.809968	0.835203	0.0600314	0.158064	0	0.185108	0	0.0446759	0.203995	0.0394801	0.0425561	0.136335	0	0.126105	0.0417192	0	0	0	0.122866	0	0.12829	0	0	0.138134	0
ENSGALG00000010324	MRPL1	1	69.0177	81.5181	76.9963	70.1767	95.136	89.661	71.2892	64.8507	60.8421	61.5772	70.1684	61.9478	51.3272	56.8312	51.1368	47.4453	46.9117	60.3684	37.6769	45.3703	32.9201	39.9463	37.0179	56.5398	31.4212	29.9785	26.3733	27.4941	30.8435	30.5116	30.0331	29.5908	25.2145	26.8937	27.9071	31.6652	32.8479	32.348	26.766	23.209	28.5604	27.7384	29.4305	28.5965	24.7796	21.6129	26.528
ENSGALG00000010335		1	30.9982	23.6858	20.3132	38.9689	37.8458	29.0515	11.0716	14.5849	16.0406	17.2924	18.2672	20.9	12.1632	11.6235	10.8295	12.7191	12.7561	18.6963	10.7543	9.83952	10.7185	7.71384	9.49019	11.4117	7.04806	7.5702	5.91999	6.5858	4.12164	6.11963	6.1373	5.90078	5.43312	7.24369	5.89028	5.16239	5.24078	4.94806	5.242	6.38307	4.01024	4.30908	8.59805	5.82764	6.78138	6.67444	4.04495
ENSGALG00000010340		1	18.2642	23.2985	20.6649	28.9534	37.1323	25.553	19.9956	19.9187	18.2915	18.2454	23.5956	20.7829	16.5129	18.8255	16.0688	14.9449	18.5343	17.9774	15.8912	15.2436	15.1018	13.6445	16.2942	13.5151	13.6543	13.4216	11.2047	9.10035	8.63274	10.0453	10.1051	9.65878	8.33337	7.71568	9.02384	10.1293	7.78193	6.91875	7.11376	6.84135	7.89638	7.10774	6.61687	7.6078	7.94401	4.35159	7.24427
ENSGALG00000010391	MMRN1	1	2.50885	2.08553	4.20832	11.6034	9.48384	8.88124	2.06187	1.97021	2.17106	6.85808	2.72939	4.77634	0.812002	1.96108	1.79393	2.06742	1.00789	4.6385	0.335586	0.784835	0.676787	1.58322	0.250687	2.13955	0.120056	0.0537175	0.0247726	0.0150805	0.0644653	0.12361	0.660497	0.0584966	0.24661	0.0673884	0.130601	0.476062	0.480997	0.0890497	0.118267	0.0764199	0.192883	0.325873	0.0435966	0.0749155	0.0278545	0.0345161	0.0758324
ENSGALG00000010397	GRID2	1	0.811713	1.4859	2.14282	3.19027	4.68199	2.41015	0.876998	1.22084	1.32351	2.05955	1.2748	1.47941	0.282517	0.942134	0.608757	0.611264	0.619245	1.54554	0.280453	0.527693	0.206431	0.547863	0.352305	0.793889	0.0191268	0.0507081	0	0.0576252	0.0162916	0.0857556	0	0.0494467	0.0655767	0.0570411	0.0164748	0.0131556	0	0	0.0167142	0	0.0128597	0.0689715	0.0137263	0.0118376	0	0.175322	0.0413555
ENSGALG00000010464	GLRX3	1	152.32	146.72	157.214	160.511	182.225	179.883	122.601	136.348	140.326	151.078	144.655	143.916	103.034	123.151	114.929	108.142	90.1804	125.977	95.3766	105.309	97.0094	99.8105	102.914	111.269	75.6094	101.777	82.1819	80.7599	80.578	86.0804	89.1455	83.9015	88.0078	85.3948	85.4126	95.3612	85.3005	83.4522	83.9945	80.6721	90.801	90.4659	84.283	74.2448	74.9259	73.9412	80.3286
ENSGALG00000010473	PDZK1IP1	1	7.65283	11.5896	16.1712	25.371	25.9493	17.1269	9.90087	15.5925	11.2874	19.489	19.3662	13.1427	8.34962	14.6126	10.5771	9.86125	9.63096	14.0322	5.48642	10.46	5.13395	11.5346	7.87266	9.63862	0.0747935	1.17204	0.0603685	0.534296	0.257824	0.109674	1.3962	0.291078	0.679426	1.44751	1.20428	0.568369	1.62741	0.970014	1.98305	0.613415	1.66486	0.972279	1.56361	1.72626	1.64664	0.625926	2.14406
ENSGALG00000010491	PWWP2B	1	14.0413	15.7219	13.1442	15.2368	20.4114	15.9548	12.1354	12.812	12.2005	11.2617	15.6708	14.4998	14.2258	12.9507	13.3332	15.9058	15.5769	14.3477	10.6306	10.3993	9.44264	13.9728	15.2508	11.255	8.1981	8.90636	7.36526	5.89257	7.32639	6.85161	5.48104	6.68825	5.14899	5.34261	7.36012	6.45536	5.49873	5.34824	4.70095	5.33529	5.74683	4.99166	5.36064	7.31237	5.09933	4.71838	5.08769
ENSGALG00000010500	NKX6-2	1	1.07357	3.19996	4.37431	7.31821	8.7733	4.48044	1.29621	1.98898	2.12893	2.47568	1.98882	1.92279	0.653979	2.04448	1.1278	1.38837	1.04037	2.51946	0.386856	1.26751	0.609136	1.38384	0.494658	1.46257	0.0896661	0.184781	0.024128	0	0.0258693	0.0265018	0.075009	0.0231699	0.0832735	0	0.0767089	0.0832485	0.0418818	0	0.0265145	0.0191156	0.112119	0.109064	0.0426716	0.0743781	0.0827165	0	0
ENSGALG00000010535	SGMS2	1	18.7645	20.5774	24.4245	32.2933	35.559	23.8763	12.113	16.4487	15.2791	23.6586	21.3775	16.7556	10.27	16.5459	13.0732	15.4931	10.7086	19.3398	8.10259	10.925	5.20101	12.8937	5.89258	13.3393	3.08468	2.71572	3.53209	3.30645	2.47182	2.99513	3.10172	4.49084	3.13029	1.0487	2.46713	2.62176	1.39929	1.73493	1.01647	0.650842	1.25097	1.61828	0.478534	0.998141	1.16821	0.618597	0.699257
ENSGALG00000010538	TTC27	1	35.2002	41.3262	41.6614	59.4746	63.0057	51.4004	26.878	35.1356	33.4183	43.7293	37.1777	37.7801	23.3962	27.9262	28.402	23.5602	21.1807	33.6149	21.8551	20.6429	20.544	19.4317	19.7326	26.5017	19.2595	17.7717	16.1701	15.8885	14.1405	15.5133	15.0834	14.0896	14.4265	10.4766	13.8589	18.0883	11.7413	11.2892	12.9856	10.8481	11.3852	13.505	9.21298	9.27399	9.54167	8.82615	10.0109
ENSGALG00000010540	TTC39A	1	5.4741	6.32817	7.75312	17.2508	18.5216	12.8725	3.73125	4.06544	4.86977	8.92159	6.46741	6.90238	2.7239	3.33429	2.91534	3.07084	2.29755	5.70257	1.15497	1.14222	0.732228	2.90306	1.10774	2.64031	0.373315	0.420692	0.160827	0.343362	0.242918	0.224082	0.251405	0.241344	0.205125	0.304596	0.218127	0.213163	0.146264	0.0591253	0.158213	0.066797	0.222617	0.195133	0.130233	0.0933585	0.1664	0.0573784	0.0755261
ENSGALG00000010553	AIMP1	1	116.852	105.186	118.045	105.27	144.406	106.61	121.633	106.699	115.655	103.448	128.456	99.3114	89.5807	101.975	99.4913	99.6511	92.9964	111.127	69.262	105.973	76.0802	99.4901	81.6319	108.915	56.3958	73.2335	55.8785	58.323	74.3462	73.6468	64.0158	59.0508	76.3181	53.0531	72.1261	79.3783	73.9939	60.4677	62.613	57.6016	77.5747	75.2853	50.5393	42.0543	45.1411	42.0605	67.0089
ENSGALG00000010555	OSBPL9	1	53.1263	37.3054	46.1569	76.1484	81.1231	51.4823	41.748	39.3989	40.4687	51.6097	52.8269	40.7702	33.1118	43.4051	38.4707	39.5409	39.1133	39.8221	30.2663	31.3134	30.7242	39.9064	27.061	33.0514	24.0732	32.2446	19.9349	17.5602	21.911	21.0899	22.8195	18.8933	21.0262	13.2573	19.3412	21.0188	16.9977	14.9074	12.8876	11.3726	14.5927	15.8257	10.5765	10.446	11.4382	8.70885	9.45341
ENSGALG00000010567	RAB3B	1	3.01747	5.05236	5.98706	8.13294	10.8663	8.18994	3.19318	4.90976	4.13144	5.84578	5.30148	6.04942	2.14058	3.57077	3.4029	3.3104	2.61159	5.14253	1.51106	2.00968	1.80702	2.20727	2.92695	2.50335	1.7176	3.72193	0.888339	0.0525753	0.156276	0.835847	0.124743	0.405799	0.106969	0.0924967	0.134915	0.280149	0.0722899	0.547938	0.0457161	0.2116	0.169213	0.226136	0.130578	0.349884	0.217295	0.0200172	0.187801
ENSGALG00000010573	GSTCD	1	16.726	20.5235	23.2236	32.6097	32.6108	22.7319	15.9003	20.4475	19.655	20.91	19.4696	26.8474	16.1206	25.0745	20.6519	23.7596	17.8764	26.4258	16.2759	17.2033	15.6703	26.589	13.3899	20.4851	11.3476	15.0276	10.452	9.58772	8.87408	10.1577	10.44	9.39705	12.1886	6.67194	7.72899	9.68161	8.3582	8.39502	8.67154	7.0852	6.7058	7.46702	5.93537	6.0405	5.71407	3.9577	6.0126
ENSGALG00000010588		1	4.69945	11.903	15.7086	26.4196	27.1845	28.313	7.17958	18.5726	12.3669	12.2949	9.07038	13.466	5.89508	12.5096	3.87738	3.25696	4.53164	17.0799	2.37731	4.89533	2.68177	4.69819	4.72123	8.29268	0.211949	0.744208	0	0.226318	0	0.452719	0.387415	0.419629	0	0	0	0.444668	0.282048	0	0	0	0.889049	0.618314	0	0.128885	0	0	0
ENSGALG00000010611	CFAP97	1	20.7263	26.326	34.2144	57.2743	64.5388	38.8149	23.6004	22.9804	23.2903	31.0146	25.9447	26.7612	15.053	22.9221	20.6996	19.0556	20.3955	32.7965	13.6363	17.346	14.3068	17.9216	14.6611	19.2499	9.8498	11.0455	7.1901	8.27829	7.02211	8.32224	7.50207	10.3547	11.2204	10.0798	8.36895	8.13844	7.99282	8.60036	11.6412	9.35536	8.7538	9.15194	10.5772	9.96509	12.9549	10.3758	10.3655
ENSGALG00000010623	ORC1	1	8.76546	10.1609	10.9607	15.0402	18.2599	8.30764	8.0364	7.26774	8.53141	8.17692	6.25412	5.63573	6.58802	5.06111	5.41641	4.62848	2.53676	4.15572	3.05213	3.9494	2.7163	2.48809	5.21156	4.16259	1.21562	5.18381	2.91841	4.21127	2.7458	4.77822	4.29354	3.78958	3.51182	1.0971	2.4232	2.84933	2.38133	3.07656	1.57335	1.07829	1.7062	3.20453	0.947915	1.59582	0.839881	0.353555	0.808588
ENSGALG00000010654	TRAPPC11	1	32.1462	32.2778	36.8989	51.4642	51.6294	55.0376	29.0003	34.0149	32.0979	54.7506	41.1345	47.5044	28.2445	30.6497	26.2498	31.0324	28.0637	40.7372	23.7351	18.7814	21.7782	29.4287	17.374	28.5383	22.4201	16.54	21.2347	21.9779	22.4218	19.7815	22.8533	16.4852	18.7991	19.3187	17.5248	21.456	19.451	13.8799	19.455	17.243	18.0391	18.2814	19.5119	13.3481	18.5901	21.3151	16.4597
ENSGALG00000010659	ING2	1	10.6578	13.7476	15.585	15.1534	21.8656	13.7283	11.7718	11.7368	11.6937	11.6877	11.8263	11.1957	12.1747	11.7383	10.768	12.8149	12.7106	12.6535	8.69631	12.3581	6.94319	10.7517	10.9658	11.1933	6.40805	9.08419	7.06799	8.24056	7.47386	9.0864	5.92762	9.97122	6.6966	5.33134	5.09286	6.86009	5.43481	6.44049	5.72741	4.46544	3.5722	5.27345	7.1753	7.06368	7.47966	11.9201	3.41454
ENSGALG00000010680	TTC7B	1	31.2614	33.7118	40.2138	60.1897	78.7075	64.0604	34.0591	33.1222	30.0858	40.8807	46.2529	50.1007	24.5735	30.2059	26.5736	25.7928	33.5803	51.4482	17.5738	18.0666	15.2572	22.8169	20.7908	37.7059	11.1683	6.10306	6.53848	9.49982	10.9739	7.66735	10.0071	10.4687	8.22071	8.50561	9.92785	9.79736	8.26467	6.9106	5.78377	6.78111	8.48498	10.0877	6.18701	5.95701	5.57781	6.00356	6.40223
ENSGALG00000010700	RPA3	1	36.3448	40.7247	50.0101	57.1674	65.1627	44.649	35.4322	39.9045	41.4873	45.6657	38.3819	36.4462	23.5261	32.6626	30.644	32.1078	27.6432	42.9282	15.9691	25.099	17.0675	27.4884	31.2211	33.2801	7.58614	19.8911	14.4556	13.6625	16.2797	16.2668	9.52449	12.9367	12.7584	9.43914	12.1392	10.9504	8.98012	10.8136	9.99928	9.60092	9.3667	11.1301	10.2405	9.44014	10.6954	11.9157	8.76496
ENSGALG00000010719	NEIL3	1	10.1421	12.2739	12.7983	15.6216	17.5397	15.3076	5.72936	9.03315	9.33278	9.78755	11.8816	10.1269	6.2091	8.43909	7.27765	6.61723	6.98061	9.90973	4.42366	4.45263	3.73723	4.59565	5.76371	5.25278	1.43756	3.36225	2.17035	2.86969	2.27231	2.92345	1.98326	2.7179	2.73867	0.476023	1.44826	1.20052	0.763707	1.5369	0.381519	0.297471	0.793826	1.25775	0.14405	0.228605	0.21676	0.229583	0.217282
ENSGALG00000010760		1	0.360749	0.825129	0.531439	1.38134	1.28169	1.07138	0.583388	0.472	0.570923	0.676542	0.797315	0.867905	0.608941	0.624008	0.225135	0.154135	0.325498	0.773735	0.154604	0.161346	0.187392	0.530502	0.125269	0.613198	0.0952302	0.170599	0	0.0320324	0.0547639	0.118148	0.0531542	0.020653	0.0654172	0.0238594	0.0275488	0.0876564	0.0440804	0	0	0.0403935	0	0.114824	0.0458511	0	0	0.0728949	0
ENSGALG00000010809	BZW2	1	139.439	122.017	130.451	109.753	146.292	101.545	110.796	101.878	105.558	94.2973	106.928	79.4786	82.9589	92.9173	94.8255	91.7653	84.3185	83.9613	75.5894	99.6816	85.5437	84.0423	83.7009	91.7125	60.5358	76.8791	67.4892	70.5448	72.4816	72.1603	73.7369	75.9986	82.4974	93.0497	72.1921	79.1588	78.6213	79.9482	82.8449	88.4024	83.7391	82.6416	87.1645	79.6615	84.8243	114.82	78.1868
ENSGALG00000010825	AGR2	1	2.81916	5.80091	7.85886	8.65651	11.3221	6.79189	2.69316	4.01072	3.26085	5.29977	3.62749	2.57945	0.898638	2.40152	2.60622	1.74262	1.59188	2.75547	0.768082	1.28989	0.862418	2.34958	0.418925	2.67287	0.430289	0.533875	0.282572	0.088736	1.12202	0.568406	0.368583	1.0084	1.44483	0.389057	0.669373	0.47933	0.766698	0.612439	0.0765904	0.547042	0.410535	0.685974	0.245935	0.053158	0.320038	0.46643	0.31001
ENSGALG00000010861	OMA1	1	18.9729	22.76	25.0952	35.2688	41.1307	29.911	21.283	23.4266	19.4451	24.3582	25.1088	25.9241	15.9949	22.7947	19.8716	18.6306	18.9385	29.2302	19.7918	24.4956	22.484	21.3391	15.7316	27.3258	16.2364	19.1418	13.6607	13.9048	13.7274	16.8716	15.8009	15.8649	15.454	15.9095	13.4392	16.571	14.3176	11.0786	14.4271	16.3298	13.4776	15.9221	14.8087	9.45229	16.1015	15.1965	11.6167
ENSGALG00000010863	TWISTNB	1	21.1327	17.8558	22.2908	26.5429	32.7046	23.4455	17.9315	18.5034	19.8717	18.6888	21.5372	19.4951	15.2673	18.454	18.1654	20.1327	15.5296	21.9312	13.2459	16.9476	15.3121	15.8632	17.8392	22.854	10.9941	13.5158	9.6145	9.4638	10.1979	12.4295	11.1603	10.524	11.311	7.70323	11.4086	12.2847	9.34116	10.3763	9.41706	7.50143	10.5941	10.7595	8.39752	7.80143	7.83812	7.36613	7.96278
ENSGALG00000010866	AREG	1	4.07088	7.66692	8.76997	19.7897	24.1195	10.0581	3.90884	5.10738	3.79217	6.87686	5.70437	5.37028	2.13437	3.42566	2.47825	2.85431	3.23377	6.0738	1.19994	1.91939	1.23456	1.68535	1.97743	2.97263	0.323708	0.284899	0.235716	0.0726502	0.245982	0.0802737	0.12036	0.209893	0.372717	0.107765	0.278544	0.273263	0.0499685	0.0473419	0	0.0687299	0.218709	0.156142	0.15481	0.0669034	0.16631	0	0.0782524
ENSGALG00000010901		1	1.10275	1.88887	2.96007	3.09475	6.24612	5.28973	0.910223	2.40766	1.91884	1.69451	2.92422	3.42633	0.694601	1.64876	0.679187	0.622313	1.38177	2.57125	0.509395	0.956546	0.353442	0.434103	0.696344	1.16273	0.0232612	0.0414472	0	0.0116696	0	0.0697501	0.00962941	0.022613	0.0238878	0	0.0100847	0.056235	0.0243718	0.0153403	0	0	0.0313724	0.0588623	0	0.0145187	0	0	0
ENSGALG00000010909	PRKG2	1	1.69112	2.35581	3.43267	8.15527	9.40628	5.25565	1.34671	1.71459	1.83335	3.47722	3.77462	3.28093	1.07229	1.9449	1.21184	1.42408	1.34518	3.51842	0.84877	0.950933	0.809125	0.901026	0.959765	2.19403	0.451666	0.291322	0.154404	0.0784058	0.146646	0.233046	0.194152	0.323194	0.277788	0.0467231	0.215897	0.365398	0.108609	0.0925202	0.109243	0.0297628	0.168429	0.293386	0.0339188	0.0291865	0.0289091	0.0119834	0.0676091
ENSGALG00000010935	PTPRQ	1	3.5851	1.79573	2.63317	4.1449	4.03778	1.78512	0.7605	0.475463	1.07395	1.91855	2.0877	0.913621	0.558802	0.270428	0.607018	0.750052	0.44202	0.462867	0.170591	0.122321	0.216579	0.379947	0.365972	0.521487	0.0152635	0.0272163	0	0.0153184	0.013017	0.0171642	0.0253094	0.00987646	0.0416502	0.00569404	0.0198832	0	0.010654	0.00502985	0.0133426	0	0	0.00553231	0.0110863	0.00475731	0.00707303	0	0.00551507
ENSGALG00000010961	IGF2BP3	1	1.97755	1.86939	2.41421	4.49772	4.97141	3.1847	1.05627	1.24732	1.25028	1.54158	2.10269	1.99778	1.52194	1.48506	1.14562	1.45035	1.22003	1.71849	1.20195	1.59676	1.06954	1.65724	0.581118	1.47302	0.613224	0.710756	0.338099	0.514193	0.652127	0.562235	0.4807	0.479984	0.49885	0.366713	0.493718	0.673699	0.366441	0.413534	0.328727	0.304415	0.477448	0.378845	0.215524	0.285326	0.221773	0.341616	0.3443
ENSGALG00000010980	STK31	1	1.14681	1.97899	2.52593	4.20186	5.24246	5.01468	1.19946	1.66963	1.44471	3.02757	2.35953	3.87124	0.886752	1.6359	1.08922	0.683003	1.22718	2.93226	0.494731	0.841875	0.275539	0.613158	0.598572	1.32536	0.073625	0.203189	0.147834	0.244774	0.192377	0.177895	0.225498	0.249093	0.185961	0.106566	0.113507	0.170451	0.102197	0.0974796	0.0539965	0	0.14832	0.254081	0.058244	0.0488677	0.0173113	0.0189075	0.0659963
ENSGALG00000010986	GNG4	1	4.11445	2.119	2.89114	2.75664	8.55348	3.49816	0.963879	3.07078	1.78001	1.33265	2.48166	1.98678	0.934481	1.67282	1.12616	0.771872	1.35147	2.08225	0.641178	1.00073	0.771561	1.00566	0.686176	2.26472	0.533689	0.349444	0.185478	0.289636	0.0693557	0.210848	0.324161	0.316594	0.339831	0.094498	0.524887	0.180165	0.434074	0.184398	0.0703929	0.322601	0	0.204036	0.254833	0.0934182	0.214019	0.12325	0.120094
ENSGALG00000011013	PCNX2	1	17.162	13.7486	17.5902	17.2753	15.8375	23.4094	11.8754	13.35	14.9766	16.5822	13.4974	17.5705	12.2567	9.80864	10.31	8.75987	6.95898	12.3754	7.87214	6.1033	6.77068	7.1693	4.19417	8.28171	6.7119	4.98371	5.00228	6.13954	4.28283	5.31579	5.91383	3.91787	5.1483	5.38636	4.83415	5.00963	5.76922	5.184	6.44546	6.84378	6.84362	5.06859	5.69276	6.4781	5.24435	6.4265	4.90661
ENSGALG00000011046	SNX10	1	36.4464	31.4851	36.7093	95.6398	105.67	49.502	26.7986	23.629	19.0153	41.0339	34.1033	29.6189	16.1105	24.4871	16.6861	25.4234	18.4876	29.5364	14.0937	15.1608	10.892	22.3583	11.834	17.9322	8.29124	7.67327	4.69084	7.43569	9.68168	8.38412	6.53675	6.96632	8.93459	6.63559	6.03334	7.27897	6.49526	4.02027	3.52192	5.65982	6.6911	6.56802	6.12893	5.43448	3.19089	4.94146	5.01331
ENSGALG00000011052	SLC38A11	1	1.58115	3.36246	6.15314	13.9511	14.8404	7.0414	1.90931	3.07348	2.87486	6.65903	4.71544	4.70082	0.839466	3.33129	2.30419	3.06738	2.54388	4.28171	0.790335	1.78631	1.00697	2.69428	1.18982	3.18711	0.139177	0.683863	0.823785	0.798688	0.499276	0.658885	0.465091	0.663174	0.714515	0.26176	0.848166	0.675118	0.0484907	0.167647	0.387016	0.0445529	0.252081	0.37078	0.0168418	0.0145106	0.0432742	0	0.0673623
ENSGALG00000011096	ABCB10	1	15.5021	18.2367	15.9214	17.7411	20.4874	14.8006	13.8956	17.8298	17.1734	15.1861	16.6608	11.9866	13.6139	20.4474	18.3545	15.3875	13.4936	12.959	11.4415	13.0248	12.9904	15.7918	11.9766	14.8248	10.1054	7.91186	8.37744	9.48791	6.42375	9.84683	9.43703	9.58508	10.0994	6.55537	7.81955	7.4295	8.42301	9.35156	8.49466	5.71513	6.15645	7.21891	6.5872	8.24593	8.55098	6.41639	5.67271
ENSGALG00000011101	URB2	1	12.4269	12.3864	12.1389	16.1488	17.7692	16.5098	10.3039	12.2823	12.8543	13.1894	13.718	14.5025	11.3374	10.3493	12.8704	10.0411	10.3221	12.5679	11.074	11.3416	10.2547	8.88209	8.24601	12.9653	8.9297	8.58916	8.57866	8.24419	5.62871	7.45593	7.25295	8.45154	6.74736	5.86466	6.15998	6.78888	5.69489	5.0024	5.9065	5.02269	4.612	5.12656	4.92542	5.70548	5.34722	3.6775	4.20379
ENSGALG00000011111	PGBD5	1	13.3097	17.7529	16.6076	34.0581	27.4589	22.5787	13.4959	16.3908	14.2028	19.6809	15.6083	22.2773	12.2718	11.8264	10.2476	11.627	10.1233	19.5848	6.29668	5.40035	6.10664	8.52687	4.77015	10.112	0.995652	1.756	1.00632	2.86302	1.47844	2.75957	1.79476	2.94096	2.29633	0.443689	0.947097	3.50779	1.12542	0.879731	0.950665	0.344047	0.3457	1.54403	0.902707	0.751905	1.11971	1.70912	0.446981
ENSGALG00000011117	AGT	1	3.81396	6.43188	12.5297	13.5662	15.4202	10.7955	4.84939	7.17012	6.89946	9.3886	7.0307	7.57509	2.98212	6.49115	5.48962	4.42625	3.79018	7.37135	2.71527	3.73966	2.16135	3.66714	1.75012	6.11658	0.21483	0.427095	0	0	0.052547	0.282972	0.0447869	0.119085	0.0422421	0.103619	0.0528224	0.0371851	0.0886168	0.0400899	0	0	0.0484767	0.123483	0	0.0378684	0.0564399	0	0.022021
ENSGALG00000011141	ITGB6	1	1.38661	1.86772	2.71976	5.1738	5.50636	3.65646	1.10659	1.75783	1.50889	3.10791	2.44858	2.04342	0.638956	1.69708	0.896801	1.0757	1.30449	2.45701	0.626895	0.847702	0.612659	1.02596	0.437195	1.35736	0	0.0520328	0	0.0391444	0.0166686	0.0145446	0.0323029	0	0	0.0145126	0	0.0403014	0.0135165	0	0.0170463	0	0.0131372	0.0140797	0	0	0	0.0297542	0
ENSGALG00000011169	PDCD2	1	48.6915	56.2144	59.5997	65.8084	77.9463	57.6624	52.6567	50.3758	58.4084	52.6513	58.8182	50.512	43.2132	48.7365	45.3044	43.0906	45.774	51.4965	38.0409	35.4894	33.9804	37.8046	43.9427	45.4099	33.1324	29.3125	23.8146	24.2136	25.4664	24.0848	24.4124	25.4841	22.7402	22.274	24.348	23.9783	25.2036	23.1949	21.0693	22.3075	22.4495	23.3462	24.1122	25.0137	22.7396	24.521	19.9137
ENSGALG00000011176	SCRN1	1	21.0822	30.9424	29.013	35.2512	37.0644	44.8525	16.1897	28.5135	24.5028	37.4955	26.2878	33.8601	12.2722	21.9011	14.3126	19.4495	13.5237	26.7735	9.73032	14.0571	9.32424	19.3632	12.0991	19.0896	8.49628	9.63387	6.04364	8.30797	5.86814	9.26982	6.90349	8.40216	7.13686	5.80556	5.74341	8.3102	3.9884	6.16614	4.8219	4.65527	5.79961	6.04115	1.96798	2.86933	2.14258	3.31401	2.75196
ENSGALG00000011189	TCTE3	1	14.0015	10.6153	17.5241	32.7953	35.4879	26.1307	12.4873	8.348	10.0242	14.9299	13.5081	17.3227	9.24352	11.9314	9.30698	9.47103	11.1139	15.4926	8.24813	9.53261	7.59145	11.8142	7.26948	11.1913	4.2131	7.38281	4.40115	3.73973	6.03305	5.13207	2.1171	3.92674	4.14023	2.81238	3.81053	4.61525	2.80388	3.70198	3.3556	2.4518	3.31447	3.44902	1.87496	3.13103	2.21405	2.40088	1.8693
ENSGALG00000011205	SMOC2	1	22.3699	80.9278	47.7922	49.0656	39.8633	43.6297	7.7731	31.5878	28.284	48.9553	38.5009	15.5017	1.78116	12.7047	7.38091	36.0217	9.56677	5.55691	2.11557	4.69858	4.14806	13.6579	6.31174	2.70594	0.424022	3.12461	0.591777	1.75785	0.291811	1.22366	0.107084	0.165079	0.734575	1.78243	0.621214	0.496264	0.0877388	0.473317	0.149158	1.28924	0.0575375	0.122473	0.516989	0.262901	0.35209	0.551944	0.824717
ENSGALG00000011237	DPH3P1	1	40.5134	57.2787	63.2419	68.0785	91.9654	67.1606	45.3582	55.8169	54.6815	52.6384	54.0259	55.0861	37.9667	53.9081	54.0082	42.6102	45.6336	49.5912	36.5721	40.0402	36.7282	42.5223	42.721	45.1808	30.4271	34.2899	37.2301	28.8544	35.8446	32.0234	35.304	38.4519	41.0136	32.5522	38.7222	40.2586	36.6501	36.952	39.1424	30.1902	36.9533	39.4693	35.2586	31.7982	34.5269	25.6014	36.6761
ENSGALG00000011239	OXNAD1	1	40.3407	63.2281	55.5077	69.3823	69.6009	55.5286	39.0229	56.8834	48.9059	51.8355	53.5317	44.2277	34.599	57.3061	47.8831	50.4893	43.4637	46.96	35.4923	48.3216	40.9643	61.4799	49.7502	51.6967	33.0739	46.4229	41.4755	38.6133	31.421	40.7248	28.8826	39.4126	31.8596	33.4133	34.3357	42.6675	29.1764	39.3992	33.1801	36.3738	28.709	37.536	25.4931	26.8992	27.6792	36.4783	28.4404
ENSGALG00000011243		1	10.8976	15.7225	23.1539	39.1844	48.5759	24.0321	8.91674	7.51156	12.2737	17.3432	15.2951	12.993	6.50092	9.30917	8.04483	11.4593	9.15373	14.2063	4.42008	5.88111	4.08391	4.6848	2.91466	6.52627	1.84505	0.456058	0.0786678	0.160971	0.0345993	0.545936	1.06196	0.911425	2.97687	1.38327	1.21968	2.44766	0.996832	0.145923	0.894528	0.0809896	1.03819	1.80526	0.369334	0.400053	0.535768	0.215623	0.276289
ENSGALG00000011252		1	1.49158	4.07599	3.99164	8.61642	9.41983	4.64009	1.96367	3.96819	3.06386	5.17008	3.83815	3.10948	1.0656	3.76725	2.07891	2.38863	1.82229	5.31126	0.708235	1.97827	0.91795	2.18626	1.61213	2.27447	0.0616258	0.458754	0	0	0.0262917	0.0230517	0	0.0201017	0.0429602	0.0911986	0	0.0428315	0.0213296	0	0.0270931	0	0.0620578	0.0667861	0	0.0562309	0	0.0230367	0.0220367
ENSGALG00000011289	NKIRAS1	1	22.2852	28.3611	29.5521	57.6159	44.0871	33.5925	25.6736	27.3172	24.3205	44.0136	26.6426	28.9541	19.365	24.4949	26.8611	27.14	21.67	32.9546	15.6403	19.1617	16.2047	29.1921	18.8711	27.4299	13.0341	13.9985	8.48591	12.7266	14.4021	13.1874	7.52373	9.56335	9.23668	10.2457	8.91363	11.0208	5.92538	7.68479	6.55294	10.7588	9.00046	8.87476	8.20028	7.43416	9.87026	14.7859	6.65583
ENSGALG00000011296		1	5.36546	8.14343	7.96546	12.7634	22.6575	10.6005	5.65966	5.49392	5.32483	5.22105	8.45221	6.61804	2.92584	5.09881	4.15387	2.69593	4.16313	5.93518	2.43203	3.11882	3.21999	3.30052	2.44198	3.36917	1.01831	1.10537	0.624293	0.858736	1.04962	0.883027	0.374198	1.10172	0.505312	0.387925	0.99886	0.359947	0.444986	0.513239	0.541073	0.240023	0.445956	0.530556	0.15326	0.146395	0.524217	0.126504	0.30812
ENSGALG00000011325	NDUFA12	1	167.728	204.919	198.093	222.056	243.43	181.008	189.929	186.083	171.152	183.752	169.362	173.565	133.087	165.819	171.782	148.416	143.529	162.453	115.045	162.17	131.783	193.797	120.162	158.049	90.5077	109.185	101.619	74.4706	104.498	99.5357	91.1612	96.9275	94.7727	93.8813	88.2081	104.252	94.4629	91.0696	99.0523	107.709	107.979	98.7995	90.6506	82.6922	94.2383	84.4132	87.4394
ENSGALG00000011330	DYNC1H1	1	86.179	97.7972	109.341	180.053	143.113	183.17	68.1622	108.861	102.545	143.099	134.231	162.815	93.9516	82.658	77.8818	94.6712	85.1345	123.42	85.0715	57.6959	75.0491	65.7774	53.6194	79.0338	84.693	66.7449	81.3216	74.1519	46.7344	58.802	67.128	58.7274	61.2687	54.8082	51.5218	61.8837	62.0634	43.2546	51.9407	43.6826	34.451	46.9253	81.8637	56.7219	61.5999	59.1343	40.2636
ENSGALG00000011343	CNPPD1	1	50.7774	60.9247	72.4249	99.3362	100.71	100.724	58.1196	76.1104	58.0213	93.2283	72.0973	83.4606	41.7342	59.1106	47.4368	49.8426	48.0011	74.7907	42.0258	44.4716	36.7273	52.2833	48.0494	61.0531	39.5948	35.3632	30.2196	45.2622	35.7474	44.6329	40.9564	40.0639	29.6006	40.6443	40.3124	36.7521	40.8498	37.239	29.0352	32.3235	36.4272	29.6918	34.7548	36.9853	31.6299	20.5261	32.0714
ENSGALG00000011349		1	5.74934	8.54031	13.2741	18.7536	27.0084	16.6814	10.0792	8.00568	13.4145	10.3784	10.3908	9.00968	5.74389	6.22394	5.57656	5.22413	3.59079	8.91712	1.08526	3.7187	1.80834	4.71769	3.48672	4.12095	0.362741	1.39819	0	0.106121	0	0.385853	0	0	0.256236	0.389519	0.131947	0.362796	0.322858	0.034482	0.092517	0	0.387364	0.491915	0	0.0954947	0.0475243	0.0392533	0.0374004
ENSGALG00000011350	NEGR1	1	0.686062	0.627861	0.394673	0.645474	1.20507	0.669328	0.405459	0.466032	0.237002	0.602617	0.213349	0.376962	0.270318	0.392027	0.211813	0.256458	0.350023	0.730877	0.155802	0.204633	0.186118	0.215695	0.103102	0.200287	0.0312123	0.189172	0.108088	0.133667	0.0398809	0.158467	0	0.0605039	0.0216705	0.0395948	0.134658	0.130139	0.0320522	0.0613217	0.0275992	0.0293365	0.0847785	0.0454749	0	0	0	0	0
ENSGALG00000011355	WNT10A	1	4.82361	6.10107	7.45629	7.17727	12.7373	8.64503	4.42234	5.93332	5.3939	5.6348	6.2987	6.57227	2.45634	3.41063	2.43267	2.06434	2.71362	4.2451	1.32837	2.37738	0.946018	1.64516	2.87877	2.78026	0.265565	0.497816	0.0305267	0.0775416	0	0.284205	0.0636613	0.0994969	0.0264916	0.0855438	0.097133	0.0796127	0.0263976	0.0254789	0.0675173	0	0.0258684	0.0829824	0	0.0235068	0.0350351	0	0.110399
ENSGALG00000011369	LHX8	1	4.34129	6.17668	9.51813	11.9246	18.2528	12.7629	4.66342	5.45544	4.19299	6.5246	5.45996	9.08136	2.19572	5.10169	3.41576	2.6058	2.66756	7.48169	1.39281	2.41947	0.826463	2.64862	1.98763	3.83705	0.217709	0.193463	0.0595417	0.0735854	0.281028	0.243512	0.182401	0.165288	0.175732	0.191565	0.219985	0.0754001	0.100817	0.0718299	0.16027	0.0463047	0.147632	0.210678	0.078337	0.0907433	0.0338038	0.0280929	0.131075
ENSGALG00000011377	METAP2	1	148.88	156.833	136.738	175.165	166.419	145.053	114.053	115.206	119.074	133.916	120.823	120.238	107.491	107.619	105.88	116.892	95.6241	121.873	99.9267	99.6953	91.0759	101.153	105.965	108.974	87.8318	89.2909	84.0263	83.5782	71.1284	84.6547	79.055	74.1799	67.476	79.9671	79.3583	80.0435	75.8288	76.4126	74.4096	76.4457	68.2064	77.2894	82.1261	60.5021	72.6939	91.6564	64.0853
ENSGALG00000011386	BCS1L	1	19.4829	19.7366	27.0668	26.2664	35.9017	28.0664	26.8105	22.037	26.1735	22.9943	24.9807	25.389	19.7962	23.6857	23.6711	18.995	22.9735	24.2962	19.9566	21.3398	20.8878	19.015	22.2697	22.6821	13.9473	19.6046	16.4885	10.7918	17.8352	14.3933	12.3646	14.4703	14.5049	10.8539	13.892	14.1242	10.567	10.3043	11.5233	9.28556	11.5793	9.50005	10.1993	9.51255	11.6153	6.17492	10.3563
ENSGALG00000011391	AMN	1	7.46075	8.16992	8.82987	21.5778	25.5134	4.78835	6.11855	8.20962	4.87542	14.4306	15.9611	2.92644	3.16693	7.10781	1.52382	6.82558	5.35388	2.92457	2.62359	5.41905	1.13059	6.0705	6.39955	1.24429	0.892322	1.69399	0.697647	1.30308	1.10244	1.03617	0.597011	0.441937	0.124351	0.266609	0.758207	0.197706	0.271361	0.189816	0.314874	0.0902804	0.240715	0.310678	0.0760228	0.0220032	0.130968	0.0270652	0.0771226
ENSGALG00000011402	CNOT9	1	62.1929	74.8947	76.3851	100.017	115.333	83.599	69.5873	65.4947	63.6144	71.8348	75.408	59.9936	57.3361	57.7898	58.5119	61.7332	59.6308	58.5786	52.5683	56.7168	51.5968	55.7394	66.0054	60.8573	50.3622	47.9997	44.0479	48.9755	40.7097	50.7124	50.9383	49.0229	54.7615	53.091	52.0163	48.3071	51.4766	45.7909	48.593	45.3501	49.0668	47.3151	42.047	44.0849	47.0388	37.8136	47.1848
ENSGALG00000011406	NTN4	1	3.36791	3.23371	2.09237	3.398	2.94158	2.15456	0.797357	2.44864	1.26403	1.70625	1.23934	1.17894	0.703949	1.69816	0.988047	0.757641	0.645664	1.23775	0.277347	1.28139	0.360616	0.487567	0.748205	0.622967	0.224424	0.294843	0	0.0283976	0.0480772	0.0209525	0.0234145	0	0.253596	0.146622	0.0479325	0.0194924	0	0.0374803	0.0494569	0.017856	0.227277	0.0813796	0.0596025	0	0.31014	0.0641324	0
ENSGALG00000011409	SNRPF	1	884.57	929.432	933.787	868.422	865.908	867.231	924.407	803.56	841.712	773.824	736.378	700.824	556.972	733.259	769.83	615.237	550.817	683.657	474.263	661.373	550.236	611.684	751.131	767.082	370.954	547.38	403.708	399.279	492.367	467.316	376.138	490.449	507.346	390.481	434.289	514.589	341.254	444.413	434.765	435.487	404.831	489.205	301.016	357.149	392.319	426.488	387.275
ENSGALG00000011413		1	2.40353	3.82628	4.58172	8.43164	11.7709	5.48615	2.39913	3.10552	3.1398	3.80313	2.95476	2.40485	0.975085	1.77509	1.76548	1.5856	1.11521	2.90902	0.808893	1.32635	0.280134	1.35478	1.771	1.30601	0.0951294	0.111272	0	0.0640264	0.135392	0.212062	0.0264986	0	0.10928	0.0942652	0.0542309	0.0437706	0.0437302	0.0207955	0	0.0600229	0.106613	0.0913102	0	0.0194967	0.0291464	0.216072	0.0227774
ENSGALG00000011423	FGFR1OP	1	15.7129	14.5176	15.4004	16.5544	21.6473	14.1852	9.7401	9.53875	12.4219	8.98706	12.9435	10.4909	10.5255	11.6287	12.5207	8.92869	11.6259	10.8663	9.19468	9.9879	11.4826	8.5719	10.375	10.3185	8.70927	11.7069	9.12362	8.54058	7.79323	9.33487	8.44959	8.92441	10.0746	6.36075	7.61632	8.13649	6.74859	7.00836	7.41043	5.89524	7.0467	6.81942	7.26353	5.44512	6.67796	5.18056	6.40957
ENSGALG00000011436	TMBIM1	1	258.285	276.185	376.251	481.041	511.218	471.775	380.141	443.438	379.656	531.111	479.581	480.826	296.461	413.801	341.842	330.248	342.293	499.543	233.694	343.76	210.011	379.119	310.673	399.444	153.466	171.377	107.317	126.733	118.443	135.442	124.485	143.519	120.59	159.962	131.766	123.298	131.884	143.939	127.881	141.965	137.334	117.956	144.457	175.992	162.526	167.693	136.419
ENSGALG00000011448	ERI1	1	43.1834	48.9127	54.6161	66.9652	73.9206	63.1033	46.1369	44.6868	48.5896	46.2321	54.7468	56.1105	46.5562	52.5109	51.4847	46.0508	56.5475	57.3709	43.9645	50.0557	45.766	51.0706	44.9366	54.7948	35.9515	45.9325	31.0483	33.8858	31.9257	34.5038	30.0042	36.173	32.0186	28.1812	30.8139	29.8555	25.9803	30.148	29.7307	25.9055	29.9417	27.2335	24.7775	26.3165	23.841	22.5106	26.0445
ENSGALG00000011452	ARPC2	1	272.356	239.645	243.608	289.984	280.361	268.634	245.876	249.875	221.919	259.973	236.537	228.738	177.765	224.311	217.071	181.58	179.121	248.608	173.938	213.351	183.917	178.572	178.482	203.621	131.58	178.139	141.226	117.411	129.173	132.461	123.878	145.649	133.103	115.846	126.075	135.284	110.016	115.209	116.14	109.927	115.763	122.46	103.073	109.584	113.675	95.0228	102.754
ENSGALG00000011489	TBXT	1	3.89861	12.8433	6.11065	5.65773	8.64367	3.03274	2.25068	7.3224	5.37089	6.22322	2.98021	1.09103	1.60896	3.54187	2.97869	5.20058	1.54227	1.11636	0.52997	0.873266	0.564828	2.62698	0.983311	0.701908	0.219351	0.644511	0.221531	0.306501	0.318297	0.506877	0.126373	0.36196	0.325066	0.0505478	0.160301	0.128705	0.117701	0.301939	0.148287	0.10759	0.148412	0.147018	0.0971086	0.0842033	0.0783519	0.116842	0.0611193
ENSGALG00000011490	CMTM6	1	20.0591	17.4992	23.457	22.752	29.3501	27.5841	14.5266	15.2574	15.9262	19.3002	22.291	22.3374	13.5437	17.875	15.9792	13.4922	15.709	18.5786	10.1253	13.1076	11.0312	12.1523	9.5046	15.2949	7.10584	6.4031	8.55848	7.89336	7.52081	7.58325	8.00454	7.74443	9.84598	6.39805	6.87968	7.80474	5.28105	5.20297	7.40377	6.4162	6.00879	5.1342	4.74773	4.12835	5.6897	5.4815	5.87533
ENSGALG00000011491	DYNC1LI1	1	118.578	129.03	148.413	206.276	230.913	195.662	108.217	131.914	124.365	163.553	153.061	155.825	99.1607	114.813	104.978	110.702	99.0792	142.245	80.2213	82.4035	74.6098	97.0466	100.075	111.974	54.8292	61.6915	53.9466	68.332	53.618	65.9297	52.828	58.7316	56.889	41.6719	56.9812	73.9842	44.0218	43.2054	41.258	41.3523	40.8019	52.4204	38.5829	35.0541	36.5271	32.2014	38.0003
ENSGALG00000011494	CNOT10	1	24.2849	25.4465	24.0097	35.6102	41.1363	29.0607	24.3673	24.9273	22.6073	22.6709	23.7723	23.9724	24.4062	26.9411	21.3626	24.9991	23.7871	22.6131	23.0023	22.6003	20.852	21.3011	19.2133	21.2611	17.8305	22.4134	14.8599	17.2929	12.8238	16.5041	18.0407	15.9967	14.3503	14.3036	15.419	16.2617	13.8997	16.0744	12.0783	13.4559	14.861	13.8307	13.9339	15.0601	11.9062	13.9563	13.8423
ENSGALG00000011511		1	337.039	493.454	549.817	803.436	772.321	729.512	297.952	447.912	357.981	574.67	434.546	495.237	159.255	297.758	207.221	181.807	150.142	388.428	103.028	143.293	73.5197	178.93	118.507	182.398	24.2189	52.4127	31.2591	22.0953	15.8774	28.9735	19.0927	29.0982	13.6626	37.8509	24.522	36.4949	16.9745	35.6514	30.3669	37.8579	35.1425	31.1404	27.7761	45.6023	51.0981	53.6002	33.6076
ENSGALG00000011522	TRMT61A	1	15.8602	14.8118	14.7206	13.4992	16.3053	14.8994	14.9434	13.5984	14.7664	13.0008	13.6146	14.1055	13.0682	11.949	14.7124	11.7823	11.5512	13.3494	12.4786	12.8994	12.3934	12.0882	11.5584	15.1081	10.3629	11.2161	9.75766	7.83434	9.19711	9.35594	8.49082	9.95741	8.5653	9.889	9.06489	9.20269	8.27075	9.23047	8.99431	9.67427	8.10943	7.65654	9.01925	10.0157	8.52588	10.2798	7.87619
ENSGALG00000011548	PPP1R13B	1	13.3623	12.9693	13.6865	23.4618	24.7052	13.5135	8.68591	9.73173	9.29342	11.9428	13.5419	10.8304	9.86541	10.3537	8.30928	8.31115	9.78257	10.7352	9.37502	7.58807	6.61547	7.73926	8.73885	8.71532	9.83411	6.00519	6.18809	6.48944	5.3964	5.87285	7.29795	7.27426	6.08125	9.36081	6.7219	6.12206	8.417	6.48328	7.58897	9.86126	7.54679	6.63487	12.299	8.6418	8.9676	12.3936	8.82269
ENSGALG00000011565	TDRD9	1	0.805844	1.35029	1.77354	4.03379	2.94759	2.30838	1.02186	1.15162	0.99276	2.00429	1.29855	1.86866	0.751533	1.11344	0.942275	1.12447	0.405457	1.6519	0.710593	0.430168	0.573982	0.66763	0.399737	0.924599	0.985264	0.458265	0.905913	1.1672	0.572483	0.802767	0.592892	0.348091	0.48064	0.237379	0.487467	0.346207	0.693192	0.413052	0.390042	0.0894903	0.493568	0.697957	0.152912	0.117375	0.108994	0.162348	0.202483
ENSGALG00000011566	GYPC	1	7.86255	2.26616	3.3317	3.15354	4.13336	2.56306	1.15386	1.21624	1.08733	0.768451	1.00178	1.56486	0.761199	0.967261	0.814659	0.481264	1.28583	0.980249	0.163497	0.593469	0.50221	0.402877	0	0.431622	0.0829071	0.294752	0	0	0.0726157	0	0.142806	0.324356	0.0584287	0.0629562	0.214098	0	0	0.107667	0.221564	0	0.282774	0.179714	0.0592837	0.0513575	0	0	0.119218
ENSGALG00000011571	AGPAT4	1	80.7971	61.2668	109.535	93.6811	133.351	131.402	77.7366	82.7853	84.6956	107.059	129.743	105.86	55.9778	77.4321	78.7198	59.0159	75.8836	104.073	41.5186	45.3533	36.5371	49.7604	39.0451	64.1138	21.3094	10.3594	14.4206	11.7031	15.0794	9.72847	12.202	7.94269	13.3289	7.70318	11.6568	14.8418	6.87423	5.22414	8.17144	6.82767	7.14227	6.76206	7.91725	5.08775	8.91102	5.91757	6.41945
ENSGALG00000011616	NPFFR2	1	0.206817	0.477406	0.763733	1.80284	1.34602	1.18782	0.3529	0.343617	0.39075	0.841452	0.342892	0.510167	0.136327	0.684607	0.282106	0.386087	0.121815	0.824186	0.195258	0.432815	0.0392574	0.162843	0.309491	0.303363	0.0397837	0	0	0	0	0.0595238	0.0667552	0.0258187	0.0550057	0.0893111	0	0	0	0	0	0	0	0.0287959	0	0.02483	0.0368475	0	0
ENSGALG00000011625	MRPL18	1	120.757	130.2	119.959	128.552	153.465	138.355	113.896	100.172	103.122	93.4547	104.162	107.403	72.4232	89.5166	80.0475	68.604	87.5346	101.667	71.139	81.595	70.148	68.302	95.1673	80.4067	59.1036	67.9954	60.6426	44.9509	64.637	52.8081	49.9491	56.0091	44.1409	41.589	62.4623	62.4929	57.3842	57.1914	50.8549	43.983	52.6695	60.1101	49.0281	52.878	49.2862	47.9369	48.596
ENSGALG00000011635	TFCP2L1	1	3.18085	3.40908	8.67494	14.1556	17.5177	13.3018	2.87649	4.09428	4.40042	5.5892	5.04908	8.27223	1.90779	3.71175	3.07485	1.73982	2.77412	9.16692	1.02696	1.71755	0.662463	2.0411	1.21893	2.96687	0.208993	0.258196	0.0343179	0.127369	0	0.0934005	0.0703351	0.189983	0.145016	0.0940183	0.0360579	0.230854	0.144741	0.0548849	0.110614	0.0531497	0.311879	0.363869	0	0.0776145	0.270474	0	0.0905869
ENSGALG00000011649		1	19.7975	23.9822	25.1894	27.5522	33.7974	29.4567	26.846	32.1004	27.4164	29.9308	33.1306	31.7165	28.5138	29.9693	28.4101	24.9994	30.5791	35.7494	25.1139	24.4701	21.3281	24.9257	28.1195	30.8747	18.5491	17.6245	15.1745	13.2481	11.8588	13.9985	12.5698	14.8543	12.1254	12.8118	13.4996	12.3951	12.5148	11.0941	11.8241	10.8188	10.5791	9.20331	15.4079	15.5614	15.017	11.5401	10.5015
ENSGALG00000011650	NIFK	1	53.9054	57.3871	59.7416	66.0815	77.4144	61.606	56.0217	51.3939	56.8032	55.6733	57.2038	51.4822	42.0788	50.2965	52.7882	48.2229	52.8623	56.7364	53.8642	62.7982	51.7778	48.6107	64.5686	62.8334	43.6248	62.9605	43.435	37.3497	48.0633	44.7684	33.7315	39.0778	39.7695	33.4653	43.9224	42.6808	31.6736	33.9948	33.5512	34.515	37.721	35.6937	32.3674	33.0884	32.4913	31.2916	33.9854
ENSGALG00000011664	RASSF6	1	45.7459	54.4952	53.4549	80.8218	80.7529	47.7413	33.8549	29.4677	30.2286	36.4285	39.7323	20.8017	27.1731	27.5579	39.8913	29.4998	27.8468	15.8564	22.7744	23.6442	28.1604	45.6752	10.4336	28.1369	10.8667	9.47012	12.474	12.6622	11.433	12.3033	11.3658	11.4921	9.68057	5.72882	10.7929	12.5407	5.05741	4.74452	5.04224	6.12329	6.15286	4.67791	2.19602	1.58431	2.26728	1.66555	2.59749
ENSGALG00000011671	SLC15A2	1	0.807638	0.800587	0.711622	1.05834	1.85867	1.21586	0.44277	0.990247	0.822724	0.59436	0.882694	0.588738	0.370506	0.552222	0.222736	0.439649	0.204691	0.895225	0.0492269	0.365081	0.297367	0.247667	0.196576	0.606581	0.402809	0.178674	0.165396	0.152392	0.0431706	0.0941017	0.0837485	0.163252	0.121012	0.074958	0.152581	0.277856	0.104492	0.0330956	0.13217	0.015948	0.220508	0.199776	0.0721074	0.0311061	0.0693829	0	0.03619
ENSGALG00000011681	DEPDC7	1	13.1524	19.4423	25.7249	39.7387	51.1187	26.5451	13.4688	17.0326	16.4957	20.9361	18.4172	17.5537	8.31372	16.7204	11.7268	12.9946	11.0507	21.643	6.6559	11.9417	6.03579	9.89629	8.26206	15.7482	3.58494	5.25179	2.20198	1.99967	2.72245	2.67533	2.16252	3.06148	4.46322	2.4365	3.77639	3.10905	3.00441	2.24889	2.09902	1.15178	3.27689	3.88668	1.35806	3.06374	2.17854	0.720504	1.98463
ENSGALG00000011690	CLBA1	1	29.0145	22.8959	37.4513	36.6851	54.1	26.9785	24.1595	24.4658	29.2231	26.0585	24.7654	27.7658	22.4643	27.2198	30.1557	30.8245	23.7106	24.6536	16.8357	18.8499	18.3744	36.6181	24.7354	19.9686	17.1366	20.2774	13.3093	7.88202	9.87243	10.7077	10.2148	7.97788	10.4024	4.29414	10.0942	8.91903	5.74651	7.22926	6.13953	3.07058	9.31479	5.62459	1.54417	2.8247	2.19001	0.500056	4.26805
ENSGALG00000011696	JAG2	1	2.85557	3.32498	3.98982	5.42678	6.12143	3.92875	1.51472	2.24326	2.30555	2.44721	3.23805	2.32396	1.28164	2.17313	1.52611	1.5993	1.73127	2.29604	0.839069	1.0297	0.641028	1.52247	0.620212	1.10977	0.599393	0.470532	0.212391	0.301174	0.19727	0.378327	0.440541	0.282715	0.504765	0.47814	0.422961	0.349112	0.588956	0.297561	0.202826	0.355088	0.276158	0.454442	0.431734	0.405999	0.452986	0.218997	0.187162
ENSGALG00000011738	ARHGDIB	1	77.8933	54.1988	63.0769	120.187	158.875	92.3376	35.005	39.4521	36.9833	57.5716	51.3104	52.8626	16.9173	27.506	20.0539	20.9855	24.4229	43.9798	10.183	15.1903	7.7297	19.6818	12.8196	23.0636	1.67447	1.811	1.08089	1.02487	2.74545	1.37042	0.886119	1.92204	1.5866	1.18587	1.65577	1.18458	0.367466	0.60505	0.852175	0.363962	1.33333	2.73424	0.350125	0.497259	1.17949	0.308777	0.478803
ENSGALG00000011799		1	2.90663	6.66547	5.26256	13.7305	7.59102	7.4142	2.468	3.71207	2.4327	6.55612	2.38654	4.53919	1.07077	3.61165	1.54019	3.5844	0.9908	5.24029	1.06761	2.04225	0.60926	2.91298	0.833369	3.22211	0.0886574	0.339865	0.0731826	0.0894571	0.0759748	0.220534	0.0493758	0.0573744	0.204678	0.199068	0.102112	0.264569	0.164164	0.0193902	0.0259817	0	0.0998629	0.106917	0.148828	0.201567	0.0273595	0.135779	0.0851799
ENSGALG00000011809	GRIN2B	1	2.5752	3.30191	4.09027	5.60559	6.377	5.78964	1.97475	2.368	1.96889	2.77655	2.35124	3.90649	1.2611	1.88204	1.517	1.35191	1.04201	2.67638	0.565127	1.06826	0.624998	0.981369	0.76371	1.18574	0.0814179	0.107206	0.0401024	0.0407309	0.0551413	0.0731303	0.0269141	0.0523918	0.0389879	0.0180715	0.0279387	0.106481	0.0169712	0	0.0283756	0	0.027255	0.123154	0.00582794	0.0300507	0.0298638	0	0.023489
ENSGALG00000011856	FMC1	1	18.9613	24.1801	29.9144	31.7032	38.5834	26.1811	21.3983	23.6047	23.6166	19.7724	21.3339	26.1918	14.5799	27.1897	18.9693	19.4161	19.5101	28.5826	9.537	24.2519	11.2765	27.3949	20.9494	19.774	8.70723	13.1301	8.72824	5.83571	11.5497	11.5745	5.17336	9.01467	8.88477	8.40156	8.33227	7.52067	9.0717	13.0294	8.05414	10.1357	6.58175	8.04715	12.8127	10.7164	10.0845	12.6058	7.34623
ENSGALG00000011866	RRP7A	1	36.082	43.9237	47.2164	50.4897	62.8803	51.1856	44.9555	50.2972	44.3094	40.6073	48.6205	44.0898	39.5589	45.5056	41.9469	29.0924	37.3698	45.0234	36.1025	48.0122	35.2986	31.1781	45.7956	40.4197	30.741	38.8758	26.3594	22.3211	26.9179	25.8799	22.9648	30.3432	24.1056	20.0361	24.2908	27.5984	22.6451	26.9445	22.5637	19.5918	21.1868	23.5874	21.9466	28.7057	23.779	18.4277	21.2887
ENSGALG00000011885	ANXA5	1	310.858	205.276	211.75	209.902	276.516	271.854	153.426	198.478	181.279	201.419	222.561	224.355	156.443	197.834	158.513	143.495	172.068	205.137	140.758	170.59	107.885	155.043	125.443	160.274	115.9	112.046	88.4875	79.0891	98.2754	83.7442	84.5479	96.7294	63.4397	63.7918	73.651	70.6225	77.0533	74.3406	56.5866	61.3791	63.815	54.0011	72.6919	58.1116	48.0026	28.7084	46.2121
ENSGALG00000011908	WBP2NL	1	80.8744	105.915	99.2243	145.729	136.527	132.774	70.1679	110.449	81.8767	113.626	98.1244	127.119	71.9516	95.0393	76.8663	87.0796	85.2313	110.368	82.1816	78.7444	70.3512	85.1945	81.1908	92.2455	69.834	77.9594	56.2002	52.3786	46.8899	57.0804	55.4183	56.9541	48.2575	60.7276	53.6827	47.3774	55.7807	58.2882	53.6781	52.39	54.378	49.3825	59.2943	68.4395	58.1664	52.4336	55.5387
ENSGALG00000011910	MNAT1	1	35.6771	39.7452	34.312	42.1777	51.9485	36.9205	39.1404	36.1873	34.7179	40.5258	38.7325	35.0021	34.1396	39.8522	34.9227	37.665	38.9253	34.3575	31.3702	32.3716	29.4302	37.4994	31.5881	30.7692	26.2062	27.8117	21.8133	20.5962	22.5613	20.726	20.1272	26.086	22.2733	14.8116	21.1588	21.503	17.8755	17.9423	18.4409	14.6782	18.449	15.6862	13.2879	14.3941	13.6647	11.0779	14.921
ENSGALG00000011914	CENPM	1	71.8203	86.0291	98.4172	142.037	158.897	109.826	73.7571	64.4215	71.9213	80.4413	76.9471	77.1078	51.1577	61.6493	62.5708	56.7963	56.0326	76.7966	35.3473	45.7505	27.7536	43.0208	39.1994	52.1324	9.85784	23.598	15.8614	15.859	14.0597	18.4243	17.1725	23.1083	28.1053	6.34585	13.6079	13.2217	9.34738	12.2479	8.31783	3.55727	6.39694	12.9723	4.11725	3.91516	4.01111	2.55859	3.06286
ENSGALG00000011930		1	1.7633	1.72128	3.23402	4.59562	4.96419	3.25175	1.3834	1.256	1.92479	2.37433	1.6924	2.03099	1.23472	1.5008	1.46423	1.31235	1.43164	2.00385	1.48819	1.15767	2.14037	1.38382	1.53283	1.44702	2.2468	1.0492	0.95688	1.04624	0.934006	0.970554	1.22397	0.963858	2.20516	0.332472	1.44736	0.924058	0.931226	0.483543	0.864286	0.202648	0.701598	0.676114	0.346386	0.290694	0.235641	0.332377	0.468374
ENSGALG00000011976	L3MBTL2	1	18.7414	21.5246	21.3349	26.2314	28.0306	22.8459	21.601	21.6435	19.811	16.6565	21.3189	20.8392	20.2874	21.752	19.5356	16.6098	19.1486	19.7045	17.3528	18.3177	16.2762	14.665	17.0709	19.4841	11.386	17.3299	10.7527	10.4192	9.17163	11.9623	10.9805	12.9222	11.7988	9.08024	11.9912	10.0814	9.07905	8.35079	8.40562	7.74181	7.9678	8.82453	8.81598	9.27552	9.14384	7.99319	7.78836
ENSGALG00000011994	SYNPO2	1	2.81474	3.80113	3.04658	4.32107	4.79567	5.37829	1.89537	3.60172	2.24678	4.1743	3.39388	6.66922	2.83526	3.03711	1.32345	3.12832	2.19081	3.362	1.6424	1.65595	1.07881	2.49177	1.14508	1.26265	0.173224	0.84213	0.232198	0.858123	0.368892	0.697534	0.331739	1.12594	0.549431	0.193656	0.384327	0.634302	0.105756	0.1283	0.189278	0.268161	0.196597	0.296978	0.054713	0.0806535	0.279775	0.387728	0.140657
ENSGALG00000012003	XPNPEP3	1	22.8211	26.5966	29.1017	35.0192	47.6112	33.5743	24.7611	25.4851	25.5966	22.3242	31.5526	28.102	21.6672	26.7652	23.8779	18.0522	31.2496	26.8338	24.5081	24.4684	24.316	19.2726	25.4121	27.6841	23.2769	24.5489	17.1008	16.9845	23.2694	17.4379	19.4467	21.5295	18.5269	15.788	20.0132	18.6396	17.2705	15.3951	14.4992	14.6265	18.9511	16.0177	18.3247	17.9251	16.1617	14.8226	17.0188
ENSGALG00000012013	SLC25A17	1	41.7676	38.6727	42.0147	45.453	56.762	50.6696	30.966	35.4494	30.2107	41.595	42.2628	40.0882	19.5916	28.5262	24.6013	23.8224	24.7744	37.9226	19.9212	22.9436	18.5988	25.8562	26.812	28.3094	15.75	21.4345	16.7425	19.2424	20.7511	19.2481	18.3165	20.5299	18.25	19.3839	21.2252	19.6297	17.1259	16.8677	14.8325	17.4538	19.5218	15.6617	14.6494	14.4705	14.1798	13.4741	16.3657
ENSGALG00000012023	DACT1	1	5.81553	2.85653	3.48764	4.47099	5.55409	3.32736	1.3394	1.68249	1.43217	1.24429	1.59877	1.8319	0.773983	1.15984	0.810471	0.927553	1.05178	1.87031	1.22387	2.26009	1.3131	1.15165	0.990071	1.4221	0.91596	0.913692	0.415814	0.800828	0.623337	0.517274	0.584937	1.55357	0.723443	0.78153	0.667977	0.836616	0.480129	0.473723	0.297389	0.762686	0.284085	0.322494	0.608719	0.494378	0.36115	0.542983	0.506064
ENSGALG00000012041		1	58.5242	62.1991	69.143	66.448	61.5519	75.8533	57.1219	73.7541	74.4735	72.336	64.5425	70.9777	51.5027	66.6981	66.9567	56.9847	57.1967	69.4232	52.7505	60.07	58.5921	61.0191	51.3111	56.2232	49.2683	52.2319	55.4228	41.4042	41.4681	43.2763	48.935	51.7366	49.2327	41.478	42.9153	50.9576	42.147	43.2755	50.7012	43.9119	44.8076	48.676	42.6067	42.0766	45.1208	36.5411	38.9809
ENSGALG00000012045		1	7.95279	11.6394	14.4182	24.0668	28.7179	21.9706	8.32259	12.3712	9.67888	19.4342	15.2978	16.3004	4.87174	9.70706	7.8133	5.84017	6.51435	15.8331	2.85941	6.8046	2.28532	6.16687	3.86562	8.50571	0.157197	0.624769	0.0322569	0.15881	0.101072	0.116865	0.0991052	0.178395	0.0818062	0.294025	0.101507	0.190033	0.190231	0.0515188	0.103827	0.248364	0.318044	0.11368	0.169053	0.146256	0.28967	0.0901102	0.170064
ENSGALG00000012075	DTX3L	1	22.3697	22.894	15.5236	20.5915	22.7627	21.2663	17.3172	16.7753	14.8855	16.728	16.8479	19.163	18.493	17.7959	17.6289	17.4961	13.3407	17.3007	14.321	13.7104	14.6633	17.278	7.10135	19.9377	6.79066	14.4245	7.91715	9.84356	9.07144	11.1244	9.3384	8.573	10.4259	10.1248	7.43706	9.56095	8.32839	8.75506	8.74531	9.5846	8.54015	9.30866	8.58236	7.86882	8.48961	6.57995	7.58619
ENSGALG00000012098	NAA30	1	43.8542	49.3074	46.5779	75.8992	84.5021	46.8916	34.9176	31.2417	36.3592	31.5625	36.1349	37.1477	33.392	34.4739	33.3867	32.5105	34.8887	35.1931	37.1212	31.4946	35.7502	30.1658	34.9732	37.8097	33.5474	35.8004	28.9409	26.5433	27.8626	30.8763	29.4434	25.912	27.2383	25.4979	27.891	31.7289	26.5091	25.4704	27.7875	23.4334	24.5937	30.6375	24.0427	20.9919	23.1135	22.0018	20.9852
ENSGALG00000012145	TBPL2	1	2.76582	4.03545	4.35565	7.9873	12.6305	7.95909	3.19314	3.52382	2.76968	4.04667	3.6677	4.89499	0.882226	3.11896	1.4115	1.2729	1.63813	3.88843	1.08173	1.50848	0.489634	1.54942	0.773215	2.43648	0.110616	0.05051	0.0472773	0	0	0.122451	0.0466333	0.0355912	0.0398289	0.214592	0	0.190695	0	0.0374851	0	0	0.0387478	0.199621	0	0.0355287	0	0	0
ENSGALG00000012163	BDNF	1	6.27833	10.4562	12.8264	21.0911	28.1478	16.5351	4.18664	5.98411	7.16552	10.3482	9.70319	10.7597	2.62251	6.43944	3.93138	4.79043	2.76059	7.82949	2.11464	3.09116	1.92763	4.5915	2.00912	3.98631	0.457823	0.280756	0.0500788	0.0398309	0.102171	0.175151	0.0658018	0.173094	0.576557	0.381536	0.157696	0.326472	0.136516	0.0398857	0.15812	0	0.163086	0.45792	0	0.12349	0.113076	0.140129	0.0568217
ENSGALG00000012190	TMEM163	1	1.08558	1.49758	1.3578	3.15762	4.03603	2.01093	1.44606	1.12655	0.676708	1.86221	1.68238	1.49018	0.690597	1.14628	0.710182	1.39369	1.26454	1.33927	0.32421	0.601017	0.464564	1.28868	0.941289	1.40468	0.220113	0.0979847	0.112983	0.16763	0.0473404	0.0617678	0.0691273	0.0894403	0.247214	0.0621451	0.0951498	0.1721	0.134315	0.18166	0.048579	0.0351763	0.0935386	0.260517	0.119009	0.0858664	0.127814	0.06335	0.0798092
ENSGALG00000012196	MCUB	1	10.2364	7.63453	11.9034	25.9333	28.1842	20.4209	7.16449	8.67388	6.88593	15.6306	11.7039	16.2506	3.26631	7.74654	4.46858	6.3417	4.50971	13.1111	2.0492	5.24595	1.98286	5.47312	2.19914	7.12471	0.255956	0.190859	0.221698	0.273533	0.349033	0.353439	0.173461	0.413735	0.402556	0.28362	0.470051	0.460994	0.296814	0.148117	0.332589	0.194958	0.131179	0.617156	0.153846	0.221506	0.0992355	0.0822294	0.194171
ENSGALG00000012206	CGRRF1	1	23.9026	19.5785	25.3772	26.9146	30.2825	26.6165	17.1113	17.5187	22.93	22.8764	22.5578	21.3074	17.3674	18.6453	24.2132	18.1706	19.482	23.6645	15.8087	16.2656	20.2782	20.1256	22.5229	23.5012	14.799	14.658	19.0639	14.4781	15.541	15.0921	14.9703	17.5063	18.2265	14.4269	15.3264	17.4105	13.6138	14.5701	17.2462	13.947	16.7444	15.5272	13.5448	12.7403	13.1747	11.8716	14.4029
ENSGALG00000012218	CBY1	1	90.8985	102.466	120.089	168.611	163.784	112.57	83.3274	75.8709	77.1946	106.895	74.5748	74.4338	45.0233	52.2863	47.4272	57.1727	36.6564	58.7552	24.9587	40.049	21.884	50.3972	27.6877	38.7586	8.02546	13.9696	6.37034	6.57984	7.15152	8.704	5.61575	5.80575	6.02395	4.58634	5.26638	8.6946	4.92417	3.73204	3.5282	3.63796	3.69218	4.70114	2.80433	4.74254	4.76037	2.56718	2.62795
ENSGALG00000012220	CDKN3	1	45.708	65.0764	80.3177	105.782	118.195	83.4942	48.3297	56.2329	64.8414	69.9518	67.2174	65.6105	34.1489	52.4384	49.4875	42.7263	42.0547	56.7763	23.6137	33.3521	22.856	40.0049	32.9602	39.2978	9.20727	16.4347	14.5132	12.7969	9.66976	14.0447	11.4286	16.3873	16.6022	6.75129	9.54075	9.52048	8.54019	10.9632	8.29394	6.12066	6.61184	9.35592	6.96991	9.59474	8.56844	5.82932	6.80304
ENSGALG00000012263	NEMF	1	29.2466	27.6908	29.9849	36.94	39.01	36.3238	25.7484	27.4248	30.8041	28.8006	29.4396	35.621	30.7121	30.6168	32.5553	24.8811	27.5005	28.0705	26.4518	26.6569	28.4002	26.5501	22.59	24.4724	27.3518	25.6809	22.8787	23.5023	21.3589	23.613	24.2014	23.5167	24.2578	21.3215	23.0298	20.7262	22.0825	22.1193	21.7265	21.3789	20.2444	18.2668	21.5452	16.9112	21.4985	21.4701	19.4707
ENSGALG00000012285	BAIAP2L2	1	4.45232	5.34958	7.98752	15.1003	14.1827	4.96084	4.96487	3.05736	4.72494	5.96371	4.24166	2.53441	2.86565	3.94634	2.29314	2.59582	1.61295	4.21007	1.40922	1.73513	1.20449	3.49796	2.42892	2.16587	0.733424	0.869903	0.382861	0.620119	0.199431	0.785857	0.487327	0.208151	0.345685	0.694972	0.274315	0.505704	0.506397	0.32778	0.410221	0.46228	0.410945	0.421977	0.187059	0.59207	0.402749	0.465155	0.379198
ENSGALG00000012292	BANK1	1	1.71505	1.24997	1.65703	3.80857	4.42642	2.46806	0.994511	0.946043	0.983971	1.75568	1.28353	1.74094	0.18542	0.931535	0.613345	0.603751	0.536382	1.306	0.480732	0.397242	0.161401	0.452957	0.231383	0.831641	0.0365609	0.0974104	0.0453005	0.128672	0.0312464	0.0820245	0.0456901	0.059165	0.0754522	0.0546239	0.0158228	0.0504507	0	0.0240762	0.047981	0.0348525	0.0369973	0.0528033	0	0	0.0169406	0	0
ENSGALG00000012300	RAB32	1	79.0811	89.2517	91.8649	115.227	138.971	154.355	58.4609	93.1477	75.3411	95.5251	103.691	133.868	69.2736	77.4587	79.4389	66.8388	72.8547	105.675	46.4861	47.2547	56.5979	58.6992	44.1831	71.8826	19.1366	25.1734	17.1082	16.3961	13.791	18.2268	12.215	13.0318	14.9948	10.5932	12.8011	15.15	10.6258	8.54835	12.2375	8.31529	8.76341	10.0728	7.09548	6.26732	7.88539	3.49376	6.72988
ENSGALG00000012317		1	4.03189	2.55226	6.43541	10.5735	14.6546	10.4985	2.96204	2.41126	4.17206	6.15011	7.12456	6.68228	2.64447	2.86063	2.90554	2.20716	1.96603	6.53666	2.38994	1.34395	1.30675	2.49006	0.969967	3.27474	0.505286	0.276939	0.166428	0.129434	0.0948176	0.192858	0.106668	0.118753	0.669407	0.0960053	0.111222	0.191735	0.102685	0.121578	0.0800982	0.0349416	0.1757	0.105943	0.0400366	0.0343901	0.0510308	0.0285062	0.0803567
ENSGALG00000012336	STXBP5	1	63.1087	61.4493	61.8224	82.087	74.0409	83.5718	44.5465	55.0855	52.5249	69.9754	62.9083	60.968	51.0079	48.3796	39.6341	44.82	37.5956	46.7213	38.8114	30.2343	36.506	36.5309	28.3598	37.291	41.8473	18.0408	32.7288	39.1728	28.299	31.4344	38.0145	26.2359	34.174	43.8045	34.4564	39.8798	41.9631	27.1558	32.5853	39.6433	25.5312	33.1567	36.8261	32.3898	33.7986	39.8462	23.3098
ENSGALG00000012350	TDRD7	1	14.1715	12.0752	19.5899	25.5179	24.9551	21.3762	12.2932	15.2679	14.8712	22.21	16.2137	15.6859	10.8226	13.5284	11.5531	8.94274	9.12952	14.3355	8.38996	7.55169	6.94603	10.8002	6.37174	9.83073	4.42799	5.73629	4.79289	4.27958	3.87136	4.30153	3.68175	2.4915	2.95961	3.40903	3.15133	2.471	2.98953	3.28547	2.80354	3.33307	3.57525	1.81801	3.09465	3.11736	2.93286	1.52787	2.73571
ENSGALG00000012361	NIN	1	4.73792	5.34107	6.82643	7.64354	9.07471	9.41926	4.56294	5.58028	6.20666	6.1644	6.58601	8.80154	4.68748	5.3919	4.98267	3.84191	3.78695	7.62065	4.37185	4.98931	4.83141	3.44141	4.44131	5.50385	4.02648	2.91277	3.78312	3.49551	2.41157	3.48711	3.73754	4.0252	4.08134	1.99129	3.25409	4.523	2.75881	2.52258	3.24383	1.7754	2.24145	3.27059	1.91648	2.0627	2.67887	1.55748	2.02193
ENSGALG00000012379	C5H14orf166	1	258.836	283.626	304.93	387.397	478.438	337.196	264.076	253.993	244.102	276.23	270.405	260.58	174.222	236.257	215.949	210.76	192.712	260.54	160.677	224.875	167.616	222.881	185.383	230.278	124.354	161.874	130.534	120.393	156.808	147.6	148.252	150.243	161.304	150.844	162.281	163.735	180.425	164.129	174.459	168.633	204.09	183.074	168.475	151.365	153.759	151.287	176.535
ENSGALG00000012401	GPR137C	1	14.3161	18.3124	19.1251	39.4088	47.8269	25.727	14.2781	20.9453	15.9224	18.6658	20.1744	19.8786	13.4164	15.7311	14.6984	11.3337	15.8377	18.2564	19.0353	14.4656	17.5294	10.5996	16.4503	15.7185	14.3468	12.3488	5.83778	5.97053	7.90544	6.80803	9.28636	7.52473	6.69253	4.8072	7.70313	8.40312	7.89562	6.29378	5.10252	4.03869	5.12965	6.94773	5.83763	5.87997	5.0299	5.62126	4.4705
ENSGALG00000012418	KYNU	1	0.591572	0.358124	0.794487	1.63276	1.17647	0.570595	0.517339	0.361566	0.474234	0.798434	0.789051	0.36157	0.127705	0.451837	0.221122	0.719063	0.34713	0.365861	0.138354	0.330374	0.359803	0.423295	0.0344514	0.322966	0.173175	0.0313454	0.0291314	0.103055	0.0457337	0.10527	0	0.045998	0.132678	0.0843213	0.0611002	0.0487817	0	0	0.031073	0.0255632	0.0957718	0.0256442	0	0.00837028	0.0372999	0.0815793	0.127592
ENSGALG00000012448	ORC4	1	24.5276	26.4263	35.2453	32.2361	47.4114	33.9411	30.1539	27.8381	28.768	33.3459	37.9514	26.6757	21.5993	27.124	28.1187	21.6981	23.4938	28.0601	16.2025	22.0142	17.3795	16.4034	26.0571	22.9653	14.9525	24.0401	14.3054	16.187	21.828	17.2939	17.2385	18.4014	19.3361	10.4475	17.8827	19.4735	12.0922	17.6015	15.922	12.4421	16.4393	19.2658	10.4783	11.8015	10.2976	11.4528	15.4972
ENSGALG00000012464		1	0.388939	0.553234	0.621359	0.542762	0.537106	1.02352	0.338923	0.690501	0.585121	0.548088	0.358446	1.06141	0.230421	0.391451	0.538081	0.452544	0.141716	0.6635	0.229715	0.19353	0.352526	0.392989	0.271225	0.487892	0.0786627	0.0552129	0.0515859	0.0472296	0.0267547	0.141058	0.0911449	0.101618	0.1078	0.046717	0.149017	0.0975316	0.0327545	0	0.151191	0.0796142	0.169044	0.136145	0.0564268	0.0680778	0.101457	0.131608	0.0909214
ENSGALG00000012532	TXN2	1	173.895	222.363	247.447	320.615	369.271	272.047	203.603	208.69	216.44	212.696	232.185	209.848	145.7	200.15	195.146	158.34	184.403	208.513	164.586	205.141	171.838	152.49	229.127	190.042	157.73	187.128	158.802	131.351	175.321	150.039	112.247	148.392	129.781	112.481	156.689	148.864	104.399	118.818	114.93	116.025	126.569	114.587	121.857	130.415	129.128	105.727	129.232
ENSGALG00000012543	GPD2	1	17.0967	19.4371	21.7558	28.784	31.998	34.9203	15.4482	26.474	21.2716	26.7349	27.1064	37.0311	21.4996	19.1958	19.2293	21.2164	19.8922	30.521	16.4979	15.403	15.508	15.4177	12.7786	18.8521	12.7672	13.8614	13.2685	10.6114	10.3115	10.2225	8.61468	11.9413	9.13177	9.70819	8.50511	8.89497	7.24896	8.58036	8.33231	8.86555	8.03184	6.59624	11.2303	10.8284	10.783	10.8108	8.24732
ENSGALG00000012552	TOM1	1	12.6886	15.3488	18.2155	20.6827	22.4724	15.5185	14.2994	14.9108	15.5721	13.1473	11.6236	14.9471	12.3863	16.5606	14.1627	11.129	11.2934	11.4467	9.07221	11.3268	11.1455	13.2038	9.02009	9.67121	8.74391	12.8244	7.77908	5.74478	5.61834	8.33813	6.77823	8.10865	6.40367	7.41738	5.11075	4.97442	5.9888	7.10877	5.67076	6.27412	5.61677	5.18019	10.0223	11.0991	10.3768	7.4023	6.72666
ENSGALG00000012587	NAA20	1	101.579	130.397	124.189	105.888	125.251	130.511	117.397	117.703	126.416	117.378	128.006	115.967	86.8918	116.827	115.298	112.486	104.944	111.113	81.7096	103.55	96.2068	111.008	109.357	105.395	77.8991	87.1507	71.3106	70.8755	94.4792	82.1035	67.0271	78.0092	85.2913	89.0577	85.319	78.6487	70.3181	84.3759	82.7076	88.1245	86.8017	83.353	73.0567	76.8941	73.8196	73.8981	81.9406
ENSGALG00000012681	MBOAT1	1	2.68285	3.06723	3.16828	3.8542	3.88219	4.03429	1.70424	3.83257	2.35282	2.8139	4.11033	5.1032	2.20814	2.65256	2.97997	3.28872	2.41249	3.6392	0.968654	1.28019	1.00303	1.99186	0.786691	1.78977	0.376196	0.359562	0.376312	0.264507	0.423313	0.259648	0.436746	0.453631	0.600343	0.239079	0.22487	0.302117	0.28247	0.192146	0.179007	0.276876	0.236254	0.105439	0.352291	0.360901	0.295067	0.620835	0.125902
ENSGALG00000012687	TPMT	1	42.6921	36.7335	37.9117	63.4004	52.1099	40.7727	36.2862	34.7104	35.2319	50.5274	32.0695	30.7787	29.4325	33.8612	31.533	28.0233	20.9318	32.0884	21.7032	29.6772	26.8651	30.4251	22.245	28.3735	19.4156	24.9006	15.4704	23.1136	14.6125	24.4454	18.1242	16.1635	21.6501	21.6877	12.0048	23.4834	20.9966	21.2246	18.544	23.287	15.8213	22.2209	18.4135	19.2379	18.6074	23.0961	14.3618
ENSGALG00000012694		1	96.5698	109.145	111.371	120.452	145.963	116.048	96.8386	91.8665	97.9173	96.1263	109.967	87.2448	85.0301	98.3301	101.273	98.3815	95.2904	95.4523	87.1478	92.8589	83.4364	87.7765	91.9831	89.238	64.0887	82.456	64.6423	56.7403	62.1603	63.1289	62.8638	59.1	57.8857	48.3283	64.9712	57.8508	53.0183	56.0844	54.4805	45.221	55.787	53.1058	42.8448	37.2122	38.8609	38.0985	44.2501
ENSGALG00000012695	NOL7	1	90.4848	103.803	99.5177	95.7327	135.057	102.068	108.976	96.9165	96.8607	80.5125	102.917	82.9525	84.4982	97.9213	89.8036	65.579	78.272	81.9135	75.8896	97.2736	75.231	59.6718	84.8707	84.3116	61.4991	86.3362	51.404	34.0071	57.491	46.9895	47.198	56.8543	52.02	23.1546	55.5339	52.579	43.6893	48.7864	43.2494	22.8181	40.4788	48.7874	31.3083	40.2047	29.3212	23.3463	31.3847
ENSGALG00000012731	TBC1D7	1	30.1559	30.6058	38.278	45.2659	48.8273	42.6755	32.2243	30.2599	33.7531	38.8448	33.4226	40.1939	24.0622	33.4857	33.9745	28.099	26.2756	41.1262	20.3297	27.5345	23.9058	34.7132	19.4812	35.58	13.9949	16.269	18.035	13.5238	15.7854	15.5434	14.6959	14.6985	16.9577	16.9391	13.0979	14.0775	15.1893	14.3459	15.9607	20.0393	15.1396	14.686	14.2262	14.6999	14.5201	19.7801	14.8652
ENSGALG00000012770		1	1.52408	1.57649	2.6485	5.41171	5.03527	2.83058	0.903372	0.927051	1.6805	2.0103	1.35445	1.5151	0.726055	0.97883	0.881457	0.715062	0.752888	1.6081	0.529622	0.415776	0.506206	1.10949	0.532014	1.10407	0.575291	0.227703	0.290968	0.0970209	0.247833	0.285657	0.295261	0.249822	0.242653	0.264548	0.166149	0.33069	0.221867	0.251058	0.168773	0.0814731	0.238625	0.347929	0.278799	0.159975	0.178459	0.098931	0.230654
ENSGALG00000012782		1	155.275	193.598	185.628	242.272	252.597	209.074	135.074	141.184	143.974	169.06	177.724	178.206	137.657	157.824	152.889	178.463	178.887	192.667	120.868	136.552	124.798	185.737	141.182	178.059	117.062	99.9135	100.028	87.6375	113.188	100.11	101.81	111.364	96.4865	72.1811	107.651	114.948	99.2576	98.1498	77.6724	68.3712	93.9204	108.516	79.0411	78.165	65.1897	77.666	76.3114
ENSGALG00000012787	BMP6	1	16.6539	28.4364	15.3844	35.2814	26.7751	26.549	11.8407	11.8293	10.0372	20.2108	12.7004	13.981	5.5331	7.35808	6.39904	12.4552	5.92865	13.0646	3.29352	3.38012	2.89921	6.42439	4.47203	5.91489	0.134098	0.471401	0.178037	0.274254	0.0771407	0.233386	0.187799	0.262887	0.373736	0.369728	0.0766201	0.403655	0.279771	0.238916	0.118952	0.035289	0.243308	0.488734	0.126295	0.0829947	0	0.0839825	0.0645171
ENSGALG00000012821	TUBB2B	1	115.325	135.133	148.713	137.887	212.131	159.406	106.755	106.56	124.762	97.423	124.389	128.685	85.1853	99.4877	110.634	65.6673	86.9539	126.526	60.3223	82.1859	76.487	69.9649	92.011	113.02	26.2838	34.8196	62.9513	42.0378	36.2868	46.7639	24.6738	48.3078	32.4333	12.4298	28.0536	36.2116	15.2008	18.1822	17.1204	7.96894	10.9799	17.7254	7.21834	14.001	9.7362	5.43259	9.26405
ENSGALG00000012866	SERPINB6	1	60.0131	45.1663	48.8083	44.033	62.5766	47.4498	39.5824	41.6146	39.9265	42.2081	59.7231	38.2642	24.4079	30.3	35.6636	32.2155	34.2071	40.136	25.6948	22.2461	30.3215	25.5587	30.5839	31.5707	16.6915	22.1597	24.0963	12.7905	17.1654	16.7127	17.4296	14.3933	21.4745	25.591	16.7003	15.5689	21.4865	17.1943	25.9806	30.1181	23.5302	22.22	30.8498	18.7554	30.2395	25.0443	30.1716
ENSGALG00000012870	AGK	1	43.6496	53.279	58.3617	60.6332	76.5012	65.2687	53.0946	59.2983	48.3898	57.3651	61.5151	61.4632	35.67	55.8109	44.6451	40.4191	49.2539	56.227	39.669	47.6413	38.0999	43.4981	33.3138	44.3433	25.7752	30.3954	27.9463	27.6618	37.6131	30.5849	32.9271	42.0757	37.8637	26.0364	31.9361	34.133	27.5363	25.0628	27.8065	29.4622	29.0763	30.3869	30.8751	28.5114	31.3371	38.0272	26.4302
ENSGALG00000012875	WEE2	1	13.0999	23.1813	25.0444	52.6236	62.1606	31.6868	11.0928	13.3894	13.8117	20.866	17.0152	16.1835	6.34996	12.8962	7.75476	10.0967	9.49203	17.9967	4.07609	7.74821	4.50667	6.83009	4.54079	9.60045	1.77721	0.955261	0.030744	0.244384	0.0636254	0.37655	0.821357	0.518474	1.72102	1.37271	1.14377	1.58287	0.687041	0.281254	0.602921	0.165483	1.07837	2.03149	0.241099	0.46115	0.498556	0.184265	0.431201
ENSGALG00000012903	PIGN	1	10.1788	10.8009	8.59595	11.5642	14.5314	10.5523	8.53251	10.4868	9.35105	10.2409	9.91951	10.1875	9.14726	10.1765	9.13447	8.72401	9.08329	10.171	8.14444	8.53401	7.13846	9.69312	6.34686	8.18513	7.54644	6.53523	6.85616	7.07758	5.71558	6.33553	7.2852	6.95584	8.52816	7.01407	5.44151	5.95386	7.06705	6.46712	6.61037	6.54428	5.43526	6.02001	6.37926	6.46706	5.79866	5.36236	5.18029
ENSGALG00000012938	AMN1	1	20.5901	13.3341	18.4981	29.3858	27.5415	17.2086	15.1484	12.8447	15.3913	18.2184	15.3729	14.3318	10.5747	15.142	14.1676	13.7387	10.8635	17.4571	6.8178	15.0495	8.86036	16.5106	6.77664	12.2571	4.51135	2.45612	4.09247	3.16677	3.35322	2.88539	4.0296	3.26235	4.85285	3.61333	2.48932	2.41507	4.46143	3.41242	4.13057	4.26655	3.33595	3.17393	3.94026	4.06864	4.18874	2.65011	2.9107
ENSGALG00000012941		1	3.70473	5.00093	6.74644	7.36123	8.68539	4.72976	1.8386	2.67302	2.94346	4.03666	4.05421	2.88093	1.77079	2.58314	2.19392	2.02101	2.49051	3.2036	1.62513	1.91917	1.8325	2.27949	1.17417	2.26656	0.339428	1.00588	1.04053	0.868233	0.531241	0.94404	1.07127	0.655265	0.835216	0.0541993	0.572677	0.734001	0.454251	0.289809	0.382575	0.0865663	0.27139	0.161664	0.242436	0.220943	0.588296	0.148989	0.261138
ENSGALG00000012968	RMND1	1	60.4974	54.1861	53.0042	55.2579	67.9064	54.7132	47.4614	49.1755	50.9599	53.094	53.5174	47.5538	51.1337	55.7595	49.6593	56.617	54.3655	51.667	43.4245	46.9391	46.4213	57.1402	38.1151	46.8245	38.3606	45.4938	33.1008	36.0182	40.1108	39.3831	34.102	34.732	40.0003	28.685	33.585	32.518	28.2882	31.5091	29.8905	30.5155	31.854	31.2991	20.956	19.5535	26.0108	23.1418	23.7349
ENSGALG00000012984		1	3.32056	6.28039	10.0563	15.8067	18.601	13.8799	4.90497	8.81993	6.14505	10.631	8.4533	11.4172	2.64719	4.61824	3.2595	3.10974	2.95156	9.10515	1.46359	1.59223	0.78317	2.43354	1.3765	3.17654	0.0184397	0.112685	0	0.00926353	0	0.0345388	0.0304591	0	0.0127213	0.047745	0.0391633	0.0318737	0	0.0183938	0.0242124	0.00581831	0.123155	0.0798603	0.0327141	0.0113101	0.0842924	0	0.00663503
ENSGALG00000012987	CCDC77	1	22.7038	26.8226	28.8343	40.0249	49.149	29.2164	23.417	20.7129	25.1951	25.7713	29.4183	23.8693	19.9982	23.2297	21.8704	17.2794	19.4456	27.6962	11.3659	15.2356	10.2696	15.8112	15.8723	17.8853	3.05589	7.54633	5.97134	4.98986	5.00476	5.78884	4.74403	5.24495	5.82021	1.47933	4.40619	4.23449	2.30769	2.24611	1.90133	0.788408	2.364	3.19495	0.776684	0.770732	1.08048	0.470858	0.996884
ENSGALG00000012992	WNK1	1	45.0672	42.0089	37.1846	41.0555	41.4716	54.6684	36.1285	46.1883	44.107	36.1625	36.0923	55.5332	55.5994	43.4944	37.489	47.6142	39.4482	32.5623	34.0134	23.4794	25.4794	31.8013	28.1001	25.1614	27.1467	23.796	15.7853	19.2023	13.9829	17.6859	17.7666	18.635	16.3605	12.0877	16.6176	19.4204	15.7867	12.1143	12.5409	10.0024	10.1022	13.3967	16.3551	15.3349	13.949	11.2053	9.94663
ENSGALG00000013005	SNRNP48	1	40.7854	32.8527	41.0102	62.4161	62.3329	49.7659	41.4256	32.0195	33.6286	41.7109	38.8467	38.7135	31.4937	37.6529	36.5583	31.6817	28.6479	40.4055	27.8306	36.6108	25.2956	27.8691	27.2185	38.8118	22.3943	28.1642	16.8682	16.1826	19.7289	19.8406	20.994	17.5375	23.2103	15.3317	18.9608	16.8503	19.1488	17.5111	20.3541	16.071	17.9263	19.3547	14.5028	9.98408	14.8491	11.2262	13.9608
ENSGALG00000013007		1	0.934914	0.885003	2.06382	4.48123	3.24797	1.69406	0.673421	0.931045	1.58144	1.94234	1.52902	0.891517	0.338873	0.814893	0.49048	0.699576	0.765886	1.45227	0.253618	0.250684	0.2822	0.959038	0.229665	0.408106	0.12874	0	0.052685	0.521658	0	0.141754	0.108569	0.0297428	0.031705	0	0.118347	0.0443753	0.138603	0	0.0567572	0	0	0.0465053	0	0	0.0423614	0	0
ENSGALG00000013018	TPRKB	1	17.4549	17.4978	22.3072	22.8659	23.9702	25.9387	15.0663	17.2361	20.3686	18.6344	17.2876	25.2362	12.8632	15.8864	19.6165	15.62	11.4503	25.806	12.307	14.6914	14.7132	15.1382	12.4764	25.2502	10.7457	17.1337	11.5632	10.9973	8.5724	11.2514	11.8808	10.3305	12.0124	11.5388	9.64679	12.8149	9.09328	10.8696	10.634	11.4098	9.29035	12.8643	8.13086	7.99169	10.0245	9.15753	8.7932
ENSGALG00000013036		1	96.4545	102.181	95.2094	98.1109	118.426	120.877	97.7085	102.229	85.7751	93.4027	97.3177	111.267	79.5666	90.9165	82.6628	69.4368	85.4654	110.982	81.84	86.4001	89.0925	74.3906	87.7685	87.7207	68.1762	75.6489	66.679	68.1981	66.2472	68.5118	70.5455	79.4723	66.0843	71.335	64.6932	76.2869	71.7514	69.5577	66.8146	65.6216	62.7532	63.4198	76.0802	72.0605	71.1863	75.1674	59.5664
ENSGALG00000013037	BCL2L13	1	34.9636	47.1247	42.6796	69.8487	80.0414	54.964	34.4069	39.5668	31.4853	34.3642	37.993	41.3981	44.4524	35.6908	34.0934	34.5336	35.8823	51.0151	42.5198	32.4922	30.3174	30.0085	31.2428	44.289	29.2573	25.2442	19.5059	24.4316	20.8314	22.2261	22.979	24.449	19.5209	20.2898	20.5681	25.0357	22.0489	12.8703	16.9356	15.75	15.6707	18.0323	24.7425	23.0871	21.7632	17.566	17.8825
ENSGALG00000013097	SLC15A5	1	9.3576	12.4118	16.9183	19.476	32.9214	30.0051	10.5996	16.8603	10.8989	16.0386	18.1884	20.5273	6.58335	11.9169	9.56805	7.74925	7.82342	20.7972	4.33371	6.14816	2.98211	6.2873	5.2892	13.3479	0.0669442	0.79032	0.0551198	0.202417	0.209761	0.28312	0	0.144656	0.168689	0.0166993	0.154508	0.092472	0	0.0146252	0.0195562	0	0.060277	0.0162065	0	0.0415813	0	0.0171648	0
ENSGALG00000013143	PDE3A	1	5.83636	8.15898	5.97661	6.3007	6.60892	6.32318	3.74407	3.8907	3.48995	3.961	5.73253	3.72605	2.71381	2.64647	2.12382	2.62589	2.49766	3.08881	1.44489	1.53844	1.63636	1.07722	1.30135	1.88403	0.538689	0.744519	0.117439	0.180545	0.321046	0.295407	0.298643	0.197394	0.333204	0.881886	0.631443	0.519776	0.523726	0.651885	0.441259	0.591284	0.460194	0.494037	0.888651	0.711382	0.578473	0.424603	0.49196
ENSGALG00000013160	CHMP5	1	98.8058	91.1707	93.6587	105.553	110.021	98.4689	84.6978	94.9679	91.8806	106.279	98.8574	98.8482	70.0435	91.3977	91.6693	93.2996	81.4481	104.105	67.2449	86.4809	75.1481	96.6348	75.5831	92.899	54.5814	82.9701	65.8105	63.5534	64.0318	72.2413	62.9822	61.6621	69.7274	72.7272	58.9667	64.8369	64.0028	66.6327	63.4549	76.6364	67.1954	72.9967	54.2682	51.1185	50.7828	58.6273	56.4374
ENSGALG00000013173	PYROXD1	1	16.1278	18.0429	24.3176	34.1516	37.6261	33.1411	12.9644	18.6379	18.32	25.1833	19.9999	25.4861	12.8142	18.6517	13.9174	11.5046	11.1806	21.4075	11.12	10.0487	11.898	9.68647	8.0246	13.1899	10.4811	10.9399	9.62826	11.0525	10.229	9.72554	11.3529	8.85518	9.63943	7.90863	7.85547	10.7971	9.07804	8.54285	7.17507	7.62295	7.17606	9.1623	9.73788	5.28258	6.53325	7.04941	6.47354
ENSGALG00000013183	TERT	1	1.20512	1.97418	2.4204	4.87524	6.25126	3.53306	1.37449	1.37809	1.42798	1.87603	1.69889	1.87746	0.74094	1.18379	0.803065	0.794503	0.935452	1.8859	0.57406	0.877517	0.630458	1.0055	0.391746	0.726406	0.254578	0.178711	0.265196	0.229155	0.229074	0.180493	0.155429	0.451775	0.316288	0.239814	0.208976	0.498996	0.168018	0.397598	0.234186	0.0679731	0.298122	0.280696	0.0703982	0.291368	0.234767	0.101653	0.241023
ENSGALG00000013187	CLPTM1L	1	101.092	73.6543	93.982	92.1531	103.377	104.544	74.0806	82.2097	82.114	108.331	106.736	95.5456	72.9669	81.3099	81.1662	82.5922	72.937	97.1862	74.3356	69.5118	68.0133	80.3174	75.2559	89.7959	51.5913	65.2998	57.1126	55.3258	60.3111	62.4148	60.7495	51.8388	59.3192	71.1714	56.6237	56.3728	61.9237	58.2508	58.5837	75.8104	67.2001	56.2147	73.083	52.5251	61.2704	59.9599	68.9299
ENSGALG00000013225	VAT1L	1	331.736	284.668	323.473	379.15	413.843	477.294	190.169	229.794	244.779	306.66	352.628	379.311	264.081	244.409	268.23	179.413	171.624	279.142	162.748	184.814	169.392	141.385	54.791	266.276	7.96249	13.7136	3.32665	6.44184	3.21182	5.23113	5.16702	6.09236	5.38959	54.4545	6.74386	5.68515	17.776	16.3436	17.749	62.2123	29.6121	13.5419	86.4291	53.0935	47.1687	126.075	53.1941
ENSGALG00000013293	GLDN	1	3.37187	4.96012	4.60208	3.77188	5.14137	4.93346	2.24562	2.81329	3.15778	3.34318	3.70342	2.63095	1.35134	1.44194	2.64007	1.3405	1.20531	2.51204	1.76661	0.593266	1.06924	0.753302	0.953441	2.74562	0.309568	0.776675	0.338483	0.0523672	0	0.229474	1.82162	0.166875	0.533009	0.618182	0.356256	0.213516	1.95368	1.00903	2.58314	0.720015	1.43734	1.08525	2.25003	0.541871	1.91549	0.434603	0.780498
ENSGALG00000013403	MSANTD3	1	41.7264	60.9379	58.4959	80.62	93.9169	87.5863	35.1397	58.7228	53.6747	60.1813	64.4834	81.8683	44.2703	55.4684	55.0113	47.1633	48.9146	77.8423	38.4314	33.6743	37.2317	44.6702	30.5409	49.4313	33.9655	30.7928	24.0728	28.6634	24.873	28.5831	27.6675	26.7717	28.3268	21.0786	22.4848	24.3536	26.6258	19.5216	27.3226	18.2688	18.4723	22.978	23.3426	14.8744	21.2871	13.4873	18.5115
ENSGALG00000013406	EOGT	1	14.2824	7.48216	6.98843	8.81325	7.36809	5.26027	3.34812	4.50893	4.13182	4.41267	5.4675	2.43281	3.15025	3.45129	2.92326	3.86493	2.30117	2.4115	3.38076	3.17652	2.506	2.61511	0.963632	3.35887	2.15031	3.47982	0.939837	1.70214	2.39614	2.37807	1.14276	2.36069	0.787892	0.513464	1.13898	1.58059	0.435133	0.843615	0.569586	0.54665	0.433403	0.695363	0.262727	0.318609	0.183171	0.302986	0.21399
ENSGALG00000013422	RHNO1	1	7.74255	10.5837	11.1202	18.5932	22.658	14.5485	8.53436	8.30138	9.1112	9.58134	10.0535	10.9121	5.85124	8.75807	5.16254	6.68339	7.41457	11.2647	2.36899	5.20534	2.27971	6.95985	3.46398	6.02357	1.20973	2.34854	1.81022	2.69298	1.04393	1.91616	2.33478	2.55204	4.1344	0.694489	1.2441	1.31226	1.54824	1.58116	1.21975	0.513207	1.28604	2.08926	0.956982	0.357914	0.374355	0.355247	1.00046
ENSGALG00000013468	TLR3	1	2.1169	1.11905	2.06118	3.6585	4.22581	2.51946	0.941726	1.00459	1.41887	1.84784	2.02609	1.65664	0.719057	0.838089	0.864251	1.02418	1.07181	1.60174	0.452093	0.540576	0.372562	0.671089	0.56141	1.04465	0.0290096	0.195586	0.444366	0.410015	0.225365	0.26176	0.277656	0.31194	0.318456	0.163811	0.0632702	0.361626	0.315295	0.0480578	0.229001	0.472619	0.138002	0.348243	0.116429	0.0546483	0.391418	0.145	0.136649
ENSGALG00000013484	ZPBP2	1	0.194609	1.10992	3.00599	1.58949	4.24674	3.20614	0.453304	1.0868	1.08919	0.650531	1.32604	1.50792	0.266188	0.609049	0.697496	0.0894014	0.327282	1.57204	0	0.599961	0.13757	0.256151	0.880033	0.69284	0	0.0402355	0	0	0	0	0	0	0	0	0	0.0319012	0	0	0	0	0	0.0334342	0	0.0282097	0.0423761	0	0
ENSGALG00000013528		1	0.537529	0.750521	1.09148	1.61329	2.59344	1.27104	0.468691	0.629874	0.756419	0.453944	0.816467	1.17807	0.183906	0.576196	0.683345	0.467177	0.454477	0.825702	0.317704	0.723552	0.254453	0.155224	0.557879	0.604041	0.0642384	0.141291	0.131014	0.130485	0.248606	0.14437	0.215004	0.356154	0.290199	0.0724789	0.13778	0.267913	0	0.0855691	0	0.0616695	0.0874186	0.280265	0.138484	0.0399442	0.0298473	0.0247646	0.0232751
ENSGALG00000013537	TPM3	1	304.381	282.822	285.192	283.764	283.856	300.305	284.124	307.362	282.411	283.341	264.084	294.031	252.539	263.729	247.914	233.32	203.858	256.225	190.445	220.435	159.442	214.715	236.213	207.233	144.767	181.802	105.637	125.758	110.992	138.494	117.786	132.444	116.242	98.8002	119.244	119.97	115.021	111.698	107.494	102.697	102.872	108.92	121.608	120.16	112.635	95.7656	101.523
ENSGALG00000013594	PARD6G	1	20.8142	22.3106	18.4299	18.9663	23.688	17.8009	13.2917	14.5506	14.3412	12.0254	19.6256	14.2067	14.8077	12.9278	14.4104	13.9458	17.7589	12.2263	11.6597	10.6605	9.20087	12.1115	11.2803	11.5823	8.04697	7.54913	7.00382	7.008	8.19321	6.73877	5.93467	7.198	5.8946	4.631	7.27844	5.60127	4.36771	5.39701	4.42879	3.64782	4.14124	3.38615	3.63017	3.79704	3.5714	2.14731	3.84821
ENSGALG00000013600		1	2.46539	4.99058	7.51899	8.25421	11.7322	11.7	3.46384	4.83285	4.26426	4.67261	4.95854	8.12521	2.35262	4.22799	2.80324	2.18036	1.66977	6.94087	1.26626	1.23253	0.747741	1.31648	0.867743	3.14395	0	0.0621641	0.0249686	0.0614442	0.0302106	0.104183	0	0.0910536	0.0723264	0.114264	0.0605895	0.121071	0.0485011	0.0200552	0.026709	0.0388105	0.190288	0.176512	0.0440384	0.094852	0.0846232	0.135245	0
ENSGALG00000013626	GMNN	1	124.03	178.785	208.602	262.639	374.939	199.561	130.23	123.275	138.499	142.326	158.574	112.641	84.1977	150.16	134.603	94.9787	105.758	152.54	77.9417	134.765	113.467	86.2791	99.0293	133.953	58.1375	97.9153	68.5111	50.8501	82.9645	67.3968	49.2323	77.7627	97.9957	30.6275	56.169	79.4069	36.4401	50.246	48.4568	29.9231	42.4607	60.9687	22.5209	31.3835	29.375	26.3059	32.6263
ENSGALG00000013647	TFB1M	1	22.771	27.5173	27.4025	26.3018	31.0671	29.3759	24.0032	23.9683	25.8421	30.0683	28.9978	23.9583	21.8565	26.6468	24.642	28.747	20.6371	25.4872	15.8042	20.8981	18.2853	25.9525	14.6689	21.6093	12.9406	15.3602	12.2554	13.0406	12.9844	13.4808	13.4585	12.9364	13.5698	12.8677	14.0526	14.776	15.3162	13.8024	13.2836	13.2097	13.9052	15.0641	13.3686	9.58576	12.4097	10.4602	12.7595
ENSGALG00000013663	FGF20	1	9.54382	12.7282	19.8563	24.0495	27.0237	21.1696	10.0798	11.1802	14.8603	20.3099	17.9471	14.7467	5.88169	10.215	8.3146	15.0811	8.15328	9.86405	2.87988	2.85492	2.51611	8.40199	4.85664	3.55659	0.321557	0.395323	0.232923	1.18322	0.801059	0.599342	0.338976	0.527451	1.47874	0.665615	0.699229	0.80996	0.336439	0.10621	0.888534	0.281514	0.301745	0.586125	0.0583791	0.0505185	0.639209	0.124635	0.174565
ENSGALG00000013688	UROS	1	33.7132	40.4734	52.4564	74.2003	93.7151	66.7772	31.3357	39.933	32.2738	47.4925	40.1839	42.5096	16.6134	29.171	24.9114	22.808	20.5372	35.2512	16.2101	19.0489	13.2807	21.3794	12.882	22.0959	10.4494	7.90445	8.85628	7.43638	9.93282	7.75412	8.96502	12.3291	10.1286	8.14528	9.81733	8.90534	9.8724	9.28717	9.35689	8.04813	9.78688	8.77813	7.92794	8.93453	8.42644	5.81097	7.04925
ENSGALG00000013715	DLC1	1	3.0409	0.963516	1.13577	1.14279	1.14591	0.777629	0.726361	0.439557	0.318357	0.238347	0.558479	0.338939	0.194634	0.140031	0.24085	0.214102	0.148137	0.298506	0.216251	0.163527	0.181822	0.0345062	0.114108	0.442188	0.0315335	0.046536	0.0173234	0.11148	0.0166931	0.0629453	0.0921971	0.0734912	0.0134536	0.0584151	0.054641	0.0656959	0.0545936	0.0415682	0.0138705	0.100507	0.0565291	0.0607314	0.117709	0.0392838	0.152386	0.753396	0.04549
ENSGALG00000013725	LONRF1	1	17.5019	19.6363	22.062	31.0122	36.2877	26.2034	15.8813	17.9061	15.9328	21.7074	25.2352	19.0471	12.7996	17.4575	14.0199	19.4193	21.1943	19.8537	9.91829	12.2235	9.66876	15.9387	11.5409	16.6506	5.42899	7.96021	4.6885	7.01209	3.92601	6.84282	6.26325	7.85255	8.17186	6.1035	5.37302	5.25414	6.03777	6.9264	6.81423	5.37465	4.27538	8.52551	5.10432	5.27761	6.6672	7.20866	4.84837
ENSGALG00000013738	OPTN	1	76.072	77.522	87.0453	123.145	130.12	119.594	59.3696	69.9681	72.5786	92.004	87.0602	106.726	72.9446	82.6155	83.5906	66.4284	74.8899	92.4582	76.7341	79.0253	73.562	80.8384	45.0029	90.6741	72.5636	55.1826	47.4323	42.0747	37.9036	43.8048	54.2765	39.3078	43.1325	46.4229	43.2288	51.2833	49.4436	49.2626	47.9812	46.2619	45.9588	43.9693	51.7228	39.8651	47.3372	37.1705	40.7933
ENSGALG00000013742	EZR	1	71.514	68.6941	64.823	90.3701	90.431	88.5386	52.5938	56.7517	51.0296	67.9783	61.9837	70.8441	41.1869	46.1149	34.8044	35.6195	37.1521	57.0407	35.6135	36.6218	33.2957	34.7014	23.8463	39.8146	39.0151	24.2557	27.335	26.4312	21.0795	25.3955	37.1706	36.3343	26.4128	13.2888	24.6215	32.8759	21.8336	18.1613	14.3696	10.2848	13.2749	21.9934	10.1963	9.68352	9.28208	5.94708	8.19447
ENSGALG00000013759	MRPL47	1	47.6364	49.4574	50.8754	56.5515	68.3788	46.7885	49.0824	43.2411	47.7538	49.5401	47.0749	37.1658	34.5304	43.0917	41.581	39.2469	35.3406	43.95	36.173	45.3345	42.1438	43.7301	46.364	40.887	35.6717	45.7477	40.5119	32.2141	41.6003	40.4493	35.1503	35.3914	40.7749	33.3453	40.7377	43.1318	38.1808	36.7883	33.7281	35.8105	37.7063	40.1111	30.7905	28.866	29.4199	25.6035	30.7868
ENSGALG00000013829	REPS1	1	23.656	22.3083	21.2186	29.9718	29.8938	25.5845	18.2747	21.0278	20.2478	24.708	21.8078	23.266	21.6671	20.4786	17.4338	25.4267	17.8573	22.0627	15.956	15.6653	15.6402	18.8372	15.9271	19.0158	13.7763	14.4502	11.7336	13.6445	10.9408	12.6295	12.7841	12.8164	11.1052	13.6235	10.1526	11.6567	10.6168	9.87775	10.0781	11.2026	9.09194	11.4501	14.5102	11.0034	11.8795	10.5449	9.26467
ENSGALG00000013874	PEX7	1	11.1835	13.4622	14.4268	18.0021	22.2505	17.5753	10.5464	12.974	13.6022	13.0315	13.7661	15.0669	10.3627	11.2442	13.2665	11.5481	13.3888	13.8786	10.4419	9.20703	11.8601	11.597	7.85683	12.609	8.91168	8.76375	7.29194	8.23785	8.21998	6.68211	6.98065	7.381	7.5237	9.45537	7.53028	6.50922	6.83199	6.98316	7.80034	8.16235	6.52744	5.94682	11.6723	8.93464	9.041	11.2172	7.89949
ENSGALG00000013883	SNRNP27	1	123.083	134.151	132.948	139.487	169.399	136.125	130.987	122.728	134.412	117.595	129.895	125.388	108.354	116	128.694	104.597	106.455	132.857	105.449	119.19	111.938	113.611	134.199	117.543	94.5717	117.292	89.8697	83.5472	95.9698	93.9561	90.8776	96.2154	95.2294	78.3432	92.8997	101.929	84.7419	100.564	89.053	76.4998	85.5238	96.356	84.5037	88.081	77.9654	81.0749	81.3424
ENSGALG00000013900	MAP7	1	22.6727	25.8532	21.1724	17.0266	18.1005	28.3626	15.4087	19.3755	14.3648	19.1256	20.5717	21.1142	12.6181	11.6662	9.19665	8.79486	9.43428	16.0877	7.33525	5.88321	5.14015	6.04144	9.69858	9.46399	2.31173	2.38926	0.464884	0.512058	0.749608	0.945216	1.27648	0.6272	0.598745	0.793118	0.717959	1.11141	0.993985	0.669702	0.541823	1.38683	0.514696	0.898684	3.41027	1.37935	1.99149	4.31491	0.591005
ENSGALG00000013950		1	33.6655	25.497	34.0246	42.0006	38.2275	33.9127	26.9527	23.4059	32.3888	31.4872	28.9432	21.8737	26.8475	26.1452	30.5863	24.5423	22.1607	23.9239	22.721	22.3215	22.572	24.3645	20.241	24.2436	19.7592	20.1264	19.6029	17.4365	20.0623	19.5407	19.1193	19.9255	21.856	15.5697	16.7156	20.1642	15.6323	16.0201	17.1558	14.4357	14.9772	17.3567	13.2468	13.7197	15.4025	13.9181	12.096
ENSGALG00000013951	AHI1	1	10.8746	6.77432	8.3281	8.45045	11.3769	10.3644	5.64152	6.05635	7.31909	8.71266	9.49188	10.8014	7.85526	7.87766	7.79064	5.84568	7.16657	10.5611	7.38683	6.43053	6.77864	6.71304	5.13549	7.9427	5.27399	5.37531	3.68732	2.18143	3.06146	3.21451	3.02969	2.8106	2.87157	1.8545	2.42149	2.71421	2.29166	2.20284	2.47082	1.56082	1.80496	2.22946	2.01473	1.36224	2.35341	1.55798	1.76881
ENSGALG00000013993		1	28.1167	11.4035	17.1507	32.1199	28.4652	27.1897	19.8434	8.94273	12.8058	22.1716	22.2287	25.3788	11.0667	7.85046	9.3736	8.86822	8.64035	17.5897	4.20688	4.36301	5.64557	6.83371	5.99437	11.6573	0.389414	0.946022	0.514318	1.10684	0.290202	0.769043	0.680646	0.335196	1.0258	0.48498	0.411403	0.520004	0.551202	0.390363	0.371003	0.439352	0.23793	0.555742	0.452784	0.340791	0.635654	0.88748	0.240195
ENSGALG00000014030	CASC1	1	0.676696	0.683821	0.788577	1.53593	1.97454	1.18811	0.54355	0.609816	0.516678	0.573273	0.561405	0.684961	0.329063	0.646178	0.364463	0.211939	0.344742	1.01304	0.283706	0.439253	0.167038	0.299885	0.450339	0.307999	0.315092	0.236278	0.119611	0.0732445	0.0622481	0.217271	0.181496	0.188353	0.166608	0.0904898	0.105048	0.116929	0.218842	0.0795938	0.0424982	0.0615566	0.0982006	0.087564	0.0174641	0.0150504	0.13471	0.111605	0.0699797
ENSGALG00000014066		1	43.6712	49.5504	59.1568	56.9573	75.2885	60.8496	40.4244	38.6699	43.0531	40.7231	47.9147	44.3986	34.5192	37.022	43.5852	32.7339	38.2694	42.2444	32.8277	36.1316	37.2895	34.0385	37.4217	45.6305	27.6621	35.8368	26.0055	23.2662	33.2433	27.2179	25.7438	29.5353	32.4043	21.6274	29.8743	31.4899	22.519	24.0057	24.8242	21.9719	25.9748	30.2983	23.2551	25.2307	24.1981	18.7047	21.0209
ENSGALG00000014081	OCIAD1	1	63.5732	63.0495	79.3972	88.6189	114.328	87.7981	63.9387	64.7262	68.6904	75.6396	80.9866	75.6522	54.2274	70.0162	63.7758	58.0455	61.6863	70.6308	56.0696	53.9344	57.186	54.6556	58.8573	60.7273	51.9443	60.4063	42.9598	41.1021	49.8757	43.8246	49.4044	43.4706	49.0651	38.613	47.2164	42.4461	45.8479	44.0007	47.8649	39.7097	48.4466	45.1428	38.5069	32.4974	40.5365	38.8867	41.4341
ENSGALG00000014124	TEC	1	7.50203	6.84029	7.44019	13.8884	15.9291	7.19234	3.87963	4.46436	4.68274	4.68235	5.04989	4.26684	1.99241	2.82709	2.19791	2.77222	2.77234	4.08277	1.00293	2.09088	1.34945	2.2576	1.85454	2.94417	0.638568	0.83057	0.901484	0.642118	0.671671	0.746393	0.58332	0.752588	0.581476	0.501127	0.82299	1.2235	0.421365	0.495015	0.471833	0.342923	0.551777	0.746992	0.330796	0.315917	0.227219	0.200545	0.224099
ENSGALG00000014138	NFXL1	1	33.8224	32.2617	40.5067	37.8067	59.3364	34.6854	25.8413	23.9143	39.6497	24.923	58.1394	29.9244	30.8885	22.568	31.9119	20.6345	45.6802	27.4974	24.5819	17.944	26.7485	14.7578	35.0107	23.3017	19.3057	22.505	20.801	13.6081	20.3523	14.1329	15.9001	12.8449	12.478	8.25977	17.7424	16.8826	10.0599	6.32418	8.96143	6.53829	9.11652	9.49514	8.17311	6.31436	8.17792	5.74527	6.52585
ENSGALG00000014166	TSPO	1	34.6704	25.7207	27.3684	24.1983	35.4978	28.8905	33.1562	21.7661	25.2147	19.1779	27.2962	23.0441	21.2666	16.8839	21.502	15.6937	21.2576	22.3339	21.3331	14.3204	15.9023	13.8336	22.5629	18.2313	15.6811	11.6352	11.7558	7.23509	14.7809	7.97863	9.57161	11.1681	9.67804	6.3142	13.4071	11.8921	8.90685	8.13407	8.38631	5.86246	11.3639	8.76128	7.25096	6.84323	7.98122	5.71496	8.76379
ENSGALG00000014167	TTLL12	1	68.6439	69.1804	76.5715	95.9782	102.858	85.4758	62.233	70.0487	68.4672	87.8061	74.4707	76.4204	60.1054	72.9831	74.3439	57.9564	66.2341	74.7583	65.5717	58.7269	64.63	64.8867	57.4897	65.1795	66.5669	56.5788	55.075	50.3764	53.0472	50.9159	57.5591	52.6737	52.0653	66.4749	55.4904	44.4675	55.9927	59.1162	55.1226	66.1138	64.8807	45.2481	57.5635	59.0123	50.9491	36.3155	58.5575
ENSGALG00000014194	SAMM50	1	96.2364	99.1162	107.275	117.789	144.527	110.561	96.704	102.473	97.6286	107.836	110.209	96.2144	79.3108	87.8082	81.8346	78.4742	80.643	88.4188	64.9002	66.9124	57.9024	68.5256	72.2285	73.5295	48.9615	64.2856	40.3787	48.1739	56.4533	51.8641	47.1463	50.4316	49.8464	52.5992	51.5073	49.4695	46.2682	46.5467	43.9572	48.6548	52.048	45.0154	46.3903	48.7262	42.8764	41.4596	45.8544
ENSGALG00000014258		1	1.07913	0.584318	0.68948	1.36041	1.55205	0.795259	0.126039	0.484353	0.762514	0.305388	0.487802	0.454898	0.236115	0.201332	0.0918738	0.149295	0.211445	0.355613	0	0.446039	0	0.126471	0.100525	0.0663335	0	0.0457843	0	0	0	0	0.0869852	0.0335236	0	0	0	0.035798	0.035633	0	0	0	0	0.150297	0	0	0	0.0400777	0
ENSGALG00000014261	UCH-L1	1	609.643	855.165	826.596	965.764	993.076	947.398	386.226	460.132	420.35	543.313	405.776	557.555	143.115	272.864	184.656	159.78	110.556	385.336	79.0682	116.764	49.9778	153.027	87.9844	171.013	17.6444	15.1474	14.7601	18.9201	9.63999	21.706	26.5931	32.21	22.8361	93.399	22.1825	29.7503	60.9766	86.1469	81.7551	118.577	61.5536	60.1034	137.428	179.278	184.15	254.146	108.476
ENSGALG00000014408	LLGL1	1	73.7439	108.082	102.818	115.14	141.985	131.073	81.2521	94.6453	86.9695	87.0697	86.4374	94.912	58.6861	69.7535	54.9178	48.6131	59.2756	88.819	39.0532	41.7704	29.5049	46.7885	47.5208	51.7011	21.9919	23.8388	15.3476	15.0368	13.126	17.4617	14.0043	18.0785	11.6406	13.8785	16.3434	14.7461	12.9013	10.84	10.4701	9.08805	11.2568	11.5452	11.5823	12.9399	12.1168	7.60075	9.02176
ENSGALG00000014442	GAPDH	1	3265.63	2874.44	4021.15	5010.99	5806.53	5118.57	3426.38	3817.81	3153.02	4082.13	3983.82	4975.42	2033.59	3423.12	2606.82	2588.4	2385.86	4615.8	1617.09	2884.02	1558.9	3190.95	2185.19	3185.12	993.888	1130.45	859.654	808.891	1160.61	999.633	991.573	1127.62	1032.58	1047.87	1152.63	1356.26	1144.99	1049.34	1126.55	1087.05	1178.91	1326.52	1440.4	1525.14	1695.4	798.499	1491.83
ENSGALG00000014447	AK3	1	32.3386	44.0537	44.9853	52.9986	65.6676	37.9262	31.609	30.1868	30.7145	35.9066	33.9192	30.6932	16.3098	26.6594	21.8824	22.5691	29.5878	34.7748	19.0597	28.3654	27.7106	28.8237	28.9274	26.223	20.7461	28.5894	17.9358	10.4661	22.4272	18.1978	14.9728	19.8475	14.5879	4.08876	11.6995	20.2791	7.22966	6.85218	3.79722	3.48804	6.93028	11.1416	3.06718	3.17007	2.88569	3.73603	3.30808
ENSGALG00000014448	CDC37L1	1	35.9378	39.0532	46.437	47.3005	59.9525	55.2855	31.2868	41.7075	35.7433	46.6327	43.6294	51.5394	26.6163	40.2563	32.7007	31.0648	31.136	50.8414	26.4954	28.8846	24.3985	33.4842	25.4441	33.6542	15.8912	21.5667	14.1021	11.1715	16.5682	14.7287	12.1882	12.5915	15.9872	9.36679	12.3016	15.0011	10.0285	11.5566	11.8932	10.0736	12.3261	13.7593	8.36841	6.72444	7.07333	10.4237	8.3942
ENSGALG00000014453	TENT5C	1	29.0807	43.2087	60.3767	107.261	99.1538	96.4705	35.3471	63.0339	42.1365	93.4753	71.206	74.9	28.1445	38.7884	31.9476	34.3739	35.2561	66.1173	24.7307	15.2075	17.9376	23.6641	20.824	29.7571	6.39492	13.3314	3.49996	4.89936	3.09714	5.22748	2.81945	4.83929	3.12697	1.42025	2.85793	3.72639	1.09907	1.20962	1.21423	0.862242	1.20174	1.51717	0.937784	1.03953	0.993126	0.998792	0.979858
ENSGALG00000014467	COPS7A	1	150.827	170.301	161.707	162.195	213.368	175.019	174.521	165.378	149.336	159.539	191.876	160.733	122.041	147.209	134.675	127.441	161.831	165.377	120.653	144.992	113.465	122.249	165.071	146.215	109.269	109.29	105.936	91.4512	132.055	99.5617	88.9813	105.061	87.7005	94.1542	118.421	97.0494	90.9395	97.9611	90.5847	93.38	105.224	93.5357	105.215	111.725	107.983	106.217	103.718
ENSGALG00000014568	EMG1	1	53.8521	56.5559	59.2381	62.4982	91.7995	59.252	65.0821	55.9044	60.1087	57.2119	64.1395	47.8406	48.0239	56.9675	55.4781	46.2375	51.5384	62.339	50.2487	62.9361	44.9503	44.7313	66.8238	62.9805	35.8943	49.1009	31.3372	29.4554	38.4523	40.7257	31.3971	32.7167	35.1433	27.7927	33.7852	42.3878	27.2735	29.9617	33.9452	26.622	29.7132	39.8712	27.6959	30.3049	29.5056	27.5355	32.3083
ENSGALG00000014607	STARD3	1	24.8868	28.4018	29.0598	42.3673	49.0209	41.5734	34.1809	39.4581	27.401	39.6333	37.856	38.1367	29.9346	33.5241	25.497	31.3847	32.2085	40.0366	25.5575	30.9177	21.0335	33.1974	29.9933	33.8293	19.7592	22.9356	16.1148	17.4674	18.5896	19.0739	15.6613	19.3981	15.8915	14.6055	16.8606	17.8399	13.7113	14.2277	14.3391	13.0352	14.3697	12.1982	13.5248	13.6365	13.7371	14.2328	14.6085
ENSGALG00000014615	LAMA1	1	12.3394	9.37245	9.99383	15.4629	12.815	12.6398	7.70468	12.4844	7.78009	16.3906	18.4628	12.6382	5.54195	9.77665	5.8391	8.84383	9.7683	13.1972	4.64348	5.48437	2.96729	5.89155	5.43894	7.92437	0.599422	1.64533	0.74623	1.3159	0.947916	1.01503	0.647747	0.875482	0.840751	1.12134	0.98694	0.635851	0.802551	0.554528	0.690168	0.707569	0.57303	0.725476	1.27094	0.525901	0.745124	0.591588	0.673065
ENSGALG00000014680		1	1.89678	2.35783	2.62182	5.0644	4.63519	4.01938	2.03079	2.00553	1.59014	2.09027	2.36833	3.30408	1.08049	2.30366	1.85948	0.995714	1.01208	3.13252	0.857736	1.97462	2.06965	1.71296	0.619454	2.83319	0.257783	0.838537	0.191705	0.752007	0.8341	0.634121	0.603217	0.548089	0.44459	0.230245	0.621159	0.355956	0.286326	0.422072	0.315532	0.358104	0.260148	0.353391	0.185336	0.350309	0.356597	0.332586	0.315973
ENSGALG00000014711	PLPP1	1	20.657	21.2718	25.0581	32.2474	42.7944	21.0739	15.5224	16.0273	17.9294	20.2404	20.3059	14.4393	9.74778	20.1763	12.4423	14.3098	13.0639	16.9276	9.03229	12.6019	10.1682	14.2179	12.5002	12.18	7.72337	8.59831	7.09299	6.72621	7.42341	6.9245	5.96576	8.31332	6.41952	6.72784	7.45849	4.06827	5.85291	8.00217	6.01635	6.8228	6.54879	4.88442	5.22355	6.28391	4.97383	3.14096	6.83669
ENSGALG00000014713	DDX4	1	0.323863	0.755272	1.07979	1.25454	1.3631	1.35888	0.369179	0.348161	0.650033	0.515737	0.857163	0.523548	0.187412	0.407302	0.310836	0.376291	0.18806	0.501167	0.144035	0.295699	0.090789	0.229874	0.0543395	0.164522	0.0185068	0.0824012	0	0.0186515	0	0.0415638	0.0308233	0.0240102	0.0254104	0.0138708	0.0320986	0.0255704	0.0516581	0.0122255	0.0486481	0	0	0.0134208	0.026856	0.023099	0	0	0
ENSGALG00000014746		1	3.89717	2.49383	2.16565	2.58436	3.20852	1.65032	1.16144	0.759068	0.701849	1.51085	1.70895	0.408395	0.346713	0.594676	0.582621	0.662041	0.358445	0.439089	0.223478	0.404471	0.348703	0.845182	0.489776	0.445581	0.0508972	0.0447849	0.166872	0.5612	0.30233	0.416943	0.105771	0.0492055	0.191979	0.188158	0.349153	0.455049	0.122918	0.0332298	0.1108	0.32026	0.204023	0.0549244	0.289316	0.218822	0.349285	1.89181	0.529384
ENSGALG00000014750		1	2.32047	3.40913	3.07533	9.77109	9.97817	5.4141	3.11345	2.75122	1.78314	5.33874	2.35767	2.45465	1.15077	2.8191	1.15656	2.46923	1.59684	2.49324	0.35284	0.943552	0.430309	2.28887	1.10523	1.76913	0.0725976	0.387491	0.0599852	0.0735558	0.15616	0.269718	0.151462	0.258549	0.249725	0.272865	0.189424	0.325303	0.327878	0.284916	0.127457	0.115551	0.319287	0.263041	0.105517	0.0453645	0.1015	0.111835	0.0524517
ENSGALG00000014762		1	1.99796	3.59515	4.33026	6.91542	7.57527	9.6354	1.58232	3.07193	1.99558	4.22597	3.55489	6.0939	1.33514	1.90983	1.00612	1.7743	0.711811	3.55484	0.641526	0.69148	0.34496	0.819167	0.383004	1.61562	0.130858	0.0386222	0	0.132245	0	0.129427	0	0	0	0.0326693	0	0	0	0.0570706	0.0383576	0	0	0.031489	0	0	0	0.0335993	0
ENSGALG00000014794	GDAP2	1	28.0857	35.5806	40.2801	60.4605	66.8366	52.7133	34.9475	34.6252	36.1315	48.0816	39.6743	45.3159	26.2668	35.7799	33.6195	33.6867	36.0511	44.534	26.9441	29.7851	27.2471	36.9196	26.3094	36.6354	22.7324	24.6723	24.678	22.078	25.4188	24.7191	24.5431	26.9956	24.9714	25.5533	24.3976	25.5091	23.6527	24.175	23.7307	24.236	23.3064	21.697	22.3149	24.8495	20.756	25.404	21.8813
ENSGALG00000014800	ATP6V1A	1	98.5996	105.733	133.396	139.949	155.25	201.896	115.73	142.721	122.057	170.535	160.187	188.624	92.0116	120.011	102.392	90.2487	103.056	170.419	83.1322	74.9336	79.4136	94.2619	78.2762	104.079	69.0618	65.8017	60.5056	54.0803	58.3267	53.6139	63.0155	63.1204	65.8743	57.2854	55.2366	67.1029	58.8786	50.64	56.6393	57.0426	53.6411	55.5511	58.4424	57.3384	58.6549	53.4689	50.8612
ENSGALG00000014812	SIDT1	1	38.3043	65.8174	74.6613	112.564	125.493	92.7912	57.6328	73.3493	57.8119	83.2375	74.7848	84.1151	39.8088	64.9047	51.021	38.3612	42.0979	87.2555	24.2686	39.33	24.354	37.6835	30.9901	54.8201	3.38992	9.41027	3.55551	2.3904	2.9599	3.53839	2.03046	3.56595	2.56476	0.711267	1.98453	2.64031	0.739955	0.585435	0.62169	0.0843013	0.493263	1.04278	0.222186	0.150952	0.408062	0.135014	0.320172
ENSGALG00000014832	PRKAA1	1	26.7257	24.3459	29.5269	32.5218	40.9499	35.5006	26.3613	29.5837	27.7553	35.4106	40.317	36.5877	23.7337	27.6913	28.3222	28.7176	30.9136	37.7228	22.8053	19.1737	22.8437	28.0272	22.6303	30.9693	13.6539	19.9043	13.4409	12.4003	14.7602	15.2503	15.3147	13.1541	16.1345	15.7156	13.4392	15.1056	15.882	11.6596	14.8685	16.17	16.2426	15.4178	13.8082	10.1702	12.537	12.3261	14.1518
ENSGALG00000014841	HDDC2	1	64.2974	72.6329	69.7217	78.6269	92.0024	70.7024	62.4246	65.0096	62.4407	56.4768	64.4358	56.6258	41.8131	56.2073	61.6967	53.0052	49.4614	58.8322	35.603	55.4975	40.2783	39.2505	39.7685	52.2378	31.2532	36.7418	34.5397	31.0209	36.6617	33.1447	26.4107	33.9536	32.8051	23.8977	31.8464	34.4209	26.893	32.561	29.3087	30.0947	29.8613	33.936	29.8677	29.6043	30.6539	31.3977	31.5964
ENSGALG00000014872	FGF10	1	1.93812	2.73137	3.3964	6.04041	7.18849	4.5027	1.04142	2.50553	1.52017	2.43915	2.36137	2.03585	0.971379	1.03284	0.51249	0.59384	1.35505	3.22154	0.266122	0.880637	0.244962	0.975294	0.204342	1.29029	0.0545428	0	0	0.070696	0	0	0	0.0902726	0.12224	0.157537	0.0326405	0	0	0.0234345	0	0	0	0.120018	0	0	0	0	0
ENSGALG00000014874	MRPS30	1	35.4256	36.052	40.8079	41.2367	49.8964	41.9825	34.8306	38.1954	38.469	42.1043	40.6504	38.4536	31.5916	36.6037	36.0008	36.1406	31.7927	41.0029	30.1785	32.4757	30.1734	34.3443	36.4871	37.7985	26.6856	33.9207	25.8154	28.417	29.5503	30.5396	25.9468	28.0721	28.153	27.3393	31.2154	28.5451	25.8378	27.774	28.3497	26.76	28.3119	30.3313	29.6024	28.2194	27.7941	25.7957	27.5034
ENSGALG00000014887	ASF1A	1	74.456	81.339	92.8005	98.0855	140.339	95.5948	83.9782	70.5942	86.1691	85.081	86.562	82.5187	65.2447	70.7932	77.4884	72.6246	63.2918	75.535	49.3705	52.3631	49.9179	69.5197	62.5803	63.9029	35.9134	43.7347	42.0865	39.8385	39.3728	43.9436	42.7672	36.0856	44.8055	36.8948	37.1845	41.1743	42.1386	37.1503	42.0273	39.303	41.8376	43.2499	37.3255	27.7823	35.3605	32.3602	37.5886
ENSGALG00000014906	MOCS2	1	43.3846	40.7958	53.7709	53.0048	76.6904	50.6177	41.7369	40.3664	38.4712	40.8609	47.0781	34.955	32.6322	39.0796	36.8499	40.3468	43.1424	40.0048	29.191	31.5593	30.5979	47.9193	35.3423	44.6846	26.6482	34.6195	16.0194	23.6292	37.2144	28.1319	20.3303	17.6506	24.5082	14.9544	30.6208	24.7341	19.3467	18.0436	18.2846	19.0113	25.2323	18.6603	19.1287	12.8288	12.5998	15.4135	21.2954
ENSGALG00000014920	USP14	1	50.3153	42.8044	46.7736	49.8877	58.08	47.9737	40.9435	42.0798	41.6775	44.5071	40.4428	35.5813	37.3967	39.7379	38.0706	34.9995	33.4624	38.6226	39.7257	40.2567	39.2408	29.4639	34.7201	40.0818	34.9014	37.6734	33.5079	33.0778	27.8933	32.3978	32.5698	33.1875	32.0788	33.4419	32.2479	34.1123	32.584	33.5593	33.9846	31.5604	31.5378	32.872	38.1597	37.4142	35.9875	28.0573	33.077
ENSGALG00000014940	ZUP1	1	28.2136	26.3186	41.0587	32.1869	42.6726	29.7456	26.5758	22.7544	34.1134	22.7223	33.167	19.6125	17.0724	21.8386	26.6597	15.2421	25.5464	22.5275	22.2335	18.1688	22.5866	13.5402	35.4931	19.1929	12.1136	13.705	11.1266	8.66097	10.3958	10.4661	12.7582	12.0068	14.1045	7.55685	9.88952	9.9637	8.37531	8.77702	11.5973	7.8091	9.31226	11.5015	9.45284	7.80714	9.2599	6.62501	7.59447
ENSGALG00000014943	FAM169A	1	11.705	15.853	16.1858	28.3907	27.2705	25.6394	6.72003	10.2947	12.0839	18.1425	17.3942	18.5385	6.573	7.19272	9.75562	8.86499	9.45383	15.5191	5.75998	4.57211	6.00812	6.47225	6.33833	8.10705	4.31945	5.34611	3.19359	3.87803	4.03698	3.86016	3.12618	3.35146	2.07911	3.65927	3.92842	4.39906	3.76474	2.3743	2.6358	2.953	2.84333	3.61429	4.4357	1.97115	3.12854	3.15803	3.24366
ENSGALG00000014952	COL4A3BP	1	26.8968	23.0369	29.7654	46.992	45.0282	49.4004	13.6572	24.3908	21.2879	31.7275	28.3557	39.1137	19.8339	20.1909	23.6412	21.2526	19.785	30.2897	19.8813	14.3803	18.9086	20.4108	11.3335	24.4311	9.2582	13.4897	8.33336	7.16324	5.96415	7.71952	6.7161	6.91248	6.93101	5.97989	7.36743	8.01699	4.82471	5.2277	3.65276	4.63157	5.42787	5.40614	4.74485	2.45085	2.46815	2.29162	4.43279
ENSGALG00000014953	RWDD1	1	33.4483	30.4553	35.0494	31.493	41.4844	28.8587	23.3953	20.9791	29.8922	23.3695	25.9195	21.767	19.9404	18.2103	24.2863	21.9661	18.0616	22.5124	20.3229	23.0797	22.3858	16.7587	27.0511	25.312	15.1011	19.1521	18.4204	19.1272	21.4781	20.3987	17.5851	20.4799	20.6887	18.5411	19.4225	24.6271	16.849	15.423	15.6549	18.8889	16.6208	20.5736	17.397	10.3398	16.7834	19.2994	15.2903
ENSGALG00000014955		1	4.46246	8.60871	8.77977	23.5248	23.9424	16.7049	4.50031	6.34171	4.58009	7.07759	8.28229	8.95955	1.93393	4.62222	3.0952	4.32561	4.51597	7.34874	2.07335	2.36141	1.52051	3.02509	2.34248	4.1132	0.109135	0.792231	0	0.293755	0.140529	0.299622	0	0.0471644	0.125264	0.0819901	0.0631619	0.125936	0.0254214	0.0598565	0	0	0	0.171514	0.0264035	0	0	0	0
ENSGALG00000014964	NT5DC1	1	17.2225	19.854	22.9304	26.4151	29.0662	25.7264	19.317	20.792	19.5099	25.9592	21.6668	22.7514	12.8271	20.562	18.0349	13.1233	14.7321	20.9922	9.22716	14.293	9.91582	16.3587	12.0597	14.7559	5.64563	8.13099	6.99547	9.94385	8.27508	10.259	7.68069	8.86736	9.34038	9.88098	7.35339	10.6645	8.76852	9.2271	8.1371	11.1967	9.67157	9.62007	9.09413	9.43695	10.2935	6.51913	10.1435
ENSGALG00000014998	CABLES1	1	79.8115	75.2893	57.2927	66.3276	86.7274	77.4506	59.7194	59.4324	54.6009	44.7934	71.5159	64.3978	66.7908	62.995	47.3765	63.829	62.0033	45.4454	46.6084	44.6476	29.8143	38.6805	29.405	42.2157	13.4467	14.0669	5.29988	8.40723	13.621	11.6853	8.48048	10.4232	10.2811	11.2302	12.1752	11.7663	6.8805	10.489	9.50932	10.0948	9.35386	9.31619	9.2688	15.6324	10.8292	15.7276	10.4663
ENSGALG00000015010	NSG1	1	7.23935	4.79022	6.25467	7.80334	11.1596	8.15634	4.30621	5.03387	4.85867	6.48992	5.28133	5.84816	1.9315	3.59367	4.08668	4.07201	2.93471	6.05852	1.7864	2.40123	2.24725	2.28394	1.9803	3.12391	0.446507	0.523239	0.28491	1.71575	0.550133	1.31931	0.689918	0.909934	2.67521	0.877053	0.711747	1.02904	0.549987	0.555971	0.868233	0.991342	0.576945	1.08674	0.450144	0.35045	0.649488	1.04621	0.647477
ENSGALG00000015012	STX18	1	37.9024	35.6062	45.8036	58.1835	69.5177	42.8715	31.817	31.1977	37.4995	39.1632	39.3012	34.9521	26.5009	37.0175	36.5448	31.8877	35.7551	39.6833	29.2105	36.143	33.7451	42.6437	31.3495	37.0965	24.9626	34.8521	28.6748	21.9322	31.9502	28.2976	28.6109	28.0239	31.9479	24.3107	28.5659	29.0502	26.8918	27.7331	30.0872	23.7652	28.8118	28.7025	17.4119	15.4501	16.4266	13.7902	21.2704
ENSGALG00000015013	MSX1	1	4.61624	8.37578	9.87737	17.9039	24.7543	10.2435	5.46578	6.05725	6.41712	7.40772	5.47666	6.69921	3.35078	6.78945	4.29004	3.90913	4.56287	9.43105	1.82929	4.37352	1.3413	5.70245	3.90341	4.2915	0.0811043	0.672447	0.0326491	0.166782	0.104916	0.363302	0.171325	0.34548	0.428827	0.456889	0.206627	0.340112	0.226034	0.0272019	0.216863	0.0514803	0.302944	0.355927	0.141665	0.174695	0.0742192	0.122699	0.0586182
ENSGALG00000015020	TMEM171	1	43.6044	46.3015	52.9451	54.7054	63.9053	55.4139	47.9216	44.6969	46.8361	44.3003	52.1173	44.8395	39.3612	48.8518	41.9893	43.6166	46.577	47.9142	26.9738	39.2678	25.0322	44.5055	32.3537	41.3405	16.8617	14.7464	19.6988	13.9133	20.575	14.4745	15.2236	20.4451	12.8705	15.8895	19.8275	20.9441	12.2653	15.3038	13.3567	13.3701	16.8011	16.6184	10.4598	14.0337	12.7627	28.6152	15.2779
ENSGALG00000015034	ANKRD29	1	2.27898	0.974752	1.69549	2.04212	2.85789	1.99516	1.12839	0.818836	1.01295	1.29899	1.5412	2.12967	1.40386	0.897101	1.69679	0.599406	1.34844	1.46132	0.963965	0.88045	1.38956	1.06838	0.535307	1.76984	0.295883	0.824192	0.271781	0.412935	0.491352	0.540633	0.197599	0.337519	0.236452	0.313705	0.217264	0.452992	0.331391	0.376921	0.159548	0.147921	0.266055	0.574188	0.416385	0.420665	0.232123	0.19255	0.571986
ENSGALG00000015053	GLDC	1	2.74843	3.59051	5.25217	6.70529	8.33705	7.12341	1.64182	3.59751	4.02229	5.51102	4.94793	6.30868	1.47187	3.11349	2.81205	2.61784	2.1832	5.10325	1.55149	1.73496	1.22771	2.65767	1.20304	2.21876	0.816599	0.495816	0.533614	0.410282	0.245027	0.374231	0.30097	0.411096	0.145255	0.304651	0.260698	0.386348	0.210545	0.48872	0.237963	0.211362	0.356818	0.339154	0.206931	0.309622	0.223829	0.127347	0.262023
ENSGALG00000015059		1	57.8973	74.2208	82.4131	86.2065	116.069	109.078	66.2482	90.4073	62.3771	86.5686	87.6502	85.8011	47.0609	74.3563	45.6733	43.5094	54.0543	88.9785	40.0796	51.5695	30.4499	40.8452	32.458	62.0479	21.2844	18.4649	17.0739	16.7109	12.5822	15.8364	21.4769	15.1853	13.7381	18.2485	14.5322	17.0172	19.5025	18.5845	15.9435	18.1556	14.8764	15.6728	19.6671	24.4031	20.5263	14.0448	15.5072
ENSGALG00000015075		1	2.9494	4.96797	5.65041	13.5385	17.0014	6.65272	2.53613	3.50334	3.56477	3.77035	2.93843	3.48055	1.78371	3.1022	2.37174	1.61492	1.58452	3.51405	1.2107	2.51939	0.968218	1.51907	1.77935	1.70964	0.309124	3.9666	0.235965	0.4562	0.369297	1.23426	0.324778	0.264877	0.299015	0.310872	0.413232	0.606881	0.193333	0.237943	0.12847	0.0918302	0.0728447	0.317594	0.0861648	0.0973228	0.177954	0.0368399	0.0786797
ENSGALG00000015079	UPK1B	1	0.675598	1.21944	2.53013	3.59589	1.90543	3.46435	1.47698	2.63506	1.21232	2.85266	1.79808	2.81267	0.893896	2.24598	0.855192	1.70829	0.746231	3.2385	0.722224	0.999996	0.114141	1.21458	0.726756	0.731791	0	0.239289	0	0.0551885	0	0.0574703	0.0323688	0	0.0266683	0.0288064	0.0197363	0	0	0	0	0	0	0	0	0	0	0	0
ENSGALG00000015122	TAF4B	1	21.6466	24.465	20.036	21.2436	21.041	24.5675	8.07243	9.18565	10.1291	12.4626	13.5501	8.73674	6.84472	4.77201	7.51948	6.35648	4.63815	4.72319	4.48124	3.89093	5.80287	2.70783	2.52906	4.65637	1.31575	1.69118	1.18737	1.68456	1.12685	1.29678	1.89097	0.868869	0.920418	0.874814	0.975204	1.96766	1.17816	0.759738	0.93566	0.955038	1.00341	1.19521	1.1458	0.778105	1.32948	1.39538	0.875022
ENSGALG00000015128	AQP4	1	0.701824	1.16934	1.06326	0.566911	0.853326	1.10758	0.459285	1.40143	0.659103	0.915962	0.878144	0.773906	0.0961206	0.74983	0.451574	0.536755	0.302421	0.389173	0.22799	0.493111	0.125165	0.122767	0.258972	0.26935	0.721356	0.661211	0.0350089	0.08575	0.16391	0.2702	0.194878	0.137813	0.218848	0.0318036	0.331295	0.469982	0.148143	0.153686	0.0332454	0.0676504	0.0573806	0.123675	0.199806	0.212682	0.118391	0.0162935	0.122598
ENSGALG00000015136	ILDR1	1	2.08363	3.60719	4.09377	5.32956	6.7442	4.38503	2.64292	3.43402	3.60489	2.55	3.57427	3.90015	2.1234	3.51222	2.36815	1.57093	2.39792	4.63028	1.06576	2.48023	0.933431	1.98797	1.14864	3.41017	0.162782	0.571168	0.0666081	0.109644	0.115658	0.161826	0.0225935	0.105455	0.0562004	0.040389	0.116514	0.0940018	0.0564724	0	0.0477207	0	0.0548931	0.098164	0	0	0.0249984	0	0.0392218
ENSGALG00000015138	ABHD17B	1	22.4902	17.6953	16.6224	20.4471	23.3091	21.5268	12.4035	13.0245	16.5834	16.4177	20.2841	20.1948	19.3313	15.4614	16.351	19.5891	16.1605	18.1011	13.0905	11.1132	10.3119	17.8413	10.9819	19.5108	8.75816	8.20803	6.59621	6.61045	6.50258	9.14186	7.93084	7.69247	6.70492	10.152	7.87978	8.86877	8.42914	8.13493	8.8656	8.73291	7.17767	10.9153	10.05	8.09297	9.26702	11.3654	8.28048
ENSGALG00000015141	GDA	1	35.9336	37.273	23.849	25.1454	27.5126	39.2714	13.6319	14.7224	10.8098	17.9563	22.7169	20.5081	7.27403	10.1434	5.21057	11.1352	13.5403	11.1134	4.82531	5.84849	4.36033	6.98362	4.11605	7.22583	3.00927	2.02116	2.62022	4.92343	3.83685	3.01893	2.80961	4.55607	1.4984	1.7601	3.36778	2.00939	2.57547	1.52	1.37787	0.911075	0.626412	1.11647	0.894002	1.93635	0.485587	0.729844	0.690961
ENSGALG00000015147	ALDH1A1	1	2.49857	1.69611	2.42067	3.32017	2.5415	3.82934	1.84698	1.79463	2.35368	1.99859	1.57307	3.59764	1.21474	1.29471	0.783543	0.899242	0.514787	3.14652	0.819969	0.785579	0.408925	0.755598	0.526968	1.53861	0.432905	0.452754	0.304073	0.296324	0.315443	0.264346	0.241786	0.268636	0.252583	0.184375	0.0929895	0.201464	0.160917	0.243614	0.255799	0.186412	0.177665	0.2791	0.211262	0.201201	0.199875	0.271109	0.177198
ENSGALG00000015153		1	0.0940618	0.102489	0.499785	0.704294	0.608604	0.542672	0.0873711	0.271038	0.430542	0.276148	0.249292	0.571564	0.143766	0.228001	0.240954	0.388198	0.184747	0.427178	0.0886838	0.0395036	0.0713984	0.209334	0.0709401	0.414454	0.0362253	0	0	0.0183059	0	0	0.0754347	0	0.0124548	0	0	0.0125259	0.0252607	0.0239368	0.0159229	0.0115526	0	0.0395163	0	0.0226108	0	0.0139546	0
ENSGALG00000015163	RNF138	1	19.2997	19.911	21.0498	27.206	31.9847	18.6631	11.2185	12.9951	14.2762	13.7076	17.9541	18.1629	10.7063	13.9678	17.3691	13.2696	16.2169	17.0637	11.9296	14.6957	14.1505	13.5749	9.82932	17.0598	10.8241	13.4506	8.74893	9.80119	9.43357	11.3082	12.1918	11.7213	13.1806	13.4957	9.16294	9.75224	13.7549	12.8977	12.7753	13.5702	9.1551	11.1061	15.5005	11.3151	17.9542	23.1363	11.7614
ENSGALG00000015166	GCNT1	1	16.3047	17.4768	23.1958	24.8259	32.1229	26.1597	15.5592	16.3568	14.193	22.8881	22.0744	17.4101	8.30112	14.5409	11.3477	12.7969	13.1321	17.6918	7.16699	10.4063	6.3895	9.67155	10.9445	11.0518	2.48289	4.72914	1.00648	1.86132	2.89112	2.40314	3.87377	3.96515	3.40771	4.7201	4.81827	4.70861	4.09346	5.06268	5.48968	4.03235	6.20372	5.73392	5.05765	3.54298	5.93509	2.87354	6.73353
ENSGALG00000015172		1	5.04612	9.02411	13.7797	28.8738	36.6057	15.4434	7.26187	6.97601	7.03977	10.5108	10.3799	8.60786	2.72988	7.46803	5.1093	5.8698	5.08169	9.96041	1.84583	4.2992	2.10185	4.55219	3.71511	5.70828	0.23316	0.628084	0	0.159465	0.124808	0.128824	0.313444	0.246353	0.72466	0.544721	0.51147	0.741405	0.203815	0.192833	0.303072	0.156682	0.579958	0.681631	0.0357072	0.144725	0.205636	0.0444836	0.192226
ENSGALG00000015179	CEP78	1	11.2884	8.27699	11.6358	13.9199	15.1059	14.8038	8.11537	8.96951	11.3244	12.9035	11.7826	13.6417	8.22938	9.92761	9.82757	7.4922	5.78401	13.1034	7.26157	6.625	5.1753	6.54064	6.21017	7.91573	4.2087	5.37972	3.8347	4.24078	4.18287	4.07534	4.2573	3.57029	3.71949	2.23182	3.99209	3.48662	2.42819	2.88312	2.99647	1.76106	3.03694	2.47382	1.42748	1.58169	1.41062	1.04524	1.52328
ENSGALG00000015185	TAF13	1	57.0655	68.7698	67.35	73.3372	83.9656	69.8864	64.2926	61.653	70.2133	63.3622	66.3167	61.4896	59.3239	60.7117	67.3049	59.4402	62.215	61.5043	56.8998	62.6847	64.839	60.0993	72.3824	67.515	49.1495	65.3046	59.999	49.4077	56.5312	55.5053	49.6258	51.2972	51.6508	54.6452	60.2197	54.7224	52.712	53.2146	53.7727	57.5335	60.3299	51.8895	51.9555	49.4706	51.5314	50.7305	57.4602
ENSGALG00000015198	NOL4	1	0.403577	0.981091	1.68475	3.30261	3.67452	1.85069	0.51518	0.87298	1.08795	1.37629	1.02076	1.16414	0.157667	0.848289	0.34326	0.592701	0.987298	1.32252	0.244506	0.524182	0.0545126	0.38538	0.459757	0.911833	0.0556548	0.0494369	0	0.0560274	0	0	0	0.0361403	0.0960567	0.0625357	0.0241025	0.115333	0.0387131	0.0551575	0	0	0.0376419	0.120944	0	0.0173077	0.0257109	0	0
ENSGALG00000015204	ATG3	1	94.3726	85.2677	100.149	109.436	133.936	108.005	80.0215	78.1222	84.8565	101.239	96.5498	103.471	64.2976	83.7794	88.6259	72.8395	77.2725	96.67	60.6809	75.0792	66.1176	76.9402	66.3869	84.0389	44.2364	63.9546	45.9491	41.3891	59.6455	53.5774	45.7829	44.7031	59.9367	47.238	47.814	51.3457	44.1328	46.8124	49.9803	54.2876	52.6629	51.8799	38.6434	30.2172	40.5437	41.6725	45.8402
ENSGALG00000015218	SLC19A2	1	14.7766	21.6894	26.8745	42.982	45.0321	42.646	15.4795	29.1399	18.0215	26.3489	26.3173	29.9895	12.9425	15.3342	14.3188	12.4209	13.6322	25.0603	7.69916	9.69061	9.51161	5.84976	10.7558	13.4442	4.26174	6.20777	2.99726	3.16164	3.89785	4.99775	3.14583	2.98957	3.42586	0.605811	2.7456	3.62792	1.46628	0.697488	1.14481	1.19883	1.33287	1.40934	1.07996	1.08785	1.01922	0.956787	0.410203
ENSGALG00000015224		1	0.546953	0.158536	0.484729	0.165187	0.894812	0.553847	0.308381	0.265135	0.461476	0.122896	0.402335	0.365208	0.199291	0.0759621	0.184775	0.0786362	0.0984984	0.239534	0.156397	0.0234116	0.0315772	0.013445	0.126529	0.246396	0.0642822	0.0862144	0.146684	0	0.138069	0.0602676	0.0803442	0.0208955	0.0221269	0.0240823	0.0558547	0.0110995	0.056133	0.0424005	0.0422631	0	0	0.046545	0.0585271	0.0200532	0.119039	0.0492087	0.0347657
ENSGALG00000015230	NME7	1	12.4858	13.3681	16.5965	19.4425	23.7194	12.9371	11.8022	11.0212	9.69456	12.3287	14.7678	8.94775	7.43478	11.7666	8.23502	7.44061	10.5032	11.1588	5.84056	9.71342	7.7416	8.25222	9.7738	9.87196	3.9339	6.68978	5.76557	4.72721	6.70941	6.54401	6.52574	6.19561	7.24922	6.6925	5.4814	4.82325	5.27676	5.03254	5.93092	7.7019	7.0713	4.61528	7.60809	7.73166	6.29069	8.96427	8.67435
ENSGALG00000015240		1	65.8651	85.4059	90.5744	106.701	117.598	122.995	61.8764	75.1967	78.4146	93.3436	80.0529	95.8441	50.6966	60.9293	65.7123	63.5728	57.5205	83.1639	54.1855	56.3033	51.4919	63.7304	62.0897	59.7038	49.2068	53.4604	50.1585	46.3196	61.7761	49.5337	41.0094	50.9685	39.7395	35.2376	49.7124	44.6715	31.8031	44.1489	31.2651	31.8326	37.011	36.6644	27.9952	34.0309	27.9396	25.2462	28.4009
ENSGALG00000015246	TIPRL	1	51.9918	50.7943	59.7796	76.6114	81.2584	57.9687	52.9586	49.1366	55.9367	60.2943	59.636	54.5518	47.584	55.8813	56.8318	53.9899	51.3935	61.4629	48.9804	52.6941	50.6993	55.5116	50.8688	61.8139	42.869	54.73	39.6665	40.1774	36.025	46.1658	39.8929	37.3158	39.3151	34.9458	38.1968	41.0949	34.9596	31.6672	31.556	33.0721	30.1019	36.602	27.1211	24.661	26.7373	25.3999	26.3734
ENSGALG00000015256	PAM	1	93.5173	75.8231	101.64	118.754	123.232	114.179	85.577	96.4932	94.6391	123.148	107.911	120.573	86.1175	99.6203	96.8724	108.842	97.0381	106.249	69.1306	70.971	60.8243	97.3656	57.4122	78.5942	57.0706	46.022	36.3299	35.7462	53.0041	38.4607	26.7597	51.756	31.5543	16.2929	34.525	25.945	19.7924	21.9697	14.6549	11.2309	17.766	11.2666	11.0548	15.3228	7.13644	2.07124	10.5974
ENSGALG00000015257	GIN1	1	6.44049	5.24848	5.66195	5.74252	8.54948	5.27164	4.96912	4.5268	5.01936	5.00091	5.62188	5.64543	4.21678	5.29153	5.06479	5.34816	5.42712	5.1549	3.70531	3.82585	3.6945	5.75114	3.84012	4.67615	2.54491	3.56299	2.37121	2.42619	3.16715	3.3199	2.60348	2.34217	2.76608	2.34049	2.48752	3.41778	2.45618	2.10447	2.62624	2.27796	2.3955	2.34899	1.47527	1.25768	1.52008	1.32797	2.27116
ENSGALG00000015264	PPIP5K2	1	15.409	15.4867	16.2201	21.8852	21.9576	21.2326	10.9494	10.9978	13.5629	19.5869	17.526	16.8133	11.2084	11.9197	11.3294	11.6709	10.1112	15.6004	7.55056	7.6328	6.77093	9.76074	6.10363	10.5468	4.89411	5.02451	4.35501	4.72843	3.87123	4.3041	3.68165	3.26597	3.99544	1.8703	3.46275	3.36395	2.68011	1.93416	2.57656	1.50278	1.80606	2.10622	1.42616	1.39086	1.13638	0.722216	1.0912
ENSGALG00000015289	ARMC2	1	2.98764	2.93993	3.22535	4.88309	5.95717	3.72636	1.64239	2.25485	1.8463	1.97659	2.86002	2.31101	1.1533	1.78848	1.31912	1.17009	1.17378	2.27706	0.742812	0.999334	0.660857	0.901942	0.98717	1.51848	0.185909	0.238167	0.414338	0.515709	0.374838	0.362167	0.424154	0.338817	0.578064	0.293169	0.399572	0.260857	0.325247	0.343541	0.392426	0.42717	0.339897	0.391034	0.628742	0.510966	0.449201	0.572503	0.430095
ENSGALG00000015304	SNX3	1	350.207	439.668	418.712	556.304	665.348	585.866	260.49	382.268	286.12	435.435	376.84	438.843	204.486	306.569	250.153	276.027	244.546	366.001	160.204	188.121	129.799	229.542	199.211	237.644	105.68	121.938	94.4879	95.1861	124.715	107.263	94.4025	104.173	87.6854	126.78	120.002	117.452	102.553	112.746	104.858	132.043	121.954	112.373	113.045	92.2167	93.9939	97.6479	103.078
ENSGALG00000015324		1	15.7512	18.592	34.4604	39.3987	57.9245	40.7143	19.0515	24.715	23.7753	27.8572	27.0617	28.2531	9.25814	21.5961	11.9085	9.31273	11.2566	26.8671	5.59147	7.3563	4.0468	7.58977	4.29229	11.3982	0.239584	0.681418	0.14103	0.431876	0.181986	0.305205	0.107823	0.13846	0.41215	0.416644	0.281585	0.442884	0.213566	0.269625	0.148985	0.0451389	0.145126	0.851955	0.176993	0.29697	0.436598	0.216882	0.216071
ENSGALG00000015338	QRSL1	1	22.8472	25.9473	29.101	41.6402	38.1183	32.8026	23.6799	26.2245	23.2576	35.0948	27.2317	25.5075	19.9674	25.8293	23.4254	24.9703	18.4974	25.8453	19.5579	22.6547	20.9712	22.5493	18.4666	24.2874	18.8592	20.1932	16.0159	15.535	16.912	16.897	15.9071	19.8106	17.0456	12.7241	15.9381	16.9409	12.8737	13.9716	14.075	13.7329	12.5327	13.5728	10.6554	12.0038	11.317	9.90419	11.6097
ENSGALG00000015345		1	11.8747	13.4183	10.6164	25.8492	24.6918	10.5944	4.20339	5.08692	6.92701	8.30167	6.47977	5.61	4.65266	5.47598	7.25948	8.03776	4.91908	4.24546	3.25598	3.69404	4.07957	6.81882	1.11496	3.28381	0.460584	0.50655	0.31779	0.596919	0.340884	0.443375	0.0943712	0.285667	0.484613	0.333332	0.282698	0.371891	0.168309	0.0590289	0.104933	0.126618	0.163175	0.308997	0.0858489	0.071845	0.0795928	0.182628	0.0947887
ENSGALG00000015375	PLCXD2	1	2.95282	3.6047	2.60471	4.23967	6.72064	4.85238	1.40612	1.60987	1.6637	1.78394	2.14553	3.21089	0.711806	1.27256	1.10418	0.615667	1.25398	2.0187	0.639398	0.513205	0.939624	0.575848	0.74558	0.892523	0.666114	0.164899	0.280119	0.377591	0.396184	0.195305	0.504115	0.187261	0.1084	0.240287	0.142969	0.344613	0.598829	0.108666	0.808321	0.32196	0.354767	0.440437	0.694471	0.690542	0.956093	1.55467	0.46769
ENSGALG00000015410	BVES	1	2.61671	3.77641	7.18503	9.66957	8.00356	8.36923	2.84635	5.99305	4.81306	8.50429	5.94562	9.15311	3.00737	5.67787	4.46077	4.95364	2.45737	7.88635	2.40466	3.3285	2.46321	4.01283	1.42716	4.66977	0.108909	0.194449	0.0450664	0.198754	0.0938017	0.203292	0.221926	0.194994	0.18748	0.163351	0.0236192	0.15066	0.0759436	0.0718375	0.226967	0.156373	0.277125	0.237202	0.0985419	0.0679853	0.227403	0.208768	0.315429
ENSGALG00000015414	NSUN3	1	7.80417	7.63643	7.06605	11.8398	13.1341	9.36339	7.95407	6.89686	6.77084	6.90464	7.99076	6.83104	5.42336	6.15914	6.54005	6.32902	4.67008	7.41002	4.29345	5.11101	3.53044	5.42232	3.97155	5.70399	2.79997	3.04655	3.49863	4.2946	2.9271	3.9589	4.16791	4.32778	3.51996	3.35766	2.78674	3.26094	2.82874	3.20247	3.07149	3.42361	2.58009	2.88723	2.35022	2.09285	2.64016	3.06652	2.89635
ENSGALG00000015434	GRIK2	1	0.965164	0.887514	1.19713	2.05556	3.2974	0.909065	0.70443	0.693504	0.634815	1.10702	0.930488	0.436261	0.503247	0.716769	0.74503	0.470163	0.835869	0.829919	0.140733	0.663846	0.474024	0.751472	0.349387	0.317291	0.0538657	0.191075	0.194436	0.180586	0.305569	0.241473	0.16401	0.208856	0.0491934	0.214334	0.0928797	0.123654	0.0749378	0.177001	0.0784416	0.0683808	0.210411	0.129741	0.0388758	0.100649	0.0894756	0	0
ENSGALG00000015571	RAD17	1	13.3368	13.8865	16.071	19.5289	20.7093	16.1658	11.9131	12.4985	13.2669	11.2223	14.0176	13.5231	10.9803	14.6533	14.5723	10.3969	11.2703	15.0512	11.3447	11.8787	14.4623	11.1374	10.5924	12.9378	10.7572	12.7484	10.5339	8.03667	10.6994	10.635	10.3344	9.4423	12.7885	7.11547	10.203	10.506	9.72845	10.2314	11.0147	7.18941	10.4178	10.9724	6.82512	6.62347	7.87449	6.44596	8.86576
ENSGALG00000015572	CCDC125	1	2.22453	1.06002	1.84991	2.75528	4.06186	1.69772	1.11765	0.764309	0.625666	1.16486	0.5918	1.08087	0.0867622	1.41935	0.610066	0.44148	0.393192	0.520339	0.149009	0.54303	0.304384	0.310983	0.298618	0.68952	0	0.134383	0	0	0.0662864	0	0.129455	0.246964	0.213041	0.115062	0	0.157005	0.0523315	0.246748	0.134833	0.0483799	0.259154	0.165025	0.109665	0.141409	0.282505	0.234189	0.109611
ENSGALG00000015599		1	0.553974	0.85578	1.50335	2.69067	3.0217	1.65096	1.02896	0.949747	0.95291	1.36308	1.23898	1.55282	0.405775	0.690082	0.235138	0.658983	0.682124	1.38568	0.262704	0.34307	0.146006	0.58789	0.962005	0.588095	0	0.206892	0	0	0.0252436	0.0220689	0	0.0384624	0	0.0221462	0	0.0205158	0.0410964	0.0196967	0.0260846	0	0	0.0643319	0	0	0	0	0
ENSGALG00000015615	DOK7	1	0.298634	0.67376	0.437171	1.06218	1.42878	1.21076	0.231896	0.375118	0.390963	0.442147	0.450632	0.496899	0.109001	0.186609	0.296612	0.092489	0.341783	0.247201	0.140708	0.0688345	0.189804	0	0.0927143	0.121627	0	0	0	0	0	0	0	0	0	0.0717098	0	0	0	0	0.0420717	0	0	0	0	0	0	0	0
ENSGALG00000015616	ACOT12	1	7.97818	3.0124	9.38971	19.7368	13.1575	9.95575	4.43191	2.55486	5.58278	12.7167	6.91951	6.56544	2.58771	2.40681	2.76058	3.67984	2.87393	5.77818	1.87441	0.654079	1.28585	5.14676	1.41125	2.52712	0.144406	0.19231	0.651479	0.511507	0.371908	0.403811	0.451628	0.116937	0.223914	0.324952	0.624742	0.275412	0.324825	0.0474643	0.126872	0.0230171	0.0979789	0.262116	0.025787	0.0895733	0.0667626	0	0.0783706
ENSGALG00000015618	ATP6AP1L	1	0.717728	2.00526	3.85344	5.26541	6.03573	2.71291	0.628135	2.419	1.76902	4.02429	2.97139	3.58351	0.785589	1.991	2.14187	3.17268	2.38231	2.11959	1.47415	1.67393	1.49691	2.11996	1.05665	1.88434	0.816088	0.421404	0.921674	0.827702	0.780383	0.605761	0.834045	0.812725	0.774934	0.644806	0.595731	0.50552	0.772529	0.590344	0.605214	0.438481	1.02383	0.748043	0.309509	0.213849	0.358837	0.165187	0.496146
ENSGALG00000015660	SNX30	1	47.9672	73.9787	93.0886	206.399	205.843	167.789	45.9229	76.3219	59.1505	103.114	84.2711	107.466	38.8223	57.481	44.1479	39.443	41.7654	88.3142	22.8549	32.1815	24.7594	37.4956	24.8284	48.2107	11.8318	11.3851	9.18778	10.4906	8.05885	9.56107	8.58074	10.0843	8.69874	10.5163	9.28246	9.92546	8.70788	8.95929	8.51314	7.66052	8.9996	10.1513	8.4848	10.9915	7.68487	5.1735	8.30886
ENSGALG00000015665	SH3BP2	1	1.47887	0.983445	1.60345	4.22101	4.17076	1.93511	0.530354	0.520801	0.541776	1.02575	1.22561	0.951515	0.481951	0.52196	0.341858	0.414117	0.308843	0.628457	0.120838	0.353178	0.16246	0.195153	0.202992	0.525773	0.0993862	0.0369965	0.0342691	0	0.0851981	0.0247903	0	0.0322722	0.0340648	0.06212	0.1725	0.123995	0.0385717	0.0218091	0.0120785	0.0527576	0.0560916	0.110264	0	0.0690969	0.0770375	0.0127415	0.0299532
ENSGALG00000015683	GNG10	1	185.738	179.263	169.332	217.761	287.342	251.164	94.5913	176.619	118.207	168.732	166.759	209.645	89.6215	117.762	100.787	104.753	81.3132	180.781	59.1825	63.7557	57.4909	72.2344	64.0377	112.224	11.4794	23.5141	14.6413	13.1901	17.7672	17.0162	15.291	18.026	16.9889	27.0636	16.8569	15.6077	21.6796	21.6957	25.5977	29.5821	30.7035	18.1383	31.914	24.5705	26.1049	19.8558	28.4091
ENSGALG00000015729	LPAR1	1	8.43036	7.38642	5.82808	9.6306	10.1358	6.30259	2.82469	3.51679	3.498	4.72631	3.73949	2.87016	2.64297	2.5133	3.37013	2.52608	1.67115	2.1954	1.92055	1.28438	2.04616	1.7825	1.49629	1.32256	0.407439	0.550469	0.302141	0.590296	0.3831	0.5241	0.501995	0.491511	0.493348	2.33265	0.689056	0.51086	0.514362	0.46244	0.701052	2.67905	0.777339	0.353308	2.53549	1.39379	2.56415	2.33271	1.49627
ENSGALG00000015805		1	126.075	150.549	137.91	197.853	221.475	144.541	113.114	115.056	117.627	130.712	128.504	119.353	98.3746	118.367	127.421	111.873	103.962	131.792	102.028	109.838	105.224	126.481	105.027	127.868	80.9872	100.221	79.674	72.5389	78.0122	84.9344	75.7991	80.4622	93.5683	88.0709	77.3445	83.1634	81.4065	92.9161	84.5665	94.3864	88.1847	88.7522	90.7008	80.9277	77.3045	83.6922	85.815
ENSGALG00000015806	RARS2	1	17.9533	17.2629	24.0567	18.737	21.6187	24.4202	20.4422	22.3882	24.2145	21.1288	19.6722	23.398	16.8755	21.4303	22.9358	18.2636	17.3738	23.6273	13.7606	15.2139	16.6918	20.7363	12.4178	22.2834	11.3986	14.0665	11.2537	11.03	13.459	10.8828	12.4485	9.72775	14.4907	10.0943	10.7976	11.3904	12.5125	10.7113	13.6627	11.0714	12.9892	11.4407	11.0935	10.0131	11.4288	13.0823	10.8662
ENSGALG00000015821	CCT8	1	401.246	340.588	378.569	294.16	383.162	402.178	323.442	340.954	359.847	354.337	398.989	348.58	256.328	289.413	312.899	242.69	246.006	318.489	250.577	269.423	267.689	239.562	288.03	283.862	173.124	267.561	220.286	184.696	211.028	212.217	186.258	179.513	190.932	161.009	194.791	222.73	163.703	163.109	172.827	162.502	178.087	187.378	154.047	144.595	149.854	129.586	164.751
ENSGALG00000015838	MRAP2	1	0.436131	0.339078	0.60271	0.621277	0.839704	0.530978	0.386636	0.259148	0.441902	0.610324	0.206588	0.508937	0.238001	0.589278	0.400368	0.320531	0.276022	0.469334	0.235534	0.414313	0.0593397	0.568796	0.2651	0.573763	0.0301146	0.321384	0.0744386	0.0303827	0.0258039	0.13482	0.0251245	0.039077	0.041573	0.0451846	0.104091	0.0208055	0.0208893	0.0198412	0.0264665	0.0575233	0	0.0435395	0.0433924	0.0561145	0.0278877	0.0693568	0
ENSGALG00000015858	DOP1A	1	21.7621	20.4305	21.37	29.2894	27.7559	28.2194	15.0427	19.53	17.8186	25.7883	23.111	22.4322	16.8559	17.6686	17.0629	17.0546	15.3118	17.7923	15.2497	12.8754	15.5876	15.8659	8.71871	15.5647	13.4624	11.4929	12.4524	11.9336	8.4451	10.839	14.5474	12.1144	12.0345	9.91946	10.1973	11.8201	12.4941	8.24828	10.76	8.99231	8.5234	9.99697	10.5957	7.96543	9.42975	10.6975	7.48027
ENSGALG00000015860	UBE3D	1	21.1796	22.2059	22.7532	30.0004	33.0752	26.143	20.8488	17.8018	17.0515	19.8628	20.8349	16.6606	11.2751	14.4361	12.7428	11.865	13.6011	18.0438	9.64323	15.4741	8.51274	9.76323	13.0714	13.7345	6.11421	6.89006	7.21957	5.35185	7.51266	6.38177	6.78083	8.85158	6.54775	4.05977	6.65249	8.90982	5.49366	5.19547	5.04188	2.97103	4.78422	5.76834	3.74768	4.77194	5.468	4.19908	3.32108
ENSGALG00000015953		1	0.700991	0.743268	0.789598	0.871895	1.43793	0.630782	0.120655	0.354576	0.387198	0.692293	0.489668	0.72449	0.199213	0.429618	0.39725	0.362743	0.227602	0.693039	0.441221	0.307752	0.368485	0.32448	0.120913	0.628048	0.175072	0.13255	0	0.100695	0.0213314	0.0560189	0.0418069	0.0484846	0.0688734	0.0746063	0.0430753	0.0172628	0.0346777	0.0328693	0.0438991	0.0475321	0.151881	0.0541792	0.0179507	0.0463071	0	0.0190752	0.0180132
ENSGALG00000015969	FAM135A	1	20.97	14.2604	10.4304	11.4313	13.3546	8.32145	8.39581	9.30119	7.90731	7.38144	9.79434	7.6668	7.98983	10.4737	7.72262	9.31019	11.1219	7.14499	5.53515	8.15496	7.22558	9.3525	4.4799	6.30976	2.89222	6.55507	4.06953	5.21074	3.51689	4.9607	3.60209	5.06213	4.63463	4.5759	2.58696	5.02502	3.57267	3.96172	4.71352	4.8495	2.10002	4.37745	6.17014	3.05978	5.40789	12.459	2.15982
ENSGALG00000016017	SLC4A11	1	4.25759	5.92496	11.1635	17.5038	16.3415	16.1184	4.64728	8.61827	6.58685	13.3913	10.0361	12.4326	3.60671	5.57358	3.95281	4.3246	3.77376	10.2979	2.78049	3.43208	2.59871	3.82437	2.50026	5.63125	0.286613	0.661077	2.49309	0.611428	1.07209	0.514381	0.51466	0.538504	0.106543	0.0461419	0.4023	1.19052	0.027053	0.094916	0.0565546	0	0.0959292	0.318037	0	0.0401244	0.0239613	0	0
ENSGALG00000016027	CBR1	1	41.4062	58.5394	60.5757	82.2393	83.7515	91.987	40.6619	60.5858	54.3419	66.2936	62.6957	83.5452	36.632	56.9823	45.7611	33.6291	49.3845	65.834	37.9798	44.1023	39.3239	37.9775	34.8657	48.8145	36.7296	40.1387	35.5415	25.9005	30.8553	29.889	25.8694	38.1259	25.5197	30.2058	30.1836	26.9752	26.9459	37.2183	31.3711	28.9914	28.907	25.4202	33.98	36.0225	31.3789	24.9841	29.5628
ENSGALG00000016047	HLCS	1	28.0033	34.5776	26.665	26.2497	37.0741	36.0111	24.9534	29.1788	24.8596	22.959	31.5351	31.9221	24.0352	29.2867	22.9892	20.309	28.5166	32.5791	21.7209	22.0105	18.9804	19.7515	18.8182	25.1986	16.6554	21.8249	15.8024	13.2621	18.2697	14.7326	15.4982	17.5125	16.0488	12.9964	14.4469	17.6623	14.9141	15.7588	13.3789	12.1561	13.9633	16.9075	14.0687	13.1685	12.9439	12.4006	12.8313
ENSGALG00000016148	C2CD2	1	26.9698	33.0197	31.2304	36.8442	41.0241	40.1124	19.6092	31.4004	28.9338	31.8513	32.3907	31.3606	16.7213	21.9425	26.8146	18.3368	23.2258	23.0555	11.7887	12.4936	12.8813	12.5995	14.7955	14.2994	7.16397	8.3048	7.88774	7.5993	4.58019	6.95564	4.9314	6.37434	4.61323	4.06639	5.24987	5.68974	3.9781	2.93968	4.4658	3.15211	2.67331	4.62945	2.94954	2.6657	4.85055	0.965228	2.72299
ENSGALG00000016157		1	0.338248	0.420689	0.524868	0.692714	1.29825	0.535537	0.125654	0.257557	0.310149	0.411842	0.384952	0.453486	0.246202	0.378529	0.296793	0.0906656	0.260239	0.413054	0.205325	0.169762	0.25287	0.176239	0.0457543	0.169831	0.19951	0	0.0769226	0	0.0200399	0	0.0388553	0	0.0160537	0.0269219	0.0404795	0	0	0	0.0819327	0	0.0316021	0.0784237	0	0	0	0	0
ENSGALG00000016196		1	7.59028	15.6094	20.2159	27.0929	25.588	38.377	9.00751	24.8599	19.833	31.7548	26.9836	35.6007	12.3198	20.5999	20.1523	18.231	17.5079	28.3462	12.7551	13.5029	12.7237	16.8152	10.1321	18.6732	7.28901	9.93334	5.70977	6.77358	4.74088	6.5897	5.50804	5.48697	4.69535	3.54349	5.57352	6.2304	3.64538	3.51882	3.87615	2.57757	3.06364	3.30313	1.61692	2.84402	2.68197	1.04953	2.65782
ENSGALG00000016221	EFHC2	1	8.71387	14.4598	19.0093	32.7568	38.7595	22.7095	6.91351	10.0115	9.42616	13.5985	14.0984	11.6951	3.67562	7.61946	4.89751	5.68562	7.19163	12.3055	3.14499	4.27208	2.832	5.13013	3.39935	6.41199	1.02974	1.31188	0.649583	0.84255	0.998473	0.917928	0.657057	1.43868	1.14508	1.00171	1.08313	1.10657	1.26461	0.764428	0.574942	0.640478	1.14038	0.810499	1.5826	1.37513	1.15887	1.29095	0.914199
ENSGALG00000016259	DYNLT3	1	78.0473	66.6343	98.4053	114.903	133.869	88.6186	50.2745	51.06	68.4646	73.8485	75.0779	69.6567	43.1362	60.1265	71.9932	66.2202	65.8072	78.4427	62.6193	65.8655	65.8284	71.7584	56.8297	82.7764	42.0792	59.9977	47.4038	40.6132	50.2564	49.9305	43.1773	41.8981	45.5825	36.899	43.2854	54.7412	35.4162	34.0952	37.8517	35.3214	40.4626	44.8602	30.4748	24.0993	30.5438	26.351	34.3933
ENSGALG00000016262	XK	1	20.7517	13.3452	14.0806	11.6835	14.0621	11.997	7.68926	7.97126	6.72963	9.09296	8.57322	7.35628	4.10733	4.08497	4.14245	4.77914	4.33824	6.53083	4.2535	3.13479	1.92316	2.46399	2.67575	3.1228	0.812003	0.386104	0.624006	0.658817	0.185923	0.811359	0.790927	0.475265	0.578893	1.0379	0.421035	0.713412	0.604098	0.322645	1.09675	1.79691	0.220474	0.687267	2.25344	1.38831	5.45295	10.2511	0.686154
ENSGALG00000016268		1	0.266924	0.492006	0.932554	1.64389	2.06499	0.689693	0.215774	0.348729	0.456338	0.69295	0.493111	0.374381	0.142943	0.405847	0.273945	0.302331	0.253032	0.277752	0.118114	0.161336	0.119046	0.221465	0.0822927	0.175558	0.0279073	0.05934	0.0323072	0.0777322	0.0191056	0.0539952	0.0092461	0.042981	0.0571933	0.0501194	0.0242825	0.0229066	0.0156229	0.018459	0.0536584	0.00710847	0.0261402	0.0404494	0.0162697	0.0384039	0.0103587	0.0643547	0.00807538
ENSGALG00000016273	LGSN	1	0.527023	1.82516	1.43937	2.8847	0.912809	1.86371	0.478606	1.12933	0.759882	1.02932	0.931428	0.87752	0.300549	1.35599	0.391513	0.602234	0.38315	1.07856	0.172598	0.69026	0.0652176	0.201019	0.237367	0.869133	0.0220693	0	0	0	0	0	0.055194	0.100475	0.0152028	0.0331283	0.0955714	0.0611856	0.0153917	0.0580922	0.0387964	0	0	0.0800807	0	0.0275878	0	0.0169512	0.0159313
ENSGALG00000016281	DMD	1	10.7167	13.0581	16.0428	20.1212	22.4263	21.4045	8.07755	10.8046	13.66	14.571	17.1254	21.2092	16.1899	15.6507	16.0349	13.8737	16.9239	16.8235	11.4086	10.3609	14.3717	14.7145	7.77061	14.1167	8.60289	10.7203	7.99068	8.44377	9.24223	8.35661	5.72494	9.1736	9.7281	5.71869	6.83201	6.05117	5.22044	4.41542	5.82115	5.35089	4.33326	4.66626	6.95325	5.07138	6.14948	12.3371	4.2781
ENSGALG00000016294	HMGCLL1	1	5.41806	7.55302	10.8503	20.3313	20.4778	17.9966	5.78656	5.8616	6.56948	10.3567	6.45994	10.0419	2.13555	6.18055	5.66479	5.4357	3.05408	10.3568	1.73862	3.27961	1.85563	3.79513	1.86503	4.4459	0.353622	0.583368	0.874639	1.33744	0.912915	0.97251	0.810033	1.21718	1.40214	0.835266	1.47857	1.92507	0.418368	0.759949	0.848191	0.38569	0.61417	0.990951	0.468157	0.344764	1.17218	0.271265	0.473874
ENSGALG00000016301		1	1.67677	0.956336	2.75798	5.74792	8.9185	3.46089	2.0552	1.45649	2.55829	2.14765	2.77181	1.37239	0.798457	1.15176	0.903764	1.05641	1.31552	1.91096	0.726775	0.643399	0.475162	1.54731	1.12542	1.1209	0.202209	0.0698614	0	0	0	0.0302079	0.0340632	0.0525386	0.112314	0.0607823	0.0699847	0.0840186	0.0562726	0	0	0	0.0273945	0.350015	0	0	0	0	0
ENSGALG00000016304	LRRC1	1	20.5914	19.4119	17.1606	17.7396	24.1346	18.5103	13.066	14.2875	14.5055	13.5404	18.8278	13.6787	13.4488	14.2261	11.9409	13.6808	14.0418	12.4941	8.33047	9.64546	6.60149	8.63125	10.41	8.34707	4.42442	6.43575	3.03094	3.27045	3.5732	3.49265	4.14051	3.40672	3.56016	2.24001	2.88537	4.44575	3.37367	2.48626	2.95028	1.75471	2.34174	4.49934	2.70325	2.58223	3.0549	1.61229	1.92662
ENSGALG00000016326		1	4.15904	4.38705	5.88765	7.63641	7.51244	9.3686	3.40172	5.12209	4.12202	6.40783	3.31933	6.44531	2.67729	5.87199	4.62126	4.75599	2.17827	5.03273	2.97834	3.47797	3.84433	3.89121	1.60026	5.59644	2.95067	2.61346	0.729746	1.48039	1.19496	2.12764	1.74383	0.936403	1.19226	0.516753	0.888855	0.99685	1.69783	2.00706	1.28372	0.835319	2.37852	1.04482	1.40221	1.90801	0.766453	0.317327	1.83497
ENSGALG00000016328		1	148.684	153.096	157.868	245.376	253.902	170.302	116.154	113.943	117.381	175.174	150.231	104.345	58.0972	94.5598	90.5221	80.0667	66.7644	87.7402	42.4999	66.2558	48.3063	70.2451	62.2949	54.7049	26.1453	44.3368	21.9989	24.0946	41.8065	30.2177	14.7247	26.5675	23.6454	16.1143	26.4272	25.6317	11.6631	16.7325	12.3797	17.4517	15.3408	15.2313	14.6395	10.312	9.60267	38.8974	12.6277
ENSGALG00000016345	APOO	1	70.9646	68.8099	71.536	73.5921	78.9226	69.0559	69.5752	60.7884	66.0541	71.8834	63.7014	61.7338	50.7769	60.8646	68.3427	53.1256	49.3466	64.4313	54.051	64.93	64.4679	56.5616	60.3356	61.827	46.759	59.6033	59.3169	45.6119	57.6529	56.8099	48.9576	59.3898	62.017	43.9476	45.9446	54.5287	45.0057	47.3466	53.3822	48.9506	45.1353	50.4239	42.0692	40.8393	51.1978	48.0036	40.3409
ENSGALG00000016359	FBXO25	1	33.8274	33.2789	49.2694	72.4841	79.1018	67.0366	24.2612	33.8969	33.0673	50.4052	43.4856	47.884	20.9162	36.4177	29.7391	25.3547	31.7902	48.9755	19.1441	23.7075	19.5071	30.3335	15.0332	27.4589	11.8981	13.0458	11.1015	11.5573	12.7667	12.0101	17.2537	13.4597	20.9254	23.4475	16.0039	12.6322	22.741	20.3715	20.9871	24.842	25.6709	19.6972	25.1722	20.5792	25.2733	18.3409	23.9535
ENSGALG00000016362	SH3YL1	1	12.7022	13.8691	15.0963	20.5915	24.7168	18.3365	10.2685	10.175	10.7304	14.9956	13.2486	14.0873	5.72145	9.80115	7.87048	7.8108	5.66086	11.1369	3.89689	4.69079	4.2109	6.49515	3.64129	6.50473	3.02033	1.39303	2.2321	2.90229	4.05784	3.0858	4.27563	2.38771	4.22091	4.42683	3.39176	3.73088	5.05089	3.53942	3.53623	5.07066	5.62735	5.14579	4.2893	2.32095	2.6783	3.52542	3.9729
ENSGALG00000016375	PHEX	1	0.87711	0.490933	0.748007	1.16576	1.36226	0.7645	0.539169	0.645578	0.570417	0.337475	0.450236	0.524372	0.265866	0.515417	0.330836	0.241494	0.557677	0.391284	0.194614	0.345399	0.146998	0.185395	0.204068	0.221665	0.0995161	0.199688	0	0.0527141	0	0	0.0653833	0.0338746	0	0.039141	0.0225767	0.0172219	0.0345725	0.0171742	0.0437123	0.0332591	0	0.0361291	0.0188971	0.0162871	0.0485225	0.0383582	0.037701
ENSGALG00000016385	EIPR1	1	17.5621	18.0682	22.8175	28.0759	37.4204	29.4113	17.6717	19.0469	17.9323	23.8197	21.9959	23.5121	12.8563	16.2097	17.6306	13.8352	16.3819	22.2874	13.2948	12.2344	13.7253	14.7219	14.4568	17.1868	11.0828	13.1859	12.6565	14.4231	12.3533	14.4813	11.2906	12.279	11.7935	14.6389	10.4029	13.6411	11.4553	10.4412	11.5028	13.0821	12.5409	12.4209	9.74746	8.54389	9.65959	9.47052	10.2291
ENSGALG00000016425	IAH1	1	44.4289	62.2643	58.9774	54.4253	70.2975	62.9984	47.7484	53.5983	56.4411	49.308	46.2018	56.7043	30.2332	48.6391	39.7723	38.2379	44.5216	47.6486	28.4118	47.3981	39.4785	38.4414	44.2375	41.6994	25.7192	37.195	36.7867	25.9714	38.2656	33.6574	25.7078	40.1766	29.8217	27.8628	28.361	28.4129	28.183	34.7828	34.1869	28.6326	30.934	32.2795	22.3091	31.6001	27.9593	21.1331	26.0339
ENSGALG00000016454	E2F6	1	75.6887	72.6549	76.8862	81.4392	108.16	78.9581	63.2956	62.7709	66.567	67.754	80.3516	63.6131	63.2707	74.0797	71.2547	66.1099	71.7554	69.3742	64.6149	63.9322	65.7656	69.0756	73.7224	62.4926	45.8519	67.6429	45.7783	41.9112	53.468	44.6578	45.1201	45.5257	51.6387	28.6438	46.099	44.2512	37.0332	40.8431	36.3519	27.0103	41.3341	42.7746	24.9709	21.9069	20.3295	19.8532	29.7044
ENSGALG00000016456	LPIN1	1	18.8317	25.981	21.371	27.5215	29.128	33.8134	11.8221	16.5949	15.2934	20.2596	21.1934	23.9386	9.54124	13.0097	10.2154	11.0088	9.9557	14.5575	14.8681	12.4656	15.1172	8.26113	9.61891	15.648	11.8973	22.8542	12.3013	11.731	9.30889	13.3655	9.30015	10.1774	9.82707	9.13117	7.86597	12.6287	6.14999	6.65951	5.70499	8.73489	5.28505	5.94149	6.74968	6.97179	6.58284	5.85203	4.4771
ENSGALG00000016465		1	6.53289	10.2825	15.5129	25.1657	27.9498	25.0464	7.36052	11.4439	10.7728	19.3439	14.6673	18.2526	6.01521	9.60025	7.34838	8.50231	6.20566	16.3078	4.06413	5.1031	3.27152	5.85328	3.09498	7.88702	0.13536	0.620283	0	0.0680149	0.0578142	0.185016	0.0564982	0.0874574	0.154566	0.083887	0.156053	0.155815	0.0156688	0	0.0197123	0	0.13696	0.179545	0	0.0139986	0.0209144	0	0.0325593
ENSGALG00000016470	KCNS3	1	2.32012	4.32209	6.51062	11.0781	15.9603	8.63406	2.56994	4.37173	2.93248	6.20401	5.97401	5.85293	1.22227	4.55237	2.89042	2.74589	4.10309	4.76705	1.98718	2.73488	0.826688	1.98904	0.971426	2.93706	0.198914	0.42373	0.0654515	0.241721	0.205633	0.295216	0.267714	0.206149	0.247372	0.148547	0.274498	0.465037	0.192419	0.0780931	0	0	0.134789	0.172521	0.143133	0	0.0735652	0.0610047	0.0286946
ENSGALG00000016501	SF3B6	1	228.267	235.588	234.354	270.287	306.782	224.884	204.014	199.548	207.269	211.351	201.32	164.296	159.818	208.983	199.373	178.691	172.482	193.691	186.52	201.238	188.475	189.536	185.844	205.328	164.904	163.872	186.72	133.703	159.276	160.77	158.015	161.126	144.012	161.959	139.492	182.367	139.778	150.6	146.314	167.179	159.975	171.423	131.75	135.326	129.491	152.983	139.945
ENSGALG00000016507	FNDC4	1	19.3958	28.7953	32.7025	35.9265	44.7013	33.2674	19.6419	28.3604	26.1648	17.7037	27.1538	20.31	14.518	23.4329	22.9859	15.2408	19.0307	22.151	10.2545	15.9444	11.6262	13.2633	14.723	16.9803	4.01843	3.43894	5.44823	2.89142	3.90928	3.49033	5.41078	6.49931	5.58312	2.88107	6.93809	5.52786	7.35281	4.69803	5.20688	1.84562	5.32176	3.69294	3.24166	6.16248	3.53682	1.4315	4.40705
ENSGALG00000016583	ESCO2	1	55.3839	71.1302	89.271	110.173	115.57	89.6787	75.2699	89.6175	80.0741	106.521	95.5778	76.9932	47.0171	63.1439	52.168	49.6783	46.782	65.3836	31.9197	34.9096	22.8026	42.9533	40.9398	38.4251	11.3627	26.4974	14.7187	20.0903	14.1313	22.4902	12.9964	17.2512	13.6354	8.19169	11.181	14.1222	9.58549	8.7341	7.11196	6.71176	6.23086	9.8426	8.26198	7.63682	6.01014	4.40045	5.437
ENSGALG00000016649	MTMR9	1	26.2263	42.8919	36.7924	60.5202	50.1965	61.8036	23.8587	51.9142	35.4052	50.5133	42.7791	52.4311	32.1735	32.2969	28.794	32.5305	30.4132	37.5986	28.1878	21.1659	25.0064	24.0473	24.6421	26.76	25.1886	22.2934	17.4186	20.0141	14.1904	18.4281	17.0435	19.0874	15.4576	15.9071	16.0423	18.0859	16.0602	16.828	14.8842	12.2877	13.4711	13.8506	15.7811	19.5795	14.4418	11.0155	12.0374
ENSGALG00000016653		1	126.94	127.846	120.906	61.4736	92.8116	92.7509	132.229	46.4568	84.0606	53.3717	66.2475	82.7991	47.7757	48.499	48.4495	31.3091	23.0461	23.1162	23.9059	4.62128	8.82206	8.28788	16.1553	23.0771	24.1746	6.76759	16.8507	27.0665	12.1822	22.8661	29.1041	22.5482	19.5845	18.5088	27.0763	19.8513	13.9213	7.51113	18.8158	24.7713	11.1829	16.6665	22.9337	9.52388	31.3485	4.95099	12.2494
ENSGALG00000016655	GYG2	1	1.90975	2.54189	4.49649	2.57491	3.97332	2.73099	0.700837	1.62344	2.37215	1.07888	1.14253	1.20335	0.75275	0.754727	1.2083	0.295859	0.208823	0.745567	0.398543	0.329168	0.503865	0.333576	0.149067	0.521168	0.504796	0.224927	0.125327	0.10246	0.218104	0.187238	0.16996	0.0658367	0.211396	0.0380176	0.174633	0.139505	0	0	0.089233	0	0.103119	0.109467	0	0	0	0.038976	0.0364761
ENSGALG00000016664	NEIL2	1	12.0069	17.8874	23.9682	38.5976	48.9006	35.1497	15.8884	19.1353	15.5874	24.4313	20.7502	22.5489	11.3891	12.1198	8.7282	7.21648	7.24837	18.7172	7.31722	6.05231	3.70554	8.11688	6.7371	9.31013	6.5111	2.79315	2.05851	3.05572	2.43478	3.17369	4.27645	3.96087	1.57212	1.09743	2.665	2.59136	1.89873	2.554	1.139	0.597606	1.41027	1.82177	0.268999	1.26885	0.583097	0.42257	0.854288
ENSGALG00000016670		1	10.3572	6.2308	5.15349	19.6977	24.6538	9.61039	16.6889	5.39013	4.29057	14.2526	8.26983	4.30818	8.02875	5.45076	2.37489	4.43881	1.88721	5.15429	2.22704	1.16252	0.468431	3.20543	5.73331	0.60065	0	0	0	0	0	0.292207	0	0	0	0.336185	0	0	0	0	0	0	0	0	0	0.256906	0	0	0
ENSGALG00000016680	TFAP2B	1	0.252902	0.458467	0.840085	0.96398	2.13586	1.23362	0.622691	0.474987	0.360991	0.64213	0.688108	0.8024	0.369728	0.756973	0.214429	0.274491	0.777067	0.795601	0.475712	0.351708	0.159601	0.358478	0.351048	0.559413	0.0403112	0	0	0	0	0	0	0	0.0564626	0.0304776	0.0347174	0.0279637	0	0	0	0	0.109517	0.0587717	0	0.0253464	0	0.0311584	0
ENSGALG00000016689	ASMTL	1	23.9526	20.1653	28.8692	29.067	36.7401	27.5523	21.2814	22.8401	26.9622	26.3858	27.1716	24.3046	17.1952	23.3424	22.4065	18.5255	21.2958	27.767	17.0435	19.7637	17.0056	25.5822	12.9452	20.5501	10.2146	14.786	13.5656	12.9135	11.5517	13.8604	9.15201	12.6889	11.2651	10.6172	8.25177	7.98311	8.50159	9.60838	10.5406	11.7432	8.04375	7.24069	8.45318	8.97415	11.252	10.2236	8.15562
ENSGALG00000016709	RCAN2	1	48.3407	54.7274	47.3868	50.6923	84.836	42.9336	24.4997	23.9474	31.9456	31.8723	38.6993	19.5632	16.677	18.2003	20.8218	13.5364	18.3193	18.8064	12.393	14.3932	12.9381	10.3667	15.6214	16.5934	6.5961	2.56655	3.81915	2.56817	3.20021	3.29158	4.14167	4.00251	3.58252	1.89162	3.42249	4.1429	1.94622	0.542026	1.25742	1.80541	2.32704	1.57298	1.25028	0.926357	0.463478	0.193118	1.98061
ENSGALG00000016724	RGN	1	7.18354	9.28056	10.8636	15.2812	10.5855	9.27466	6.17822	7.78568	10.9246	12.842	5.73091	8.46979	4.57082	4.79394	6.17849	8.2351	3.25322	6.53184	3.96493	3.87695	2.37038	4.93485	2.80807	4.94763	3.33681	2.80792	1.98146	2.789	2.20349	2.82763	2.49216	2.927	3.09601	3.53708	2.72039	2.9852	3.29917	3.7197	2.80498	3.03479	3.39007	2.44451	2.10389	4.04874	2.44736	2.11955	2.26571
ENSGALG00000016737	NIPA2	1	121.381	150.776	149.029	188.651	237.59	195.213	113.129	148.979	136.595	165.679	153.533	171.618	106.661	127.27	119.355	121.609	120.83	144.773	104.062	118.018	116.624	133.803	108.696	129.979	95.1788	101.795	84.5548	79.2679	86.0358	88.4034	80.4891	75.7102	84.4815	64.0559	77.8639	82.3799	68.1665	69.0891	75.3683	65.058	66.396	75.7915	48.6845	50.07	59.7953	54.0227	52.3015
ENSGALG00000016770		1	16.8818	23.0992	30.8791	49.3457	66.5133	46.2111	15.1154	21.9887	20.1065	32.1452	23.6674	32.2363	7.36316	17.6443	11.9157	13.4123	9.3343	25.79	5.34246	9.24918	3.4851	10.4035	3.87988	14.3449	0.427362	0.80141	0	0.271311	0.0460078	0.316453	0.543158	0.242993	0.408144	0.99751	0.323544	0.921954	0.407133	0.174391	0.470795	0	0.398935	1.0791	0	0.461802	0.246963	0.244149	0.0771155
ENSGALG00000016771		1	10.4723	16.0406	26.6849	44.8777	60.9565	30.9191	16.1314	15.6004	16.6621	25.8073	21.9196	19.3847	7.08862	18.1762	10.9392	16.5123	11.562	28.6525	4.81964	11.3885	5.07217	14.2488	9.42262	16.6807	0.831987	2.56681	0	0.241925	0.153768	0.482269	0.556085	0.771085	1.03537	0.890171	0.822546	1.64026	0.695595	0.270157	0.366656	0.264068	1.12827	2.23268	0.127424	0.404817	0.386773	0.0454739	0.813555
ENSGALG00000016794	MRPS9	1	44.6699	45.9966	47.7319	50.0806	55.7215	45.8213	41.6958	42.2482	42.3693	41.795	43.7491	38.3629	38.0086	42.5527	40.0209	33.0071	37.2928	38.9203	31.8624	40.2298	38.1801	30.5668	33.9439	37.5776	28.6056	39.5662	29.6695	28.1877	36.8567	30.7598	26.3186	32.034	24.1628	20.0106	27.6223	29.1047	21.6705	23.843	21.3908	19.6754	20.065	21.3075	23.6715	22.8252	20.569	34.8853	18.7167
ENSGALG00000016834	MCF2L	1	14.9225	11.8464	15.5359	16.9506	25.8801	15.849	14.046	11.8407	11.1311	11.5694	24.7856	15.2403	18.9577	13.8908	9.76912	6.51928	15.5815	11.4906	9.89202	5.2188	5.0234	3.7106	5.54143	4.64901	2.03212	0.964491	1.31615	0.327067	2.00574	0.46121	8.54537	1.22424	4.79591	0.441271	4.54144	0.400839	9.97529	2.6065	6.33701	0.39768	5.51158	0.694425	5.25215	1.44279	5.97264	0.55908	5.23672
ENSGALG00000016883	DOCK9	1	18.4008	19.5326	14.9089	14.566	15.2837	18.5467	5.60144	10.395	10.3257	11.5805	11.2857	11.5815	8.05578	10.2667	9.30851	10.3101	8.36966	8.74447	5.79214	7.39007	8.00753	10.1202	5.3148	8.82184	4.93688	7.42659	5.64949	7.93043	4.73839	7.6605	5.50103	6.45835	5.94367	6.07319	4.56753	7.04207	4.90705	5.02401	4.44872	5.6592	3.85414	6.73117	5.96659	3.58866	5.43649	5.6425	3.82074
ENSGALG00000016884	SLC15A1	1	61.5406	78.9361	112.928	152.209	167.1	142.831	73.4997	136.903	99.6953	204.749	162.616	131.021	65.0703	112.705	78.803	105.287	83.1105	132.889	54.1403	70.4581	47.031	87.6375	42.2262	89.97	1.58225	11.9724	0.712061	3.13779	1.53701	5.12536	1.2243	1.98401	1.82293	2.22408	3.49361	2.27821	1.68887	2.88981	1.35597	0.910095	2.03677	3.89834	0.842268	2.41743	0.749861	0.129497	1.98732
ENSGALG00000016913	SLAIN1	1	3.60701	5.96655	6.47947	10.753	9.00729	7.42763	3.36057	5.05717	3.67255	7.82785	5.92149	4.45024	2.01815	3.78269	2.82959	5.40019	3.73084	5.68026	1.61794	1.79285	1.29232	3.27811	2.38836	3.29841	0.402332	0.564485	0.412603	0.391782	0.368109	0.428855	0.144707	0.593135	0.304348	0.529429	0.279514	0.497226	0.125109	0.31705	0.340271	0.13146	0.226405	0.570449	0.197569	0.720954	0.397882	0.458577	0.19023
ENSGALG00000016920	LMO7	1	5.87912	5.98743	8.67159	12.6238	13.4354	14.2814	4.20603	6.38521	6.49309	8.99971	8.03901	12.3198	4.6826	6.35371	5.04599	5.16219	4.24623	10.5106	4.45136	3.94411	4.14683	6.92864	2.83223	7.00156	3.76836	3.44604	1.58607	1.70545	0.62487	2.34792	2.01086	2.06645	1.10338	0.64457	1.00206	0.644056	0.666849	1.14652	0.535155	0.541293	0.447055	0.437478	0.307324	0.839317	0.266007	0.138806	0.140371
ENSGALG00000016972	NUFIP1	1	48.267	61.2223	63.6602	88.3866	94.1011	85.1227	45.8838	57.0937	53.0973	73.6852	69.0078	65.5534	38.0834	53.8984	43.6875	50.4132	39.9776	67.1737	36.9232	38.8046	28.123	37.4446	37.3414	49.8507	20.5483	25.767	18.9967	14.8533	16.0287	18.6298	17.8207	17.0814	19.0003	14.9057	16.1238	19.5069	16.3517	13.4584	17.3787	13.1685	15.8827	18.5012	14.1717	11.3327	14.5969	10.456	12.8911
ENSGALG00000017024	NEK3	1	10.4724	10.1055	8.14161	16.3252	12.866	14.4762	9.64966	12.2683	8.53153	16.6299	10.3723	15.3998	9.84459	9.80015	8.08254	12.9522	6.31725	8.2144	4.2731	4.06293	3.79304	10.73	2.03058	6.30614	2.00745	1.434	2.23668	3.66863	3.56234	3.49386	2.5408	1.99023	2.14009	2.98292	2.11473	2.65117	2.15536	2.31636	3.02485	3.83196	3.28717	2.27459	2.41209	1.66496	3.0729	2.51742	2.75347
ENSGALG00000017031		1	231.687	256.399	305.56	390.669	450.586	394.944	191.405	239.316	205.031	345.716	296.104	306.102	168.397	231.156	211.83	236.606	183.524	271.15	137.66	176.531	146.042	245.221	99.1145	248.499	37.8294	83.763	25.4973	33.7282	40.6731	49.1566	23.8376	35.6392	42.8393	22.3951	27.9347	36.8684	15.0221	24.4048	24.5036	23.8766	23.7469	30.8433	19.8903	26.5983	23.8037	15.3542	26.6029
ENSGALG00000017032	SLC25A15	1	18.3963	24.0616	25.5424	37.6809	37.8307	29.6322	21.245	21.2303	21.2308	25.3685	21.1946	26.3542	18.5877	22.6673	19.4363	19.566	17.6803	27.9663	13.6441	20.2044	13.451	19.6143	15.9602	28.3388	7.9526	12.2523	8.23967	9.53614	7.84289	10.4947	7.66486	10.6599	7.92199	7.76905	9.097	12.4418	8.40418	7.86917	7.19802	7.35254	5.64851	9.01164	6.76218	8.94212	7.48795	7.60439	6.22274
ENSGALG00000017033	MRPS31	1	85.695	79.1841	81.5903	86.0691	105.591	84.597	91.8029	79.0994	78.8704	84.8011	95.1584	76.0462	71.1282	87.6228	79.6649	78.905	77.1861	90.6901	62.3284	87.8447	62.6707	86.7024	63.7611	91.8371	37.2324	60.0138	40.5049	42.1497	63.2034	53.858	44.5593	52.937	53.1559	40.9221	54.2391	55.9229	45.7829	50.665	46.4971	47.2235	48.0877	56.7425	41.0885	38.4812	38.2235	37.5731	45.6826
ENSGALG00000017064	RFC3	1	44.5008	49.8832	53.8398	70.87	78.2847	63.401	45.0556	41.9194	43.5957	56.3203	49.6966	45.0539	31.9241	37.3958	35.8226	33.8804	31.1682	42.3705	22.3903	25.1305	18.9961	26.1374	28.3219	31.8139	7.02069	16.4533	10.8789	13.1849	11.7131	14.199	11.5197	13.5426	16.5873	4.86513	9.70791	10.3428	6.49574	6.20993	6.10204	2.88231	5.94287	8.89877	2.27893	2.94562	3.40999	2.04583	3.35768
ENSGALG00000017098	GTF3A	1	63.7928	60.4663	70.0008	54.5487	72.5319	66.1575	61.2845	57.2514	60.6822	53.3121	60.533	58.5205	41.1489	56.4582	65.5825	44.4626	46.7103	64.2786	38.2653	51.3242	45.707	42.6786	52.032	57.5422	37.9316	36.1572	32.4375	27.7649	34.5197	33.0466	31.9184	28.1407	40.067	27.7189	31.9608	37.8172	30.8867	32.3933	39.6949	30.9878	32.4999	38.8366	24.3238	25.5971	35.1246	28.8681	28.4853
ENSGALG00000017102	GPR12	1	3.85167	8.39209	10.6557	18.9276	21.8375	16.0756	6.08507	6.56719	7.09119	9.94565	8.79894	12.083	3.51811	7.92349	5.13042	4.75284	3.18323	11.1823	2.36996	3.97188	1.79021	2.40892	2.54931	5.78493	0.330157	0.867481	0.375631	0.338766	0.114472	0.631833	0.168175	0.216071	0.185769	0.150143	0.0562725	0.321378	0.0906822	0.172639	0.29503	0.0841455	0.270767	0.48249	0	0.040591	0.122206	0	0.142594
ENSGALG00000017106	ATP8A2	1	64.1742	80.5063	123.267	165.817	185.778	181.46	62.9886	98.376	78.6106	135.532	129.633	136.274	42.3184	60.7732	55.3044	53.1132	51.8517	110.952	25.4907	26.5728	20.4691	39.3679	35.4062	58.0358	1.47167	5.30601	0.575879	1.25644	1.85465	1.94818	0.383213	1.03372	0.844923	0.698857	0.787561	1.14047	0.373238	0.716611	0.338793	0.43478	0.637072	0.656637	0.764617	1.61147	0.481161	0.193501	0.503793
ENSGALG00000017112	MTMR6	1	34.6599	29.5857	36.5533	50.1681	54.5955	52.4026	36.7348	37.0674	32.8038	55.1724	45.4846	51.0092	29.2783	31.214	33.8832	40.9407	37.5718	50.2335	26.3111	19.7151	27.1149	30.3856	26.6422	36.0837	17.6814	17.651	18.7536	17.9594	16.7229	16.913	19.5828	13.4176	19.7967	17.3949	16.302	16.9627	17.701	14.0451	18.3183	18.725	17.3466	16.7513	17.3191	13.505	16.4437	18.9496	14.7929
ENSGALG00000017119	TNFRSF19	1	1.40958	0.701252	0.933042	0.619146	0.663878	0.525736	0.521744	0.42474	0.330915	0.621553	0.451578	0.427208	0.106021	0.38981	0.331712	0.3761	0.183096	0.521521	0.212517	0.124712	0.132566	0.12445	0.168454	0.384201	0.0149486	0.153384	0.142043	0.0452817	0.13327	0.224742	0.0519229	0.308792	0.150043	0.0466883	0.224629	0.0859349	0.0299857	0	0.0131308	0	0.0881368	0.0627605	0.0449639	0.0806385	0.080567	0.1383	0.0941771
ENSGALG00000017136		1	1.29367	1.52458	1.85267	1.44004	4.75529	3.30604	0.983266	1.16034	1.23641	0.988609	2.11049	2.37093	0.680881	1.00427	0.680823	0.983612	0.839312	1.01461	0.405521	0.679986	0.638625	0.374684	0.836037	1.01409	0.0459094	0.0814635	0	0	0	0.0212168	0.0774009	0	0.0782783	0.021354	0.172613	0	0.0593731	0	0	0	0.156181	0.0333423	0	0.0286523	0	0	0
ENSGALG00000017169	ELMOD1	1	184.98	234.997	242.175	278.884	350.386	305.552	145.658	233.406	178.181	232.494	230.867	231.097	141.649	192.966	174.914	147.451	149.324	218.306	112.601	130.263	97.0142	148.419	111.445	165.964	55.6053	67.2105	43.2777	48.8725	44.5059	53.2786	64.3619	67.9811	40.9017	46.1134	38.0154	49.1752	54.0349	60.6211	42.0355	45.5456	42.0074	43.2532	45.3642	45.5777	39.2816	29.8757	33.3131
ENSGALG00000017181	DCUN1D5	1	43.3291	49.8299	57.0779	64.2226	85.3229	59.038	47.0293	44.9919	46.9455	51.2763	53.6013	43.9955	34.3896	45.358	43.4419	43.5635	47.881	48.7094	35.9665	42.7271	40.2561	44.9285	43.4235	45.4835	27.8328	36.2225	30.4059	28.2029	36.4409	31.5877	28.8885	32.2892	34.8173	33.4888	37.7034	38.137	32.2083	35.4397	36.9328	37.4776	37.9372	36.9793	29.8685	29.1469	27.9039	30.1966	32.3442
ENSGALG00000017210	ANKRD49	1	29.5326	27.8662	36.0847	38.4808	49.7517	35.5249	33.3427	28.1499	28.919	33.1327	35.4058	34.2263	22.3687	27.5506	31.3812	25.4981	27.3072	33.4377	21.9236	23.5583	20.7008	28.0993	23.4567	31.6054	15.2756	20.7417	12.6261	13.844	17.8215	15.5805	17.4671	16.4256	19.9574	14.2511	14.8337	18.4215	17.5473	15.1464	16.5491	17.1075	17.9115	17.1753	15.1204	12.3845	13.2343	9.95968	14.0538
ENSGALG00000017235	Nox4	1	2.79281	1.86724	1.97732	1.07929	2.36742	2.20946	0.53312	1.23375	0.976532	0.64076	1.04413	0.765145	0.429857	1.48041	0.591232	0.274964	0.70693	1.11587	0.589493	0.432047	0.275319	0.23218	0.570436	0.558832	0.126018	0.389696	0.115512	0.0952336	0.16237	0.0233426	0.0666258	0.0910118	0.0963588	0.0600354	0.156472	0.0276492	0.0760857	0.0658366	0.0350813	0.0199751	0.0492513	0.113609	0	0.0389711	0	0	0
ENSGALG00000017244	PRSS23	1	13.9622	5.24605	8.8431	6.47511	5.05688	6.56709	2.88372	3.11325	3.58706	4.62499	2.71039	3.7732	1.44217	1.65806	0.922575	1.53683	1.05996	3.19421	0.954047	1.43255	0.568601	1.28588	0.556471	1.31691	0.395639	0.445935	0.3249	0.401415	0.400957	0.374456	0.392602	0.280053	0.473406	0.268755	0.278625	0.522614	0.27398	0.21288	0.0947423	0.251706	0.316419	0.547404	0.310115	0.0895563	0.23346	1.95899	0.338282
ENSGALG00000017289	C12orf4	1	35.3435	30.0483	46.9984	51.0527	72.9751	49.4877	33.1166	32.0265	36.1115	39.9987	47.1808	38.512	21.2695	35.2322	28.3124	25.7131	24.9223	38.5283	15.6981	24.4235	16.2313	22.0667	17.653	28.1232	6.27681	11.2797	8.02942	9.62804	13.9689	9.94993	11.6508	9.76797	12.5164	11.0627	11.4032	14.9137	11.4002	10.1939	10.8738	12.4884	13.9555	16.8838	10.5747	9.41494	10.8542	10.7685	12.9806
ENSGALG00000017304	PGM2L1	1	49.0408	67.3568	108.191	134.032	184.22	182.662	60.797	116.057	73.7762	122.2	124.425	150.166	48.1085	64.4801	52.1209	36.7004	63.0297	117.183	35.3617	31.5477	26.7129	31.2691	34.2738	49.4779	16.542	12.8987	12.7868	11.0175	8.11422	11.9413	13.7108	16.5132	12.9698	7.20764	13.451	13.7258	10.8018	6.38483	11.1556	5.2486	7.22174	8.07729	9.06343	9.52661	9.43498	4.45565	6.66801
ENSGALG00000017314		1	1.7322	2.72962	2.84851	4.61288	5.65061	2.75234	2.78352	2.74439	2.61147	2.56597	2.96607	2.41258	2.67279	2.75932	1.89873	1.5742	1.57441	2.36557	1.9139	1.75841	1.04221	0.958503	1.89587	1.92493	1.72213	1.9177	1.49553	1.35095	1.22663	1.09074	1.60947	1.69558	1.16819	0.492108	1.07637	1.21969	0.884321	0.789383	0.576811	0.388692	1.00105	0.934397	0.54372	0.730243	0.587019	0.449487	0.680779
ENSGALG00000017332	KLHL35	1	0.393289	0.660287	1.3988	1.38682	1.64772	0.932521	0.351983	0.39038	0.379078	0.704302	0.395131	0.935905	0.199253	0.272614	0.386498	0	0.235075	0.577944	0.0286814	0.0634218	0.0859043	0.070504	0.140296	0.40003	0	0.025661	0	0	0	0	0	0	0	0	0.0752571	0.0402636	0	0	0	0	0	0	0	0	0	0	0
ENSGALG00000017343		1	422.217	601.616	576.805	589.885	623.012	573.246	432.366	435.706	396.007	415.153	507.988	383.773	182.002	241.131	218.347	212.233	226.158	254.145	138.544	168.754	150.684	153.201	182.192	149.477	137.39	72.6853	89.7247	140.298	192.224	131.451	72.6357	122.256	147.011	59.8562	137.98	112.25	39.0262	72.6814	57.3571	49.9419	53.4528	43.7815	17.8937	38.6835	47.2531	12.716	21.0625
ENSGALG00000017368	TRNT1	1	42.4327	40.6857	48.6061	62.9232	74.019	52.8029	36.3544	39.0887	45.7031	42.8158	46.9108	49.1426	34.4396	44.3237	43.2122	35.3372	31.6611	50.8309	37.8129	43.9938	41.5244	36.9541	33.715	48.2581	32.8778	41.5259	32.9433	28.4053	31.514	32.8924	32.905	26.5969	33.1411	28.8758	29.6699	29.2627	31.0818	32.3266	30.6398	28.6334	29.4675	33.3773	24.9598	22.9602	21.6649	24.3839	22.7754
ENSGALG00000017378	CRTAC1	1	1.01401	0.725438	0.583736	0.512017	1.08988	1.0866	0.742516	0.4662	0.487121	0.280238	0.427711	0.616226	0.224555	0.278346	0.294787	0.268105	0.316179	0.89127	0.156923	0.484015	0.17385	0.212836	0.129872	0.268744	0.126025	0.310011	0.303251	0.279946	0.445528	0.169808	0.0969929	0.203472	0.133099	0.0673073	0.219528	0.477201	0.118402	0.195102	0.0797762	0.0636637	0.106731	0.215624	0.194305	0.0898942	0.103776	0.0570136	0
ENSGALG00000017392	SPDYA	1	4.33808	4.28769	3.57243	6.31382	6.48388	5.31673	3.19983	3.2602	3.1702	4.36281	3.74654	5.31898	3.51751	4.14117	2.86813	3.33807	3.30628	3.88097	3.24217	3.27615	2.70809	4.10583	2.3341	2.68548	2.99135	3.2816	1.30358	1.14971	2.10678	2.07165	1.89808	0.994411	1.68517	1.17362	1.11668	1.5214	1.30861	2.01672	1.2122	1.36208	0.973329	1.67355	1.05738	0.831937	0.528388	0.89175	0.875672
ENSGALG00000017411		1	1.48496	3.79604	5.16491	7.17992	9.66996	7.50202	2.55669	3.03781	2.60414	4.94181	3.63759	5.32967	0.965088	2.307	1.96436	1.57443	2.06113	4.67702	0.789709	0.575285	0.524516	1.3808	1.78848	1.99462	0.0889216	0.0388688	0.0363536	0.08978	0	0.131787	0	0	0	0.0331819	0	0.0305962	0.0307032	0	0.0391338	0	0.0601093	0.064245	0.0317431	0	0	0	0.0643726
ENSGALG00000017419	HPS1	1	5.17481	4.23609	4.40704	7.08479	10.5157	4.7884	3.28965	4.09784	2.66565	4.77447	3.42699	4.17733	1.88923	2.85605	1.95108	1.65764	1.96325	3.32515	1.45272	2.22323	0.856918	2.23567	1.50449	2.25161	1.09172	1.39064	0.74883	1.21408	1.35493	1.47075	1.10616	1.53032	1.25852	2.71591	1.51194	0.732256	2.01198	2.96802	2.23929	2.51196	2.46803	1.44392	3.64054	3.38404	3.54903	5.14873	2.78184
ENSGALG00000017485		1	1.25325	1.83645	0.664999	4.29688	2.51476	3.31892	0.806759	1.08496	0.264531	1.79931	1.18436	1.94488	0.467441	0.873255	0.274703	0.763141	0.326478	1.38911	0.356485	0.420952	0.112117	0.459829	0.352184	0.845152	0.359983	0.0453519	0	0.0493247	0	0.0122537	0.0542901	0.250644	0.0675318	0.073477	0.116278	0	0.0581097	0.188041	0.0145831	0	0.0559925	0.023674	0.0960049	0.1851	0	0.0128868	0.0949932
ENSGALG00000017493		1	11.8472	13.6187	14.7498	19.1663	26.3658	14.4221	13.3587	10.0816	12.1171	11.9791	9.8071	11.4062	10.3415	11.7119	8.41043	9.12901	8.17355	12.3274	6.82833	8.21587	6.42701	10.5728	10.5338	10.5373	3.85236	10.3778	5.90678	5.77717	4.56211	7.1231	5.34622	4.93099	5.08898	1.46466	3.41887	3.95124	2.57703	3.5144	3.11318	1.50397	2.64254	2.97117	0.746353	1.33454	1.80462	1.13691	1.10375
ENSGALG00000018946	LMOD3	1	3.19363	2.86153	3.75809	4.9426	5.40943	2.30929	0.59852	0.967954	0.65798	3.8462	1.8544	0.842866	0.360172	0.657547	0.621791	0.884511	0.67704	0.574838	0.207756	0.992181	0.138722	0.567805	0.439641	0.220589	0	0.0309393	0	0	0	0.0261873	0.0295622	0.022809	0.0244163	0.105266	0.151168	0	0.0243519	0.0231609	0.0309498	0	0.0951007	0.0254084	0.0757569	0.0651305	0.0971766	0	0.0509538
ENSGALG00000019175		1	0.561592	1.36976	0.630497	1.15964	1.98069	0.99211	0.282254	0.448882	0.438529	0.42411	0.75387	0.48224	0.109032	0.272388	0.618183	0.214435	0.610428	0.245568	0.249795	0.598467	0.687119	0.102517	0.12257	0.119679	0.0633412	0.0280174	0.0260352	0.0960765	0	0.0472529	0.053022	0.472136	0.196567	0	0.0272073	0.131318	0.0219302	0.0208256	0.0278698	0	0.0855674	0.0228136	0	0	0	0	0
ENSGALG00000019211	MAEL	1	7.04762	9.06329	15.1057	21.3437	28.9882	23.5942	8.71407	12.9752	9.33531	15.0497	12.4847	13.9619	4.52756	8.65768	5.17065	3.77414	4.57454	15.6202	2.8686	4.06401	1.2583	4.35258	2.38951	6.76636	1.15831	1.19245	0.133008	0.32266	0.345258	0.493277	0.382521	0.155469	0.28776	0.160835	0.347278	0.648727	0.166566	0.159116	0.141288	0.034191	0.243032	0.369853	0.0193691	0.0835901	0.0496681	0.0206336	0.0863816
ENSGALG00000019228	SFT2D2	1	48.0487	67.4157	64.0452	116.809	100.08	116.304	31.7353	65.5346	42.1119	83.2991	62.7057	85.7834	36.0509	38.091	33.1185	39.195	31.3658	58.8471	20.5436	14.6125	14.8862	20.1023	23.4068	28.2206	5.18807	7.12283	1.7267	3.45373	1.64937	4.42987	3.99179	2.35365	2.12963	2.01729	1.92058	2.70234	2.56564	1.32961	1.33364	1.80372	1.05904	1.57191	2.59021	1.9218	1.5896	3.0826	1.04217
ENSGALG00000019276		1	0.857821	0.699733	1.23851	1.99984	1.8167	1.44103	0.78043	1.07983	0.975592	1.39377	1.24568	1.39115	0.469158	1.2782	0.623302	0.895368	0.404722	1.16876	0.317052	0.736135	0.231036	0.540029	0.265915	0.942035	0	0.0645152	0.0149626	0.0182694	0.0155194	0.0406158	0.0452254	0	0.0497341	0.0542381	0	0.0374816	0	0.0119219	0.0158559	0	0	0	0	0	0	0.013953	0
ENSGALG00000019284		1	110.954	142.881	157.701	211.694	245.624	214.549	104.154	125.367	115.44	163.585	145.244	160.11	58.8598	101.041	96.446	81.58	82.4968	133.454	51.4955	68.1742	57.9516	80.8459	59.317	95.9084	38.3353	36.009	31.7992	27.6276	39.88	33.4299	27.3268	32.5198	31.3504	32.1777	33.6785	40.5818	24.7103	26.4933	24.5993	31.2736	33.2309	37.6624	25.5214	22.6501	29.001	18.6284	28.0675
ENSGALG00000019286	PEX26	1	21.5027	27.3826	27.5971	33.4912	38.8975	27.0091	24.3887	21.8898	24.1322	25.9289	26.7957	23.1498	17.0524	17.7683	20.5256	22.4745	20.569	21.2843	13.928	12.2032	14.9091	17.3946	15.1595	20.895	12.616	7.77581	10.1339	9.94414	14.0618	9.58018	11.4817	11.6079	11.6534	10.0052	10.3942	11.5401	9.30847	8.14012	11.1218	10.568	9.51978	10.1861	9.77095	8.88051	11.1273	9.10548	9.9053
ENSGALG00000019484		1	0.489831	0.548404	0.511797	0.869069	0.78442	0.915132	0.380574	0.371202	0.306717	0.608963	0.264653	0.428527	0.229648	0.133523	0.30063	0.298236	0.160568	0.355177	0.0989147	0.245074	0.301579	0.142462	0.0927671	0.35058	0.1245	0.272762	0.168729	0.2056	0.134912	0.32646	0.0785677	0.101486	0.258413	0.0944327	0.135552	0.107961	0.0653646	0.0822989	0.164733	0.194965	0.169453	0.113544	0.0686146	0.118141	0.0947468	0.313909	0.0244939
ENSGALG00000019489	CHST9	1	0.564039	1.07035	1.42478	2.26773	1.81578	1.34873	0.508709	0.850949	0.789397	1.19181	1.04429	0.691457	0.587966	0.86494	0.633254	0.720873	0.306379	0.7433	0.272759	0.709584	0.407092	0.407958	0.0933603	0.638398	0.489736	0.15999	0.256228	0.1618	0.0823127	0.1425	0.271381	0.309751	0.437933	0.209661	0.276012	0.19659	0.302633	0.321368	0.168478	0.0406178	0.213572	0.0925097	0.223976	0.295296	0.146713	0.304823	0.0572722
ENSGALG00000019514	CNDP2	1	273.086	269.897	390.262	373.591	564.8	412.554	238.339	307.696	304.799	345.814	363.671	323.196	154.39	251.655	208.295	139.237	179.307	272.952	116.151	140.058	117.655	151.041	92.4806	161.802	54.4252	63.1233	60.7517	41.8122	48.9145	48.6536	50.3139	57.0111	65.0312	43.9255	46.1618	63.3666	47.1772	48.4857	55.8338	45.4821	50.9687	50.6973	44.8649	40.8608	52.3905	29.632	45.6647
ENSGALG00000019622	TRIM71	1	4.88112	4.68748	3.58107	10.6691	5.56256	5.73031	3.02847	3.04257	3.6009	3.46744	2.69343	3.01599	2.83273	1.67821	2.00166	2.66968	1.48201	1.71957	1.12953	0.962582	0.730305	1.34603	0.534765	1.33679	0.39918	0.162466	0.115375	0.117709	0.0997378	0.244669	0.151912	0.233214	0.160613	0.237341	0.150635	0.248509	0.175275	0.0892498	0.087877	0.106309	0.151995	0.175975	0.107546	0.114113	0.046106	0.165182	0.0841957
ENSGALG00000019719	KRT19	1	51.0176	47.7332	49.8319	68.9135	97.5707	56.2182	43.6639	46.7722	40.7747	57.2269	52.8261	53.1113	17.4324	34.7195	26.8401	22.0883	22.2378	46.2518	13.1407	16.2329	6.70338	25.1185	13.2518	21.3536	1.85773	3.18546	0.411401	0.891784	1.08285	1.28941	0.765836	1.2515	1.17484	1.08236	1.37752	0.631799	0.414937	0.16692	0.277575	0.0400363	0.638658	1.41235	0.314181	0.252729	0.782157	0.191896	0.249756
ENSGALG00000019796	DAP3	1	41.5994	53.7648	53.3537	66.6106	78.9058	57.0339	57.0354	49.0934	51.5465	49.9622	51.6802	47.8629	39.459	51.4054	43.6156	41.3171	46.1478	50.6899	37.4952	50.4648	40.2098	43.5203	41.8165	46.4924	38.9025	40.3676	36.2265	35.5612	40.7602	37.9025	34.6763	43.1062	37.5867	31.846	38.6863	40.474	36.4298	36.6665	35.9629	32.5117	37.2972	35.7527	30.4322	32.3651	35.593	26.2172	32.1916
ENSGALG00000019961	SLC18B1	1	62.2127	66.9827	69.5589	71.8559	101.641	87.4126	50.6104	75.8577	59.979	67.1232	85.1387	68.7286	40.8737	62.7698	49.0699	45.6474	54.4765	64.613	36.7125	51.7005	36.5463	41.3645	47.3573	55.3761	24.2754	30.1952	28.2787	25.5101	24.8887	26.544	18.2679	25.0745	21.0417	22.8346	22.0849	23.0546	12.7945	18.3857	18.3797	21.0433	16.6805	19.0034	12.416	17.7824	21.0204	21.2212	14.305
ENSGALG00000019979	DYNLT1	1	107.367	115.308	94.9858	100.897	121.834	93.773	80.4026	92.5322	90.6934	84.7784	84.8932	71.6972	58.3387	66.3942	76.7441	55.7168	68.097	77.8808	48.138	74.1166	54.7112	60.6622	77.1099	65.6344	35.6983	59.3394	45.6476	38.1992	42.5474	44.2757	31.5638	53.7403	40.2868	39.2177	46.4139	41.6866	30.9207	42.154	33.6711	33.9957	39.8245	38.8325	35.0917	34.5882	39.4915	53.0648	31.6662
ENSGALG00000020160		1	4.73909	8.66714	9.91316	6.15701	12.4689	8.21372	4.51467	5.20971	5.55408	4.18541	5.03683	8.0269	2.38894	4.19777	4.59062	2.0765	3.3532	6.04409	1.53999	2.6513	2.65637	1.95456	1.28078	4.5105	1.22281	0.880084	0.236218	0.692734	0.517054	0.438607	0.275223	0.406014	1.02642	0.184847	0.227361	0.261489	0.220178	0.0371353	0.268027	0.184065	0.288629	0.172539	0.206679	0.124153	0.166909	0	0.149172
ENSGALG00000020292	GABRE	1	0.248361	0.421769	0.769631	0.804086	1.91451	0.888707	0.240431	0.328282	0.486485	0.62423	0.482935	0.573726	0.204414	0.186113	0.316413	0.202156	0.361989	0.257435	0.0879466	0.216114	0.117639	0.217495	0.0862354	0.186906	0	0	0	0	0	0.0888589	0.0748787	0.0193565	0	0	0.0255844	0.0618335	0	0	0	0	0	0.0431641	0	0	0	0	0
ENSGALG00000020386	BDKRB1	1	1.13487	0.47422	0.484204	0.433503	1.86083	1.18483	1.00767	0.957254	0.473489	0.13686	0.584289	0.622415	0.290706	0.329557	0.0856766	0.0312243	0.396168	0.450686	0.282044	0.373249	0.0638354	0.0535418	0.254554	0.249329	0	0	0	0	0	0	0.0539173	0	0	0	0.0560452	0	0	0.0211603	0.0283465	0	0	0.0936112	0	0.0201382	0	0.0248475	0.0466071
ENSGALG00000020390		1	2.05996	2.90699	6.59006	4.69508	10.1263	6.55846	3.49526	3.0341	4.13479	3.00882	3.09083	5.97741	1.53114	2.36925	2.15103	1.52237	1.83004	5.49675	1.17004	0.946663	0.994108	1.43988	0.834173	2.28779	0.0373938	0.0661809	0	0	0	0.0553706	0.0940688	0.0483516	0.0516576	0.0559936	0.0644656	0.231997	0.0258706	0.0244505	0.0327696	0.0709919	0.0504346	0.135017	0.0269577	0.069541	0	0.0286065	0
ENSGALG00000020486		1	1.68914	5.19943	5.1082	7.74753	4.72786	9.75614	3.18969	4.25258	4.23704	3.81915	4.43933	5.0611	1.07856	2.95515	1.05575	1.95258	1.94695	6.02649	1.12836	1.64328	1.28612	1.56529	0.916416	4.11806	0.297389	0.520422	0.0338445	0.0831481	0	0.624186	0.274437	0.593081	0.0283722	0.12272	0.252321	0.0283245	0.113521	0	0.144061	0	0.633307	0.217873	0.0292917	0	0.0379831	0	0
ENSGALG00000020528	INIP	1	37.5945	37.3799	44.3507	60.1508	70.4972	56.0321	26.6386	29.8386	31.159	36.4298	38.9949	39.4034	19.4732	31.8379	34.9155	26.2237	28.8714	40.9617	18.5187	26.1441	23.8766	28.3627	26.6021	28.2769	13.5121	20.322	13.3435	11.3631	12.2823	14.6745	11.8586	14.3078	16.6574	13.7965	14.3292	14.422	12.8949	14.7061	16.347	15.9148	16.0026	16.7121	13.854	14.213	13.603	16.1754	13.5014
ENSGALG00000020557	KDM4C	1	27.6212	24.7165	26.4528	27.9373	28.2815	37.0781	14.2803	17.5233	23.0566	24.0956	22.591	28.7056	17.0903	20.6634	21.0069	18.8531	14.3011	20.7402	12.6336	12.098	12.6579	18.0134	10.3738	15.6873	11.6899	9.85239	10.4643	9.07307	7.02113	9.33642	9.20601	8.4605	7.6898	8.30309	7.99779	8.3378	9.47075	6.64942	7.70314	8.91828	7.67216	7.96429	7.07975	5.13783	6.66206	8.34792	6.24289
ENSGALG00000020590	SGF29	1	67.815	74.3784	79.0539	103.178	122.973	79.9446	81.016	76.8072	68.3153	76.3081	83.9212	68.1587	63.7409	77.3515	64.4295	67.225	77.4029	77.2777	62.2749	77.682	55.1521	77.378	78.7262	70.7321	57.009	62.4712	47.4618	50.4252	54.3709	56.5036	49.6193	60.6389	51.1428	53.8123	58.7982	49.3186	48.4969	53.5474	50.6711	50.3306	53.5977	53.0136	45.0159	51.9066	52.1445	49.2051	49.8287
ENSGALG00000020716	ARMH1	1	4.77118	6.05772	5.90722	8.90784	12.36	7.37911	6.07164	5.57256	5.94421	4.28808	5.83431	6.74719	4.74926	5.91098	4.87166	3.08362	5.09471	6.73566	4.24079	3.73317	3.13764	3.13291	4.03976	5.27382	3.38581	3.8316	2.17179	2.13543	3.6989	2.13956	3.24279	2.74791	2.5954	2.45556	2.84844	2.15586	2.62334	3.61309	2.43622	2.20846	2.84561	1.55242	4.25391	3.56549	3.49269	2.38209	2.26765
ENSGALG00000020788		1	1.21667	2.33374	0.901026	3.79398	2.85654	1.34318	0.484616	0.608874	0.745102	2.31512	1.35249	0.422222	0.450939	0.703422	0.520142	0.831191	0.329561	0.578451	0.408574	0.21377	0.355263	0.467462	0.367308	0.225371	0.185826	0.1315	0.292037	0.147495	0.151256	0.213075	0.332807	0.082705	0.214594	0.161503	0.187645	0.0946051	0.397099	0.109831	0.283205	0.168812	0.238674	0.1845	0.100029	0.0738495	0.0910353	0.113011	0.113302
ENSGALG00000020927	ARPC5	1	454.633	421.056	385.586	346.461	407.955	446.711	423.796	393.892	382.01	365.202	397.548	403.268	336.996	320.992	304.878	288.349	319.244	362.955	334.861	305.185	278.202	246.774	324.406	323.369	282.57	303.028	270.375	218.56	280.977	235.49	240.485	273.256	207.423	187.512	258.242	269.042	211.416	208.86	194.61	182.242	212.435	211.996	192.856	200.739	177.059	153.376	186.333
ENSGALG00000020943	AGXT	1	2.06104	2.63431	3.85619	8.02336	9.43485	6.06742	2.34889	4.36966	3.05962	3.12702	3.10018	5.74209	1.04978	1.83243	1.33256	1.7344	1.08202	3.9616	0.568677	1.09764	0.507427	2.10491	1.64178	1.5064	0.0572839	0.123976	0	0	0	0.0639745	0	0.055721	0.0199784	0.0847006	0.0486478	0.0594551	0	0.018914	0.0251476	0	0.0191715	0.0827751	0	0.0174747	0.0260983	0.0215183	0
ENSGALG00000021017	DUSP15	1	1.00568	0.965007	0.93057	1.47362	1.81143	0.653428	0.835545	0.859102	0.510352	0.824626	0.979189	0.394624	0.304378	0.412498	0.351056	0.512824	0.568005	0.225404	0.426487	0.240645	0.392253	0.555261	0.380508	0.658849	0.732909	0.49377	0.273339	0.134441	0.22679	0.247467	0.389728	0.410882	0.23109	0.0989035	0.426864	0.183904	0.253019	0.197459	0.087768	0.210339	0.178959	0.144344	0.26044	0.307073	0.335807	0.10105	0.120235
ENSGALG00000021047	KIFAP3	1	32.9193	35.328	44.2144	51.5209	66.8978	57.074	30.0242	41.9694	34.6955	47.9277	48.2149	45.6377	25.3763	36.4502	27.3193	21.1958	28.7074	43.8904	18.9949	20.1284	14.6094	19.9059	16.4212	22.1454	9.49401	10.0532	8.73949	8.17754	10.4876	7.93719	10.5325	11.8199	11.4552	8.50751	9.46679	11.0072	11.0944	9.31973	8.73853	8.11646	8.86521	8.7488	13.8937	9.19256	9.57563	6.9979	9.71287
ENSGALG00000021198		1	2.70065	4.40098	6.15845	15.1563	18.7415	13.6416	4.52045	7.75281	4.24727	8.83051	8.41436	10.2777	2.6074	5.10684	2.3391	3.26794	2.76878	8.82517	1.84874	2.65393	0.640394	3.27699	1.30183	3.17748	0.02578	0.383692	0	0.0519057	0	0.0575699	0	0	0	0.0573873	0.0660584	0.0518711	0.0535669	0.0169511	0	0	0.0345437	0.111358	0	0.0636725	0	0.0196156	0.037138
ENSGALG00000021271	MPZL3	1	64.8969	83.6755	107.062	157.114	161.422	143.408	65.135	85.9247	77.5016	125.063	99.8097	97.9668	38.4041	69.0185	49.7479	62.7699	40.8646	83.5598	22.4448	38.217	16.2111	52.9264	32.473	44.098	1.94527	7.55504	1.7236	1.77828	2.03654	3.03283	0.541756	1.37686	1.25441	0.623433	1.70534	1.87786	0.578167	0.626712	0.325201	0.157252	0.417157	0.827394	0.133818	0.115041	0.172333	0	0.0894166
ENSGALG00000021301		1	52.4147	79.8049	84.2375	127.452	157.611	99.944	74.187	82.9146	72.3705	92.7828	81.3704	73.8658	44.0963	66.4804	54.7547	56.0564	51.7374	73.509	28.1377	48.8377	29.1092	52.2785	45.6505	51.3303	21.1178	16.8683	17.4112	19.7217	13.6078	19.6277	17.4616	25.0841	22.1951	13.8373	20.855	15.1868	14.0396	16.6065	18.3428	12.4761	14.2036	12.8079	9.51807	14.0695	17.1933	7.56425	9.49979
ENSGALG00000021340	CA9	1	52.4223	72.3193	71.9079	113.032	122.654	91.4632	50.3479	50.5024	41.7614	63.3783	66.8512	56.8293	30.0135	44.7296	30.4374	32.9971	36.0673	61.6277	24.5864	37.9852	17.3061	31.4197	34.4183	46.6773	6.2541	16.6054	4.54198	7.28864	7.93885	9.50333	4.26934	10.6319	8.12872	2.96295	6.94513	11.5541	2.84387	2.44458	2.82756	0.873689	3.62863	5.29254	1.18975	1.21349	2.31363	0.568394	1.57175
ENSGALG00000021529		1	3.30691	5.71984	4.52019	4.88264	6.31162	3.86053	1.48162	1.78367	1.41763	1.94807	2.04952	2.48069	2.00928	0.977216	1.54058	2.03011	1.99759	1.93193	2.05917	0.58292	0.904014	3.33563	1.09184	1.6832	0.473729	0.936904	0.657749	0.976284	0.787164	1.25658	0.472137	0.321655	0.823924	0.609424	0.39231	0.294669	0.443548	0.741484	0.413773	0.802379	0.492889	0.500818	0.11808	0.35342	0.437049	0.538478	0.913058
ENSGALG00000021539	PRPSAP1	1	35.9282	36.5847	42.8999	57.4022	65.0608	57.2089	36.6215	43.5331	37.6579	51.9087	39.8143	49.5992	32.757	39.5894	35.2613	33.8505	29.6328	49.0015	22.8943	29.4312	21.777	40.0308	22.8746	32.2527	18.7324	19.5087	11.4183	12.0033	13.2712	15.4162	12.375	17.3662	14.0497	9.64852	13.0185	10.9957	11.7032	12.4636	10.3562	9.93819	10.0264	10.1498	10.1476	12.0993	9.55695	9.66039	8.28534
ENSGALG00000021561		1	0.282301	0.916586	1.63344	2.57813	2.32464	1.41638	0.995986	0.90444	0.967015	0.545144	1.11886	0.908281	0	0.300524	0.117413	0.249067	0.134972	2.13047	0.131595	0.55985	0	0.303642	0.754679	0.506772	0	0.11492	0	0	0	0.0956215	0.116631	0.0864243	0.0937102	0	0	0	0.0886938	0	0	0	0	0.190787	0	0	0	0	0
ENSGALG00000021972		1	41.8863	47.5124	61.9916	65.0777	80.6769	69.5877	50.2468	61.6645	63.7017	60.8506	59.96	70.9276	40.5102	56.0005	56.7539	36.7702	45.5974	61.1526	31.4325	44.6951	31.7203	47.1719	38.1134	48.4999	20.2544	27.2672	28.1286	13.9285	18.2685	21.0803	18.6245	22.0235	18.7886	18.4585	21.3787	18.3849	18.1224	19.2355	22.7812	17.5115	20.595	19.2168	18.4288	19.2991	25.3713	13.9981	16.313
ENSGALG00000022030	PGAP3	1	29.4827	38.8134	40.194	47.5582	47.73	44.2734	36.1442	39.6051	38.8499	42.9776	40.3199	41.0545	36.8423	43.8177	41.4158	39.9931	39.6061	44.5964	32.9295	38.7823	29.767	40.7518	32.8641	42.1575	23.3689	26.0846	20.1229	19.0818	20.0217	21.6586	16.8905	18.252	20.8898	17.7848	18.9511	16.4493	17.7947	17.9476	19.9758	17.4171	16.9036	15.3625	19.3289	22.375	23.5575	14.1951	16.2957
ENSGALG00000022720		1	1.3036	1.50426	1.42109	1.72342	1.81444	2.53814	1.01253	1.03157	1.23581	2.14631	1.72494	0.962771	0.991227	1.50306	1.61828	1.05313	0.73182	1.90365	0.363683	0.73165	0.863815	0.104526	0.235283	1.89675	0	0	0	0	0	0	0	0	0	0.0919479	0	0.0989995	0	0	0	0	0	0	0	0	0	0	0
[truncated: 2,683 more rows]
[truncated: 13 more columns]
