# Supplementary material for: Dynamic transcriptome and chromatin architecture in granulosa cells during chicken folliculogenesis
Source: Nat Commun. 2022 Jan 10;13:131. doi: 10.1038/s41467-021-27800-9 (PMC8748434; doi:10.1038/s41467-021-27800-9)
Supplement: Supplementary file 7 — Supplementary Data 4 [file 41467_2021_27800_MOESM7_ESM.xlsx]

## Sheet: Supplementary Data 4
Supplementary Data 4 Subset of stage-speciﬁc signature genes for GCs at each stage.
SWF		F1		POF
Ensembl gene ID	Gene symbol	Ensembl gene ID	Gene symbol	Ensembl gene ID	Gene symbol
ENSGALG00000000102	UBE2T	ENSGALG00000000038		ENSGALG00000000106	LRIF1
ENSGALG00000000189	YTHDC2	ENSGALG00000000150	RPL9	ENSGALG00000000227	DPYSL2
ENSGALG00000000209	PRNP	ENSGALG00000000220	APC	ENSGALG00000000249
ENSGALG00000000244	CAMK4	ENSGALG00000000241	STARD4	ENSGALG00000000273	FER
ENSGALG00000000317		ENSGALG00000000255	MAN2A1	ENSGALG00000000379
ENSGALG00000000409	CHMP7	ENSGALG00000000264		ENSGALG00000000394	SLC6A17
ENSGALG00000000441	KCNA10	ENSGALG00000000336	PPP1R12B	ENSGALG00000000433
ENSGALG00000000461		ENSGALG00000000364	STC1	ENSGALG00000000452
ENSGALG00000000470	LMNB2	ENSGALG00000000399	DUSP28	ENSGALG00000000504	ETV7
ENSGALG00000000516	FANCA	ENSGALG00000000474	RPL36	ENSGALG00000000511	KCTD20
ENSGALG00000000528	DBNDD1	ENSGALG00000000558	SLC1A6	ENSGALG00000000535	ERRFI1
ENSGALG00000000529	LIMD2	ENSGALG00000000606	ARL8A	ENSGALG00000000544
ENSGALG00000000549		ENSGALG00000000607	GPR37L1	ENSGALG00000000585
ENSGALG00000000573	PER3	ENSGALG00000000672	SCMH1	ENSGALG00000000589
ENSGALG00000000583	SOX13	ENSGALG00000000703	SLC45A3	ENSGALG00000000604
ENSGALG00000000608	CDH1	ENSGALG00000000719		ENSGALG00000000619	ANGPTL4
ENSGALG00000000618	ZCCHC17	ENSGALG00000000972		ENSGALG00000000621	KANK3
ENSGALG00000000632	CHTF8	ENSGALG00000001000		ENSGALG00000000636	MDM4
ENSGALG00000000657	TERF2	ENSGALG00000001028		ENSGALG00000000639	LRRN2
ENSGALG00000000681	PAK1	ENSGALG00000001080	NR5A1	ENSGALG00000000652	ACOT7
ENSGALG00000000724	PM20D1	ENSGALG00000001094	ADGRD2	ENSGALG00000000674	MYO1D
ENSGALG00000000734	RPA4	ENSGALG00000001117	PFKFB2	ENSGALG00000000685	MAP3K14
ENSGALG00000000761	TSKU	ENSGALG00000001149	ADGRG5	ENSGALG00000000695	MFSD4A
ENSGALG00000000776	BRPF3	ENSGALG00000001172		ENSGALG00000000720
ENSGALG00000000791		ENSGALG00000001207	PLCH2	ENSGALG00000000731	THEMIS2
ENSGALG00000000884	CXXC5	ENSGALG00000001214	PARD6A	ENSGALG00000000747	CHD5
ENSGALG00000000902	KDF1	ENSGALG00000001220	HERPUD1	ENSGALG00000000769	RAB7B
ENSGALG00000000909	GFAP	ENSGALG00000001229	SKI	ENSGALG00000000783	PTAFR
ENSGALG00000000988	EFTUD2	ENSGALG00000001264	PLXNA2	ENSGALG00000000843	DOT1L
ENSGALG00000001006	TP73	ENSGALG00000001343	LAMB3	ENSGALG00000000887	NR0B2
ENSGALG00000001014	ARPC5L	ENSGALG00000001371	HS3ST3A1	ENSGALG00000000911	IL19
ENSGALG00000001021	MYOCD	ENSGALG00000001392	MMP23B	ENSGALG00000000927	ANGPTL2
ENSGALG00000001036	ELAC2	ENSGALG00000001434	STOM	ENSGALG00000000949	HBEGF
ENSGALG00000001046	DLGAP4	ENSGALG00000001437	NTM	ENSGALG00000001038	MAN1C1
ENSGALG00000001101	MBD3	ENSGALG00000001445	FABP6	ENSGALG00000001111
ENSGALG00000001115	MMEL1	ENSGALG00000001449	STRA6	ENSGALG00000001234	CETP
ENSGALG00000001126	CHAF1A	ENSGALG00000001470	STOML1	ENSGALG00000001256	NLRC5
ENSGALG00000001130	GALNT17	ENSGALG00000001525		ENSGALG00000001319	CAMK1G
ENSGALG00000001136		ENSGALG00000001559		ENSGALG00000001320
ENSGALG00000001143	ETS1	ENSGALG00000001605	PPM1J	ENSGALG00000001329	EPB41
ENSGALG00000001171	SEMA6B	ENSGALG00000001608	UNC5D	ENSGALG00000001350	RSPRY1
ENSGALG00000001183	MYH10	ENSGALG00000001634	RPL23	ENSGALG00000001391	PLLP
ENSGALG00000001239	SLC26A2	ENSGALG00000001645	KCNT1	ENSGALG00000001410	SPNS3
ENSGALG00000001244		ENSGALG00000001684	SEC14L1	ENSGALG00000001416	ADRA1B
ENSGALG00000001282	GABRD	ENSGALG00000001692	CAMSAP1	ENSGALG00000001450	IGSF9B
ENSGALG00000001288		ENSGALG00000001718	CCNG1	ENSGALG00000001459	TNNC1
ENSGALG00000001306	NFRKB	ENSGALG00000001797	GPSM1	ENSGALG00000001472	JAM3
ENSGALG00000001311	ARHGAP44	ENSGALG00000001856	MOB3B	ENSGALG00000001536
ENSGALG00000001333	MRRF	ENSGALG00000001857	C1QTNF12	ENSGALG00000001545	RAB40B
ENSGALG00000001369		ENSGALG00000001872	SDF4	ENSGALG00000001546	ZZEF1
ENSGALG00000001370	ADAMTS8	ENSGALG00000001938	SLC25A24	ENSGALG00000001551	CCNL2
ENSGALG00000001405	IRF6	ENSGALG00000001939	HIPK1	ENSGALG00000001563	WDR45B
ENSGALG00000001418	GUCA1B	ENSGALG00000002022	B4GALT1	ENSGALG00000001620
ENSGALG00000001475	STMN1	ENSGALG00000002157	RPS17	ENSGALG00000001653	MANEAL
ENSGALG00000001483		ENSGALG00000002165	UNC13B	ENSGALG00000001662	ATP10B
ENSGALG00000001491	NCAPD3	ENSGALG00000002182	NR5A2	ENSGALG00000001690	GABRB2
ENSGALG00000001492	NDRG3	ENSGALG00000002197		ENSGALG00000001698	GABRA1
ENSGALG00000001506		ENSGALG00000002219	WBP2	ENSGALG00000001709
ENSGALG00000001529	THYN1	ENSGALG00000002244	AGRP	ENSGALG00000001729	CD276
ENSGALG00000001531		ENSGALG00000002260	CISH	ENSGALG00000001768	TENM2
ENSGALG00000001572	COMMD4	ENSGALG00000002282	TMEM200A	ENSGALG00000001863
ENSGALG00000001616	CDC45	ENSGALG00000002294	SEMA6A	ENSGALG00000001882
ENSGALG00000001633	DUSP26	ENSGALG00000002362	MANF	ENSGALG00000001926	HSPB1
ENSGALG00000001640	RNF122	ENSGALG00000002397	PSPH	ENSGALG00000001936	MYO7B
ENSGALG00000001666	RPAIN	ENSGALG00000002421		ENSGALG00000001955	AANAT
ENSGALG00000001696	SAG	ENSGALG00000002457	SIL1	ENSGALG00000001956	OLFML3
ENSGALG00000001727	LZTS1	ENSGALG00000002495	CHCHD2	ENSGALG00000001964	INPP5E
ENSGALG00000001774	NEO1	ENSGALG00000002515	OLFM1	ENSGALG00000001995	LIMS2
ENSGALG00000001801	IFT74	ENSGALG00000002532	GJA4	ENSGALG00000002015	SNCG
ENSGALG00000001837	ORAI2	ENSGALG00000002543	CSGALNACT2	ENSGALG00000002021	ZC3H12A
ENSGALG00000001841	ROGDI	ENSGALG00000002688	NME4	ENSGALG00000002028	GPRC5B
ENSGALG00000001869	LINGO2	ENSGALG00000002766	MLKL	ENSGALG00000002038	DENND2C
ENSGALG00000001883	ST6GALNAC2	ENSGALG00000002771		ENSGALG00000002070	SAP130
ENSGALG00000001916	SLIT3	ENSGALG00000002789	MAP2	ENSGALG00000002080	DOCK2
ENSGALG00000001925	GNB1L	ENSGALG00000002813		ENSGALG00000002091
ENSGALG00000001933	CORO2A	ENSGALG00000002818	VAT1	ENSGALG00000002103	TPPP3
ENSGALG00000001942	SPDL1	ENSGALG00000002831	SH3PXD2B	ENSGALG00000002108
ENSGALG00000001983		ENSGALG00000002854	PDZD2	ENSGALG00000002124	ZDHHC8
ENSGALG00000001996		ENSGALG00000002899	AACS	ENSGALG00000002141	UGGT1
ENSGALG00000002001	STXBP3	ENSGALG00000002932	NME2	ENSGALG00000002143	ANKLE2
ENSGALG00000002008	RNF157	ENSGALG00000002974	SPHKAP	ENSGALG00000002203	FGF18
ENSGALG00000002009	FANCG	ENSGALG00000003031	SMYD4	ENSGALG00000002216	NEK7
ENSGALG00000002013	MEAF6	ENSGALG00000003034		ENSGALG00000002223	LHX9
ENSGALG00000002023	PIGO	ENSGALG00000003099	PCTP	ENSGALG00000002318	LVRN
ENSGALG00000002042		ENSGALG00000003118	ADGRA2	ENSGALG00000002326
ENSGALG00000002046		ENSGALG00000003120	NCOR2	ENSGALG00000002358	CDO1
ENSGALG00000002055	HES4	ENSGALG00000003136	IKZF2	ENSGALG00000002371	RUSC2
ENSGALG00000002056	TANGO2	ENSGALG00000003137	RFLNA	ENSGALG00000002390	CA6
ENSGALG00000002060	TAF15	ENSGALG00000003148	SPAG16	ENSGALG00000002407
ENSGALG00000002066	NCOA4	ENSGALG00000003168	MTMR12	ENSGALG00000002445	KIAA0319L
ENSGALG00000002090	GPSM2	ENSGALG00000003172		ENSGALG00000002507	MBL2
ENSGALG00000002107	RANBP1	ENSGALG00000003176		ENSGALG00000002511
ENSGALG00000002112	CSF3R	ENSGALG00000003185	SCPEP1	ENSGALG00000002525	RASGEF1A
ENSGALG00000002116		ENSGALG00000003197	RPL7A	ENSGALG00000002549	RGS1
ENSGALG00000002131	NPRL2	ENSGALG00000003226	APOBEC2	ENSGALG00000002558
ENSGALG00000002132	KCNIP1	ENSGALG00000003227	RAB11FIP4	ENSGALG00000002564	RGS4
ENSGALG00000002151	PEX12	ENSGALG00000003235		ENSGALG00000002576
ENSGALG00000002152	GABRP	ENSGALG00000003242	STAR	ENSGALG00000002579	RIMBP2
ENSGALG00000002164	DDX59	ENSGALG00000003245	LSM1	ENSGALG00000002594	TFPI
ENSGALG00000002167	PATL2	ENSGALG00000003248		ENSGALG00000002623	PCOLCE2
ENSGALG00000002175	KIF14	ENSGALG00000003265	PTP4A2	ENSGALG00000002632	CALCRL
ENSGALG00000002189	SNX1	ENSGALG00000003272	KHDRBS1	ENSGALG00000002638
ENSGALG00000002192	PTPRC	ENSGALG00000003285	CDHR2	ENSGALG00000002647	PLS1
ENSGALG00000002239	REXO5	ENSGALG00000003345		ENSGALG00000002655	ITGAV
ENSGALG00000002250	DTWD2	ENSGALG00000003353	RAI14	ENSGALG00000002692
ENSGALG00000002266	OGDHL	ENSGALG00000003403	ZNF385C	ENSGALG00000002709	MYO1C
ENSGALG00000002319	TEKT2	ENSGALG00000003426	RHBDL3	ENSGALG00000002728	SLC16A3
ENSGALG00000002346	CLSPN	ENSGALG00000003472	VWC2L	ENSGALG00000002729	GK5
ENSGALG00000002374	SLC9A9	ENSGALG00000003475	ACLY	ENSGALG00000002742	TMEM132B
ENSGALG00000002375	NOTCH1	ENSGALG00000003529	SYNC	ENSGALG00000002744	PCDH15
ENSGALG00000002424	RECQL5	ENSGALG00000003545	CFAP77	ENSGALG00000002750	NCKAP1
ENSGALG00000002427	SMIM5	ENSGALG00000003547	SKP2	ENSGALG00000002759	PEAK1
ENSGALG00000002428	ZP2	ENSGALG00000003558	NADK2	ENSGALG00000002763	FRZB
ENSGALG00000002452	AQP3	ENSGALG00000003693	MACF1	ENSGALG00000002845	CTNNA3
ENSGALG00000002458	VAC14	ENSGALG00000003750	PLCG1	ENSGALG00000002864	LRRTM3
ENSGALG00000002473	GPR157	ENSGALG00000003792	FYB	ENSGALG00000002866	KANSL1L
ENSGALG00000002484	CRYM	ENSGALG00000003815	RPN2	ENSGALG00000002900	NOTUM
ENSGALG00000002529	MCCC2	ENSGALG00000003855	SRC	ENSGALG00000002911	MOXD1
ENSGALG00000002551	CFAP70	ENSGALG00000003886	SGCD	ENSGALG00000002963	PID1
ENSGALG00000002554	TSPAN2	ENSGALG00000003891	ZNF423	ENSGALG00000002982	SLC2A6
ENSGALG00000002555	RET	ENSGALG00000003921	DBNDD2	ENSGALG00000003011	TOM1L1
ENSGALG00000002561		ENSGALG00000003936	PPT1	ENSGALG00000003013
ENSGALG00000002599	ARHGEF39	ENSGALG00000003966	RPL23A	ENSGALG00000003015	SERPINF1
ENSGALG00000002615	DEF6	ENSGALG00000003973	TLCD1	ENSGALG00000003016	MASP2
ENSGALG00000002621	SLC25A42	ENSGALG00000003987	TRAF4	ENSGALG00000003022
ENSGALG00000002663	ATR	ENSGALG00000003999	NAV2	ENSGALG00000003025
ENSGALG00000002667	OLFML2B	ENSGALG00000004033	GALNT10	ENSGALG00000003073	RHOBTB1
ENSGALG00000002671		ENSGALG00000004096		ENSGALG00000003075	SLC34A1
ENSGALG00000002679	GLT1D1	ENSGALG00000004106	DHCR7	ENSGALG00000003096	CBFA2T2
ENSGALG00000002683	DECR2	ENSGALG00000004112	FUCA1	ENSGALG00000003103	MST1R
ENSGALG00000002699	VAV2	ENSGALG00000004176		ENSGALG00000003113	RGS14
ENSGALG00000002701	DNAJC9	ENSGALG00000004205	SOAT1	ENSGALG00000003122	ZFAND2A
ENSGALG00000002714	TMEM132C	ENSGALG00000004261	AQP9	ENSGALG00000003123	CNTNAP1
ENSGALG00000002781	BRCA1	ENSGALG00000004333	ABCA5	ENSGALG00000003169	CBFB
ENSGALG00000002804	RND2	ENSGALG00000004353		ENSGALG00000003175
ENSGALG00000002908	TRAIP	ENSGALG00000004370	MAP2K6	ENSGALG00000003183	C11H16orf70
ENSGALG00000002921	LANCL1	ENSGALG00000004390	AP3B1	ENSGALG00000003193	CRABP-I
ENSGALG00000002922	NOTCH2	ENSGALG00000004438	ARSB	ENSGALG00000003195	TRADD
ENSGALG00000002980	RTKN2	ENSGALG00000004491	DMGDH	ENSGALG00000003201
ENSGALG00000002981	ERCC4	ENSGALG00000004518		ENSGALG00000003203
ENSGALG00000002993	CA10	ENSGALG00000004526	TNR	ENSGALG00000003256	ATP6V0A1
ENSGALG00000003010	NUP93	ENSGALG00000004538	TNN	ENSGALG00000003261	CAVIN1
ENSGALG00000003045	E2F1	ENSGALG00000004545	WDR72	ENSGALG00000003267	STAT3
ENSGALG00000003074		ENSGALG00000004554	CACYBP	ENSGALG00000003282
ENSGALG00000003085	CDK1	ENSGALG00000004568		ENSGALG00000003295	ADAMTS12
ENSGALG00000003106	TOX2	ENSGALG00000004578		ENSGALG00000003313
ENSGALG00000003126	ERBB4	ENSGALG00000004581	NDST1	ENSGALG00000003319	ADAP2
ENSGALG00000003135	ANK3	ENSGALG00000004587	RC3H1	ENSGALG00000003323	NECAB2
ENSGALG00000003160		ENSGALG00000004588	RPS14	ENSGALG00000003333	GHDC
ENSGALG00000003161		ENSGALG00000004729	SLC7A10	ENSGALG00000003362	ACSS2
ENSGALG00000003219	TMEM231	ENSGALG00000004760	TMEM116	ENSGALG00000003381	HERC1
ENSGALG00000003228	OARD1	ENSGALG00000004777	AIFM2	ENSGALG00000003425
ENSGALG00000003294	ATAD5	ENSGALG00000004818	RPL6	ENSGALG00000003433	DPEP2
ENSGALG00000003298	DDX55	ENSGALG00000004821	PTPN11	ENSGALG00000003457	CNP
ENSGALG00000003308	ERLIN1	ENSGALG00000004840		ENSGALG00000003461	USP49
ENSGALG00000003354	KCNH4	ENSGALG00000004849	WSCD2	ENSGALG00000003499	MAST3
ENSGALG00000003358	UBIAD1	ENSGALG00000004858	FICD	ENSGALG00000003527	ARRDC2
ENSGALG00000003359	RAB5C	ENSGALG00000004860	RASD1	ENSGALG00000003553	ABCA12
ENSGALG00000003360	ARL10	ENSGALG00000004871	RPS24	ENSGALG00000003567	FNDC5
ENSGALG00000003374	ESRP2	ENSGALG00000004875	PEMT	ENSGALG00000003568	PPP1R16B
ENSGALG00000003387		ENSGALG00000004878		ENSGALG00000003578	FN1
ENSGALG00000003438	NUF2	ENSGALG00000004885	SLC24A5	ENSGALG00000003580	MMP2
ENSGALG00000003443	LRRC52	ENSGALG00000004946		ENSGALG00000003589	VTN
ENSGALG00000003445	MGST3	ENSGALG00000004948	GLA	ENSGALG00000003636	FBLIM1
ENSGALG00000003466		ENSGALG00000004949	KIAA0355	ENSGALG00000003677	NTNG2
ENSGALG00000003473	SFRP1	ENSGALG00000004969	TIMP4	ENSGALG00000003689	PAPSS2
ENSGALG00000003484	BARD1	ENSGALG00000004974	PPARG	ENSGALG00000003726	EGFLAM
ENSGALG00000003495	ALDH9A1	ENSGALG00000005016	ZNF608	ENSGALG00000003732	UCK1
ENSGALG00000003496	TEX2	ENSGALG00000005024		ENSGALG00000003748	ANO5
ENSGALG00000003503	MYBL2	ENSGALG00000005061	PPM1E	ENSGALG00000003751
ENSGALG00000003510	UCK2	ENSGALG00000005134	ZSWIM8	ENSGALG00000003758	MREG
ENSGALG00000003523	IFT52	ENSGALG00000005215	CACNA1H	ENSGALG00000003770	ANXA2
ENSGALG00000003537	SGK2	ENSGALG00000005223	ADCYAP1R1	ENSGALG00000003774	ATP13A2
ENSGALG00000003560	SLC6A2	ENSGALG00000005226	MYOZ1	ENSGALG00000003777	NELL1
ENSGALG00000003574	LPCAT2	ENSGALG00000005237	FGD3	ENSGALG00000003789
ENSGALG00000003584	KPNA2	ENSGALG00000005243	PPP3CB	ENSGALG00000003816	NT5C1A
ENSGALG00000003590		ENSGALG00000005251	CMTM4	ENSGALG00000003833	CACNA1E
ENSGALG00000003596	TRRAP	ENSGALG00000005253	C1QTNF8	ENSGALG00000003836
ENSGALG00000003601	ATP2B4	ENSGALG00000005266		ENSGALG00000003845	MKNK2
ENSGALG00000003602	RPGRIP1L	ENSGALG00000005319	CDH8	ENSGALG00000003893	XPR1
ENSGALG00000003631	CPLANE1	ENSGALG00000005321	LAMA5	ENSGALG00000003911	CACNG5
ENSGALG00000003642	PDGFA	ENSGALG00000005338	RPS21	ENSGALG00000003923	COL6A3
ENSGALG00000003660	FANCF	ENSGALG00000005402	DYNLRB2	ENSGALG00000003939
ENSGALG00000003675	PRKAR1B	ENSGALG00000005464		ENSGALG00000003976	BCORL1
ENSGALG00000003690		ENSGALG00000005475		ENSGALG00000004038	ADAL
ENSGALG00000003709	PLAT	ENSGALG00000005490	RPS2	ENSGALG00000004046	LARP6
ENSGALG00000003727	HAUS8	ENSGALG00000005503	WFDC1	ENSGALG00000004048	PTPRS
ENSGALG00000003766	KIAA0100	ENSGALG00000005507	NONO	ENSGALG00000004058
ENSGALG00000003795	DENR	ENSGALG00000005550	ST6GAL1	ENSGALG00000004059	LRRC49
ENSGALG00000003829	HPCAL4	ENSGALG00000005580		ENSGALG00000004071	NETO2
ENSGALG00000003851	TRIT1	ENSGALG00000005597	CNN3	ENSGALG00000004087	THSD4
ENSGALG00000003854	IFT81	ENSGALG00000005608	SLC9A3R2	ENSGALG00000004150	MYO1E
ENSGALG00000003881	ERCC6L	ENSGALG00000005649		ENSGALG00000004162	SLC16A6
ENSGALG00000003906	MPHOSPH10	ENSGALG00000005710	CTDSPL	ENSGALG00000004170	ADA
ENSGALG00000003914	CALR3	ENSGALG00000005713	NCKIPSD	ENSGALG00000004189	MAFK
ENSGALG00000003922	TOP2A	ENSGALG00000005718	BHLHE23	ENSGALG00000004196	UGT1A1
ENSGALG00000003932	SDC4	ENSGALG00000005739	SCD	ENSGALG00000004239	IFITM5
ENSGALG00000003944	FAM189A1	ENSGALG00000005800	DCAF12	ENSGALG00000004244	TTPAL
ENSGALG00000003952	RBPJL	ENSGALG00000005801	CHRNA4	ENSGALG00000004246	SLC6A4
ENSGALG00000003980	IQCA1	ENSGALG00000005805	PLCD1	ENSGALG00000004249	GRHL3
ENSGALG00000003990		ENSGALG00000005888	PGP	ENSGALG00000004257	TSPAN15
ENSGALG00000004009		ENSGALG00000005900	E4F1	ENSGALG00000004272	ASB1
ENSGALG00000004037	DNA2	ENSGALG00000005907	RPN1	ENSGALG00000004319	NUDT13
ENSGALG00000004055	C7orf50	ENSGALG00000005922		ENSGALG00000004321	OSER1
ENSGALG00000004064	GPER1	ENSGALG00000005948	RPL27A	ENSGALG00000004345	OIT3
ENSGALG00000004110		ENSGALG00000006050	CYP2R1	ENSGALG00000004346	P2RY4
ENSGALG00000004121	LPAR4	ENSGALG00000006074	SOX6	ENSGALG00000004355	MCU
ENSGALG00000004127		ENSGALG00000006076	RASGEF1C	ENSGALG00000004358	AMZ1
ENSGALG00000004128	CYSLTR1	ENSGALG00000006080	GPC4	ENSGALG00000004365
ENSGALG00000004161	CCNB2	ENSGALG00000006130	STMN3	ENSGALG00000004376	KCNJ2
ENSGALG00000004179	ANAPC5	ENSGALG00000006141	POFUT2	ENSGALG00000004386	SOX9
ENSGALG00000004195	KIF4A	ENSGALG00000006152		ENSGALG00000004401
ENSGALG00000004199	TMEM184A	ENSGALG00000006172	ABCC8	ENSGALG00000004467	CLIP1
ENSGALG00000004224	MAD1L1	ENSGALG00000006198	LSS	ENSGALG00000004483
ENSGALG00000004225	KDM2B	ENSGALG00000006233	GALNT11	ENSGALG00000004495
ENSGALG00000004240	ORAI1	ENSGALG00000006241		ENSGALG00000004503
ENSGALG00000004245	NUDT1	ENSGALG00000006297	TRPC7	ENSGALG00000004514	PDE6G
ENSGALG00000004254	TMEM120B	ENSGALG00000006309	SMAD5	ENSGALG00000004519	TRPV2
ENSGALG00000004266	TNFAIP8L1	ENSGALG00000006331	STAMBPL1	ENSGALG00000004525	TSPAN10
ENSGALG00000004270	ALDH1A2	ENSGALG00000006350		ENSGALG00000004562	HVCN1
ENSGALG00000004273	RALGPS2	ENSGALG00000006379	SHH	ENSGALG00000004569	UNC5B
ENSGALG00000004286	COL13A1	ENSGALG00000006407		ENSGALG00000004573	LRRC8A
ENSGALG00000004290	ANGPTL1	ENSGALG00000006440		ENSGALG00000004582	MYL2
ENSGALG00000004306	SYT12	ENSGALG00000006453	TF	ENSGALG00000004591	SERPINC1
ENSGALG00000004323	RASAL2	ENSGALG00000006473	PLXNA4	ENSGALG00000004614	NPL
ENSGALG00000004341		ENSGALG00000006494	GRAMD1B	ENSGALG00000004618	TAX1BP3
ENSGALG00000004342	ORC6	ENSGALG00000006507	CLMP	ENSGALG00000004631	DRAXIN
ENSGALG00000004347	NEDD4	ENSGALG00000006539	C9H21orf2	ENSGALG00000004646
ENSGALG00000004369	PYGO1	ENSGALG00000006543	PFKL	ENSGALG00000004657	FBXO2
ENSGALG00000004375	VPS35	ENSGALG00000006560	SEMA3A	ENSGALG00000004661	SHISA5
ENSGALG00000004387	CCPG1	ENSGALG00000006564		ENSGALG00000004669	ASPA
ENSGALG00000004394		ENSGALG00000006598	SORL1	ENSGALG00000004763	ALDH3A2
ENSGALG00000004400		ENSGALG00000006612	ASXL1	ENSGALG00000004778	SLC47A2
ENSGALG00000004420	SDK1	ENSGALG00000006695	BCR	ENSGALG00000004859	ZNFX1
ENSGALG00000004428		ENSGALG00000006708		ENSGALG00000004916	DRC3
ENSGALG00000004435	RAB27A	ENSGALG00000006723		ENSGALG00000004917	DOC2B
ENSGALG00000004444	SHCBP1	ENSGALG00000006758	C1QTNF5	ENSGALG00000004960
ENSGALG00000004465	PALD1	ENSGALG00000006819	AGBL1	ENSGALG00000004980	kcnma1
ENSGALG00000004477		ENSGALG00000006851		ENSGALG00000004986	CERCAM
ENSGALG00000004494	CCNE1	ENSGALG00000006856	CD151	ENSGALG00000005000	COMTD1
ENSGALG00000004515		ENSGALG00000006871	SLCO3A1	ENSGALG00000005020
ENSGALG00000004532	ZNF507	ENSGALG00000006876	CTSA	ENSGALG00000005021	RAB43
ENSGALG00000004553	SGPL1	ENSGALG00000006882	ST8SIA2	ENSGALG00000005022	GP9
ENSGALG00000004598	CUX2	ENSGALG00000006887	FAM174B	ENSGALG00000005034	ACAD9
ENSGALG00000004621	PREX1	ENSGALG00000006900		ENSGALG00000005036	SH2D3C
ENSGALG00000004623	AGTRAP	ENSGALG00000006901	AATK	ENSGALG00000005063	ST6GALNAC4
ENSGALG00000004640	MAD2L2	ENSGALG00000006911	TMC5	ENSGALG00000005065	PLA2G4A
ENSGALG00000004649	TRPV1	ENSGALG00000006916	GDE1	ENSGALG00000005077	F8
ENSGALG00000004662	DISP3	ENSGALG00000006933	MOSMO	ENSGALG00000005079	VCL
ENSGALG00000004687	CENPP	ENSGALG00000006973	BLNK	ENSGALG00000005080	C8H1orf27
ENSGALG00000004689	PKN1	ENSGALG00000007023	PRKAR2A	ENSGALG00000005095	SLC25A25
ENSGALG00000004714	CPSF4	ENSGALG00000007028		ENSGALG00000005118	FAM124B
ENSGALG00000004725		ENSGALG00000007048	SYNM	ENSGALG00000005160	VMP1
ENSGALG00000004740	TMOD2	ENSGALG00000007095	CUL2	ENSGALG00000005188	MINDY4
ENSGALG00000004743	MAPKAPK5	ENSGALG00000007147		ENSGALG00000005205	RNFT1
ENSGALG00000004782	TSEN15	ENSGALG00000007153		ENSGALG00000005206	ACSL3
ENSGALG00000004793		ENSGALG00000007157	TENT5D	ENSGALG00000005207	SYNPO2L
ENSGALG00000004794		ENSGALG00000007178		ENSGALG00000005209
ENSGALG00000004813	IARS	ENSGALG00000007190	ATP6V1G1	ENSGALG00000005217	MOGAT1
ENSGALG00000004839	GPATCH1	ENSGALG00000007205	COX6A1	ENSGALG00000005242
ENSGALG00000004852	DNM1	ENSGALG00000007220	FTH1	ENSGALG00000005247	TEKT4
ENSGALG00000004897	GTSE1	ENSGALG00000007227	MSI1	ENSGALG00000005257
ENSGALG00000004926	ATPAF2	ENSGALG00000007252	ANKDD1A	ENSGALG00000005259	VIPR1
ENSGALG00000004966	NYAP2	ENSGALG00000007267	MVD	ENSGALG00000005298
ENSGALG00000004991	MKRN2	ENSGALG00000007332	PRICKLE2	ENSGALG00000005299	ANXA7
ENSGALG00000005005	MIEF2	ENSGALG00000007334	ABAT	ENSGALG00000005303
ENSGALG00000005011		ENSGALG00000007364	TOB1	ENSGALG00000005345	CABLES2
ENSGALG00000005030	DOCK10	ENSGALG00000007419	MASP1	ENSGALG00000005360	CA4
ENSGALG00000005038	CENPI	ENSGALG00000007431	MAGI1	ENSGALG00000005400	CACNA2D3
ENSGALG00000005078	NUP210	ENSGALG00000007483	LRIG1	ENSGALG00000005404	LRTM1
ENSGALG00000005094		ENSGALG00000007493	NSDHL	ENSGALG00000005408	BCO1
ENSGALG00000005120	FBLN2	ENSGALG00000007510	CETN2	ENSGALG00000005414	MSRB1
ENSGALG00000005125	LSM14B	ENSGALG00000007611	RPL35A	ENSGALG00000005418	FRRS1
ENSGALG00000005135	SERPINE2	ENSGALG00000007699		ENSGALG00000005419	ERC2
ENSGALG00000005147		ENSGALG00000007711	RPL4	ENSGALG00000005421
ENSGALG00000005158		ENSGALG00000007717	GCNT7	ENSGALG00000005448	MYL3
ENSGALG00000005180		ENSGALG00000007720	AIFM3	ENSGALG00000005458	RPL3L
ENSGALG00000005195	OSBPL2	ENSGALG00000007779	ADCY9	ENSGALG00000005460	SLCO4A1
ENSGALG00000005208	S1PR1	ENSGALG00000007839	NCAM1	ENSGALG00000005470	PLPPR5
ENSGALG00000005214	TERB1	ENSGALG00000007848	PTS	ENSGALG00000005473
ENSGALG00000005229	DPH5	ENSGALG00000007867	SLC9A5	ENSGALG00000005481	ARHGEF3
ENSGALG00000005290	TRMT13	ENSGALG00000007868	BCO2	ENSGALG00000005517	KIF9
ENSGALG00000005291		ENSGALG00000007941	C5H11orf74	ENSGALG00000005519	TLL2
ENSGALG00000005293	GNG13	ENSGALG00000007948	LRRC4C	ENSGALG00000005521	PER2
ENSGALG00000005294	PPFIBP2	ENSGALG00000007996	ANKRD44	ENSGALG00000005540	MICAL2
ENSGALG00000005302	SASS6	ENSGALG00000008048	CPA2	ENSGALG00000005541	GJB1
ENSGALG00000005318	OVCH2	ENSGALG00000008094	HSPD1	ENSGALG00000005553	NLGN3
ENSGALG00000005330	SNCAIP	ENSGALG00000008096	SUFU	ENSGALG00000005572
ENSGALG00000005331	GJC2	ENSGALG00000008113	PLCL1	ENSGALG00000005594	OMG
ENSGALG00000005337	SNX2	ENSGALG00000008128		ENSGALG00000005601
ENSGALG00000005346	PPIC	ENSGALG00000008172	ERLEC1	ENSGALG00000005610	SLC44A3
ENSGALG00000005403	DHRS11	ENSGALG00000008182	CHAC2	ENSGALG00000005619	F3
ENSGALG00000005441	NFIB	ENSGALG00000008237	GRAMD2B	ENSGALG00000005631	TRPM2
ENSGALG00000005450	CCDC66	ENSGALG00000008263	CNTN4	ENSGALG00000005632	MRVI1
ENSGALG00000005452	TADA2A	ENSGALG00000008306	FGL2	ENSGALG00000005634	CRYBA4
ENSGALG00000005462	ZP4	ENSGALG00000008348	PDIA3	ENSGALG00000005643	LYVE1
ENSGALG00000005547	PIK3AP1	ENSGALG00000008369	ABCC5	ENSGALG00000005657	CRHR2
ENSGALG00000005575	AKAP1	ENSGALG00000008445	SLC24A3	ENSGALG00000005678	FLNB
ENSGALG00000005582	KLHL18	ENSGALG00000008459	BMPR2	ENSGALG00000005701	IP6K2
ENSGALG00000005599		ENSGALG00000008582	ADAM23	ENSGALG00000005703	SLC30A4
ENSGALG00000005609	OGFR	ENSGALG00000008590	EEF1B2	ENSGALG00000005757	IRF8
ENSGALG00000005628	COL9A3	ENSGALG00000008603	ITPKA	ENSGALG00000005802	FLT4
ENSGALG00000005656	DENND6A	ENSGALG00000008620	RPL39	ENSGALG00000005807	IPO7
ENSGALG00000005662	AMPD3	ENSGALG00000008627	TTBK1	ENSGALG00000005826	DLEC1
ENSGALG00000005675	PTTG1IP	ENSGALG00000008646		ENSGALG00000005843	EEF1A2
ENSGALG00000005685		ENSGALG00000008651	APMAP	ENSGALG00000005849
ENSGALG00000005687	CUEDC2	ENSGALG00000008656	ICOS	ENSGALG00000005855	CA5B
ENSGALG00000005752	ABCA4	ENSGALG00000008728	PTER	ENSGALG00000005857	ALOX5
ENSGALG00000005768	ETV5	ENSGALG00000008733	LPAR3	ENSGALG00000005872	BANP
ENSGALG00000005769	WEE1	ENSGALG00000008734	PCSK2	ENSGALG00000005884
ENSGALG00000005772	BOK	ENSGALG00000008806	RPL12	ENSGALG00000005903	NRIP3
ENSGALG00000005774	NKAIN4	ENSGALG00000008836		ENSGALG00000005947	MYD88
ENSGALG00000005781	ARFGAP1	ENSGALG00000008859	WDR31	ENSGALG00000005951
ENSGALG00000005788	FARP2	ENSGALG00000008881		ENSGALG00000005957
ENSGALG00000005806	KIF24	ENSGALG00000008999	AFAP1L2	ENSGALG00000005964
ENSGALG00000005846	MPDZ	ENSGALG00000009026	CFAP69	ENSGALG00000005992	PDE8A
ENSGALG00000005852	SRMS	ENSGALG00000009028	BTBD3	ENSGALG00000005995	SLC13A5
ENSGALG00000005953	RPAP2	ENSGALG00000009037	SPTLC3	ENSGALG00000005998	RRAS2
ENSGALG00000005956		ENSGALG00000009048	ABLIM1	ENSGALG00000006016	PASK
ENSGALG00000005959	GLMN	ENSGALG00000009052	LBH	ENSGALG00000006025	XIRP1
ENSGALG00000005961		ENSGALG00000009070	HSPE1	ENSGALG00000006034	PITPNM3
ENSGALG00000005969		ENSGALG00000009092		ENSGALG00000006035	PDE3B
ENSGALG00000005973	LCMT1	ENSGALG00000009095		ENSGALG00000006053
ENSGALG00000005976	TCEA2	ENSGALG00000009170	NCEH1	ENSGALG00000006054	CALCB
ENSGALG00000005977	BTBD8	ENSGALG00000009222	FNDC3B	ENSGALG00000006097	PLXNA1
ENSGALG00000005978	RBP3	ENSGALG00000009282	ELMSAN1	ENSGALG00000006106	TNFRSF6B
ENSGALG00000005983	SMARCB1	ENSGALG00000009292		ENSGALG00000006112
ENSGALG00000006008	HOMER2	ENSGALG00000009355		ENSGALG00000006138	HELZ2
ENSGALG00000006009		ENSGALG00000009365	CYP51A1	ENSGALG00000006140
ENSGALG00000006011	KIAA0753	ENSGALG00000009368	RGS6	ENSGALG00000006149	MORN4
ENSGALG00000006031	BRDT	ENSGALG00000009373	CTSO	ENSGALG00000006158	ACVR2B
ENSGALG00000006037	MCM2	ENSGALG00000009392		ENSGALG00000006174	VSTM4
ENSGALG00000006045	SH3GL3	ENSGALG00000009400	SLC8A3	ENSGALG00000006186	RAD21L1
ENSGALG00000006048		ENSGALG00000009403	GRK5	ENSGALG00000006203
ENSGALG00000006051	CDC7	ENSGALG00000009483	MARK1	ENSGALG00000006216	MYOD1
ENSGALG00000006064	TEKT1	ENSGALG00000009488	LRRN3	ENSGALG00000006219	PRKAG2
ENSGALG00000006098	HPRT1	ENSGALG00000009507	PLEKHH1	ENSGALG00000006221	KIF1A
ENSGALG00000006110	PLK1	ENSGALG00000009510	PIGH	ENSGALG00000006252	LMO4
ENSGALG00000006120	PKD2L2	ENSGALG00000009512	TFPI2	ENSGALG00000006272
ENSGALG00000006123		ENSGALG00000009519	ARG2	ENSGALG00000006300	LDHA
ENSGALG00000006137		ENSGALG00000009530	PDZRN4	ENSGALG00000006320
ENSGALG00000006165		ENSGALG00000009538	RDH11	ENSGALG00000006343	ACTA2
ENSGALG00000006188	KYAT3	ENSGALG00000009560	MSMO1	ENSGALG00000006351	FAS
ENSGALG00000006242	PABPN1L	ENSGALG00000009568	SPOCK3	ENSGALG00000006352	CH25H
ENSGALG00000006250	TRAPPC2L	ENSGALG00000009601	NELL2	ENSGALG00000006378	LIPA
ENSGALG00000006267	TPX2	ENSGALG00000009641	COL1A2	ENSGALG00000006390	CRKL
ENSGALG00000006305	DTYMK	ENSGALG00000009645	ESRRG	ENSGALG00000006402	NRROS
ENSGALG00000006363	CABIN1	ENSGALG00000009676	METTL5	ENSGALG00000006421	SLC16A12
ENSGALG00000006399	TLNRD1	ENSGALG00000009704	CHST15	ENSGALG00000006425	SLC6A6
ENSGALG00000006445	ARNT2	ENSGALG00000009718	FAM53B	ENSGALG00000006439	ARHGEF6
ENSGALG00000006482	FAH	ENSGALG00000009722	DYNC1I1	ENSGALG00000006454	SLC22A18
ENSGALG00000006490	SCN3B	ENSGALG00000009724	GREM1	ENSGALG00000006471	SLCO2A1
ENSGALG00000006505	ZFAND6	ENSGALG00000009725	SCG5	ENSGALG00000006480	TCF7
ENSGALG00000006520	MYH11	ENSGALG00000009732	PCDH18	ENSGALG00000006491	ANKRD1
ENSGALG00000006521	TRPM5	ENSGALG00000009739	AMIGO2	ENSGALG00000006503	VDAC1
ENSGALG00000006525	NCAPG2	ENSGALG00000009803	MGST2	ENSGALG00000006522	HCK
ENSGALG00000006530	TSSC4	ENSGALG00000009809		ENSGALG00000006534	PEX11A
ENSGALG00000006563	SEMA3D	ENSGALG00000009842	RASSF3	ENSGALG00000006575	VIPR2
ENSGALG00000006565		ENSGALG00000009856	GNS	ENSGALG00000006588
ENSGALG00000006601	MTMR14	ENSGALG00000009859	TBC1D30	ENSGALG00000006608
ENSGALG00000006623	ATP11C	ENSGALG00000009879		ENSGALG00000006644
ENSGALG00000006626	PDE6C	ENSGALG00000009911	BICRAL	ENSGALG00000006647	DUSP8
ENSGALG00000006629	RBP4A	ENSGALG00000009948	HHIP	ENSGALG00000006676	RLBP1
ENSGALG00000006631	TICRR	ENSGALG00000009959		ENSGALG00000006677	P4HA2
ENSGALG00000006638	GRIK4	ENSGALG00000010018		ENSGALG00000006705
ENSGALG00000006639	CEP55	ENSGALG00000010026	PPP1CB	ENSGALG00000006710	RAB36
ENSGALG00000006670	PPP1R3C	ENSGALG00000010044	KCNMB4	ENSGALG00000006717
ENSGALG00000006728	SLC5A1	ENSGALG00000010073	DDOST	ENSGALG00000006719	GNAZ
ENSGALG00000006743	YWHAH	ENSGALG00000010077	RPS3A	ENSGALG00000006724
ENSGALG00000006775	TGM2	ENSGALG00000010124	RPS8	ENSGALG00000006751	THY1
ENSGALG00000006799	AP2A2	ENSGALG00000010133	PTCH2	ENSGALG00000006776	KLHDC8B
ENSGALG00000006886	DACH2	ENSGALG00000010140	EIF2B3	ENSGALG00000006779	PDZD3
ENSGALG00000006891	ITIH5	ENSGALG00000010147		ENSGALG00000006785	IRF1
ENSGALG00000006898	EIF4ENIF1	ENSGALG00000010164	SMARCA2	ENSGALG00000006792	VSTM2L
ENSGALG00000006942	PIK3IP1	ENSGALG00000010180	GLIS3	ENSGALG00000006795	ABCG4
ENSGALG00000006958		ENSGALG00000010200	TRHDE	ENSGALG00000006802	LAMB2
ENSGALG00000006966	ZNF518A	ENSGALG00000010232	VRTN	ENSGALG00000006805	PLSCR1
ENSGALG00000006969	USP28	ENSGALG00000010233	SYNDIG1L	ENSGALG00000006808	TSPAN6
ENSGALG00000006982	EEF2K	ENSGALG00000010237	NPC2	ENSGALG00000006809	POU2AF1
ENSGALG00000007001	TLR4	ENSGALG00000010258	LTBP2	ENSGALG00000006821	TNMD
ENSGALG00000007008	POLR3E	ENSGALG00000010286	DLST	ENSGALG00000006826	KLHL25
ENSGALG00000007012	ARRDC4	ENSGALG00000010290	VEGFA	ENSGALG00000006872	PISD
ENSGALG00000007021	PCNT	ENSGALG00000010303		ENSGALG00000006904	RNH1
ENSGALG00000007025	CPNE8	ENSGALG00000010309	ZC2HC1C	ENSGALG00000006922
ENSGALG00000007038	ASTN2	ENSGALG00000010313	MAST2	ENSGALG00000006939	PFKP
ENSGALG00000007042	CCDC40	ENSGALG00000010315	GTPBP2	ENSGALG00000006944
ENSGALG00000007078	ENTPD1	ENSGALG00000010364	AADAC	ENSGALG00000006976
ENSGALG00000007098	KIF21A	ENSGALG00000010379	SNCA	ENSGALG00000006992	MMP9
ENSGALG00000007116	CABP1	ENSGALG00000010490	DPYSL4	ENSGALG00000006995	APOD
ENSGALG00000007124	POP5	ENSGALG00000010497	SLC29A4	ENSGALG00000006997	BRINP1
ENSGALG00000007191	TK1	ENSGALG00000010533	ELAVL4	ENSGALG00000007000	NR2F2
ENSGALG00000007311	CLDN2	ENSGALG00000010554		ENSGALG00000007015	CD40
ENSGALG00000007331	SVIL	ENSGALG00000010579	STON2	ENSGALG00000007045	ADGRA1
ENSGALG00000007346	JCAD	ENSGALG00000010592	TET2	ENSGALG00000007076	CCNY
ENSGALG00000007354	CIT	ENSGALG00000010593	GALC	ENSGALG00000007080
ENSGALG00000007378	FAM162A	ENSGALG00000010613	ZFYVE9	ENSGALG00000007109	APOA4
ENSGALG00000007412	MPZL2	ENSGALG00000010629	TUT4	ENSGALG00000007123
ENSGALG00000007416	CD3E	ENSGALG00000010664	KIF26B	ENSGALG00000007128	SH3BGRL
ENSGALG00000007418		ENSGALG00000010737	PLD5	ENSGALG00000007130	RAC1
ENSGALG00000007443	TMLHE	ENSGALG00000010747	FBLN5	ENSGALG00000007139	FAM107A
ENSGALG00000007470	POLR1D	ENSGALG00000010778	CHRM1	ENSGALG00000007140	NRP1
ENSGALG00000007476	VAMP7	ENSGALG00000010793	SLC24A4	ENSGALG00000007181	PGS1
ENSGALG00000007507	MASTL	ENSGALG00000010798	DHCR24	ENSGALG00000007193	HRASLS
ENSGALG00000007537		ENSGALG00000010806	RIN3	ENSGALG00000007226	OSTN
ENSGALG00000007596		ENSGALG00000010812	RYR2	ENSGALG00000007240
ENSGALG00000007609		ENSGALG00000010818		ENSGALG00000007242	SLITRK4
ENSGALG00000007610	CDC23	ENSGALG00000010836		ENSGALG00000007248
ENSGALG00000007623	CACNA1G	ENSGALG00000010857	DAB1	ENSGALG00000007251	PCYT2
ENSGALG00000007638	HMOX2	ENSGALG00000010879	FGGY	ENSGALG00000007253	IL1RAP
ENSGALG00000007649	TIPIN	ENSGALG00000010881	ASB2	ENSGALG00000007257	TEKT5
ENSGALG00000007665	POLE	ENSGALG00000010924	NFIA	ENSGALG00000007260	ZEB1
ENSGALG00000007683		ENSGALG00000010931	B3GALT1	ENSGALG00000007278	GRIN2A
ENSGALG00000007695	SNAPC5	ENSGALG00000010950	PPP4R4	ENSGALG00000007284	SYNPR
ENSGALG00000007703		ENSGALG00000010953	KANK4	ENSGALG00000007302
ENSGALG00000007721	ARHGAP21	ENSGALG00000010975	TMTC2	ENSGALG00000007304	DNMBP
ENSGALG00000007732	RTN4R	ENSGALG00000011021		ENSGALG00000007324	TP63
ENSGALG00000007744	CASS4	ENSGALG00000011121	SLC35D1	ENSGALG00000007356	MAP3K8
ENSGALG00000007752	COPS7B	ENSGALG00000011172		ENSGALG00000007357	BCL6
ENSGALG00000007768	AURKA	ENSGALG00000011220	SLC25A29	ENSGALG00000007361	SST
ENSGALG00000007806	FGF16	ENSGALG00000011242	OBSL1	ENSGALG00000007374	YPEL4
ENSGALG00000007819	PDZRN3	ENSGALG00000011244	DLK1	ENSGALG00000007409	SCN4B
ENSGALG00000007833		ENSGALG00000011248	PLCL2	ENSGALG00000007426	MKX
ENSGALG00000007853	PAPOLG	ENSGALG00000011283		ENSGALG00000007543	APCDD1L
ENSGALG00000007864	ARMC3	ENSGALG00000011290	RPL15	ENSGALG00000007565	PPP2R2B
ENSGALG00000007900	COMMD3	ENSGALG00000011291	NR1D2	ENSGALG00000007579	APBB1IP
ENSGALG00000007927	CNTN6	ENSGALG00000011342	FGD6	ENSGALG00000007582	DPYSL3
ENSGALG00000007976		ENSGALG00000011373	TECPR2	ENSGALG00000007594	ASB12
ENSGALG00000007980	KCNG1	ENSGALG00000011376	ANKRD9	ENSGALG00000007606
ENSGALG00000007993	DCX	ENSGALG00000011384	RCOR1	ENSGALG00000007608	ARHGEF9
ENSGALG00000008007	ITGA11	ENSGALG00000011468	IGFBP5	ENSGALG00000007619	UBALD1
ENSGALG00000008034	CASKIN2	ENSGALG00000011469	IGFBP2	ENSGALG00000007620	GFRA3
ENSGALG00000008040		ENSGALG00000011475	RPL37A	ENSGALG00000007624
ENSGALG00000008043	CORO2B	ENSGALG00000011483	MPC1	ENSGALG00000007651	STAT1
ENSGALG00000008049	ARL3	ENSGALG00000011485	HCRT	ENSGALG00000007668	BMP7
ENSGALG00000008080	C1QTNF4	ENSGALG00000011562	PRKN	ENSGALG00000007669	EGR1
ENSGALG00000008095	KIF23	ENSGALG00000011608	INF2	ENSGALG00000007712	MYO1B
ENSGALG00000008103	CEP41	ENSGALG00000011623	ADAMTS3	ENSGALG00000007713
ENSGALG00000008114	SFXN2	ENSGALG00000011639		ENSGALG00000007728
ENSGALG00000008127	SPI1	ENSGALG00000011659	ACAT2	ENSGALG00000007748	SLC16A2
ENSGALG00000008136	C7H2ORF69	ENSGALG00000011663	FNDC1	ENSGALG00000007759	TMEFF2
ENSGALG00000008152	SPATS2L	ENSGALG00000011680	EPHA5	ENSGALG00000007785	PROK2
ENSGALG00000008154	SRPK2	ENSGALG00000011708	MYLK	ENSGALG00000007794	DRD2
ENSGALG00000008168	ANKRD16	ENSGALG00000011744	KALRN	ENSGALG00000007825	KIAA1841
ENSGALG00000008174		ENSGALG00000011823	FAT4	ENSGALG00000007835	PUS10
ENSGALG00000008175	ORC5	ENSGALG00000011831	ANKRD50	ENSGALG00000007845	REL
ENSGALG00000008180	SPG11	ENSGALG00000011838	GUCY2C	ENSGALG00000007862	CNTN3
ENSGALG00000008185	AOX1	ENSGALG00000011847	TTC26	ENSGALG00000007909	IQCH
ENSGALG00000008206	TESC	ENSGALG00000011865	SMTN	ENSGALG00000007924	STK17B
ENSGALG00000008230	PCGF6	ENSGALG00000011875	TRPC3	ENSGALG00000007932	TRAF6
ENSGALG00000008233	BUB1	ENSGALG00000011982	PDE5A	ENSGALG00000007956	PLXDC2
ENSGALG00000008254	ANAPC1	ENSGALG00000012006	RTN1	ENSGALG00000007959	SLC26A3
ENSGALG00000008256	BLM	ENSGALG00000012020	KIAA1549L	ENSGALG00000007964	CASTOR1
ENSGALG00000008257	MERTK	ENSGALG00000012061		ENSGALG00000007979	CALML4
ENSGALG00000008285	NAPEPLD	ENSGALG00000012082	FAIM	ENSGALG00000007994	PARD6B
ENSGALG00000008304	STN1	ENSGALG00000012156	DPP10	ENSGALG00000008009	BCAP29
ENSGALG00000008367	MDK	ENSGALG00000012171	GPR39	ENSGALG00000008014	CEBPB
ENSGALG00000008380	DGKZ	ENSGALG00000012187	MGAT5	ENSGALG00000008076	TMEM164
ENSGALG00000008393	CREB3L1	ENSGALG00000012216	BMPR1B	ENSGALG00000008077
ENSGALG00000008398	MPP4	ENSGALG00000012219	UNC5C	ENSGALG00000008088	ACSL4
ENSGALG00000008409	GSTO1	ENSGALG00000012228	MDGA2	ENSGALG00000008115	ATXN7L1
ENSGALG00000008415	ALS2	ENSGALG00000012319		ENSGALG00000008139	EML6
ENSGALG00000008469		ENSGALG00000012394		ENSGALG00000008150	RASAL1
ENSGALG00000008474	CARF	ENSGALG00000012395	PLEKHG1	ENSGALG00000008193	RELN
ENSGALG00000008475	ARRDC1	ENSGALG00000012426	DDHD1	ENSGALG00000008270	CALHM2
ENSGALG00000008508	PYGB	ENSGALG00000012429	BMP4	ENSGALG00000008281	NEURL1
ENSGALG00000008536	KLHDC3	ENSGALG00000012470	LYPD6	ENSGALG00000008288	ARMC10
ENSGALG00000008538	GINS1	ENSGALG00000012525	FMNL2	ENSGALG00000008290	VSIG1
ENSGALG00000008550	MRPS5	ENSGALG00000012530	FOXRED2	ENSGALG00000008354	HARBI1
ENSGALG00000008554	IL17REL	ENSGALG00000012659		ENSGALG00000008411	GHRL
ENSGALG00000008584	NUSAP1	ENSGALG00000012704	MYLIP	ENSGALG00000008417	CFAP58
ENSGALG00000008608	FETUB	ENSGALG00000012709	ATXN1	ENSGALG00000008427	GNAT3
ENSGALG00000008629		ENSGALG00000012763	GNPTAB	ENSGALG00000008434	SORCS3
ENSGALG00000008691	SNX5	ENSGALG00000012791	TBXAS1	ENSGALG00000008439	CD36
ENSGALG00000008698	MGME1	ENSGALG00000012798	SSR1	ENSGALG00000008440	CHST1
ENSGALG00000008702	OVOL2	ENSGALG00000012808		ENSGALG00000008447	SH2D1A
ENSGALG00000008703	RFC4	ENSGALG00000012816	SLC22A23	ENSGALG00000008465	SORCS1
ENSGALG00000008704	CUBN	ENSGALG00000012823	TRIM24	ENSGALG00000008486	CACNA2D1
ENSGALG00000008713	BIRC5	ENSGALG00000012857	DENND2A	ENSGALG00000008497	SLC38A2
ENSGALG00000008731	DZANK1	ENSGALG00000012873	SERPINB5	ENSGALG00000008504	HNRNPLL
ENSGALG00000008736	PNPLA7	ENSGALG00000012888	PHLPP1	ENSGALG00000008537	EPHB3
ENSGALG00000008749	POLR3F	ENSGALG00000012913	PKP2	ENSGALG00000008604	TMEM255A
ENSGALG00000008750	DPH7	ENSGALG00000012923	CDH9	ENSGALG00000008615
ENSGALG00000008759		ENSGALG00000012973	ESR1	ENSGALG00000008659	HACD1
ENSGALG00000008764	FAM171A1	ENSGALG00000012978	CDYL2	ENSGALG00000008661	CYR61
ENSGALG00000008798	ZMYND19	ENSGALG00000013031	ADA2	ENSGALG00000008681	NSMF
ENSGALG00000008803		ENSGALG00000013081	VWC2	ENSGALG00000008682	SLC25A43
ENSGALG00000008823	IQUB	ENSGALG00000013084	SPATA48	ENSGALG00000008689
ENSGALG00000008861	BSPRY	ENSGALG00000013211	ST8SIA1	ENSGALG00000008696	WDR63
ENSGALG00000008873		ENSGALG00000013218	C3AR1	ENSGALG00000008709	MCOLN3
ENSGALG00000008888	IL1RAPL2	ENSGALG00000013229	CMAS	ENSGALG00000008735	BFSP1
ENSGALG00000008901	PTGFR	ENSGALG00000013244	ABCC9	ENSGALG00000008763	SSX2IP
ENSGALG00000008914	NRAP	ENSGALG00000013272	PRMT8	ENSGALG00000008776
ENSGALG00000008926	CADPS2	ENSGALG00000013287	C4orf47	ENSGALG00000008818	IDH1
ENSGALG00000008930	B3GNT2	ENSGALG00000013369	NCLN	ENSGALG00000008840	ACSL5
ENSGALG00000008937	PPP1R21	ENSGALG00000013377	LMBRD2	ENSGALG00000008860	LONRF3
ENSGALG00000008957	MSH6	ENSGALG00000013409		ENSGALG00000008870	ZDHHC6
ENSGALG00000008960	KCNK12	ENSGALG00000013427	SORBS2	ENSGALG00000008875	PLCB1
ENSGALG00000008962	MSH2	ENSGALG00000013617	PDGFRL	ENSGALG00000008885	PDE1A
ENSGALG00000008969	EPCAM	ENSGALG00000013672	TSHZ1	ENSGALG00000008896	PPP1R1C
ENSGALG00000008980	VWA2	ENSGALG00000013708	CYB5A	ENSGALG00000008902	GIPC2
ENSGALG00000008997	STEAP4	ENSGALG00000013771	KIAA1211	ENSGALG00000008903	ITPRID2
ENSGALG00000009012	ZNF385B	ENSGALG00000013773	FUCA2	ENSGALG00000008916	DNAJB4
ENSGALG00000009016	SLX4IP	ENSGALG00000013775	CDH19	ENSGALG00000008918	LAMP5
ENSGALG00000009032	PIF1	ENSGALG00000013809		ENSGALG00000008939	FUBP1
ENSGALG00000009078	GALNT14	ENSGALG00000013814	IMPA2	ENSGALG00000008945	NEXN
ENSGALG00000009097	SNAP23	ENSGALG00000013878	PCYOX1	ENSGALG00000008947	PAK5
ENSGALG00000009107	NRXN1	ENSGALG00000013971	SGK1	ENSGALG00000008949	ADRB1
ENSGALG00000009157	ECT2	ENSGALG00000013980	SLC2A12	ENSGALG00000008950	EHD4
ENSGALG00000009172	OSBPL6	ENSGALG00000013981	TBPL1	ENSGALG00000008976	ADAM22
ENSGALG00000009179	TNFSF10	ENSGALG00000014178		ENSGALG00000009003	SNAP25
ENSGALG00000009233	LIN9	ENSGALG00000014179	SBK1	ENSGALG00000009021	ST6GALNAC5
ENSGALG00000009262	FGB	ENSGALG00000014232	RIBC2	ENSGALG00000009040	TBC1D8B
ENSGALG00000009278	RBM46	ENSGALG00000014233	FBLN1	ENSGALG00000009042	ISM1
ENSGALG00000009302	EMX2	ENSGALG00000014236	ATP8A1	ENSGALG00000009062	CDK14
ENSGALG00000009345		ENSGALG00000014410	CSTB	ENSGALG00000009063
ENSGALG00000009350	SFXN4	ENSGALG00000014432	RPS20	ENSGALG00000009067	GPR50
ENSGALG00000009378	PDGFC	ENSGALG00000014464	MTR	ENSGALG00000009100	FSHR
ENSGALG00000009424	FOXP2	ENSGALG00000014496	Prom1	ENSGALG00000009134	CTTNBP2
ENSGALG00000009445	INPP5F	ENSGALG00000014501	FGFBP2	ENSGALG00000009173	GFRA1
ENSGALG00000009452	GALNT16	ENSGALG00000014508	CD38	ENSGALG00000009308	CNIH3
ENSGALG00000009454	ZNF277	ENSGALG00000014509	BST1	ENSGALG00000009314	CACUL1
ENSGALG00000009463	DCAF5	ENSGALG00000014551		ENSGALG00000009315	PAPLN
ENSGALG00000009468		ENSGALG00000014555	C1H12ORF57	ENSGALG00000009318	IFT140
ENSGALG00000009470	SERPINI1	ENSGALG00000014645	MEF2C	ENSGALG00000009360	CAPN2
ENSGALG00000009491	RAD51B	ENSGALG00000014668	MCTP1	ENSGALG00000009382	CAPN8
ENSGALG00000009525	HAT1	ENSGALG00000014674	CLSTN3	ENSGALG00000009387
ENSGALG00000009553	SMC4	ENSGALG00000014690	SLC12A2	ENSGALG00000009388	SUSD4
ENSGALG00000009556	PRICKLE1	ENSGALG00000014692	LMNB1	ENSGALG00000009405	GRIA2
ENSGALG00000009567	TLL1	ENSGALG00000014708	GSTK1	ENSGALG00000009422	RGS10
ENSGALG00000009593	MFSD1	ENSGALG00000014721		ENSGALG00000009426	AIDA
ENSGALG00000009603		ENSGALG00000014724		ENSGALG00000009441	TAF1A
ENSGALG00000009604	DBX2	ENSGALG00000014726	RAB3C	ENSGALG00000009446	LSMEM1
ENSGALG00000009624	FSIP1	ENSGALG00000014727	PDE4D	ENSGALG00000009448	IFRD1
ENSGALG00000009628		ENSGALG00000014734		ENSGALG00000009450	DUSP10
ENSGALG00000009681	BUB3	ENSGALG00000014786	PIK3R1	ENSGALG00000009495	FGFR2
ENSGALG00000009683	NEK1	ENSGALG00000014798	SERINC5	ENSGALG00000009520	MARCH1
ENSGALG00000009690	CENPF	ENSGALG00000014804		ENSGALG00000009564	METTL8
ENSGALG00000009731		ENSGALG00000014813	HOMER1	ENSGALG00000009595	TWF1
ENSGALG00000009738	CTBP2	ENSGALG00000014833	RPL37	ENSGALG00000009596	TMEM117
ENSGALG00000009801	C5H15orf41	ENSGALG00000014851	FBXO4	ENSGALG00000009602	MYO3B
ENSGALG00000009805	PPM1H	ENSGALG00000014862	HMGCS1	ENSGALG00000009621	ACTB
ENSGALG00000009823	PTPRE	ENSGALG00000014867	PAIP1	ENSGALG00000009626	THBS1
ENSGALG00000009837	DTL	ENSGALG00000014880	PARP8	ENSGALG00000009651	LXN
ENSGALG00000009841	FASTKD1	ENSGALG00000014904	CLUL1	ENSGALG00000009652	USH2A
ENSGALG00000009843	INTS7	ENSGALG00000014910	COLEC12	ENSGALG00000009680	PAQR7
ENSGALG00000009844	ACTC1	ENSGALG00000014913	ROS1	ENSGALG00000009689
ENSGALG00000009846		ENSGALG00000014914	SNX18	ENSGALG00000009698	SLC38A1
ENSGALG00000009854	NEK2	ENSGALG00000014916		ENSGALG00000009719	PCDH10
ENSGALG00000009864	TRAF5	ENSGALG00000014933	HEXB	ENSGALG00000009723	FMN1
ENSGALG00000009877		ENSGALG00000014935	GREB1L	ENSGALG00000009730	SLC38A4
ENSGALG00000009884	SYT14	ENSGALG00000014944	GCNT4	ENSGALG00000009740	RASGRP1
ENSGALG00000009887	DIEXF	ENSGALG00000014948	HMGCR	ENSGALG00000009755	LRIG3
ENSGALG00000009890	MRPS10	ENSGALG00000015019		ENSGALG00000009791	PROX1
ENSGALG00000009895	GRIP1	ENSGALG00000015055	SLC22A16	ENSGALG00000009830	MGAT4D
ENSGALG00000009903	IFNG	ENSGALG00000015056	LAMA3	ENSGALG00000009865	RNF150
ENSGALG00000009907	G2E3	ENSGALG00000015082	RPS6	ENSGALG00000009875
ENSGALG00000009925	MTA3	ENSGALG00000015103	CCDC171	ENSGALG00000009900	PRKD1
ENSGALG00000009934	NUP107	ENSGALG00000015105	PSIP1	ENSGALG00000009935
ENSGALG00000009945	CPM	ENSGALG00000015107	PIP5K1B	ENSGALG00000009947	PLEKHH2
ENSGALG00000009971	CDC20	ENSGALG00000015110	FAM189A2	ENSGALG00000009954	DYNC2LI1
ENSGALG00000009982	ZNF827	ENSGALG00000015124	KCTD1	ENSGALG00000009983	NUBPL
ENSGALG00000009985	LSM6	ENSGALG00000015142	DSG2	ENSGALG00000009988	ELOVL1
ENSGALG00000009993	MED8	ENSGALG00000015150	RORB	ENSGALG00000009995	AKAP6
ENSGALG00000010019	TMEM184C	ENSGALG00000015151	B4GALT6	ENSGALG00000010001	EGLN3
ENSGALG00000010035	NR3C2	ENSGALG00000015170	VPS13A	ENSGALG00000010010	RHOQ
ENSGALG00000010048	SUPT7L	ENSGALG00000015195	RPS15	ENSGALG00000010031	ARHGAP10
ENSGALG00000010049	PTPRB	ENSGALG00000015205	TYRP1	ENSGALG00000010036	FOSL2
ENSGALG00000010055	DAAM2	ENSGALG00000015267	CMSS1	ENSGALG00000010046	FAM177A1
ENSGALG00000010068	KCNK17	ENSGALG00000015284	RGMB	ENSGALG00000010078	GLP1R
ENSGALG00000010118	MIPOL1	ENSGALG00000015301	LNPEP	ENSGALG00000010098	SLC6A9
ENSGALG00000010120	KIF2C	ENSGALG00000015315	TRIM14	ENSGALG00000010103	FBXW7
ENSGALG00000010129	PLK3	ENSGALG00000015320	NANS	ENSGALG00000010116	DNAH8
ENSGALG00000010163	LGR5	ENSGALG00000015326	CLTA	ENSGALG00000010125	CSGALNACT1
ENSGALG00000010178	PUM3	ENSGALG00000015331	GNE	ENSGALG00000010160	DMRT1
ENSGALG00000010179	RFX3	ENSGALG00000015339	RPL24	ENSGALG00000010186	CAPN11
ENSGALG00000010182	SLC29A1	ENSGALG00000015358	MYH15	ENSGALG00000010203
ENSGALG00000010195		ENSGALG00000015403	EPHA3	ENSGALG00000010218
ENSGALG00000010225		ENSGALG00000015422	NRG1	ENSGALG00000010224
ENSGALG00000010226	MUTYH	ENSGALG00000015425	LPL	ENSGALG00000010256	TIPARP
ENSGALG00000010244	AKR1A1	ENSGALG00000015451	ZNF462	ENSGALG00000010291	RBPMS
ENSGALG00000010255	NASP	ENSGALG00000015474		ENSGALG00000010299	RSPH9
ENSGALG00000010269	KCNAB1	ENSGALG00000015542	PLPPR1	ENSGALG00000010311	NAV3
ENSGALG00000010312	PLCH1	ENSGALG00000015554	SORCS2	ENSGALG00000010323	BATF
ENSGALG00000010316		ENSGALG00000015598	RASGRF2	ENSGALG00000010326	FLVCR2
ENSGALG00000010320	PAWR	ENSGALG00000015617		ENSGALG00000010357	P2RY1
ENSGALG00000010333	CNOT6L	ENSGALG00000015624	VCAN	ENSGALG00000010402	HPGDS
ENSGALG00000010335		ENSGALG00000015656		ENSGALG00000010448	LTBP1
ENSGALG00000010337	GPR149	ENSGALG00000015677	SUSD1	ENSGALG00000010470	TCERG1L
ENSGALG00000010356	RAD54L	ENSGALG00000015693	USP25	ENSGALG00000010476	BNIP3
ENSGALG00000010370	MED12L	ENSGALG00000015737	NCAM2	ENSGALG00000010486	JAKMIP3
ENSGALG00000010375	SLC30A2	ENSGALG00000015824	CGA	ENSGALG00000010507
ENSGALG00000010384	CLRN1	ENSGALG00000015939	THNSL2	ENSGALG00000010539	RNF11
ENSGALG00000010433	FAAH	ENSGALG00000015967	LRRTM1	ENSGALG00000010589	FLRT2
ENSGALG00000010440	MKNK1	ENSGALG00000015977	SMOX	ENSGALG00000010643	ZYG11A
ENSGALG00000010473	PDZK1IP1	ENSGALG00000016232	RPL8	ENSGALG00000010672	KCNK13
ENSGALG00000010478	STIL	ENSGALG00000016356	TDRP	ENSGALG00000010678	DESI2
ENSGALG00000010504	ADCK1	ENSGALG00000016392	RPS7	ENSGALG00000010692	LRP8
ENSGALG00000010538	TTC27	ENSGALG00000016415	MAP7D2	ENSGALG00000010721	GLIS1
ENSGALG00000010540	TTC39A	ENSGALG00000016459	FAM84A	ENSGALG00000010769	HPGD
ENSGALG00000010562	CEP128	ENSGALG00000016464	VSNL1	ENSGALG00000010801	TMEM61
ENSGALG00000010564	TBCK	ENSGALG00000016497	UBXN2A	ENSGALG00000010835	DTX4
ENSGALG00000010623	ORC1	ENSGALG00000016498	MFSD2B	ENSGALG00000010837	ASB5
ENSGALG00000010641	SCCPDH	ENSGALG00000016511	ADGRG2	ENSGALG00000010843	GPR137B
ENSGALG00000010646	STOX2	ENSGALG00000016516	ZNF513	ENSGALG00000010854
ENSGALG00000010674	DCTD	ENSGALG00000016538	RAI2	ENSGALG00000010858	LRP2
ENSGALG00000010680	TTC7B	ENSGALG00000016545	REPS2	ENSGALG00000010865	TMEM196
ENSGALG00000010694	SECISBP2	ENSGALG00000016546	RBBP7	ENSGALG00000010868	MACC1
ENSGALG00000010697	SEMA4D	ENSGALG00000016547	TXLNG	ENSGALG00000010891	ABCB11
ENSGALG00000010703	DGLUCY	ENSGALG00000016548	SYAP1	ENSGALG00000010902	CERS6
ENSGALG00000010719	NEIL3	ENSGALG00000016563	ASB9	ENSGALG00000010903	RASGEF1B
ENSGALG00000010741	MAP1LC3C	ENSGALG00000016581	TCEANC	ENSGALG00000010915	IL6
ENSGALG00000010743	LRRC42	ENSGALG00000016584	EGFL6	ENSGALG00000010943
ENSGALG00000010748	EXO1	ENSGALG00000016600	POMC	ENSGALG00000010949	GPNMB
ENSGALG00000010762	OPN3	ENSGALG00000016609	CENPO	ENSGALG00000010958
ENSGALG00000010825	AGR2	ENSGALG00000016617	NCOA1	ENSGALG00000010971	CSRNP3
ENSGALG00000010866	AREG	ENSGALG00000016631	INTS9	ENSGALG00000010983	NPY
ENSGALG00000010885	BMP2K	ENSGALG00000016633	HMBOX1	ENSGALG00000011016	PGM1
ENSGALG00000010900	SPC25	ENSGALG00000016639	KIF13B	ENSGALG00000011076	SYNE3
ENSGALG00000010909	PRKG2	ENSGALG00000016775	RPL31	ENSGALG00000011094
ENSGALG00000010925	FAM126A	ENSGALG00000016890	MBNL2	ENSGALG00000011099	FAP
ENSGALG00000010934	PATJ	ENSGALG00000016902	GPC5	ENSGALG00000011132	RBMS1
ENSGALG00000010935	PTPRQ	ENSGALG00000016917		ENSGALG00000011141	ITGB6
ENSGALG00000010939	LIN7A	ENSGALG00000016918		ENSGALG00000011149	PLA2R1
ENSGALG00000010942		ENSGALG00000016925	TBC1D4	ENSGALG00000011153
ENSGALG00000010961	IGF2BP3	ENSGALG00000016926	KLF12	ENSGALG00000011207	MKP3
ENSGALG00000010963		ENSGALG00000016934		ENSGALG00000011213	DEGS2
ENSGALG00000010980	STK31	ENSGALG00000016979	SLC25A30	ENSGALG00000011219	GCGR
ENSGALG00000010995	ITGB3BP	ENSGALG00000017003	MLNR	ENSGALG00000011221
ENSGALG00000010997	GSDME	ENSGALG00000017005	CAB39L	ENSGALG00000011241	RFTN1
ENSGALG00000011007	OSBPL3	ENSGALG00000017016		ENSGALG00000011266	PPM1K
ENSGALG00000011017	KLHL8	ENSGALG00000017050		ENSGALG00000011274	DCN
ENSGALG00000011024	CACHD1	ENSGALG00000017062	NBEA	ENSGALG00000011319	ADGRL3
ENSGALG00000011041	DNAJC6	ENSGALG00000017085	SLC7A1	ENSGALG00000011322	NEK10
ENSGALG00000011084	CCSAP	ENSGALG00000017199	MAML2	ENSGALG00000011324
ENSGALG00000011109	MAPK10	ENSGALG00000017216		ENSGALG00000011439	RBMS3
ENSGALG00000011111	PGBD5	ENSGALG00000017217	VSTM5	ENSGALG00000011442	TGFBR2
ENSGALG00000011116	VRK1	ENSGALG00000017299	RPS11	ENSGALG00000011450
ENSGALG00000011124	ARHGAP24	ENSGALG00000017323	FAM168A	ENSGALG00000011484	CMTM8
ENSGALG00000011176	SCRN1	ENSGALG00000017326	ARHGEF17	ENSGALG00000011492	XRCC5
ENSGALG00000011190	PLAC8	ENSGALG00000017327	P2RY6	ENSGALG00000011529	NAAA
ENSGALG00000011203	HPSE	ENSGALG00000017329	FCHSD2	ENSGALG00000011577	CNTNAP5
ENSGALG00000011205	SMOC2	ENSGALG00000017330		ENSGALG00000011579
ENSGALG00000011226	ANKRD28	ENSGALG00000017394	INSIG1	ENSGALG00000011581	KIF26A
ENSGALG00000011275	DEPDC1	ENSGALG00000017398		ENSGALG00000011590	TMEM179
ENSGALG00000011281	SGO1	ENSGALG00000017558		ENSGALG00000011615
ENSGALG00000011287		ENSGALG00000017652	TTC9	ENSGALG00000011620	AKT1
ENSGALG00000011289	NKIRAS1	ENSGALG00000018803		ENSGALG00000011657	EAF2
ENSGALG00000011296		ENSGALG00000019077		ENSGALG00000011668
ENSGALG00000011309	PLXNC1	ENSGALG00000019171		ENSGALG00000011681	DEPDC7
ENSGALG00000011325	NDUFA12	ENSGALG00000019312		ENSGALG00000011688	TCP11L1
ENSGALG00000011331	CTH	ENSGALG00000020392	PRIMA1	ENSGALG00000011695	HIPK3
ENSGALG00000011347	IHH	ENSGALG00000020410	TMED8	ENSGALG00000011718	ZBTB1
ENSGALG00000011349		ENSGALG00000020417	ISCA2	ENSGALG00000011798	HEBP1
ENSGALG00000011355	WNT10A	ENSGALG00000020505	KCNJ11	ENSGALG00000011803	EMP1
ENSGALG00000011358	WNT6	ENSGALG00000020679	PLEKHS1	ENSGALG00000011805
ENSGALG00000011379	SLC44A5	ENSGALG00000020729	NDUFAF5	ENSGALG00000011816	ENGASE
ENSGALG00000011387	POLR2B	ENSGALG00000020737	KLHL23	ENSGALG00000011859
ENSGALG00000011391	AMN	ENSGALG00000020989		ENSGALG00000011872
ENSGALG00000011400	USP44	ENSGALG00000020999		ENSGALG00000011902	TAGLN
ENSGALG00000011423	FGFR1OP	ENSGALG00000021025		ENSGALG00000011917	PPM1A
ENSGALG00000011426		ENSGALG00000021074	MYOC	ENSGALG00000011990	USP53
ENSGALG00000011446	TNFAIP2	ENSGALG00000021135	HAPLN3	ENSGALG00000011991	MYOZ2
ENSGALG00000011476	SEPTIN11	ENSGALG00000021598		ENSGALG00000012004	PRSS12
ENSGALG00000011489	TBXT	ENSGALG00000021686		ENSGALG00000012010	NDST3
ENSGALG00000011490	CMTM6	ENSGALG00000022531		ENSGALG00000012015	NDST4
ENSGALG00000011494	CNOT10	ENSGALG00000022871	HHLA2	ENSGALG00000012024	MRTFA
ENSGALG00000011511		ENSGALG00000022887	KBTBD11	ENSGALG00000012032	PRRG4
ENSGALG00000011549	ANKS1B	ENSGALG00000023070		ENSGALG00000012111	TMEM37
ENSGALG00000011566	GYPC	ENSGALG00000023157	REEP5	ENSGALG00000012124	PELI2
ENSGALG00000011571	AGPAT4	ENSGALG00000023294	RPLP0	ENSGALG00000012159	ACTR3
ENSGALG00000011643	UTP20	ENSGALG00000023364	CDC42EP4	ENSGALG00000012163	BDNF
ENSGALG00000011664	RASSF6	ENSGALG00000023444		ENSGALG00000012173	LGALS3
ENSGALG00000011696	JAG2	ENSGALG00000023760		ENSGALG00000012196	MCUB
ENSGALG00000011735	XCR1	ENSGALG00000023904	FIBIN	ENSGALG00000012200	GCH1
ENSGALG00000011738	ARHGDIB	ENSGALG00000024034	PI4KB	ENSGALG00000012214	RAB3GAP1
ENSGALG00000011794	DDX47	ENSGALG00000024485		ENSGALG00000012227	TSPAN5
ENSGALG00000011797	MTHFD1	ENSGALG00000025764	FKBP10	ENSGALG00000012277	MAFF
ENSGALG00000011809	GRIN2B	ENSGALG00000025778		ENSGALG00000012292	BANK1
ENSGALG00000011811	SYNE2	ENSGALG00000025822	CYP1B1	ENSGALG00000012295	CDKL1
ENSGALG00000011858	KCNH5	ENSGALG00000025938	KIAA0513	ENSGALG00000012304	NFKB1
ENSGALG00000011881	CCNA2	ENSGALG00000025999	NDUFA4	ENSGALG00000012339	ATL1
ENSGALG00000011889		ENSGALG00000026033	SYT2	ENSGALG00000012345	UST
ENSGALG00000011894		ENSGALG00000026153	FOXO6	ENSGALG00000012357	CXCR4
ENSGALG00000011914	CENPM	ENSGALG00000026214	LRTM2	ENSGALG00000012362	THSD7B
ENSGALG00000011930		ENSGALG00000026299		ENSGALG00000012367	TRIM9
ENSGALG00000011947	POLR3H	ENSGALG00000026305	OTOL1	ENSGALG00000012370	GINM1
ENSGALG00000011961	TNIP3	ENSGALG00000026311		ENSGALG00000012374	FRMD6
ENSGALG00000011965	ZC3H7B	ENSGALG00000026372	MANSC4	ENSGALG00000012407	LRP1B
ENSGALG00000011966	RANGAP1	ENSGALG00000026373	KCNJ8	ENSGALG00000012419
ENSGALG00000011967	MAD2L1	ENSGALG00000026465	TMEM100	ENSGALG00000012462	KIF5C
ENSGALG00000011976	L3MBTL2	ENSGALG00000026471	CRIP2	ENSGALG00000012481	TNFAIP6
ENSGALG00000012007	ST13	ENSGALG00000026490	RPS16	ENSGALG00000012538	NR4A2
ENSGALG00000012017	DAAM1	ENSGALG00000026542	FAM217B	ENSGALG00000012545	CYTIP
ENSGALG00000012045		ENSGALG00000026638	RELL2	ENSGALG00000012550	HMOX1
ENSGALG00000012048	LARP7	ENSGALG00000026639	SMCO4	ENSGALG00000012555	CCDC148
ENSGALG00000012068		ENSGALG00000026655		ENSGALG00000012576	RASEF
ENSGALG00000012075	DTX3L	ENSGALG00000026687	PLCD4	ENSGALG00000012577	FRMD3
ENSGALG00000012089		ENSGALG00000026790	DMRT2	ENSGALG00000012583	IDNK
ENSGALG00000012092	ESYT3	ENSGALG00000026957	SEMA4G	ENSGALG00000012588	KIF27
ENSGALG00000012094	SLC35F4	ENSGALG00000026978	RPL29	ENSGALG00000012601	GOLM1
ENSGALG00000012115	WT1	ENSGALG00000027035	RPL21	ENSGALG00000012623
ENSGALG00000012140	FSHB	ENSGALG00000027142		ENSGALG00000012662	NUAK1
ENSGALG00000012155	EGF	ENSGALG00000027232	C1QTNF2	ENSGALG00000012691	ALDH1L2
ENSGALG00000012160	KIF18A	ENSGALG00000027240	TSPAN13	ENSGALG00000012700	RNF182
ENSGALG00000012165	DLGAP5	ENSGALG00000027242	TTF1	ENSGALG00000012702	JARID2
ENSGALG00000012178	PDGFB	ENSGALG00000027330	SYNPO	ENSGALG00000012710	NCS1
ENSGALG00000012199	WDHD1	ENSGALG00000027363	C1orf159	ENSGALG00000012715	CAP2
ENSGALG00000012218	CBY1	ENSGALG00000027415	GRIN2C	ENSGALG00000012735	EDN1
ENSGALG00000012220	CDKN3	ENSGALG00000027520		ENSGALG00000012739	HIVEP1
ENSGALG00000012222	RAP1GDS1	ENSGALG00000027579	MRPS6	ENSGALG00000012761	DRAM1
ENSGALG00000012223	ZRANB3	ENSGALG00000027665	SYNGR1	ENSGALG00000012769	CHPT1
ENSGALG00000012245	ADH5	ENSGALG00000027778		ENSGALG00000012814	PXDC1
ENSGALG00000012246	R3HDM1	ENSGALG00000027785	CCBE1	ENSGALG00000012830	IRF4
ENSGALG00000012300	RAB32	ENSGALG00000027805		ENSGALG00000012866	SERPINB6
ENSGALG00000012317		ENSGALG00000027853		ENSGALG00000012869
ENSGALG00000012348	MCM6	ENSGALG00000027907	NR2F1	ENSGALG00000012885	BCL2
ENSGALG00000012377	HNMT	ENSGALG00000027950	TXNDC17	ENSGALG00000013033
ENSGALG00000012378	KATNA1	ENSGALG00000028039		ENSGALG00000013069	BPGM
ENSGALG00000012387	NUP43	ENSGALG00000028069	WNT16	ENSGALG00000013072
ENSGALG00000012392	IYD	ENSGALG00000028135		ENSGALG00000013073	UPP1
ENSGALG00000012452	MIS18BP1	ENSGALG00000028140	CNTFR	ENSGALG00000013085	PTPRO
ENSGALG00000012464		ENSGALG00000028186	RERG	ENSGALG00000013094	DDC
ENSGALG00000012466	FKBP3	ENSGALG00000028326	HSD11B2	ENSGALG00000013124	FHOD3
ENSGALG00000012472	IL2RB	ENSGALG00000028354	METRNL	ENSGALG00000013149	MOCOS
ENSGALG00000012480	NMI	ENSGALG00000028471	CNPY3	ENSGALG00000013155
ENSGALG00000012484	RIF1	ENSGALG00000028537	NDUFB1	ENSGALG00000013183	TERT
ENSGALG00000012505	LRFN5	ENSGALG00000028627	TIMP3	ENSGALG00000013223	CLEC3A
ENSGALG00000012546	MCM5	ENSGALG00000028822	RNF152	ENSGALG00000013232	RHBG
ENSGALG00000012607	ZCCHC6	ENSGALG00000028872	TPT1	ENSGALG00000013268
ENSGALG00000012618	FANCC	ENSGALG00000028880	FDPS	ENSGALG00000013304	SLC5A12
ENSGALG00000012619	PRDM4	ENSGALG00000029066		ENSGALG00000013311	ANO3
ENSGALG00000012655	POLR3B	ENSGALG00000029135	YEATS4	ENSGALG00000013356	IKBKE
ENSGALG00000012695	NOL7	ENSGALG00000029198	YDJC	ENSGALG00000013468	TLR3
ENSGALG00000012712	RBM24	ENSGALG00000029282	FOXL2	ENSGALG00000013495	GSDMA
ENSGALG00000012721		ENSGALG00000029343	EIF3K	ENSGALG00000013505
ENSGALG00000012756	PARPBP	ENSGALG00000029429	TGFBI	ENSGALG00000013535	CYP4V2
ENSGALG00000012759	NUP37	ENSGALG00000029445		ENSGALG00000013568	NR4A3
ENSGALG00000012770		ENSGALG00000029528	KIRREL1	ENSGALG00000013575
ENSGALG00000012782		ENSGALG00000029583	PLBD1	ENSGALG00000013604	VIP
ENSGALG00000012784	TXNDC5	ENSGALG00000029664	SAMD12	ENSGALG00000013606	FGL1
ENSGALG00000012787	BMP6	ENSGALG00000029731	TPP1	ENSGALG00000013632	ACOT13
ENSGALG00000012801	LY86	ENSGALG00000029829	RNLS	ENSGALG00000013642	KAZN
ENSGALG00000012834	AKR1D1	ENSGALG00000029856	TOMM7	ENSGALG00000013695	ZDHHC14
ENSGALG00000012836		ENSGALG00000029862		ENSGALG00000013715	DLC1
ENSGALG00000012850	RAB19	ENSGALG00000029897	RPL30	ENSGALG00000013722
ENSGALG00000012906	CDH20	ENSGALG00000029932	LURAP1L	ENSGALG00000013723	OASL
ENSGALG00000012911	SYT10	ENSGALG00000029999	CCDC102A	ENSGALG00000013741	SYTL3
ENSGALG00000012915	MCM4	ENSGALG00000030065	TENM3	ENSGALG00000013768	PHACTR2
ENSGALG00000012934	BICD1	ENSGALG00000030160	DRC7	ENSGALG00000013818	CITED2
ENSGALG00000012941		ENSGALG00000030173	WNT2	ENSGALG00000013861	TNFAIP3
ENSGALG00000012944	DENND5B	ENSGALG00000030229	CSMD2	ENSGALG00000013892	MAP3K5
ENSGALG00000012946	SINHCAF	ENSGALG00000030280		ENSGALG00000013948	RASL11B
ENSGALG00000012947	CAPRIN2	ENSGALG00000030376	DHRS3	ENSGALG00000013964	SPATA18
ENSGALG00000012953	IPO8	ENSGALG00000030406	CDS2	ENSGALG00000014011	LRMP
ENSGALG00000012987	CCDC77	ENSGALG00000030588	GALNTL6	ENSGALG00000014016	MEX3A
ENSGALG00000012988	B4GALNT3	ENSGALG00000030759	SRPRA	ENSGALG00000014071	ITPR2
ENSGALG00000012998	WNT5B	ENSGALG00000030822	DRGX	ENSGALG00000014094	STK38L
ENSGALG00000013001	CTNND2	ENSGALG00000030878	RPLP1	ENSGALG00000014117
ENSGALG00000013002		ENSGALG00000030879	AR	ENSGALG00000014144	CORIN
ENSGALG00000013039		ENSGALG00000030908		ENSGALG00000014159	PACSIN2
ENSGALG00000013061	PAPD7	ENSGALG00000031013	DHDH	ENSGALG00000014182	ADORA2B
ENSGALG00000013063	SRD5A1	ENSGALG00000031018	RNF165	ENSGALG00000014192	ATP10D
ENSGALG00000013101		ENSGALG00000031058		ENSGALG00000014202	GABRA4
ENSGALG00000013112	RERGL	ENSGALG00000031069		ENSGALG00000014203	PARVG
ENSGALG00000013117	PIK3C2G	ENSGALG00000031158	OAT	ENSGALG00000014206	GABRA2
ENSGALG00000013135	GALNT1	ENSGALG00000031163	ZNRF2	ENSGALG00000014213	PRR5
ENSGALG00000013143	PDE3A	ENSGALG00000031212	MGAT2	ENSGALG00000014225	KCTD8
ENSGALG00000013207	CTNNAL1	ENSGALG00000031265	MTIF2	ENSGALG00000014297	IRF7
ENSGALG00000013208	CENPE	ENSGALG00000031270	CSK	ENSGALG00000014324
ENSGALG00000013294	CYP19A1	ENSGALG00000031360		ENSGALG00000014346	TSPAN9
ENSGALG00000013420	FOXM1	ENSGALG00000031375	CHST7	ENSGALG00000014372	SLC34A2
ENSGALG00000013422	RHNO1	ENSGALG00000031416	UBN1	ENSGALG00000014428	TAPBPL
ENSGALG00000013494	CENPN	ENSGALG00000031424	SDC2	ENSGALG00000014455	LPAR5
ENSGALG00000013546		ENSGALG00000031426	TMBIM6	ENSGALG00000014490	P3H3
ENSGALG00000013594	PARD6G	ENSGALG00000031450	MYO7A	ENSGALG00000014603	C1S
ENSGALG00000013607	FBXO5	ENSGALG00000031474	ZRANB1	ENSGALG00000014616	MT3
ENSGALG00000013624		ENSGALG00000031487	FSTL4	ENSGALG00000014673	RFESD
ENSGALG00000013627	SLC7A2	ENSGALG00000031637		ENSGALG00000014680
ENSGALG00000013640	MBP	ENSGALG00000031652	AK5	ENSGALG00000014681	PCSK1
ENSGALG00000013647	TFB1M	ENSGALG00000031693	KCNB2	ENSGALG00000014682	CAST
ENSGALG00000013663	FGF20	ENSGALG00000031707	DHH	ENSGALG00000014688	ZYX
ENSGALG00000013697	CNDP1	ENSGALG00000031723	BANF1	ENSGALG00000014723	GABARAPL1
ENSGALG00000013720	FBXO15	ENSGALG00000031754	KCNG2	ENSGALG00000014736
ENSGALG00000013742	EZR	ENSGALG00000031786	BLVRA	ENSGALG00000014742	HTR1A
ENSGALG00000013745	RTTN	ENSGALG00000031843	ARHGAP18	ENSGALG00000014750
ENSGALG00000013753	DOK6	ENSGALG00000031895	SDK2	ENSGALG00000014758	ARHGAP28
ENSGALG00000013776	CEP135	ENSGALG00000031929		ENSGALG00000014795	TGIF1
ENSGALG00000013780	AIG1	ENSGALG00000031982	SDF2L1	ENSGALG00000014835	C7
ENSGALG00000013784	CDT1	ENSGALG00000032002	RPL34	ENSGALG00000014843	TPD52L1
ENSGALG00000013785	GNAL	ENSGALG00000032052		ENSGALG00000014854
ENSGALG00000013803	ADGRG6	ENSGALG00000032148	CANX	ENSGALG00000014858	ADCYAP1
ENSGALG00000013822	TXLNB	ENSGALG00000032184	CSPG5	ENSGALG00000014884	ISL1
ENSGALG00000013869	IL20RA	ENSGALG00000032199	FGR	ENSGALG00000014962	CALHM6
ENSGALG00000013872	SEH1L	ENSGALG00000032402	VSTM2B	ENSGALG00000014967	SV2C
ENSGALG00000013887	FAM210A	ENSGALG00000032468	SNX17	ENSGALG00000014973	GPR156
ENSGALG00000013900	MAP7	ENSGALG00000032595	NDUFB2	ENSGALG00000014980
ENSGALG00000013911		ENSGALG00000032642	SMARCC1	ENSGALG00000014983	F2R
ENSGALG00000013956	MYB	ENSGALG00000032685	HECTD4	ENSGALG00000014984	F2RL1
ENSGALG00000013993		ENSGALG00000032768	SOX5	ENSGALG00000014994	CRHBP
ENSGALG00000014023	H2AFZ	ENSGALG00000032868	AHCYL2	ENSGALG00000015010	NSG1
ENSGALG00000014085	TM7SF3	ENSGALG00000032986	CFTR	ENSGALG00000015013	MSX1
ENSGALG00000014124	TEC	ENSGALG00000032988		ENSGALG00000015015	CYTL1
ENSGALG00000014136	CNGA1	ENSGALG00000032992	NR3C1	ENSGALG00000015029	EVC2
ENSGALG00000014138	NFXL1	ENSGALG00000033376	APOH	ENSGALG00000015032
ENSGALG00000014222	NUP50	ENSGALG00000033498		ENSGALG00000015034	ANKRD29
ENSGALG00000014242	BEND4	ENSGALG00000033532	RAD23A	ENSGALG00000015037	EVC
ENSGALG00000014252		ENSGALG00000033591		ENSGALG00000015061	CDC40
ENSGALG00000014261	UCH-L1	ENSGALG00000033593	UBE2E2	ENSGALG00000015066	WASF1
ENSGALG00000014298	RFC1	ENSGALG00000033638	SLC26A7	ENSGALG00000015080	SLC24A2
ENSGALG00000014336	RELL1	ENSGALG00000033789	HSP90B1	ENSGALG00000015081	ACER2
ENSGALG00000014337	NWD2	ENSGALG00000033966	TENM4	ENSGALG00000015090	PLIN2
ENSGALG00000014365	RBPJ	ENSGALG00000034024	RAPGEF5	ENSGALG00000015112	ZNF521
ENSGALG00000014371	LGALS8	ENSGALG00000034048	BCL11A	ENSGALG00000015143
ENSGALG00000014386	SEPSECS	ENSGALG00000034067	FMOD	ENSGALG00000015148	ANXA1
ENSGALG00000014408	LLGL1	ENSGALG00000034083		ENSGALG00000015193
ENSGALG00000014425	NCAPG	ENSGALG00000034109	GRIA3	ENSGALG00000015197	SLC35A5
ENSGALG00000014447	AK3	ENSGALG00000034188	PAG1	ENSGALG00000015203
ENSGALG00000014453	TENT5C	ENSGALG00000034213		ENSGALG00000015209	NFIL3
ENSGALG00000014513	CDCA3	ENSGALG00000034250		ENSGALG00000015213	TPPP2
ENSGALG00000014514	CC2D2A	ENSGALG00000034297	TBX2	ENSGALG00000015226	SPIDR
ENSGALG00000014575	SEPHS2L	ENSGALG00000034303	C1orf115	ENSGALG00000015247	GPR161
ENSGALG00000014615	LAMA1	ENSGALG00000034340	ATP2C1	ENSGALG00000015248	SNTG1
ENSGALG00000014649	MBLAC2	ENSGALG00000034373	KATNB1	ENSGALG00000015253	COL8A1
ENSGALG00000014678	ELL2	ENSGALG00000034507	CHST2	ENSGALG00000015259	RB1CC1
ENSGALG00000014686	FBN2	ENSGALG00000034574	ASZ1	ENSGALG00000015293	TMEM45A
ENSGALG00000014711	PLPP1	ENSGALG00000034590	CELF2	ENSGALG00000015297	FOXO3
ENSGALG00000014729	DEPDC1B	ENSGALG00000034616	INHBA	ENSGALG00000015307
ENSGALG00000014743	RNF180	ENSGALG00000034661		ENSGALG00000015324
ENSGALG00000014751	ADAMTS6	ENSGALG00000034716	HEY2	ENSGALG00000015336
ENSGALG00000014753	CENPK	ENSGALG00000034788		ENSGALG00000015344	NXPE3
ENSGALG00000014788	CENPH	ENSGALG00000034811	RPLP2	ENSGALG00000015346	NFKBIZ
ENSGALG00000014801	NDC80	ENSGALG00000034898	ITPK1	ENSGALG00000015348	ALCAM
ENSGALG00000014812	SIDT1	ENSGALG00000034932	BACE2	ENSGALG00000015379	TAGLN3
ENSGALG00000014818	TRIM45	ENSGALG00000034982	CYP11A1	ENSGALG00000015382	CHRNA6
ENSGALG00000014821	THEMIS	ENSGALG00000035016	ID2	ENSGALG00000015388	PRDM1
ENSGALG00000014877	EMB	ENSGALG00000035017		ENSGALG00000015416
ENSGALG00000014878	MAN1A1	ENSGALG00000035206		ENSGALG00000015433	ABCA1
ENSGALG00000014883	MCM9	ENSGALG00000035230		ENSGALG00000015438	MPZL1
ENSGALG00000014897		ENSGALG00000035244		ENSGALG00000015441	CD247
ENSGALG00000014908	FST	ENSGALG00000035295		ENSGALG00000015468
ENSGALG00000014923	ARHGEF28	ENSGALG00000035360	XPO6	ENSGALG00000015478	USP45
ENSGALG00000014924	POLQ	ENSGALG00000035419	CDON	ENSGALG00000015489	FAXC
ENSGALG00000014940	ZUP1	ENSGALG00000035506	FAU	ENSGALG00000015494	HTR1F
ENSGALG00000014943	FAM169A	ENSGALG00000035533	ADIPOR2	ENSGALG00000015497	VGLL3
ENSGALG00000014949	RABL3	ENSGALG00000035563	USP6NL	ENSGALG00000015511	ROBO1
ENSGALG00000014950		ENSGALG00000035602	ZNF536	ENSGALG00000015519	ROBO2
ENSGALG00000014954	ZNF518B	ENSGALG00000035626	DAD1	ENSGALG00000015593	EPHA7
ENSGALG00000014970	FSTL1	ENSGALG00000035677	RPL35	ENSGALG00000015628	MSANTD1
ENSGALG00000014971	SLC2A9	ENSGALG00000035701		ENSGALG00000015645	GRK4
ENSGALG00000014982	RBBP8	ENSGALG00000035751	ONECUT2	ENSGALG00000015662
ENSGALG00000014999	MAP1B	ENSGALG00000035761		ENSGALG00000015665	SH3BP2
ENSGALG00000015000	LYAR	ENSGALG00000035768	SCAP	ENSGALG00000015666	TNIP2
ENSGALG00000015001	LAMA4	ENSGALG00000035800	CAMKMT	ENSGALG00000015675
ENSGALG00000015021	TMEM174	ENSGALG00000035816	FDXR	ENSGALG00000015720	CHODL
ENSGALG00000015038	CHD1L	ENSGALG00000035912		ENSGALG00000015776	GABRR2
ENSGALG00000015053	GLDC	ENSGALG00000035930	PHACTR3	ENSGALG00000015778	GABRR1
ENSGALG00000015057	DDO	ENSGALG00000035935		ENSGALG00000015828	BACH1
ENSGALG00000015059		ENSGALG00000035994		ENSGALG00000015849	ME1
ENSGALG00000015071	FOCAD	ENSGALG00000035996		ENSGALG00000015854	PGM3
ENSGALG00000015078	MLLT3	ENSGALG00000036001		ENSGALG00000015908	COL12A1
ENSGALG00000015084	IGSF11	ENSGALG00000036049	LETM2	ENSGALG00000015910	CD109
ENSGALG00000015086	OSBPL1A	ENSGALG00000036111	ITM2C	ENSGALG00000015928
ENSGALG00000015091	HAUS6	ENSGALG00000036160		ENSGALG00000015944
ENSGALG00000015093	IMPACT	ENSGALG00000036300	SEC61A2	ENSGALG00000015961	SUCLG1
ENSGALG00000015122	TAF4B	ENSGALG00000036566		ENSGALG00000015970	COL9A1
ENSGALG00000015123	ZDHHC23	ENSGALG00000036659	NDUFAF8	ENSGALG00000016059	ETS2
ENSGALG00000015126	TRPM3	ENSGALG00000036743	MGAT3	ENSGALG00000016086	EGR4
ENSGALG00000015128	AQP4	ENSGALG00000036774		ENSGALG00000016105
ENSGALG00000015136	ILDR1	ENSGALG00000036790		ENSGALG00000016154	ARC
ENSGALG00000015141	GDA	ENSGALG00000036871		ENSGALG00000016164	ABCG1
ENSGALG00000015166	GCNT1	ENSGALG00000036916		ENSGALG00000016205	PDXK
ENSGALG00000015219		ENSGALG00000036971	FGF12	ENSGALG00000016222
ENSGALG00000015240		ENSGALG00000037065	SC5D	ENSGALG00000016224	MAOA
ENSGALG00000015249		ENSGALG00000037138	KCNQ1	ENSGALG00000016258	SYTL5
ENSGALG00000015252	ST3GAL6	ENSGALG00000037378	RPRM	ENSGALG00000016266	PRRG1
ENSGALG00000015257	GIN1	ENSGALG00000037387	CLSTN2	ENSGALG00000016285
ENSGALG00000015264	PPIP5K2	ENSGALG00000037423	PTPRK	ENSGALG00000016292
ENSGALG00000015275	NIT2	ENSGALG00000037441	RPS27	ENSGALG00000016309	KLHL31
ENSGALG00000015290	LIX1	ENSGALG00000037603	SESN2	ENSGALG00000016316	GCM1
ENSGALG00000015304	SNX3	ENSGALG00000037626	KCNQ3	ENSGALG00000016348	SAT1
ENSGALG00000015311	RNF38	ENSGALG00000037665	LMBR1L	ENSGALG00000016351	ACOT9
ENSGALG00000015340	TGS1	ENSGALG00000037697	LAMP1	ENSGALG00000016375	PHEX
ENSGALG00000015345		ENSGALG00000037709	SDF2	ENSGALG00000016377	PXDN
ENSGALG00000015347	ZPLD1	ENSGALG00000037716	UBA52	ENSGALG00000016379	SMS
ENSGALG00000015360	KIAA1524	ENSGALG00000037780	PMEPA1	ENSGALG00000016391	CNKSR2
ENSGALG00000015363	HJURP	ENSGALG00000037805	RPS19	ENSGALG00000016400	RSAD2
ENSGALG00000015391		ENSGALG00000037838	ND6	ENSGALG00000016440	KLF11
ENSGALG00000015399	FUT10	ENSGALG00000037841	GRM7	ENSGALG00000016444	ODC1
ENSGALG00000015404		ENSGALG00000037852	HSD17B7	ENSGALG00000016462	MYCN
ENSGALG00000015434	GRIK2	ENSGALG00000037940	IGFBP3	ENSGALG00000016471
ENSGALG00000015442	FSD1L	ENSGALG00000037943	PRKCB	ENSGALG00000016478	MATN3
ENSGALG00000015461		ENSGALG00000037997		ENSGALG00000016479	LAPTM4A
ENSGALG00000015513	MMS22L	ENSGALG00000038064		ENSGALG00000016480	SDC1
ENSGALG00000015540	RAD23B	ENSGALG00000038096	NOS2	ENSGALG00000016483
ENSGALG00000015546	TBC1D14	ENSGALG00000038266	CTXN2	ENSGALG00000016485	RHOB
ENSGALG00000015551	GRIN3A	ENSGALG00000038399	PLEKHA6	ENSGALG00000016500	FKBP1B
ENSGALG00000015568	SH3TC1	ENSGALG00000038421	RWDD3	ENSGALG00000016543	NHS
ENSGALG00000015605	BACH2	ENSGALG00000038458	LOXL1	ENSGALG00000016590	TLR7
ENSGALG00000015616	ACOT12	ENSGALG00000038612		ENSGALG00000016592	PRPS2
ENSGALG00000015660	SNX30	ENSGALG00000038884	SRL	ENSGALG00000016602	ARHGAP6
ENSGALG00000015682	UGCG	ENSGALG00000039013	EXT1	ENSGALG00000016610	PTRHD1
ENSGALG00000015683	GNG10	ENSGALG00000039125		ENSGALG00000016618	PNPLA4
ENSGALG00000015691	SMC2	ENSGALG00000039155	ZHX3	ENSGALG00000016622	STS
ENSGALG00000015692		ENSGALG00000039196	NECTIN1	ENSGALG00000016628
ENSGALG00000015705		ENSGALG00000039327	VAV3	ENSGALG00000016648
ENSGALG00000015709	TACC3	ENSGALG00000039334		ENSGALG00000016728	RP2
ENSGALG00000015712		ENSGALG00000039335	SLC25A22	ENSGALG00000016734	SLC9A7
ENSGALG00000015721	SVEP1	ENSGALG00000039411	COL25A1	ENSGALG00000016759	MITD1
ENSGALG00000015742	MRPL39	ENSGALG00000039450	SOS1	ENSGALG00000016767	AFF3
ENSGALG00000015799	ELAVL2	ENSGALG00000039468		ENSGALG00000016768	LONRF2
ENSGALG00000015810		ENSGALG00000039575	AMD1	ENSGALG00000016785	IL1RL1
ENSGALG00000015826	HTR1E	ENSGALG00000039611		ENSGALG00000016811	SEPTIN10
ENSGALG00000015831	SNX14	ENSGALG00000039615	MSN	ENSGALG00000016815
ENSGALG00000015842	TIAM1	ENSGALG00000039696	ENTPD2	ENSGALG00000016852
ENSGALG00000015845	RIPPLY2	ENSGALG00000039720	MAP4K3	ENSGALG00000016868	NALCN
ENSGALG00000015858	DOP1A	ENSGALG00000039735	EML1	ENSGALG00000016895	DZIP1
ENSGALG00000015860	UBE3D	ENSGALG00000039772	RGS7	ENSGALG00000016896	ABCC4
ENSGALG00000015874	TTK	ENSGALG00000039872	PDLIM4	ENSGALG00000016904	SLITRK6
ENSGALG00000015884	MIS18A	ENSGALG00000039985	CDH11	ENSGALG00000016906	SPRY2
ENSGALG00000015898	MYO6	ENSGALG00000039990	TNC	ENSGALG00000016912	EDNRB
ENSGALG00000015902		ENSGALG00000040068	HSD17B10	ENSGALG00000016927	KLF5
ENSGALG00000015953		ENSGALG00000040087	ZNF609	ENSGALG00000016941	PCDH17
ENSGALG00000016042	CHAF1B	ENSGALG00000040098	EEF1D	ENSGALG00000016947	ELF1
ENSGALG00000016055	KCNJ15	ENSGALG00000040181	EDC3	ENSGALG00000016964
ENSGALG00000016058	ERG	ENSGALG00000040248	PLEKHF2	ENSGALG00000016967	ENOX1
ENSGALG00000016128	B3GALT5	ENSGALG00000040266	GLI3	ENSGALG00000016968	CCDC122
ENSGALG00000016142		ENSGALG00000040269		ENSGALG00000016969
ENSGALG00000016144	TMPRSS2	ENSGALG00000040368	CALR	ENSGALG00000016975	KCTD4
ENSGALG00000016148	C2CD2	ENSGALG00000040369	PFKFB3	ENSGALG00000016986	LCP1
ENSGALG00000016157		ENSGALG00000040444	SEMA3C	ENSGALG00000016992	HTR2A
ENSGALG00000016174	LMBRD1	ENSGALG00000040465	ZEB2	ENSGALG00000016994	NUDT15
ENSGALG00000016196		ENSGALG00000040478	CAPN5	ENSGALG00000017044	TRPC4
ENSGALG00000016202	HSF2BP	ENSGALG00000040541	SLC5A6	ENSGALG00000017046	POSTN
ENSGALG00000016215	DIPK2B	ENSGALG00000040549	HTR7	ENSGALG00000017065
ENSGALG00000016221	EFHC2	ENSGALG00000040620	LSAMP	ENSGALG00000017075	FRY
ENSGALG00000016238	MED14	ENSGALG00000040644	C8G	ENSGALG00000017083	KATNAL1
ENSGALG00000016259	DYNLT3	ENSGALG00000040651	IGF1R	ENSGALG00000017089	SLC46A3
ENSGALG00000016261	CYBB	ENSGALG00000040672	IGFBP4	ENSGALG00000017091	FLT1
ENSGALG00000016262	XK	ENSGALG00000040685		ENSGALG00000017096	LNX2
ENSGALG00000016278	PRIM2	ENSGALG00000040836	INSYN2	ENSGALG00000017103	WASF3
ENSGALG00000016282	ZNF451	ENSGALG00000040869		ENSGALG00000017154	ZC3H12C
ENSGALG00000016287	NR0B1	ENSGALG00000040942	EFCAB5	ENSGALG00000017158	KDELC2
ENSGALG00000016288	IL1RAPL1	ENSGALG00000040947	CREG2	ENSGALG00000017166	RAB39A
ENSGALG00000016294	HMGCLL1	ENSGALG00000041140	HTRA1	ENSGALG00000017183	MMP13
ENSGALG00000016301		ENSGALG00000041143		ENSGALG00000017186
ENSGALG00000016304	LRRC1	ENSGALG00000041338		ENSGALG00000017190	CEP126
ENSGALG00000016312	POLA1	ENSGALG00000041346	CXCL12	ENSGALG00000017205	ENDOD1
ENSGALG00000016324		ENSGALG00000041419		ENSGALG00000017228	MTNR1B
ENSGALG00000016328		ENSGALG00000041564		ENSGALG00000017244	PRSS23
ENSGALG00000016332	MCPH1	ENSGALG00000041565		ENSGALG00000017246	ME3
ENSGALG00000016362	SH3YL1	ENSGALG00000041680	KCNT2	ENSGALG00000017248	RAB30
ENSGALG00000016412	MBOAT2	ENSGALG00000041687	SREBF2	ENSGALG00000017308	CHRDL2
ENSGALG00000016419	ASAP2	ENSGALG00000041732	NOL4L	ENSGALG00000017414	JUP
ENSGALG00000016438	MELK	ENSGALG00000041736	FSTL5	ENSGALG00000018557	SOD3
ENSGALG00000016442	RRM2	ENSGALG00000041754	N4BP3	ENSGALG00000018815	PCGF2
ENSGALG00000016448	KCNF1	ENSGALG00000041775	ESRRB	ENSGALG00000019061	MMP1
ENSGALG00000016449	PQLC3	ENSGALG00000041911	AAK1	ENSGALG00000019063
ENSGALG00000016454	E2F6	ENSGALG00000041932	SLC5A5	ENSGALG00000019094	PHF11
ENSGALG00000016455	GREB1	ENSGALG00000042071	VPS53	ENSGALG00000019114	CLDN10
ENSGALG00000016456	LPIN1	ENSGALG00000042103	C5H11ORF96	ENSGALG00000019276
ENSGALG00000016457	TRIB2	ENSGALG00000042116	FUT9	ENSGALG00000019352
ENSGALG00000016468	GEN1	ENSGALG00000042134	PIEZO2	ENSGALG00000019361	FAM19A2
ENSGALG00000016470	KCNS3	ENSGALG00000042137	ELK4	ENSGALG00000019384	MAPK12
ENSGALG00000016506	ZNF512	ENSGALG00000042181	DDHD2	ENSGALG00000019397	CERK
ENSGALG00000016507	FNDC4	ENSGALG00000042388		ENSGALG00000019527	SLC6A19
ENSGALG00000016509	IFT172	ENSGALG00000042548	LRRC6	ENSGALG00000019543	OTULIN
ENSGALG00000016518	PHKA2	ENSGALG00000042564	UBAC1	ENSGALG00000019552	SERPINB10
ENSGALG00000016522	PPEF1	ENSGALG00000042836	KCNH2	ENSGALG00000019553
ENSGALG00000016529	CDKL5	ENSGALG00000042840	OSGIN2	ENSGALG00000019554
ENSGALG00000016537	SCML2	ENSGALG00000042883	VCPIP1	ENSGALG00000019555	SERPINB1
ENSGALG00000016555	HADHB	ENSGALG00000043006	PDIA4	ENSGALG00000019663	ACBD7
ENSGALG00000016569	FANCB	ENSGALG00000043036	VASH1	ENSGALG00000019690	WDR86
ENSGALG00000016582	PBK	ENSGALG00000043118	ATP10A	ENSGALG00000019755
ENSGALG00000016583	ESCO2	ENSGALG00000043172	CLVS1	ENSGALG00000019987	LRP11
ENSGALG00000016591	DRC1	ENSGALG00000043208	TRAFD1	ENSGALG00000020002	SLC22A3
ENSGALG00000016655	GYG2	ENSGALG00000043254	EPX	ENSGALG00000020151	NMU
ENSGALG00000016662	GATA4	ENSGALG00000043379	RPL14	ENSGALG00000020340	TMX1
ENSGALG00000016664	NEIL2	ENSGALG00000043541	SREK1	ENSGALG00000020538	SLC49A3
ENSGALG00000016675	PAQR8	ENSGALG00000043596	SNED1	ENSGALG00000020554	ADAMTSL1
ENSGALG00000016676	MCM3	ENSGALG00000043654		ENSGALG00000020615	STK32C
ENSGALG00000016677		ENSGALG00000043669	WDFY3	ENSGALG00000020626
ENSGALG00000016686	AKAP17A	ENSGALG00000043772		ENSGALG00000020656
ENSGALG00000016692	CENPQ	ENSGALG00000043775	RAPGEF3	ENSGALG00000020813	CCDC50
ENSGALG00000016702		ENSGALG00000043868	FOXN1	ENSGALG00000020836	FAM237A
ENSGALG00000016708	ENPP4	ENSGALG00000043964	SPINK4	ENSGALG00000020921
ENSGALG00000016709	RCAN2	ENSGALG00000044064		ENSGALG00000020922	C1orf21
ENSGALG00000016720	CD2AP	ENSGALG00000044241		ENSGALG00000020975	TMEM233
ENSGALG00000016724	RGN	ENSGALG00000044478		ENSGALG00000021092
ENSGALG00000016731	MRPL19	ENSGALG00000044574	PLPP5	ENSGALG00000021126
ENSGALG00000016739	HERC2	ENSGALG00000044631		ENSGALG00000021174
ENSGALG00000016744	GABRA5	ENSGALG00000044645	C11orf91	ENSGALG00000021231	TMEM254
ENSGALG00000016764	EIF5B	ENSGALG00000044649	P2RX2	ENSGALG00000021345	B3GNT9
ENSGALG00000016766	REV1	ENSGALG00000044727	ANKRD34B	ENSGALG00000021542	SNCB
ENSGALG00000016796	C1H2ORF49	ENSGALG00000045092	CCDC112	ENSGALG00000021601	EPS15L1
ENSGALG00000016797	FHL2	ENSGALG00000045153	SHISA3	ENSGALG00000021620
ENSGALG00000016810	SH3RF3	ENSGALG00000045163	APH1A	ENSGALG00000021627
ENSGALG00000016817	RASA3	ENSGALG00000045478		ENSGALG00000021843	AUH
ENSGALG00000016823	TFDP1	ENSGALG00000045534		ENSGALG00000022557	CLDN3
ENSGALG00000016836	TUBGCP3	ENSGALG00000045611		ENSGALG00000022704
ENSGALG00000016843		ENSGALG00000045636		ENSGALG00000022718	FUT4
ENSGALG00000016863		ENSGALG00000045729	HHIPL2	ENSGALG00000022733	ARL11
ENSGALG00000016883	DOCK9	ENSGALG00000045920	HSD17B3	ENSGALG00000022758	GGACT
ENSGALG00000016884	SLC15A1	ENSGALG00000045925		ENSGALG00000022874	RAB31
ENSGALG00000016889	RAP2A	ENSGALG00000046226	SCARB1	ENSGALG00000022875
ENSGALG00000016911	RNF219	ENSGALG00000046409		ENSGALG00000022926	GPR162
ENSGALG00000016913	SLAIN1	ENSGALG00000046455		ENSGALG00000023122
ENSGALG00000016930	DIS3	ENSGALG00000046479		ENSGALG00000023355	TMEM154
ENSGALG00000016931	BORA	ENSGALG00000046580		ENSGALG00000023379	F2RL2
ENSGALG00000016937	DIAPH3	ENSGALG00000046708	PTGES	ENSGALG00000023395	PLIN1
ENSGALG00000016972	NUFIP1	ENSGALG00000046757		ENSGALG00000023396	ASPHD2
ENSGALG00000016990	LRCH1	ENSGALG00000046766		ENSGALG00000023435	GATM
ENSGALG00000017023	NEK5	ENSGALG00000046787	NAGPA	ENSGALG00000023451	TRPM7
ENSGALG00000017025	CKAP2	ENSGALG00000046828		ENSGALG00000023542	ALPL
ENSGALG00000017031		ENSGALG00000046889		ENSGALG00000023576	PIM3
ENSGALG00000017052	CCNA1	ENSGALG00000047000		ENSGALG00000023584	FAM19A5
ENSGALG00000017064	RFC3	ENSGALG00000047077	SLC25A1	ENSGALG00000023872	FAM129B
ENSGALG00000017073	BRCA2	ENSGALG00000047240		ENSGALG00000023920	PHYKPL
ENSGALG00000017079	USPL1	ENSGALG00000047314		ENSGALG00000023934
ENSGALG00000017106	ATP8A2	ENSGALG00000047393		ENSGALG00000023936
ENSGALG00000017111	NUP58	ENSGALG00000047472		ENSGALG00000024056	CHST3
ENSGALG00000017119	TNFRSF19	ENSGALG00000047495	LRRC10	ENSGALG00000024083	TCIM
ENSGALG00000017120	SACS	ENSGALG00000047559	ST5	ENSGALG00000024449	RAMP2
ENSGALG00000017128	SKA3	ENSGALG00000047621	YBEY	ENSGALG00000024486
ENSGALG00000017136		ENSGALG00000047682		ENSGALG00000024488	CD99
ENSGALG00000017137	GJA3	ENSGALG00000047687		ENSGALG00000025738	RHOU
ENSGALG00000017145	MPHOSPH8	ENSGALG00000047717		ENSGALG00000025747	NQO2
ENSGALG00000017148	CENPJ	ENSGALG00000047771	PGF	ENSGALG00000025817
ENSGALG00000017168		ENSGALG00000047890	PCP4	ENSGALG00000025862	TMEM26
ENSGALG00000017169	ELMOD1	ENSGALG00000047941		ENSGALG00000025886	SUSD3
ENSGALG00000017185	TMEM123	ENSGALG00000047964		ENSGALG00000025937	FXYD6
ENSGALG00000017201	CEP57	ENSGALG00000048031		ENSGALG00000025941	RGS20
ENSGALG00000017202	FAM76B	ENSGALG00000048042		ENSGALG00000025945
ENSGALG00000017208	AMOTL1	ENSGALG00000048099		ENSGALG00000026034	RGS17
ENSGALG00000017211	MRE11	ENSGALG00000048129	TEX12	ENSGALG00000026055	PALM
ENSGALG00000017235	Nox4	ENSGALG00000048144		ENSGALG00000026091	CACNG4
ENSGALG00000017272	VWF	ENSGALG00000048205		ENSGALG00000026098
ENSGALG00000017274	CD9	ENSGALG00000048285	TCN2	ENSGALG00000026119	MN1
ENSGALG00000017276		ENSGALG00000048294		ENSGALG00000026137	CDKN2B
ENSGALG00000017289	C12orf4	ENSGALG00000048460		ENSGALG00000026146	CRLF1
ENSGALG00000017304	PGM2L1	ENSGALG00000048882		ENSGALG00000026152
ENSGALG00000017343		ENSGALG00000048886		ENSGALG00000026159	PDLIM7
ENSGALG00000017350	RRM1	ENSGALG00000048920		ENSGALG00000026161
ENSGALG00000017392	SPDYA	ENSGALG00000049157	DOK4	ENSGALG00000026189
ENSGALG00000017493		ENSGALG00000049167		ENSGALG00000026263
ENSGALG00000018874	SNX24	ENSGALG00000049239		ENSGALG00000026264	MAFA
ENSGALG00000018946	LMOD3	ENSGALG00000049273	MICOS13	ENSGALG00000026276	TCF15
ENSGALG00000019003	PRAG1	ENSGALG00000049315		ENSGALG00000026360	SOWAHC
ENSGALG00000019042	ALG8	ENSGALG00000049427	RELT	ENSGALG00000026367	FAM43B
ENSGALG00000019228	SFT2D2	ENSGALG00000049534		ENSGALG00000026383
ENSGALG00000019261		ENSGALG00000049658		ENSGALG00000026445	CALM1
ENSGALG00000019284		ENSGALG00000049677		ENSGALG00000026584
ENSGALG00000019336	CEP83	ENSGALG00000049807		ENSGALG00000026590	KLF13
ENSGALG00000019489	CHST9	ENSGALG00000049865	RPL18A	ENSGALG00000026613	S100A4
ENSGALG00000019514	CNDP2	ENSGALG00000049966		ENSGALG00000026727	SLC30A10
ENSGALG00000019622	TRIM71	ENSGALG00000049976	AMIGO1	ENSGALG00000026747	GTF2A1L
ENSGALG00000019719	KRT19	ENSGALG00000050052		ENSGALG00000026834	PLPP2
ENSGALG00000019741	PSMC3IP	ENSGALG00000050081		ENSGALG00000026849	SIAH3
ENSGALG00000019967	MTFR2	ENSGALG00000050178		ENSGALG00000026891	NINJ1
ENSGALG00000020139	DTHD1	ENSGALG00000050204	MRPL4	ENSGALG00000026906
ENSGALG00000020160		ENSGALG00000050213		ENSGALG00000026914	DOK3
ENSGALG00000020193		ENSGALG00000050225		ENSGALG00000026928
ENSGALG00000020210	CENPU	ENSGALG00000050268		ENSGALG00000026955	DIRAS1
ENSGALG00000020292	GABRE	ENSGALG00000050403	LYPD1	ENSGALG00000026981	NHSL1
ENSGALG00000020557	KDM4C	ENSGALG00000050611		ENSGALG00000026983	CHRD
ENSGALG00000020788		ENSGALG00000050627		ENSGALG00000027050	SENP8
ENSGALG00000020876		ENSGALG00000050634		ENSGALG00000027064
ENSGALG00000020905	KSR2	ENSGALG00000050866		ENSGALG00000027070	TIMP2
ENSGALG00000021183	CFAP161	ENSGALG00000050881		ENSGALG00000027093
ENSGALG00000021225		ENSGALG00000050943	RNF19B	ENSGALG00000027192	NTS
ENSGALG00000021271	MPZL3	ENSGALG00000051001		ENSGALG00000027207
ENSGALG00000021285	UNG	ENSGALG00000051018		ENSGALG00000027255	NRXN3
ENSGALG00000021301		ENSGALG00000051123		ENSGALG00000027345	SLC46A2
ENSGALG00000021303		ENSGALG00000051133		ENSGALG00000027365	HIVEP3
ENSGALG00000021340	CA9	ENSGALG00000051146		ENSGALG00000027389	RGS7BP
ENSGALG00000021355		ENSGALG00000051199		ENSGALG00000027418
ENSGALG00000021362	GPRC5C	ENSGALG00000051260		ENSGALG00000027476	PLEKHG5
ENSGALG00000021529		ENSGALG00000051283		ENSGALG00000027483	GLRX
ENSGALG00000021539	PRPSAP1	ENSGALG00000051289		ENSGALG00000027536
ENSGALG00000021572	SSH2	ENSGALG00000051422		ENSGALG00000027571
ENSGALG00000021647	NRTN	ENSGALG00000051431	RPS15A	ENSGALG00000027630	NPR2
ENSGALG00000021653	IFT22	ENSGALG00000051466	NDFIP2	ENSGALG00000027633	RASSF9
ENSGALG00000021658	PAFAH2	ENSGALG00000051505	ZNF503	ENSGALG00000027695	PCBP4
ENSGALG00000021679	SF3A2	ENSGALG00000051546		ENSGALG00000027707	ESM1
ENSGALG00000021855		ENSGALG00000051598		ENSGALG00000027777	CNN2
ENSGALG00000022536	GPR142	ENSGALG00000051622		ENSGALG00000027786	SOCS3
ENSGALG00000022622	HOXA4	ENSGALG00000051750		ENSGALG00000027793
ENSGALG00000022739	AKAP11	ENSGALG00000051831		ENSGALG00000027809	INSYN2B
ENSGALG00000022891		ENSGALG00000051870		ENSGALG00000027822
ENSGALG00000022909	PTPN3	ENSGALG00000051895		ENSGALG00000027864
ENSGALG00000023172		ENSGALG00000051947	OPA3	ENSGALG00000027874	CHAC1
ENSGALG00000023279	EPN3	ENSGALG00000052041		ENSGALG00000027905	CSRNP1
ENSGALG00000023541		ENSGALG00000052075		ENSGALG00000027973
ENSGALG00000023581	UTS2R5	ENSGALG00000052095		ENSGALG00000028005	GADD45G
ENSGALG00000023686	ZSWIM7	ENSGALG00000052336		ENSGALG00000028016
ENSGALG00000023812	CCNI2	ENSGALG00000052348		ENSGALG00000028174
ENSGALG00000023824		ENSGALG00000052376		ENSGALG00000028203	SPRED1
ENSGALG00000023882	MALL	ENSGALG00000052387		ENSGALG00000028207
ENSGALG00000023898		ENSGALG00000052538		ENSGALG00000028225	SLC17A9
ENSGALG00000024047	MYCL	ENSGALG00000052632		ENSGALG00000028318
ENSGALG00000024296		ENSGALG00000052645		ENSGALG00000028376	FGF19
ENSGALG00000024428	C18H17ORF67	ENSGALG00000052686		ENSGALG00000028402
ENSGALG00000024481		ENSGALG00000052798		ENSGALG00000028407	GDF9
ENSGALG00000025743	CDR2	ENSGALG00000052799		ENSGALG00000028451
ENSGALG00000025748	FGF9	ENSGALG00000052818		ENSGALG00000028457
ENSGALG00000025751	NMRK2	ENSGALG00000052856		ENSGALG00000028466
ENSGALG00000025774	HOXB2	ENSGALG00000052892		ENSGALG00000028543	FGFR4
ENSGALG00000025810	CCNB3	ENSGALG00000052920		ENSGALG00000028567	MYL9
ENSGALG00000025896	PLPPR4	ENSGALG00000052964		ENSGALG00000028570	C6orf132
ENSGALG00000025996		ENSGALG00000052994	C17orf113	ENSGALG00000028573
ENSGALG00000026011	GALR1	ENSGALG00000053107		ENSGALG00000028602	HMP19
ENSGALG00000026038	ERI2	ENSGALG00000053140		ENSGALG00000028673	MARCHF3
ENSGALG00000026070		ENSGALG00000053164		ENSGALG00000028682	Cbln2
ENSGALG00000026081	RBM38	ENSGALG00000053198		ENSGALG00000028696
ENSGALG00000026163	TNFSF11	ENSGALG00000053278	SUCNR1	ENSGALG00000028721	LMOD1
ENSGALG00000026179	FAM163B	ENSGALG00000053371		ENSGALG00000028749	ACTG1
ENSGALG00000026203	FAM174A	ENSGALG00000053408		ENSGALG00000028774	S100A10
ENSGALG00000026215		ENSGALG00000053584		ENSGALG00000028815
ENSGALG00000026221	ENDOG	ENSGALG00000053631		ENSGALG00000028821	GLIPR2
ENSGALG00000026231	ARID3A	ENSGALG00000053641		ENSGALG00000028971	NKIRAS2
ENSGALG00000026293	C3orf33	ENSGALG00000053784		ENSGALG00000028982	CMPK2
ENSGALG00000026301		ENSGALG00000053997		ENSGALG00000029002
ENSGALG00000026359	SERTAD4	ENSGALG00000054104		ENSGALG00000029047	TMEM204
ENSGALG00000026363	FIGNL1	ENSGALG00000054138		ENSGALG00000029195	STK32A
ENSGALG00000026380	UBE2C	ENSGALG00000054216	NXPH4	ENSGALG00000029266	ZDHHC3
ENSGALG00000026493	RALB	ENSGALG00000054273	RASSF8	ENSGALG00000029295	AZIN1
ENSGALG00000026517	RFC5	ENSGALG00000054337		ENSGALG00000029416	TRPC6
ENSGALG00000026572	RGS5	ENSGALG00000054371		ENSGALG00000029424	JPH3
ENSGALG00000026631	HOXA10	ENSGALG00000054546		ENSGALG00000029485
ENSGALG00000026653	ARL9	ENSGALG00000054659		ENSGALG00000029494	BGLAP
ENSGALG00000026663	CX3CL1	ENSGALG00000054770	INHA	ENSGALG00000029502	CLIC2
ENSGALG00000026698	FEV	ENSGALG00000054787		ENSGALG00000029569
ENSGALG00000026704	GPX8	ENSGALG00000054989		ENSGALG00000029596	HAS2
ENSGALG00000026741				ENSGALG00000029599	ACVR1B
ENSGALG00000026781	ALOX5AP			ENSGALG00000029610	RGS9
ENSGALG00000026862	CLDN1			ENSGALG00000029632	CHST13
ENSGALG00000026899	CHSY3			ENSGALG00000029672	ABCB6
ENSGALG00000027036	PKIB			ENSGALG00000029677	NME8
ENSGALG00000027090				ENSGALG00000029724	MTURN
ENSGALG00000027146	GPR139			ENSGALG00000029760	NRBP2
ENSGALG00000027159				ENSGALG00000029768	PTGDR
ENSGALG00000027198	TMEM47			ENSGALG00000029788	CCK
ENSGALG00000027231	NRARP			ENSGALG00000029819	SCG2
ENSGALG00000027428	ZDHHC21			ENSGALG00000029820	NMRAL1
ENSGALG00000027454	CENPW			ENSGALG00000029823
ENSGALG00000027512	C5orf30			ENSGALG00000029842
ENSGALG00000027641	DUSP14			ENSGALG00000029863	PHYHIPL
ENSGALG00000027688	NDUFB4			ENSGALG00000029912	CAMK1
ENSGALG00000027700	FLAD1			ENSGALG00000029917	SGCA
ENSGALG00000027714	ATG10			ENSGALG00000029968	GADD45B
ENSGALG00000027761	TNFAIP8			ENSGALG00000029983	ANGPT1
ENSGALG00000027791	FGF23			ENSGALG00000030008
ENSGALG00000027835	PCBD1			ENSGALG00000030030	RSPO2
ENSGALG00000027871	MAD2L1BP			ENSGALG00000030031	TTPA
ENSGALG00000027872	STBD1			ENSGALG00000030032	SLC4A10
ENSGALG00000027885	C4orf19			ENSGALG00000030055	RIPOR1
ENSGALG00000027932	SLF1			ENSGALG00000030064
ENSGALG00000027960	GRPR			ENSGALG00000030101	CSDC2
ENSGALG00000027980	NANOS1			ENSGALG00000030121
ENSGALG00000027986	NIPAL1			ENSGALG00000030125	ANKRD10
ENSGALG00000027991	TTLL4			ENSGALG00000030139
ENSGALG00000028015	HES1			ENSGALG00000030153
ENSGALG00000028046	INSIG2			ENSGALG00000030162	IQGAP1
ENSGALG00000028172	WDR90			ENSGALG00000030179
ENSGALG00000028298	CNTLN			ENSGALG00000030220	ELMO3
ENSGALG00000028373	GAS2L3			ENSGALG00000030291
ENSGALG00000028501	DCK			ENSGALG00000030344	ISYNA1
ENSGALG00000028551				ENSGALG00000030350
ENSGALG00000028595	CCNO			ENSGALG00000030363	IFNAR1
ENSGALG00000028608	BTC			ENSGALG00000030396
ENSGALG00000028638				ENSGALG00000030407	IL6R
ENSGALG00000028664	CKS1B			ENSGALG00000030417	PDC
ENSGALG00000028770	INHBB			ENSGALG00000030419	GLS
ENSGALG00000028876	SNN			ENSGALG00000030502	ADAMTS4
ENSGALG00000028900	CENPT			ENSGALG00000030526
ENSGALG00000028983				ENSGALG00000030550	ATP2B1
ENSGALG00000029006	SYPL1			ENSGALG00000030554	KCNN3
ENSGALG00000029083	NXPH2			ENSGALG00000030561
ENSGALG00000029095	PDZD8			ENSGALG00000030571
ENSGALG00000029102	PXYLP1			ENSGALG00000030576
ENSGALG00000029244	SMAP2			ENSGALG00000030613	PDGFRB
ENSGALG00000029322	FBXO39			ENSGALG00000030687	LGI3
ENSGALG00000029378	ITGA9			ENSGALG00000030703	CYBRD1
ENSGALG00000029382	BARX2			ENSGALG00000030706	MAP3K6
ENSGALG00000029509	NECAB1			ENSGALG00000030712	COL2A1
ENSGALG00000029523	RAD21			ENSGALG00000030732	MAPK8IP1
ENSGALG00000029648	TH			ENSGALG00000030776	METTL7A
ENSGALG00000029669	C1QC			ENSGALG00000030781	CA2
ENSGALG00000029679	PLEKHA7			ENSGALG00000030791
ENSGALG00000029694	SNTA1			ENSGALG00000030907	CSF3
ENSGALG00000029706	RUFY1			ENSGALG00000030920
ENSGALG00000029831				ENSGALG00000031094	EDA2R
ENSGALG00000029892	LMO2			ENSGALG00000031122	NTNG1
ENSGALG00000029927	STRBP			ENSGALG00000031164	WFDC2
ENSGALG00000030002	KRT18			ENSGALG00000031186
ENSGALG00000030022	FANCL			ENSGALG00000031211
ENSGALG00000030027	MCAM			ENSGALG00000031216	FLOT2
ENSGALG00000030040	CDH15			ENSGALG00000031262
ENSGALG00000030112	ASPH			ENSGALG00000031305	FAM13C
ENSGALG00000030157	MCTP2			ENSGALG00000031325	TGFB1
ENSGALG00000030276	SHTN1			ENSGALG00000031331
ENSGALG00000030303	PPP1R3B			ENSGALG00000031355
ENSGALG00000030305	XKR8			ENSGALG00000031359	GCK
ENSGALG00000030313	RAD51			ENSGALG00000031415	SLC30A9
ENSGALG00000030499	MOB2			ENSGALG00000031425	PMP22
ENSGALG00000030597	KIF11			ENSGALG00000031427
ENSGALG00000030614				ENSGALG00000031448	MAPK6
ENSGALG00000030718				ENSGALG00000031482	Pou5f3
ENSGALG00000030767				ENSGALG00000031496
ENSGALG00000030773	CP			ENSGALG00000031518
ENSGALG00000030789	PGAP1			ENSGALG00000031527
ENSGALG00000030800	IL31RA			ENSGALG00000031529	ERBB2
ENSGALG00000030845				ENSGALG00000031534	ARID5B
ENSGALG00000030855				ENSGALG00000031572
ENSGALG00000030863				ENSGALG00000031590	B3GAT2
ENSGALG00000030988	RBPMS2			ENSGALG00000031642	ILK
ENSGALG00000031076	ESRP1			ENSGALG00000031700	TRPS1
ENSGALG00000031129	HMCN1			ENSGALG00000031776	NFASC
ENSGALG00000031149				ENSGALG00000031859
ENSGALG00000031167				ENSGALG00000031997	SFRP4
ENSGALG00000031255	FGF1			ENSGALG00000032022	CDH10
ENSGALG00000031293	SLCO1A2			ENSGALG00000032031	MMP16
ENSGALG00000031323	ATP9B			ENSGALG00000032066
ENSGALG00000031340	E2F7			ENSGALG00000032108
ENSGALG00000031384				ENSGALG00000032257
ENSGALG00000031397	NT5C3A			ENSGALG00000032329	NPM3
ENSGALG00000031411	KCNN1			ENSGALG00000032336	SLC25A10
ENSGALG00000031449	KCNV1			ENSGALG00000032373
ENSGALG00000031553	KIF18B			ENSGALG00000032415	SEZ6L
ENSGALG00000031597				ENSGALG00000032440	QPCT
ENSGALG00000031606	NDC1			ENSGALG00000032467	C11orf52
ENSGALG00000031648				ENSGALG00000032469	ARHGAP45
ENSGALG00000031650	BBS9			ENSGALG00000032506	GEM
ENSGALG00000031689				ENSGALG00000032588	ARPC1B
ENSGALG00000031720	LGI1			ENSGALG00000032606
ENSGALG00000031824	HOOK2			ENSGALG00000032618	DUSP5
ENSGALG00000031826	MYOT			ENSGALG00000032645
ENSGALG00000031835				ENSGALG00000032683	ADTRP
ENSGALG00000031839	SUV39H1			ENSGALG00000032687	PHLDA2
ENSGALG00000031890	YBX3			ENSGALG00000032746	ENPP2
ENSGALG00000031896	GSE1			ENSGALG00000032750	CELSR2
ENSGALG00000031932	AGPAT3			ENSGALG00000032770	VRK2
ENSGALG00000031947	FBXL7			ENSGALG00000032803
ENSGALG00000032028	SERTM1			ENSGALG00000032840
ENSGALG00000032087	MC5R			ENSGALG00000032856	GFRA2
ENSGALG00000032156	TUBGCP6			ENSGALG00000032889	RBFOX3
ENSGALG00000032270	NCAPH			ENSGALG00000032893	SHISA4
ENSGALG00000032308	LRMDA			ENSGALG00000032903
ENSGALG00000032349	CDH5			ENSGALG00000032937	DLGAP2
ENSGALG00000032398	ASPM			ENSGALG00000032955	TUFT1
ENSGALG00000032400	UTP23			ENSGALG00000032958	AMPH
ENSGALG00000032410	CBFA2T3			ENSGALG00000032974	ADAMTS2
ENSGALG00000032418	RAB26			ENSGALG00000032980	DLGAP3
ENSGALG00000032458				ENSGALG00000032997	EMILIN2
ENSGALG00000032518	NCALD			ENSGALG00000033033
ENSGALG00000032526	B3GNT5			ENSGALG00000033051	CAMK1D
ENSGALG00000032529	WDR43			ENSGALG00000033061	CAMK2B
ENSGALG00000032544	ALDH5A1			ENSGALG00000033068
ENSGALG00000032577	MECOM			ENSGALG00000033090	VDR
ENSGALG00000032590	NDE1			ENSGALG00000033118	FAM83H
ENSGALG00000032628	SRCIN1			ENSGALG00000033129	ZFP36L2
ENSGALG00000032658	FMNL1			ENSGALG00000033150	MIDN
ENSGALG00000032699	CDK2			ENSGALG00000033171	TGM4
ENSGALG00000032743	C1orf112			ENSGALG00000033178	KLF6
ENSGALG00000032799				ENSGALG00000033226	FAM107B
ENSGALG00000032830	SEPT7			ENSGALG00000033286	ARSJ
ENSGALG00000032836				ENSGALG00000033295	CAV2
ENSGALG00000032843	AAAS			ENSGALG00000033338	GPT2
ENSGALG00000032975	UBE2QL1			ENSGALG00000033365	ALDH1A3
ENSGALG00000032994	SOX17			ENSGALG00000033379	EAF1
ENSGALG00000033017				ENSGALG00000033404	RARG
ENSGALG00000033039	ENG			ENSGALG00000033405	DBN1
ENSGALG00000033062	PDE6D			ENSGALG00000033419
ENSGALG00000033089				ENSGALG00000033428	CA13
ENSGALG00000033144	COLEC10			ENSGALG00000033507	PLCG2
ENSGALG00000033231	RACGAP1			ENSGALG00000033510	ERBB3
ENSGALG00000033254				ENSGALG00000033522
ENSGALG00000033256	PCSK5			ENSGALG00000033535	RGS16
ENSGALG00000033260	ST3GAL5			ENSGALG00000033541	FRMPD4
ENSGALG00000033304	MYBL1			ENSGALG00000033561	DGKB
ENSGALG00000033351	CTHRC1			ENSGALG00000033589	SYN3
ENSGALG00000033378	AKTIP			ENSGALG00000033631	MYC
ENSGALG00000033416	HIC2			ENSGALG00000033635	PTGS2
ENSGALG00000033471	CALD1			ENSGALG00000033694	IFI30
ENSGALG00000033497	FOXP4			ENSGALG00000033780
ENSGALG00000033512	CPEB4			ENSGALG00000033791	MAP3K12
ENSGALG00000033570				ENSGALG00000033811	PTPRN
ENSGALG00000033597				ENSGALG00000033854	CSF1
ENSGALG00000033647				ENSGALG00000033880	CRISPLD1
ENSGALG00000033664	MOV10L1			ENSGALG00000033883	PCDH7
ENSGALG00000033671	FREM2			ENSGALG00000033885	RAP1GAP2
ENSGALG00000033690	RSL1D1			ENSGALG00000033887	IL17RA
ENSGALG00000033696	RALY			ENSGALG00000033953	SHROOM4
ENSGALG00000033709	LTA4H			ENSGALG00000033956	SFXN1
ENSGALG00000033759	RAVER2			ENSGALG00000033974	HGF
ENSGALG00000033781	FEN1			ENSGALG00000034007	ITGA6
ENSGALG00000033792				ENSGALG00000034030	L3MBTL3
ENSGALG00000033813	BTBD6			ENSGALG00000034140	ZNF395
ENSGALG00000033834	TRIP13			ENSGALG00000034265	ZAR1
ENSGALG00000033908	SLC10A4			ENSGALG00000034278	SVOP
ENSGALG00000033971				ENSGALG00000034282
ENSGALG00000034029	FBXO3			ENSGALG00000034344
ENSGALG00000034054				ENSGALG00000034346	RDH10
ENSGALG00000034065				ENSGALG00000034397
ENSGALG00000034069	TMEM106C			ENSGALG00000034399	TNS2
ENSGALG00000034078	GLT8D2			ENSGALG00000034436	CEL
ENSGALG00000034085				ENSGALG00000034438	GNB3
ENSGALG00000034100	UACA			ENSGALG00000034478
ENSGALG00000034107	TRIM63			ENSGALG00000034493	DCLK3
ENSGALG00000034168	WNT5A			ENSGALG00000034500	CIDEA
ENSGALG00000034198	MCM10			ENSGALG00000034501	ATP8B2
ENSGALG00000034204				ENSGALG00000034505
ENSGALG00000034232				ENSGALG00000034528	SNTB1
ENSGALG00000034271	UHRF1			ENSGALG00000034562	CAPN10
ENSGALG00000034319				ENSGALG00000034575	MRI1
ENSGALG00000034434	IDH2			ENSGALG00000034605
ENSGALG00000034456	PRELP			ENSGALG00000034615	ANO8
ENSGALG00000034461	TOPBP1			ENSGALG00000034693	MLLT6
ENSGALG00000034502	SCD5			ENSGALG00000034708	USP12
ENSGALG00000034534	FAAP24			ENSGALG00000034742	LIMA1
ENSGALG00000034572				ENSGALG00000034769
ENSGALG00000034584	NEDD4L			ENSGALG00000034939
ENSGALG00000034591				ENSGALG00000034948	UAP1L1
ENSGALG00000034649	TOX3			ENSGALG00000034975	FUT7
ENSGALG00000034673	HTRA3			ENSGALG00000035028	NAB2
ENSGALG00000034688	TIMELESS			ENSGALG00000035047
ENSGALG00000034899	NKAIN3			ENSGALG00000035113	DEXI
ENSGALG00000034964	SYTL1			ENSGALG00000035131
ENSGALG00000034986	HEYL			ENSGALG00000035157	SOX21
ENSGALG00000035026	SLC22A4			ENSGALG00000035184	SDC3
ENSGALG00000035031	HEY1			ENSGALG00000035187	FHL3
ENSGALG00000035050				ENSGALG00000035199	ODF1
ENSGALG00000035068	DNAJC13			ENSGALG00000035237
ENSGALG00000035116				ENSGALG00000035325
ENSGALG00000035207	TDO2			ENSGALG00000035387	TMEM240
ENSGALG00000035282	IGF2			ENSGALG00000035447
ENSGALG00000035365				ENSGALG00000035487	SP1
ENSGALG00000035378	DNAJC5			ENSGALG00000035492	ELMO1
ENSGALG00000035406	DSN1			ENSGALG00000035504	ETV1
ENSGALG00000035453				ENSGALG00000035589
ENSGALG00000035476				ENSGALG00000035630	UBP1
ENSGALG00000035584				ENSGALG00000035645	GNAI2
ENSGALG00000035594	MYH7			ENSGALG00000035675
ENSGALG00000035596	NT5DC2			ENSGALG00000035690	RAPGEFL1
ENSGALG00000035599				ENSGALG00000035717	HSPG2
ENSGALG00000035636	PHYH			ENSGALG00000035733	CCR7
ENSGALG00000035769				ENSGALG00000035804	SQSTM1
ENSGALG00000035799	SHISA9			ENSGALG00000035819	TMEM51
ENSGALG00000035814				ENSGALG00000035923	MTMR11
ENSGALG00000035817	CIAO1			ENSGALG00000035973	YIPF6
ENSGALG00000035842	SLC37A2			ENSGALG00000036005	TIAM2
ENSGALG00000035845	JPH1			ENSGALG00000036044
ENSGALG00000035916				ENSGALG00000036069	TCIRG1
ENSGALG00000035927	ST8SIA5			ENSGALG00000036086	TAGLN2
ENSGALG00000035950	NGFR			ENSGALG00000036089
ENSGALG00000035978	CDCA7L			ENSGALG00000036240	AKAP12
ENSGALG00000035993	SUOX			ENSGALG00000036257	ORMDL1
ENSGALG00000036021	MTMR7			ENSGALG00000036258	PCDH8
ENSGALG00000036064	PAXIP1			ENSGALG00000036294	CAP1
ENSGALG00000036074	RPP40			ENSGALG00000036378	TBR1
ENSGALG00000036133	KLF15			ENSGALG00000036418	ANXA13
ENSGALG00000036244				ENSGALG00000036456	TRIB1
ENSGALG00000036327	NGEF			ENSGALG00000036491	DRAM2
ENSGALG00000036346	AMH			ENSGALG00000036498	EHD2
ENSGALG00000036358	LMO3			ENSGALG00000036598	SHISAL1
ENSGALG00000036390	PPP1R17			ENSGALG00000036711	S100A11
ENSGALG00000036412	TMEM108			ENSGALG00000036725	ASCL3
ENSGALG00000036441	WIPF1			ENSGALG00000036731	GAS2L1
ENSGALG00000036645	KIF15			ENSGALG00000036751
ENSGALG00000036680				ENSGALG00000036754	CHKA
ENSGALG00000036683	PNPO			ENSGALG00000036789	ADGRL2
ENSGALG00000036742				ENSGALG00000036831
ENSGALG00000036796	HYLS1			ENSGALG00000036847
ENSGALG00000036798	COL4A1			ENSGALG00000036964
ENSGALG00000036824	CDH23			ENSGALG00000036969	KLHL14
ENSGALG00000036836	SOSTDC1			ENSGALG00000036990	DECR1
ENSGALG00000036846				ENSGALG00000037015	DACH1
ENSGALG00000036856	CBX5			ENSGALG00000037018	USP36
ENSGALG00000036883	MET			ENSGALG00000037020
ENSGALG00000036892	BUB1B			ENSGALG00000037029
ENSGALG00000037051				ENSGALG00000037043	PIK3C2B
ENSGALG00000037087	RPF2			ENSGALG00000037129	FAM241A
ENSGALG00000037136	RPS6KA1L			ENSGALG00000037164	ZFHX4
ENSGALG00000037156				ENSGALG00000037249	KCNQ5
ENSGALG00000037160				ENSGALG00000037253
ENSGALG00000037193	HECW1			ENSGALG00000037257	HLX
ENSGALG00000037219	RNF2			ENSGALG00000037274	SNPH
ENSGALG00000037366	GRID1			ENSGALG00000037286	VIL1
ENSGALG00000037453	TERF1			ENSGALG00000037307	IQCD
ENSGALG00000037492	MGRN1			ENSGALG00000037314
ENSGALG00000037519	C1orf35			ENSGALG00000037322	HIST1H46
ENSGALG00000037545	GRIP2			ENSGALG00000037370	NAV1
ENSGALG00000037675	COL14A1			ENSGALG00000037375	MAN1B1
ENSGALG00000037735	CenpA			ENSGALG00000037390
ENSGALG00000037773	ST3GAL1			ENSGALG00000037410	HEPH
ENSGALG00000037778	NAB1			ENSGALG00000037437	EGR3
ENSGALG00000037791	FRMD4B			ENSGALG00000037506	SIPA1L2
ENSGALG00000037802				ENSGALG00000037556	SLC1A2
ENSGALG00000037812	USP43			ENSGALG00000037599
ENSGALG00000037828				ENSGALG00000037650
ENSGALG00000037867				ENSGALG00000037737
ENSGALG00000037950	ALPK3			ENSGALG00000037744	CATSPER2
ENSGALG00000037975				ENSGALG00000037811	NRSN1
ENSGALG00000037992	C8orf88			ENSGALG00000037842	LRGUK
ENSGALG00000038032	DUT			ENSGALG00000037869
ENSGALG00000038133	SMIM3			ENSGALG00000037901	EFEMP1
ENSGALG00000038217	CD82			ENSGALG00000037913	KLF10
ENSGALG00000038320	COLGALT2			ENSGALG00000037925	RND1
ENSGALG00000038411	CENPL			ENSGALG00000037935	RARA
ENSGALG00000038416				ENSGALG00000037989	IL10R2
ENSGALG00000038467	SELENOO			ENSGALG00000038026	AEBP2
ENSGALG00000038469	CDC25A			ENSGALG00000038042	GABRG2
ENSGALG00000038495	TAF1B			ENSGALG00000038059	NR1H3
ENSGALG00000038502	CCNF			ENSGALG00000038084	GNAT2
ENSGALG00000038527	CARMIL3			ENSGALG00000038087	CACNG3
ENSGALG00000038529	PLPPR3			ENSGALG00000038110	DGKA
ENSGALG00000038559				ENSGALG00000038207
ENSGALG00000038582	SLC36A1			ENSGALG00000038265	CREB5
ENSGALG00000038596	C14orf132			ENSGALG00000038313	EFHD2
ENSGALG00000038634	KIT			ENSGALG00000038330	ATG9B
ENSGALG00000038636	LAPTM5			ENSGALG00000038364	NOV
ENSGALG00000038652				ENSGALG00000038432
ENSGALG00000038730	GIGYF2			ENSGALG00000038433	SPON2
ENSGALG00000038799				ENSGALG00000038504	MID1
ENSGALG00000038813	KLHL41			ENSGALG00000038540	ZBTB16
ENSGALG00000038817	CKS2			ENSGALG00000038543	KCNH7
ENSGALG00000038933	FABP7			ENSGALG00000038599	PMM1
ENSGALG00000038969				ENSGALG00000038624
ENSGALG00000039001	FILIP1			ENSGALG00000038671
ENSGALG00000039008				ENSGALG00000038740
ENSGALG00000039099	MAPK9			ENSGALG00000038775	SPON1
ENSGALG00000039116				ENSGALG00000038776	SYDE2
ENSGALG00000039120	NBEAL2			ENSGALG00000038789	CLIC3
ENSGALG00000039164				ENSGALG00000038848	MSX2
ENSGALG00000039171	RAD52			ENSGALG00000038850	WNK2
ENSGALG00000039193	AGRN			ENSGALG00000038875	TMC6
ENSGALG00000039238	SALL1			ENSGALG00000038902	PIM1
ENSGALG00000039263	OXLD1			ENSGALG00000038919	SLC32A1
ENSGALG00000039307	GNB5			ENSGALG00000038943	RASSF5
ENSGALG00000039380	TBC1D1			ENSGALG00000038951	RASSF1
ENSGALG00000039391	ZC3H12B			ENSGALG00000038971	C8orf37
ENSGALG00000039448	NCAPD2			ENSGALG00000038995	GRIA4
ENSGALG00000039479	BPIFC			ENSGALG00000039080	CD44
ENSGALG00000039499	LRRCC1			ENSGALG00000039088	TRAPPC5
ENSGALG00000039523	MRM1			ENSGALG00000039102	TOX
ENSGALG00000039541	SH3GLB2			ENSGALG00000039206	ARID5A
ENSGALG00000039571	PRPH			ENSGALG00000039254	SLC17A6
ENSGALG00000039576	KNSTRN			ENSGALG00000039264	SLA
ENSGALG00000039587	SYNDIG1			ENSGALG00000039299	LASP1
ENSGALG00000039652				ENSGALG00000039322	DDR2
ENSGALG00000039673	GALNS			ENSGALG00000039326	HSBP1L1
ENSGALG00000039705	GFPT2			ENSGALG00000039337	SH3BP5
ENSGALG00000039727				ENSGALG00000039347	UNC93B1
ENSGALG00000039742	CYP21			ENSGALG00000039385
ENSGALG00000039839	HEXD			ENSGALG00000039436	DLX2
ENSGALG00000039951	TRAP1			ENSGALG00000039447	KRT23
ENSGALG00000039983	EEPD1			ENSGALG00000039455	VAPA
ENSGALG00000039995				ENSGALG00000039461	TNFRSF1A
ENSGALG00000040050				ENSGALG00000039536	C2H8ORF22
ENSGALG00000040070	PDIA2			ENSGALG00000039572
ENSGALG00000040101				ENSGALG00000039583	cmi9
ENSGALG00000040155	ZW10			ENSGALG00000039659
ENSGALG00000040156	CCDC88C			ENSGALG00000039687	NIPAL4
ENSGALG00000040244	SEPTIN9			ENSGALG00000039708
ENSGALG00000040275	RCSD1			ENSGALG00000039724	RHOF
ENSGALG00000040297	NBL1			ENSGALG00000039837	CCKBR
ENSGALG00000040316	GPC1			ENSGALG00000039895	EPHA2
ENSGALG00000040397	HAUS1			ENSGALG00000039935	PDE1C
ENSGALG00000040418	DGAT2			ENSGALG00000039942	CTBP1
ENSGALG00000040447	CDCP1			ENSGALG00000040044
ENSGALG00000040493	PTN			ENSGALG00000040113	SFT2D3
ENSGALG00000040573	FMO3			ENSGALG00000040114	PTPRZ1
ENSGALG00000040586				ENSGALG00000040120
ENSGALG00000040648	RGS11			ENSGALG00000040180	CEBPD
ENSGALG00000040655	FAM20A			ENSGALG00000040205
ENSGALG00000040709				ENSGALG00000040249	BHLHE22
ENSGALG00000040768	MAL2			ENSGALG00000040256	RIMS2
ENSGALG00000040780				ENSGALG00000040276	RUNX2
ENSGALG00000040807	DMTN			ENSGALG00000040291
ENSGALG00000040817	NEMP2			ENSGALG00000040307	MORN2
ENSGALG00000040833				ENSGALG00000040340	PCYOX1L
ENSGALG00000040855	PTPRR			ENSGALG00000040342	ADAMTS1
ENSGALG00000040856	CPNE1			ENSGALG00000040360	DUSP1
ENSGALG00000040880	EDN3			ENSGALG00000040371
ENSGALG00000040899	GPAT2			ENSGALG00000040388	PUDP
ENSGALG00000040923				ENSGALG00000040421	LYPLA1
ENSGALG00000041042	GABRG3			ENSGALG00000040434
ENSGALG00000041052				ENSGALG00000040557	TFEC
ENSGALG00000041081				ENSGALG00000040619	BAAT
ENSGALG00000041102				ENSGALG00000040621	IL18R1
ENSGALG00000041203	CRMP1B			ENSGALG00000040665	METTL6
ENSGALG00000041251	HDAC10			ENSGALG00000040716	PRLH
ENSGALG00000041263	DCLK1			ENSGALG00000040761	DRD4
ENSGALG00000041277	UBC			ENSGALG00000040771
ENSGALG00000041294	COQ2			ENSGALG00000040832	CFD
ENSGALG00000041299	E2F8			ENSGALG00000040959	GRP
ENSGALG00000041323				ENSGALG00000040971	KROX20
ENSGALG00000041334	SNRPD1			ENSGALG00000041014
ENSGALG00000041365	SALL4			ENSGALG00000041054
ENSGALG00000041372				ENSGALG00000041094	SYT1
ENSGALG00000041380				ENSGALG00000041098
ENSGALG00000041384	SHKBP1			ENSGALG00000041120	METTL24
ENSGALG00000041407				ENSGALG00000041129	TMEM173
ENSGALG00000041442				ENSGALG00000041192	IFIH1
ENSGALG00000041449	EXD1			ENSGALG00000041202	FBXO32
ENSGALG00000041456	SLC35G1			ENSGALG00000041221
ENSGALG00000041491	ACKR4			ENSGALG00000041236	CBX7
ENSGALG00000041575	PPP1R14C			ENSGALG00000041238
ENSGALG00000041626	MEIS1			ENSGALG00000041266	CNN1
ENSGALG00000041706	FAM13B			ENSGALG00000041280	FOSB
ENSGALG00000041708	WNT4			ENSGALG00000041459	DDIT4
ENSGALG00000041750	ADAMTS9			ENSGALG00000041470	PPARA
ENSGALG00000041752	CD164L2			ENSGALG00000041502
ENSGALG00000041760	CLTCL1			ENSGALG00000041604	NPTXR
ENSGALG00000041808	ANO1			ENSGALG00000041634
ENSGALG00000041858				ENSGALG00000041635
ENSGALG00000041898	FAM43A			ENSGALG00000041640	TWIST1
ENSGALG00000041923	ESPL1			ENSGALG00000041650	DUSP7
ENSGALG00000041969	MTSS1			ENSGALG00000041662
ENSGALG00000042009	HMMR			ENSGALG00000041774	TESMIN
ENSGALG00000042020				ENSGALG00000041790	SAMD4A
ENSGALG00000042201	TP53BP1			ENSGALG00000041791	DPP6
ENSGALG00000042321	LYN			ENSGALG00000041826	S100A6
ENSGALG00000042330				ENSGALG00000041833
ENSGALG00000042354	PREX2			ENSGALG00000041834	AEBP1
ENSGALG00000042375				ENSGALG00000041909
ENSGALG00000042396	SLC12A7			ENSGALG00000041921	CWH43
ENSGALG00000042411	GASK1B			ENSGALG00000041977	RNF128
ENSGALG00000042469	PRKDC			ENSGALG00000041978
ENSGALG00000042505	DSEL			ENSGALG00000041981	PRR7
ENSGALG00000042624	CEP85			ENSGALG00000042001
ENSGALG00000042726	TRMT9B			ENSGALG00000042077	HIC1
ENSGALG00000042784	TPPP			ENSGALG00000042079	NID1
ENSGALG00000043103	PKNOX2			ENSGALG00000042148	FKBP51
ENSGALG00000043234				ENSGALG00000042182	OXR1
ENSGALG00000043283	LGI2			ENSGALG00000042199	SLC12A5
ENSGALG00000043381				ENSGALG00000042238
ENSGALG00000043569	NME5			ENSGALG00000042297	ANKRD13D
ENSGALG00000043570	SGK3			ENSGALG00000042339
ENSGALG00000043597				ENSGALG00000042454	DCDC2
ENSGALG00000043642	ANLN			ENSGALG00000042521	MPP3
ENSGALG00000043681	DAPP1			ENSGALG00000042534	NFATC1
ENSGALG00000043724	NFX1			ENSGALG00000042538	BAIAP2
ENSGALG00000043734	LIPG			ENSGALG00000042604	ARX
ENSGALG00000043735				ENSGALG00000042642	RARRES2
ENSGALG00000043787	DEPDC6			ENSGALG00000042744	RGS2
ENSGALG00000043799	DSCC1			ENSGALG00000042759
ENSGALG00000043829				ENSGALG00000042773	VOPP1
ENSGALG00000043908				ENSGALG00000042798	GDAP1
ENSGALG00000043916				ENSGALG00000042810
ENSGALG00000043938	LIG1			ENSGALG00000042816	TP53BP2
ENSGALG00000044279	TDRD6			ENSGALG00000042851	PPARGC1A
ENSGALG00000044404				ENSGALG00000042936	SYCE3
ENSGALG00000044581	MIIP			ENSGALG00000042986	RNASEL
ENSGALG00000044598				ENSGALG00000042990	IFT27
ENSGALG00000044599				ENSGALG00000043025
ENSGALG00000044610	CFAP100			ENSGALG00000043044
ENSGALG00000044620				ENSGALG00000043092	MYH9
ENSGALG00000044632				ENSGALG00000043198
ENSGALG00000044816				ENSGALG00000043240	ARPP21
ENSGALG00000044849	FOXI2			ENSGALG00000043287	CAV1
ENSGALG00000044985				ENSGALG00000043393	CADM2
ENSGALG00000045074				ENSGALG00000043405	BNIP3L
ENSGALG00000045122				ENSGALG00000043493	IGFBP1
ENSGALG00000045127				ENSGALG00000043506
ENSGALG00000045185				ENSGALG00000043513	TEAD3
ENSGALG00000045232				ENSGALG00000043532	SBSPON
ENSGALG00000045282				ENSGALG00000043544
ENSGALG00000045584				ENSGALG00000043572	FAM89A
ENSGALG00000045754				ENSGALG00000043582
ENSGALG00000045842				ENSGALG00000043584
ENSGALG00000045898				ENSGALG00000043606
ENSGALG00000046049				ENSGALG00000043660
ENSGALG00000046160				ENSGALG00000043662	NDRG4
ENSGALG00000046180	TDRD1			ENSGALG00000043727	NR4A1
ENSGALG00000046188	CDC20B			ENSGALG00000043756	PEX11G
ENSGALG00000046223	GPR21			ENSGALG00000043903
ENSGALG00000046358	FBLN7			ENSGALG00000043926
ENSGALG00000046548				ENSGALG00000044053	NLRX1
ENSGALG00000046550				ENSGALG00000044155	TMEM140
ENSGALG00000046568				ENSGALG00000044391	RBM11
ENSGALG00000046650				ENSGALG00000044418
ENSGALG00000046724	PRRG3			ENSGALG00000044431	NPB
ENSGALG00000046817				ENSGALG00000044449	LAG3
ENSGALG00000046823	SNX22			ENSGALG00000044466
ENSGALG00000046904				ENSGALG00000044485	F2RL3
ENSGALG00000046914				ENSGALG00000044525	NFKBIE
ENSGALG00000047031				ENSGALG00000044675	MATN2
ENSGALG00000047141				ENSGALG00000044678
ENSGALG00000047152				ENSGALG00000044780
ENSGALG00000047163	TSEN54			ENSGALG00000044811
ENSGALG00000047209				ENSGALG00000044841
ENSGALG00000047211				ENSGALG00000044970
ENSGALG00000047346				ENSGALG00000044997	SH2D5
ENSGALG00000047356	VASN			ENSGALG00000045085
ENSGALG00000047361				ENSGALG00000045093
ENSGALG00000047380				ENSGALG00000045251
ENSGALG00000047414				ENSGALG00000045255
ENSGALG00000047424				ENSGALG00000045288	CAMK2N1
ENSGALG00000047426				ENSGALG00000045312	SEMA6C
ENSGALG00000047483	C1QTNF6			ENSGALG00000045362
ENSGALG00000047488				ENSGALG00000045529	RAB15
ENSGALG00000047550				ENSGALG00000045574	CAMK2N2
ENSGALG00000047563				ENSGALG00000045581
ENSGALG00000047573				ENSGALG00000045602	REM1
ENSGALG00000047591				ENSGALG00000045605
ENSGALG00000047706				ENSGALG00000045642	TNFRSF11A
ENSGALG00000047761				ENSGALG00000045671
ENSGALG00000047827	TMEM86A			ENSGALG00000045738
ENSGALG00000047833	MED11			ENSGALG00000045762
ENSGALG00000047839				ENSGALG00000045814	CRLF2
ENSGALG00000047924				ENSGALG00000045817
ENSGALG00000048011	SCLT1			ENSGALG00000045908
ENSGALG00000048020				ENSGALG00000046032	CD83
ENSGALG00000048035	GCNT2			ENSGALG00000046141
ENSGALG00000048067	DUS2			ENSGALG00000046198
ENSGALG00000048077				ENSGALG00000046316	CFAP97D1
ENSGALG00000048081				ENSGALG00000046326	IL1R2
ENSGALG00000048187				ENSGALG00000046494	CASP10
ENSGALG00000048236				ENSGALG00000046593
ENSGALG00000048246				ENSGALG00000046616	CHGB
ENSGALG00000048291				ENSGALG00000046687	EPS8L3
ENSGALG00000048349				ENSGALG00000046712	LMNA
ENSGALG00000048658				ENSGALG00000046727
ENSGALG00000048671				ENSGALG00000046731
ENSGALG00000048721				ENSGALG00000046843
ENSGALG00000048771				ENSGALG00000046863
ENSGALG00000048839				ENSGALG00000046984	M1AP
ENSGALG00000048849				ENSGALG00000046988
ENSGALG00000048925				ENSGALG00000047024	ZNF469
ENSGALG00000048936				ENSGALG00000047061
ENSGALG00000049068	ZNF831			ENSGALG00000047125
ENSGALG00000049193	IQGAP3			ENSGALG00000047126
ENSGALG00000049241				ENSGALG00000047176
ENSGALG00000049318				ENSGALG00000047182	ACHE
ENSGALG00000049395				ENSGALG00000047289	TNFAIP8L3
ENSGALG00000049411				ENSGALG00000047313
ENSGALG00000049607				ENSGALG00000047357
ENSGALG00000049710				ENSGALG00000047383
ENSGALG00000049741	SMIM18			ENSGALG00000047421
ENSGALG00000049835	S1PR3			ENSGALG00000047463
ENSGALG00000049848	CNR1			ENSGALG00000047534
ENSGALG00000049887				ENSGALG00000047569
ENSGALG00000050002	COLEC11			ENSGALG00000047587
ENSGALG00000050049	C3orf70			ENSGALG00000047605
ENSGALG00000050065	CYSLTR2			ENSGALG00000047647
ENSGALG00000050145	FIS1			ENSGALG00000047695
ENSGALG00000050216				ENSGALG00000047721
ENSGALG00000050256	TRPT1			ENSGALG00000047764	HSPB3
ENSGALG00000050257				ENSGALG00000047773
ENSGALG00000050272	REEP4			ENSGALG00000047781	RAD9B
ENSGALG00000050394				ENSGALG00000047814
ENSGALG00000050420				ENSGALG00000047861	GRASP
ENSGALG00000050468				ENSGALG00000047878
ENSGALG00000050568				ENSGALG00000047976	ASB16
ENSGALG00000050615	CKAP2L			ENSGALG00000048190
ENSGALG00000050676				ENSGALG00000048210
ENSGALG00000050687				ENSGALG00000048223
ENSGALG00000050817				ENSGALG00000048239
ENSGALG00000050870	NPM2			ENSGALG00000048280
ENSGALG00000050888				ENSGALG00000048303
ENSGALG00000050964				ENSGALG00000048325
ENSGALG00000050965				ENSGALG00000048343
ENSGALG00000050975				ENSGALG00000048409	TXNIP
ENSGALG00000050983				ENSGALG00000048441
ENSGALG00000051132				ENSGALG00000048592
ENSGALG00000051142	FAM180B			ENSGALG00000048620
ENSGALG00000051148				ENSGALG00000048769
ENSGALG00000051188				ENSGALG00000048887
ENSGALG00000051336	ANKLE1			ENSGALG00000048923	CBARP
ENSGALG00000051383				ENSGALG00000049009
ENSGALG00000051529				ENSGALG00000049034
ENSGALG00000051549				ENSGALG00000049067
ENSGALG00000051550				ENSGALG00000049127
ENSGALG00000051564				ENSGALG00000049204	BLOC1S6
ENSGALG00000051645	CDC6			ENSGALG00000049236	PEBP4
ENSGALG00000051665				ENSGALG00000049293
ENSGALG00000051730				ENSGALG00000049414
ENSGALG00000051748	METTL11B			ENSGALG00000049422	ATF3
ENSGALG00000051754				ENSGALG00000049504
ENSGALG00000051970				ENSGALG00000049514	C16orf89
ENSGALG00000052037				ENSGALG00000049529
ENSGALG00000052056				ENSGALG00000049799
ENSGALG00000052088	SFR1			ENSGALG00000049812	PQLC1
ENSGALG00000052328				ENSGALG00000049911
ENSGALG00000052375				ENSGALG00000049951	SPOCK2
ENSGALG00000052484				ENSGALG00000050064
ENSGALG00000052494				ENSGALG00000050173	TCEA3
ENSGALG00000052511				ENSGALG00000050207	EMP2
ENSGALG00000052648	PRR14L			ENSGALG00000050258
ENSGALG00000052672				ENSGALG00000050267	CALU
ENSGALG00000052725				ENSGALG00000050294
ENSGALG00000052784	BBS12			ENSGALG00000050332
ENSGALG00000052786				ENSGALG00000050404
ENSGALG00000052873	MAPKBP1			ENSGALG00000050427	OSBPL10
ENSGALG00000052903				ENSGALG00000050440
ENSGALG00000052932	SHROOM3			ENSGALG00000050442
ENSGALG00000052991				ENSGALG00000050470
ENSGALG00000053043	CARHSP1			ENSGALG00000050577	GRPEL2
ENSGALG00000053112				ENSGALG00000050668
ENSGALG00000053152	FSD1			ENSGALG00000050728
ENSGALG00000053188				ENSGALG00000050752
ENSGALG00000053228				ENSGALG00000050760	ADCY6
ENSGALG00000053281	PKIA			ENSGALG00000050831
ENSGALG00000053509	DDX11			ENSGALG00000050840	APCDD1
ENSGALG00000053526	NTF3			ENSGALG00000050857	PTPN20
ENSGALG00000053561				ENSGALG00000050875	ITGB7
ENSGALG00000053594				ENSGALG00000050931
ENSGALG00000053674				ENSGALG00000051072
ENSGALG00000053764	CYYR1			ENSGALG00000051085
ENSGALG00000053836	SIPA1			ENSGALG00000051163
ENSGALG00000053854				ENSGALG00000051213	DUSP21
ENSGALG00000053871				ENSGALG00000051392
ENSGALG00000053917	CD164			ENSGALG00000051412	PEA15L1
ENSGALG00000053933				ENSGALG00000051443	C1orf216
ENSGALG00000054015	PRR11			ENSGALG00000051456
ENSGALG00000054070				ENSGALG00000051458
ENSGALG00000054080	RIPPLY3			ENSGALG00000051461
ENSGALG00000054256	HAUS3			ENSGALG00000051589
ENSGALG00000054270				ENSGALG00000051635
ENSGALG00000054379	TSPAN32			ENSGALG00000051848	KIF5A
ENSGALG00000054582				ENSGALG00000051868
ENSGALG00000054605				ENSGALG00000051882
ENSGALG00000054619	GAB2			ENSGALG00000051919	BAALC
ENSGALG00000054624				ENSGALG00000051980
ENSGALG00000054793	NCAPH2			ENSGALG00000052020
ENSGALG00000054834				ENSGALG00000052027
ENSGALG00000054856				ENSGALG00000052140
ENSGALG00000054915				ENSGALG00000052271	SLC23A3
ENSGALG00000054939	RAPH1			ENSGALG00000052280	HEATR5A
ENSGALG00000054988				ENSGALG00000052284
ENSGALG00000055000	KCTD14			ENSGALG00000052302
ENSGALG00000055069				ENSGALG00000052425	BATF3
				ENSGALG00000052481
				ENSGALG00000052526
				ENSGALG00000052586
				ENSGALG00000052643	C15orf48
				ENSGALG00000052653	PCDHAC1
				ENSGALG00000052676
				ENSGALG00000052743	ARL4C
				ENSGALG00000052769
				ENSGALG00000052844
				ENSGALG00000052918
				ENSGALG00000052946
				ENSGALG00000052980
				ENSGALG00000052986
				ENSGALG00000053000	C20orf194
				ENSGALG00000053025
				ENSGALG00000053084
				ENSGALG00000053116	LRRC61
				ENSGALG00000053185
				ENSGALG00000053210	RGS13
				ENSGALG00000053218
				ENSGALG00000053250	ESYT1
				ENSGALG00000053391
				ENSGALG00000053405	PDCL2
				ENSGALG00000053455
				ENSGALG00000053549	ADAM8
				ENSGALG00000053560	FBXO16
				ENSGALG00000053565
				ENSGALG00000053580
				ENSGALG00000053583	KMT5C
				ENSGALG00000053648	TSSK3
				ENSGALG00000053749
				ENSGALG00000053846
				ENSGALG00000053860
				ENSGALG00000053875
				ENSGALG00000053916	ABCB1
				ENSGALG00000053961
				ENSGALG00000054028
				ENSGALG00000054032
				ENSGALG00000054034	TNKS1BP1
				ENSGALG00000054048
				ENSGALG00000054057
				ENSGALG00000054059
				ENSGALG00000054102
				ENSGALG00000054145
				ENSGALG00000054154
				ENSGALG00000054174
				ENSGALG00000054252
				ENSGALG00000054286	APLN
				ENSGALG00000054306	SRXN1
				ENSGALG00000054322
				ENSGALG00000054339
				ENSGALG00000054344
				ENSGALG00000054402
				ENSGALG00000054412
				ENSGALG00000054424
				ENSGALG00000054469	DISP1
				ENSGALG00000054473	SLC13A3
				ENSGALG00000054486	MC1R
				ENSGALG00000054512
				ENSGALG00000054561
				ENSGALG00000054689
				ENSGALG00000054703	BOLA1
				ENSGALG00000054746
				ENSGALG00000054772	NAT8L
				ENSGALG00000054822
				ENSGALG00000054898
				ENSGALG00000054913
				ENSGALG00000054931
				ENSGALG00000054937
				ENSGALG00000054998
				ENSGALG00000055023
				ENSGALG00000055047
				ENSGALG00000055053	PRSS35
				ENSGALG00000055067
				ENSGALG00000055075	FMNL3
				ENSGALG00000055092
