# Supplementary material for: Dynamic transcriptome and chromatin architecture in granulosa cells during chicken folliculogenesis
Source: Nat Commun. 2022 Jan 10;13:131. doi: 10.1038/s41467-021-27800-9 (PMC8748434; doi:10.1038/s41467-021-27800-9)
Supplement: Supplementary file 8 — Supplementary Data 5 [file 41467_2021_27800_MOESM8_ESM.xlsx]

## Sheet: Supplementary Data 5
Supplementary Data 5 Annotation of PEIs in convergent CTCF-CTCF loops of SWF, F1 and POF.
PEI ID	Characteristic of PEIs					Characteristic of loops				Annotation of PEIs	Annotation of Promoters or Enhancers
	Chromosome	Promoter start	Enhancer start	Ensembl gene ID	Gene symbol	Chromosome	Start	End	Number of genes within loop		Promoters at loop anchors	Enhancers at loop anchors
1	1	11190000	11015000	ENSGALG00000040444	SEMA3C	1	10985000	11315000	1	PEI within loop	no	no
2	1	11190000	11225000	ENSGALG00000040444	SEMA3C	1	10985000	11315000	1	PEI within loop	no	no
3	1	11190000	11315000	ENSGALG00000040444	SEMA3C	1	10985000	11315000	1	PEI across loop	no	no
4	1	12930000	12835000	ENSGALG00000008301	FAM185A	1	12845000	12940000	5	PEI across loop	no	no
5	1	12930000	12835000	ENSGALG00000008309		1	12845000	12940000	5	PEI across loop	no	no
6	1	12930000	12840000	ENSGALG00000008301	FAM185A	1	12845000	12940000	5	PEI across loop	no	no
7	1	12930000	12840000	ENSGALG00000008309		1	12845000	12940000	5	PEI across loop	no	no
8	1	12930000	12845000	ENSGALG00000008301	FAM185A	1	12845000	12940000	5	PEI within loop	no	yes
9	1	12930000	12845000	ENSGALG00000008309		1	12845000	12940000	5	PEI within loop	no	yes
10	1	12930000	12850000	ENSGALG00000008301	FAM185A	1	12845000	12940000	5	PEI within loop	no	no
11	1	12915000	12850000	ENSGALG00000008306	FGL2	1	12845000	12940000	5	PEI within loop	no	no
12	1	12930000	12850000	ENSGALG00000008309		1	12845000	12940000	5	PEI within loop	no	no
13	1	12930000	12855000	ENSGALG00000008301	FAM185A	1	12845000	12940000	5	PEI within loop	no	no
14	1	12915000	12855000	ENSGALG00000008306	FGL2	1	12845000	12940000	5	PEI within loop	no	no
15	1	12930000	12855000	ENSGALG00000008309		1	12845000	12940000	5	PEI within loop	no	no
16	1	12875000	12855000	ENSGALG00000046379		1	12845000	12940000	5	PEI within loop	no	no
17	1	12875000	12860000	ENSGALG00000046379		1	12845000	12940000	5	PEI within loop	no	no
18	1	12915000	12865000	ENSGALG00000008306	FGL2	1	12845000	12940000	5	PEI within loop	no	no
19	1	12915000	12870000	ENSGALG00000008306	FGL2	1	12845000	12940000	5	PEI within loop	no	no
20	1	12915000	12880000	ENSGALG00000008306	FGL2	1	12845000	12940000	5	PEI within loop	no	no
21	1	12880000	12895000	ENSGALG00000050444		1	12845000	12940000	5	PEI within loop	no	no
22	1	12880000	12900000	ENSGALG00000050444		1	12845000	12940000	5	PEI within loop	no	no
23	1	12880000	12905000	ENSGALG00000050444		1	12845000	12940000	5	PEI within loop	no	no
24	1	12880000	12915000	ENSGALG00000050444		1	12845000	12940000	5	PEI within loop	no	no
25	1	12875000	12950000	ENSGALG00000046379		1	12845000	12940000	5	PEI across loop	no	no
26	1	13455000	13275000	ENSGALG00000008193	RELN	1	13195000	13830000	3	PEI within loop	no	no
27	1	13455000	13365000	ENSGALG00000008193	RELN	1	13195000	13830000	3	PEI within loop	no	no
28	1	13555000	13535000	ENSGALG00000008175	ORC5	1	13195000	13830000	3	PEI within loop	no	no
29	1	13605000	13535000	ENSGALG00000043367	LHFPL3	1	13195000	13830000	3	PEI within loop	no	no
30	1	13555000	13580000	ENSGALG00000008175	ORC5	1	13195000	13830000	3	PEI within loop	no	no
31	1	13555000	13590000	ENSGALG00000008175	ORC5	1	13195000	13830000	3	PEI within loop	no	no
32	1	13555000	13600000	ENSGALG00000008175	ORC5	1	13195000	13830000	3	PEI within loop	no	no
33	1	14590000	14575000	ENSGALG00000008060	PRKAR2B	1	14555000	14670000	1	PEI within loop	no	no
34	1	14535000	14670000	ENSGALG00000008081	PIK3CG	1	14530000	14670000	2	PEI across loop	no	no
35	1	14875000	14690000	ENSGALG00000023661	DUS4L	1	14690000	14880000	1	PEI within loop	yes	yes
36	1	14840000	14705000	ENSGALG00000008032		1	14690000	14880000	1	PEI within loop	no	no
37	1	14875000	14705000	ENSGALG00000023661	DUS4L	1	14690000	14880000	1	PEI within loop	yes	no
38	1	14840000	14710000	ENSGALG00000008032		1	14690000	14880000	1	PEI within loop	no	no
39	1	14875000	14710000	ENSGALG00000023661	DUS4L	1	14690000	14880000	1	PEI within loop	yes	no
40	1	14875000	14715000	ENSGALG00000023661	DUS4L	1	14690000	14880000	1	PEI within loop	yes	no
41	1	14875000	14720000	ENSGALG00000023661	DUS4L	1	14690000	14880000	1	PEI within loop	yes	no
42	1	14875000	14755000	ENSGALG00000023661	DUS4L	1	14690000	14880000	1	PEI within loop	yes	no
43	1	14840000	14775000	ENSGALG00000008032		1	14690000	14880000	1	PEI within loop	no	no
44	1	19335000	19080000	ENSGALG00000023576	PIM3	1	19060000	20085000	1	PEI within loop	no	no
45	1	19335000	19135000	ENSGALG00000023576	PIM3	1	19060000	20085000	1	PEI within loop	no	no
46	1	19335000	19165000	ENSGALG00000023576	PIM3	1	19060000	20085000	1	PEI within loop	no	no
47	1	19335000	19170000	ENSGALG00000023576	PIM3	1	19060000	20085000	1	PEI within loop	no	no
48	1	19335000	19175000	ENSGALG00000023576	PIM3	1	19060000	20085000	1	PEI within loop	no	no
49	1	19335000	19545000	ENSGALG00000023576	PIM3	1	19060000	20085000	1	PEI within loop	no	no
50	1	19335000	19770000	ENSGALG00000023576	PIM3	1	19060000	20085000	1	PEI within loop	no	no
51	1	19335000	19875000	ENSGALG00000023576	PIM3	1	19060000	20085000	1	PEI within loop	no	no
52	1	19335000	19910000	ENSGALG00000023576	PIM3	1	19060000	20085000	1	PEI within loop	no	no
53	1	19335000	19915000	ENSGALG00000023576	PIM3	1	19060000	20085000	1	PEI within loop	no	no
54	1	22325000	22300000	ENSGALG00000008776	HYAL6	1	22285000	22395000	2	PEI within loop	no	no
55	1	22350000	22375000	ENSGALG00000008797	WASL	1	22285000	22395000	2	PEI within loop	no	no
56	1	22350000	22405000	ENSGALG00000008797	WASL	1	22285000	22395000	2	PEI across loop	no	no
57	1	23175000	23200000	ENSGALG00000040114	PTPRZ1	1	23100000	23295000	1	PEI within loop	no	no
58	1	28635000	28510000	ENSGALG00000009497	AVPR2	1	28580000	28640000	1	PEI across loop	yes	no
59	1	28635000	28570000	ENSGALG00000009497	AVPR2	1	28580000	28640000	1	PEI across loop	yes	no
60	1	28635000	28580000	ENSGALG00000009497	AVPR2	1	28580000	28640000	1	PEI within loop	yes	yes
61	1	28635000	28815000	ENSGALG00000009497	AVPR2	1	28580000	28640000	1	PEI across loop	yes	no
62	1	30605000	30265000	ENSGALG00000009601	NELL2	1	30275000	30635000	1	PEI across loop	no	no
63	1	30605000	30285000	ENSGALG00000009601	NELL2	1	30275000	30635000	1	PEI within loop	no	no
64	1	30605000	30330000	ENSGALG00000009601	NELL2	1	30275000	30635000	1	PEI within loop	no	no
65	1	30605000	30345000	ENSGALG00000009601	NELL2	1	30275000	30635000	1	PEI within loop	no	no
66	1	30605000	30460000	ENSGALG00000009601	NELL2	1	30275000	30635000	1	PEI within loop	no	no
67	1	30605000	30480000	ENSGALG00000009601	NELL2	1	30275000	30635000	1	PEI within loop	no	no
68	1	33560000	33475000	ENSGALG00000009825	SRGAP1	1	33540000	33720000	1	PEI across loop	no	no
69	1	33560000	33675000	ENSGALG00000009825	SRGAP1	1	33540000	33720000	1	PEI within loop	no	no
70	1	33560000	33680000	ENSGALG00000009825	SRGAP1	1	33540000	33720000	1	PEI within loop	no	no
71	1	33560000	33685000	ENSGALG00000009825	SRGAP1	1	33540000	33720000	1	PEI within loop	no	no
72	1	33560000	33690000	ENSGALG00000009825	SRGAP1	1	33540000	33720000	1	PEI within loop	no	no
73	1	33560000	33695000	ENSGALG00000009825	SRGAP1	1	33540000	33720000	1	PEI within loop	no	no
74	1	33560000	33705000	ENSGALG00000009825	SRGAP1	1	33540000	33720000	1	PEI within loop	no	no
75	1	33560000	33710000	ENSGALG00000009825	SRGAP1	1	33540000	33720000	1	PEI within loop	no	no
76	1	33560000	33720000	ENSGALG00000009825	SRGAP1	1	33540000	33720000	1	PEI across loop	no	no
77	1	33560000	33725000	ENSGALG00000009825	SRGAP1	1	33540000	33720000	1	PEI across loop	no	no
78	1	33560000	33755000	ENSGALG00000009825	SRGAP1	1	33540000	33720000	1	PEI across loop	no	no
79	1	34320000	34145000	ENSGALG00000009875	HMGA2	1	34150000	34485000	1	PEI across loop	no	no
80	1	34320000	34180000	ENSGALG00000009875	HMGA2	1	34150000	34485000	1	PEI within loop	no	no
81	1	34320000	34365000	ENSGALG00000009875	HMGA2	1	34150000	34485000	1	PEI within loop	no	no
82	1	34320000	34375000	ENSGALG00000009875	HMGA2	1	34150000	34485000	1	PEI within loop	no	no
83	1	34320000	34425000	ENSGALG00000009875	HMGA2	1	34150000	34485000	1	PEI within loop	no	no
84	1	34760000	34555000	ENSGALG00000009895	GRIP1	1	34720000	34795000	1	PEI across loop	no	no
85	1	34760000	34715000	ENSGALG00000009895	GRIP1	1	34720000	34795000	1	PEI across loop	no	no
86	1	34760000	34780000	ENSGALG00000009895	GRIP1	1	34720000	34795000	1	PEI within loop	no	no
87	1	34760000	34800000	ENSGALG00000009895	GRIP1	1	34720000	34795000	1	PEI across loop	no	no
88	1	36020000	35800000	ENSGALG00000010049	PTPRB	1	36000000	36025000	1	PEI across loop	yes	no
89	1	36020000	36075000	ENSGALG00000010049	PTPRB	1	36000000	36025000	1	PEI across loop	yes	no
90	1	39185000	39255000	ENSGALG00000041094	SYT1	1	39000000	39545000	1	PEI within loop	no	no
91	1	39185000	39380000	ENSGALG00000041094	SYT1	1	39000000	39545000	1	PEI within loop	no	no
92	1	39185000	39400000	ENSGALG00000041094	SYT1	1	39000000	39545000	1	PEI within loop	no	no
93	1	39185000	39435000	ENSGALG00000041094	SYT1	1	39000000	39545000	1	PEI within loop	no	no
94	1	39185000	39440000	ENSGALG00000041094	SYT1	1	39000000	39545000	1	PEI within loop	no	no
95	1	40195000	40225000	ENSGALG00000010940	ACSS3	1	40160000	40280000	1	PEI within loop	no	no
96	1	40195000	40230000	ENSGALG00000010940	ACSS3	1	40160000	40280000	1	PEI within loop	no	no
97	1	40570000	40530000	ENSGALG00000010958	PPFIA2	1	40505000	40760000	1	PEI within loop	no	no
98	1	40570000	40620000	ENSGALG00000010958	PPFIA2	1	40505000	40760000	1	PEI within loop	no	no
99	1	43065000	42890000	ENSGALG00000011206	KITLG	1	42910000	43070000	1	PEI across loop	yes	no
100	1	43065000	42910000	ENSGALG00000011206	KITLG	1	42910000	43070000	1	PEI within loop	yes	yes
101	1	44430000	44180000	ENSGALG00000011276	BTG1	1	44200000	44560000	2	PEI across loop	no	no
102	1	44430000	44190000	ENSGALG00000011276	BTG1	1	44200000	44560000	2	PEI across loop	no	no
103	1	44200000	44320000	ENSGALG00000011274	DCN	1	44175000	44560000	2	PEI within loop	no	no
104	1	44200000	44335000	ENSGALG00000011274	DCN	1	44175000	44560000	2	PEI within loop	no	no
105	1	44430000	44340000	ENSGALG00000011276	BTG1	1	44200000	44560000	2	PEI within loop	no	no
106	1	44430000	44345000	ENSGALG00000011276	BTG1	1	44200000	44560000	2	PEI within loop	no	no
107	1	44200000	44360000	ENSGALG00000011274	DCN	1	44175000	44560000	2	PEI within loop	no	no
108	1	44200000	44425000	ENSGALG00000011274	DCN	1	44175000	44560000	2	PEI within loop	no	no
109	1	44200000	44455000	ENSGALG00000011274	DCN	1	44175000	44560000	2	PEI within loop	no	no
110	1	44430000	44495000	ENSGALG00000011276	BTG1	1	44200000	44560000	2	PEI within loop	no	no
111	1	44430000	44515000	ENSGALG00000011276	BTG1	1	44200000	44560000	2	PEI within loop	no	no
112	1	44430000	44535000	ENSGALG00000011276	BTG1	1	44200000	44560000	2	PEI within loop	no	no
113	1	44430000	44540000	ENSGALG00000011276	BTG1	1	44200000	44560000	2	PEI within loop	no	no
114	1	44430000	44545000	ENSGALG00000011276	BTG1	1	44200000	44560000	2	PEI within loop	no	no
115	1	44430000	44550000	ENSGALG00000011276	BTG1	1	44200000	44560000	2	PEI within loop	no	no
116	1	44200000	44555000	ENSGALG00000011274	DCN	1	44175000	44560000	2	PEI within loop	no	yes
117	1	44430000	44555000	ENSGALG00000011276	BTG1	1	44200000	44560000	2	PEI within loop	no	yes
118	1	44200000	44565000	ENSGALG00000011274	DCN	1	44175000	44560000	2	PEI across loop	no	no
119	1	44430000	44565000	ENSGALG00000011276	BTG1	1	44200000	44560000	2	PEI across loop	no	no
120	1	44200000	44575000	ENSGALG00000011274	DCN	1	44175000	44560000	2	PEI across loop	no	no
121	1	44430000	44575000	ENSGALG00000011276	BTG1	1	44200000	44560000	2	PEI across loop	no	no
122	1	44200000	44580000	ENSGALG00000011274	DCN	1	44175000	44560000	2	PEI across loop	no	no
123	1	44430000	44580000	ENSGALG00000011276	BTG1	1	44200000	44560000	2	PEI across loop	no	no
124	1	44430000	44600000	ENSGALG00000011276	BTG1	1	44200000	44560000	2	PEI across loop	no	no
125	1	45345000	45210000	ENSGALG00000011325	NDUFA12	1	45280000	45420000	3	PEI across loop	no	no
126	1	45400000	45300000	ENSGALG00000011327	NR2C1	1	45280000	45420000	3	PEI within loop	no	no
127	1	45400000	45315000	ENSGALG00000011327	NR2C1	1	45280000	45420000	3	PEI within loop	no	no
128	1	45400000	45330000	ENSGALG00000011327	NR2C1	1	45280000	45420000	3	PEI within loop	no	no
129	1	45400000	45335000	ENSGALG00000011327	NR2C1	1	45280000	45420000	3	PEI within loop	no	no
130	1	45400000	45355000	ENSGALG00000011327	NR2C1	1	45280000	45420000	3	PEI within loop	no	no
131	1	45320000	45410000	ENSGALG00000011320	TMCC3	1	45280000	45420000	3	PEI within loop	no	no
132	1	45320000	45480000	ENSGALG00000011320	TMCC3	1	45280000	45420000	3	PEI across loop	no	no
133	1	48940000	48240000	ENSGALG00000029583	PLBD1	1	48345000	48970000	3	PEI across loop	no	no
134	1	48670000	48335000	ENSGALG00000011809	GRIN2B	1	48345000	48970000	3	PEI across loop	no	no
135	1	48670000	48595000	ENSGALG00000011809	GRIN2B	1	48345000	48970000	3	PEI within loop	no	no
136	1	48940000	48605000	ENSGALG00000029583	PLBD1	1	48345000	48970000	3	PEI within loop	no	no
137	1	48670000	48625000	ENSGALG00000011809	GRIN2B	1	48345000	48970000	3	PEI within loop	no	no
138	1	48670000	48690000	ENSGALG00000011809	GRIN2B	1	48345000	48970000	3	PEI within loop	no	no
139	1	48940000	48705000	ENSGALG00000029583	PLBD1	1	48345000	48970000	3	PEI within loop	no	no
140	1	48940000	48715000	ENSGALG00000029583	PLBD1	1	48345000	48970000	3	PEI within loop	no	no
141	1	48940000	48735000	ENSGALG00000029583	PLBD1	1	48345000	48970000	3	PEI within loop	no	no
142	1	48940000	48755000	ENSGALG00000029583	PLBD1	1	48345000	48970000	3	PEI within loop	no	no
143	1	48840000	48765000	ENSGALG00000011814	ATF7IP	1	48345000	48970000	3	PEI within loop	no	no
144	1	48940000	48805000	ENSGALG00000029583	PLBD1	1	48345000	48970000	3	PEI within loop	no	no
145	1	48840000	48865000	ENSGALG00000011814	ATF7IP	1	48345000	48970000	3	PEI within loop	no	no
146	1	48940000	48895000	ENSGALG00000029583	PLBD1	1	48345000	48970000	3	PEI within loop	no	no
147	1	48670000	48970000	ENSGALG00000011809	GRIN2B	1	48345000	48970000	3	PEI across loop	no	no
148	1	48840000	48970000	ENSGALG00000011814	ATF7IP	1	48345000	48970000	3	PEI across loop	no	no
149	1	48670000	48975000	ENSGALG00000011809	GRIN2B	1	48345000	48970000	3	PEI across loop	no	no
150	1	48940000	49005000	ENSGALG00000029583	PLBD1	1	48345000	48970000	3	PEI across loop	no	no
151	1	48670000	49065000	ENSGALG00000011809	GRIN2B	1	48345000	48970000	3	PEI across loop	no	no
152	1	50275000	50105000	ENSGALG00000045936	FAM83F	1	50265000	50290000	1	PEI across loop	no	no
153	1	50275000	50305000	ENSGALG00000045936	FAM83F	1	50265000	50290000	1	PEI across loop	no	no
154	1	50275000	50330000	ENSGALG00000045936	FAM83F	1	50265000	50290000	1	PEI across loop	no	no
155	1	50335000	50430000	ENSGALG00000012056	GRAP2	1	50285000	50560000	1	PEI within loop	no	no
156	1	50335000	50505000	ENSGALG00000012056	GRAP2	1	50285000	50560000	1	PEI within loop	no	no
157	1	50275000	50580000	ENSGALG00000045936	FAM83F	1	50265000	50290000	1	PEI across loop	no	no
158	1	52675000	52730000	ENSGALG00000012559	LARGE1	1	52155000	52930000	1	PEI within loop	no	no
159	1	52675000	52760000	ENSGALG00000012559	LARGE1	1	52155000	52930000	1	PEI within loop	no	no
160	1	53545000	53350000	ENSGALG00000039595	BTBD11	1	53330000	53590000	2	PEI within loop	no	no
161	1	53545000	53360000	ENSGALG00000039595	BTBD11	1	53330000	53590000	2	PEI within loop	no	no
162	1	53545000	53380000	ENSGALG00000039595	BTBD11	1	53330000	53590000	2	PEI within loop	no	no
163	1	53545000	53410000	ENSGALG00000039595	BTBD11	1	53330000	53590000	2	PEI within loop	no	no
164	1	53545000	53435000	ENSGALG00000039595	BTBD11	1	53330000	53590000	2	PEI within loop	no	no
165	1	53360000	53525000	ENSGALG00000012631	PWP1	1	53330000	53590000	2	PEI within loop	no	no
166	1	53360000	53545000	ENSGALG00000012631	PWP1	1	53330000	53590000	2	PEI within loop	no	no
167	1	53360000	53570000	ENSGALG00000012631	PWP1	1	53330000	53590000	2	PEI within loop	no	no
168	1	53360000	53575000	ENSGALG00000012631	PWP1	1	53330000	53590000	2	PEI within loop	no	no
169	1	53360000	53580000	ENSGALG00000012631	PWP1	1	53330000	53590000	2	PEI within loop	no	no
170	1	53360000	53590000	ENSGALG00000012631	PWP1	1	53330000	53590000	2	PEI across loop	no	no
171	1	53360000	53595000	ENSGALG00000012631	PWP1	1	53330000	53590000	2	PEI across loop	no	no
172	1	53360000	53630000	ENSGALG00000012631	PWP1	1	53330000	53590000	2	PEI across loop	no	no
173	1	53930000	54015000	ENSGALG00000012662	NUAK1	1	53925000	54170000	1	PEI within loop	no	no
174	1	53930000	54065000	ENSGALG00000012662	NUAK1	1	53925000	54170000	1	PEI within loop	no	no
175	1	53930000	54110000	ENSGALG00000012662	NUAK1	1	53925000	54170000	1	PEI within loop	no	no
176	1	53930000	54120000	ENSGALG00000012662	NUAK1	1	53925000	54170000	1	PEI within loop	no	no
177	1	53930000	54130000	ENSGALG00000012662	NUAK1	1	53925000	54170000	1	PEI within loop	no	no
178	1	53930000	54155000	ENSGALG00000012662	NUAK1	1	53925000	54170000	1	PEI within loop	no	no
179	1	53930000	54160000	ENSGALG00000012662	NUAK1	1	53925000	54170000	1	PEI within loop	no	no
180	1	53930000	54180000	ENSGALG00000012662	NUAK1	1	53925000	54170000	1	PEI across loop	no	no
181	1	53930000	54225000	ENSGALG00000012662	NUAK1	1	53925000	54170000	1	PEI across loop	no	no
182	1	53930000	54235000	ENSGALG00000012662	NUAK1	1	53925000	54170000	1	PEI across loop	no	no
183	1	56435000	56490000	ENSGALG00000012823	TRIM24	1	56365000	56510000	1	PEI within loop	no	no
184	1	56435000	56505000	ENSGALG00000012823	TRIM24	1	56365000	56510000	1	PEI within loop	no	yes
185	1	56435000	56515000	ENSGALG00000012823	TRIM24	1	56365000	56510000	1	PEI across loop	no	no
186	1	56435000	56520000	ENSGALG00000012823	TRIM24	1	56365000	56510000	1	PEI across loop	no	no
187	1	56435000	56525000	ENSGALG00000012823	TRIM24	1	56365000	56510000	1	PEI across loop	no	no
188	1	56545000	56610000	ENSGALG00000012834	AKR1D1	1	56540000	56605000	1	PEI across loop	no	no
189	1	56545000	56635000	ENSGALG00000012834	AKR1D1	1	56540000	56605000	1	PEI across loop	no	no
190	1	58640000	58480000	ENSGALG00000012911	SYT10	1	58415000	58810000	1	PEI within loop	no	no
191	1	58640000	58575000	ENSGALG00000012911	SYT10	1	58415000	58810000	1	PEI within loop	no	no
192	1	58640000	58685000	ENSGALG00000012911	SYT10	1	58415000	58810000	1	PEI within loop	no	no
193	1	58640000	58720000	ENSGALG00000012911	SYT10	1	58415000	58810000	1	PEI within loop	no	no
194	1	62735000	62170000	ENSGALG00000028186	RERG	1	62635000	62740000	1	PEI across loop	yes	no
195	1	62735000	62535000	ENSGALG00000028186	RERG	1	62635000	62740000	1	PEI across loop	yes	no
196	1	62735000	62550000	ENSGALG00000028186	RERG	1	62635000	62740000	1	PEI across loop	yes	no
197	1	62735000	62560000	ENSGALG00000028186	RERG	1	62635000	62740000	1	PEI across loop	yes	no
198	1	62735000	62575000	ENSGALG00000028186	RERG	1	62635000	62740000	1	PEI across loop	yes	no
199	1	62735000	62590000	ENSGALG00000028186	RERG	1	62635000	62740000	1	PEI across loop	yes	no
200	1	62735000	62595000	ENSGALG00000028186	RERG	1	62635000	62740000	1	PEI across loop	yes	no
201	1	62735000	62600000	ENSGALG00000028186	RERG	1	62635000	62740000	1	PEI across loop	yes	no
202	1	62735000	62605000	ENSGALG00000028186	RERG	1	62635000	62740000	1	PEI across loop	yes	no
203	1	62735000	62610000	ENSGALG00000028186	RERG	1	62635000	62740000	1	PEI across loop	yes	no
204	1	62735000	62615000	ENSGALG00000028186	RERG	1	62635000	62740000	1	PEI across loop	yes	no
205	1	62735000	62620000	ENSGALG00000028186	RERG	1	62635000	62740000	1	PEI across loop	yes	no
206	1	62735000	62625000	ENSGALG00000028186	RERG	1	62635000	62740000	1	PEI across loop	yes	no
207	1	62735000	62635000	ENSGALG00000028186	RERG	1	62635000	62740000	1	PEI within loop	yes	yes
208	1	62735000	62640000	ENSGALG00000028186	RERG	1	62635000	62740000	1	PEI within loop	yes	no
209	1	62735000	62670000	ENSGALG00000028186	RERG	1	62635000	62740000	1	PEI within loop	yes	no
210	1	64350000	63980000	ENSGALG00000013134	PLEKHA5	1	63965000	64420000	4	PEI within loop	no	no
211	1	64220000	64010000	ENSGALG00000013123	PLCZ1	1	63965000	64420000	4	PEI within loop	no	no
212	1	64220000	64010000	ENSGALG00000013125	CAPZA3	1	63965000	64420000	4	PEI within loop	no	no
213	1	64220000	64190000	ENSGALG00000013123	PLCZ1	1	63965000	64420000	4	PEI within loop	no	no
214	1	64220000	64190000	ENSGALG00000013125	CAPZA3	1	63965000	64420000	4	PEI within loop	no	no
215	1	64220000	64235000	ENSGALG00000013123	PLCZ1	1	63965000	64420000	4	PEI within loop	no	no
216	1	64220000	64235000	ENSGALG00000013125	CAPZA3	1	63965000	64420000	4	PEI within loop	no	no
217	1	63980000	64315000	ENSGALG00000013117	PIK3C2G	1	63965000	64420000	4	PEI within loop	no	no
218	1	63980000	64350000	ENSGALG00000013117	PIK3C2G	1	63965000	64420000	4	PEI within loop	no	no
219	1	63980000	64375000	ENSGALG00000013117	PIK3C2G	1	63965000	64420000	4	PEI within loop	no	no
220	1	63980000	64385000	ENSGALG00000013117	PIK3C2G	1	63965000	64420000	4	PEI within loop	no	no
221	1	63980000	64395000	ENSGALG00000013117	PIK3C2G	1	63965000	64420000	4	PEI within loop	no	no
222	1	66925000	66825000	ENSGALG00000053183		1	66860000	66985000	3	PEI across loop	no	no
223	1	66950000	66865000	ENSGALG00000026373	KCNJ8	1	66860000	66985000	3	PEI within loop	no	no
224	1	66950000	66870000	ENSGALG00000026373	KCNJ8	1	66860000	66985000	3	PEI within loop	no	no
225	1	66950000	66885000	ENSGALG00000026373	KCNJ8	1	66860000	66985000	3	PEI within loop	no	no
226	1	66925000	66890000	ENSGALG00000053183		1	66860000	66985000	3	PEI within loop	no	no
227	1	66870000	66950000	ENSGALG00000013244	ABCC9	1	66860000	66985000	3	PEI within loop	no	no
228	1	66870000	66965000	ENSGALG00000013244	ABCC9	1	66860000	66985000	3	PEI within loop	no	no
229	1	66950000	66965000	ENSGALG00000026373	KCNJ8	1	66860000	66985000	3	PEI within loop	no	no
230	1	66870000	66970000	ENSGALG00000013244	ABCC9	1	66860000	66985000	3	PEI within loop	no	no
231	1	66870000	66980000	ENSGALG00000013244	ABCC9	1	66860000	66985000	3	PEI within loop	no	yes
232	1	66870000	66990000	ENSGALG00000013244	ABCC9	1	66860000	66985000	3	PEI across loop	no	no
233	1	66870000	67000000	ENSGALG00000013244	ABCC9	1	66860000	66985000	3	PEI across loop	no	no
234	1	70840000	70825000	ENSGALG00000036255	WNT7B	1	70560000	70845000	2	PEI within loop	yes	no
235	1	71955000	71820000	ENSGALG00000037030	CREBL2	1	71850000	71985000	2	PEI across loop	no	no
236	1	71955000	71835000	ENSGALG00000037030	CREBL2	1	71850000	71985000	2	PEI across loop	no	no
237	1	71900000	71930000	ENSGALG00000028155	DUSP16	1	71850000	71985000	2	PEI within loop	no	no
238	1	72930000	72595000	ENSGALG00000051865		1	72720000	73095000	3	PEI across loop	no	no
239	1	72865000	72765000	ENSGALG00000031666	CCDC91	1	72720000	73095000	3	PEI within loop	no	no
240	1	72765000	72865000	ENSGALG00000017295	PTHLH	1	72720000	73095000	3	PEI within loop	no	no
241	1	72765000	73140000	ENSGALG00000017295	PTHLH	1	72720000	73095000	3	PEI across loop	no	no
242	1	73820000	73775000	ENSGALG00000049435		1	73760000	73970000	3	PEI within loop	no	no
243	1	73820000	73795000	ENSGALG00000049435		1	73760000	73970000	3	PEI within loop	no	no
244	1	73785000	73835000	ENSGALG00000053475		1	73760000	73970000	3	PEI within loop	no	no
245	1	75890000	75665000	ENSGALG00000031681	M6PR	1	75870000	76340000	16	PEI across loop	no	no
246	1	76340000	75890000	ENSGALG00000031659		1	75875000	76355000	18	PEI within loop	no	no
247	1	76340000	75890000	ENSGALG00000052200		1	75875000	76355000	18	PEI within loop	no	no
248	1	76395000	75890000	ENSGALG00000053694	OVST	1	75870000	76405000	19	PEI within loop	no	no
249	1	76340000	75895000	ENSGALG00000031659		1	75875000	76355000	18	PEI within loop	no	no
250	1	76340000	75895000	ENSGALG00000052200		1	75875000	76355000	18	PEI within loop	no	no
251	1	76395000	75895000	ENSGALG00000053694	OVST	1	75870000	76405000	19	PEI within loop	no	no
252	1	76395000	75900000	ENSGALG00000053694	OVST	1	75870000	76405000	19	PEI within loop	no	no
253	1	76340000	75905000	ENSGALG00000031659		1	75875000	76355000	18	PEI within loop	no	no
254	1	76340000	75905000	ENSGALG00000052200		1	75875000	76355000	18	PEI within loop	no	no
255	1	76395000	75905000	ENSGALG00000053694	OVST	1	75870000	76405000	19	PEI within loop	no	no
256	1	75905000	76335000	ENSGALG00000053074		1	75870000	76340000	16	PEI within loop	no	yes
257	1	75905000	76340000	ENSGALG00000053074		1	75870000	76340000	16	PEI across loop	no	no
258	1	75905000	76345000	ENSGALG00000053074		1	75870000	76340000	16	PEI across loop	no	no
259	1	75905000	76350000	ENSGALG00000053074		1	75870000	76340000	16	PEI across loop	no	no
260	1	75905000	76355000	ENSGALG00000053074		1	75870000	76340000	16	PEI across loop	no	no
261	1	75905000	76360000	ENSGALG00000053074		1	75870000	76340000	16	PEI across loop	no	no
262	1	75905000	76375000	ENSGALG00000053074		1	75870000	76340000	16	PEI across loop	no	no
263	1	75890000	76390000	ENSGALG00000031681	M6PR	1	75870000	76340000	16	PEI across loop	no	no
264	1	75905000	76390000	ENSGALG00000053074		1	75870000	76340000	16	PEI across loop	no	no
265	1	75890000	76395000	ENSGALG00000031681	M6PR	1	75870000	76340000	16	PEI across loop	no	no
266	1	75905000	76395000	ENSGALG00000053074		1	75870000	76340000	16	PEI across loop	no	no
267	1	77780000	77690000	ENSGALG00000032599	ZNF384	1	77730000	77825000	4	PEI across loop	no	no
268	1	77810000	77695000	ENSGALG00000014466	PIANP	1	77730000	77825000	4	PEI across loop	no	no
269	1	77815000	77695000	ENSGALG00000014467	COPS7A	1	77730000	77825000	4	PEI across loop	no	no
270	1	77745000	77715000	ENSGALG00000014457	ING4	1	77730000	77825000	4	PEI across loop	no	no
271	1	77810000	77715000	ENSGALG00000014466	PIANP	1	77730000	77825000	4	PEI across loop	no	no
272	1	77815000	77745000	ENSGALG00000014467	COPS7A	1	77730000	77825000	4	PEI within loop	no	no
273	1	77810000	77785000	ENSGALG00000014466	PIANP	1	77730000	77825000	4	PEI within loop	no	no
274	1	77745000	77815000	ENSGALG00000014457	ING4	1	77730000	77825000	4	PEI within loop	no	no
275	1	80460000	80550000	ENSGALG00000032361	STXBP5L	1	80390000	80540000	1	PEI across loop	no	no
276	1	80460000	80575000	ENSGALG00000032361	STXBP5L	1	80390000	80540000	1	PEI across loop	no	no
277	1	85905000	85820000	ENSGALG00000015271		1	85720000	85935000	2	PEI within loop	no	no
278	1	89725000	89685000	ENSGALG00000015377	PHLDB2	1	89680000	89855000	3	PEI within loop	no	no
279	1	89725000	89710000	ENSGALG00000015377	PHLDB2	1	89680000	89855000	3	PEI within loop	no	no
280	1	89860000	90000000	ENSGALG00000015389	TMPRSS7	1	89675000	89960000	7	PEI across loop	no	no
281	1	99760000	99940000	ENSGALG00000015681	NRIP1	1	99480000	99980000	3	PEI within loop	no	no
282	1	100510000	100535000	ENSGALG00000050117		1	100100000	100640000	1	PEI within loop	no	no
283	1	106735000	106680000	ENSGALG00000037076	GART	1	106680000	106745000	2	PEI within loop	no	yes
284	1	106735000	106680000	ENSGALG00000052354		1	106680000	106745000	2	PEI within loop	no	yes
285	1	106990000	106920000	ENSGALG00000027579	MRPS6	1	106980000	107170000	1	PEI across loop	no	no
286	1	106990000	106930000	ENSGALG00000027579	MRPS6	1	106980000	107170000	1	PEI across loop	no	no
287	1	106990000	106945000	ENSGALG00000027579	MRPS6	1	106980000	107170000	1	PEI across loop	no	no
288	1	106990000	107155000	ENSGALG00000027579	MRPS6	1	106980000	107170000	1	PEI within loop	no	no
289	1	106735000	107155000	ENSGALG00000037076	GART	1	106680000	106745000	2	PEI across loop	no	no
290	1	106735000	107155000	ENSGALG00000052354		1	106680000	106745000	2	PEI across loop	no	no
291	1	106990000	107175000	ENSGALG00000027579	MRPS6	1	106980000	107170000	1	PEI across loop	no	no
292	1	109500000	109515000	ENSGALG00000047890	PCP4	1	109465000	109645000	1	PEI within loop	no	no
293	1	110895000	110750000	ENSGALG00000022813	NDUFV3	1	110760000	110910000	5	PEI across loop	no	no
294	1	110820000	110885000	ENSGALG00000016186	PDE9A	1	110760000	110910000	5	PEI within loop	no	no
295	1	111225000	111175000	ENSGALG00000041988	SIK1	1	111080000	111330000	1	PEI within loop	no	no
296	1	111225000	111190000	ENSGALG00000041988	SIK1	1	111080000	111330000	1	PEI within loop	no	no
297	1	113345000	112690000	ENSGALG00000016231	DDX3X	1	112670000	114655000	21	PEI within loop	no	no
298	1	113300000	113220000	ENSGALG00000016228	NYX	1	112670000	114655000	21	PEI within loop	no	no
299	1	113200000	113305000	ENSGALG00000016227	GPR34	1	112670000	114655000	21	PEI within loop	no	no
300	1	113345000	113370000	ENSGALG00000016231	DDX3X	1	112670000	114655000	21	PEI within loop	no	no
301	1	113500000	113485000	ENSGALG00000016238	MED14	1	112670000	114655000	21	PEI within loop	no	no
302	1	113365000	113490000	ENSGALG00000016232	RPL8	1	112670000	114655000	21	PEI within loop	no	no
303	1	113500000	113515000	ENSGALG00000016238	MED14	1	112670000	114655000	21	PEI within loop	no	no
304	1	113500000	113530000	ENSGALG00000016238	MED14	1	112670000	114655000	21	PEI within loop	no	no
305	1	113365000	113575000	ENSGALG00000016232	RPL8	1	112670000	114655000	21	PEI within loop	no	no
306	1	113665000	113685000	ENSGALG00000016245	BCOR	1	112670000	114655000	21	PEI within loop	no	no
307	1	114045000	113695000	ENSGALG00000041078	MID1IP1	1	112670000	114655000	21	PEI within loop	no	no
308	1	113665000	113715000	ENSGALG00000016245	BCOR	1	112670000	114655000	21	PEI within loop	no	no
309	1	113665000	113870000	ENSGALG00000016245	BCOR	1	112670000	114655000	21	PEI within loop	no	no
310	1	114045000	113870000	ENSGALG00000041078	MID1IP1	1	112670000	114655000	21	PEI within loop	no	no
311	1	114045000	113970000	ENSGALG00000041078	MID1IP1	1	112670000	114655000	21	PEI within loop	no	no
312	1	114605000	114625000	ENSGALG00000016266	PRRG1	1	112670000	114655000	21	PEI within loop	no	no
313	1	115750000	115765000	ENSGALG00000016287	NR0B1	1	115365000	115815000	1	PEI within loop	no	no
314	1	115750000	115775000	ENSGALG00000016287	NR0B1	1	115365000	115815000	1	PEI within loop	no	no
315	1	115750000	115780000	ENSGALG00000016287	NR0B1	1	115365000	115815000	1	PEI within loop	no	no
316	1	115750000	115790000	ENSGALG00000016287	NR0B1	1	115365000	115815000	1	PEI within loop	no	no
317	1	115750000	115795000	ENSGALG00000016287	NR0B1	1	115365000	115815000	1	PEI within loop	no	no
318	1	115750000	115800000	ENSGALG00000016287	NR0B1	1	115365000	115815000	1	PEI within loop	no	no
319	1	116095000	116045000	ENSGALG00000016285		1	115485000	117185000	4	PEI within loop	no	no
320	1	115750000	116140000	ENSGALG00000016287	NR0B1	1	115365000	115815000	1	PEI across loop	no	no
321	1	115750000	116145000	ENSGALG00000016287	NR0B1	1	115365000	115815000	1	PEI across loop	no	no
322	1	115750000	116155000	ENSGALG00000016287	NR0B1	1	115365000	115815000	1	PEI across loop	no	no
323	1	121775000	121750000	ENSGALG00000016511	ADGRG2	1	121625000	121980000	5	PEI within loop	no	no
324	1	121895000	121985000	ENSGALG00000016523	RS1	1	121625000	121980000	5	PEI across loop	no	no
325	1	121895000	122000000	ENSGALG00000016523	RS1	1	121625000	121980000	5	PEI across loop	no	no
326	1	121895000	122040000	ENSGALG00000016523	RS1	1	121625000	121980000	5	PEI across loop	no	no
327	1	121895000	122045000	ENSGALG00000016523	RS1	1	121625000	121980000	5	PEI across loop	no	no
328	1	121895000	122050000	ENSGALG00000016523	RS1	1	121625000	121980000	5	PEI across loop	no	no
329	1	121890000	122060000	ENSGALG00000016522	PPEF1	1	121625000	121980000	5	PEI across loop	no	no
330	1	122150000	122105000	ENSGALG00000016538	RAI2	1	122085000	122315000	1	PEI within loop	no	no
331	1	122150000	122120000	ENSGALG00000016538	RAI2	1	122085000	122315000	1	PEI within loop	no	no
332	1	122150000	122230000	ENSGALG00000016538	RAI2	1	122085000	122315000	1	PEI within loop	no	no
333	1	122150000	122255000	ENSGALG00000016538	RAI2	1	122085000	122315000	1	PEI within loop	no	no
334	1	122150000	122310000	ENSGALG00000016538	RAI2	1	122085000	122315000	1	PEI within loop	no	yes
335	1	122150000	122330000	ENSGALG00000016538	RAI2	1	122085000	122315000	1	PEI across loop	no	no
336	1	122150000	122420000	ENSGALG00000016538	RAI2	1	122085000	122315000	1	PEI across loop	no	no
337	1	123280000	123215000	ENSGALG00000029168		1	123020000	124060000	13	PEI within loop	no	no
338	1	123455000	123315000	ENSGALG00000016559	PIGA	1	123020000	124060000	13	PEI within loop	no	no
339	1	123465000	123340000	ENSGALG00000016562	ASB11	1	123020000	124060000	13	PEI within loop	no	no
340	1	123410000	123390000	ENSGALG00000016558	VEGFD	1	123020000	124060000	13	PEI within loop	no	no
341	1	123410000	123430000	ENSGALG00000016558	VEGFD	1	123020000	124060000	13	PEI within loop	no	no
342	1	123305000	123470000	ENSGALG00000016554	ACE2	1	123020000	124060000	13	PEI within loop	no	no
343	1	123360000	123470000	ENSGALG00000016557	BMX	1	123020000	124060000	13	PEI within loop	no	no
344	1	123490000	123510000	ENSGALG00000016563	ASB9	1	123020000	124060000	13	PEI within loop	no	no
345	1	123885000	123800000	ENSGALG00000016571	GLRA2	1	123020000	124060000	13	PEI within loop	no	no
346	1	123885000	123855000	ENSGALG00000016571	GLRA2	1	123020000	124060000	13	PEI within loop	no	no
347	1	123885000	123925000	ENSGALG00000016571	GLRA2	1	123020000	124060000	13	PEI within loop	no	no
348	1	124200000	124230000	ENSGALG00000016575	GPM6B	1	124195000	124300000	1	PEI within loop	no	no
349	1	124200000	124300000	ENSGALG00000016575	GPM6B	1	124195000	124300000	1	PEI across loop	no	no
350	1	124200000	124325000	ENSGALG00000016575	GPM6B	1	124195000	124300000	1	PEI across loop	no	no
351	1	124200000	124330000	ENSGALG00000016575	GPM6B	1	124195000	124300000	1	PEI across loop	no	no
352	1	126745000	126565000	ENSGALG00000040006	TBL1X	1	126580000	127010000	1	PEI across loop	no	no
353	1	126745000	126570000	ENSGALG00000040006	TBL1X	1	126580000	127010000	1	PEI across loop	no	no
354	1	126745000	126580000	ENSGALG00000040006	TBL1X	1	126580000	127010000	1	PEI within loop	no	yes
355	1	126745000	126590000	ENSGALG00000040006	TBL1X	1	126580000	127010000	1	PEI within loop	no	no
356	1	126745000	126615000	ENSGALG00000040006	TBL1X	1	126580000	127010000	1	PEI within loop	no	no
357	1	126745000	126635000	ENSGALG00000040006	TBL1X	1	126580000	127010000	1	PEI within loop	no	no
358	1	126745000	126650000	ENSGALG00000040006	TBL1X	1	126580000	127010000	1	PEI within loop	no	no
359	1	126745000	126790000	ENSGALG00000040006	TBL1X	1	126580000	127010000	1	PEI within loop	no	no
360	1	126745000	126795000	ENSGALG00000040006	TBL1X	1	126580000	127010000	1	PEI within loop	no	no
361	1	126745000	126800000	ENSGALG00000040006	TBL1X	1	126580000	127010000	1	PEI within loop	no	no
362	1	126745000	126830000	ENSGALG00000040006	TBL1X	1	126580000	127010000	1	PEI within loop	no	no
363	1	126745000	126955000	ENSGALG00000040006	TBL1X	1	126580000	127010000	1	PEI within loop	no	no
364	1	143125000	142650000	ENSGALG00000049807		1	142475000	143410000	7	PEI within loop	no	no
365	1	142895000	142785000	ENSGALG00000048309		1	142475000	143410000	7	PEI within loop	no	no
366	1	142895000	142910000	ENSGALG00000048309		1	142475000	143410000	7	PEI within loop	no	no
367	1	142895000	142940000	ENSGALG00000048309		1	142475000	143410000	7	PEI within loop	no	no
368	1	142770000	142945000	ENSGALG00000049532		1	142475000	143410000	7	PEI within loop	no	no
369	1	142895000	142965000	ENSGALG00000048309		1	142475000	143410000	7	PEI within loop	no	no
370	1	142935000	142980000	ENSGALG00000045327		1	142475000	143410000	7	PEI within loop	no	no
371	1	143000000	142980000	ENSGALG00000053912		1	142475000	143410000	7	PEI within loop	no	no
372	1	143125000	143050000	ENSGALG00000049807		1	142475000	143410000	7	PEI within loop	no	no
373	1	143125000	143055000	ENSGALG00000049807		1	142475000	143410000	7	PEI within loop	no	no
374	1	143125000	143070000	ENSGALG00000049807		1	142475000	143410000	7	PEI within loop	no	no
375	1	143125000	143260000	ENSGALG00000049807		1	142475000	143410000	7	PEI within loop	no	no
376	1	143125000	143530000	ENSGALG00000049807		1	142475000	143410000	7	PEI across loop	no	no
377	1	143125000	143575000	ENSGALG00000049807		1	142475000	143410000	7	PEI across loop	no	no
378	1	146240000	146100000	ENSGALG00000016884	SLC15A1	1	146095000	146250000	3	PEI within loop	no	no
379	1	146110000	146150000	ENSGALG00000016883	DOCK9	1	146095000	146250000	3	PEI within loop	no	no
380	1	146535000	146405000	ENSGALG00000016886	FARP1	1	146355000	146550000	1	PEI within loop	no	no
381	1	146745000	146615000	ENSGALG00000016889	RAP2A	1	146615000	146755000	1	PEI within loop	no	yes
382	1	146745000	146620000	ENSGALG00000016889	RAP2A	1	146615000	146755000	1	PEI within loop	no	no
383	1	152085000	151935000	ENSGALG00000051313		1	151650000	152115000	3	PEI within loop	no	no
384	1	152060000	151955000	ENSGALG00000046911		1	151650000	152115000	3	PEI within loop	no	no
385	1	152060000	151980000	ENSGALG00000046911		1	151650000	152115000	3	PEI within loop	no	no
386	1	152085000	151990000	ENSGALG00000051313		1	151650000	152115000	3	PEI within loop	no	no
387	1	152060000	152035000	ENSGALG00000046911		1	151650000	152115000	3	PEI within loop	no	no
388	1	152085000	152060000	ENSGALG00000051313		1	151650000	152115000	3	PEI within loop	no	no
389	1	152060000	152080000	ENSGALG00000046911		1	151650000	152115000	3	PEI within loop	no	no
390	1	152060000	152085000	ENSGALG00000046911		1	151650000	152115000	3	PEI within loop	no	no
391	1	152085000	152400000	ENSGALG00000051313		1	151650000	152115000	3	PEI across loop	no	no
392	1	152060000	153005000	ENSGALG00000046911		1	151650000	152115000	3	PEI across loop	no	no
393	1	154905000	154690000	ENSGALG00000035441	POU4F1	1	154750000	155210000	3	PEI across loop	no	no
394	1	154905000	154705000	ENSGALG00000035441	POU4F1	1	154750000	155210000	3	PEI across loop	no	no
395	1	154870000	154725000	ENSGALG00000016911	RNF219	1	154750000	155210000	3	PEI across loop	no	no
396	1	154905000	154725000	ENSGALG00000035441	POU4F1	1	154750000	155210000	3	PEI across loop	no	no
397	1	154870000	154835000	ENSGALG00000016911	RNF219	1	154750000	155210000	3	PEI within loop	no	no
398	1	154905000	154970000	ENSGALG00000035441	POU4F1	1	154750000	155210000	3	PEI within loop	no	no
399	1	154870000	155015000	ENSGALG00000016911	RNF219	1	154750000	155210000	3	PEI within loop	no	no
400	1	155285000	155215000	ENSGALG00000016912	EDNRB	1	155225000	155350000	1	PEI across loop	no	no
401	1	155840000	155505000	ENSGALG00000016917	CLN5	1	155825000	156435000	7	PEI across loop	no	no
402	1	155840000	155505000	ENSGALG00000016918	GATD3A	1	155825000	156435000	7	PEI across loop	no	no
403	1	155840000	155510000	ENSGALG00000016917	CLN5	1	155825000	156435000	7	PEI across loop	no	no
404	1	155840000	155510000	ENSGALG00000016918	GATD3A	1	155825000	156435000	7	PEI across loop	no	no
405	1	155840000	155515000	ENSGALG00000016917	CLN5	1	155825000	156435000	7	PEI across loop	no	no
406	1	155840000	155515000	ENSGALG00000016918	GATD3A	1	155825000	156435000	7	PEI across loop	no	no
407	1	155590000	155525000	ENSGALG00000016915	MYCBP2	1	155495000	155700000	1	PEI within loop	no	no
408	1	155840000	155540000	ENSGALG00000016917	CLN5	1	155825000	156435000	7	PEI across loop	no	no
409	1	155840000	155540000	ENSGALG00000016918	GATD3A	1	155825000	156435000	7	PEI across loop	no	no
410	1	155840000	155615000	ENSGALG00000016917	CLN5	1	155825000	156435000	7	PEI across loop	no	no
411	1	155840000	155615000	ENSGALG00000016918	GATD3A	1	155825000	156435000	7	PEI across loop	no	no
412	1	155590000	155665000	ENSGALG00000016915	MYCBP2	1	155495000	155700000	1	PEI within loop	no	no
413	1	155840000	155690000	ENSGALG00000016917	CLN5	1	155825000	156435000	7	PEI across loop	no	no
414	1	155840000	155690000	ENSGALG00000016918	GATD3A	1	155825000	156435000	7	PEI across loop	no	no
415	1	156430000	155825000	ENSGALG00000016922		1	155825000	156435000	7	PEI within loop	yes	yes
416	1	156365000	155895000	ENSGALG00000016920	LMO7	1	155825000	156435000	7	PEI within loop	no	no
417	1	155895000	155985000	ENSGALG00000033816	KCTD12	1	155825000	156435000	7	PEI within loop	no	no
418	1	155895000	156030000	ENSGALG00000033816	KCTD12	1	155825000	156435000	7	PEI within loop	no	no
419	1	155895000	156125000	ENSGALG00000033816	KCTD12	1	155825000	156435000	7	PEI within loop	no	no
420	1	155895000	156165000	ENSGALG00000033816	KCTD12	1	155825000	156435000	7	PEI within loop	no	no
421	1	155895000	156220000	ENSGALG00000033816	KCTD12	1	155825000	156435000	7	PEI within loop	no	no
422	1	156415000	156360000	ENSGALG00000016921	UCHL3	1	155825000	156435000	7	PEI within loop	no	no
423	1	155895000	156365000	ENSGALG00000033816	KCTD12	1	155825000	156435000	7	PEI within loop	no	no
424	1	156415000	156395000	ENSGALG00000016921	UCHL3	1	155825000	156435000	7	PEI within loop	no	no
425	1	156430000	156525000	ENSGALG00000016922		1	155825000	156435000	7	PEI across loop	yes	no
426	1	156430000	156540000	ENSGALG00000016922		1	155825000	156435000	7	PEI across loop	yes	no
427	1	156415000	156800000	ENSGALG00000016921	UCHL3	1	155825000	156435000	7	PEI across loop	no	no
428	1	156970000	157015000	ENSGALG00000016926	KLF12	1	156850000	157800000	6	PEI within loop	no	no
429	1	156970000	157150000	ENSGALG00000016926	KLF12	1	156850000	157800000	6	PEI within loop	no	no
430	1	157590000	157200000	ENSGALG00000016929	PIBF1	1	157210000	157595000	3	PEI across loop	yes	no
431	1	157590000	157200000	ENSGALG00000016930	DIS3	1	157210000	157595000	3	PEI across loop	yes	no
432	1	157590000	157210000	ENSGALG00000016929	PIBF1	1	157210000	157595000	3	PEI within loop	yes	yes
433	1	157590000	157210000	ENSGALG00000016930	DIS3	1	157210000	157595000	3	PEI within loop	yes	yes
434	1	157590000	157215000	ENSGALG00000016929	PIBF1	1	157210000	157595000	3	PEI within loop	yes	no
435	1	157590000	157215000	ENSGALG00000016930	DIS3	1	157210000	157595000	3	PEI within loop	yes	no
436	1	157455000	157265000	ENSGALG00000016927	KLF5	1	157210000	157595000	3	PEI within loop	no	no
437	1	157590000	157380000	ENSGALG00000016929	PIBF1	1	157210000	157595000	3	PEI within loop	yes	no
438	1	157590000	157380000	ENSGALG00000016930	DIS3	1	157210000	157595000	3	PEI within loop	yes	no
439	1	157455000	157415000	ENSGALG00000016927	KLF5	1	157210000	157595000	3	PEI within loop	no	no
440	1	157455000	157475000	ENSGALG00000016927	KLF5	1	157210000	157595000	3	PEI within loop	no	no
441	1	157455000	157505000	ENSGALG00000016927	KLF5	1	157210000	157595000	3	PEI within loop	no	no
442	1	157635000	157610000	ENSGALG00000016932	MZT1	1	156850000	157800000	6	PEI within loop	no	no
443	1	157640000	157615000	ENSGALG00000016931	BORA	1	156850000	157800000	6	PEI within loop	no	no
444	1	157635000	157615000	ENSGALG00000016932	MZT1	1	156850000	157800000	6	PEI within loop	no	no
445	1	157635000	157620000	ENSGALG00000016932	MZT1	1	156850000	157800000	6	PEI within loop	no	no
446	1	157640000	157625000	ENSGALG00000016931	BORA	1	156850000	157800000	6	PEI within loop	no	no
447	1	157635000	157650000	ENSGALG00000016932	MZT1	1	156850000	157800000	6	PEI within loop	no	no
448	1	157640000	158330000	ENSGALG00000016931	BORA	1	156850000	157800000	6	PEI across loop	no	no
449	1	157635000	158590000	ENSGALG00000016932	MZT1	1	156850000	157800000	6	PEI across loop	no	no
450	1	170315000	170020000	ENSGALG00000017002	FNDC3A	1	170240000	170460000	3	PEI across loop	no	no
451	1	170430000	170110000	ENSGALG00000017003	MLNR	1	170240000	170460000	3	PEI across loop	no	no
452	1	170445000	170235000	ENSGALG00000017004	CDADC1	1	170240000	170460000	3	PEI across loop	no	no
453	1	170445000	170245000	ENSGALG00000017004	CDADC1	1	170240000	170460000	3	PEI within loop	no	no
454	1	170430000	170250000	ENSGALG00000017003	MLNR	1	170240000	170460000	3	PEI within loop	no	no
455	1	170315000	170265000	ENSGALG00000017002	FNDC3A	1	170240000	170460000	3	PEI within loop	no	no
456	1	170315000	170300000	ENSGALG00000017002	FNDC3A	1	170240000	170460000	3	PEI within loop	no	no
457	1	170220000	170355000	ENSGALG00000050065	CYSLTR2	1	170205000	170460000	4	PEI within loop	no	no
458	1	170445000	170360000	ENSGALG00000017004	CDADC1	1	170240000	170460000	3	PEI within loop	no	no
459	1	170220000	170360000	ENSGALG00000050065	CYSLTR2	1	170205000	170460000	4	PEI within loop	no	no
460	1	170220000	170400000	ENSGALG00000050065	CYSLTR2	1	170205000	170460000	4	PEI within loop	no	no
461	1	170445000	170410000	ENSGALG00000017004	CDADC1	1	170240000	170460000	3	PEI within loop	no	no
462	1	170220000	170425000	ENSGALG00000050065	CYSLTR2	1	170205000	170460000	4	PEI within loop	no	no
463	1	170315000	170490000	ENSGALG00000017002	FNDC3A	1	170240000	170460000	3	PEI across loop	no	no
464	1	171875000	171685000	ENSGALG00000054550		1	171860000	172250000	2	PEI across loop	no	no
465	1	171900000	171885000	ENSGALG00000017034	FOXO1	1	171860000	172250000	2	PEI within loop	no	no
466	1	171900000	171915000	ENSGALG00000017034	FOXO1	1	171860000	172250000	2	PEI within loop	no	no
467	1	171900000	171955000	ENSGALG00000017034	FOXO1	1	171860000	172250000	2	PEI within loop	no	no
468	1	171900000	171990000	ENSGALG00000017034	FOXO1	1	171860000	172250000	2	PEI within loop	no	no
469	1	171875000	172045000	ENSGALG00000054550		1	171860000	172250000	2	PEI within loop	no	no
470	1	171900000	172080000	ENSGALG00000017034	FOXO1	1	171860000	172250000	2	PEI within loop	no	no
471	1	171900000	172085000	ENSGALG00000017034	FOXO1	1	171860000	172250000	2	PEI within loop	no	no
472	1	171900000	172130000	ENSGALG00000017034	FOXO1	1	171860000	172250000	2	PEI within loop	no	no
473	1	171875000	172135000	ENSGALG00000054550		1	171860000	172250000	2	PEI within loop	no	no
474	1	171875000	172140000	ENSGALG00000054550		1	171860000	172250000	2	PEI within loop	no	no
475	1	171900000	172145000	ENSGALG00000017034	FOXO1	1	171860000	172250000	2	PEI within loop	no	no
476	1	171875000	172150000	ENSGALG00000054550		1	171860000	172250000	2	PEI within loop	no	no
477	1	171900000	172160000	ENSGALG00000017034	FOXO1	1	171860000	172250000	2	PEI within loop	no	no
478	1	171875000	172160000	ENSGALG00000054550		1	171860000	172250000	2	PEI within loop	no	no
479	1	171900000	172165000	ENSGALG00000017034	FOXO1	1	171860000	172250000	2	PEI within loop	no	no
480	1	171875000	172170000	ENSGALG00000054550		1	171860000	172250000	2	PEI within loop	no	no
481	1	171900000	172175000	ENSGALG00000017034	FOXO1	1	171860000	172250000	2	PEI within loop	no	no
482	1	171900000	172180000	ENSGALG00000017034	FOXO1	1	171860000	172250000	2	PEI within loop	no	no
483	1	171875000	172190000	ENSGALG00000054550		1	171860000	172250000	2	PEI within loop	no	no
484	1	171900000	172200000	ENSGALG00000017034	FOXO1	1	171860000	172250000	2	PEI within loop	no	no
485	1	171875000	172205000	ENSGALG00000054550		1	171860000	172250000	2	PEI within loop	no	no
486	1	171900000	172215000	ENSGALG00000017034	FOXO1	1	171860000	172250000	2	PEI within loop	no	no
487	1	171900000	172230000	ENSGALG00000017034	FOXO1	1	171860000	172250000	2	PEI within loop	no	no
488	1	171900000	172235000	ENSGALG00000017034	FOXO1	1	171860000	172250000	2	PEI within loop	no	no
489	1	171900000	172240000	ENSGALG00000017034	FOXO1	1	171860000	172250000	2	PEI within loop	no	no
490	1	171875000	172245000	ENSGALG00000054550		1	171860000	172250000	2	PEI within loop	no	yes
491	1	171900000	172565000	ENSGALG00000017034	FOXO1	1	171860000	172250000	2	PEI across loop	no	no
492	1	173655000	173380000	ENSGALG00000017047	SUPT20H	1	173635000	173950000	6	PEI across loop	no	no
493	1	173655000	173400000	ENSGALG00000017047	SUPT20H	1	173635000	173950000	6	PEI across loop	no	no
494	1	173655000	173670000	ENSGALG00000017047	SUPT20H	1	173635000	173950000	6	PEI within loop	no	no
495	1	173795000	173765000	ENSGALG00000019087	RFXAP	1	173635000	173950000	6	PEI within loop	no	no
496	1	173755000	173810000	ENSGALG00000017050	SMAD9	1	173635000	173950000	6	PEI within loop	no	no
497	1	173795000	173815000	ENSGALG00000019087	RFXAP	1	173635000	173950000	6	PEI within loop	no	no
498	1	173850000	173815000	ENSGALG00000032028	SERTM1	1	173635000	173950000	6	PEI within loop	no	no
499	1	173850000	173830000	ENSGALG00000032028	SERTM1	1	173635000	173950000	6	PEI within loop	no	no
500	1	173700000	173840000	ENSGALG00000017048	EXOSC8	1	173635000	173950000	6	PEI within loop	no	no
501	1	173700000	173840000	ENSGALG00000017049	ALG5	1	173635000	173950000	6	PEI within loop	no	no
502	1	173700000	173940000	ENSGALG00000017048	EXOSC8	1	173635000	173950000	6	PEI within loop	no	no
503	1	173700000	173940000	ENSGALG00000017049	ALG5	1	173635000	173950000	6	PEI within loop	no	no
504	1	173850000	173945000	ENSGALG00000032028	SERTM1	1	173635000	173950000	6	PEI within loop	no	yes
505	1	173700000	173960000	ENSGALG00000017048	EXOSC8	1	173635000	173950000	6	PEI across loop	no	no
506	1	173700000	173960000	ENSGALG00000017049	ALG5	1	173635000	173950000	6	PEI across loop	no	no
507	1	173755000	173965000	ENSGALG00000017050	SMAD9	1	173635000	173950000	6	PEI across loop	no	no
508	1	173700000	174005000	ENSGALG00000017048	EXOSC8	1	173635000	173950000	6	PEI across loop	no	no
509	1	173700000	174005000	ENSGALG00000017049	ALG5	1	173635000	173950000	6	PEI across loop	no	no
510	1	176665000	176695000	ENSGALG00000017084	UBL3	1	176645000	176720000	1	PEI within loop	no	no
511	1	177365000	177140000	ENSGALG00000035726	FLT3	1	177205000	177380000	2	PEI across loop	no	no
512	1	177335000	177150000	ENSGALG00000017092	PAN3	1	177205000	177380000	2	PEI across loop	no	no
513	1	177335000	177170000	ENSGALG00000017092	PAN3	1	177205000	177380000	2	PEI across loop	no	no
514	1	177365000	177185000	ENSGALG00000035726	FLT3	1	177205000	177380000	2	PEI across loop	no	no
515	1	177365000	177210000	ENSGALG00000035726	FLT3	1	177205000	177380000	2	PEI within loop	no	no
516	1	177335000	177255000	ENSGALG00000017092	PAN3	1	177205000	177380000	2	PEI within loop	no	no
517	1	177335000	177300000	ENSGALG00000017092	PAN3	1	177205000	177380000	2	PEI within loop	no	no
518	1	177365000	177310000	ENSGALG00000035726	FLT3	1	177205000	177380000	2	PEI within loop	no	no
519	1	177335000	177355000	ENSGALG00000017092	PAN3	1	177205000	177380000	2	PEI within loop	no	no
520	1	177585000	177455000	ENSGALG00000017097	MTIF3	1	177465000	177595000	3	PEI across loop	no	no
521	1	177670000	177460000	ENSGALG00000034708	USP12	1	177620000	177730000	3	PEI across loop	no	no
522	1	177500000	177480000	ENSGALG00000039958		1	177465000	177595000	3	PEI within loop	no	no
523	1	177585000	177485000	ENSGALG00000017097	MTIF3	1	177465000	177595000	3	PEI within loop	no	no
524	1	177500000	177485000	ENSGALG00000039958		1	177465000	177595000	3	PEI within loop	no	no
525	1	177585000	177490000	ENSGALG00000017097	MTIF3	1	177465000	177595000	3	PEI within loop	no	no
526	1	177585000	177550000	ENSGALG00000017097	MTIF3	1	177465000	177595000	3	PEI within loop	no	no
527	1	177520000	177570000	ENSGALG00000017096	LNX2	1	177465000	177595000	3	PEI within loop	no	no
528	1	177520000	177580000	ENSGALG00000017096	LNX2	1	177465000	177595000	3	PEI within loop	no	no
529	1	177670000	177630000	ENSGALG00000034708	USP12	1	177620000	177730000	3	PEI within loop	no	no
530	1	177660000	177635000	ENSGALG00000027035	RPL21	1	177620000	177730000	3	PEI within loop	no	no
531	1	177660000	177640000	ENSGALG00000027035	RPL21	1	177620000	177730000	3	PEI within loop	no	no
532	1	177660000	177680000	ENSGALG00000027035	RPL21	1	177620000	177730000	3	PEI within loop	no	no
533	1	177670000	177700000	ENSGALG00000034708	USP12	1	177620000	177730000	3	PEI within loop	no	no
534	1	177670000	177720000	ENSGALG00000034708	USP12	1	177620000	177730000	3	PEI within loop	no	no
535	1	177670000	177725000	ENSGALG00000034708	USP12	1	177620000	177730000	3	PEI within loop	no	yes
536	1	177645000	177755000	ENSGALG00000017099	RASL11A	1	177620000	177730000	3	PEI across loop	no	no
537	1	178375000	178020000	ENSGALG00000043035	SHISA2	1	178200000	178390000	1	PEI across loop	no	no
538	1	178375000	178095000	ENSGALG00000043035	SHISA2	1	178200000	178390000	1	PEI across loop	no	no
539	1	178375000	178125000	ENSGALG00000043035	SHISA2	1	178200000	178390000	1	PEI across loop	no	no
540	1	178375000	178150000	ENSGALG00000043035	SHISA2	1	178200000	178390000	1	PEI across loop	no	no
541	1	178375000	178175000	ENSGALG00000043035	SHISA2	1	178200000	178390000	1	PEI across loop	no	no
542	1	178375000	178200000	ENSGALG00000043035	SHISA2	1	178200000	178390000	1	PEI within loop	no	yes
543	1	178375000	178330000	ENSGALG00000043035	SHISA2	1	178200000	178390000	1	PEI within loop	no	no
544	1	179100000	179020000	ENSGALG00000017122	SGCG	1	178990000	179225000	1	PEI within loop	no	no
545	1	179100000	179125000	ENSGALG00000017122	SGCG	1	178990000	179225000	1	PEI within loop	no	no
546	1	179100000	179575000	ENSGALG00000017122	SGCG	1	178990000	179225000	1	PEI across loop	no	no
547	1	181820000	181770000	ENSGALG00000017168	SLN	1	181780000	181895000	3	PEI across loop	no	no
548	1	181820000	181800000	ENSGALG00000017168	SLN	1	181780000	181895000	3	PEI within loop	no	no
549	1	181880000	181810000	ENSGALG00000017169	ELMOD1	1	181780000	181895000	3	PEI within loop	no	no
550	1	181880000	181810000	ENSGALG00000017170	ALKBH8	1	181780000	181895000	3	PEI within loop	no	no
551	1	181880000	181830000	ENSGALG00000017169	ELMOD1	1	181780000	181895000	3	PEI within loop	no	no
552	1	181880000	181830000	ENSGALG00000017170	ALKBH8	1	181780000	181895000	3	PEI within loop	no	no
553	1	181880000	181845000	ENSGALG00000017169	ELMOD1	1	181780000	181895000	3	PEI within loop	no	no
554	1	181880000	181845000	ENSGALG00000017170	ALKBH8	1	181780000	181895000	3	PEI within loop	no	no
555	1	181820000	181860000	ENSGALG00000017168	SLN	1	181780000	181895000	3	PEI within loop	no	no
556	1	181820000	181870000	ENSGALG00000017168	SLN	1	181780000	181895000	3	PEI within loop	no	no
557	1	181820000	181900000	ENSGALG00000017168	SLN	1	181780000	181895000	3	PEI across loop	no	no
558	1	183730000	183755000	ENSGALG00000017183	MMP13	1	183670000	183745000	4	PEI across loop	no	no
559	1	183715000	183815000	ENSGALG00000037273		1	183670000	183745000	4	PEI across loop	no	no
560	1	184700000	184575000	ENSGALG00000017196	ARHGAP42	1	184580000	184710000	1	PEI across loop	no	no
561	1	184700000	184600000	ENSGALG00000017196	ARHGAP42	1	184580000	184710000	1	PEI within loop	no	no
562	1	184700000	184605000	ENSGALG00000017196	ARHGAP42	1	184580000	184710000	1	PEI within loop	no	no
563	1	184700000	184625000	ENSGALG00000017196	ARHGAP42	1	184580000	184710000	1	PEI within loop	no	no
564	1	190010000	189795000	ENSGALG00000017242	FZD4	1	189825000	190020000	2	PEI across loop	no	no
565	1	190010000	189825000	ENSGALG00000017242	FZD4	1	189825000	190020000	2	PEI within loop	no	yes
566	1	190010000	189835000	ENSGALG00000017242	FZD4	1	189825000	190020000	2	PEI within loop	no	no
567	1	190000000	189835000	ENSGALG00000047269	TMEM135	1	189825000	190020000	2	PEI within loop	no	no
568	1	190010000	189840000	ENSGALG00000017242	FZD4	1	189825000	190020000	2	PEI within loop	no	no
569	1	190010000	189845000	ENSGALG00000017242	FZD4	1	189825000	190020000	2	PEI within loop	no	no
570	1	190000000	189845000	ENSGALG00000047269	TMEM135	1	189825000	190020000	2	PEI within loop	no	no
571	1	190010000	189850000	ENSGALG00000017242	FZD4	1	189825000	190020000	2	PEI within loop	no	no
572	1	190000000	189850000	ENSGALG00000047269	TMEM135	1	189825000	190020000	2	PEI within loop	no	no
573	1	190010000	189855000	ENSGALG00000017242	FZD4	1	189825000	190020000	2	PEI within loop	no	no
574	1	190000000	189855000	ENSGALG00000047269	TMEM135	1	189825000	190020000	2	PEI within loop	no	no
575	1	190000000	189865000	ENSGALG00000047269	TMEM135	1	189825000	190020000	2	PEI within loop	no	no
576	1	190000000	189880000	ENSGALG00000047269	TMEM135	1	189825000	190020000	2	PEI within loop	no	no
577	1	194560000	194385000	ENSGALG00000000690	GDPD4	1	194465000	194585000	2	PEI across loop	no	no
578	1	194560000	194440000	ENSGALG00000000690	GDPD4	1	194465000	194585000	2	PEI across loop	no	no
579	1	194560000	194445000	ENSGALG00000000690	GDPD4	1	194465000	194585000	2	PEI across loop	no	no
580	1	194560000	194450000	ENSGALG00000000690	GDPD4	1	194465000	194585000	2	PEI across loop	no	no
581	1	194480000	194465000	ENSGALG00000000681	PAK1	1	194460000	194560000	2	PEI within loop	no	no
582	1	194560000	194465000	ENSGALG00000000690	GDPD4	1	194465000	194585000	2	PEI within loop	no	yes
583	1	194480000	194495000	ENSGALG00000000681	PAK1	1	194460000	194560000	2	PEI within loop	no	no
584	1	194560000	194495000	ENSGALG00000000690	GDPD4	1	194465000	194585000	2	PEI within loop	no	no
585	1	194480000	194500000	ENSGALG00000000681	PAK1	1	194460000	194560000	2	PEI within loop	no	no
586	1	194480000	194515000	ENSGALG00000000681	PAK1	1	194460000	194560000	2	PEI within loop	no	no
587	1	194480000	194525000	ENSGALG00000000681	PAK1	1	194460000	194560000	2	PEI within loop	no	no
588	1	194480000	194530000	ENSGALG00000000681	PAK1	1	194460000	194560000	2	PEI within loop	no	no
589	1	194480000	194535000	ENSGALG00000000681	PAK1	1	194460000	194560000	2	PEI within loop	no	no
590	1	194480000	194545000	ENSGALG00000000681	PAK1	1	194460000	194560000	2	PEI within loop	no	no
591	1	194480000	194550000	ENSGALG00000000681	PAK1	1	194460000	194560000	2	PEI within loop	no	no
592	1	194480000	194555000	ENSGALG00000000681	PAK1	1	194460000	194560000	2	PEI within loop	no	yes
593	1	194480000	194570000	ENSGALG00000000681	PAK1	1	194460000	194560000	2	PEI across loop	no	no
594	1	194480000	194580000	ENSGALG00000000681	PAK1	1	194460000	194560000	2	PEI across loop	no	no
595	1	196650000	196050000	ENSGALG00000011214	SERPINH1	1	196585000	197025000	9	PEI across loop	no	no
596	1	196635000	196415000	ENSGALG00000017330	RPS3	1	196585000	197025000	9	PEI across loop	no	no
597	1	196615000	196480000	ENSGALG00000017326	ARHGEF17	1	196585000	197025000	9	PEI across loop	no	no
598	1	196635000	196495000	ENSGALG00000017330	RPS3	1	196585000	197025000	9	PEI across loop	no	no
599	1	196635000	196520000	ENSGALG00000017330	RPS3	1	196585000	197025000	9	PEI across loop	no	no
600	1	196635000	196535000	ENSGALG00000017330	RPS3	1	196585000	197025000	9	PEI across loop	no	no
601	1	196850000	196655000	ENSGALG00000017332	KLHL35	1	196585000	197025000	9	PEI within loop	no	no
602	1	196850000	196675000	ENSGALG00000017332	KLHL35	1	196585000	197025000	9	PEI within loop	no	no
603	1	196850000	196685000	ENSGALG00000017332	KLHL35	1	196585000	197025000	9	PEI within loop	no	no
604	1	196715000	196695000	ENSGALG00000034967	GDPD5	1	196585000	197025000	9	PEI within loop	no	no
605	1	196715000	196745000	ENSGALG00000034967	GDPD5	1	196585000	197025000	9	PEI within loop	no	no
606	1	196715000	196770000	ENSGALG00000034967	GDPD5	1	196585000	197025000	9	PEI within loop	no	no
607	1	196715000	196775000	ENSGALG00000034967	GDPD5	1	196585000	197025000	9	PEI within loop	no	no
608	1	196715000	196795000	ENSGALG00000034967	GDPD5	1	196585000	197025000	9	PEI within loop	no	no
609	1	196635000	196830000	ENSGALG00000017330	RPS3	1	196585000	197025000	9	PEI within loop	no	no
610	1	196850000	196835000	ENSGALG00000017332	KLHL35	1	196585000	197025000	9	PEI within loop	no	no
611	1	196850000	196870000	ENSGALG00000017332	KLHL35	1	196585000	197025000	9	PEI within loop	no	no
612	1	196930000	196895000	ENSGALG00000007441	MAP6	1	196585000	197025000	9	PEI within loop	no	no
613	1	197035000	196945000	ENSGALG00000022702	CHRNA10	1	196990000	197250000	15	PEI across loop	no	no
614	1	196650000	196960000	ENSGALG00000011214	SERPINH1	1	196585000	197025000	9	PEI within loop	no	no
615	1	196990000	196970000	ENSGALG00000032614	AT2	1	196585000	197025000	9	PEI within loop	no	no
616	1	196970000	196990000	ENSGALG00000040418	DGAT2	1	196585000	197025000	9	PEI within loop	no	no
617	1	197240000	197085000	ENSGALG00000054014		1	196990000	197250000	15	PEI within loop	no	no
618	1	197075000	197090000	ENSGALG00000027762	PGAP2	1	196990000	197250000	15	PEI within loop	no	no
619	1	197075000	197090000	ENSGALG00000040018	NUP98	1	196990000	197250000	15	PEI within loop	no	no
620	1	197075000	197145000	ENSGALG00000027762	PGAP2	1	196990000	197250000	15	PEI within loop	no	no
621	1	197075000	197145000	ENSGALG00000040018	NUP98	1	196990000	197250000	15	PEI within loop	no	no
622	1	197185000	197270000	ENSGALG00000029040		1	196990000	197250000	15	PEI across loop	no	no
623	1	197190000	197280000	ENSGALG00000019030		1	196990000	197250000	15	PEI across loop	no	no
624	1	197185000	197280000	ENSGALG00000029040		1	196990000	197250000	15	PEI across loop	no	no
625	1	197215000	197280000	ENSGALG00000031533		1	196990000	197250000	15	PEI across loop	no	no
626	1	197190000	197285000	ENSGALG00000019030		1	196990000	197250000	15	PEI across loop	no	no
627	1	197215000	197285000	ENSGALG00000031533		1	196990000	197250000	15	PEI across loop	no	no
628	1	197190000	197290000	ENSGALG00000019030		1	196990000	197250000	15	PEI across loop	no	no
629	1	197185000	197295000	ENSGALG00000029040		1	196990000	197250000	15	PEI across loop	no	no
630	1	197230000	197300000	ENSGALG00000053527		1	196990000	197250000	15	PEI across loop	no	no
631	1	197240000	197305000	ENSGALG00000054014		1	196990000	197250000	15	PEI across loop	no	no
632	1	197190000	197310000	ENSGALG00000019030		1	196990000	197250000	15	PEI across loop	no	no
633	1	197190000	197330000	ENSGALG00000019030		1	196990000	197250000	15	PEI across loop	no	no
634	1	197190000	197335000	ENSGALG00000019030		1	196990000	197250000	15	PEI across loop	no	no
635	1	197190000	197340000	ENSGALG00000019030		1	196990000	197250000	15	PEI across loop	no	no
636	1	197215000	197340000	ENSGALG00000031533		1	196990000	197250000	15	PEI across loop	no	no
637	1	197185000	197360000	ENSGALG00000029040		1	196990000	197250000	15	PEI across loop	no	no
638	1	197190000	197380000	ENSGALG00000019030		1	196990000	197250000	15	PEI across loop	no	no
639	1	197150000	197385000	ENSGALG00000027982		1	196990000	197250000	15	PEI across loop	no	no
640	1	197190000	197405000	ENSGALG00000019030		1	196990000	197250000	15	PEI across loop	no	no
641	2	10820000	11140000	ENSGALG00000006797	ADARB2	2	10585000	11150000	1	PEI within loop	no	no
642	2	11815000	11460000	ENSGALG00000054021		2	11540000	12085000	2	PEI across loop	no	no
643	2	11815000	11485000	ENSGALG00000054021		2	11540000	12085000	2	PEI across loop	no	no
644	2	11815000	11530000	ENSGALG00000054021		2	11540000	12085000	2	PEI across loop	no	no
645	2	11815000	11545000	ENSGALG00000054021		2	11540000	12085000	2	PEI within loop	no	no
646	2	11815000	11630000	ENSGALG00000054021		2	11540000	12085000	2	PEI within loop	no	no
647	2	11815000	11655000	ENSGALG00000054021		2	11540000	12085000	2	PEI within loop	no	no
648	2	11815000	11695000	ENSGALG00000054021		2	11540000	12085000	2	PEI within loop	no	no
649	2	11815000	11720000	ENSGALG00000054021		2	11540000	12085000	2	PEI within loop	no	no
650	2	11815000	11845000	ENSGALG00000054021		2	11540000	12085000	2	PEI within loop	no	no
651	2	11815000	11855000	ENSGALG00000054021		2	11540000	12085000	2	PEI within loop	no	no
652	2	11815000	11870000	ENSGALG00000054021		2	11540000	12085000	2	PEI within loop	no	no
653	2	11815000	11980000	ENSGALG00000054021		2	11540000	12085000	2	PEI within loop	no	no
654	2	11815000	11995000	ENSGALG00000054021		2	11540000	12085000	2	PEI within loop	no	no
655	2	11815000	12015000	ENSGALG00000054021		2	11540000	12085000	2	PEI within loop	no	no
656	2	11815000	12050000	ENSGALG00000054021		2	11540000	12085000	2	PEI within loop	no	no
657	2	11815000	12060000	ENSGALG00000054021		2	11540000	12085000	2	PEI within loop	no	no
658	2	11815000	12110000	ENSGALG00000054021		2	11540000	12085000	2	PEI across loop	no	no
659	2	11815000	12165000	ENSGALG00000054021		2	11540000	12085000	2	PEI across loop	no	no
660	2	11815000	12205000	ENSGALG00000054021		2	11540000	12085000	2	PEI across loop	no	no
661	2	11815000	12220000	ENSGALG00000054021		2	11540000	12085000	2	PEI across loop	no	no
662	2	11815000	12240000	ENSGALG00000054021		2	11540000	12085000	2	PEI across loop	no	no
663	2	11815000	12260000	ENSGALG00000054021		2	11540000	12085000	2	PEI across loop	no	no
664	2	11815000	12340000	ENSGALG00000054021		2	11540000	12085000	2	PEI across loop	no	no
665	2	11815000	12465000	ENSGALG00000054021		2	11540000	12085000	2	PEI across loop	no	no
666	2	11815000	12495000	ENSGALG00000054021		2	11540000	12085000	2	PEI across loop	no	no
667	2	15910000	15865000	ENSGALG00000050814		2	15865000	15920000	3	PEI within loop	no	yes
668	2	15910000	15875000	ENSGALG00000050814		2	15865000	15920000	3	PEI within loop	no	no
669	2	15885000	15925000	ENSGALG00000053860		2	15865000	15920000	3	PEI across loop	no	no
670	2	17820000	17465000	ENSGALG00000007914	DNAJC1	2	17480000	18070000	7	PEI across loop	no	no
671	2	17745000	17470000	ENSGALG00000007900	COMMD3	2	17480000	18070000	7	PEI across loop	no	no
672	2	17745000	17490000	ENSGALG00000007900	COMMD3	2	17480000	18070000	7	PEI within loop	no	no
673	2	17540000	17510000	ENSGALG00000007877	PIP4K2A	2	17480000	18070000	7	PEI within loop	no	no
674	2	17540000	17515000	ENSGALG00000007877	PIP4K2A	2	17480000	18070000	7	PEI within loop	no	no
675	2	17730000	17515000	ENSGALG00000007892	SPAG6	2	17480000	18070000	7	PEI within loop	no	no
676	2	17500000	17575000	ENSGALG00000007864	ARMC3	2	17480000	18070000	7	PEI within loop	no	no
677	2	17500000	17580000	ENSGALG00000007864	ARMC3	2	17480000	18070000	7	PEI within loop	no	no
678	2	17730000	17580000	ENSGALG00000007892	SPAG6	2	17480000	18070000	7	PEI within loop	no	no
679	2	17500000	17625000	ENSGALG00000007864	ARMC3	2	17480000	18070000	7	PEI within loop	no	no
680	2	17740000	17630000	ENSGALG00000041267	BMI1	2	17480000	18070000	7	PEI within loop	no	no
681	2	17500000	17640000	ENSGALG00000007864	ARMC3	2	17480000	18070000	7	PEI within loop	no	no
682	2	17540000	17645000	ENSGALG00000007877	PIP4K2A	2	17480000	18070000	7	PEI within loop	no	no
683	2	17500000	17650000	ENSGALG00000007864	ARMC3	2	17480000	18070000	7	PEI within loop	no	no
684	2	17740000	17660000	ENSGALG00000041267	BMI1	2	17480000	18070000	7	PEI within loop	no	no
685	2	17730000	17680000	ENSGALG00000007892	SPAG6	2	17480000	18070000	7	PEI within loop	no	no
686	2	17745000	17715000	ENSGALG00000007900	COMMD3	2	17480000	18070000	7	PEI within loop	no	no
687	2	17740000	17715000	ENSGALG00000041267	BMI1	2	17480000	18070000	7	PEI within loop	no	no
688	2	17820000	17745000	ENSGALG00000007914	DNAJC1	2	17480000	18070000	7	PEI within loop	no	no
689	2	17820000	17775000	ENSGALG00000007914	DNAJC1	2	17480000	18070000	7	PEI within loop	no	no
690	2	17745000	17820000	ENSGALG00000007900	COMMD3	2	17480000	18070000	7	PEI within loop	no	no
691	2	18030000	17820000	ENSGALG00000007928	MLLT10	2	17480000	18070000	7	PEI within loop	no	no
692	2	18030000	17850000	ENSGALG00000007928	MLLT10	2	17480000	18070000	7	PEI within loop	no	no
693	2	17820000	17865000	ENSGALG00000007914	DNAJC1	2	17480000	18070000	7	PEI within loop	no	no
694	2	17730000	17920000	ENSGALG00000007892	SPAG6	2	17480000	18070000	7	PEI within loop	no	no
695	2	18030000	17920000	ENSGALG00000007928	MLLT10	2	17480000	18070000	7	PEI within loop	no	no
696	2	17730000	17960000	ENSGALG00000007892	SPAG6	2	17480000	18070000	7	PEI within loop	no	no
697	2	18030000	17970000	ENSGALG00000007928	MLLT10	2	17480000	18070000	7	PEI within loop	no	no
698	2	17820000	18030000	ENSGALG00000007914	DNAJC1	2	17480000	18070000	7	PEI within loop	no	no
699	2	17740000	18040000	ENSGALG00000041267	BMI1	2	17480000	18070000	7	PEI within loop	no	no
700	2	17820000	18045000	ENSGALG00000007914	DNAJC1	2	17480000	18070000	7	PEI within loop	no	no
701	2	17730000	18055000	ENSGALG00000007892	SPAG6	2	17480000	18070000	7	PEI within loop	no	no
702	2	17540000	18090000	ENSGALG00000007877	PIP4K2A	2	17480000	18070000	7	PEI across loop	no	no
703	2	18120000	18175000	ENSGALG00000037769	NEBL	2	18105000	18310000	2	PEI within loop	no	no
704	2	18120000	18230000	ENSGALG00000037769	NEBL	2	18105000	18310000	2	PEI within loop	no	no
705	2	18120000	18290000	ENSGALG00000037769	NEBL	2	18105000	18310000	2	PEI within loop	no	no
706	2	18120000	18305000	ENSGALG00000037769	NEBL	2	18105000	18310000	2	PEI within loop	no	yes
707	2	18120000	18310000	ENSGALG00000037769	NEBL	2	18105000	18310000	2	PEI across loop	no	no
708	2	18120000	18315000	ENSGALG00000037769	NEBL	2	18105000	18310000	2	PEI across loop	no	no
709	2	19815000	19795000	ENSGALG00000008686	TRDMT1	2	19785000	19990000	3	PEI within loop	no	no
710	2	19800000	19820000	ENSGALG00000008677	VIM	2	19785000	19990000	3	PEI within loop	no	no
711	2	19850000	19820000	ENSGALG00000008704	CUBN	2	19785000	19990000	3	PEI within loop	no	no
712	2	19815000	19865000	ENSGALG00000008686	TRDMT1	2	19785000	19990000	3	PEI within loop	no	no
713	2	19815000	19870000	ENSGALG00000008686	TRDMT1	2	19785000	19990000	3	PEI within loop	no	no
714	2	19800000	19875000	ENSGALG00000008677	VIM	2	19785000	19990000	3	PEI within loop	no	no
715	2	19815000	19875000	ENSGALG00000008686	TRDMT1	2	19785000	19990000	3	PEI within loop	no	no
716	2	19815000	19895000	ENSGALG00000008686	TRDMT1	2	19785000	19990000	3	PEI within loop	no	no
717	2	19850000	19930000	ENSGALG00000008704	CUBN	2	19785000	19990000	3	PEI within loop	no	no
718	2	19800000	19935000	ENSGALG00000008677	VIM	2	19785000	19990000	3	PEI within loop	no	no
719	2	19800000	19940000	ENSGALG00000008677	VIM	2	19785000	19990000	3	PEI within loop	no	no
720	2	19800000	19945000	ENSGALG00000008677	VIM	2	19785000	19990000	3	PEI within loop	no	no
721	2	19800000	19955000	ENSGALG00000008677	VIM	2	19785000	19990000	3	PEI within loop	no	no
722	2	19800000	19960000	ENSGALG00000008677	VIM	2	19785000	19990000	3	PEI within loop	no	no
723	2	19800000	19965000	ENSGALG00000008677	VIM	2	19785000	19990000	3	PEI within loop	no	no
724	2	19815000	19970000	ENSGALG00000008686	TRDMT1	2	19785000	19990000	3	PEI within loop	no	no
725	2	19800000	19975000	ENSGALG00000008677	VIM	2	19785000	19990000	3	PEI within loop	no	no
726	2	19800000	19980000	ENSGALG00000008677	VIM	2	19785000	19990000	3	PEI within loop	no	no
727	2	19815000	19980000	ENSGALG00000008686	TRDMT1	2	19785000	19990000	3	PEI within loop	no	no
728	2	19800000	19985000	ENSGALG00000008677	VIM	2	19785000	19990000	3	PEI within loop	no	yes
729	2	19815000	19985000	ENSGALG00000008686	TRDMT1	2	19785000	19990000	3	PEI within loop	no	yes
730	2	19800000	19990000	ENSGALG00000008677	VIM	2	19785000	19990000	3	PEI across loop	no	no
731	2	19815000	19995000	ENSGALG00000008686	TRDMT1	2	19785000	19990000	3	PEI across loop	no	no
732	2	19815000	20010000	ENSGALG00000008686	TRDMT1	2	19785000	19990000	3	PEI across loop	no	no
733	2	22835000	22690000	ENSGALG00000009476	CDK6	2	22745000	22915000	1	PEI across loop	no	no
734	2	22835000	22720000	ENSGALG00000009476	CDK6	2	22745000	22915000	1	PEI across loop	no	no
735	2	22835000	22725000	ENSGALG00000009476	CDK6	2	22745000	22915000	1	PEI across loop	no	no
736	2	22835000	22735000	ENSGALG00000009476	CDK6	2	22745000	22915000	1	PEI across loop	no	no
737	2	22835000	22760000	ENSGALG00000009476	CDK6	2	22745000	22915000	1	PEI within loop	no	no
738	2	22835000	22770000	ENSGALG00000009476	CDK6	2	22745000	22915000	1	PEI within loop	no	no
739	2	22835000	22855000	ENSGALG00000009476	CDK6	2	22745000	22915000	1	PEI within loop	no	no
740	2	22835000	22900000	ENSGALG00000009476	CDK6	2	22745000	22915000	1	PEI within loop	no	no
741	2	22835000	22910000	ENSGALG00000009476	CDK6	2	22745000	22915000	1	PEI within loop	no	yes
742	2	23405000	23215000	ENSGALG00000024485	BET1	2	23315000	23455000	1	PEI across loop	no	no
743	2	23405000	23285000	ENSGALG00000024485	BET1	2	23315000	23455000	1	PEI across loop	no	no
744	2	23310000	23290000	ENSGALG00000009512	TFPI2	2	23230000	23440000	3	PEI within loop	no	no
745	2	23405000	23310000	ENSGALG00000024485	BET1	2	23315000	23455000	1	PEI across loop	no	no
746	2	23405000	23325000	ENSGALG00000024485	BET1	2	23315000	23455000	1	PEI within loop	no	no
747	2	23310000	23350000	ENSGALG00000009512	TFPI2	2	23230000	23440000	3	PEI within loop	no	no
748	2	23310000	23355000	ENSGALG00000009512	TFPI2	2	23230000	23440000	3	PEI within loop	no	no
749	2	23310000	23365000	ENSGALG00000009512	TFPI2	2	23230000	23440000	3	PEI within loop	no	no
750	2	23305000	23385000	ENSGALG00000035994		2	23230000	23440000	3	PEI within loop	no	no
751	2	23305000	23390000	ENSGALG00000035994		2	23230000	23440000	3	PEI within loop	no	no
752	2	23310000	23400000	ENSGALG00000009512	TFPI2	2	23230000	23440000	3	PEI within loop	no	no
753	2	23310000	23405000	ENSGALG00000009512	TFPI2	2	23230000	23440000	3	PEI within loop	no	no
754	2	23310000	23410000	ENSGALG00000009512	TFPI2	2	23230000	23440000	3	PEI within loop	no	no
755	2	23305000	23420000	ENSGALG00000035994		2	23230000	23440000	3	PEI within loop	no	no
756	2	23305000	23425000	ENSGALG00000035994		2	23230000	23440000	3	PEI within loop	no	no
757	2	23310000	23435000	ENSGALG00000009512	TFPI2	2	23230000	23440000	3	PEI within loop	no	yes
758	2	23310000	23440000	ENSGALG00000009512	TFPI2	2	23230000	23440000	3	PEI across loop	no	no
759	2	23305000	23440000	ENSGALG00000035994		2	23230000	23440000	3	PEI across loop	no	no
760	2	23305000	23445000	ENSGALG00000035994		2	23230000	23440000	3	PEI across loop	no	no
761	2	23310000	23450000	ENSGALG00000009512	TFPI2	2	23230000	23440000	3	PEI across loop	no	no
762	2	23310000	23460000	ENSGALG00000009512	TFPI2	2	23230000	23440000	3	PEI across loop	no	no
763	2	23305000	23465000	ENSGALG00000035994		2	23230000	23440000	3	PEI across loop	no	no
764	2	23310000	23495000	ENSGALG00000009512	TFPI2	2	23230000	23440000	3	PEI across loop	no	no
765	2	26015000	26000000	ENSGALG00000025999	NDUFA4	2	25085000	26060000	4	PEI within loop	no	no
766	2	26035000	26020000	ENSGALG00000038041	PHF14	2	25085000	26060000	4	PEI within loop	no	no
767	2	26015000	26030000	ENSGALG00000025999	NDUFA4	2	25085000	26060000	4	PEI within loop	no	no
768	2	26015000	26045000	ENSGALG00000025999	NDUFA4	2	25085000	26060000	4	PEI within loop	no	no
769	2	26035000	26050000	ENSGALG00000038041	PHF14	2	25085000	26060000	4	PEI within loop	no	no
770	2	26035000	26060000	ENSGALG00000038041	PHF14	2	25085000	26060000	4	PEI across loop	no	no
771	2	26800000	26850000	ENSGALG00000027757	ARL4A	2	26775000	27025000	1	PEI within loop	no	no
772	2	26800000	26865000	ENSGALG00000027757	ARL4A	2	26775000	27025000	1	PEI within loop	no	no
773	2	26800000	26885000	ENSGALG00000027757	ARL4A	2	26775000	27025000	1	PEI within loop	no	no
774	2	26800000	26930000	ENSGALG00000027757	ARL4A	2	26775000	27025000	1	PEI within loop	no	no
775	2	26800000	27005000	ENSGALG00000027757	ARL4A	2	26775000	27025000	1	PEI within loop	no	no
776	2	26800000	27035000	ENSGALG00000027757	ARL4A	2	26775000	27025000	1	PEI across loop	no	no
777	2	26800000	27065000	ENSGALG00000027757	ARL4A	2	26775000	27025000	1	PEI across loop	no	no
778	2	27335000	27310000	ENSGALG00000035504	ETV1	2	27065000	27635000	1	PEI within loop	no	no
779	2	26800000	27640000	ENSGALG00000027757	ARL4A	2	26775000	27025000	1	PEI across loop	no	no
780	2	30740000	30660000	ENSGALG00000034024	RAPGEF5	2	30630000	30820000	1	PEI within loop	no	no
781	2	30740000	30720000	ENSGALG00000034024	RAPGEF5	2	30630000	30820000	1	PEI within loop	no	no
782	2	30740000	30760000	ENSGALG00000034024	RAPGEF5	2	30630000	30820000	1	PEI within loop	no	no
783	2	30740000	30765000	ENSGALG00000034024	RAPGEF5	2	30630000	30820000	1	PEI within loop	no	no
784	2	30740000	30815000	ENSGALG00000034024	RAPGEF5	2	30630000	30820000	1	PEI within loop	no	yes
785	2	31710000	31645000	ENSGALG00000011007	OSBPL3	2	31635000	31760000	1	PEI within loop	no	no
786	2	31710000	31685000	ENSGALG00000011007	OSBPL3	2	31635000	31760000	1	PEI within loop	no	no
787	2	32215000	32090000	ENSGALG00000011046	SNX10	2	32105000	32245000	3	PEI across loop	no	no
788	2	32215000	32095000	ENSGALG00000011046	SNX10	2	32105000	32245000	3	PEI across loop	no	no
789	2	32195000	32100000	ENSGALG00000011036	HNRNPA2B1	2	32105000	32245000	3	PEI across loop	no	no
790	2	32190000	32105000	ENSGALG00000011038	CBX3	2	32105000	32245000	3	PEI within loop	no	yes
791	2	32215000	32105000	ENSGALG00000011046	SNX10	2	32105000	32245000	3	PEI within loop	no	yes
792	2	32215000	32110000	ENSGALG00000011046	SNX10	2	32105000	32245000	3	PEI within loop	no	no
793	2	32195000	32125000	ENSGALG00000011036	HNRNPA2B1	2	32105000	32245000	3	PEI within loop	no	no
794	2	32215000	32125000	ENSGALG00000011046	SNX10	2	32105000	32245000	3	PEI within loop	no	no
795	2	32215000	32150000	ENSGALG00000011046	SNX10	2	32105000	32245000	3	PEI within loop	no	no
796	2	32215000	32170000	ENSGALG00000011046	SNX10	2	32105000	32245000	3	PEI within loop	no	no
797	2	32215000	32180000	ENSGALG00000011046	SNX10	2	32105000	32245000	3	PEI within loop	no	no
798	2	32500000	32195000	ENSGALG00000030081	SKAP2	2	32410000	32620000	4	PEI across loop	no	no
799	2	32610000	32250000	ENSGALG00000022622	HOXA4	2	32410000	32620000	4	PEI across loop	no	no
800	2	32610000	32385000	ENSGALG00000022622	HOXA4	2	32410000	32620000	4	PEI across loop	no	no
801	2	32610000	32395000	ENSGALG00000022622	HOXA4	2	32410000	32620000	4	PEI across loop	no	no
802	2	32610000	32400000	ENSGALG00000022622	HOXA4	2	32410000	32620000	4	PEI across loop	no	no
803	2	32610000	32405000	ENSGALG00000022622	HOXA4	2	32410000	32620000	4	PEI across loop	no	no
804	2	32610000	32425000	ENSGALG00000022622	HOXA4	2	32410000	32620000	4	PEI within loop	no	no
805	2	32610000	32435000	ENSGALG00000022622	HOXA4	2	32410000	32620000	4	PEI within loop	no	no
806	2	32610000	32450000	ENSGALG00000022622	HOXA4	2	32410000	32620000	4	PEI within loop	no	no
807	2	32610000	32475000	ENSGALG00000022622	HOXA4	2	32410000	32620000	4	PEI within loop	no	no
808	2	32610000	32490000	ENSGALG00000022622	HOXA4	2	32410000	32620000	4	PEI within loop	no	no
809	2	32610000	32495000	ENSGALG00000022622	HOXA4	2	32410000	32620000	4	PEI within loop	no	no
810	2	32580000	32530000	ENSGALG00000028095	HOXA1	2	32410000	32620000	4	PEI within loop	no	no
811	2	32580000	32530000	ENSGALG00000040521	HOXA2	2	32410000	32620000	4	PEI within loop	no	no
812	2	32500000	32620000	ENSGALG00000030081	SKAP2	2	32410000	32620000	4	PEI across loop	no	no
813	2	32500000	32625000	ENSGALG00000030081	SKAP2	2	32410000	32620000	4	PEI across loop	no	no
814	2	32500000	32640000	ENSGALG00000030081	SKAP2	2	32410000	32620000	4	PEI across loop	no	no
815	2	32215000	32650000	ENSGALG00000011046	SNX10	2	32105000	32245000	3	PEI across loop	no	no
816	2	32610000	32670000	ENSGALG00000022622	HOXA4	2	32410000	32620000	4	PEI across loop	no	no
817	2	34415000	34310000	ENSGALG00000011241	RFTN1	2	34310000	34420000	1	PEI within loop	yes	yes
818	2	34415000	34325000	ENSGALG00000011241	RFTN1	2	34310000	34420000	1	PEI within loop	yes	no
819	2	34415000	34335000	ENSGALG00000011241	RFTN1	2	34310000	34420000	1	PEI within loop	yes	no
820	2	34415000	34695000	ENSGALG00000011241	RFTN1	2	34310000	34420000	1	PEI across loop	yes	no
821	2	35485000	34730000	ENSGALG00000011262	KCNH8	2	35475000	36750000	9	PEI across loop	no	no
822	2	34950000	34800000	ENSGALG00000011251	TBC1D5	2	34805000	35375000	2	PEI across loop	no	no
823	2	34950000	34925000	ENSGALG00000011251	TBC1D5	2	34805000	35375000	2	PEI within loop	no	no
824	2	34950000	35005000	ENSGALG00000011251	TBC1D5	2	34805000	35375000	2	PEI within loop	no	no
825	2	35240000	35090000	ENSGALG00000011254	SATB1	2	34805000	35375000	2	PEI within loop	no	no
826	2	35240000	35305000	ENSGALG00000011254	SATB1	2	34805000	35375000	2	PEI within loop	no	no
827	2	35240000	35325000	ENSGALG00000011254	SATB1	2	34805000	35375000	2	PEI within loop	no	no
828	2	35600000	35575000	ENSGALG00000048569		2	35500000	36750000	8	PEI within loop	no	no
829	2	35600000	35685000	ENSGALG00000048569		2	35500000	36750000	8	PEI within loop	no	no
830	2	35485000	35695000	ENSGALG00000011262	KCNH8	2	35475000	36750000	9	PEI within loop	no	no
831	2	35485000	35720000	ENSGALG00000011262	KCNH8	2	35475000	36750000	9	PEI within loop	no	no
832	2	35760000	35780000	ENSGALG00000011272	RAB5A	2	35735000	36960000	8	PEI within loop	no	no
833	2	35785000	35800000	ENSGALG00000044362	PP2D1	2	35735000	36960000	8	PEI within loop	no	no
834	2	35485000	35825000	ENSGALG00000011262	KCNH8	2	35475000	36750000	9	PEI within loop	no	no
835	2	36190000	36050000	ENSGALG00000054026		2	35735000	36960000	8	PEI within loop	no	no
836	2	36190000	36170000	ENSGALG00000054026		2	35735000	36960000	8	PEI within loop	no	no
837	2	35790000	36185000	ENSGALG00000011278	KAT2B	2	35735000	36960000	8	PEI within loop	no	no
838	2	36600000	36620000	ENSGALG00000011283		2	35735000	36960000	8	PEI within loop	no	no
839	2	36600000	36650000	ENSGALG00000011283		2	35735000	36960000	8	PEI within loop	no	no
840	2	35485000	36690000	ENSGALG00000011262	KCNH8	2	35475000	36750000	9	PEI within loop	no	no
841	2	36800000	36935000	ENSGALG00000033593	UBE2E2	2	35735000	36960000	8	PEI within loop	no	no
842	2	35485000	37020000	ENSGALG00000011262	KCNH8	2	35475000	36750000	9	PEI across loop	no	no
843	2	37255000	37115000	ENSGALG00000011294	THRB	2	37195000	37415000	1	PEI across loop	no	no
844	2	37255000	37190000	ENSGALG00000011294	THRB	2	37195000	37415000	1	PEI across loop	no	no
845	2	42145000	42120000	ENSGALG00000043415	ACPP	2	42115000	42180000	1	PEI within loop	no	no
846	2	42145000	42125000	ENSGALG00000043415	ACPP	2	42115000	42180000	1	PEI within loop	no	no
847	2	42145000	42170000	ENSGALG00000043415	ACPP	2	42115000	42180000	1	PEI within loop	no	no
848	2	42915000	42880000	ENSGALG00000036309	LARS2	2	42910000	42935000	1	PEI across loop	no	no
849	2	42915000	42935000	ENSGALG00000036309	LARS2	2	42910000	42935000	1	PEI across loop	no	no
850	2	42915000	42995000	ENSGALG00000036309	LARS2	2	42910000	42935000	1	PEI across loop	no	no
851	2	44310000	44395000	ENSGALG00000038069	CCR8	2	44245000	44325000	4	PEI across loop	no	no
852	2	44310000	44395000	ENSGALG00000041275	SLC25A38	2	44245000	44325000	4	PEI across loop	no	no
853	2	44250000	44535000	ENSGALG00000042706	TMC2	2	44245000	44325000	4	PEI across loop	no	no
854	2	45700000	45615000	ENSGALG00000039092	STAC	2	45580000	45840000	1	PEI within loop	no	no
855	2	45700000	45645000	ENSGALG00000039092	STAC	2	45580000	45840000	1	PEI within loop	no	no
856	2	45700000	45660000	ENSGALG00000039092	STAC	2	45580000	45840000	1	PEI within loop	no	no
857	2	45700000	45685000	ENSGALG00000039092	STAC	2	45580000	45840000	1	PEI within loop	no	no
858	2	45700000	45795000	ENSGALG00000039092	STAC	2	45580000	45840000	1	PEI within loop	no	no
859	2	45700000	45805000	ENSGALG00000039092	STAC	2	45580000	45840000	1	PEI within loop	no	no
860	2	45870000	45835000	ENSGALG00000034493	DCLK3	2	45830000	46710000	12	PEI within loop	no	no
861	2	45960000	45925000	ENSGALG00000039169	MLH1	2	45830000	46710000	12	PEI within loop	no	no
862	2	45960000	45935000	ENSGALG00000039169	MLH1	2	45830000	46710000	12	PEI within loop	no	no
863	2	45935000	45960000	ENSGALG00000037629	TRANK1	2	45830000	46710000	12	PEI within loop	no	no
864	2	46705000	46095000	ENSGALG00000036301	KIAA0895	2	45830000	46710000	12	PEI within loop	yes	no
865	2	46210000	46270000	ENSGALG00000032363	GPR141	2	45830000	46710000	12	PEI within loop	no	no
866	2	46320000	46285000	ENSGALG00000035492	ELMO1	2	45830000	46710000	12	PEI within loop	no	no
867	2	46320000	46295000	ENSGALG00000035492	ELMO1	2	45830000	46710000	12	PEI within loop	no	no
868	2	46320000	46300000	ENSGALG00000035492	ELMO1	2	45830000	46710000	12	PEI within loop	no	no
869	2	46090000	46330000	ENSGALG00000031997	SFRP4	2	45830000	46710000	12	PEI within loop	no	no
870	2	46090000	46330000	ENSGALG00000042063		2	45830000	46710000	12	PEI within loop	no	no
871	2	46210000	46390000	ENSGALG00000032363	GPR141	2	45830000	46710000	12	PEI within loop	no	no
872	2	46705000	46410000	ENSGALG00000036301	KIAA0895	2	45830000	46710000	12	PEI within loop	yes	no
873	2	46705000	46435000	ENSGALG00000036301	KIAA0895	2	45830000	46710000	12	PEI within loop	yes	no
874	2	46600000	46520000	ENSGALG00000035505	AOAH	2	45830000	46710000	12	PEI within loop	no	no
875	2	46600000	46530000	ENSGALG00000035505	AOAH	2	45830000	46710000	12	PEI within loop	no	no
876	2	46600000	46555000	ENSGALG00000035505	AOAH	2	45830000	46710000	12	PEI within loop	no	no
877	2	46320000	46670000	ENSGALG00000035492	ELMO1	2	45830000	46710000	12	PEI within loop	no	no
878	2	47230000	47015000	ENSGALG00000038978		2	47220000	47355000	1	PEI across loop	no	no
879	2	47170000	47020000	ENSGALG00000032097	TBX20	2	47015000	47205000	1	PEI within loop	no	no
880	2	47230000	47035000	ENSGALG00000038978		2	47220000	47355000	1	PEI across loop	no	no
881	2	47170000	47095000	ENSGALG00000032097	TBX20	2	47015000	47205000	1	PEI within loop	no	no
882	2	47170000	47105000	ENSGALG00000032097	TBX20	2	47015000	47205000	1	PEI within loop	no	no
883	2	47375000	47245000	ENSGALG00000041820	NPSR1	2	47220000	47910000	3	PEI within loop	no	no
884	2	47230000	47335000	ENSGALG00000038978		2	47220000	47355000	1	PEI within loop	no	no
885	2	47230000	47350000	ENSGALG00000038978		2	47220000	47355000	1	PEI within loop	no	yes
886	2	47230000	47355000	ENSGALG00000038978		2	47220000	47355000	1	PEI across loop	no	no
887	2	47230000	47370000	ENSGALG00000038978		2	47220000	47355000	1	PEI across loop	no	no
888	2	47375000	47390000	ENSGALG00000041820	NPSR1	2	47220000	47910000	3	PEI within loop	no	no
889	2	47230000	47405000	ENSGALG00000038978		2	47220000	47355000	1	PEI across loop	no	no
890	2	47230000	47415000	ENSGALG00000038978		2	47220000	47355000	1	PEI across loop	no	no
891	2	47230000	47425000	ENSGALG00000038978		2	47220000	47355000	1	PEI across loop	no	no
892	2	47230000	47430000	ENSGALG00000038978		2	47220000	47355000	1	PEI across loop	no	no
893	2	47375000	47430000	ENSGALG00000041820	NPSR1	2	47220000	47910000	3	PEI within loop	no	no
894	2	48865000	48635000	ENSGALG00000029378	ITGA9	2	48640000	48885000	1	PEI across loop	no	no
895	2	48865000	48650000	ENSGALG00000029378	ITGA9	2	48640000	48885000	1	PEI within loop	no	no
896	2	48865000	48730000	ENSGALG00000029378	ITGA9	2	48640000	48885000	1	PEI within loop	no	no
897	2	48865000	48890000	ENSGALG00000029378	ITGA9	2	48640000	48885000	1	PEI across loop	no	no
898	2	49660000	49385000	ENSGALG00000031713		2	49400000	49680000	1	PEI across loop	no	no
899	2	50585000	50360000	ENSGALG00000034616	INHBA	2	50370000	50620000	1	PEI across loop	no	no
900	2	50585000	50375000	ENSGALG00000034616	INHBA	2	50370000	50620000	1	PEI within loop	no	no
901	2	50585000	50395000	ENSGALG00000034616	INHBA	2	50370000	50620000	1	PEI within loop	no	no
902	2	51145000	50710000	ENSGALG00000040161	C7orf25	2	50925000	52145000	11	PEI across loop	no	no
903	2	50890000	50835000	ENSGALG00000040266	GLI3	2	50385000	52145000	13	PEI within loop	no	no
904	2	51145000	51125000	ENSGALG00000040161	C7orf25	2	50925000	52145000	11	PEI within loop	no	no
905	2	51145000	51130000	ENSGALG00000040161	C7orf25	2	50925000	52145000	11	PEI within loop	no	no
906	2	51250000	51155000	ENSGALG00000037193	HECW1	2	50925000	52145000	11	PEI within loop	no	no
907	2	51155000	51250000	ENSGALG00000037258	MRPL32	2	50925000	52145000	11	PEI within loop	no	no
908	2	51155000	51250000	ENSGALG00000039387	PSMA2	2	50925000	52145000	11	PEI within loop	no	no
909	2	51250000	51320000	ENSGALG00000037193	HECW1	2	50925000	52145000	11	PEI within loop	no	no
910	2	51250000	51390000	ENSGALG00000037193	HECW1	2	50925000	52145000	11	PEI within loop	no	no
911	2	51250000	51415000	ENSGALG00000037193	HECW1	2	50925000	52145000	11	PEI within loop	no	no
912	2	51775000	51625000	ENSGALG00000032570	LANCL2	2	50925000	52145000	11	PEI within loop	no	no
913	2	51775000	51645000	ENSGALG00000032570	LANCL2	2	50925000	52145000	11	PEI within loop	no	no
914	2	51775000	51665000	ENSGALG00000032570	LANCL2	2	50925000	52145000	11	PEI within loop	no	no
915	2	51665000	51775000	ENSGALG00000042773	VOPP1	2	50925000	52145000	11	PEI within loop	no	no
916	2	51955000	51885000	ENSGALG00000038089	EGFR	2	50925000	52145000	11	PEI within loop	no	no
917	2	51955000	51905000	ENSGALG00000038089	EGFR	2	50925000	52145000	11	PEI within loop	no	no
918	2	51955000	51915000	ENSGALG00000038089	EGFR	2	50925000	52145000	11	PEI within loop	no	no
919	2	51955000	51990000	ENSGALG00000038089	EGFR	2	50925000	52145000	11	PEI within loop	no	no
920	2	51955000	52000000	ENSGALG00000038089	EGFR	2	50925000	52145000	11	PEI within loop	no	no
921	2	52115000	52075000	ENSGALG00000037863	SEC61G	2	50925000	52145000	11	PEI within loop	no	no
922	2	53000000	52845000	ENSGALG00000040298	TPK1	2	52140000	53285000	3	PEI within loop	no	no
923	2	53000000	53015000	ENSGALG00000040298	TPK1	2	52140000	53285000	3	PEI within loop	no	no
924	2	53110000	53295000	ENSGALG00000048009		2	52140000	53285000	3	PEI across loop	no	no
925	2	53465000	53480000	ENSGALG00000052695		2	53310000	54080000	3	PEI within loop	no	no
926	2	53560000	53510000	ENSGALG00000031971	CNTNAP2	2	53310000	54080000	3	PEI within loop	no	no
927	2	53560000	53630000	ENSGALG00000031971	CNTNAP2	2	53310000	54080000	3	PEI within loop	no	no
928	2	53465000	53650000	ENSGALG00000052695		2	53310000	54080000	3	PEI within loop	no	no
929	2	54025000	53970000	ENSGALG00000048525		2	53310000	54080000	3	PEI within loop	no	no
930	2	54975000	55010000	ENSGALG00000049376		2	54960000	55010000	1	PEI across loop	no	no
931	2	54975000	55015000	ENSGALG00000049376		2	54960000	55010000	1	PEI across loop	no	no
932	2	58890000	58110000	ENSGALG00000036497	SOX4	2	58045000	59360000	2	PEI within loop	no	no
933	2	58890000	58985000	ENSGALG00000036497	SOX4	2	58045000	59360000	2	PEI within loop	no	no
934	2	59730000	59920000	ENSGALG00000039474	ID4	2	59715000	60040000	1	PEI within loop	no	no
935	2	61065000	60855000	ENSGALG00000012702	JARID2	2	60715000	61210000	1	PEI within loop	no	no
936	2	61065000	60965000	ENSGALG00000012702	JARID2	2	60715000	61210000	1	PEI within loop	no	no
937	2	61065000	61120000	ENSGALG00000012702	JARID2	2	60715000	61210000	1	PEI within loop	no	no
938	2	61065000	61145000	ENSGALG00000012702	JARID2	2	60715000	61210000	1	PEI within loop	no	no
939	2	61065000	61170000	ENSGALG00000012702	JARID2	2	60715000	61210000	1	PEI within loop	no	no
940	2	62680000	62895000	ENSGALG00000012735	EDN1	2	62590000	62940000	3	PEI within loop	no	no
941	2	62680000	62925000	ENSGALG00000012735	EDN1	2	62590000	62940000	3	PEI within loop	no	no
942	2	63025000	63045000	ENSGALG00000012747	NEDD9	2	63010000	63115000	1	PEI within loop	no	no
943	2	63025000	63050000	ENSGALG00000012747	NEDD9	2	63010000	63115000	1	PEI within loop	no	no
944	2	63025000	63085000	ENSGALG00000012747	NEDD9	2	63010000	63115000	1	PEI within loop	no	no
945	2	68495000	68330000	ENSGALG00000028822	RNF152	2	68330000	68500000	1	PEI within loop	yes	yes
946	2	68495000	68335000	ENSGALG00000028822	RNF152	2	68330000	68500000	1	PEI within loop	yes	no
947	2	76000000	75875000	ENSGALG00000031947	FBXL7	2	75725000	76045000	2	PEI within loop	no	no
948	2	76000000	75880000	ENSGALG00000031947	FBXL7	2	75725000	76045000	2	PEI within loop	no	no
949	2	76000000	75945000	ENSGALG00000031947	FBXL7	2	75725000	76045000	2	PEI within loop	no	no
950	2	76000000	75955000	ENSGALG00000031947	FBXL7	2	75725000	76045000	2	PEI within loop	no	no
951	2	76000000	76015000	ENSGALG00000031947	FBXL7	2	75725000	76045000	2	PEI within loop	no	no
952	2	79210000	79195000	ENSGALG00000033521	FASTKD3	2	79205000	79700000	5	PEI across loop	no	no
953	2	79210000	79195000	ENSGALG00000039424	MTRR	2	79205000	79700000	5	PEI across loop	no	no
954	2	79225000	79685000	ENSGALG00000027654	C5orf49	2	79220000	79700000	3	PEI within loop	no	no
955	2	81215000	80905000	ENSGALG00000013102	COBL	2	80845000	81785000	5	PEI within loop	no	no
956	2	81215000	81170000	ENSGALG00000013102	COBL	2	80845000	81785000	5	PEI within loop	no	no
957	2	81680000	81620000	ENSGALG00000049776		2	80845000	81785000	5	PEI within loop	no	no
958	2	81685000	81725000	ENSGALG00000048095		2	80845000	81785000	5	PEI within loop	no	no
959	2	81685000	81755000	ENSGALG00000048095		2	80845000	81785000	5	PEI within loop	no	no
960	2	81685000	81955000	ENSGALG00000048095		2	80845000	81785000	5	PEI across loop	no	no
961	2	81510000	82045000	ENSGALG00000052072		2	80845000	81785000	5	PEI across loop	no	no
962	2	81685000	82355000	ENSGALG00000048095		2	80845000	81785000	5	PEI across loop	no	no
963	2	88090000	88165000	ENSGALG00000054102		2	87935000	88330000	1	PEI within loop	no	no
964	2	88090000	88265000	ENSGALG00000054102		2	87935000	88330000	1	PEI within loop	no	no
965	2	89905000	89790000	ENSGALG00000013598	SCGN	2	89800000	89910000	2	PEI across loop	yes	no
966	2	89905000	89800000	ENSGALG00000013598	SCGN	2	89800000	89910000	2	PEI within loop	yes	yes
967	2	89840000	89815000	ENSGALG00000013594	PARD6G	2	89800000	89910000	2	PEI within loop	no	no
968	2	89905000	89865000	ENSGALG00000013598	SCGN	2	89800000	89910000	2	PEI within loop	yes	no
969	2	89905000	90265000	ENSGALG00000013598	SCGN	2	89800000	89910000	2	PEI across loop	yes	no
970	2	91385000	91480000	ENSGALG00000013672	TSHZ1	2	90920000	91785000	3	PEI within loop	no	no
971	2	91385000	91480000	ENSGALG00000022882	ZADH2	2	90920000	91785000	3	PEI within loop	no	no
972	2	91385000	91490000	ENSGALG00000013672	TSHZ1	2	90920000	91785000	3	PEI within loop	no	no
973	2	91385000	91490000	ENSGALG00000022882	ZADH2	2	90920000	91785000	3	PEI within loop	no	no
974	2	91385000	91515000	ENSGALG00000013672	TSHZ1	2	90920000	91785000	3	PEI within loop	no	no
975	2	91385000	91515000	ENSGALG00000022882	ZADH2	2	90920000	91785000	3	PEI within loop	no	no
976	2	91385000	91565000	ENSGALG00000013672	TSHZ1	2	90920000	91785000	3	PEI within loop	no	no
977	2	91385000	91565000	ENSGALG00000022882	ZADH2	2	90920000	91785000	3	PEI within loop	no	no
978	2	91680000	91580000	ENSGALG00000033168		2	90920000	91785000	3	PEI within loop	no	no
979	2	91385000	91705000	ENSGALG00000013672	TSHZ1	2	90920000	91785000	3	PEI within loop	no	no
980	2	91385000	91705000	ENSGALG00000022882	ZADH2	2	90920000	91785000	3	PEI within loop	no	no
981	2	91385000	91740000	ENSGALG00000013672	TSHZ1	2	90920000	91785000	3	PEI within loop	no	no
982	2	91385000	91740000	ENSGALG00000022882	ZADH2	2	90920000	91785000	3	PEI within loop	no	no
983	2	96860000	96650000	ENSGALG00000013886	LDLRAD4	2	96600000	96940000	1	PEI within loop	no	no
984	2	96860000	96895000	ENSGALG00000013886	LDLRAD4	2	96600000	96940000	1	PEI within loop	no	no
985	2	98345000	98075000	ENSGALG00000048443		2	98105000	98360000	2	PEI across loop	no	no
986	2	98080000	98115000	ENSGALG00000022875		2	98065000	98360000	4	PEI within loop	no	no
987	2	98345000	98315000	ENSGALG00000048443		2	98105000	98360000	2	PEI within loop	no	no
988	2	98080000	98335000	ENSGALG00000022875		2	98065000	98360000	4	PEI within loop	no	no
989	2	98080000	98430000	ENSGALG00000022875		2	98065000	98360000	4	PEI across loop	no	no
990	2	98835000	98700000	ENSGALG00000053721		2	98720000	98880000	4	PEI across loop	no	no
991	2	98755000	98710000	ENSGALG00000054223		2	98720000	98880000	4	PEI across loop	no	no
992	2	98835000	98775000	ENSGALG00000053721		2	98720000	98880000	4	PEI within loop	no	no
993	2	98790000	98805000	ENSGALG00000051546		2	98720000	98880000	4	PEI within loop	no	no
994	2	98790000	98805000	ENSGALG00000053867		2	98720000	98880000	4	PEI within loop	no	no
995	2	98835000	98820000	ENSGALG00000053721		2	98720000	98880000	4	PEI within loop	no	no
996	2	98835000	98850000	ENSGALG00000053721		2	98720000	98880000	4	PEI within loop	no	no
997	2	98755000	98850000	ENSGALG00000054223		2	98720000	98880000	4	PEI within loop	no	no
998	2	98755000	98855000	ENSGALG00000054223		2	98720000	98880000	4	PEI within loop	no	no
999	2	99390000	98960000	ENSGALG00000031284	PTPRM	2	98945000	99490000	1	PEI within loop	no	no
1000	2	99390000	99480000	ENSGALG00000031284	PTPRM	2	98945000	99490000	1	PEI within loop	no	no
1001	2	99645000	99630000	ENSGALG00000014758	ARHGAP28	2	99615000	99995000	3	PEI within loop	no	no
1002	2	99645000	99675000	ENSGALG00000014758	ARHGAP28	2	99615000	99995000	3	PEI within loop	no	no
1003	2	103840000	103535000	ENSGALG00000015112	ZNF521	2	103530000	104135000	2	PEI within loop	no	no
1004	2	103840000	103980000	ENSGALG00000015112	ZNF521	2	103530000	104135000	2	PEI within loop	no	no
1005	2	104315000	104185000	ENSGALG00000015124	KCTD1	2	104215000	104480000	2	PEI across loop	no	no
1006	2	104315000	104220000	ENSGALG00000015124	KCTD1	2	104215000	104480000	2	PEI within loop	no	no
1007	2	104315000	104240000	ENSGALG00000015124	KCTD1	2	104215000	104480000	2	PEI within loop	no	no
1008	2	104315000	104280000	ENSGALG00000015124	KCTD1	2	104215000	104480000	2	PEI within loop	no	no
1009	2	104315000	104420000	ENSGALG00000015124	KCTD1	2	104215000	104480000	2	PEI within loop	no	no
1010	2	104315000	104480000	ENSGALG00000015124	KCTD1	2	104215000	104480000	2	PEI across loop	no	no
1011	2	104315000	104495000	ENSGALG00000015124	KCTD1	2	104215000	104480000	2	PEI across loop	no	no
1012	2	104895000	104845000	ENSGALG00000015132	CDH2	2	104675000	105610000	4	PEI within loop	no	no
1013	2	105025000	105010000	ENSGALG00000030724		2	104675000	105610000	4	PEI within loop	no	no
1014	2	105025000	105045000	ENSGALG00000030724		2	104675000	105610000	4	PEI within loop	no	no
1015	2	105460000	105510000	ENSGALG00000036244		2	104675000	105610000	4	PEI within loop	no	no
1016	2	105460000	105830000	ENSGALG00000036244		2	104675000	105610000	4	PEI across loop	no	no
1017	2	105460000	105835000	ENSGALG00000036244		2	104675000	105610000	4	PEI across loop	no	no
1018	2	106360000	106110000	ENSGALG00000044606	MEP1B	2	106245000	108020000	17	PEI across loop	no	no
1019	2	106255000	106130000	ENSGALG00000015153	OPN5L1	2	106245000	108020000	17	PEI across loop	no	no
1020	2	106345000	106190000	ENSGALG00000015163	RNF138	2	106245000	108020000	17	PEI across loop	no	no
1021	2	106255000	106225000	ENSGALG00000015153	OPN5L1	2	106245000	108020000	17	PEI across loop	no	no
1022	2	106255000	106240000	ENSGALG00000015153	OPN5L1	2	106245000	108020000	17	PEI across loop	no	no
1023	2	106325000	106295000	ENSGALG00000015157	TRAPPC8	2	106245000	108020000	17	PEI within loop	no	no
1024	2	106345000	106330000	ENSGALG00000015163	RNF138	2	106245000	108020000	17	PEI within loop	no	no
1025	2	106510000	106345000	ENSGALG00000015181	GAREM1	2	106245000	108020000	17	PEI within loop	no	no
1026	2	106545000	106345000	ENSGALG00000015183		2	106245000	108020000	17	PEI within loop	no	no
1027	2	106510000	106350000	ENSGALG00000015181	GAREM1	2	106245000	108020000	17	PEI within loop	no	no
1028	2	106510000	106355000	ENSGALG00000015181	GAREM1	2	106245000	108020000	17	PEI within loop	no	no
1029	2	106510000	106360000	ENSGALG00000015181	GAREM1	2	106245000	108020000	17	PEI within loop	no	no
1030	2	106510000	106365000	ENSGALG00000015181	GAREM1	2	106245000	108020000	17	PEI within loop	no	no
1031	2	106510000	106370000	ENSGALG00000015181	GAREM1	2	106245000	108020000	17	PEI within loop	no	no
1032	2	106510000	106375000	ENSGALG00000015181	GAREM1	2	106245000	108020000	17	PEI within loop	no	no
1033	2	106510000	106380000	ENSGALG00000015181	GAREM1	2	106245000	108020000	17	PEI within loop	no	no
1034	2	106510000	106385000	ENSGALG00000015181	GAREM1	2	106245000	108020000	17	PEI within loop	no	no
1035	2	106510000	106400000	ENSGALG00000015181	GAREM1	2	106245000	108020000	17	PEI within loop	no	no
1036	2	106510000	106480000	ENSGALG00000015181	GAREM1	2	106245000	108020000	17	PEI within loop	no	no
1037	2	106360000	106480000	ENSGALG00000044606	MEP1B	2	106245000	108020000	17	PEI within loop	no	no
1038	2	106360000	106505000	ENSGALG00000044606	MEP1B	2	106245000	108020000	17	PEI within loop	no	no
1039	2	106345000	106510000	ENSGALG00000015163	RNF138	2	106245000	108020000	17	PEI within loop	no	no
1040	2	106360000	106510000	ENSGALG00000044606	MEP1B	2	106245000	108020000	17	PEI within loop	no	no
1041	2	106345000	106525000	ENSGALG00000015163	RNF138	2	106245000	108020000	17	PEI within loop	no	no
1042	2	106360000	106525000	ENSGALG00000044606	MEP1B	2	106245000	108020000	17	PEI within loop	no	no
1043	2	106360000	106535000	ENSGALG00000044606	MEP1B	2	106245000	108020000	17	PEI within loop	no	no
1044	2	106345000	106545000	ENSGALG00000015163	RNF138	2	106245000	108020000	17	PEI within loop	no	no
1045	2	106855000	106545000	ENSGALG00000019484		2	106245000	108020000	17	PEI within loop	no	no
1046	2	106360000	106565000	ENSGALG00000044606	MEP1B	2	106245000	108020000	17	PEI within loop	no	no
1047	2	106545000	106615000	ENSGALG00000015183		2	106245000	108020000	17	PEI within loop	no	no
1048	2	106635000	106655000	ENSGALG00000036969	KLHL14	2	106245000	108020000	17	PEI within loop	no	no
1049	2	106635000	106680000	ENSGALG00000036969	KLHL14	2	106245000	108020000	17	PEI within loop	no	no
1050	2	106880000	106855000	ENSGALG00000015196	ASXL3	2	106245000	108020000	17	PEI within loop	no	no
1051	2	106855000	106880000	ENSGALG00000019484		2	106245000	108020000	17	PEI within loop	no	no
1052	2	106855000	106885000	ENSGALG00000019484		2	106245000	108020000	17	PEI within loop	no	no
1053	2	106880000	106895000	ENSGALG00000015196	ASXL3	2	106245000	108020000	17	PEI within loop	no	no
1054	2	106855000	107115000	ENSGALG00000019484		2	106245000	108020000	17	PEI within loop	no	no
1055	2	107250000	107270000	ENSGALG00000015198	NOL4	2	106245000	108020000	17	PEI within loop	no	no
1056	2	107705000	107330000	ENSGALG00000015219		2	106245000	108020000	17	PEI within loop	no	no
1057	2	107705000	107330000	ENSGALG00000015226	SPIDR	2	106245000	108020000	17	PEI within loop	no	no
1058	2	107355000	107415000	ENSGALG00000015211	DTNA	2	106245000	108020000	17	PEI within loop	no	no
1059	2	107355000	107455000	ENSGALG00000015211	DTNA	2	106245000	108020000	17	PEI within loop	no	no
1060	2	107250000	107470000	ENSGALG00000015198	NOL4	2	106245000	108020000	17	PEI within loop	no	no
1061	2	107570000	107515000	ENSGALG00000015215	MAPRE2	2	106245000	108020000	17	PEI within loop	no	no
1062	2	107705000	107530000	ENSGALG00000015219		2	106245000	108020000	17	PEI within loop	no	no
1063	2	107705000	107530000	ENSGALG00000015226	SPIDR	2	106245000	108020000	17	PEI within loop	no	no
1064	2	107570000	107540000	ENSGALG00000015215	MAPRE2	2	106245000	108020000	17	PEI within loop	no	no
1065	2	107705000	107545000	ENSGALG00000015219		2	106245000	108020000	17	PEI within loop	no	no
1066	2	107705000	107545000	ENSGALG00000015226	SPIDR	2	106245000	108020000	17	PEI within loop	no	no
1067	2	107570000	107555000	ENSGALG00000015215	MAPRE2	2	106245000	108020000	17	PEI within loop	no	no
1068	2	107355000	107585000	ENSGALG00000015211	DTNA	2	106245000	108020000	17	PEI within loop	no	no
1069	2	107705000	107605000	ENSGALG00000015219		2	106245000	108020000	17	PEI within loop	no	no
1070	2	107705000	107605000	ENSGALG00000015226	SPIDR	2	106245000	108020000	17	PEI within loop	no	no
1071	2	107570000	107650000	ENSGALG00000015215	MAPRE2	2	106245000	108020000	17	PEI within loop	no	no
1072	2	107910000	107650000	ENSGALG00000040180	CEBPD	2	106245000	108020000	17	PEI within loop	no	no
1073	2	107355000	107675000	ENSGALG00000015211	DTNA	2	106245000	108020000	17	PEI within loop	no	no
1074	2	107570000	107680000	ENSGALG00000015215	MAPRE2	2	106245000	108020000	17	PEI within loop	no	no
1075	2	107570000	107710000	ENSGALG00000015215	MAPRE2	2	106245000	108020000	17	PEI within loop	no	no
1076	2	107910000	107715000	ENSGALG00000040180	CEBPD	2	106245000	108020000	17	PEI within loop	no	no
1077	2	107910000	107730000	ENSGALG00000040180	CEBPD	2	106245000	108020000	17	PEI within loop	no	no
1078	2	107910000	107735000	ENSGALG00000040180	CEBPD	2	106245000	108020000	17	PEI within loop	no	no
1079	2	107910000	107750000	ENSGALG00000040180	CEBPD	2	106245000	108020000	17	PEI within loop	no	no
1080	2	107910000	107830000	ENSGALG00000040180	CEBPD	2	106245000	108020000	17	PEI within loop	no	no
1081	2	107910000	107865000	ENSGALG00000040180	CEBPD	2	106245000	108020000	17	PEI within loop	no	no
1082	2	108430000	107995000	ENSGALG00000030902		2	108165000	108440000	1	PEI across loop	no	no
1083	2	107995000	108015000	ENSGALG00000012915	MCM4	2	106245000	108020000	17	PEI within loop	no	yes
1084	2	107995000	108045000	ENSGALG00000012915	MCM4	2	106245000	108020000	17	PEI across loop	no	no
1085	2	108430000	108085000	ENSGALG00000030902		2	108165000	108440000	1	PEI across loop	no	no
1086	2	108430000	108110000	ENSGALG00000030902		2	108165000	108440000	1	PEI across loop	no	no
1087	2	108430000	108115000	ENSGALG00000030902		2	108165000	108440000	1	PEI across loop	no	no
1088	2	108430000	108120000	ENSGALG00000030902		2	108165000	108440000	1	PEI across loop	no	no
1089	2	108430000	108130000	ENSGALG00000030902		2	108165000	108440000	1	PEI across loop	no	no
1090	2	108430000	108135000	ENSGALG00000030902		2	108165000	108440000	1	PEI across loop	no	no
1091	2	108430000	108140000	ENSGALG00000030902		2	108165000	108440000	1	PEI across loop	no	no
1092	2	108430000	108145000	ENSGALG00000030902		2	108165000	108440000	1	PEI across loop	no	no
1093	2	108430000	108150000	ENSGALG00000030902		2	108165000	108440000	1	PEI across loop	no	no
1094	2	108430000	108155000	ENSGALG00000030902		2	108165000	108440000	1	PEI across loop	no	no
1095	2	108430000	108160000	ENSGALG00000030902		2	108165000	108440000	1	PEI across loop	no	no
1096	2	108430000	108165000	ENSGALG00000030902		2	108165000	108440000	1	PEI within loop	no	yes
1097	2	108430000	108170000	ENSGALG00000030902		2	108165000	108440000	1	PEI within loop	no	no
1098	2	108430000	108175000	ENSGALG00000030902		2	108165000	108440000	1	PEI within loop	no	no
1099	2	108430000	108180000	ENSGALG00000030902		2	108165000	108440000	1	PEI within loop	no	no
1100	2	108430000	108190000	ENSGALG00000030902		2	108165000	108440000	1	PEI within loop	no	no
1101	2	108430000	108195000	ENSGALG00000030902		2	108165000	108440000	1	PEI within loop	no	no
1102	2	108430000	108200000	ENSGALG00000030902		2	108165000	108440000	1	PEI within loop	no	no
1103	2	108430000	108205000	ENSGALG00000030902		2	108165000	108440000	1	PEI within loop	no	no
1104	2	108430000	108220000	ENSGALG00000030902		2	108165000	108440000	1	PEI within loop	no	no
1105	2	108430000	108225000	ENSGALG00000030902		2	108165000	108440000	1	PEI within loop	no	no
1106	2	108430000	108230000	ENSGALG00000030902		2	108165000	108440000	1	PEI within loop	no	no
1107	2	108430000	108235000	ENSGALG00000030902		2	108165000	108440000	1	PEI within loop	no	no
1108	2	108430000	108240000	ENSGALG00000030902		2	108165000	108440000	1	PEI within loop	no	no
1109	2	108430000	108250000	ENSGALG00000030902		2	108165000	108440000	1	PEI within loop	no	no
1110	2	108430000	108255000	ENSGALG00000030902		2	108165000	108440000	1	PEI within loop	no	no
1111	2	108430000	108260000	ENSGALG00000030902		2	108165000	108440000	1	PEI within loop	no	no
1112	2	108430000	108265000	ENSGALG00000030902		2	108165000	108440000	1	PEI within loop	no	no
1113	2	108430000	108275000	ENSGALG00000030902		2	108165000	108440000	1	PEI within loop	no	no
1114	2	108430000	108290000	ENSGALG00000030902		2	108165000	108440000	1	PEI within loop	no	no
1115	2	108430000	108300000	ENSGALG00000030902		2	108165000	108440000	1	PEI within loop	no	no
1116	2	108430000	108305000	ENSGALG00000030902		2	108165000	108440000	1	PEI within loop	no	no
1117	2	108430000	108310000	ENSGALG00000030902		2	108165000	108440000	1	PEI within loop	no	no
1118	2	108430000	108325000	ENSGALG00000030902		2	108165000	108440000	1	PEI within loop	no	no
1119	2	108430000	108355000	ENSGALG00000030902		2	108165000	108440000	1	PEI within loop	no	no
1120	2	108430000	108365000	ENSGALG00000030902		2	108165000	108440000	1	PEI within loop	no	no
1121	2	108430000	108390000	ENSGALG00000030902		2	108165000	108440000	1	PEI within loop	no	no
1122	2	108430000	108395000	ENSGALG00000030902		2	108165000	108440000	1	PEI within loop	no	no
1123	2	108430000	108405000	ENSGALG00000030902		2	108165000	108440000	1	PEI within loop	no	no
1124	2	108430000	108410000	ENSGALG00000030902		2	108165000	108440000	1	PEI within loop	no	no
1125	2	108430000	108415000	ENSGALG00000030902		2	108165000	108440000	1	PEI within loop	no	no
1126	2	108430000	108445000	ENSGALG00000030902		2	108165000	108440000	1	PEI across loop	no	no
1127	2	110290000	109775000	ENSGALG00000013621	ATP6V1H	2	109995000	110320000	5	PEI across loop	no	no
1128	2	110010000	109980000	ENSGALG00000015259	RB1CC1	2	109995000	110320000	5	PEI across loop	no	no
1129	2	110080000	110040000	ENSGALG00000015261	NPBWR1	2	109995000	110320000	5	PEI within loop	no	no
1130	2	110290000	110085000	ENSGALG00000013621	ATP6V1H	2	109995000	110320000	5	PEI within loop	no	no
1131	2	110010000	110090000	ENSGALG00000015259	RB1CC1	2	109995000	110320000	5	PEI within loop	no	no
1132	2	110310000	110090000	ENSGALG00000025941	RGS20	2	109995000	110320000	5	PEI within loop	no	no
1133	2	110290000	110095000	ENSGALG00000013621	ATP6V1H	2	109995000	110320000	5	PEI within loop	no	no
1134	2	110290000	110130000	ENSGALG00000013621	ATP6V1H	2	109995000	110320000	5	PEI within loop	no	no
1135	2	110160000	110135000	ENSGALG00000015269	OPRK1	2	109995000	110320000	5	PEI within loop	no	no
1136	2	110290000	110160000	ENSGALG00000013621	ATP6V1H	2	109995000	110320000	5	PEI within loop	no	no
1137	2	110290000	110165000	ENSGALG00000013621	ATP6V1H	2	109995000	110320000	5	PEI within loop	no	no
1138	2	110290000	110175000	ENSGALG00000013621	ATP6V1H	2	109995000	110320000	5	PEI within loop	no	no
1139	2	110290000	110180000	ENSGALG00000013621	ATP6V1H	2	109995000	110320000	5	PEI within loop	no	no
1140	2	110290000	110190000	ENSGALG00000013621	ATP6V1H	2	109995000	110320000	5	PEI within loop	no	no
1141	2	110290000	110215000	ENSGALG00000013621	ATP6V1H	2	109995000	110320000	5	PEI within loop	no	no
1142	2	110160000	110225000	ENSGALG00000015269	OPRK1	2	109995000	110320000	5	PEI within loop	no	no
1143	2	110290000	110230000	ENSGALG00000013621	ATP6V1H	2	109995000	110320000	5	PEI within loop	no	no
1144	2	110160000	110260000	ENSGALG00000015269	OPRK1	2	109995000	110320000	5	PEI within loop	no	no
1145	2	110160000	110290000	ENSGALG00000015269	OPRK1	2	109995000	110320000	5	PEI within loop	no	no
1146	2	110160000	110295000	ENSGALG00000015269	OPRK1	2	109995000	110320000	5	PEI within loop	no	no
1147	2	110160000	110300000	ENSGALG00000015269	OPRK1	2	109995000	110320000	5	PEI within loop	no	no
1148	2	110310000	110325000	ENSGALG00000025941	RGS20	2	109995000	110320000	5	PEI across loop	no	no
1149	2	110290000	110340000	ENSGALG00000013621	ATP6V1H	2	109995000	110320000	5	PEI across loop	no	no
1150	2	110160000	110465000	ENSGALG00000015269	OPRK1	2	109995000	110320000	5	PEI across loop	no	no
1151	2	110160000	110495000	ENSGALG00000015269	OPRK1	2	109995000	110320000	5	PEI across loop	no	no
1152	2	110760000	110625000	ENSGALG00000035429	XKR4	2	110625000	110795000	2	PEI within loop	no	yes
1153	2	110700000	110625000	ENSGALG00000054096		2	110625000	110795000	2	PEI within loop	no	yes
1154	2	110760000	110645000	ENSGALG00000035429	XKR4	2	110625000	110795000	2	PEI within loop	no	no
1155	2	110760000	110655000	ENSGALG00000035429	XKR4	2	110625000	110795000	2	PEI within loop	no	no
1156	2	110760000	110675000	ENSGALG00000035429	XKR4	2	110625000	110795000	2	PEI within loop	no	no
1157	2	110700000	110730000	ENSGALG00000054096		2	110625000	110795000	2	PEI within loop	no	no
1158	2	111285000	111210000	ENSGALG00000015407	PLAG1	2	111210000	111340000	4	PEI within loop	no	yes
1159	2	111285000	111210000	ENSGALG00000043676		2	111210000	111340000	4	PEI within loop	no	yes
1160	2	111320000	111215000	ENSGALG00000015416	SDR16C5	2	111210000	111340000	4	PEI within loop	no	no
1161	2	111320000	111220000	ENSGALG00000015416	SDR16C5	2	111210000	111340000	4	PEI within loop	no	no
1162	2	111320000	111245000	ENSGALG00000015416	SDR16C5	2	111210000	111340000	4	PEI within loop	no	no
1163	2	111320000	111275000	ENSGALG00000015416	SDR16C5	2	111210000	111340000	4	PEI within loop	no	no
1164	2	111225000	111315000	ENSGALG00000042082	MOS	2	111210000	111340000	4	PEI within loop	no	no
1165	2	111225000	111325000	ENSGALG00000042082	MOS	2	111210000	111340000	4	PEI within loop	no	no
1166	2	111285000	111330000	ENSGALG00000015407	PLAG1	2	111210000	111340000	4	PEI within loop	no	no
1167	2	111285000	111330000	ENSGALG00000043676		2	111210000	111340000	4	PEI within loop	no	no
1168	2	111225000	111355000	ENSGALG00000042082	MOS	2	111210000	111340000	4	PEI across loop	no	no
1169	2	111985000	111590000	ENSGALG00000030585	UBXN2B	2	111795000	111995000	2	PEI across loop	no	no
1170	2	111985000	111600000	ENSGALG00000030585	UBXN2B	2	111795000	111995000	2	PEI across loop	no	no
1171	2	111985000	111620000	ENSGALG00000030585	UBXN2B	2	111795000	111995000	2	PEI across loop	no	no
1172	2	111985000	111625000	ENSGALG00000030585	UBXN2B	2	111795000	111995000	2	PEI across loop	no	no
1173	2	111985000	111630000	ENSGALG00000030585	UBXN2B	2	111795000	111995000	2	PEI across loop	no	no
1174	2	111985000	111635000	ENSGALG00000030585	UBXN2B	2	111795000	111995000	2	PEI across loop	no	no
1175	2	111985000	111655000	ENSGALG00000030585	UBXN2B	2	111795000	111995000	2	PEI across loop	no	no
1176	2	111985000	111820000	ENSGALG00000030585	UBXN2B	2	111795000	111995000	2	PEI within loop	no	no
1177	2	111985000	111870000	ENSGALG00000030585	UBXN2B	2	111795000	111995000	2	PEI within loop	no	no
1178	2	112030000	111955000	ENSGALG00000041222	CYP7A1	2	111605000	112060000	4	PEI within loop	no	no
1179	2	113435000	113455000	ENSGALG00000034899	NKAIN3	2	113410000	113790000	1	PEI within loop	no	no
1180	2	113435000	113490000	ENSGALG00000034899	NKAIN3	2	113410000	113790000	1	PEI within loop	no	no
1181	2	113435000	113520000	ENSGALG00000034899	NKAIN3	2	113410000	113790000	1	PEI within loop	no	no
1182	2	113435000	113535000	ENSGALG00000034899	NKAIN3	2	113410000	113790000	1	PEI within loop	no	no
1183	2	114290000	113965000	ENSGALG00000052625		2	113990000	114315000	1	PEI across loop	no	no
1184	2	114290000	113975000	ENSGALG00000052625		2	113990000	114315000	1	PEI across loop	no	no
1185	2	114290000	114080000	ENSGALG00000052625		2	113990000	114315000	1	PEI within loop	no	no
1186	2	115820000	115585000	ENSGALG00000034561	C8orf34	2	115595000	115830000	2	PEI across loop	no	no
1187	2	115820000	115590000	ENSGALG00000034561	C8orf34	2	115595000	115830000	2	PEI across loop	no	no
1188	2	115820000	115600000	ENSGALG00000034561	C8orf34	2	115595000	115830000	2	PEI within loop	no	no
1189	2	115820000	115605000	ENSGALG00000034561	C8orf34	2	115595000	115830000	2	PEI within loop	no	no
1190	2	115620000	115640000	ENSGALG00000042354	PREX2	2	115595000	115830000	2	PEI within loop	no	no
1191	2	115620000	115655000	ENSGALG00000042354	PREX2	2	115595000	115830000	2	PEI within loop	no	no
1192	2	115620000	115675000	ENSGALG00000042354	PREX2	2	115595000	115830000	2	PEI within loop	no	no
1193	2	115620000	115700000	ENSGALG00000042354	PREX2	2	115595000	115830000	2	PEI within loop	no	no
1194	2	115620000	115725000	ENSGALG00000042354	PREX2	2	115595000	115830000	2	PEI within loop	no	no
1195	2	115620000	115730000	ENSGALG00000042354	PREX2	2	115595000	115830000	2	PEI within loop	no	no
1196	2	115620000	115740000	ENSGALG00000042354	PREX2	2	115595000	115830000	2	PEI within loop	no	no
1197	2	115620000	115805000	ENSGALG00000042354	PREX2	2	115595000	115830000	2	PEI within loop	no	no
1198	2	115620000	115810000	ENSGALG00000042354	PREX2	2	115595000	115830000	2	PEI within loop	no	no
1199	2	115620000	115830000	ENSGALG00000042354	PREX2	2	115595000	115830000	2	PEI across loop	no	no
1200	2	116340000	115835000	ENSGALG00000055117		2	115875000	116390000	2	PEI across loop	no	no
1201	2	115620000	115855000	ENSGALG00000042354	PREX2	2	115595000	115830000	2	PEI across loop	no	no
1202	2	116340000	115905000	ENSGALG00000055117		2	115875000	116390000	2	PEI within loop	no	no
1203	2	116340000	116165000	ENSGALG00000055117		2	115875000	116390000	2	PEI within loop	no	no
1204	2	116285000	116180000	ENSGALG00000039553	SULF1	2	115875000	116390000	2	PEI within loop	no	no
1205	2	116340000	116180000	ENSGALG00000055117		2	115875000	116390000	2	PEI within loop	no	no
1206	2	116340000	116200000	ENSGALG00000055117		2	115875000	116390000	2	PEI within loop	no	no
1207	2	116340000	116205000	ENSGALG00000055117		2	115875000	116390000	2	PEI within loop	no	no
1208	2	116285000	116230000	ENSGALG00000039553	SULF1	2	115875000	116390000	2	PEI within loop	no	no
1209	2	116285000	116330000	ENSGALG00000039553	SULF1	2	115875000	116390000	2	PEI within loop	no	no
1210	2	117075000	116895000	ENSGALG00000043033	EYA1	2	116805000	117150000	1	PEI within loop	no	no
1211	2	120665000	120235000	ENSGALG00000035031	HEY1	2	120640000	120835000	3	PEI across loop	no	no
1212	2	120825000	120305000	ENSGALG00000040167	TPD52	2	120640000	120835000	3	PEI across loop	no	no
1213	2	120825000	120630000	ENSGALG00000040167	TPD52	2	120640000	120835000	3	PEI across loop	no	no
1214	2	120795000	120650000	ENSGALG00000036749	MRPS28	2	120640000	120835000	3	PEI within loop	no	no
1215	2	120825000	120650000	ENSGALG00000040167	TPD52	2	120640000	120835000	3	PEI within loop	no	no
1216	2	120795000	120655000	ENSGALG00000036749	MRPS28	2	120640000	120835000	3	PEI within loop	no	no
1217	2	120795000	120665000	ENSGALG00000036749	MRPS28	2	120640000	120835000	3	PEI within loop	no	no
1218	2	120825000	120675000	ENSGALG00000040167	TPD52	2	120640000	120835000	3	PEI within loop	no	no
1219	2	120795000	120680000	ENSGALG00000036749	MRPS28	2	120640000	120835000	3	PEI within loop	no	no
1220	2	120665000	120740000	ENSGALG00000035031	HEY1	2	120640000	120835000	3	PEI within loop	no	no
1221	2	120665000	120750000	ENSGALG00000035031	HEY1	2	120640000	120835000	3	PEI within loop	no	no
1222	2	120665000	120755000	ENSGALG00000035031	HEY1	2	120640000	120835000	3	PEI within loop	no	no
1223	2	120665000	120780000	ENSGALG00000035031	HEY1	2	120640000	120835000	3	PEI within loop	no	no
1224	2	120665000	120795000	ENSGALG00000035031	HEY1	2	120640000	120835000	3	PEI within loop	no	no
1225	2	120665000	120800000	ENSGALG00000035031	HEY1	2	120640000	120835000	3	PEI within loop	no	no
1226	2	120665000	120810000	ENSGALG00000035031	HEY1	2	120640000	120835000	3	PEI within loop	no	no
1227	2	120665000	120840000	ENSGALG00000035031	HEY1	2	120640000	120835000	3	PEI across loop	no	no
1228	2	120665000	120910000	ENSGALG00000035031	HEY1	2	120640000	120835000	3	PEI across loop	no	no
1229	2	121260000	120945000	ENSGALG00000037867	MRPL53	2	121105000	121275000	3	PEI across loop	no	no
1230	2	120795000	120950000	ENSGALG00000036749	MRPS28	2	120640000	120835000	3	PEI across loop	no	no
1231	2	121270000	120995000	ENSGALG00000041344	FABP5	2	121105000	121275000	3	PEI across loop	yes	no
1232	2	121260000	121065000	ENSGALG00000037867	MRPL53	2	121105000	121275000	3	PEI across loop	no	no
1233	2	121260000	121090000	ENSGALG00000037867	MRPL53	2	121105000	121275000	3	PEI across loop	no	no
1234	2	121260000	121100000	ENSGALG00000037867	MRPL53	2	121105000	121275000	3	PEI across loop	no	no
1235	2	121260000	121105000	ENSGALG00000037867	MRPL53	2	121105000	121275000	3	PEI within loop	no	yes
1236	2	121270000	121105000	ENSGALG00000041344	FABP5	2	121105000	121275000	3	PEI within loop	yes	yes
1237	2	121260000	121115000	ENSGALG00000037867	MRPL53	2	121105000	121275000	3	PEI within loop	no	no
1238	2	121260000	121120000	ENSGALG00000037867	MRPL53	2	121105000	121275000	3	PEI within loop	no	no
1239	2	121185000	121145000	ENSGALG00000034188	PAG1	2	121105000	121275000	3	PEI within loop	no	no
1240	2	121260000	121145000	ENSGALG00000037867	MRPL53	2	121105000	121275000	3	PEI within loop	no	no
1241	2	121185000	121220000	ENSGALG00000034188	PAG1	2	121105000	121275000	3	PEI within loop	no	no
1242	2	121185000	121245000	ENSGALG00000034188	PAG1	2	121105000	121275000	3	PEI within loop	no	no
1243	2	121345000	121280000	ENSGALG00000032453	PMP2	2	121330000	121355000	2	PEI across loop	no	no
1244	2	121350000	121330000	ENSGALG00000030025	FABP4	2	121330000	121355000	2	PEI within loop	yes	yes
1245	2	121345000	121330000	ENSGALG00000032453	PMP2	2	121330000	121355000	2	PEI within loop	no	yes
1246	2	125455000	125035000	ENSGALG00000053989	TRIQK	2	124895000	125695000	2	PEI within loop	no	no
1247	2	125055000	125375000	ENSGALG00000033091	RUNX1T1	2	124895000	125695000	2	PEI within loop	no	no
1248	2	125800000	125775000	ENSGALG00000034876	PDP1	2	125775000	125805000	1	PEI within loop	yes	yes
1249	2	126075000	126315000	ENSGALG00000031076	ESRP1	2	126070000	126105000	2	PEI across loop	no	no
1250	2	126075000	126315000	ENSGALG00000031131	VIRMA	2	126070000	126105000	2	PEI across loop	no	no
1251	2	126815000	126850000	ENSGALG00000031424	SDC2	2	126760000	127170000	2	PEI within loop	no	no
1252	2	126815000	126935000	ENSGALG00000031424	SDC2	2	126760000	127170000	2	PEI within loop	no	no
1253	2	126815000	127015000	ENSGALG00000031424	SDC2	2	126760000	127170000	2	PEI within loop	no	no
1254	2	126815000	127065000	ENSGALG00000031424	SDC2	2	126760000	127170000	2	PEI within loop	no	no
1255	2	127540000	127490000	ENSGALG00000043764	KCNS2	2	127495000	127610000	1	PEI across loop	no	no
1256	2	127540000	127585000	ENSGALG00000043764	KCNS2	2	127495000	127610000	1	PEI within loop	no	no
1257	2	130175000	130015000	ENSGALG00000040079	ZFPM2	2	130005000	130500000	1	PEI within loop	no	no
1258	2	131315000	130505000	ENSGALG00000042182	OXR1	2	130515000	131455000	21	PEI across loop	no	no
1259	2	131590000	130515000	ENSGALG00000041043	ABRA	2	130535000	131610000	22	PEI across loop	no	no
1260	2	131315000	130525000	ENSGALG00000042182	OXR1	2	130515000	131455000	21	PEI within loop	no	no
1261	2	130730000	130670000	ENSGALG00000029867	MROH1	2	130515000	131455000	21	PEI within loop	no	no
1262	2	130720000	130670000	ENSGALG00000049677		2	130515000	131455000	21	PEI within loop	no	no
1263	2	130675000	130695000	ENSGALG00000047359	MAF1	2	130515000	131455000	21	PEI within loop	no	no
1264	2	130675000	130695000	ENSGALG00000048524	SHARPIN	2	130515000	131455000	21	PEI within loop	no	no
1265	2	130675000	130700000	ENSGALG00000047359	MAF1	2	130515000	131455000	21	PEI within loop	no	no
1266	2	130675000	130700000	ENSGALG00000048524	SHARPIN	2	130515000	131455000	21	PEI within loop	no	no
1267	2	130675000	130705000	ENSGALG00000047359	MAF1	2	130515000	131455000	21	PEI within loop	no	no
1268	2	130675000	130705000	ENSGALG00000048524	SHARPIN	2	130515000	131455000	21	PEI within loop	no	no
1269	2	130885000	130775000	ENSGALG00000036821	HSF1	2	130515000	131455000	21	PEI within loop	no	no
1270	2	130885000	130785000	ENSGALG00000036821	HSF1	2	130515000	131455000	21	PEI within loop	no	no
1271	2	130825000	130785000	ENSGALG00000043433	SCX	2	130515000	131455000	21	PEI within loop	no	no
1272	2	130825000	130800000	ENSGALG00000043433	SCX	2	130515000	131455000	21	PEI within loop	no	no
1273	2	130825000	130810000	ENSGALG00000043433	SCX	2	130515000	131455000	21	PEI within loop	no	no
1274	2	130895000	130815000	ENSGALG00000053353	BOP1	2	130515000	131455000	21	PEI within loop	no	no
1275	2	130895000	130825000	ENSGALG00000053353	BOP1	2	130515000	131455000	21	PEI within loop	no	no
1276	2	130825000	130840000	ENSGALG00000043433	SCX	2	130515000	131455000	21	PEI within loop	no	no
1277	2	130895000	130850000	ENSGALG00000053353	BOP1	2	130515000	131455000	21	PEI within loop	no	no
1278	2	130895000	130875000	ENSGALG00000053353	BOP1	2	130515000	131455000	21	PEI within loop	no	no
1279	2	130825000	130895000	ENSGALG00000043433	SCX	2	130515000	131455000	21	PEI within loop	no	no
1280	2	130895000	130915000	ENSGALG00000053353	BOP1	2	130515000	131455000	21	PEI within loop	no	no
1281	2	130895000	130950000	ENSGALG00000053353	BOP1	2	130515000	131455000	21	PEI within loop	no	no
1282	2	138855000	138755000	ENSGALG00000036456	TRIB1	2	138775000	138880000	1	PEI across loop	no	no
1283	2	138855000	138825000	ENSGALG00000036456	TRIB1	2	138775000	138880000	1	PEI within loop	no	no
1284	2	139730000	139890000	ENSGALG00000033631	MYC	2	139595000	140365000	1	PEI within loop	no	no
1285	2	139730000	139900000	ENSGALG00000033631	MYC	2	139595000	140365000	1	PEI within loop	no	no
1286	3	975000	885000	ENSGALG00000030022	FANCL	3	875000	2475000	15	PEI within loop	no	no
1287	3	975000	925000	ENSGALG00000030022	FANCL	3	875000	2475000	15	PEI within loop	no	no
1288	3	975000	1005000	ENSGALG00000030022	FANCL	3	875000	2475000	15	PEI within loop	no	no
1289	3	975000	1085000	ENSGALG00000030022	FANCL	3	875000	2475000	15	PEI within loop	no	no
1290	3	2120000	1955000	ENSGALG00000007832	PEX13	3	875000	2475000	15	PEI within loop	no	no
1291	3	2120000	1955000	ENSGALG00000007835	PUS10	3	875000	2475000	15	PEI within loop	no	no
1292	3	2010000	1960000	ENSGALG00000007853	PAPOLG	3	875000	2475000	15	PEI within loop	no	no
1293	3	2120000	1990000	ENSGALG00000007832	PEX13	3	875000	2475000	15	PEI within loop	no	no
1294	3	2120000	1990000	ENSGALG00000007835	PUS10	3	875000	2475000	15	PEI within loop	no	no
1295	3	2120000	2000000	ENSGALG00000007832	PEX13	3	875000	2475000	15	PEI within loop	no	no
1296	3	2120000	2000000	ENSGALG00000007835	PUS10	3	875000	2475000	15	PEI within loop	no	no
1297	3	2050000	2010000	ENSGALG00000007845	REL	3	875000	2475000	15	PEI within loop	no	no
1298	3	2050000	2025000	ENSGALG00000007845	REL	3	875000	2475000	15	PEI within loop	no	no
1299	3	2050000	2030000	ENSGALG00000007845	REL	3	875000	2475000	15	PEI within loop	no	no
1300	3	2010000	2030000	ENSGALG00000007853	PAPOLG	3	875000	2475000	15	PEI within loop	no	no
1301	3	2050000	2035000	ENSGALG00000007845	REL	3	875000	2475000	15	PEI within loop	no	no
1302	3	2010000	2035000	ENSGALG00000007853	PAPOLG	3	875000	2475000	15	PEI within loop	no	no
1303	3	2010000	2045000	ENSGALG00000007853	PAPOLG	3	875000	2475000	15	PEI within loop	no	no
1304	3	2010000	2050000	ENSGALG00000007853	PAPOLG	3	875000	2475000	15	PEI within loop	no	no
1305	3	2010000	2055000	ENSGALG00000007853	PAPOLG	3	875000	2475000	15	PEI within loop	no	no
1306	3	2120000	2060000	ENSGALG00000007832	PEX13	3	875000	2475000	15	PEI within loop	no	no
1307	3	2120000	2060000	ENSGALG00000007835	PUS10	3	875000	2475000	15	PEI within loop	no	no
1308	3	2010000	2060000	ENSGALG00000007853	PAPOLG	3	875000	2475000	15	PEI within loop	no	no
1309	3	2050000	2065000	ENSGALG00000007845	REL	3	875000	2475000	15	PEI within loop	no	no
1310	3	2010000	2065000	ENSGALG00000007853	PAPOLG	3	875000	2475000	15	PEI within loop	no	no
1311	3	2050000	2075000	ENSGALG00000007845	REL	3	875000	2475000	15	PEI within loop	no	no
1312	3	2050000	2080000	ENSGALG00000007845	REL	3	875000	2475000	15	PEI within loop	no	no
1313	3	2010000	2080000	ENSGALG00000007853	PAPOLG	3	875000	2475000	15	PEI within loop	no	no
1314	3	2010000	2095000	ENSGALG00000007853	PAPOLG	3	875000	2475000	15	PEI within loop	no	no
1315	3	2120000	2100000	ENSGALG00000007832	PEX13	3	875000	2475000	15	PEI within loop	no	no
1316	3	2120000	2100000	ENSGALG00000007835	PUS10	3	875000	2475000	15	PEI within loop	no	no
1317	3	2010000	2100000	ENSGALG00000007853	PAPOLG	3	875000	2475000	15	PEI within loop	no	no
1318	3	2010000	2115000	ENSGALG00000007853	PAPOLG	3	875000	2475000	15	PEI within loop	no	no
1319	3	2130000	2145000	ENSGALG00000007825	KIAA1841	3	875000	2475000	15	PEI within loop	no	no
1320	3	2160000	2180000	ENSGALG00000023934		3	875000	2475000	15	PEI within loop	no	no
1321	3	2205000	2185000	ENSGALG00000004483	AHSA2P	3	875000	2475000	15	PEI within loop	no	no
1322	3	2160000	2185000	ENSGALG00000023934		3	875000	2475000	15	PEI within loop	no	no
1323	3	2205000	2190000	ENSGALG00000004483	AHSA2P	3	875000	2475000	15	PEI within loop	no	no
1324	3	2160000	2190000	ENSGALG00000023934		3	875000	2475000	15	PEI within loop	no	no
1325	3	2205000	2220000	ENSGALG00000004483	AHSA2P	3	875000	2475000	15	PEI within loop	no	no
1326	3	2120000	2235000	ENSGALG00000007832	PEX13	3	875000	2475000	15	PEI within loop	no	no
1327	3	2120000	2235000	ENSGALG00000007835	PUS10	3	875000	2475000	15	PEI within loop	no	no
1328	3	2205000	2240000	ENSGALG00000004483	AHSA2P	3	875000	2475000	15	PEI within loop	no	no
1329	3	2450000	2345000	ENSGALG00000037957		3	875000	2475000	15	PEI within loop	no	no
1330	3	2450000	2355000	ENSGALG00000037957		3	875000	2475000	15	PEI within loop	no	no
1331	3	2450000	2365000	ENSGALG00000037957		3	875000	2475000	15	PEI within loop	no	no
1332	3	2450000	2380000	ENSGALG00000037957		3	875000	2475000	15	PEI within loop	no	no
1333	3	2450000	2400000	ENSGALG00000037957		3	875000	2475000	15	PEI within loop	no	no
1334	3	2450000	2425000	ENSGALG00000037957		3	875000	2475000	15	PEI within loop	no	no
1335	3	2450000	2430000	ENSGALG00000037957		3	875000	2475000	15	PEI within loop	no	no
1336	3	2450000	2435000	ENSGALG00000037957		3	875000	2475000	15	PEI within loop	no	no
1337	3	2450000	2470000	ENSGALG00000037957		3	875000	2475000	15	PEI within loop	no	yes
1338	3	2500000	2485000	ENSGALG00000029261	RTN4	3	2470000	3630000	30	PEI within loop	no	no
1339	3	2500000	2520000	ENSGALG00000029261	RTN4	3	2470000	3630000	30	PEI within loop	no	no
1340	3	2500000	2535000	ENSGALG00000029261	RTN4	3	2470000	3630000	30	PEI within loop	no	no
1341	3	2500000	2540000	ENSGALG00000029261	RTN4	3	2470000	3630000	30	PEI within loop	no	no
1342	3	2500000	2605000	ENSGALG00000029261	RTN4	3	2470000	3630000	30	PEI within loop	no	no
1343	3	2820000	2605000	ENSGALG00000029512	SPTBN1	3	2470000	3630000	30	PEI within loop	no	no
1344	3	2820000	2745000	ENSGALG00000029512	SPTBN1	3	2470000	3630000	30	PEI within loop	no	no
1345	3	2820000	2765000	ENSGALG00000029512	SPTBN1	3	2470000	3630000	30	PEI within loop	no	no
1346	3	2820000	2790000	ENSGALG00000029512	SPTBN1	3	2470000	3630000	30	PEI within loop	no	no
1347	3	2820000	2805000	ENSGALG00000029512	SPTBN1	3	2470000	3630000	30	PEI within loop	no	no
1348	3	2820000	2835000	ENSGALG00000029512	SPTBN1	3	2470000	3630000	30	PEI within loop	no	no
1349	3	2820000	2850000	ENSGALG00000029512	SPTBN1	3	2470000	3630000	30	PEI within loop	no	no
1350	3	2820000	2860000	ENSGALG00000029512	SPTBN1	3	2470000	3630000	30	PEI within loop	no	no
1351	3	2820000	2865000	ENSGALG00000029512	SPTBN1	3	2470000	3630000	30	PEI within loop	no	no
1352	3	2820000	2910000	ENSGALG00000029512	SPTBN1	3	2470000	3630000	30	PEI within loop	no	no
1353	3	2820000	2915000	ENSGALG00000029512	SPTBN1	3	2470000	3630000	30	PEI within loop	no	no
1354	3	2820000	2920000	ENSGALG00000029512	SPTBN1	3	2470000	3630000	30	PEI within loop	no	no
1355	3	2820000	2935000	ENSGALG00000029512	SPTBN1	3	2470000	3630000	30	PEI within loop	no	no
1356	3	3035000	3020000	ENSGALG00000008176	ASB3	3	2470000	3630000	30	PEI within loop	no	no
1357	3	3055000	3020000	ENSGALG00000008182	CHAC2	3	2470000	3630000	30	PEI within loop	no	no
1358	3	3035000	3060000	ENSGALG00000008176	ASB3	3	2470000	3630000	30	PEI within loop	no	no
1359	3	3055000	3080000	ENSGALG00000008182	CHAC2	3	2470000	3630000	30	PEI within loop	no	no
1360	3	3085000	3100000	ENSGALG00000008198	TPCN3	3	2470000	3630000	30	PEI within loop	no	no
1361	3	3195000	3110000	ENSGALG00000008254	ANAPC1	3	2470000	3630000	30	PEI within loop	no	no
1362	3	3105000	3160000	ENSGALG00000008233	BUB1	3	2470000	3630000	30	PEI within loop	no	no
1363	3	3195000	3170000	ENSGALG00000008254	ANAPC1	3	2470000	3630000	30	PEI within loop	no	no
1364	3	3195000	3175000	ENSGALG00000008254	ANAPC1	3	2470000	3630000	30	PEI within loop	no	no
1365	3	3360000	3175000	ENSGALG00000030889	FOXA2	3	2470000	3630000	30	PEI within loop	no	no
1366	3	3195000	3180000	ENSGALG00000008254	ANAPC1	3	2470000	3630000	30	PEI within loop	no	no
1367	3	3195000	3210000	ENSGALG00000008254	ANAPC1	3	2470000	3630000	30	PEI within loop	no	no
1368	3	3325000	3210000	ENSGALG00000008359	CD93	3	2470000	3630000	30	PEI within loop	no	no
1369	3	3195000	3215000	ENSGALG00000008254	ANAPC1	3	2470000	3630000	30	PEI within loop	no	no
1370	3	3195000	3240000	ENSGALG00000008254	ANAPC1	3	2470000	3630000	30	PEI within loop	no	no
1371	3	3195000	3245000	ENSGALG00000008254	ANAPC1	3	2470000	3630000	30	PEI within loop	no	no
1372	3	3195000	3250000	ENSGALG00000008254	ANAPC1	3	2470000	3630000	30	PEI within loop	no	no
1373	3	3290000	3260000	ENSGALG00000053640	GZF1	3	2470000	3630000	30	PEI within loop	no	no
1374	3	3290000	3265000	ENSGALG00000053640	GZF1	3	2470000	3630000	30	PEI within loop	no	no
1375	3	3295000	3265000	ENSGALG00000053659		3	2470000	3630000	30	PEI within loop	no	no
1376	3	3360000	3285000	ENSGALG00000030889	FOXA2	3	2470000	3630000	30	PEI within loop	no	no
1377	3	3325000	3295000	ENSGALG00000008359	CD93	3	2470000	3630000	30	PEI within loop	no	no
1378	3	3325000	3305000	ENSGALG00000008359	CD93	3	2470000	3630000	30	PEI within loop	no	no
1379	3	3290000	3305000	ENSGALG00000053640	GZF1	3	2470000	3630000	30	PEI within loop	no	no
1380	3	3325000	3310000	ENSGALG00000008359	CD93	3	2470000	3630000	30	PEI within loop	no	no
1381	3	3295000	3310000	ENSGALG00000053659		3	2470000	3630000	30	PEI within loop	no	no
1382	3	3295000	3315000	ENSGALG00000053659		3	2470000	3630000	30	PEI within loop	no	no
1383	3	3360000	3320000	ENSGALG00000030889	FOXA2	3	2470000	3630000	30	PEI within loop	no	no
1384	3	3295000	3325000	ENSGALG00000053659		3	2470000	3630000	30	PEI within loop	no	no
1385	3	3360000	3375000	ENSGALG00000030889	FOXA2	3	2470000	3630000	30	PEI within loop	no	no
1386	3	3770000	3455000	ENSGALG00000032964		3	2470000	4210000	39	PEI within loop	no	no
1387	3	3705000	3515000	ENSGALG00000044730		3	2470000	4210000	39	PEI within loop	no	no
1388	3	3705000	3530000	ENSGALG00000044730		3	2470000	4210000	39	PEI within loop	no	no
1389	3	3705000	3570000	ENSGALG00000044730		3	2470000	4210000	39	PEI within loop	no	no
1390	3	3640000	3600000	ENSGALG00000008386	KIZ	3	2470000	3650000	31	PEI within loop	no	no
1391	3	3640000	3605000	ENSGALG00000008386	KIZ	3	2470000	3650000	31	PEI within loop	no	no
1392	3	3640000	3620000	ENSGALG00000008386	KIZ	3	2470000	3650000	31	PEI within loop	no	no
1393	3	3640000	3655000	ENSGALG00000008386	KIZ	3	2470000	3650000	31	PEI across loop	no	no
1394	3	3640000	3660000	ENSGALG00000008386	KIZ	3	2470000	3650000	31	PEI across loop	no	no
1395	3	3640000	3665000	ENSGALG00000008386	KIZ	3	2470000	3650000	31	PEI across loop	no	no
1396	3	3705000	3680000	ENSGALG00000044730		3	2470000	4210000	39	PEI within loop	no	no
1397	3	3705000	3725000	ENSGALG00000044730		3	2470000	4210000	39	PEI within loop	no	no
1398	3	3870000	3730000	ENSGALG00000008416		3	2470000	4210000	39	PEI within loop	no	no
1399	3	3705000	3735000	ENSGALG00000044730		3	2470000	4210000	39	PEI within loop	no	no
1400	3	3770000	3745000	ENSGALG00000032964		3	2470000	4210000	39	PEI within loop	no	no
1401	3	3705000	3745000	ENSGALG00000044730		3	2470000	4210000	39	PEI within loop	no	no
1402	3	3920000	3750000	ENSGALG00000008429	CRNKL1	3	2470000	4210000	39	PEI within loop	no	no
1403	3	3770000	3750000	ENSGALG00000032964		3	2470000	4210000	39	PEI within loop	no	no
1404	3	3705000	3750000	ENSGALG00000044730		3	2470000	4210000	39	PEI within loop	no	no
1405	3	3920000	3750000	ENSGALG00000049282		3	2470000	4210000	39	PEI within loop	no	no
1406	3	3920000	3755000	ENSGALG00000008429	CRNKL1	3	2470000	4210000	39	PEI within loop	no	no
1407	3	3920000	3755000	ENSGALG00000049282		3	2470000	4210000	39	PEI within loop	no	no
1408	3	3770000	3795000	ENSGALG00000032964		3	2470000	4210000	39	PEI within loop	no	no
1409	3	3870000	3800000	ENSGALG00000008416		3	2470000	4210000	39	PEI within loop	no	no
1410	3	3770000	3810000	ENSGALG00000032964		3	2470000	4210000	39	PEI within loop	no	no
1411	3	3870000	3850000	ENSGALG00000008416		3	2470000	4210000	39	PEI within loop	no	no
1412	3	3870000	3855000	ENSGALG00000008416		3	2470000	4210000	39	PEI within loop	no	no
1413	3	3770000	3860000	ENSGALG00000032964		3	2470000	4210000	39	PEI within loop	no	no
1414	3	3870000	3885000	ENSGALG00000008416		3	2470000	4210000	39	PEI within loop	no	no
1415	3	3770000	3895000	ENSGALG00000032964		3	2470000	4210000	39	PEI within loop	no	no
1416	3	3770000	3900000	ENSGALG00000032964		3	2470000	4210000	39	PEI within loop	no	no
1417	3	3770000	3905000	ENSGALG00000032964		3	2470000	4210000	39	PEI within loop	no	no
1418	3	4055000	3945000	ENSGALG00000008445	SLC24A3	3	2470000	4210000	39	PEI within loop	no	no
1419	3	4055000	3955000	ENSGALG00000008445	SLC24A3	3	2470000	4210000	39	PEI within loop	no	no
1420	3	4055000	3970000	ENSGALG00000008445	SLC24A3	3	2470000	4210000	39	PEI within loop	no	no
1421	3	4055000	3975000	ENSGALG00000008445	SLC24A3	3	2470000	4210000	39	PEI within loop	no	no
1422	3	4055000	3985000	ENSGALG00000008445	SLC24A3	3	2470000	4210000	39	PEI within loop	no	no
1423	3	4055000	3995000	ENSGALG00000008445	SLC24A3	3	2470000	4210000	39	PEI within loop	no	no
1424	3	4055000	4010000	ENSGALG00000008445	SLC24A3	3	2470000	4210000	39	PEI within loop	no	no
1425	3	4055000	4015000	ENSGALG00000008445	SLC24A3	3	2470000	4210000	39	PEI within loop	no	no
1426	3	4055000	4020000	ENSGALG00000008445	SLC24A3	3	2470000	4210000	39	PEI within loop	no	no
1427	3	4055000	4025000	ENSGALG00000008445	SLC24A3	3	2470000	4210000	39	PEI within loop	no	no
1428	3	4055000	4030000	ENSGALG00000008445	SLC24A3	3	2470000	4210000	39	PEI within loop	no	no
1429	3	4055000	4035000	ENSGALG00000008445	SLC24A3	3	2470000	4210000	39	PEI within loop	no	no
1430	3	4055000	4070000	ENSGALG00000008445	SLC24A3	3	2470000	4210000	39	PEI within loop	no	no
1431	3	4190000	4070000	ENSGALG00000008508	PYGB	3	2470000	4210000	39	PEI within loop	no	no
1432	3	4055000	4075000	ENSGALG00000008445	SLC24A3	3	2470000	4210000	39	PEI within loop	no	no
1433	3	3920000	4080000	ENSGALG00000008429	CRNKL1	3	2470000	4210000	39	PEI within loop	no	no
1434	3	4055000	4080000	ENSGALG00000008445	SLC24A3	3	2470000	4210000	39	PEI within loop	no	no
1435	3	3920000	4080000	ENSGALG00000049282		3	2470000	4210000	39	PEI within loop	no	no
1436	3	4055000	4110000	ENSGALG00000008445	SLC24A3	3	2470000	4210000	39	PEI within loop	no	no
1437	3	4190000	4160000	ENSGALG00000008508	PYGB	3	2470000	4210000	39	PEI within loop	no	no
1438	3	4300000	4185000	ENSGALG00000035063		3	2470000	4345000	47	PEI within loop	no	no
1439	3	4190000	4205000	ENSGALG00000008508	PYGB	3	2470000	4210000	39	PEI within loop	no	yes
1440	3	4190000	4210000	ENSGALG00000008508	PYGB	3	2470000	4210000	39	PEI across loop	no	no
1441	3	4300000	4250000	ENSGALG00000035063		3	2470000	4345000	47	PEI within loop	no	no
1442	3	4300000	4260000	ENSGALG00000035063		3	2470000	4345000	47	PEI within loop	no	no
1443	3	4405000	4300000	ENSGALG00000008609	PTK7	3	2475000	4425000	53	PEI within loop	no	no
1444	3	4405000	4340000	ENSGALG00000008609	PTK7	3	2475000	4425000	53	PEI within loop	no	no
1445	3	4300000	4340000	ENSGALG00000035063		3	2470000	4345000	47	PEI within loop	no	yes
1446	3	4405000	4375000	ENSGALG00000008609	PTK7	3	2475000	4425000	53	PEI within loop	no	no
1447	3	4300000	4375000	ENSGALG00000035063		3	2470000	4345000	47	PEI across loop	no	no
1448	3	4300000	4405000	ENSGALG00000035063		3	2470000	4345000	47	PEI across loop	no	no
1449	3	4405000	4435000	ENSGALG00000008609	PTK7	3	2475000	4425000	53	PEI across loop	no	no
1450	3	4685000	4635000	ENSGALG00000008716	FLRT3	3	4635000	5625000	3	PEI within loop	no	yes
1451	3	4685000	4650000	ENSGALG00000008716	FLRT3	3	4635000	5625000	3	PEI within loop	no	no
1452	3	4685000	4660000	ENSGALG00000008716	FLRT3	3	4635000	5625000	3	PEI within loop	no	no
1453	3	4685000	4665000	ENSGALG00000008716	FLRT3	3	4635000	5625000	3	PEI within loop	no	no
1454	3	4685000	4670000	ENSGALG00000008716	FLRT3	3	4635000	5625000	3	PEI within loop	no	no
1455	3	5625000	4695000	ENSGALG00000008725	KIF16B	3	4720000	5640000	3	PEI across loop	no	no
1456	3	4685000	4700000	ENSGALG00000008716	FLRT3	3	4635000	5625000	3	PEI within loop	no	no
1457	3	4985000	4875000	ENSGALG00000048886		3	4720000	5640000	3	PEI within loop	no	no
1458	3	4985000	4940000	ENSGALG00000048886		3	4720000	5640000	3	PEI within loop	no	no
1459	3	4985000	5000000	ENSGALG00000048886		3	4720000	5640000	3	PEI within loop	no	no
1460	3	4985000	5005000	ENSGALG00000048886		3	4720000	5640000	3	PEI within loop	no	no
1461	3	4985000	5010000	ENSGALG00000048886		3	4720000	5640000	3	PEI within loop	no	no
1462	3	4985000	5020000	ENSGALG00000048886		3	4720000	5640000	3	PEI within loop	no	no
1463	3	4985000	5030000	ENSGALG00000048886		3	4720000	5640000	3	PEI within loop	no	no
1464	3	5065000	5035000	ENSGALG00000037200		3	4720000	5640000	3	PEI within loop	no	no
1465	3	5065000	5040000	ENSGALG00000037200		3	4720000	5640000	3	PEI within loop	no	no
1466	3	5065000	5045000	ENSGALG00000037200		3	4720000	5640000	3	PEI within loop	no	no
1467	3	5065000	5050000	ENSGALG00000037200		3	4720000	5640000	3	PEI within loop	no	no
1468	3	5065000	5085000	ENSGALG00000037200		3	4720000	5640000	3	PEI within loop	no	no
1469	3	5065000	5095000	ENSGALG00000037200		3	4720000	5640000	3	PEI within loop	no	no
1470	3	5065000	5105000	ENSGALG00000037200		3	4720000	5640000	3	PEI within loop	no	no
1471	3	5065000	5110000	ENSGALG00000037200		3	4720000	5640000	3	PEI within loop	no	no
1472	3	5065000	5580000	ENSGALG00000037200		3	4720000	5640000	3	PEI within loop	no	no
1473	3	5625000	5590000	ENSGALG00000008725	KIF16B	3	4720000	5640000	3	PEI within loop	no	no
1474	3	5625000	5595000	ENSGALG00000008725	KIF16B	3	4720000	5640000	3	PEI within loop	no	no
1475	3	5625000	5600000	ENSGALG00000008725	KIF16B	3	4720000	5640000	3	PEI within loop	no	no
1476	3	5625000	5605000	ENSGALG00000008725	KIF16B	3	4720000	5640000	3	PEI within loop	no	no
1477	3	5625000	5610000	ENSGALG00000008725	KIF16B	3	4720000	5640000	3	PEI within loop	no	no
1478	3	5625000	5640000	ENSGALG00000008725	KIF16B	3	4720000	5640000	3	PEI across loop	no	no
1479	3	8225000	7485000	ENSGALG00000009095	LHCGR	3	7890000	8530000	8	PEI across loop	no	no
1480	3	8025000	7930000	ENSGALG00000009100	FSHR	3	7635000	8225000	1	PEI within loop	no	no
1481	3	8225000	8145000	ENSGALG00000009095	LHCGR	3	7890000	8530000	8	PEI within loop	no	no
1482	3	8265000	8205000	ENSGALG00000026747	GTF2A1L	3	7890000	8530000	8	PEI within loop	no	no
1483	3	8265000	8245000	ENSGALG00000026747	GTF2A1L	3	7890000	8530000	8	PEI within loop	no	no
1484	3	8350000	8295000	ENSGALG00000009069	CAPN14	3	7890000	8530000	8	PEI within loop	no	no
1485	3	8350000	8305000	ENSGALG00000009069	CAPN14	3	7890000	8530000	8	PEI within loop	no	no
1486	3	8350000	8310000	ENSGALG00000009069	CAPN14	3	7890000	8530000	8	PEI within loop	no	no
1487	3	8350000	8315000	ENSGALG00000009069	CAPN14	3	7890000	8530000	8	PEI within loop	no	no
1488	3	8350000	8325000	ENSGALG00000009069	CAPN14	3	7890000	8530000	8	PEI within loop	no	no
1489	3	8350000	8330000	ENSGALG00000009069	CAPN14	3	7890000	8530000	8	PEI within loop	no	no
1490	3	8385000	8415000	ENSGALG00000009078	GALNT14	3	7890000	8530000	8	PEI within loop	no	no
1491	3	8385000	8425000	ENSGALG00000009078	GALNT14	3	7890000	8530000	8	PEI within loop	no	no
1492	3	8385000	8430000	ENSGALG00000009078	GALNT14	3	7890000	8530000	8	PEI within loop	no	no
1493	3	9085000	8955000	ENSGALG00000009034	ALK	3	8795000	9095000	2	PEI within loop	no	no
1494	3	9005000	8970000	ENSGALG00000038432		3	8795000	9095000	2	PEI within loop	no	no
1495	3	9005000	8985000	ENSGALG00000038432		3	8795000	9095000	2	PEI within loop	no	no
1496	3	9005000	8990000	ENSGALG00000038432		3	8795000	9095000	2	PEI within loop	no	no
1497	3	9005000	9020000	ENSGALG00000038432		3	8795000	9095000	2	PEI within loop	no	no
1498	3	9005000	9025000	ENSGALG00000038432		3	8795000	9095000	2	PEI within loop	no	no
1499	3	9005000	9045000	ENSGALG00000038432		3	8795000	9095000	2	PEI within loop	no	no
1500	3	9085000	9100000	ENSGALG00000009034	ALK	3	8795000	9095000	2	PEI across loop	no	no
1501	3	9085000	9105000	ENSGALG00000009034	ALK	3	8795000	9095000	2	PEI across loop	no	no
1502	3	9380000	9230000	ENSGALG00000008957	MSH6	3	9270000	9385000	2	PEI across loop	yes	no
1503	3	9380000	9270000	ENSGALG00000008957	MSH6	3	9270000	9385000	2	PEI within loop	yes	yes
1504	3	9380000	9275000	ENSGALG00000008957	MSH6	3	9270000	9385000	2	PEI within loop	yes	no
1505	3	9380000	9280000	ENSGALG00000008957	MSH6	3	9270000	9385000	2	PEI within loop	yes	no
1506	3	9325000	9280000	ENSGALG00000008960	KCNK12	3	9270000	9385000	2	PEI within loop	no	no
1507	3	9325000	9295000	ENSGALG00000008960	KCNK12	3	9270000	9385000	2	PEI within loop	no	no
1508	3	9380000	9310000	ENSGALG00000008957	MSH6	3	9270000	9385000	2	PEI within loop	yes	no
1509	3	9325000	9310000	ENSGALG00000008960	KCNK12	3	9270000	9385000	2	PEI within loop	no	no
1510	3	11540000	11445000	ENSGALG00000027922	ETAA1	3	10845000	11575000	2	PEI within loop	no	no
1511	3	11540000	11505000	ENSGALG00000027922	ETAA1	3	10845000	11575000	2	PEI within loop	no	no
1512	3	11540000	11510000	ENSGALG00000027922	ETAA1	3	10845000	11575000	2	PEI within loop	no	no
1513	3	11540000	11525000	ENSGALG00000027922	ETAA1	3	10845000	11575000	2	PEI within loop	no	no
1514	3	11540000	11560000	ENSGALG00000027922	ETAA1	3	10845000	11575000	2	PEI within loop	no	no
1515	3	11540000	11565000	ENSGALG00000027922	ETAA1	3	10845000	11575000	2	PEI within loop	no	no
1516	3	11540000	11580000	ENSGALG00000027922	ETAA1	3	10845000	11575000	2	PEI across loop	no	no
1517	3	13200000	13025000	ENSGALG00000009028	BTBD3	3	13015000	13240000	2	PEI within loop	no	no
1518	3	13105000	13040000	ENSGALG00000055099		3	13015000	13240000	2	PEI within loop	no	no
1519	3	13200000	13070000	ENSGALG00000009028	BTBD3	3	13015000	13240000	2	PEI within loop	no	no
1520	3	13200000	13075000	ENSGALG00000009028	BTBD3	3	13015000	13240000	2	PEI within loop	no	no
1521	3	13200000	13105000	ENSGALG00000009028	BTBD3	3	13015000	13240000	2	PEI within loop	no	no
1522	3	13200000	13130000	ENSGALG00000009028	BTBD3	3	13015000	13240000	2	PEI within loop	no	no
1523	3	13105000	13185000	ENSGALG00000055099		3	13015000	13240000	2	PEI within loop	no	no
1524	3	13105000	13200000	ENSGALG00000055099		3	13015000	13240000	2	PEI within loop	no	no
1525	3	13105000	13220000	ENSGALG00000055099		3	13015000	13240000	2	PEI within loop	no	no
1526	3	13200000	13225000	ENSGALG00000009028	BTBD3	3	13015000	13240000	2	PEI within loop	no	no
1527	3	13105000	13235000	ENSGALG00000055099		3	13015000	13240000	2	PEI within loop	no	yes
1528	3	13105000	13250000	ENSGALG00000055099		3	13015000	13240000	2	PEI across loop	no	no
1529	3	13200000	13265000	ENSGALG00000009028	BTBD3	3	13015000	13240000	2	PEI across loop	no	no
1530	3	14670000	14385000	ENSGALG00000008875	PLCB1	3	14415000	14685000	1	PEI across loop	no	no
1531	3	14670000	14400000	ENSGALG00000008875	PLCB1	3	14415000	14685000	1	PEI across loop	no	no
1532	3	14670000	14410000	ENSGALG00000008875	PLCB1	3	14415000	14685000	1	PEI across loop	no	no
1533	3	14670000	14525000	ENSGALG00000008875	PLCB1	3	14415000	14685000	1	PEI within loop	no	no
1534	3	14670000	14580000	ENSGALG00000008875	PLCB1	3	14415000	14685000	1	PEI within loop	no	no
1535	3	15225000	15350000	ENSGALG00000029301	BMP2	3	14755000	15385000	1	PEI within loop	no	no
1536	3	15915000	15670000	ENSGALG00000008660	CST7	3	15730000	15925000	2	PEI across loop	no	no
1537	3	15915000	15705000	ENSGALG00000008660	CST7	3	15730000	15925000	2	PEI across loop	no	no
1538	3	15915000	15715000	ENSGALG00000008660	CST7	3	15730000	15925000	2	PEI across loop	no	no
1539	3	15915000	15735000	ENSGALG00000008660	CST7	3	15730000	15925000	2	PEI within loop	no	no
1540	3	15915000	15745000	ENSGALG00000008660	CST7	3	15730000	15925000	2	PEI within loop	no	no
1541	3	15790000	15765000	ENSGALG00000039587	SYNDIG1	3	15730000	15925000	2	PEI within loop	no	no
1542	3	15790000	15775000	ENSGALG00000039587	SYNDIG1	3	15730000	15925000	2	PEI within loop	no	no
1543	3	15790000	15850000	ENSGALG00000039587	SYNDIG1	3	15730000	15925000	2	PEI within loop	no	no
1544	3	15790000	15875000	ENSGALG00000039587	SYNDIG1	3	15730000	15925000	2	PEI within loop	no	no
1545	3	15790000	15880000	ENSGALG00000039587	SYNDIG1	3	15730000	15925000	2	PEI within loop	no	no
1546	3	16845000	16515000	ENSGALG00000039720	MAP4K3	3	16780000	16855000	1	PEI across loop	no	no
1547	3	16895000	16700000	ENSGALG00000009130	GPCPD1	3	16870000	16945000	2	PEI across loop	no	no
1548	3	16845000	16730000	ENSGALG00000039720	MAP4K3	3	16780000	16855000	1	PEI across loop	no	no
1549	3	16860000	16755000	ENSGALG00000009119	THUMPD2	3	16780000	16865000	2	PEI across loop	yes	no
1550	3	16860000	16770000	ENSGALG00000009119	THUMPD2	3	16780000	16865000	2	PEI across loop	yes	no
1551	3	16860000	16775000	ENSGALG00000009119	THUMPD2	3	16780000	16865000	2	PEI across loop	yes	no
1552	3	16845000	16775000	ENSGALG00000039720	MAP4K3	3	16780000	16855000	1	PEI across loop	no	no
1553	3	16860000	16780000	ENSGALG00000009119	THUMPD2	3	16780000	16865000	2	PEI within loop	yes	yes
1554	3	16845000	16780000	ENSGALG00000039720	MAP4K3	3	16780000	16855000	1	PEI within loop	no	yes
1555	3	16845000	16785000	ENSGALG00000039720	MAP4K3	3	16780000	16855000	1	PEI within loop	no	no
1556	3	16860000	16790000	ENSGALG00000009119	THUMPD2	3	16780000	16865000	2	PEI within loop	yes	no
1557	3	16845000	16790000	ENSGALG00000039720	MAP4K3	3	16780000	16855000	1	PEI within loop	no	no
1558	3	16845000	16800000	ENSGALG00000039720	MAP4K3	3	16780000	16855000	1	PEI within loop	no	no
1559	3	16845000	16820000	ENSGALG00000039720	MAP4K3	3	16780000	16855000	1	PEI within loop	no	no
1560	3	16860000	16845000	ENSGALG00000009119	THUMPD2	3	16780000	16865000	2	PEI within loop	yes	no
1561	3	16845000	16860000	ENSGALG00000039720	MAP4K3	3	16780000	16855000	1	PEI across loop	no	no
1562	3	16895000	16915000	ENSGALG00000009130	GPCPD1	3	16870000	16945000	2	PEI within loop	no	no
1563	3	16860000	16920000	ENSGALG00000009119	THUMPD2	3	16780000	16865000	2	PEI across loop	yes	no
1564	3	16895000	16920000	ENSGALG00000009130	GPCPD1	3	16870000	16945000	2	PEI within loop	no	no
1565	3	16860000	16930000	ENSGALG00000009119	THUMPD2	3	16780000	16865000	2	PEI across loop	yes	no
1566	3	16895000	16930000	ENSGALG00000009130	GPCPD1	3	16870000	16945000	2	PEI within loop	no	no
1567	3	16895000	16935000	ENSGALG00000009130	GPCPD1	3	16870000	16945000	2	PEI within loop	no	no
1568	3	16860000	16940000	ENSGALG00000009119	THUMPD2	3	16780000	16865000	2	PEI across loop	yes	no
1569	3	16860000	16975000	ENSGALG00000009119	THUMPD2	3	16780000	16865000	2	PEI across loop	yes	no
1570	3	16895000	16975000	ENSGALG00000009130	GPCPD1	3	16870000	16945000	2	PEI across loop	no	no
1571	3	17350000	17270000	ENSGALG00000009291	EPHX1	3	17335000	17500000	3	PEI across loop	no	no
1572	3	17435000	17320000	ENSGALG00000009303	ENAH	3	17335000	17500000	3	PEI across loop	no	no
1573	3	17435000	17340000	ENSGALG00000009303	ENAH	3	17335000	17500000	3	PEI within loop	no	no
1574	3	17360000	17345000	ENSGALG00000026009	SRP9	3	17335000	17500000	3	PEI within loop	no	no
1575	3	17435000	17350000	ENSGALG00000009303	ENAH	3	17335000	17500000	3	PEI within loop	no	no
1576	3	17350000	17365000	ENSGALG00000009291	EPHX1	3	17335000	17500000	3	PEI within loop	no	no
1577	3	17350000	17390000	ENSGALG00000009291	EPHX1	3	17335000	17500000	3	PEI within loop	no	no
1578	3	17435000	17395000	ENSGALG00000009303	ENAH	3	17335000	17500000	3	PEI within loop	no	no
1579	3	17350000	17420000	ENSGALG00000009291	EPHX1	3	17335000	17500000	3	PEI within loop	no	no
1580	3	17435000	17420000	ENSGALG00000009303	ENAH	3	17335000	17500000	3	PEI within loop	no	no
1581	3	17350000	17430000	ENSGALG00000009291	EPHX1	3	17335000	17500000	3	PEI within loop	no	no
1582	3	17350000	17435000	ENSGALG00000009291	EPHX1	3	17335000	17500000	3	PEI within loop	no	no
1583	3	17350000	17440000	ENSGALG00000009291	EPHX1	3	17335000	17500000	3	PEI within loop	no	no
1584	3	17360000	17440000	ENSGALG00000026009	SRP9	3	17335000	17500000	3	PEI within loop	no	no
1585	3	17360000	17450000	ENSGALG00000026009	SRP9	3	17335000	17500000	3	PEI within loop	no	no
1586	3	17350000	17455000	ENSGALG00000009291	EPHX1	3	17335000	17500000	3	PEI within loop	no	no
1587	3	17350000	17510000	ENSGALG00000009291	EPHX1	3	17335000	17500000	3	PEI across loop	no	no
1588	3	21040000	20855000	ENSGALG00000009687	KCNK2	3	20860000	21115000	1	PEI across loop	no	no
1589	3	21040000	20920000	ENSGALG00000009687	KCNK2	3	20860000	21115000	1	PEI within loop	no	no
1590	3	21040000	20950000	ENSGALG00000009687	KCNK2	3	20860000	21115000	1	PEI within loop	no	no
1591	3	21040000	20955000	ENSGALG00000009687	KCNK2	3	20860000	21115000	1	PEI within loop	no	no
1592	3	21040000	21020000	ENSGALG00000009687	KCNK2	3	20860000	21115000	1	PEI within loop	no	no
1593	3	22290000	22305000	ENSGALG00000009858	SLC30A1	3	22270000	22350000	3	PEI within loop	no	no
1594	3	22290000	22305000	ENSGALG00000052015		3	22270000	22350000	3	PEI within loop	no	no
1595	3	25585000	25490000	ENSGALG00000009973	SLC3A1	3	25490000	25590000	2	PEI within loop	yes	yes
1596	3	25520000	25505000	ENSGALG00000030691	PPM1B	3	25490000	25590000	2	PEI within loop	no	no
1597	3	25585000	25515000	ENSGALG00000009973	SLC3A1	3	25490000	25590000	2	PEI within loop	yes	no
1598	3	25520000	25535000	ENSGALG00000030691	PPM1B	3	25490000	25590000	2	PEI within loop	no	no
1599	3	25520000	25545000	ENSGALG00000030691	PPM1B	3	25490000	25590000	2	PEI within loop	no	no
1600	3	25520000	25580000	ENSGALG00000030691	PPM1B	3	25490000	25590000	2	PEI within loop	no	no
1601	3	25585000	25610000	ENSGALG00000009973	SLC3A1	3	25490000	25590000	2	PEI across loop	yes	no
1602	3	26870000	26520000	ENSGALG00000010014	CRIPT	3	26820000	26895000	3	PEI across loop	no	no
1603	3	26870000	26520000	ENSGALG00000020057	PIGF	3	26820000	26895000	3	PEI across loop	no	no
1604	3	26870000	26795000	ENSGALG00000010014	CRIPT	3	26820000	26895000	3	PEI across loop	no	no
1605	3	26870000	26795000	ENSGALG00000020057	PIGF	3	26820000	26895000	3	PEI across loop	no	no
1606	3	26870000	26815000	ENSGALG00000010014	CRIPT	3	26820000	26895000	3	PEI across loop	no	no
1607	3	26870000	26815000	ENSGALG00000020057	PIGF	3	26820000	26895000	3	PEI across loop	no	no
1608	3	26870000	26850000	ENSGALG00000010014	CRIPT	3	26820000	26895000	3	PEI within loop	no	no
1609	3	26870000	26850000	ENSGALG00000020057	PIGF	3	26820000	26895000	3	PEI within loop	no	no
1610	3	26835000	26860000	ENSGALG00000010010	RHOQ	3	26820000	26895000	3	PEI within loop	no	no
1611	3	26835000	26875000	ENSGALG00000010010	RHOQ	3	26820000	26895000	3	PEI within loop	no	no
1612	3	27260000	27150000	ENSGALG00000010023	CALM2	3	27090000	27305000	1	PEI within loop	no	no
1613	3	27260000	27235000	ENSGALG00000010023	CALM2	3	27090000	27305000	1	PEI within loop	no	no
1614	3	27260000	27245000	ENSGALG00000010023	CALM2	3	27090000	27305000	1	PEI within loop	no	no
1615	3	27765000	27490000	ENSGALG00000048200	MRPL33	3	27500000	27790000	4	PEI across loop	no	no
1616	3	27765000	27495000	ENSGALG00000048200	MRPL33	3	27500000	27790000	4	PEI across loop	no	no
1617	3	27765000	27500000	ENSGALG00000048200	MRPL33	3	27500000	27790000	4	PEI within loop	no	yes
1618	3	27690000	27530000	ENSGALG00000010039	BABAM2	3	27500000	27745000	3	PEI within loop	no	no
1619	3	27690000	27530000	ENSGALG00000010043	RBKS	3	27500000	27745000	3	PEI within loop	no	no
1620	3	27765000	27540000	ENSGALG00000048200	MRPL33	3	27500000	27790000	4	PEI within loop	no	no
1621	3	27690000	27550000	ENSGALG00000010039	BABAM2	3	27500000	27745000	3	PEI within loop	no	no
1622	3	27690000	27550000	ENSGALG00000010043	RBKS	3	27500000	27745000	3	PEI within loop	no	no
1623	3	27690000	27615000	ENSGALG00000010039	BABAM2	3	27500000	27745000	3	PEI within loop	no	no
1624	3	27690000	27615000	ENSGALG00000010043	RBKS	3	27500000	27745000	3	PEI within loop	no	no
1625	3	27690000	27620000	ENSGALG00000010039	BABAM2	3	27500000	27745000	3	PEI within loop	no	no
1626	3	27690000	27620000	ENSGALG00000010043	RBKS	3	27500000	27745000	3	PEI within loop	no	no
1627	3	27690000	27635000	ENSGALG00000010039	BABAM2	3	27500000	27745000	3	PEI within loop	no	no
1628	3	27690000	27635000	ENSGALG00000010043	RBKS	3	27500000	27745000	3	PEI within loop	no	no
1629	3	27765000	27710000	ENSGALG00000048200	MRPL33	3	27500000	27790000	4	PEI within loop	no	no
1630	3	27690000	27740000	ENSGALG00000010039	BABAM2	3	27500000	27745000	3	PEI within loop	no	yes
1631	3	27690000	27740000	ENSGALG00000010043	RBKS	3	27500000	27745000	3	PEI within loop	no	yes
1632	3	27765000	27750000	ENSGALG00000048200	MRPL33	3	27500000	27790000	4	PEI within loop	no	no
1633	3	29310000	29220000	ENSGALG00000034077	KCNK5	3	29215000	29360000	2	PEI within loop	no	no
1634	3	29310000	29245000	ENSGALG00000034077	KCNK5	3	29215000	29360000	2	PEI within loop	no	no
1635	3	29310000	29255000	ENSGALG00000034077	KCNK5	3	29215000	29360000	2	PEI within loop	no	no
1636	3	29310000	29260000	ENSGALG00000034077	KCNK5	3	29215000	29360000	2	PEI within loop	no	no
1637	3	29310000	29265000	ENSGALG00000034077	KCNK5	3	29215000	29360000	2	PEI within loop	no	no
1638	3	29310000	29290000	ENSGALG00000034077	KCNK5	3	29215000	29360000	2	PEI within loop	no	no
1639	3	29310000	29295000	ENSGALG00000034077	KCNK5	3	29215000	29360000	2	PEI within loop	no	no
1640	3	29310000	29350000	ENSGALG00000034077	KCNK5	3	29215000	29360000	2	PEI within loop	no	no
1641	3	29310000	29365000	ENSGALG00000034077	KCNK5	3	29215000	29360000	2	PEI across loop	no	no
1642	3	29495000	29480000	ENSGALG00000010078	GLP1R	3	29415000	29600000	1	PEI within loop	no	no
1643	3	29495000	29535000	ENSGALG00000010078	GLP1R	3	29415000	29600000	1	PEI within loop	no	no
1644	3	29495000	29565000	ENSGALG00000010078	GLP1R	3	29415000	29600000	1	PEI within loop	no	no
1645	3	30795000	30500000	ENSGALG00000010290	VEGFA	3	30545000	30815000	1	PEI across loop	no	no
1646	3	30795000	30535000	ENSGALG00000010290	VEGFA	3	30545000	30815000	1	PEI across loop	no	no
1647	3	30795000	30540000	ENSGALG00000010290	VEGFA	3	30545000	30815000	1	PEI across loop	no	no
1648	3	30795000	30545000	ENSGALG00000010290	VEGFA	3	30545000	30815000	1	PEI within loop	no	yes
1649	3	30795000	30550000	ENSGALG00000010290	VEGFA	3	30545000	30815000	1	PEI within loop	no	no
1650	3	30795000	30560000	ENSGALG00000010290	VEGFA	3	30545000	30815000	1	PEI within loop	no	no
1651	3	30795000	30565000	ENSGALG00000010290	VEGFA	3	30545000	30815000	1	PEI within loop	no	no
1652	3	30795000	30580000	ENSGALG00000010290	VEGFA	3	30545000	30815000	1	PEI within loop	no	no
1653	3	30795000	30600000	ENSGALG00000010290	VEGFA	3	30545000	30815000	1	PEI within loop	no	no
1654	3	30795000	30605000	ENSGALG00000010290	VEGFA	3	30545000	30815000	1	PEI within loop	no	no
1655	3	30795000	30610000	ENSGALG00000010290	VEGFA	3	30545000	30815000	1	PEI within loop	no	no
1656	3	30795000	30615000	ENSGALG00000010290	VEGFA	3	30545000	30815000	1	PEI within loop	no	no
1657	3	30795000	30620000	ENSGALG00000010290	VEGFA	3	30545000	30815000	1	PEI within loop	no	no
1658	3	30795000	30630000	ENSGALG00000010290	VEGFA	3	30545000	30815000	1	PEI within loop	no	no
1659	3	30795000	30635000	ENSGALG00000010290	VEGFA	3	30545000	30815000	1	PEI within loop	no	no
1660	3	30795000	30640000	ENSGALG00000010290	VEGFA	3	30545000	30815000	1	PEI within loop	no	no
1661	3	30795000	30645000	ENSGALG00000010290	VEGFA	3	30545000	30815000	1	PEI within loop	no	no
1662	3	30795000	30650000	ENSGALG00000010290	VEGFA	3	30545000	30815000	1	PEI within loop	no	no
1663	3	30795000	30655000	ENSGALG00000010290	VEGFA	3	30545000	30815000	1	PEI within loop	no	no
1664	3	30795000	30660000	ENSGALG00000010290	VEGFA	3	30545000	30815000	1	PEI within loop	no	no
1665	3	30795000	30665000	ENSGALG00000010290	VEGFA	3	30545000	30815000	1	PEI within loop	no	no
1666	3	30795000	30670000	ENSGALG00000010290	VEGFA	3	30545000	30815000	1	PEI within loop	no	no
1667	3	30795000	30675000	ENSGALG00000010290	VEGFA	3	30545000	30815000	1	PEI within loop	no	no
1668	3	30795000	30680000	ENSGALG00000010290	VEGFA	3	30545000	30815000	1	PEI within loop	no	no
1669	3	30795000	30685000	ENSGALG00000010290	VEGFA	3	30545000	30815000	1	PEI within loop	no	no
1670	3	30795000	30710000	ENSGALG00000010290	VEGFA	3	30545000	30815000	1	PEI within loop	no	no
1671	3	30795000	30745000	ENSGALG00000010290	VEGFA	3	30545000	30815000	1	PEI within loop	no	no
1672	3	30795000	30755000	ENSGALG00000010290	VEGFA	3	30545000	30815000	1	PEI within loop	no	no
1673	3	30795000	30760000	ENSGALG00000010290	VEGFA	3	30545000	30815000	1	PEI within loop	no	no
1674	3	30795000	30765000	ENSGALG00000010290	VEGFA	3	30545000	30815000	1	PEI within loop	no	no
1675	3	30795000	30775000	ENSGALG00000010290	VEGFA	3	30545000	30815000	1	PEI within loop	no	no
1676	3	30795000	30930000	ENSGALG00000010290	VEGFA	3	30545000	30815000	1	PEI across loop	no	no
1677	3	31915000	31855000	ENSGALG00000010551	CDC42EP3	3	31890000	31955000	1	PEI across loop	no	no
1678	3	31915000	32100000	ENSGALG00000010551	CDC42EP3	3	31890000	31955000	1	PEI across loop	no	no
1679	3	32330000	32150000	ENSGALG00000047357		3	32170000	32340000	3	PEI across loop	no	no
1680	3	32300000	32165000	ENSGALG00000010583	VIT	3	32170000	32340000	3	PEI across loop	no	no
1681	3	32330000	32170000	ENSGALG00000047357		3	32170000	32340000	3	PEI within loop	no	yes
1682	3	32330000	32180000	ENSGALG00000047357		3	32170000	32340000	3	PEI within loop	no	no
1683	3	32330000	32185000	ENSGALG00000047357		3	32170000	32340000	3	PEI within loop	no	no
1684	3	32185000	32230000	ENSGALG00000010580	STRN	3	32170000	32340000	3	PEI within loop	no	no
1685	3	32330000	32245000	ENSGALG00000047357		3	32170000	32340000	3	PEI within loop	no	no
1686	3	32330000	32255000	ENSGALG00000047357		3	32170000	32340000	3	PEI within loop	no	no
1687	3	32300000	32260000	ENSGALG00000010583	VIT	3	32170000	32340000	3	PEI within loop	no	no
1688	3	32185000	32270000	ENSGALG00000010580	STRN	3	32170000	32340000	3	PEI within loop	no	no
1689	3	32185000	32305000	ENSGALG00000010580	STRN	3	32170000	32340000	3	PEI within loop	no	no
1690	3	32185000	32325000	ENSGALG00000010580	STRN	3	32170000	32340000	3	PEI within loop	no	no
1691	3	32185000	32330000	ENSGALG00000010580	STRN	3	32170000	32340000	3	PEI within loop	no	no
1692	3	33960000	33850000	ENSGALG00000010641	SCCPDH	3	33830000	34750000	8	PEI within loop	no	no
1693	3	33870000	33855000	ENSGALG00000010630	AHCTF1	3	33830000	34750000	8	PEI within loop	no	no
1694	3	33960000	33855000	ENSGALG00000010641	SCCPDH	3	33830000	34750000	8	PEI within loop	no	no
1695	3	33870000	33885000	ENSGALG00000010630	AHCTF1	3	33830000	34750000	8	PEI within loop	no	no
1696	3	33930000	33910000	ENSGALG00000010635		3	33830000	34750000	8	PEI within loop	no	no
1697	3	34030000	33920000	ENSGALG00000010651	TFB2M	3	33830000	34750000	8	PEI within loop	no	no
1698	3	33960000	33930000	ENSGALG00000010641	SCCPDH	3	33830000	34750000	8	PEI within loop	no	no
1699	3	33930000	33950000	ENSGALG00000010635		3	33830000	34750000	8	PEI within loop	no	no
1700	3	33930000	33960000	ENSGALG00000010635		3	33830000	34750000	8	PEI within loop	no	no
1701	3	34030000	33980000	ENSGALG00000010651	TFB2M	3	33830000	34750000	8	PEI within loop	no	no
1702	3	34005000	33990000	ENSGALG00000010649	CNST	3	33830000	34750000	8	PEI within loop	no	no
1703	3	34030000	34010000	ENSGALG00000010651	TFB2M	3	33830000	34750000	8	PEI within loop	no	no
1704	3	34030000	34015000	ENSGALG00000010651	TFB2M	3	33830000	34750000	8	PEI within loop	no	no
1705	3	34045000	34150000	ENSGALG00000010653	SMYD3	3	33830000	34750000	8	PEI within loop	no	no
1706	3	34715000	34165000	ENSGALG00000010664	KIF26B	3	33830000	34750000	8	PEI within loop	no	no
1707	3	34715000	34260000	ENSGALG00000010664	KIF26B	3	33830000	34750000	8	PEI within loop	no	no
1708	3	34715000	34345000	ENSGALG00000010664	KIF26B	3	33830000	34750000	8	PEI within loop	no	no
1709	3	34715000	34490000	ENSGALG00000010664	KIF26B	3	33830000	34750000	8	PEI within loop	no	no
1710	3	34030000	34740000	ENSGALG00000010651	TFB2M	3	33830000	34750000	8	PEI within loop	no	no
1711	3	35325000	35770000	ENSGALG00000010713		3	35300000	35380000	2	PEI across loop	no	no
1712	3	35325000	35770000	ENSGALG00000010733	CEP170	3	35300000	35380000	2	PEI across loop	no	no
1713	3	36250000	36350000	ENSGALG00000055021	GREM2	3	36235000	36415000	1	PEI within loop	no	no
1714	3	36250000	36355000	ENSGALG00000055021	GREM2	3	36235000	36415000	1	PEI within loop	no	no
1715	3	36250000	36365000	ENSGALG00000055021	GREM2	3	36235000	36415000	1	PEI within loop	no	no
1716	3	38280000	38165000	ENSGALG00000029915	RBM34	3	38160000	38655000	10	PEI within loop	no	no
1717	3	38280000	38165000	ENSGALG00000048698		3	38160000	38655000	10	PEI within loop	no	no
1718	3	38170000	38185000	ENSGALG00000013950		3	38160000	38655000	10	PEI within loop	no	no
1719	3	38285000	38195000	ENSGALG00000035299	TOMM20	3	38160000	38655000	10	PEI within loop	no	no
1720	3	38170000	38265000	ENSGALG00000013950		3	38160000	38655000	10	PEI within loop	no	no
1721	3	38285000	38405000	ENSGALG00000035299	TOMM20	3	38160000	38655000	10	PEI within loop	no	no
1722	3	38280000	38485000	ENSGALG00000029915	RBM34	3	38160000	38655000	10	PEI within loop	no	no
1723	3	38280000	38485000	ENSGALG00000048698		3	38160000	38655000	10	PEI within loop	no	no
1724	3	38280000	38505000	ENSGALG00000029915	RBM34	3	38160000	38655000	10	PEI within loop	no	no
1725	3	38285000	38505000	ENSGALG00000035299	TOMM20	3	38160000	38655000	10	PEI within loop	no	no
1726	3	38280000	38505000	ENSGALG00000048698		3	38160000	38655000	10	PEI within loop	no	no
1727	3	38280000	38515000	ENSGALG00000029915	RBM34	3	38160000	38655000	10	PEI within loop	no	no
1728	3	38280000	38515000	ENSGALG00000048698		3	38160000	38655000	10	PEI within loop	no	no
1729	3	38615000	38525000	ENSGALG00000011003	SLC35F3	3	38160000	38655000	10	PEI within loop	no	no
1730	3	38615000	38545000	ENSGALG00000011003	SLC35F3	3	38160000	38655000	10	PEI within loop	no	no
1731	3	38560000	38545000	ENSGALG00000030590	COA6	3	38160000	38655000	10	PEI within loop	no	no
1732	3	38615000	38565000	ENSGALG00000011003	SLC35F3	3	38160000	38655000	10	PEI within loop	no	no
1733	3	38560000	38575000	ENSGALG00000030590	COA6	3	38160000	38655000	10	PEI within loop	no	no
1734	3	38525000	38615000	ENSGALG00000011000	TARBP1	3	38160000	38655000	10	PEI within loop	no	no
1735	3	38615000	38635000	ENSGALG00000011003	SLC35F3	3	38160000	38655000	10	PEI within loop	no	no
1736	3	38525000	38640000	ENSGALG00000011000	TARBP1	3	38160000	38655000	10	PEI within loop	no	no
1737	3	40915000	40840000	ENSGALG00000011180	FAM120B	3	40825000	41190000	2	PEI within loop	no	no
1738	3	40915000	40840000	ENSGALG00000011182	DLL1	3	40825000	41190000	2	PEI within loop	no	no
1739	3	40915000	40880000	ENSGALG00000011180	FAM120B	3	40825000	41190000	2	PEI within loop	no	no
1740	3	40915000	40880000	ENSGALG00000011182	DLL1	3	40825000	41190000	2	PEI within loop	no	no
1741	3	40915000	40930000	ENSGALG00000011180	FAM120B	3	40825000	41190000	2	PEI within loop	no	no
1742	3	40915000	40930000	ENSGALG00000011182	DLL1	3	40825000	41190000	2	PEI within loop	no	no
1743	3	40915000	40965000	ENSGALG00000011180	FAM120B	3	40825000	41190000	2	PEI within loop	no	no
1744	3	40915000	40965000	ENSGALG00000011182	DLL1	3	40825000	41190000	2	PEI within loop	no	no
1745	3	40915000	41005000	ENSGALG00000011180	FAM120B	3	40825000	41190000	2	PEI within loop	no	no
1746	3	40915000	41005000	ENSGALG00000011182	DLL1	3	40825000	41190000	2	PEI within loop	no	no
1747	3	41825000	41605000	ENSGALG00000011205	SMOC2	3	41610000	41835000	1	PEI across loop	no	no
1748	3	41825000	41625000	ENSGALG00000011205	SMOC2	3	41610000	41835000	1	PEI within loop	no	no
1749	3	41825000	41840000	ENSGALG00000011205	SMOC2	3	41610000	41835000	1	PEI across loop	no	no
1750	3	41825000	41845000	ENSGALG00000011205	SMOC2	3	41610000	41835000	1	PEI across loop	no	no
1751	3	41825000	41965000	ENSGALG00000011205	SMOC2	3	41610000	41835000	1	PEI across loop	no	no
1752	3	41825000	41970000	ENSGALG00000011205	SMOC2	3	41610000	41835000	1	PEI across loop	no	no
1753	3	45925000	45800000	ENSGALG00000011663	FNDC1	3	45755000	45960000	1	PEI within loop	no	no
1754	3	45925000	45805000	ENSGALG00000011663	FNDC1	3	45755000	45960000	1	PEI within loop	no	no
1755	3	47335000	47660000	ENSGALG00000028420	SAMD5	3	47315000	47675000	2	PEI within loop	no	no
1756	3	48165000	48040000	ENSGALG00000012356	TAB2	3	48050000	48195000	1	PEI across loop	no	no
1757	3	48210000	48055000	ENSGALG00000038782	ZC3H12D	3	48035000	48225000	2	PEI within loop	no	no
1758	3	48165000	48100000	ENSGALG00000012356	TAB2	3	48050000	48195000	1	PEI within loop	no	no
1759	3	48925000	48790000	ENSGALG00000036240	AKAP12	3	48750000	48945000	1	PEI within loop	no	no
1760	3	50760000	50730000	ENSGALG00000013659	NOX3	3	50710000	50805000	1	PEI within loop	no	no
1761	3	50760000	50800000	ENSGALG00000013659	NOX3	3	50710000	50805000	1	PEI within loop	no	yes
1762	3	51755000	51650000	ENSGALG00000054057		3	51640000	51925000	4	PEI within loop	no	no
1763	3	51655000	51685000	ENSGALG00000013695	ZDHHC14	3	51640000	51925000	4	PEI within loop	no	no
1764	3	51655000	51765000	ENSGALG00000013695	ZDHHC14	3	51640000	51925000	4	PEI within loop	no	no
1765	3	51655000	51820000	ENSGALG00000013695	ZDHHC14	3	51640000	51925000	4	PEI within loop	no	no
1766	3	51870000	51820000	ENSGALG00000013727	SYNJ2	3	51640000	51925000	4	PEI within loop	no	no
1767	3	51870000	51855000	ENSGALG00000013727	SYNJ2	3	51640000	51925000	4	PEI within loop	no	no
1768	3	51870000	51885000	ENSGALG00000013727	SYNJ2	3	51640000	51925000	4	PEI within loop	no	no
1769	3	51870000	51895000	ENSGALG00000013727	SYNJ2	3	51640000	51925000	4	PEI within loop	no	no
1770	3	51870000	51900000	ENSGALG00000013727	SYNJ2	3	51640000	51925000	4	PEI within loop	no	no
1771	3	51870000	51910000	ENSGALG00000013727	SYNJ2	3	51640000	51925000	4	PEI within loop	no	no
1772	3	51655000	51925000	ENSGALG00000013695	ZDHHC14	3	51640000	51925000	4	PEI across loop	no	no
1773	3	52795000	52540000	ENSGALG00000013795	HIVEP2	3	52420000	52885000	6	PEI within loop	no	no
1774	3	52555000	52665000	ENSGALG00000013777		3	52420000	52885000	6	PEI within loop	no	no
1775	3	52555000	52665000	ENSGALG00000019976		3	52420000	52885000	6	PEI within loop	no	no
1776	3	52525000	52760000	ENSGALG00000013768	PHACTR2	3	52420000	52885000	6	PEI within loop	no	no
1777	3	52525000	52760000	ENSGALG00000013773	FUCA2	3	52420000	52885000	6	PEI within loop	no	no
1778	3	52795000	52820000	ENSGALG00000013795	HIVEP2	3	52420000	52885000	6	PEI within loop	no	no
1779	3	52555000	52885000	ENSGALG00000013777		3	52420000	52885000	6	PEI across loop	no	no
1780	3	52555000	52885000	ENSGALG00000019976		3	52420000	52885000	6	PEI across loop	no	no
1781	3	54055000	53535000	ENSGALG00000013818	CITED2	3	53765000	54060000	1	PEI across loop	yes	no
1782	3	54055000	53565000	ENSGALG00000013818	CITED2	3	53765000	54060000	1	PEI across loop	yes	no
1783	3	54055000	53765000	ENSGALG00000013818	CITED2	3	53765000	54060000	1	PEI within loop	yes	yes
1784	3	54055000	53785000	ENSGALG00000013818	CITED2	3	53765000	54060000	1	PEI within loop	yes	no
1785	3	54055000	53790000	ENSGALG00000013818	CITED2	3	53765000	54060000	1	PEI within loop	yes	no
1786	3	54055000	53800000	ENSGALG00000013818	CITED2	3	53765000	54060000	1	PEI within loop	yes	no
1787	3	54055000	53815000	ENSGALG00000013818	CITED2	3	53765000	54060000	1	PEI within loop	yes	no
1788	3	54055000	53850000	ENSGALG00000013818	CITED2	3	53765000	54060000	1	PEI within loop	yes	no
1789	3	54055000	53895000	ENSGALG00000013818	CITED2	3	53765000	54060000	1	PEI within loop	yes	no
1790	3	54055000	53905000	ENSGALG00000013818	CITED2	3	53765000	54060000	1	PEI within loop	yes	no
1791	3	54055000	53920000	ENSGALG00000013818	CITED2	3	53765000	54060000	1	PEI within loop	yes	no
1792	3	54055000	53940000	ENSGALG00000013818	CITED2	3	53765000	54060000	1	PEI within loop	yes	no
1793	3	55510000	55355000	ENSGALG00000013941	PDE7B	3	55345000	55655000	1	PEI within loop	no	no
1794	3	55510000	55555000	ENSGALG00000013941	PDE7B	3	55345000	55655000	1	PEI within loop	no	no
1795	3	56300000	55920000	ENSGALG00000013980	SLC2A12	3	55925000	56330000	2	PEI across loop	no	no
1796	3	56300000	55935000	ENSGALG00000013980	SLC2A12	3	55925000	56330000	2	PEI within loop	no	no
1797	3	56300000	56315000	ENSGALG00000013980	SLC2A12	3	55925000	56330000	2	PEI within loop	no	no
1798	3	56300000	56325000	ENSGALG00000013980	SLC2A12	3	55925000	56330000	2	PEI within loop	no	yes
1799	3	56300000	56335000	ENSGALG00000013980	SLC2A12	3	55925000	56330000	2	PEI across loop	no	no
1800	3	56300000	56340000	ENSGALG00000013980	SLC2A12	3	55925000	56330000	2	PEI across loop	no	no
1801	3	56300000	56460000	ENSGALG00000013980	SLC2A12	3	55925000	56330000	2	PEI across loop	no	no
1802	3	57520000	57345000	ENSGALG00000038188		3	57435000	57530000	1	PEI across loop	no	no
1803	3	57520000	57415000	ENSGALG00000038188		3	57435000	57530000	1	PEI across loop	no	no
1804	3	57520000	57425000	ENSGALG00000038188		3	57435000	57530000	1	PEI across loop	no	no
1805	3	59050000	58685000	ENSGALG00000014821	THEMIS	3	58660000	59120000	1	PEI within loop	no	no
1806	3	59050000	58975000	ENSGALG00000014821	THEMIS	3	58660000	59120000	1	PEI within loop	no	no
1807	3	59050000	59030000	ENSGALG00000014821	THEMIS	3	58660000	59120000	1	PEI within loop	no	no
1808	3	59050000	59065000	ENSGALG00000014821	THEMIS	3	58660000	59120000	1	PEI within loop	no	no
1809	3	59050000	59075000	ENSGALG00000014821	THEMIS	3	58660000	59120000	1	PEI within loop	no	no
1810	3	59050000	59090000	ENSGALG00000014821	THEMIS	3	58660000	59120000	1	PEI within loop	no	no
1811	3	59050000	59100000	ENSGALG00000014821	THEMIS	3	58660000	59120000	1	PEI within loop	no	no
1812	3	59050000	59105000	ENSGALG00000014821	THEMIS	3	58660000	59120000	1	PEI within loop	no	no
1813	3	59945000	59980000	ENSGALG00000034716	HEY2	3	59930000	60125000	2	PEI within loop	no	no
1814	3	60100000	60010000	ENSGALG00000014841	HDDC2	3	59955000	60125000	1	PEI within loop	no	no
1815	3	59945000	60040000	ENSGALG00000034716	HEY2	3	59930000	60125000	2	PEI within loop	no	no
1816	3	59945000	60090000	ENSGALG00000034716	HEY2	3	59930000	60125000	2	PEI within loop	no	no
1817	3	59945000	60110000	ENSGALG00000034716	HEY2	3	59930000	60125000	2	PEI within loop	no	no
1818	3	59945000	60115000	ENSGALG00000034716	HEY2	3	59930000	60125000	2	PEI within loop	no	no
1819	3	59945000	60125000	ENSGALG00000034716	HEY2	3	59930000	60125000	2	PEI across loop	no	no
1820	3	59945000	60130000	ENSGALG00000034716	HEY2	3	59930000	60125000	2	PEI across loop	no	no
1821	3	60270000	60175000	ENSGALG00000013651	RNF217	3	60195000	60290000	1	PEI across loop	no	no
1822	3	60270000	60200000	ENSGALG00000013651	RNF217	3	60195000	60290000	1	PEI within loop	no	no
1823	3	60270000	60220000	ENSGALG00000013651	RNF217	3	60195000	60290000	1	PEI within loop	no	no
1824	3	61835000	61425000	ENSGALG00000014873	GJA1	3	61475000	61840000	1	PEI across loop	yes	no
1825	3	61835000	61435000	ENSGALG00000014873	GJA1	3	61475000	61840000	1	PEI across loop	yes	no
1826	3	61835000	61455000	ENSGALG00000014873	GJA1	3	61475000	61840000	1	PEI across loop	yes	no
1827	3	61835000	61465000	ENSGALG00000014873	GJA1	3	61475000	61840000	1	PEI across loop	yes	no
1828	3	61835000	61470000	ENSGALG00000014873	GJA1	3	61475000	61840000	1	PEI across loop	yes	no
1829	3	61835000	61475000	ENSGALG00000014873	GJA1	3	61475000	61840000	1	PEI within loop	yes	yes
1830	3	61835000	61480000	ENSGALG00000014873	GJA1	3	61475000	61840000	1	PEI within loop	yes	no
1831	3	61835000	61485000	ENSGALG00000014873	GJA1	3	61475000	61840000	1	PEI within loop	yes	no
1832	3	61835000	61495000	ENSGALG00000014873	GJA1	3	61475000	61840000	1	PEI within loop	yes	no
1833	3	61835000	61570000	ENSGALG00000014873	GJA1	3	61475000	61840000	1	PEI within loop	yes	no
1834	3	61835000	61590000	ENSGALG00000014873	GJA1	3	61475000	61840000	1	PEI within loop	yes	no
1835	3	61835000	61615000	ENSGALG00000014873	GJA1	3	61475000	61840000	1	PEI within loop	yes	no
1836	3	61835000	61625000	ENSGALG00000014873	GJA1	3	61475000	61840000	1	PEI within loop	yes	no
1837	3	61835000	61630000	ENSGALG00000014873	GJA1	3	61475000	61840000	1	PEI within loop	yes	no
1838	3	61835000	61635000	ENSGALG00000014873	GJA1	3	61475000	61840000	1	PEI within loop	yes	no
1839	3	61835000	61645000	ENSGALG00000014873	GJA1	3	61475000	61840000	1	PEI within loop	yes	no
1840	3	61835000	61675000	ENSGALG00000014873	GJA1	3	61475000	61840000	1	PEI within loop	yes	no
1841	3	61835000	61680000	ENSGALG00000014873	GJA1	3	61475000	61840000	1	PEI within loop	yes	no
1842	3	61835000	61700000	ENSGALG00000014873	GJA1	3	61475000	61840000	1	PEI within loop	yes	no
1843	3	61835000	61730000	ENSGALG00000014873	GJA1	3	61475000	61840000	1	PEI within loop	yes	no
1844	3	61835000	61740000	ENSGALG00000014873	GJA1	3	61475000	61840000	1	PEI within loop	yes	no
1845	3	61835000	61745000	ENSGALG00000014873	GJA1	3	61475000	61840000	1	PEI within loop	yes	no
1846	3	61835000	61770000	ENSGALG00000014873	GJA1	3	61475000	61840000	1	PEI within loop	yes	no
1847	3	61835000	61790000	ENSGALG00000014873	GJA1	3	61475000	61840000	1	PEI within loop	yes	no
1848	3	61835000	61805000	ENSGALG00000014873	GJA1	3	61475000	61840000	1	PEI within loop	yes	no
1849	3	62990000	62870000	ENSGALG00000027583	PLN	3	62945000	63640000	8	PEI across loop	no	no
1850	3	62905000	62925000	ENSGALG00000014892	CEP85L	3	62885000	62960000	1	PEI within loop	no	no
1851	3	62905000	62930000	ENSGALG00000014892	CEP85L	3	62885000	62960000	1	PEI within loop	no	no
1852	3	62905000	62945000	ENSGALG00000014892	CEP85L	3	62885000	62960000	1	PEI within loop	no	no
1853	3	63740000	63065000	ENSGALG00000014918	RFX6	3	63115000	63825000	12	PEI across loop	no	no
1854	3	63080000	63095000	ENSGALG00000014917	VGLL2	3	63020000	63625000	7	PEI within loop	no	no
1855	3	63740000	63120000	ENSGALG00000014918	RFX6	3	63115000	63825000	12	PEI within loop	no	no
1856	3	63755000	63120000	ENSGALG00000014925	GPRC6A	3	63115000	63825000	12	PEI within loop	no	no
1857	3	63740000	63125000	ENSGALG00000014918	RFX6	3	63115000	63825000	12	PEI within loop	no	no
1858	3	63270000	63145000	ENSGALG00000014902		3	63020000	63625000	7	PEI within loop	no	no
1859	3	63295000	63190000	ENSGALG00000014899	NUS1	3	63020000	63625000	7	PEI within loop	no	no
1860	3	63170000	63215000	ENSGALG00000014913	ROS1	3	63020000	63625000	7	PEI within loop	no	no
1861	3	63185000	63220000	ENSGALG00000014907	DCBLD1	3	63020000	63625000	7	PEI within loop	no	no
1862	3	63170000	63220000	ENSGALG00000014913	ROS1	3	63020000	63625000	7	PEI within loop	no	no
1863	3	63185000	63225000	ENSGALG00000014907	DCBLD1	3	63020000	63625000	7	PEI within loop	no	no
1864	3	63185000	63235000	ENSGALG00000014907	DCBLD1	3	63020000	63625000	7	PEI within loop	no	no
1865	3	63185000	63240000	ENSGALG00000014907	DCBLD1	3	63020000	63625000	7	PEI within loop	no	no
1866	3	63755000	63285000	ENSGALG00000014925	GPRC6A	3	63115000	63825000	12	PEI within loop	no	no
1867	3	62990000	63510000	ENSGALG00000027583	PLN	3	62945000	63640000	8	PEI within loop	no	no
1868	3	63080000	63655000	ENSGALG00000014917	VGLL2	3	63020000	63625000	7	PEI across loop	no	no
1869	3	63080000	63660000	ENSGALG00000014917	VGLL2	3	63020000	63625000	7	PEI across loop	no	no
1870	3	63185000	63665000	ENSGALG00000014907	DCBLD1	3	63020000	63625000	7	PEI across loop	no	no
1871	3	63080000	63665000	ENSGALG00000014917	VGLL2	3	63020000	63625000	7	PEI across loop	no	no
1872	3	63080000	63675000	ENSGALG00000014917	VGLL2	3	63020000	63625000	7	PEI across loop	no	no
1873	3	63080000	63680000	ENSGALG00000014917	VGLL2	3	63020000	63625000	7	PEI across loop	no	no
1874	3	63080000	63685000	ENSGALG00000014917	VGLL2	3	63020000	63625000	7	PEI across loop	no	no
1875	3	63080000	63690000	ENSGALG00000014917	VGLL2	3	63020000	63625000	7	PEI across loop	no	no
1876	3	63080000	63695000	ENSGALG00000014917	VGLL2	3	63020000	63625000	7	PEI across loop	no	no
1877	3	63080000	63700000	ENSGALG00000014917	VGLL2	3	63020000	63625000	7	PEI across loop	no	no
1878	3	63080000	63705000	ENSGALG00000014917	VGLL2	3	63020000	63625000	7	PEI across loop	no	no
1879	3	63185000	63710000	ENSGALG00000014907	DCBLD1	3	63020000	63625000	7	PEI across loop	no	no
1880	3	63080000	63710000	ENSGALG00000014917	VGLL2	3	63020000	63625000	7	PEI across loop	no	no
1881	3	63080000	63740000	ENSGALG00000014917	VGLL2	3	63020000	63625000	7	PEI across loop	no	no
1882	3	63755000	63740000	ENSGALG00000014925	GPRC6A	3	63115000	63825000	12	PEI within loop	no	no
1883	3	63740000	63755000	ENSGALG00000014918	RFX6	3	63115000	63825000	12	PEI within loop	no	no
1884	3	65390000	64885000	ENSGALG00000052819		3	64890000	65640000	3	PEI across loop	no	no
1885	3	65390000	64890000	ENSGALG00000052819		3	64890000	65640000	3	PEI within loop	no	yes
1886	3	65390000	64895000	ENSGALG00000052819		3	64890000	65640000	3	PEI within loop	no	no
1887	3	65390000	64900000	ENSGALG00000052819		3	64890000	65640000	3	PEI within loop	no	no
1888	3	65390000	64910000	ENSGALG00000052819		3	64890000	65640000	3	PEI within loop	no	no
1889	3	64900000	64915000	ENSGALG00000037726	MARCKS	3	64890000	65640000	3	PEI within loop	no	no
1890	3	64900000	64915000	ENSGALG00000051082		3	64890000	65640000	3	PEI within loop	no	no
1891	3	65390000	64915000	ENSGALG00000052819		3	64890000	65640000	3	PEI within loop	no	no
1892	3	65390000	64925000	ENSGALG00000052819		3	64890000	65640000	3	PEI within loop	no	no
1893	3	64900000	65035000	ENSGALG00000037726	MARCKS	3	64890000	65640000	3	PEI within loop	no	no
1894	3	64900000	65035000	ENSGALG00000051082		3	64890000	65640000	3	PEI within loop	no	no
1895	3	64900000	65045000	ENSGALG00000037726	MARCKS	3	64890000	65640000	3	PEI within loop	no	no
1896	3	64900000	65045000	ENSGALG00000051082		3	64890000	65640000	3	PEI within loop	no	no
1897	3	64900000	65050000	ENSGALG00000037726	MARCKS	3	64890000	65640000	3	PEI within loop	no	no
1898	3	64900000	65050000	ENSGALG00000051082		3	64890000	65640000	3	PEI within loop	no	no
1899	3	64900000	65055000	ENSGALG00000037726	MARCKS	3	64890000	65640000	3	PEI within loop	no	no
1900	3	64900000	65055000	ENSGALG00000051082		3	64890000	65640000	3	PEI within loop	no	no
1901	3	64900000	65065000	ENSGALG00000037726	MARCKS	3	64890000	65640000	3	PEI within loop	no	no
1902	3	64900000	65065000	ENSGALG00000051082		3	64890000	65640000	3	PEI within loop	no	no
1903	3	64900000	65085000	ENSGALG00000037726	MARCKS	3	64890000	65640000	3	PEI within loop	no	no
1904	3	64900000	65085000	ENSGALG00000051082		3	64890000	65640000	3	PEI within loop	no	no
1905	3	64900000	65110000	ENSGALG00000037726	MARCKS	3	64890000	65640000	3	PEI within loop	no	no
1906	3	64900000	65110000	ENSGALG00000051082		3	64890000	65640000	3	PEI within loop	no	no
1907	3	64900000	65140000	ENSGALG00000037726	MARCKS	3	64890000	65640000	3	PEI within loop	no	no
1908	3	64900000	65140000	ENSGALG00000051082		3	64890000	65640000	3	PEI within loop	no	no
1909	3	64900000	65150000	ENSGALG00000037726	MARCKS	3	64890000	65640000	3	PEI within loop	no	no
1910	3	64900000	65150000	ENSGALG00000051082		3	64890000	65640000	3	PEI within loop	no	no
1911	3	64900000	65180000	ENSGALG00000037726	MARCKS	3	64890000	65640000	3	PEI within loop	no	no
1912	3	64900000	65180000	ENSGALG00000051082		3	64890000	65640000	3	PEI within loop	no	no
1913	3	64900000	65285000	ENSGALG00000037726	MARCKS	3	64890000	65640000	3	PEI within loop	no	no
1914	3	64900000	65285000	ENSGALG00000051082		3	64890000	65640000	3	PEI within loop	no	no
1915	3	64900000	65380000	ENSGALG00000037726	MARCKS	3	64890000	65640000	3	PEI within loop	no	no
1916	3	64900000	65380000	ENSGALG00000051082		3	64890000	65640000	3	PEI within loop	no	no
1917	3	64900000	65390000	ENSGALG00000037726	MARCKS	3	64890000	65640000	3	PEI within loop	no	no
1918	3	64900000	65390000	ENSGALG00000051082		3	64890000	65640000	3	PEI within loop	no	no
1919	3	65710000	65750000	ENSGALG00000015001	LAMA4	3	65675000	65790000	1	PEI within loop	no	no
1920	3	65710000	65755000	ENSGALG00000015001	LAMA4	3	65675000	65790000	1	PEI within loop	no	no
1921	3	65940000	65915000	ENSGALG00000015022	FYN	3	65855000	66200000	3	PEI within loop	no	no
1922	3	66080000	66040000	ENSGALG00000015033	REV3L	3	65855000	66200000	3	PEI within loop	no	no
1923	3	66080000	66120000	ENSGALG00000015033	REV3L	3	65855000	66200000	3	PEI within loop	no	no
1924	3	66080000	66295000	ENSGALG00000015033	REV3L	3	65855000	66200000	3	PEI across loop	no	no
1925	3	66375000	66310000	ENSGALG00000015051	CDK19	3	66325000	66510000	2	PEI across loop	no	no
1926	3	66375000	66390000	ENSGALG00000015051	CDK19	3	66325000	66510000	2	PEI within loop	no	no
1927	3	66375000	66410000	ENSGALG00000015051	CDK19	3	66325000	66510000	2	PEI within loop	no	no
1928	3	66375000	66465000	ENSGALG00000015051	CDK19	3	66325000	66510000	2	PEI within loop	no	no
1929	3	66375000	66585000	ENSGALG00000015051	CDK19	3	66325000	66510000	2	PEI across loop	no	no
1930	3	68855000	68745000	ENSGALG00000015410	BVES	3	68840000	68865000	1	PEI across loop	no	no
1931	3	68855000	68830000	ENSGALG00000015410	BVES	3	68840000	68865000	1	PEI across loop	no	no
1932	3	70345000	70035000	ENSGALG00000050527		3	69675000	70685000	6	PEI within loop	no	no
1933	3	70345000	70275000	ENSGALG00000050527		3	69675000	70685000	6	PEI within loop	no	no
1934	3	70485000	70345000	ENSGALG00000052227		3	69675000	70685000	6	PEI within loop	no	no
1935	3	70485000	70440000	ENSGALG00000052227		3	69675000	70685000	6	PEI within loop	no	no
1936	3	70485000	70445000	ENSGALG00000052227		3	69675000	70685000	6	PEI within loop	no	no
1937	3	70345000	70485000	ENSGALG00000050527		3	69675000	70685000	6	PEI within loop	no	no
1938	3	70345000	70630000	ENSGALG00000050527		3	69675000	70685000	6	PEI within loop	no	no
1939	3	70670000	70700000	ENSGALG00000015465	ASCC3	3	69675000	70685000	6	PEI across loop	no	no
1940	3	73020000	72920000	ENSGALG00000042116	FUT9	3	72870000	73245000	2	PEI within loop	no	no
1941	3	73020000	73000000	ENSGALG00000042116	FUT9	3	72870000	73245000	2	PEI within loop	no	no
1942	3	73185000	73010000	ENSGALG00000015590	MANEA	3	72870000	73245000	2	PEI within loop	no	no
1943	3	73905000	73720000	ENSGALG00000015593	EPHA7	3	73405000	74975000	2	PEI within loop	no	no
1944	3	74235000	74185000	ENSGALG00000052304		3	73405000	74975000	2	PEI within loop	no	no
1945	3	74235000	74220000	ENSGALG00000052304		3	73405000	74975000	2	PEI within loop	no	no
1946	3	75305000	75260000	ENSGALG00000015605	BACH2	3	75275000	75340000	1	PEI across loop	no	no
1947	3	75305000	75270000	ENSGALG00000015605	BACH2	3	75275000	75340000	1	PEI across loop	no	no
1948	3	75305000	75285000	ENSGALG00000015605	BACH2	3	75275000	75340000	1	PEI within loop	no	no
1949	3	75305000	75340000	ENSGALG00000015605	BACH2	3	75275000	75340000	1	PEI across loop	no	no
1950	3	75305000	75350000	ENSGALG00000015605	BACH2	3	75275000	75340000	1	PEI across loop	no	no
1951	3	76355000	76335000	ENSGALG00000015791	AKIRIN2	3	76335000	76420000	3	PEI within loop	no	yes
1952	3	76415000	76335000	ENSGALG00000015806	RARS2	3	76335000	76420000	3	PEI within loop	yes	yes
1953	3	76415000	76340000	ENSGALG00000015806	RARS2	3	76335000	76420000	3	PEI within loop	yes	no
1954	3	76415000	76345000	ENSGALG00000015806	RARS2	3	76335000	76420000	3	PEI within loop	yes	no
1955	3	76415000	76350000	ENSGALG00000015806	RARS2	3	76335000	76420000	3	PEI within loop	yes	no
1956	3	76415000	76355000	ENSGALG00000015806	RARS2	3	76335000	76420000	3	PEI within loop	yes	no
1957	3	76415000	76365000	ENSGALG00000015806	RARS2	3	76335000	76420000	3	PEI within loop	yes	no
1958	3	76355000	76370000	ENSGALG00000015791	AKIRIN2	3	76335000	76420000	3	PEI within loop	no	no
1959	3	76415000	76375000	ENSGALG00000015806	RARS2	3	76335000	76420000	3	PEI within loop	yes	no
1960	3	76355000	76385000	ENSGALG00000015791	AKIRIN2	3	76335000	76420000	3	PEI within loop	no	no
1961	3	76415000	76395000	ENSGALG00000015806	RARS2	3	76335000	76420000	3	PEI within loop	yes	no
1962	3	76355000	76415000	ENSGALG00000015791	AKIRIN2	3	76335000	76420000	3	PEI within loop	no	yes
1963	3	76355000	76420000	ENSGALG00000015791	AKIRIN2	3	76335000	76420000	3	PEI across loop	no	no
1964	3	76355000	76475000	ENSGALG00000015791	AKIRIN2	3	76335000	76420000	3	PEI across loop	no	no
1965	3	78230000	77925000	ENSGALG00000027355	TPBG	3	78005000	78240000	1	PEI across loop	no	no
1966	3	78230000	77960000	ENSGALG00000027355	TPBG	3	78005000	78240000	1	PEI across loop	no	no
1967	3	78230000	77980000	ENSGALG00000027355	TPBG	3	78005000	78240000	1	PEI across loop	no	no
1968	3	78230000	78000000	ENSGALG00000027355	TPBG	3	78005000	78240000	1	PEI across loop	no	no
1969	3	78230000	78005000	ENSGALG00000027355	TPBG	3	78005000	78240000	1	PEI within loop	no	yes
1970	3	78230000	78015000	ENSGALG00000027355	TPBG	3	78005000	78240000	1	PEI within loop	no	no
1971	3	78230000	78020000	ENSGALG00000027355	TPBG	3	78005000	78240000	1	PEI within loop	no	no
1972	3	78230000	78025000	ENSGALG00000027355	TPBG	3	78005000	78240000	1	PEI within loop	no	no
1973	3	78230000	78035000	ENSGALG00000027355	TPBG	3	78005000	78240000	1	PEI within loop	no	no
1974	3	78230000	78040000	ENSGALG00000027355	TPBG	3	78005000	78240000	1	PEI within loop	no	no
1975	3	78230000	78050000	ENSGALG00000027355	TPBG	3	78005000	78240000	1	PEI within loop	no	no
1976	3	78230000	78060000	ENSGALG00000027355	TPBG	3	78005000	78240000	1	PEI within loop	no	no
1977	3	78230000	78065000	ENSGALG00000027355	TPBG	3	78005000	78240000	1	PEI within loop	no	no
1978	3	78230000	78200000	ENSGALG00000027355	TPBG	3	78005000	78240000	1	PEI within loop	no	no
1979	3	78230000	78205000	ENSGALG00000027355	TPBG	3	78005000	78240000	1	PEI within loop	no	no
1980	3	78460000	78535000	ENSGALG00000035903	FAM46A	3	78450000	78965000	1	PEI within loop	no	no
1981	3	78460000	78550000	ENSGALG00000035903	FAM46A	3	78450000	78965000	1	PEI within loop	no	no
1982	3	78460000	78565000	ENSGALG00000035903	FAM46A	3	78450000	78965000	1	PEI within loop	no	no
1983	3	78460000	78575000	ENSGALG00000035903	FAM46A	3	78450000	78965000	1	PEI within loop	no	no
1984	3	78460000	78705000	ENSGALG00000035903	FAM46A	3	78450000	78965000	1	PEI within loop	no	no
1985	3	78460000	78985000	ENSGALG00000035903	FAM46A	3	78450000	78965000	1	PEI across loop	no	no
1986	3	78460000	79025000	ENSGALG00000035903	FAM46A	3	78450000	78965000	1	PEI across loop	no	no
1987	3	78460000	79030000	ENSGALG00000035903	FAM46A	3	78450000	78965000	1	PEI across loop	no	no
1988	3	78460000	79050000	ENSGALG00000035903	FAM46A	3	78450000	78965000	1	PEI across loop	no	no
1989	3	78460000	79055000	ENSGALG00000035903	FAM46A	3	78450000	78965000	1	PEI across loop	no	no
1990	3	78460000	79165000	ENSGALG00000035903	FAM46A	3	78450000	78965000	1	PEI across loop	no	no
1991	3	91785000	91690000	ENSGALG00000016361	FAM110C	3	91770000	91795000	1	PEI across loop	no	no
1992	3	91785000	91750000	ENSGALG00000016361	FAM110C	3	91770000	91795000	1	PEI across loop	no	no
1993	3	91785000	91760000	ENSGALG00000016361	FAM110C	3	91770000	91795000	1	PEI across loop	no	no
1994	3	91785000	91770000	ENSGALG00000016361	FAM110C	3	91770000	91795000	1	PEI within loop	no	yes
1995	3	91785000	91800000	ENSGALG00000016361	FAM110C	3	91770000	91795000	1	PEI across loop	no	no
1996	3	91785000	91805000	ENSGALG00000016361	FAM110C	3	91770000	91795000	1	PEI across loop	no	no
1997	3	92130000	92250000	ENSGALG00000028744	TMEM18	3	92125000	92825000	3	PEI within loop	no	no
[truncated: 2,070 more rows]
