# Supplementary material for: Dynamic transcriptome and chromatin architecture in granulosa cells during chicken folliculogenesis
Source: Nat Commun. 2022 Jan 10;13:131. doi: 10.1038/s41467-021-27800-9 (PMC8748434; doi:10.1038/s41467-021-27800-9)
Supplement: Supplementary file 10 — Source data [file 41467_2021_27800_MOESM10_ESM.zip]

Archive with 18 entries (18 files):
- Source data/Figure 1.xlsx
- Source data/Figure 2.xlsx
- Source data/Figure 3.xlsx
- Source data/Figure 4.xlsx
- Source data/Figure 5.xlsx
- Source data/Figure 6.xlsx
- Source data/Supplementary Fig 1.xlsx
- Source data/Supplementary Fig 10.xlsx
- Source data/Supplementary Fig 11.xlsx
- Source data/Supplementary Fig 12.xlsx
- Source data/Supplementary Fig 2.xlsx
- Source data/Supplementary Fig 3.xlsx
- Source data/Supplementary Fig 4.xlsx
- Source data/Supplementary Fig 5.xlsx
- Source data/Supplementary Fig 6.xlsx
- Source data/Supplementary Fig 7.xlsx
- Source data/Supplementary Fig 8.xlsx
- Source data/Supplementary Fig 9.xlsx
