# Supplementary material for: Dynamic transcriptome and chromatin architecture in granulosa cells during chicken folliculogenesis
Source: Nat Commun. 2022 Jan 10;13:131. doi: 10.1038/s41467-021-27800-9 (PMC8748434; doi:10.1038/s41467-021-27800-9)
Supplement: Supplementary file 10 — Source data [file 41467_2021_27800_MOESM10_ESM.zip › Source data/Figure 1.xlsx]

## Sheet: Fig 1b
		Log2(TPM+1)
	Cluster	SWF_1	SWF_2	SWF_3	SWF_4	SWF_5	SWF_6	LWF_1	LWF_2	LWF_3	LWF_4	LWF_5	LWF_6	SYF_1	SYF_2	SYF_3	SYF_4	SYF_5	SYF_6	LYF_1	LYF_2	LYF_3	LYF_4	LYF_5	LYF_6	F5_1	F5_2	F5_3	F5_4	F5_5	F5_6	F4_1	F4_2	F4_3	F4_4	F4_5	F4_6	F3_1	F3_2	F3_3	F3_4	F3_5	F3_6	F2_1	F2_2	F2_3	F2_4	F2_5	F2_6
ENSGALG00000000011	1	5.65842	5.4176	5.60126	5.52796	5.84151	5.74125	5.23012	5.51186	5.55809	5.43479	5.46085	5.56036	5.27358	5.48378	5.53532	5.11935	5.08747	5.6047	5.06266	5.37019	5.00316	5.00552	4.98292	5.45787	4.75487	5.15465	4.46406	4.54682	4.55443	4.65803	4.6055	4.69933	4.64772	4.37088	4.50898	4.68293	4.39015	4.67646	4.46644	4.43737	4.40644	4.59723	4.44064	4.26311	4.04648	4.52148	4.14298	4.49652
ENSGALG00000000129	1	5.89799	6.14453	6.20508	6.60546	6.64245	6.4144	6.08267	6.23028	6.08847	6.29915	6.12498	6.2323	5.85439	6.12441	5.94212	5.8007	5.84267	6.09704	5.70729	5.95336	5.7648	5.93902	5.65909	5.97177	5.66712	5.86081	5.56825	5.42992	5.58708	5.50927	5.36557	5.70011	5.36241	5.24726	5.59704	5.50598	5.16233	5.41999	5.3307	5.22363	5.32473	5.29187	5.25162	5.46684	5.34192	5.02803	5.19832	5.16524
ENSGALG00000000186	1	4.06712	4.31448	4.43645	4.86215	5.21309	4.7287	4.4459	4.36679	4.43595	4.45277	4.52323	4.7366	4.25561	4.41429	4.14918	4.14444	4.31768	4.57062	4.18448	4.16414	3.75233	4.01253	4.12168	3.97621	4.12338	3.64729	3.59826	3.46851	3.75109	3.60667	3.5822	3.70669	3.39001	3.59409	3.73417	3.23877	3.68369	3.56226	3.43412	3.37781	3.55658	3.16248	3.49271	3.60696	3.3061	3.08717	3.42301	3.51139
ENSGALG00000000209	1	4.49719	3.61865	3.71767	4.0178	4.10614	3.95785	2.85252	3.07332	3.17092	3.24697	3.53369	3.54631	2.40079	2.78827	2.73507	3.0228	2.89545	3.56138	2.45903	2.70736	2.24768	2.8539	2.28879	3.39583	0.278356	1.4504	0.601466	0.586035	0.401825	0.91344	0.160937	0.467728	0.237969	0.12136	0.289389	0.354378	0.046554	0.108011	0.029639	0.143726	0.045038	0.206678	0.0239994	0	0	0	0.0952284	0
ENSGALG00000000242	1	1.06148	1.38454	1.7265	1.85136	2.41146	1.6008	0.954866	1.34132	1.10989	1.12076	1.15731	1.4117	0.905893	1.38608	0.728295	0.433393	0.91689	1.41717	0.283272	0.842322	0.551593	0.74346	0.291984	1.1438	0.160369	0.17357	0.0902993	0.10935	0.181767	0	0.225735	0.20853	0.165371	0.0696529	0.161598	0.211841	0.0822754	0.124988	0.0957353	0.0527881	0.0561954	0.105452	0.0599714	0.0576521	0	0	0.0202807	0.0700122
ENSGALG00000000244	1	1.22121	1.48063	1.52992	1.97424	2.46743	1.64489	0.857263	1.29222	1.37107	1.43282	1.49869	1.19176	0.836045	1.19802	1.2865	0.960304	1.06508	1.56449	0.471478	0.953696	0.802045	0.72884	0.8295	0.832017	0.707803	0.645439	0.591511	0.333888	0.494121	0.375114	0.357299	0.728822	0.268499	0.143195	0.369915	0.28616	0.304371	0.422269	0.253126	0.122295	0.265075	0.193974	0.138197	0.0698374	0.10263	0.0646274	0.229281	0.280844
ENSGALG00000000259	1	5.40281	5.74681	5.71187	5.94805	6.22437	6.23258	5.78011	5.92872	5.78302	5.98307	6.00228	6.12734	5.4258	5.82171	5.72385	5.62107	5.81362	6.06122	5.45228	5.61093	5.2668	5.70842	5.7684	5.77586	5.16775	5.38903	4.96872	4.76955	5.04946	5.03812	4.90428	5.2671	4.93951	5.27306	5.23111	4.95172	5.02924	5.06669	5.04759	5.11244	5.166	4.9177	5.14661	5.39052	5.14322	4.68274	5.2649	5.07859
ENSGALG00000000314	1	7.05847	7.44048	7.8708	7.92407	8.08756	8.20556	7.45749	7.88994	7.82241	8.09098	7.83209	8.07742	6.94742	7.58225	7.2701	6.91998	6.93388	7.88902	6.45216	6.95409	6.40475	6.87928	6.71511	7.06702	5.46905	5.7946	5.74916	6.40093	5.577	6.10896	6.05367	6.20759	6.05576	5.7151	5.99797	6.94253	5.76991	5.77441	5.86209	5.58113	5.76623	6.56488	5.67434	5.5217	6.05455	4.81264	5.52165	6.2938
ENSGALG00000000317	1	3.17314	3.64819	4.06839	4.61989	4.67806	4.77279	2.7862	3.59485	3.54181	4.10767	3.9916	4.45365	2.5804	3.43	2.86235	2.42449	2.50495	4.11069	2.29636	2.10422	1.48494	2.53898	1.87786	2.92493	0.127916	0.421424	0.03604	0.0869376	0.0188711	0.0652966	0.106906	0.0425543	0.173793	0.0650172	0.0745976	0.103846	0.0458651	0.0437696	0.094572	0.0140668	0	0.18156	0.07777	0.040857	0.19172	0.033567	0.0474327	0.234788
ENSGALG00000000371	1	0.74975	0.805463	1.43493	1.43758	2.10892	1.66157	0.732464	0.625042	0.547308	0.769113	1.03921	1.04395	0.457366	0.618333	0.551463	0.257189	0.53405	1.34914	0.310779	0.464558	0.213918	0.658729	0.590066	0.852738	0	0.145882	0	0.0579511	0	0.0427308	0	0	0.0400061	0	0	0	0	0	0	0	0	0	0	0.0352728	0	0	0	0.0366328
ENSGALG00000000394	1	1.57233	2.38434	3.186	3.67408	3.82616	3.46377	2.23954	2.63384	2.58196	2.91341	2.79809	3.13929	1.65382	2.05839	2.13611	1.8371	1.98385	2.85902	1.14908	1.65768	1.08454	1.75481	1.65903	2.11159	0	0.573501	0.0523676	0	0.0720364	0.252819	0.0179431	0.0550779	0.0295807	0.0318602	0.124723	0.0587481	0	0	0	0	0.0145351	0.105888	0	0.0132784	0.0198373	0.0325848	0.0310348	0.0541255
ENSGALG00000000400	1	0.735851	1.10929	1.14101	1.84202	2.09165	1.8251	0.848833	0.84982	0.92879	0.924389	0.835795	1.00417	0.548052	0.792449	0.743323	0.512062	0.44615	1.21645	0.216535	0.596335	0.110289	0.251929	0.358934	0.968219	0.163163	0.0497095	0	0	0	0.0426701	0	0.109019	0.11692	0	0	0.116035	0	0	0	0	0	0.232855	0	0.069796	0.0523485	0	0.0817841	0.0722446
ENSGALG00000000441	1	0.787547	0.873008	0.997498	0.597166	1.41428	1.48171	0.914167	0.770111	0.670279	0.784724	0.873494	0.855137	0.213866	0.564486	0.454591	0.462584	0.566188	0.494968	0.220206	0.667326	0.49809	0.124652	0.402548	0.274089	0.0398043	0.856273	0	0.154015	0.415088	0.248003	0.158906	0.124715	0.0275343	0	0.309128	0	0.0544857	0.102084	0.0348305	0.121453	0.177565	0	0.0280866	0.0718577	0.0362569	0.143862	0.110878	0.0499953
ENSGALG00000000451	1	2.00063	2.54141	3.1825	4.06504	4.4643	3.23127	2.30748	2.44164	2.54992	3.29829	2.78099	2.94985	1.2669	2.42189	2.42826	2.3574	1.93855	2.59369	1.05218	1.9788	0.931289	1.87227	0.926927	1.94294	0.296514	0.687948	0.154412	0.128304	0.212702	0.307155	0.29987	0.307052	0.429553	0.534139	0.440653	0.360003	0.39625	0	0.057042	0	0.423664	0.375794	0.546595	0.455009	0.118695	0.235971	0.179087	0.232942
ENSGALG00000000498	1	1.53737	0.918798	0.919243	1.12411	1.15357	0.953173	0.908796	0.810301	0.464675	0.539831	0.490694	0.628306	0.362401	0.366741	0.459352	0.172314	0.205409	0.432196	0.146795	0.151999	0.173583	0.254585	0.101964	0.199103	0	0.027425	0.0128617	0	0	0	0	0.0500188	0	0.0232574	0	0.0429107	0.0109428	0.0310264	0	0.00995857	0.0620926	0.0225606	0.0224504	0	0.0144438	0	0	0.0297751
ENSGALG00000000528	1	4.59825	5.28164	5.17749	5.76713	5.88671	5.21243	4.98717	5.14359	4.86524	5.16565	4.95102	4.91933	4.33687	4.91947	4.43325	4.72183	4.60473	4.88758	4.15592	4.74367	4.19052	4.64477	4.63014	4.64598	4.51083	3.86332	3.66483	3.34	3.83778	3.70498	3.1137	3.96947	3.60465	2.78001	3.67828	3.54018	3.0694	3.14989	3.08979	2.57947	3.10052	2.65695	2.77708	3.12062	3.14728	2.55624	2.86909	2.16906
ENSGALG00000000545	1	0.817384	1.25707	1.17559	1.73577	2.07235	1.22238	0.813247	1.22213	1.03707	1.10408	1.39552	1.12675	0.631064	1.11639	0.734843	0.591735	0.630579	1.13006	0.183453	0.466048	0.210169	0.520967	0.867659	0.883549	0.0646024	0.0837843	0	0	0.133937	0.0721076	0.180551	0.0627094	0.0888889	0.140025	0.0278806	0	0.23179	0.2945	0.111356	0.213453	0.0649848	0.114737	0.15539	0.224864	0.198055	0.165462	0.158303	0.159068
ENSGALG00000000568	1	1.43668	1.45152	1.87621	2.6626	3.09883	2.33084	1.2187	1.11232	1.24333	1.72244	1.48797	1.47041	0.673731	0.765973	0.893453	0.999111	0.72643	1.45028	0.328396	0.594478	0.253662	1.01728	0.578838	1.34008	0	0	0.0738312	0	0	0.130496	0	0	0	0.0676418	0.0769334	0.123164	0.122546	0	0	0	0.0616268	0.354884	0	0	0	0.0686978	0	0
ENSGALG00000000576	1	2.31153	2.48719	2.66695	2.83887	3.2453	2.59715	2.46446	2.37129	2.27226	2.30648	2.46716	2.19093	2.25021	2.38422	2.20713	1.92536	2.33303	2.51167	2.03805	2.27586	1.88265	2.04661	2.31202	2.12032	1.51351	1.76966	1.46459	1.24546	1.61854	1.52668	1.43101	1.64938	1.90439	1.47462	1.6323	1.6189	1.53537	1.70544	1.60084	1.43747	1.55767	1.87662	1.68344	1.78777	1.93529	1.68498	1.55539	1.71349
ENSGALG00000000579	1	8.3275	8.57006	8.66186	9.0728	9.19994	8.73256	8.51373	8.46242	8.36856	8.64775	8.53943	8.34048	7.95384	8.3651	8.11577	8.203	8.2531	8.31175	7.88352	8.08677	7.76139	8.23109	8.34564	8.08762	7.57368	7.69073	7.43889	7.57239	7.55369	7.49434	7.59267	7.78677	7.4694	8.06035	7.69149	7.46745	7.74069	7.89884	7.84606	7.89974	7.94702	7.69668	8.08377	8.21628	8.18481	7.88608	8.08843	7.83146
ENSGALG00000000613	1	7.32428	7.78646	7.74033	8.34018	8.33963	8.35471	7.19101	7.88133	7.51225	8.02595	7.96261	8.22144	7.25176	7.40264	7.23434	7.48365	7.37798	7.86908	6.80764	6.81492	6.59061	7.09597	7.10383	7.33522	5.57633	6.24328	5.45887	5.35322	5.26316	5.58618	5.28075	5.58575	5.32013	6.01791	5.32558	5.37816	5.47759	5.49246	5.45721	5.90097	5.3745	5.25761	6.54884	6.28679	6.18585	6.60602	5.84819	6.09496
ENSGALG00000000618	1	5.00403	5.37165	5.4113	5.68167	6.20184	5.56449	4.96549	4.98285	5.21093	4.98492	5.25595	5.14856	4.79247	4.98433	4.89855	4.77631	4.89264	5.20983	4.73565	4.91905	4.57945	4.84004	5.03307	5.15389	4.58476	4.52018	4.2252	3.97595	4.45066	4.23835	4.0648	4.15708	4.13118	4.01915	4.39211	4.30438	4.0361	3.87778	4.02086	3.8756	4.10357	4.03428	3.60662	3.72474	3.87268	3.45357	3.91531	3.87898
ENSGALG00000000660	1	7.27746	7.34909	7.53297	7.64641	7.98295	7.40875	7.33197	7.14139	7.29382	7.24849	7.34593	7.08667	6.93331	7.1728	7.25508	7.12705	7.16983	7.24664	6.87479	7.14842	6.95184	7.35591	7.23274	7.30172	6.49103	7.16119	6.78668	6.57625	7.04491	6.77963	6.60519	6.74211	6.86482	6.5141	6.8514	6.79257	6.52063	6.60322	6.70311	6.64018	6.78362	6.71134	6.4759	6.45939	6.47366	6.32763	6.58219	6.55851
ENSGALG00000000684	1	1.17614	2.09171	1.89193	2.3154	3.19711	2.14243	1.16071	1.17661	1.31907	1.06893	1.19288	1.59134	0.75702	0.829245	0.942948	0.470764	0.312217	1.3229	0.440267	0.367795	0.35231	0.432943	0.205509	0.676027	0.0570803	0.0498622	0	0.217646	0	0.083924	0.0479175	0.176433	0.0397325	0.0425517	0.0489631	0	0.039559	0.0742322	0.0987128	0.0715515	0	0	0.192521	0.0697104	0	0.20597	0.0412868	0.0719674
ENSGALG00000000693	1	6.01667	5.83968	6.25378	6.21884	6.64426	5.96025	6.04473	5.68203	5.93792	5.56223	5.8946	5.42908	5.62312	5.68707	5.74559	5.36886	5.69051	5.72306	5.59926	5.80355	5.55155	5.46421	5.8811	5.86297	5.77583	5.63144	5.33809	4.95658	5.61459	5.28467	5.27098	5.33208	5.21615	4.73142	5.46227	5.17538	4.9996	5.24343	5.13505	4.64282	5.43075	5.10131	4.62997	4.8181	5.12603	4.60059	4.88068	4.71559
ENSGALG00000000721	1	4.0614	3.74881	3.75222	4.2067	4.54248	3.81805	3.29566	3.2784	3.32058	3.35238	3.37044	3.14776	3.40218	3.4035	3.51735	3.00629	3.25047	3.3962	3.32335	3.30733	3.39038	2.9877	2.91017	3.76049	3.21463	2.65483	2.84485	2.91485	2.47465	2.75924	2.8551	2.93195	2.59651	2.46813	2.77269	2.6302	2.60206	2.08491	2.77918	2.0711	2.18003	2.07394	2.41349	2.33723	2.78528	1.92785	2.26766	2.33274
ENSGALG00000000803	1	4.85993	5.46653	5.74839	6.76482	7.03832	6.07195	5.15762	5.23184	5.33787	5.65575	5.54532	5.51359	4.3079	5.41187	4.80157	4.97664	4.51364	5.65311	3.57926	4.91983	3.70435	4.76725	4.32874	4.89109	1.35253	1.77819	0	0.589328	0.6151	1.47374	0.707144	1.56822	1.83309	1.86124	1.51114	1.96735	0.919403	0.529027	0.948425	0.257448	1.64697	1.99522	0.336862	0.902906	1.20778	0.558261	0.814678	1.80149
ENSGALG00000000816	1	2.95899	2.94079	2.87195	3.11476	3.42126	3.30755	2.73558	2.90811	2.90351	2.66981	2.84581	3.33793	3.09303	2.95502	2.80947	2.71938	2.85161	2.81565	2.46577	2.30078	2.25649	2.45195	2.2674	2.6092	2.3174	2.15813	1.76453	2.11809	1.8384	2.02943	1.91725	2.04731	2.01452	1.39115	1.67864	1.74791	1.68765	1.57684	1.45662	1.35587	1.24494	1.28669	1.61334	1.75811	1.66824	1.09789	1.28923	1.57062
ENSGALG00000000824	1	2.83214	3.87014	4.55489	5.08092	5.34901	4.95885	3.20391	4.1018	3.83676	4.43133	4.12343	4.41513	2.43879	3.58747	2.93871	2.90681	2.75857	4.0761	1.8103	2.57682	1.55715	2.86135	2.05136	2.92879	0.304999	0.497485	0	0.139467	0.330142	0.292439	0.153286	0.0310553	0.033133	0.291758	0.193159	0.0653255	0.0332041	0.0315436	0.0418765	0.0302856	0.154029	0.284974	0.100018	0.194478	0.0436641	0	0.101332	0.303595
ENSGALG00000000835	1	6.41586	6.78338	6.64096	6.77068	7.04089	6.74636	6.75949	6.6615	6.53159	6.45411	6.65475	6.47858	6.35698	6.27851	6.24524	6.54087	6.26242	6.25209	5.80937	6.24282	5.8517	6.21137	5.95942	6.26089	5.47747	5.63884	5.55602	5.45289	5.38147	5.60176	5.48081	5.67965	5.61584	5.39786	5.65223	5.77745	5.4262	5.43246	5.60995	5.33365	5.47721	5.56854	5.55508	5.76519	5.81351	5.31777	5.43584	5.69208
ENSGALG00000000893	1	1.32655	1.59679	2.05154	2.92478	3.24616	2.41463	1.26087	1.25535	1.5906	1.91758	1.37064	1.83098	0.67106	1.35389	1.0227	0.972572	1.00422	1.57682	0.510991	0.861631	0.552622	0.736231	0.481975	1.24907	0.0614032	0.131543	0	0.0616148	0	0.0684323	0.0512421	0	0.0425283	0.154161	0.103782	0.0214299	0.0427989	0	0.0271821	0	0.0817604	0.0444402	0.0222932	0	0.189475	0.023669	0	0.0774351
ENSGALG00000000905	1	8.21258	8.20275	8.19854	8.0804	8.27494	8.22073	8.28888	8.19385	8.15709	8.00953	8.08519	7.9772	7.68717	7.96626	7.90885	7.62304	7.83222	8.03956	7.65064	7.97879	7.72438	7.61413	8.12184	8.02404	7.57527	7.79008	7.39204	7.29072	7.67156	7.52012	7.38692	7.63715	7.4188	7.46636	7.66991	7.60261	7.54119	7.61462	7.57156	7.45755	7.60262	7.60015	7.61893	7.68553	7.72485	7.37767	7.51084	7.53192
ENSGALG00000000906	1	4.1808	3.89866	3.70862	3.83492	3.66033	4.09222	2.96208	3.35668	3.53045	3.13263	3.18091	3.74538	2.89441	3.14815	3.23812	3.21561	2.41115	2.58106	2.53753	2.61205	3.1028	2.57191	2.20081	2.32403	3.21802	2.08301	2.41913	2.48766	2.55048	2.16645	2.7859	2.70757	2.51756	1.78812	2.57435	2.61332	2.34882	2.44695	2.50091	1.98643	2.6053	2.21906	1.90193	2.08274	2.0466	2.72648	2.17075	2.38755
ENSGALG00000000919	1	0.324686	0.456273	0.360934	0.993359	1.05738	0.636318	0.277598	0.152277	0.239777	0.223958	0.329638	0.369881	0.157493	0.109143	0.214758	0.108283	0.165991	0.252914	0.0284326	0.0209827	0.0283273	0.155124	0.0814263	0.202147	0.085057	0	0	0	0	0	0	0.0187797	0.0200098	0.0215309	0.0248098	0.0593262	0.0201202	0	0	0	0	0.0209591	0	0	0	0	0	0
ENSGALG00000000955	1	5.9577	6.35964	6.52076	6.69307	7.17487	6.75767	6.29426	6.50023	6.3774	6.30732	6.37418	6.47478	6.03767	6.23932	6.13502	5.67325	6.1193	6.57313	6.01591	6.02071	5.76971	5.88393	6.10436	6.31298	5.7461	5.67083	5.36969	5.22523	5.32136	5.36747	5.17114	5.37489	5.18796	4.99052	5.24399	5.20667	5.04244	4.78605	5.0429	4.76486	4.81555	4.75358	5.16588	5.18395	5.22773	4.77765	4.84686	5.13409
ENSGALG00000001017	1	5.5408	5.60754	5.72948	5.88606	6.32695	6.04072	5.42685	5.47138	5.35439	5.52393	5.60086	5.83145	5.33894	5.66244	5.44888	5.17501	5.47811	5.8899	5.03218	5.26997	5.03535	5.6349	4.88375	5.6744	4.64661	4.99084	4.53514	4.48546	4.60959	4.60621	4.63797	4.50688	4.88556	3.9153	4.37387	4.42163	4.22285	4.46078	4.36725	3.86072	4.14043	4.21944	3.55693	3.59601	3.45704	3.4306	3.50995	3.58481
ENSGALG00000001046	1	5.59279	5.79057	5.8863	6.35678	6.53574	6.01638	5.38351	5.58474	5.71901	5.38092	5.63964	5.47181	5.54699	5.36882	5.39988	5.31987	5.38725	5.31592	5.27913	5.05097	4.95795	4.92799	5.26143	5.10339	4.96273	4.883	4.40914	4.59352	4.352	4.59529	4.38296	4.49359	4.41216	4.14211	4.4512	4.56024	4.03766	4.17735	4.14666	3.94989	4.13729	3.96411	4.14414	4.43626	4.37352	3.75023	3.96151	4.10932
ENSGALG00000001055	1	5.64404	5.84442	6.03439	6.11875	6.01686	6.44963	5.80867	6.21622	6.14209	6.56842	6.23677	6.51322	5.71149	6.15824	5.90274	5.68848	5.65273	6.25874	5.57567	5.59631	5.62159	5.72067	5.30823	5.76785	5.28709	5.35136	5.35337	5.25616	4.77408	5.18344	5.17645	5.24781	5.20995	5.18812	4.96634	4.88493	5.15307	5.12055	5.07814	5.14412	5.01956	4.76193	5.30379	5.31059	5.21423	4.95534	5.00228	5.02521
ENSGALG00000001122	1	0.278612	0.599093	0.419375	0.971375	0.872888	0.704774	0.169179	0.339408	0.31819	0.915145	0.263673	0.341914	0.302106	0.0556384	0.344903	0.135103	0.0723025	0.211498	0	0.171991	0.138582	0.297323	0.0686035	0.0599119	0.0711371	0	0	0	0.177285	0.0361015	0.0604505	0	0.276535	0	0.11942	0	0.0493857	0.0472067	0.0629659	0.160567	0.0954599	0.0519985	0	0.0442498	0	0.0542412	0	0
ENSGALG00000001130	1	4.88436	5.30931	5.67653	5.40054	5.91775	6.20715	4.40967	5.31618	5.16228	4.77263	5.17755	5.57352	3.95662	3.9026	4.28106	3.32329	4.07628	4.9087	3.09657	2.65119	3.1047	2.57637	3.57319	3.66386	0.697897	1.95525	0.266762	0.572687	1.35869	0.951905	0.404741	1.02927	0.935329	1.20116	0.992042	0.202766	0.487771	0.724179	0.69259	0.933349	0.980731	0.306799	0.848649	1.28802	0.849137	0.559166	1.07236	0.618269
ENSGALG00000001144	1	2.20218	2.26562	2.40827	2.60391	3.00329	2.52356	2.07915	2.13911	1.90721	1.91576	2.12439	2.04028	1.36796	1.92778	1.7002	1.61658	1.9118	2.16867	1.85196	1.82375	1.84033	1.71611	1.79705	1.84229	2.10409	1.70479	1.59646	1.69924	1.57769	1.87776	1.70066	2.06219	1.98926	2.22836	1.83898	1.82623	1.88291	1.77374	1.72697	1.96039	2.06131	1.7691	2.05502	2.00674	1.87071	1.994	2.05782	2.02086
ENSGALG00000001169	1	1.7808	1.95447	1.91902	2.3783	2.20317	2.1056	1.70213	1.66655	1.71335	2.16835	1.69551	2.01564	1.40601	1.56399	1.24553	1.74245	1.18011	1.61338	1.39114	1.29083	1.3977	1.26219	0.734568	1.2563	1.81384	1.43212	1.30132	1.42706	1.25842	1.2965	1.33333	0.992745	1.20654	0.55356	1.16784	1.32157	0.91314	0.694573	0.769947	0.514961	0.669772	0.824442	0.607437	0.693983	0.479853	0.407706	0.453861	0.694604
ENSGALG00000001183	1	4.9995	4.92172	4.80601	5.22339	5.27764	5.13958	4.35309	4.54097	4.6601	4.60363	4.47324	4.90461	4.51259	4.10531	3.89481	3.88692	4.01777	4.58658	4.24175	3.59009	3.58674	3.71223	3.59594	3.93529	3.80726	4.09247	3.38018	3.4162	2.98744	3.4896	3.24058	3.4411	2.95215	2.8266	2.8432	3.13637	2.87867	2.64884	2.59078	2.57455	2.16843	2.50308	3.37125	2.88311	3.17728	2.93791	2.2292	2.82636
ENSGALG00000001206	1	1.98026	2.92122	3.01341	3.93055	3.00575	2.20664	2.13628	2.42204	2.12308	2.62465	1.78135	2.06551	1.59355	2.2699	1.71755	1.64581	1.29132	1.9617	1.23554	1.93709	1.7444	1.68082	0.98569	1.4996	1.22556	1.235	0.92245	0.924521	1.02657	1.13637	0.914847	0.714681	1.10134	0.997205	0.873683	0.967304	0.599737	0.650126	0.761985	0.72997	0.451935	1.03973	0.320459	0.57737	0.608909	0.441202	0.383126	0.587487
ENSGALG00000001223	1	5.67317	5.93925	6.01945	6.10135	6.4624	5.85653	5.99643	5.85116	5.96054	5.69861	5.80035	5.58108	5.44801	5.77213	5.83232	5.39214	5.67658	5.86374	5.2871	5.5161	5.529	5.49008	5.71412	5.61785	4.9515	5.34533	5.17044	4.76755	5.07415	5.06456	5.03836	5.12519	5.20976	4.73018	5.03482	4.96973	4.92011	5.10689	5.22635	4.79979	5.10311	4.94153	4.73453	4.98488	4.86316	4.61652	4.79507	4.76774
ENSGALG00000001238	1	5.74769	5.81748	5.85917	6.20101	6.51144	5.99241	5.81937	5.82391	5.85263	5.93699	5.953	5.79943	5.57993	5.93591	5.8746	5.6689	5.87851	6.05338	5.44115	5.82268	5.78312	5.75201	5.70411	5.86424	5.33288	5.54211	5.41833	5.20058	5.26404	5.28352	5.17655	5.23811	5.52663	4.90235	5.38035	5.28184	5.14974	5.04353	5.1765	4.98978	5.10823	5.03866	5.05407	4.96954	5.08768	4.83902	5.05229	4.94771
ENSGALG00000001244	1	1.91198	2.75402	2.16583	2.36243	3.12689	3.45676	1.99167	2.3399	1.52152	1.64878	1.41945	2.60437	1.38604	2.30489	1.76265	0.928268	1.44484	2.5034	1.52888	1.97034	1.11828	1.18758	0.872055	2.38467	1.61767	0.906481	1.73729	0.489337	0.786178	0.732864	0.925095	1.28551	1.00919	0.389741	0.657356	0.832953	0.988898	0.734619	0.918113	0.269965	0.51779	0.780265	0.836366	0.86586	1.10959	0.243817	0.487678	0.75741
ENSGALG00000001267	1	5.72324	5.92887	5.93507	6.14102	6.33234	6.19694	5.89203	5.79808	5.69823	5.86638	5.86491	5.90419	5.44872	5.59216	5.57419	5.48881	5.45233	5.7315	5.44243	5.68175	5.42152	5.29672	5.46598	5.62391	5.38724	5.30642	5.11683	5.04543	5.12294	5.17648	5.04891	5.20385	4.96051	5.05939	5.17047	5.14666	4.8727	4.98055	5.09476	4.90551	5.03345	5.05825	4.90254	5.25728	5.07371	4.77645	4.95765	5.06739
ENSGALG00000001275	1	6.15916	6.41626	6.11636	6.27184	6.42504	6.44035	5.85367	6.01248	5.93872	5.88457	6.24861	6.1478	6.11298	5.88245	5.85541	5.82824	5.94847	5.79289	5.8219	5.50924	5.57022	5.62335	5.55281	5.76479	5.33006	5.60263	5.34183	5.14724	4.99367	5.0964	5.10639	5.21818	5.04738	4.71841	4.97861	5.01835	4.77504	4.92407	4.85699	4.52327	4.56205	4.69646	4.78528	4.76613	4.80416	4.6002	4.55359	4.58908
ENSGALG00000001309	1	4.75275	4.83441	4.90339	5.32457	5.36165	5.19871	4.70678	4.73225	4.68507	4.89063	4.70313	4.92793	4.60454	4.63938	4.66675	4.48124	4.38349	4.79977	4.26642	4.46102	4.45707	4.42235	4.37215	4.63599	3.94291	4.41552	3.9732	3.87661	3.91914	4.14072	3.9202	4.03447	3.85832	3.7674	3.96366	3.76632	3.90747	3.91325	3.7753	3.91058	3.85301	3.90143	3.8657	3.81438	3.88	3.92143	3.53938	3.59753
ENSGALG00000001311	1	2.82083	3.28222	3.1696	3.6294	4.15752	3.46182	2.06657	2.56539	2.34949	2.30649	2.59076	2.59585	1.75051	1.99476	1.91982	1.33298	1.9995	2.34549	1.10881	1.27397	1.08471	1.37509	1.45618	1.51137	0.928576	0.34646	0.57718	0.131004	0.960162	0.334404	0.679637	0.598679	0.332248	0.286181	0.542806	0.223941	0.467111	0.352691	0.277498	0.0122185	0.41546	0.30304	0.204852	0.250468	0.41421	0.0146415	0.33593	0.17398
ENSGALG00000001317	1	5.91357	6.36671	6.37755	6.92806	7.15621	7.07521	5.88278	6.54157	6.26471	6.60148	6.50559	6.81703	6.14997	6.02346	6.0105	6.08292	6.18335	6.55689	5.91078	5.6665	5.80987	5.77912	5.95434	6.1373	5.67705	5.60936	5.41988	5.2441	5.54805	5.36168	5.3719	5.53828	5.399	5.4882	5.54364	5.41295	5.37784	5.34888	5.37376	5.22286	5.3341	5.14835	5.64182	5.6252	5.47351	5.43146	5.37531	5.55867
ENSGALG00000001370	1	2.23555	2.26625	2.65431	1.62552	2.04454	2.66127	1.50715	1.28484	1.55087	1.17972	1.47825	1.48258	0.855937	0.929327	0.862174	0.783935	0.756363	1.32101	0.38491	0.599405	0.531708	0.666824	0.586303	0.966809	0.501694	0.344313	0.370322	0.525216	0.28245	0.478727	0.522407	0.545502	0.420124	0.130326	0.386838	0.352675	0.339024	0.270688	0.213561	0.126889	0.462574	0.291197	0.0719506	0.0937976	0.0928169	0	0.194012	0.112285
ENSGALG00000001383	1	2.09373	1.86502	2.23577	2.7355	3.1626	2.29018	1.51714	1.47826	1.1535	1.47218	2.00302	2.23081	1.60086	1.5686	1.25659	1.07056	1.32005	1.94943	1.00602	1.47814	1.56442	0.902257	1.19435	1.6254	0.142383	0.398876	0.117567	0.144681	0.3713	0.247078	0.595795	0.95259	0.694327	0.158939	0.529732	0.7261	0.0997133	0.183908	0.0646082	0.0918457	0.098027	0.418962	0.0521799	0	0	0	0.140935	0.136463
ENSGALG00000001405	1	6.84445	7.16271	7.34809	8.34604	8.39812	7.41221	5.76349	5.8859	6.04111	6.45007	6.2201	6.09982	5.10697	5.84993	5.15271	5.22775	5.14919	6.00874	4.32736	5.10959	4.59337	5.19162	5.18628	5.45475	2.98719	3.69617	2.34373	2.16381	2.15773	2.40902	2.10375	2.62377	2.60632	1.89568	2.7974	2.4084	1.78745	1.87472	1.99976	0.615608	1.72538	2.60119	0.699246	1.6069	1.57517	0.55432	1.34512	1.41739
ENSGALG00000001410	1	1.65598	0.851429	1.10013	2.01252	2.10737	1.3827	0.917607	0.81493	0.669759	1.23873	1.17889	0.781593	0.35017	0.831562	0.739558	0.820498	0.793899	0.849769	0.623924	0.764622	0.34585	0.811766	0.222717	0.646214	0.186184	0.165829	0	0.0494415	0	0.0366054	0.157261	0	0.250571	0.174123	0	0.0669808	0.0995993	0.0321508	0.125223	0	0.128548	0.0354408	0	0.0303248	0	0	0	0.0614514
ENSGALG00000001418	1	1.1882	1.48251	1.98798	2.16317	3.19155	2.14662	0.566352	1.34464	1.57656	1.26779	1.89859	1.25389	0.767629	0.881336	1.00427	0.605952	0.627382	1.52144	0.611053	0.659319	0.593496	0.510533	0.510702	0.850685	0.300021	0.025277	0	0.111764	0.0244096	0.0782527	0	0.0185727	0.0738599	0	0.541594	0.0197873	0	0	0	0	0	0	0	0	0	0	0	0
ENSGALG00000001452	1	7.43145	7.52928	7.58028	7.48251	7.80899	7.52823	7.67408	7.51962	7.42759	7.44729	7.56924	7.37294	7.12943	7.34005	7.36124	7.12719	7.34123	7.47484	7.20737	7.44648	7.41803	7.27319	7.53371	7.22074	7.10276	7.48831	7.30143	7.16022	7.7215	7.37449	7.32501	7.51061	7.37464	7.13083	7.5198	7.494	7.33606	7.31082	7.23198	7.30309	7.42791	7.37072	7.10421	7.00234	7.01865	6.8116	7.24949	7.09898
ENSGALG00000001467	1	6.48633	6.77143	6.99841	7.60771	7.52071	7.7373	6.19053	7.01548	6.62763	7.40577	7.1085	7.40363	6.22944	6.24344	6.29963	6.33693	6.21033	6.99156	6.00772	5.20931	5.72116	5.82284	5.53199	5.99653	5.18807	5.38186	5.25759	5.20157	4.94605	5.20893	5.41942	4.93537	5.17766	5.16739	4.96149	5.12545	5.17645	4.58125	5.15067	5.09685	4.84444	4.86648	5.02371	4.77925	4.97525	4.40436	4.84311	4.98584
ENSGALG00000001479	1	4.24958	4.26102	4.32464	4.74684	4.94282	4.63779	4.0739	4.20077	3.78456	4.41375	4.31213	4.30884	3.6067	3.95854	3.90751	3.90943	3.99069	4.28438	3.86778	3.99262	3.74412	3.93292	3.80621	4.27452	3.89364	3.59437	3.62238	3.34143	3.57844	3.43518	3.49021	3.61867	3.25677	3.65754	3.38753	3.474	3.64261	3.52571	3.4073	3.68338	3.59333	3.44255	3.77437	3.62594	3.56585	3.4289	3.64363	3.27355
ENSGALG00000001480	1	0.829651	1.12994	0.560617	1.52882	1.49404	1.46709	0.96652	0.872438	0.208819	0.844609	0.887052	1.02524	0.439655	0.836092	0.399526	0.217031	0.51999	0.959362	0.279512	0.27474	0.161382	0.427815	0.59053	0.533541	0	0.250487	0.160756	0.0347602	0.141316	0.147898	0.215257	0.286062	0.160139	0.194658	0.270757	0.181253	0.202783	0.418291	0.303684	0.0649561	0.237831	0.295866	0.208267	0.442616	0.0933054	0.0264867	0.210909	0.353545
ENSGALG00000001483	1	5.11778	5.24589	5.4064	5.64274	6.07118	5.77012	4.46202	5.06947	5.02767	5.22198	5.40077	5.50435	4.69595	5.04057	5.11653	4.5306	4.89902	5.55779	4.22673	4.61874	4.38062	4.54614	4.06041	5.25131	2.81019	2.93125	2.94945	2.53357	2.89411	2.71338	2.60045	2.34232	2.79993	2.54925	2.89795	2.80685	2.54709	2.59153	3.01676	2.35931	2.88629	2.26041	2.759	2.69252	3.10257	1.87799	2.76244	2.44789
ENSGALG00000001503	1	5.07043	5.55729	5.70652	6.15509	6.28534	6.43343	5.08782	5.83613	5.42677	5.87082	5.90748	6.1174	5.03452	5.51647	5.04874	4.70286	5.09804	5.76238	4.90175	4.81569	4.7965	4.68266	4.49092	5.22566	4.66729	4.87099	4.37319	4.33395	4.08063	4.2643	4.30086	4.41067	4.20357	4.20494	4.1338	4.16246	4.11475	4.15564	4.23363	3.9569	4.02727	3.95009	4.30775	4.35225	4.4009	3.99927	4.02107	4.06198
ENSGALG00000001531	1	2.6377	1.91819	2.1657	2.80636	2.69817	2.71148	1.75908	1.8482	1.62473	1.68342	2.06695	2.25194	2.08254	1.97589	1.91904	1.41186	1.63165	1.99534	1.95115	1.83913	2.06653	1.26875	1.2709	1.99507	1.55518	1.1589	0.502261	0.998862	0.938711	1.11169	1.42033	0.67034	1.13475	0.676633	0.870589	1.08025	1.10431	1.23386	1.28122	0.929265	0.921149	1.24229	0.697008	0.652482	1.00895	1.02405	0.996805	0.830682
ENSGALG00000001565	1	1.50199	2.02893	1.60688	2.61742	3.17831	2.17264	1.10639	1.818	1.41865	1.69474	1.83599	1.79899	1.40215	1.79671	1.60446	1.17809	1.44022	1.54759	1.10075	1.00032	0.951059	1.21322	0.533597	1.39734	0.823841	0.651206	0.594679	0.802857	1.33468	0.694399	0.816673	0.904086	0.720044	0.337656	0.757985	0.475679	0.559416	0.615149	0.34053	0.350932	0.67602	0.419428	0.494389	0.559156	0.361379	0.316097	0.547597	0.381251
ENSGALG00000001633	1	5.39562	6.27976	6.10504	6.29377	6.49786	5.95868	5.57827	5.57321	5.31907	5.77422	5.62109	5.33557	4.30248	4.79962	4.25943	4.85974	4.44504	4.83782	3.51348	4.02983	3.24737	4.67204	4.04543	4.04358	2.25345	3.36352	2.18998	2.30874	2.55955	2.70832	2.03784	2.39529	2.26103	1.8646	2.47128	2.55877	1.76951	1.66219	1.80821	1.64584	2.14394	2.14455	0.931378	1.08321	1.51187	0.256151	1.21287	1.30065
ENSGALG00000001663	1	5.90649	5.75292	5.57851	5.29801	5.56336	5.42894	5.61912	5.47039	5.46264	5.28887	5.43641	5.07319	5.42681	5.26868	5.51527	5.22529	4.90059	5.23269	5.23724	5.43631	5.1252	4.77493	5.05725	5.4613	4.76431	4.97874	4.63702	4.45756	4.51192	4.74768	4.632	4.61248	4.7383	4.35745	4.59616	4.76489	4.58151	4.56341	4.68637	4.43673	4.59146	4.81306	4.43009	4.41313	4.2559	4.40507	4.52516	4.37497
ENSGALG00000001666	1	6.18951	6.51363	6.68517	6.72712	7.22678	6.60054	6.21034	6.28514	6.60775	6.26605	6.50598	6.35413	6.01475	6.27645	6.54158	6.04457	6.48173	6.55988	5.90269	6.17089	6.2453	6.22834	6.35977	6.62031	5.84772	5.88471	5.79389	5.13822	5.79694	5.45229	5.16441	5.46143	5.47057	4.85554	5.5345	5.38979	5.08684	5.3772	5.37552	4.95169	5.38365	5.22533	4.92582	5.28064	5.34136	4.62109	5.07514	5.11992
ENSGALG00000001688	1	5.16754	5.26725	5.075	6.07782	6.32319	5.31483	3.85601	4.26045	4.17043	4.15623	4.47377	4.6304	3.76777	4.05015	3.65348	3.76712	3.95144	4.36732	3.52038	3.84464	3.51923	3.81278	3.60078	4.24355	3.18943	3.06502	3.01747	3.64493	3.12446	3.53048	3.14956	4.24995	3.81348	3.80411	3.70921	3.55842	3.55222	3.81982	3.82209	3.67457	3.40515	3.83981	3.99289	4.26328	4.113	3.28775	3.85274	4.17832
ENSGALG00000001721	1	5.45044	5.94	6.69929	6.88176	7.21522	6.9829	5.77365	6.26715	6.12101	6.66468	6.60649	6.67018	5.23248	5.86061	5.54671	5.69517	5.6486	6.52785	4.64479	5.32464	4.58849	5.62838	4.9313	5.95979	1.14568	2.76482	0.253869	1.22574	1.09012	1.88296	0.963238	1.0763	0.858961	1.09105	1.199	1.38433	0.808153	0.521125	0.918082	0.503532	0.772879	1.34693	0.977514	1.18053	0.919847	1.14239	0.765976	1.40707
ENSGALG00000001782	1	4.97127	5.02416	5.36132	5.63071	5.65501	5.8217	4.95193	5.4015	5.26793	5.7115	5.49573	5.71104	5.00067	5.35297	5.05226	4.91516	4.82842	5.59713	4.82431	4.76078	4.58902	4.94361	4.66086	5.05073	4.37091	4.64572	4.28806	4.26837	4.30726	4.43318	4.43387	4.25741	4.39943	4.34534	4.32326	4.27249	4.31044	4.36447	4.19808	4.25071	4.34859	4.21544	4.03021	3.81064	4.14392	3.95731	4.07937	4.27088
ENSGALG00000001792	1	6.49355	6.58599	6.4782	6.8637	7.03455	6.59715	6.64679	6.46613	6.36109	6.49142	6.56281	6.44439	6.33626	6.51839	6.53328	6.32111	6.45689	6.42225	6.17791	6.25194	6.10857	6.29042	6.20618	6.4938	5.98423	5.9018	5.79424	5.71958	6.08437	5.79312	5.97763	6.00457	5.86444	5.92372	6.03136	5.69197	5.93653	6.0134	5.764	5.90116	6.13547	5.74913	5.90252	6.0963	5.6599	5.75455	5.89017	5.78194
ENSGALG00000001801	1	3.40242	3.3665	3.4346	3.75239	4.26293	3.45537	2.89051	2.75824	2.89411	3.15079	3.32648	3.13609	2.81076	3.1655	2.82683	2.78093	3.21359	3.18569	2.5422	2.93348	2.581	2.55101	2.59818	2.59847	2.08541	2.59305	2.2365	2.25197	2.24917	2.28915	2.15469	2.11847	2.35537	2.00032	2.19762	2.11577	2.06187	1.94785	2.11061	2.2299	2.2792	2.20364	2.07411	1.47351	1.95223	2.16013	2.04576	2.16009
ENSGALG00000001802	1	4.19057	4.60099	4.64992	5.00533	5.02919	4.89617	4.22585	4.41007	4.67096	4.44513	4.23232	4.60946	4.46445	4.11662	4.37301	4.37539	4.09742	4.35427	4.28455	4.21167	4.24972	3.94234	4.34022	4.57739	4.2283	4.07422	4.13113	4.206	3.21962	4.16111	3.85632	4.05995	3.90634	3.84522	3.50139	4.18895	3.67186	3.66027	3.58144	3.62332	3.05432	3.84813	3.54431	3.87858	3.71481	3.27524	3.17064	4.16557
ENSGALG00000001805	1	7.55247	8.10241	8.01147	8.11587	8.15562	8.31622	7.64825	7.90411	7.85883	8.04974	8.11997	7.79565	7.49946	7.6221	7.60259	7.43449	7.28967	7.54494	6.62985	7.08919	6.8571	7.08478	6.42752	7.14857	4.63072	5.72709	4.20962	5.05389	4.58382	5.17183	5.0366	5.30294	5.70656	5.96484	4.99547	5.64399	5.61427	5.41994	5.77493	6.12638	5.04132	5.80835	7.10271	6.57057	6.7011	7.42574	5.86567	7.12683
ENSGALG00000001806	1	0.327391	0.829856	0.58776	0.438346	0.893058	0.775544	0.410628	0.499743	0.54767	0.383523	0.815477	0.747497	0.407068	0.361481	0.363949	0.477406	0.364516	0.230018	0.262848	0.269487	0.262657	0.176287	0.207954	0.325539	0.112577	0	0.137585	0.0580601	0	0.0429617	0.048325	0.305777	0.116914	0	0.230898	0.0399311	0	0	0	0	0	0.0416302	0	0	0.0526778	0	0	0
ENSGALG00000001823	1	7.30556	7.48098	7.72202	7.77626	7.8573	7.68918	7.44279	7.48842	7.58503	7.59105	7.65706	7.59047	7.04262	7.59982	7.62648	7.43998	7.4915	7.65464	7.13284	7.49256	7.23535	7.64208	7.59861	7.41391	7.10879	7.3554	6.89194	6.92025	7.2183	7.07576	6.71393	7.01451	7.04809	6.73308	7.19347	7.03032	6.78577	6.89303	6.88251	6.8927	7.06414	6.93531	6.45719	6.53175	6.59777	6.43465	6.76893	6.49588
ENSGALG00000001837	1	3.96822	4.0777	3.97827	4.6486	4.62746	4.47784	3.89828	4.03372	3.84076	4.34742	4.24756	4.05822	3.8117	3.83947	3.46099	3.83908	4.12217	4.13709	3.44216	3.39578	3.04966	3.77513	3.93206	3.93534	3.07674	2.95463	2.56856	2.63999	2.30887	2.65482	2.59325	2.66007	2.24162	2.6508	2.63034	2.62136	2.29658	2.23182	2.38771	2.2714	2.47445	2.23501	2.11936	2.03971	2.14258	1.74442	2.09406	1.86386
ENSGALG00000001841	1	6.19306	6.28577	6.34192	6.77945	6.87306	6.7549	6.20019	6.15727	6.20855	6.46549	6.31506	6.41091	5.806	5.81678	5.83014	5.56663	5.56637	6.16021	5.2994	5.27196	5.36249	5.54197	5.64784	5.74511	5.10931	5.30938	5.36697	4.93034	4.95556	5.01047	5.17763	5.15709	5.18232	5.08308	5.20132	5.33201	4.98076	4.98886	5.26035	5.06692	5.38483	5.06141	5.0806	5.10612	5.18634	5.16977	5.01492	4.95939
ENSGALG00000001883	1	2.75568	3.82892	3.36148	3.48466	3.97094	3.84568	2.95358	3.8883	2.9996	2.88106	3.16887	3.88605	2.6984	3.89254	3.06087	2.57123	3.06398	3.79347	2.37171	3.19208	2.37267	2.45765	2.3664	3.36979	1.17331	2.24636	0.244009	0.750651	1.25374	1.28842	0.682787	1.66826	1.05434	0.477196	0.771777	0.62138	0.231636	0.551284	0.234938	0.514908	0.472922	0.305607	0.259266	0.300988	0.377596	0.384667	0.367638	0.233351
ENSGALG00000001892	1	4.5297	3.11433	3.13224	3.11839	3.80917	3.48842	2.34595	2.67326	1.84245	1.5727	2.40687	2.26477	1.77033	2.13083	1.22216	1.29334	0.828787	2.51323	1.60368	1.21644	0.466496	0.836216	0.85938	1.30188	0.242228	0.198473	0	0	0	0.31905	0	0.163924	0	0	0.521877	0	0	0	0	0	0.172637	0.180395	0	0	0	0.19197	0	0
ENSGALG00000001901	1	5.68356	5.61387	5.67455	5.97658	6.0806	5.97891	5.44235	5.49666	5.48473	5.41279	5.50616	5.64839	5.25903	5.45314	5.39151	5.27133	5.41127	5.55806	5.45842	5.27072	5.36074	4.92473	5.3841	5.43983	5.26606	5.35188	5.1257	5.13954	4.82518	5.10666	5.26427	5.15754	4.94794	5.13225	5.12597	5.13652	5.10837	5.02952	4.90751	4.80475	4.87223	4.9585	5.22327	5.09759	5.14226	5.08981	4.91789	5.12993
ENSGALG00000001905	1	5.0488	5.41977	5.75076	6.31415	6.41231	6.06119	5.06485	5.58248	5.33824	5.96248	5.56915	5.78522	4.61341	5.43438	4.88622	5.15686	4.77827	5.70486	4.5002	4.90154	4.46239	5.06151	4.65603	5.05311	3.82103	4.29251	3.85306	3.87614	3.44442	4.23713	3.64408	4.09855	3.70528	3.68822	3.87728	4.04441	3.52332	3.70652	3.77142	3.36674	3.54718	3.69483	3.54072	3.6979	3.54247	3.17793	3.37526	3.37946
ENSGALG00000001925	1	4.28016	4.48364	4.29325	4.68044	4.91388	4.54247	4.23207	4.22614	4.10777	4.24997	4.27619	4.2478	4.05031	4.17963	3.95528	4.12662	3.95596	4.08196	3.7749	4.00176	3.58276	4.20244	3.82786	3.98791	3.35219	3.42533	2.93638	3.02046	3.01654	3.21468	3.12922	3.26905	2.81905	2.4349	3.09033	3.09916	2.70697	2.76387	2.47257	2.21444	2.62199	2.68667	2.00556	2.25637	2.09823	1.57754	2.22799	2.15743
ENSGALG00000001954	1	3.87066	3.75473	3.85869	4.21888	4.53997	3.89742	3.73737	3.53885	3.62921	3.62571	3.68957	3.47974	3.39287	3.5098	3.3731	3.3181	3.32308	3.4496	3.35623	3.4509	3.33421	3.08096	3.25055	3.65596	3.23564	3.38476	3.00796	3.05503	3.09022	2.92638	3.12288	3.19517	3.15759	2.68804	2.99034	3.123	2.87375	2.90394	2.75988	2.78648	2.88036	3.12038	2.69429	2.68777	2.66368	2.30289	2.64518	2.73083
ENSGALG00000001959	1	3.10391	2.71221	3.39046	3.62765	3.91491	3.59201	2.73281	2.74832	2.86583	3.03646	2.92966	3.46901	2.59935	2.66049	2.51885	2.56824	2.20359	3.26004	2.50739	2.40534	2.21842	2.63537	2.16504	2.808	2.34639	1.85887	1.88017	1.7233	1.86514	1.92371	2.01469	1.7736	1.89011	1.52621	1.67306	2.22847	1.76462	1.43191	1.47666	1.18096	1.40991	1.64431	1.84729	1.14599	1.46826	1.47696	1.48231	1.6015
ENSGALG00000001971	1	5.01262	5.48407	5.63756	6.23183	6.29736	6.1435	5.34693	5.64169	5.48252	5.68244	5.61058	6.00138	5.4844	5.28586	4.97262	5.13557	5.03288	5.66885	4.93798	4.47497	4.51157	4.72621	4.59772	4.97397	4.41224	4.29895	3.9677	3.97345	3.58884	3.94269	3.93763	3.96143	3.76004	3.54568	3.79652	3.8986	3.84824	3.55726	3.58105	3.35416	3.42737	3.51933	4.04422	4.03527	3.73227	3.58145	3.43869	3.9016
ENSGALG00000001977	1	0.917794	0.983502	0.803144	1.37633	1.84956	1.39024	1.16822	0.60236	0.697432	0.943682	0.954105	0.908145	0.458306	0.446832	0.495044	0.329756	0.455234	1.1242	0.438866	0.443203	0.295888	0.437047	0.256071	0.506709	0.703061	0.270299	0.113725	0.138173	0.328976	0.0694405	0.413146	0.536776	0.322192	0.231948	0.298031	0.375785	0.378075	0.476724	0.267572	0.276178	0.343539	0.517885	0.760331	0.83634	0.898052	1.01366	0.364099	0.591666
ENSGALG00000001983	1	3.00556	2.5658	3.06856	3.38295	3.25468	2.97922	2.47844	2.74643	2.44323	3.14045	2.43123	2.93556	2.38081	2.65108	2.5802	2.92359	2.33278	2.48406	2.13945	2.15215	2.36841	3.04042	1.91255	2.49137	1.48008	2.10345	1.84356	2.04018	1.51816	1.89888	1.55442	1.66483	1.87906	1.99691	1.37744	1.75192	1.32754	1.69635	1.58248	1.84662	1.75359	1.40061	1.12353	1.18628	1.48755	1.71166	1.58073	0.828645
ENSGALG00000001992	1	10.2795	10.5086	10.7981	11.0341	11.1812	11.1278	10.3712	10.7249	10.4006	10.7965	10.7913	10.8133	9.85613	10.2456	9.78671	9.85376	9.95788	10.619	9.56891	9.77407	9.20907	9.90623	9.76559	10.0018	8.97191	8.91873	8.66646	8.87456	8.87865	8.92617	8.81716	8.92213	8.57168	8.74912	9.03775	8.95768	8.74975	8.5128	8.69184	8.54834	8.88512	8.77857	8.77212	8.842	8.95787	8.57351	8.77124	8.79905
ENSGALG00000001996	1	2.35699	2.40688	2.86729	2.61952	2.97227	3.29321	2.68983	2.39103	2.41922	2.39639	2.76415	2.98312	2.25478	2.28477	1.36728	1.87577	2.8589	2.39663	1.20863	2.02187	1.89661	1.84928	1.75223	1.63759	1.71194	1.83541	1.54237	1.01754	1.68671	0.923579	1.16515	0.688108	0.967986	1.28755	1.22502	1.45926	1.59281	1.13645	1.37385	1.00433	1.36434	0.559819	1.30141	1.01103	1.28366	0.549036	1.31621	1.05826
ENSGALG00000002000	1	5.8127	6.46434	6.70795	7.39198	7.83511	6.75801	6.07549	6.29536	6.18292	6.43257	6.47805	6.14499	5.75292	6.43555	5.89636	5.88988	6.10977	6.2219	5.25077	5.69192	5.35804	6.12403	5.74026	5.88317	4.78614	4.50368	4.24145	4.4749	4.31339	4.33843	4.55029	4.50287	4.677	4.71697	4.75019	4.5973	4.45887	4.45682	4.7314	4.3952	4.7753	4.52614	4.53185	4.78594	4.84401	4.31901	4.73577	4.50299
ENSGALG00000002001	1	5.67543	5.9834	6.29998	6.57849	6.70214	6.6889	5.41573	5.84046	5.94676	6.64284	6.22148	6.32336	5.30063	5.94053	5.79302	5.68943	5.37371	6.16886	4.97594	5.08678	5.0392	5.73489	4.65146	5.69592	3.97269	4.38782	4.2192	4.23518	3.89056	4.11664	4.00461	4.2842	4.05348	4.09198	4.00639	3.97217	4.04947	4.1883	4.26095	3.99919	4.01339	3.85819	3.83788	3.6347	3.94616	3.49494	3.94918	3.84572
ENSGALG00000002015	1	1.27591	0.839422	1.00398	0.945485	1.3207	1.02887	0.259589	0.819166	0.522739	0.405554	0.365868	0.472334	0.221887	0.575384	0.75483	0.408869	0.258659	0.661538	0.13176	0.316519	0.31062	0.108126	0.128783	0.383108	0.133809	0.173437	0.110258	0.135589	0.169663	0	0	0.0880553	0	0.196602	0.273422	0.0477477	0.0939642	0.173536	0.228857	0.0440383	0.259582	0.0500993	0.187641	0.0842954	0.0638662	0.153487	0.0979697	0
ENSGALG00000002023	1	3.48126	3.73066	3.92381	4.21092	4.03563	4.41887	3.74035	3.93203	3.72025	4.09049	3.88619	4.11714	3.45754	3.41511	3.29985	3.38551	3.36202	3.85602	3.22162	2.82201	2.88563	2.96209	3.04914	3.32536	2.91616	2.6921	2.47693	2.65926	2.42024	2.52816	2.46261	2.50295	2.24795	2.1355	2.35314	2.58373	2.25131	1.96762	2.0894	1.83123	1.93953	2.18425	2.17423	2.25405	2.16922	1.77103	1.87204	2.33258
ENSGALG00000002046	1	4.81238	4.75896	5.72832	6.89432	6.22168	5.89682	4.33638	4.27204	5.44305	6.20428	5.20063	5.35048	3.9229	4.355	5.11404	5.34161	4.82524	5.24982	4.20026	4.02596	4.58656	5.53742	3.6437	5.01938	3.14607	3.6604	4.17703	3.72772	4.17366	3.65081	2.56117	2.22014	3.125	2.34684	2.46106	2.98626	1.4695	1.27264	2.7548	1.85116	2.03654	2.25555	0.875038	0.746073	1.98815	0.896288	1.0036	1.23115
ENSGALG00000002057	1	6.74517	7.01682	6.91223	6.89345	7.19464	6.80201	6.87303	6.82034	6.92412	6.8689	6.87327	6.64589	6.39057	6.76346	6.90921	6.68584	6.73087	6.78113	6.54645	6.88143	6.68264	6.69073	6.8606	6.93418	6.19737	6.71904	6.27614	6.08119	6.38765	6.27025	6.13029	6.28453	6.30168	6.32062	6.25774	6.3913	6.01835	6.2143	6.29053	6.31689	6.45187	6.24837	6.09934	6.32906	6.3688	5.96549	6.3157	6.04321
ENSGALG00000002064	1	6.88086	7.14009	7.30896	7.31702	7.50888	7.28975	7.17465	7.00077	7.11998	7.19239	7.17746	7.06051	6.63787	6.76436	6.90708	6.57665	6.83671	7.0015	6.43464	6.71418	6.4629	6.66609	6.91251	6.67758	6.17986	6.2377	6.25756	6.12197	6.47374	6.21665	5.85699	6.26292	6.04894	6.12113	6.42457	6.12953	5.83781	5.91792	6.08292	5.96733	6.20571	5.91691	5.90672	6.05868	6.25338	5.94719	6.12644	5.93805
ENSGALG00000002083	1	4.29412	4.62599	5.38706	5.94905	6.08165	5.94466	4.22184	4.67369	4.48232	5.39772	5.00306	5.37639	3.51206	4.22364	3.85527	3.74868	3.49949	4.96067	2.64878	2.87908	2.0795	3.56843	2.30919	3.73713	0.0921632	0.46094	0	0.221672	0.0541365	0.258596	0.0963033	0.120255	0.262873	0.262801	0.157096	0.168375	0.156067	0.0608062	0.109475	0	0.235004	0.307177	0.0987897	0.0574604	0.125854	0	0	0.118321
ENSGALG00000002088	1	1.73765	2.5047	2.39074	2.36662	2.41318	2.72729	0.8808	1.36289	1.32299	1.63632	1.42943	1.45842	1.04585	1.14584	1.49689	0.95678	0.947101	1.49936	1.16102	0.663795	0.807232	1.36731	0.600015	1.59253	0.771642	0.647057	0.235895	0.350811	0.91283	0.677938	1.00242	0.705892	0.421456	0.884651	1.24851	0.200678	1.05295	1.04518	0.0672646	0.835271	0.986429	0.348035	0.297307	0.70271	0.260597	0.113474	0.345887	0.598809
ENSGALG00000002089	1	6.55543	6.83967	6.74305	7.08551	7.25263	7.02269	6.70286	6.84052	6.66996	7.00662	6.97261	6.76691	6.39466	6.70255	6.66975	6.56491	6.62312	6.88424	6.60747	6.81342	6.6586	6.88352	6.88645	6.95106	6.37728	6.79555	6.41908	6.30466	6.507	6.50259	6.26188	6.46241	6.29714	6.16555	6.40245	6.27838	6.16413	6.07739	6.11421	6.14561	6.08173	6.0157	6.09215	6.13521	5.92679	6.01054	6.07955	5.92671
ENSGALG00000002116	1	1.80664	2.28875	2.70447	2.45708	2.74024	2.1978	1.99355	1.90132	2.21737	1.96283	1.94913	2.07183	1.43093	2.06802	2.2112	1.42407	1.58793	2.12048	1.42107	1.8934	1.73025	1.62979	1.31898	1.62596	1.7868	1.57102	1.38893	0.979472	1.37925	1.52962	1.31175	1.55554	1.61962	0.399065	1.47752	1.40692	1.01788	0.982073	1.12226	0.526658	1.03316	0.622725	0.29649	0	0.530934	0.268434	0.344008	0.347547
ENSGALG00000002129	1	4.79311	4.97601	4.87254	5.62491	5.61712	5.04918	4.12577	4.4468	4.58634	4.65897	4.59315	4.55872	4.45659	4.55334	4.47912	4.48702	4.45143	4.31397	4.13754	3.9826	4.10656	4.33834	3.74735	4.25636	3.55458	3.55453	3.09852	3.184	2.7311	3.19505	3.20691	3.25083	3.3975	3.3552	3.01506	3.19184	3.15137	3.46427	3.41048	3.12422	2.98194	3.11016	3.40416	3.37608	3.39716	3.84206	3.16681	3.30123
ENSGALG00000002142	1	5.19442	5.38735	5.60889	6.7837	6.67683	6.31575	4.9504	5.54925	5.23257	6.25635	5.78365	6.09568	5.11711	5.24462	5.29127	5.12159	5.06333	5.95345	4.49599	4.25771	4.22999	4.57887	3.73239	4.98155	2.27911	3.06957	2.37177	2.14909	2.16657	2.34377	1.78929	1.99312	1.80942	2.35962	2.05958	1.54147	1.43568	1.06069	1.67197	2.09481	1.57843	1.16349	2.54943	2.17027	1.96534	2.76323	2.01933	1.46587
ENSGALG00000002147	1	6.20111	6.75539	6.79062	7.35327	7.64079	6.72754	6.01227	6.29467	6.42836	6.6309	6.74737	6.13215	5.66574	6.37542	6.24298	6.20549	6.40967	6.25023	5.78777	6.30414	6.01823	5.95896	6.21308	6.33154	5.2973	5.97829	5.09829	4.7263	5.4914	5.28148	4.82226	5.31309	5.2706	4.61115	5.23781	5.10684	4.48464	4.7424	4.5658	4.44187	4.85484	4.66396	4.46339	4.49691	4.30797	4.39436	4.67883	4.38403
ENSGALG00000002150	1	4.20923	4.49939	4.49444	5.39102	5.46487	5.05634	4.27189	4.57837	4.25423	4.68962	4.40542	4.78192	3.87421	4.2267	3.85429	3.85156	3.79851	4.51488	3.33477	3.40064	3.00369	3.64914	3.54137	3.75194	2.64209	2.78719	2.36297	2.30394	2.33471	2.55925	2.29938	2.32948	2.24279	2.22245	2.094	2.20477	2.28981	2.16661	2.17742	2.12002	1.9073	2.08632	2.2172	2.46588	2.28601	1.79354	1.88709	2.08385
ENSGALG00000002155	1	5.92833	5.9178	5.82537	5.66806	5.98547	5.5608	5.71933	5.41619	5.47006	5.26039	5.59857	4.86876	4.73608	4.5286	4.7212	4.88777	4.78139	4.35879	3.89951	4.23636	3.86541	4.16002	4.90224	4.27598	2.54522	4.11713	2.69048	2.46936	2.17772	3.1046	2.26617	2.4345	2.54319	1.06802	2.27926	2.98662	1.02982	0.837376	1.16148	0.404533	1.05456	1.35362	0.419346	0.304879	0.714407	0.656735	0.349546	0.609415
ENSGALG00000002189	1	8.47839	9.10866	9.43703	9.87472	10.2312	9.85537	8.56656	9.15992	8.93014	9.34462	9.24719	9.29276	8.12864	8.68386	8.60163	8.14528	8.14015	8.99722	7.55357	7.8601	7.59413	8.00233	7.44981	8.15542	6.58022	6.58092	6.30434	6.36164	6.24642	6.40262	6.3386	6.35288	6.47446	6.56541	6.39539	6.37388	6.37632	6.39062	6.45467	6.48521	6.56238	6.31391	6.48373	6.46854	6.48823	6.15895	6.49584	6.33636
ENSGALG00000002204	1	2.26751	2.9052	3.17981	3.37381	3.80494	3.2271	2.61736	3.11196	2.86923	3.13636	3.38003	2.9609	2.27212	2.98784	2.84434	2.30879	2.58651	3.22872	2.17999	2.44499	1.91384	2.51465	2.57174	2.87732	1.88095	1.56174	0.933686	1.81938	1.43376	1.72697	1.88583	1.33585	1.40808	1.81076	1.40079	1.25115	1.54545	1.61327	1.50552	1.65235	1.95998	1.3858	1.7503	2.24498	2.15007	1.05669	1.80691	1.4817
ENSGALG00000002284	1	6.04145	6.26537	6.27061	6.46535	6.53311	6.58002	6.11799	6.32044	6.21043	6.45499	6.35057	6.44822	5.93939	6.09504	6.1545	6.19199	6.16176	6.25814	5.8544	5.90614	5.82004	6.04853	6.19785	6.09989	5.66165	6.02697	5.33701	5.56835	5.55897	5.67662	5.38963	5.94459	5.69898	5.78669	5.57425	5.62056	5.40787	5.48948	5.37043	5.77909	5.33806	5.37948	5.69894	5.87582	5.63857	6.01841	5.58241	5.63532
ENSGALG00000002307	1	0.534546	0.507805	0.55143	0.775528	0.866946	0.323636	0.665689	0.502244	0.645185	0.777877	0.587471	0.178592	0.872751	0.20736	0.581905	0.0894633	0.677864	0.390049	0.405644	0.391422	0.508936	0.33828	0.0886829	0.364611	0.178137	0.30114	0.514933	0.263127	0.0400942	0.198028	0.497775	0.425735	0.241211	0	0.259007	0.26908	0.296537	0.0312259	0.231313	0	0.152043	0	0.0333798	0	0.12551	0	0.0669736	0.0593041
ENSGALG00000002316	1	4.34734	4.55032	4.56377	4.66822	5.38816	4.67178	4.44833	4.38402	4.3963	4.27647	4.58478	4.29273	4.1002	4.2716	4.15605	3.91199	4.26622	4.46725	3.98861	4.27374	3.94425	3.98013	4.43524	4.34051	3.73708	3.81811	3.57458	3.51069	3.75912	3.65437	3.47247	3.66616	3.46173	3.5496	3.78386	3.81299	3.29059	3.44631	3.51329	3.32636	3.57199	3.51867	3.28748	3.73278	3.51139	3.33475	3.4081	3.46297
ENSGALG00000002370	1	0.619471	1.11448	1.51928	1.81354	1.81296	1.33045	0.896626	0.963886	0.949006	0.77604	1.11549	1.0007	0.504542	0.57495	0.859565	0.890336	0.534871	0.941433	0.325045	0.457537	0.241242	0.378869	0.404432	0.506386	0.052051	0.0911732	0	0	0.130636	0.0768237	0.0862204	0.0340271	0.235951	0	0	0.0361331	0	0.0343338	0	0	0	0.0378011	0	0.0641861	0	0	0.0743538	0.0332651
ENSGALG00000002377	1	11.4183	11.5396	11.8578	11.8604	12.098	12.0702	11.5412	11.7157	11.567	11.8508	11.8009	11.8724	10.9263	11.4825	11.2112	10.8575	11.0026	11.8057	11.0457	11.1476	10.9615	10.9948	11.1631	11.4464	10.8832	10.5524	10.5384	10.4995	10.8996	10.6691	11.1216	10.6817	10.8459	10.3679	10.9338	11.2391	11.0116	10.4867	10.5134	10.3903	10.7893	11.0625	10.2883	10.1122	10.1322	9.37921	10.5309	10.5814
ENSGALG00000002408	1	3.2029	3.39949	3.43669	3.79403	3.87668	3.35512	3.3933	3.39278	3.29602	3.3705	3.43002	3.1429	3.08493	3.22998	3.40176	3.0982	3.447	3.17408	3.16449	3.37138	3.25844	3.12465	3.35998	3.33314	2.86356	3.15149	2.66119	2.74128	2.92605	3.00821	2.49244	2.90862	2.89317	2.94258	2.93127	2.63356	2.64678	2.61988	2.83424	2.982	2.82444	2.56463	3.03294	3.18547	3.12437	3.12476	2.76295	2.76923
ENSGALG00000002415	1	5.58121	5.77553	5.84295	6.18156	6.24266	6.00915	5.63006	5.65321	5.72396	5.83367	5.81392	5.79733	5.35902	5.74689	5.72726	5.66812	5.71485	5.8801	5.49225	5.72763	5.56929	5.75687	5.5091	5.76978	5.22283	5.55502	5.39965	5.10415	5.28327	5.29608	5.18973	5.197	5.38939	5.13256	5.24712	5.32336	5.17194	5.16472	5.17925	5.20876	5.15215	5.07215	5.12603	4.98204	5.11473	5.00763	5.06921	4.99076
ENSGALG00000002428	1	7.27733	8.15149	8.38904	9.10778	8.96294	8.76025	7.59828	8.33989	8.01417	8.91623	8.5433	8.498	7.24889	7.94092	7.42745	7.97235	7.69135	8.48739	6.81163	7.2602	6.21625	7.63559	6.92274	7.73845	2.26897	4.34499	0.20633	2.34123	1.96022	3.1705	1.02946	1.97193	2.01511	1.62047	2.07053	2.22997	1.26441	0.631231	1.18918	0.074136	1.38357	2.24582	0.342674	0.634806	0.969664	0.397125	0.871008	1.46545
ENSGALG00000002447	1	7.40417	7.34522	7.24422	7.31789	7.21769	7.39867	7.23424	7.14107	7.2152	7.13886	7.15243	7.35337	7.27861	7.07513	7.00909	7.13979	6.80384	7.23548	6.79302	6.96925	6.64189	6.88109	6.59967	7.20498	6.03552	6.51585	5.96942	6.07472	5.59207	6.07367	5.9456	6.17342	5.97423	6.07879	5.82396	6.16785	6.03174	6.09468	6.07737	5.95729	5.87025	6.05489	6.47175	6.44106	6.42865	6.1087	5.94979	6.28306
ENSGALG00000002452	1	6.06202	6.21236	6.67201	6.50087	6.51388	6.92988	6.25441	6.79813	6.4777	7.37065	7.07437	6.83082	5.61883	6.41287	6.02203	6.36203	6.02532	6.92018	5.06391	5.65532	4.72279	6.16317	5.52726	6.1839	0.677717	2.88601	0.105824	1.54852	0.944987	2.00316	0.656356	0.489093	1.07633	1.3974	0.779758	1.27174	0.796642	0.277025	1.17027	1.39104	0.841616	1.33902	2.69064	1.09448	2.01202	3.41359	1.17921	2.15597
ENSGALG00000002484	1	5.12518	5.63098	5.86419	6.51523	6.70134	6.26885	5.10163	5.75889	5.37804	6.02921	5.88602	6.0144	4.81596	5.41053	4.96934	4.85427	5.02074	5.66236	4.66246	4.8944	4.66462	5.07825	4.75753	5.16369	3.89911	5.13834	3.59299	3.28709	3.86106	4.03001	3.21798	3.55577	3.23636	2.52038	3.42949	2.61855	2.68491	2.92018	2.60709	2.17137	2.58082	2.21009	2.44751	2.63816	2.45594	1.97899	2.47386	1.98871
ENSGALG00000002485	1	5.0649	5.0611	5.00236	4.79576	5.1311	4.95879	5.17473	4.96457	4.87057	4.68614	4.84057	4.74062	4.63531	4.67333	4.77423	4.38443	4.55807	4.72215	4.33643	4.67219	4.32255	4.42764	4.80465	4.73274	4.06727	4.21511	4.00611	3.87682	4.2687	4.1123	3.99262	4.30457	3.96904	4.11002	4.4601	4.18959	4.16621	4.27688	4.07074	4.12345	4.44127	4.22605	4.2848	4.29251	4.26095	4.14182	4.47543	4.25287
ENSGALG00000002492	1	4.1953	4.15123	4.06628	4.31457	4.12964	4.28828	4.23085	4.2674	4.18509	4.29958	3.93557	4.13576	4.34633	4.08932	4.11442	4.08439	3.84964	3.72452	4.15112	3.68765	3.78775	3.43462	3.35415	3.66969	3.463	3.86379	3.13031	3.81254	3.08279	3.68109	3.43741	3.54023	3.19216	3.03398	3.26019	3.29897	2.96255	2.42414	2.6325	2.55229	2.3211	2.30486	2.91325	2.64142	2.89623	3.11468	2.4359	2.78436
ENSGALG00000002496	1	1.13031	0.91109	0.808702	2.31375	1.48691	1.35833	1.2366	1.11374	0.620825	1.86333	1.05918	0.928674	1.28546	0.804043	0.399467	1.1103	0.515903	1.08747	0.499156	0.89301	0.619286	0.86971	0.607824	0.467067	0	0.144673	0	0.0856215	0	0.0622963	0	0	0	0	0	0	0	0	0	0	0.165988	0.0613008	0	0	0	0	0.119829	0
ENSGALG00000002511	1	0.700001	0.599271	0.787875	1.42979	1.90206	0.896812	0.666418	0.629675	0.479303	1.15742	0.80845	0.929548	0.480057	0.705855	0.511428	0.778955	0.78605	0.83511	0.354551	0.454199	0.0882907	0.672255	0.173772	0.322273	0.0888412	0.29893	0.10989	0.215537	0.288945	0.131063	0.0380019	0.0587311	0.232914	0.0679274	0.116105	0.338745	0.262623	0.143886	0.224385	0.0578179	0.0912081	0.127729	0.128624	0.0288004	0.0838882	0	0.0650612	0
ENSGALG00000002524	1	6.17976	6.18563	6.29827	6.25931	6.50172	6.24692	6.0563	6.13331	6.2127	6.13458	6.22186	6.00097	5.88686	6.09727	6.09965	5.60918	5.6075	6.10384	5.87414	5.87954	5.79517	5.62906	5.84996	5.93062	5.43552	5.84862	5.60242	5.21534	5.56535	5.48588	5.67633	5.53099	5.79912	5.37219	5.62837	5.72048	5.5605	5.54182	5.67866	5.40884	5.50013	5.64514	5.4875	5.04624	5.38145	5.41988	5.42531	5.48452
ENSGALG00000002528	1	7.88808	8.22403	8.25338	8.81316	9.0016	8.28837	7.89052	8.02349	7.97652	8.28719	8.06753	7.94927	7.76773	8.05331	8.01517	8.05245	7.94027	8.15892	7.61879	8.01351	7.92594	8.23468	7.81804	8.15826	7.4935	7.60983	7.65139	7.38295	7.50214	7.43359	7.46579	7.39871	7.32109	7.18939	7.52217	7.47756	7.35682	7.37241	7.36348	7.06874	7.352	7.40102	7.13014	7.01678	7.09272	7.07858	7.19654	7.06804
ENSGALG00000002532	1	2.91942	3.57257	3.79638	4.60305	4.69693	4.2753	3.13875	3.84154	3.24922	3.99905	3.5854	4.06289	2.76863	3.56056	3.17915	2.96071	2.63394	4.06053	2.51793	2.84936	2.32441	3.1168	2.76245	3.58459	1.07406	0.924661	0.698555	0.555761	0.523522	0.851846	1.01466	0.776403	0.901493	0.999545	0.665109	1.02424	1.19542	1.33058	1.23693	0.788569	0.608254	1.44088	0.955524	1.81706	1.20476	1.02879	0.859378	1.30131
ENSGALG00000002556	1	0.799165	0.746491	1.70309	0.558959	1.16985	1.38903	0.53111	0.660401	0.987742	0.36581	1.40686	0.859736	0.432478	0.50936	0.913458	0.0673701	0.904282	1.04945	0.327987	0.361825	0.372512	0.3184	0.871892	1.23321	0	0.0644476	0	0	0	0	0	0	0.281813	0	0.0629405	0.140423	0	0.0482675	0.0645052	0	0	0.104478	0	0.0454335	0.0674361	0	0	0.0467333
ENSGALG00000002563	1	7.07369	6.7504	6.54556	6.7006	6.72328	6.65102	6.91654	6.59783	6.43981	6.71067	6.32088	6.2859	6.43947	6.09423	6.02923	6.44179	5.52453	6.02316	5.97006	6.43423	5.78018	6.23096	6.62645	6.0934	4.91009	6.38473	4.4449	5.2383	4.77971	5.47909	4.76875	4.89866	4.61859	4.23887	5.03085	4.92516	4.71034	5.09182	4.02328	4.24529	4.59318	5.31587	4.93783	5.08857	4.1957	4.26012	4.63882	4.72967
ENSGALG00000002591	1	8.21239	8.33653	8.27357	7.98402	8.21008	8.09649	8.53484	8.228	8.24921	7.93151	8.18854	7.86615	7.91346	8.03393	8.08866	7.7505	8.05	7.88751	7.99285	8.19033	8.02389	7.77741	8.43432	8.0138	7.70995	8.05629	7.69048	7.50763	7.91337	7.81552	7.50168	7.83895	7.59417	7.64703	7.8752	7.81595	7.51024	7.50776	7.54426	7.67993	7.62927	7.55682	7.4873	7.64506	7.75065	7.46118	7.62049	7.37209
ENSGALG00000002621	1	5.42856	6.13503	5.83082	6.75425	6.80555	6.63293	5.18164	6.12317	5.60259	5.94105	6.12724	6.38166	5.61109	5.57977	5.46336	5.27767	5.85778	5.93096	5.31214	4.97581	5.41071	5.44258	5.47486	5.51876	5.15582	5.16915	4.66608	4.64578	4.71775	4.80466	4.72465	4.83685	4.44915	3.86097	4.45048	4.60417	3.94512	4.03848	4.02812	3.70449	3.81647	3.93137	3.63922	3.92318	3.71544	3.31404	3.5917	3.81028
ENSGALG00000002634	1	5.14972	5.40015	5.50122	5.42044	5.92175	5.56457	5.42091	5.38645	5.48229	5.26683	5.54818	5.54867	5.22403	5.33832	5.51905	5.20741	5.52129	5.58565	5.35063	5.45454	5.36893	5.30528	5.52867	5.66939	4.97431	5.44331	4.93174	4.57938	5.174	4.95413	4.75815	5.08137	5.08815	4.55485	5.00923	5.07563	4.57206	4.52623	4.66743	4.51938	4.7942	4.59656	4.44758	4.59985	4.63685	4.26169	4.75572	4.62202
ENSGALG00000002645	1	3.38683	3.93639	4.28881	4.85484	4.97322	4.7102	2.84529	3.6462	3.37902	4.01729	3.91126	4.16182	2.45494	3.21389	2.51761	2.48029	2.61438	3.80942	1.71818	1.82931	1.31452	2.2864	1.63499	2.46489	0.596067	0.560504	0.275734	0.471912	0.761465	0.594965	0.340111	0.570745	0.386002	0.38161	0.266735	0.180122	0.423051	0.341126	0.128718	0.166246	0.283153	0.336714	0.205939	0.293516	0.135553	0.0689612	0.24491	0.283128
ENSGALG00000002647	1	2.74903	2.82153	3.23786	4.38864	4.56839	3.58221	2.70987	2.65105	2.39138	3.16456	3.32187	2.84163	1.92374	2.86018	2.11349	2.12286	1.86424	2.86573	1.38849	1.54536	1.13273	1.70165	1.50671	2.04092	0.269319	0.214471	0.140122	0.3335	0.122252	0.551803	0.158428	0.175088	0.373344	0.503273	0.237517	0.413545	0.225228	0.350356	0.643376	0.613599	0.466042	0.541065	0.708897	0.276503	1.09881	1.11054	0.851199	0.256289
ENSGALG00000002667	1	2.91425	3.69133	3.51824	3.51329	4.09999	3.47402	2.46984	3.42037	2.88694	2.96018	3.2019	3.25831	2.07985	3.22251	2.78886	1.99813	2.45735	3.36511	1.97531	2.95236	2.88291	2.17544	2.41114	2.88844	1.68656	1.08086	1.98794	1.75742	1.23932	1.48828	1.07203	2.78932	2.11332	1.71926	1.64011	1.68618	1.30829	1.72503	2.17428	1.46794	0.872992	1.35469	1.75122	1.91023	2.84722	1.80283	1.1516	1.47415
ENSGALG00000002683	1	6.97097	7.12866	7.27781	7.25663	7.87507	7.19528	7.42062	6.92326	7.12738	6.6595	7.18712	6.63079	6.87825	6.79958	6.74659	6.35509	6.80908	6.78952	6.28772	6.65332	6.25584	6.30988	6.86942	6.80863	5.85903	6.4335	5.95777	5.74577	6.31014	6.0188	5.76797	6.20208	5.80559	5.37679	6.11325	5.84198	5.59581	5.68645	5.57554	5.3027	5.76023	5.64943	5.1506	5.50992	5.19541	4.52147	5.47613	5.36841
ENSGALG00000002689	1	4.93011	5.24083	5.13195	5.33962	5.62783	5.05118	4.92008	4.99606	4.91541	4.66486	4.87995	4.8315	4.9342	4.85026	4.74271	4.78603	4.74377	4.85967	4.69681	4.93383	4.63065	4.46178	4.88633	4.84835	4.17771	4.62268	4.3526	4.38504	4.02691	4.28071	4.26553	4.66818	4.20016	3.90138	4.12987	4.05989	3.97348	4.16759	3.8716	3.50299	3.89051	3.99543	3.66034	3.83663	3.81115	3.76038	3.57602	3.73939
ENSGALG00000002701	1	6.78731	7.29142	7.23134	7.63218	7.76996	7.18956	6.93413	7.05508	7.01252	7.20208	6.96245	6.9184	6.40964	6.7712	6.66169	6.63426	6.12831	6.68288	5.78213	6.34084	5.99004	6.31136	6.16958	6.14452	5.04242	5.78458	5.53408	5.57692	5.37956	5.78916	5.334	5.68915	5.78461	5.31198	5.11375	5.50523	5.13249	5.36994	5.63727	5.24604	5.03394	5.49129	4.97932	4.8467	5.38315	5.69855	4.71805	5.3436
ENSGALG00000002710	1	4.94565	5.05565	5.01777	5.70413	5.3573	5.69411	4.27664	4.62644	4.68901	4.94552	5.12835	5.13138	4.66552	4.30263	4.51498	4.81234	4.45148	4.2626	4.44678	3.77772	4.06747	4.37829	3.75099	4.41537	3.78065	3.44545	3.80537	3.58598	3.41088	3.26039	3.18903	3.67539	3.09303	1.9119	3.25401	3.72267	2.23807	2.54937	2.80807	1.77887	2.48715	3.06068	1.69921	1.66859	2.34813	1.9327	2.53142	1.98623
ENSGALG00000002734	1	7.13798	7.83504	7.75401	8.41909	8.59852	8.27449	7.03326	7.94121	7.47304	7.93447	7.80433	8.0248	7.07899	7.06908	6.95173	7.20448	7.16535	7.65368	6.71667	6.4793	6.47643	6.69014	6.97201	6.94869	6.3334	6.3021	5.90146	6.03497	5.71167	6.01935	5.895	5.98452	5.82939	5.94224	5.91768	5.97665	5.87243	5.71209	5.7541	5.79287	5.71221	5.70641	6.11908	5.94621	5.96061	5.8511	5.73594	5.95858
ENSGALG00000002735	1	5.39158	5.97801	5.81316	6.25958	6.61764	6.15747	5.68049	5.77568	5.77437	5.57979	5.9471	5.73059	5.55677	5.82219	5.80619	5.59918	5.79116	5.83359	5.52695	5.69354	5.40742	5.73727	5.79311	5.77335	5.26809	5.41675	4.86999	4.796	4.97817	5.00367	4.85256	5.21869	4.88685	4.79034	5.02407	4.98741	4.76051	4.76577	4.65479	4.69808	4.84269	4.84395	4.75545	4.82189	4.76336	4.90253	4.75228	4.57655
ENSGALG00000002775	1	3.17656	3.80934	3.68743	4.12853	4.264	4.25452	3.42929	4.10134	3.78993	4.10826	3.95598	4.27672	3.05135	3.93407	3.10754	3.25272	3.05374	4.24276	2.57304	3.07001	2.46164	3.08321	2.66449	3.39612	1.99882	1.45382	1.39294	1.39657	1.64486	1.41402	2.08567	1.58701	0.945818	1.41613	1.66268	1.87244	2.09376	1.56966	2.11439	1.38129	1.67344	2.21683	1.31846	1.75638	2.32544	1.29025	1.57587	1.92713
ENSGALG00000002797	1	6.81511	6.91372	7.0976	7.17906	7.01165	7.18185	6.59554	6.79769	6.94525	7.10713	6.85211	6.9063	6.04446	6.44529	6.60472	6.15082	6.09233	6.58622	6.09514	6.15036	6.39597	6.10262	6.26563	6.46336	6.1154	6.23038	6.38736	6.16616	6.19365	6.18579	6.16847	6.19798	6.24932	6.42512	6.18976	6.37732	6.16	6.17338	6.28994	6.43837	6.35453	6.2907	6.49084	6.32425	6.47376	6.45717	6.41674	6.51267
ENSGALG00000002816	1	4.04692	3.37302	3.48967	4.27857	4.47765	4.10208	2.69683	3.40342	2.85024	3.41519	3.56522	3.88624	2.32046	2.91469	2.46668	2.05894	2.39138	3.60671	1.94498	1.9817	1.62269	2.22484	1.84686	2.48051	0.564459	0.590685	0.266312	0.634578	0.368969	0.603545	0.635901	0.649253	0.599497	0.79549	0.395499	0.344821	0.662884	0.492406	0.665747	0.404518	0.481597	0.535183	0.599485	0.728417	0.590762	0.528336	0.535358	0.62488
ENSGALG00000002832	1	5.94086	6.23712	6.21312	6.5696	6.7878	6.44051	5.69794	6.01918	5.89611	5.95859	5.81828	6.01907	5.33506	5.74024	5.5063	5.18746	5.34825	5.70792	5.19856	5.50097	5.41847	5.40445	5.36672	5.29918	5.50246	5.46478	5.10051	4.88155	5.22117	5.0993	4.82322	5.07666	4.75519	5.00033	5.2073	5.07235	4.92038	5.01001	5.01954	5.30928	5.06107	4.75978	5.46893	5.23225	5.27975	5.31663	5.14084	5.04334
ENSGALG00000002841	1	4.64202	4.82043	5.01695	5.19217	5.52228	5.24729	4.65581	4.75548	4.82063	4.87458	4.96274	4.9803	4.5954	4.46585	4.58848	4.52514	4.47689	4.68803	4.4222	4.1827	4.38085	4.1854	4.24714	4.3271	4.6043	4.008	4.29112	3.91823	4.0496	3.90762	4.34405	4.16274	4.0094	3.959	4.21575	4.2151	4.03245	3.92435	4.1517	3.89164	4.05256	4.05136	3.94743	4.05643	3.99787	3.91179	3.95016	3.96925
ENSGALG00000002843	1	3.53227	3.77718	4.16228	4.37534	5.03004	4.15045	3.6715	3.73156	3.74303	3.53442	3.95024	3.86541	3.23899	3.87373	3.79886	3.19951	3.71383	4.21243	3.23449	3.86685	3.32723	3.6872	3.80794	3.9398	2.78906	3.91788	2.83193	2.33955	3.07208	2.897	2.13082	2.83632	2.65253	2.09249	2.60362	2.51802	2.03053	2.71887	2.43944	2.30307	2.66022	2.26489	1.95478	2.39764	2.42253	1.45134	2.39471	2.15559
ENSGALG00000002845	1	0.774763	0.871447	1.18354	1.63562	1.73376	1.16854	0.678289	0.550335	0.56581	1.0031	1.19638	1.04369	0.296836	0.578865	0.74492	0.615987	0.608944	0.706173	0.539524	0.481418	0.600246	0.541396	0.162526	0.866508	0.265677	0.194465	0.0933506	0.192547	0.120055	0.222452	0.523927	0.0219852	0.152045	0.148566	0.0580931	0.222243	0.310993	0.0566062	0.169047	0.107725	0.182228	0.19744	0.216104	0.0181504	0.0790018	0.0658905	0.0416067	0.152068
ENSGALG00000002881	1	6.06739	6.1952	6.3267	6.16628	6.53087	6.11508	6.26025	6.07087	6.23861	6.12611	6.20635	6.03553	5.62017	6.06361	5.98436	5.96311	5.89606	6.16563	5.62914	6.289	6.01991	6.18297	6.28468	5.9895	5.58261	6.21109	5.80738	5.54211	6.36336	5.96568	5.53744	5.91973	5.87996	5.55069	6.17572	6.18784	5.82631	5.82556	5.76726	5.90554	5.97155	5.99749	5.57754	5.44994	5.51137	5.46482	5.78084	5.68042
ENSGALG00000002921	1	5.01705	5.25222	5.71442	5.7264	5.62946	5.94056	5.11298	5.48124	5.61118	5.66468	5.35156	5.75085	4.94637	5.32313	5.3736	5.0199	5.09514	5.46392	5.00126	5.00941	5.1482	5.0471	4.60404	5.30223	4.72133	5.03099	4.69104	4.40374	4.18552	4.54073	4.07875	4.3154	4.39634	4.67052	4.03808	4.3448	4.04547	4.22263	4.30248	4.58918	3.99027	4.03865	4.32103	4.56823	4.62157	4.4424	3.91405	4.37335
ENSGALG00000002937	1	7.07763	7.04823	6.98262	7.16633	7.24528	7.06422	7.04131	6.9029	6.89108	6.8742	6.97086	6.80407	6.7833	6.67829	6.82155	6.63692	6.62669	6.74949	6.87321	6.87531	6.92844	6.57928	6.9334	6.95424	6.7139	7.02783	6.8665	6.63626	6.93961	6.79277	6.67619	6.75291	6.64654	6.56882	6.84856	6.88022	6.44512	6.46563	6.56329	6.57788	6.58379	6.58441	6.43857	6.5488	6.56154	6.36297	6.52484	6.54372
ENSGALG00000002987	1	3.67024	2.53704	1.78361	2.93036	3.20179	2.69163	2.80343	1.87305	1.39729	2.33112	2.61841	1.62792	2.14583	1.45003	1.38837	1.98119	2.0512	1.70506	1.69255	1.60373	1.05112	1.84149	1.57891	1.77852	1.12474	0.902321	0.444239	1.28678	1.82891	0.954955	0.8385	0.757706	0.822727	0.892289	1.22495	1.30893	0.732391	0.763326	0.832477	0.96177	0.8549	0.670984	0.9374	0.801544	0.855543	2.56407	0.945787	0.807118
ENSGALG00000003029	1	5.45583	5.92282	5.9516	6.54775	6.44997	6.15689	5.62245	5.89082	5.78368	6.15883	5.83586	5.80088	5.41478	5.67362	5.71571	5.70215	5.45027	5.75046	5.30415	5.44809	5.28277	5.88524	5.49185	5.58204	5.07653	5.05621	4.89369	4.6709	5.01099	4.85251	4.74385	5.06606	4.97096	4.81622	4.82573	4.6641	4.72363	4.79923	4.92842	4.7537	4.69632	4.66008	4.88478	5.19996	5.09513	4.92401	4.79517	4.48744
ENSGALG00000003053	1	8.05595	8.39842	8.57168	9.05238	9.1148	8.70054	8.14827	8.35733	8.23415	8.5051	8.17723	8.26923	7.68526	7.98639	7.81403	7.51624	7.54859	7.93033	7.37682	7.64881	7.2148	7.54095	7.58486	7.57781	6.86967	7.00842	6.67522	6.42427	6.57521	6.60299	6.6538	6.77833	6.28161	6.75986	6.73245	6.47114	6.64128	6.88498	6.66252	6.56258	7.0046	6.46323	6.85728	7.10334	6.86938	6.47859	6.62061	6.4499
ENSGALG00000003126	1	1.54792	2.51266	1.99962	2.98631	3.08369	2.40586	0.697421	1.16199	1.22641	1.41823	1.51204	1.68224	0.833929	0.960867	0.873901	0.655039	0.902453	1.48628	0.794736	0.950695	0.898495	0.488515	0.738303	1.02849	0.570461	0.57603	0.592275	1.19523	0.558846	1.03088	0.566815	0.78293	0.699835	0.243813	0.491627	0.332563	0.171553	0.0895099	0.264458	0.0962855	0.236718	0.177786	0.176618	0.0940439	0.180818	0.183863	0.120816	0.145778
ENSGALG00000003130	1	5.46718	5.60588	5.73128	5.85236	5.93027	5.86445	5.66127	5.69045	5.64589	5.8541	5.71093	5.69645	5.25851	5.6312	5.49741	5.1802	5.31118	5.72411	5.32169	5.4754	5.25878	5.19583	5.36656	5.57504	4.85425	5.18682	4.90361	4.72578	4.80657	4.93868	4.76035	4.91284	4.88472	4.56166	4.88495	5.14743	4.49267	4.54148	4.6137	4.42861	4.62133	4.76135	4.42739	4.61636	4.5264	4.31737	4.50808	4.50759
ENSGALG00000003135	1	3.75785	3.84002	3.72407	3.85706	4.16368	4.0261	3.02987	2.99777	3.45026	3.24856	3.65126	3.75902	3.30643	2.96633	3.1095	2.81231	3.16673	3.61648	2.58065	2.28941	2.65179	2.37151	2.41294	2.98169	1.57794	2.05894	1.52538	1.40779	1.61798	1.63204	1.45041	1.6907	1.46319	1.40493	1.56818	1.48981	1.20228	1.09433	1.10399	1.25838	1.04057	1.06609	1.8707	1.23586	1.95823	1.64796	1.12413	1.54181
ENSGALG00000003148	1	3.16913	2.63648	2.82141	3.20157	3.48897	3.46686	3.00917	2.66288	2.79364	2.68015	2.942	3.41236	3.4486	3.10335	2.93193	2.87843	2.86224	3.24106	2.99416	2.79906	2.87759	3.05932	2.4749	2.91322	2.71181	2.73533	2.07228	2.50397	2.44064	2.7187	2.35017	2.24348	2.62186	2.45878	2.24848	2.20065	2.56166	2.53764	2.28421	2.51964	2.35504	2.34274	2.31008	2.30656	2.31217	2.34743	2.35653	2.40532
ENSGALG00000003160	1	4.88481	5.62749	5.18774	5.86333	6.05833	5.9333	4.90326	5.33763	4.77048	5.27827	4.8411	5.09643	3.96502	4.55181	4.45387	3.92697	4.12313	4.98798	3.30692	3.79858	3.54724	3.36399	3.7285	4.30585	2.66325	2.28539	2.32287	3.43663	2.20823	3.3398	3.14916	3.08608	3.02874	3.22426	3.25633	3.99188	2.77212	2.64863	3.13489	3.31528	2.6189	3.32661	3.04848	3.45015	3.82451	4.04442	2.55496	4.1199
ENSGALG00000003161	1	5.07442	5.7806	5.4476	6.07251	6.21076	6.10906	5.18314	5.67916	5.05935	5.40963	4.97745	5.34518	4.37053	4.75804	4.69822	4.11024	4.09697	4.95027	3.41707	3.79128	3.68543	3.62061	3.83307	4.4113	2.84301	2.65515	2.4933	3.67324	2.7246	3.46934	3.02002	3.28728	3.34292	3.56983	3.36897	4.05001	3.00406	2.8188	3.37027	3.28934	3.03019	3.55541	3.40703	3.53013	4.10407	4.30036	2.68003	4.08973
ENSGALG00000003194	1	6.28075	6.25674	6.37921	6.74747	7.00067	6.41308	6.13757	6.03388	6.13819	6.08523	6.28798	5.87088	6.09452	6.10849	6.19511	6.05534	6.11181	5.92264	6.01252	5.97245	6.07562	5.9965	5.99096	6.12368	5.83076	6.01483	5.9187	5.60868	5.6941	5.71491	5.88594	5.58399	5.78245	5.66884	5.70369	6.07447	5.68375	5.6074	5.63883	5.64106	5.72363	5.89217	5.57462	5.47537	5.52489	5.67621	5.53451	5.64203
ENSGALG00000003217	1	3.46843	3.42322	4.04027	5.00358	5.10351	4.49712	3.00194	3.24863	2.82047	3.68716	3.77819	3.73435	2.44233	2.88203	2.50815	2.88264	2.52438	3.771	2.06516	2.45789	1.67312	2.52269	2.13711	2.6019	0.381337	0.873885	0.153731	0.31284	0.234177	0.428726	0.352923	0.205961	0.475116	0.564704	0.446152	0.411377	0.28371	0.12427	0.250691	0.182862	0.272824	0.472078	0.288954	0.301886	0.279297	0.113311	0.298848	0.561457
ENSGALG00000003250	1	5.97467	5.95135	6.10591	6.34828	6.5245	6.22332	6.09119	5.7863	5.916	5.9872	5.96048	5.67127	5.38178	5.58926	5.7028	5.40135	5.43025	5.83384	5.51058	5.67075	5.48043	5.43348	5.913	5.93038	5.39398	5.59062	5.1213	4.95556	5.36208	5.12193	4.94248	5.20969	5.30487	5.05338	5.40578	5.50376	5.01677	5.15936	5.35388	5.23179	5.36242	5.26488	5.08073	5.02902	5.31088	5.11869	5.29252	5.19651
ENSGALG00000003256	1	5.68217	5.91696	6.28781	6.68435	6.6801	6.73165	5.75946	6.40665	6.10217	6.70226	6.50769	6.68289	5.71676	6.01758	5.87006	5.84307	5.87295	6.54285	5.85669	5.69641	5.73078	5.74359	5.6501	6.14177	5.44343	5.64277	4.83916	4.44265	4.83195	4.74304	4.41314	4.70926	4.38333	4.36447	4.7532	4.51764	4.42637	4.3934	4.29788	4.2492	4.30784	4.0244	5.00854	4.94564	4.75382	4.71847	4.33472	4.60845
ENSGALG00000003273	1	4.91824	4.94371	5.31331	5.14829	5.56137	5.72088	4.8506	5.18141	5.13339	5.4032	5.39181	5.58457	4.51667	5.16437	4.98669	4.85726	4.83844	5.50154	4.61363	4.68611	4.66908	4.80687	4.41321	5.22662	3.95662	4.38347	3.92703	3.84617	4.24983	4.26035	4.09904	3.902	4.18149	3.98767	3.8865	4.18649	3.87203	3.87293	3.86509	4.04002	3.88148	3.99319	4.06158	3.56528	3.93294	4.5601	3.7834	3.82022
ENSGALG00000003288	1	5.16883	5.2997	5.45061	5.61199	5.88895	5.75907	5.19795	5.47157	5.44907	5.77161	5.6486	5.67423	4.7992	5.30827	5.23694	4.95443	4.82348	5.55296	4.97934	4.96967	4.99209	4.99028	4.76497	5.2521	4.64945	4.81737	4.62469	4.60438	4.60278	4.68466	4.74957	4.42907	4.81089	4.88068	4.60744	5.06178	4.78499	4.64818	5.045	4.98484	4.84453	5.1712	4.48123	4.4203	4.68441	4.34296	4.76409	4.84115
ENSGALG00000003322	1	5.76552	5.87283	5.97555	6.21506	6.40464	6.53221	5.53183	5.95297	5.80809	6.07448	6.02619	6.22945	5.91407	6.11178	5.92656	5.5405	5.32904	5.7902	5.67708	5.05915	5.38524	5.19688	4.94275	5.4148	5.21874	5.46455	5.22336	4.87734	4.7434	4.92842	5.07988	4.47195	4.94446	4.61597	4.94071	4.77417	4.98132	4.48117	4.82846	4.43101	4.64698	4.58677	4.64724	4.61048	4.60333	4.43461	4.54963	4.691
ENSGALG00000003324	1	1.14158	0.830692	0.506254	0.887438	0.770091	0.426311	0.473531	0.389826	0.297771	0.304422	0.309644	0.239168	0.132833	0.260821	0.262907	0.149696	0.0798646	0.101192	0.187552	0.0861992	0.0397249	0.155564	0.0387007	0.0986538	0.190601	0.0354103	0.0963191	0	0.133298	0.0596073	0	0	0.134723	0	0	0.0554906	0.028062	0.0531648	0	0.0256059	0.0541012	0.0861352	0.0287298	0.0249646	0.0371082	0	0.0291317	0.0758243
ENSGALG00000003349	1	2.66474	2.68758	2.46972	3.31977	3.55576	2.6644	2.64998	2.28112	2.2154	2.30312	2.60169	2.07608	2.15234	2.2011	2.09536	1.89978	1.96635	2.1966	1.52756	1.69643	1.30934	1.57388	1.41953	1.83451	0.255467	0.545162	0.279314	0.232194	0.199525	0.461933	0.235551	0.661723	0.568093	0.249919	0.371085	0.296391	0.131087	0.158244	0.162327	0.349006	0.354215	0.206727	0.224784	0.350799	0.295097	0.355409	0.179553	0.219228
ENSGALG00000003355	1	5.78116	6.06735	6.21859	6.48639	6.52888	6.10374	6.12767	5.97355	6.13449	6.11751	6.07291	5.81422	5.70127	5.81546	5.9332	5.73258	5.5105	5.93815	5.56005	6.01943	5.62878	5.68533	6.02887	5.98281	5.18878	5.58071	5.44216	5.15241	5.49868	5.42937	5.03557	5.41359	5.44296	5.21358	5.47741	5.443	4.99555	5.14726	5.44105	5.44633	5.32719	5.16199	5.0296	5.29201	5.26351	5.43987	5.31988	5.08527
ENSGALG00000003357	1	5.32661	5.6323	5.8161	6.15794	6.30386	6.0232	5.55922	5.68503	5.5346	5.84454	5.62573	5.66751	5.00747	5.4333	5.22251	5.09598	4.99761	5.54124	5.06013	5.15005	4.95911	5.13277	5.26845	5.17679	4.9382	4.99156	4.71737	4.51768	4.68074	4.75428	4.59644	4.72615	4.60364	5.04893	4.91535	4.55039	4.77731	4.83388	4.89699	4.97114	5.10032	4.69465	5.23022	5.2296	5.3636	5.32326	5.18005	4.96502
ENSGALG00000003374	1	1.17096	1.29197	1.94339	2.88762	2.58538	2.00783	0.743791	0.920788	1.30578	1.46491	1.55111	1.44125	0.577488	0.815833	0.805153	0.797996	0.731051	0.93117	0.22627	0.257852	0.251182	0.461019	0.277	0.439831	0.101171	0.0369344	0.0441628	0.0799004	0.241435	0.120464	0.0223914	0.0855485	0.157163	0.0790391	0.15575	0.0370238	0.0713689	0.0177688	0.0715584	0.0395125	0.190727	0.102369	0	0.125249	0.0494596	0	0.059387	0.0394605
ENSGALG00000003383	1	6.32408	6.40495	6.7281	6.90534	6.93605	7.05407	6.34922	6.86753	6.61577	6.96035	6.82101	6.98605	6.59478	6.67986	6.53298	6.4462	6.41517	6.76765	6.22351	6.21188	6.07494	6.49934	6.04377	6.50712	5.53358	5.68862	5.265	5.18566	4.9907	5.36936	5.11015	5.1781	5.12445	5.19843	5.16336	5.17586	5.13735	5.18718	5.10187	5.08057	5.19053	4.86818	5.12424	5.33491	5.16133	5.19	5.03494	5.06999
ENSGALG00000003385	1	6.77847	6.91782	7.03348	7.35694	7.36734	7.05942	6.99795	6.79668	6.8547	6.7853	6.81384	6.75575	6.78218	6.68946	6.63189	6.56784	6.70249	6.68635	6.398	6.57326	6.1825	6.44397	6.72038	6.77142	5.87761	6.53552	5.9671	5.92148	6.12739	6.01983	5.75722	6.1405	5.84609	5.69776	5.9799	5.74427	5.62446	5.68521	5.49348	5.58012	5.58061	5.55138	5.54413	5.79626	5.82865	5.40549	5.43727	5.52785
ENSGALG00000003400	1	6.40978	6.62221	6.66066	7.16759	7.32725	6.63566	6.53588	6.46441	6.40864	6.46313	6.5861	6.24295	5.96906	6.46144	6.21285	6.04388	6.1618	6.4928	5.92758	6.41924	6.17983	5.93511	6.52685	6.36819	5.83511	6.17252	5.67535	5.64237	5.57919	5.63818	5.67881	5.96018	5.71696	5.88437	5.7714	5.83325	5.5713	5.77579	5.43486	5.64666	5.63599	5.65122	5.75482	5.73198	5.40867	5.45585	5.43914	5.51698
ENSGALG00000003467	1	5.4536	5.71737	5.85896	5.89716	6.11933	5.77277	5.86345	5.68883	5.7489	5.63714	5.68278	5.55955	5.39141	5.67673	5.52882	5.43403	5.6508	5.83181	5.41129	5.72746	5.45292	5.41522	5.88896	5.78021	5.19641	5.50622	5.00714	4.93315	5.13535	5.09691	4.7039	5.15218	4.90762	4.91354	5.01334	4.93955	4.75469	4.81397	4.88228	4.85781	5.01064	4.90919	5.08362	5.21056	5.21302	4.98769	4.95001	4.94581
ENSGALG00000003474	1	6.44772	6.69517	6.78762	6.86461	7.14238	6.75625	6.65133	6.58831	6.63789	6.53165	6.66748	6.41698	6.19936	6.53632	6.57986	6.23458	6.60205	6.51778	6.1594	6.52106	6.30691	6.22491	6.5669	6.55951	5.91092	6.57021	5.95101	5.47974	6.29592	5.86797	5.5151	5.95252	5.85676	5.41272	5.89239	5.73038	5.31201	5.62315	5.54823	5.33378	5.79689	5.37072	5.35609	5.62435	5.65905	5.08149	5.61381	5.36075
ENSGALG00000003503	1	4.49898	4.85429	4.97224	5.59949	5.72235	4.87617	4.62101	4.73252	4.78881	4.60066	4.70089	4.38524	4.36543	4.5548	4.37675	4.40125	4.30383	4.60614	3.83667	4.25285	3.71418	3.89934	4.48776	4.47693	3.12509	4.02568	3.5114	3.86343	3.64772	3.82627	3.50879	3.83476	3.65548	2.56725	3.38729	3.52914	3.09309	3.02632	2.72387	2.16392	2.76713	3.22598	2.68305	2.73038	2.47822	1.6707	2.28365	2.8736
ENSGALG00000003509	1	1.89819	1.31247	2.31716	2.84978	2.91514	2.33143	1.79591	2.08799	1.3887	1.69682	1.76211	2.02963	1.11076	1.51124	1.00208	1.38386	1.91493	1.73486	1.0888	1.54496	1.447	0.912664	1.3176	1.2922	0.191617	1.23825	0.650449	0	0.573788	0.270374	0.318195	0.127897	0.757695	0.143659	0.571545	0.375621	0.366226	0.34939	0.595228	0	0.133986	0.141153	0.135799	0	0.479114	0.149941	0	0
ENSGALG00000003523	1	5.64093	5.63988	5.62146	6.36668	6.83693	6.00025	5.2714	5.20462	5.06335	5.579	5.74617	5.41425	4.52068	5.1654	4.71775	4.84507	5.06588	5.24122	4.32803	4.79999	3.84735	4.71249	4.58079	4.86192	3.16887	4.16794	3.64405	2.75412	3.64944	3.43151	3.47779	3.24015	3.21103	4.02717	3.6176	3.05946	3.67841	3.61094	3.7556	4.27914	4.21029	3.17026	4.46578	4.09892	4.37966	4.79894	4.05965	3.43902
ENSGALG00000003537	1	7.08321	7.56377	7.84801	8.74159	9.00652	8.48451	7.23438	7.85308	7.64451	8.3751	8.34469	8.28164	6.8676	7.04613	7.05756	7.40048	7.52585	8.09199	6.59579	6.08286	6.50363	6.77173	7.18972	7.17911	5.1543	4.52739	5.54946	5.52518	5.18911	5.2424	5.29646	4.08992	5.69336	3.99329	5.08105	6.34664	4.20464	2.47478	5.10598	3.39511	4.01116	5.37924	2.44719	1.54012	4.23423	1.34869	2.66077	3.63546
ENSGALG00000003562	1	5.06051	5.36153	5.22912	5.82863	5.72556	5.02671	4.35129	4.60697	4.79588	4.65393	4.55512	4.28633	3.88678	4.60256	4.2761	4.18408	4.15372	4.46979	4.02174	4.70168	4.89921	4.08358	4.11117	4.33397	3.89136	3.71585	4.52302	4.1167	4.141	3.96646	3.61636	4.05823	3.65606	3.29771	3.64968	4.06547	3.15687	2.91681	3.21265	3.00435	2.38187	3.10527	2.56839	2.12428	2.98349	2.23294	1.94164	1.97816
ENSGALG00000003575	1	6.23112	6.5231	6.46625	6.81181	7.21146	6.52793	6.19863	6.15563	6.0514	6.19304	6.19377	6.01117	5.75093	6.20306	5.98781	5.98275	6.05035	6.21623	5.76002	6.28387	5.82591	6.2586	6.35327	6.22753	5.56543	5.85832	5.17316	5.5165	5.79223	5.66438	5.30218	5.95549	5.69768	5.43453	5.78914	5.72417	5.65308	5.82166	5.65034	5.4947	5.84064	5.88805	5.49715	5.79049	5.64413	5.38379	5.73403	5.54012
ENSGALG00000003590	1	5.68322	6.04155	6.22838	6.67004	6.73012	6.35771	5.12196	5.29814	5.28771	6.1064	5.70431	5.70257	4.68455	5.37958	4.8572	4.92351	4.56941	5.65663	4.02307	4.47581	3.64231	4.71792	3.82158	4.99283	0.860696	1.8964	0.217335	0.743329	0.634796	1.1645	0.34277	0.613061	1.36766	0.58565	0.773146	0.796308	0.617686	0.442491	0.358417	0.231197	0.399047	0.882394	0.215974	0.318697	0.37744	0.405034	0.238415	0.590839
ENSGALG00000003601	1	5.85422	5.95732	6.20462	6.50351	6.1589	6.68693	5.48011	6.13905	6.06542	6.25679	6.05524	6.44546	5.74251	5.51776	5.65579	5.49758	5.44937	6.10319	4.98065	4.4771	4.62291	4.95409	4.75515	5.24392	4.07724	3.76528	3.58848	3.83515	3.34573	3.76761	3.67767	3.7509	3.77761	3.9524	3.59665	3.47956	3.75221	3.29382	3.74216	3.62199	3.33487	3.18459	4.41248	4.30268	4.44447	4.27428	3.73439	3.90766
ENSGALG00000003690	1	2.70168	3.0238	1.87476	1.67135	2.01923	1.42357	2.20119	2.27108	1.70072	0.91466	1.30013	1.22051	0.709578	1.18331	0.786496	0.467124	0.781853	1.12043	0.468061	1.00232	0.495266	0.579429	0.381592	1.01198	0.780158	0.520927	0.0609756	0.274025	0.101002	0.200139	0.0402306	0.332983	0.248389	0	0.351928	0.117719	0.107438	0	0.123552	0.0714566	0.184955	0.326497	0	0.11785	0.0865014	0.0467185	0.183558	0.0901441
ENSGALG00000003695	1	4.42631	4.64057	4.64471	5.17076	5.02548	5.36857	4.46625	4.84049	4.64967	5.19385	4.84066	4.94302	4.29082	4.30993	4.25091	4.5909	4.39771	4.66302	4.29354	3.60844	4.10463	3.70562	4.19242	4.14134	4.12916	3.55461	4.1597	4.22555	3.99955	3.84094	4.24038	3.88179	3.60539	3.91792	3.92458	3.8263	3.8395	3.47843	3.75201	3.38397	3.48247	3.51242	4.33451	4.09827	4.23195	3.8857	3.73411	4.08789
ENSGALG00000003720	1	4.23359	4.26121	4.23086	4.21208	4.32737	4.23233	4.38863	4.20065	4.33189	4.10413	4.13062	4.16032	4.0605	4.12651	4.00018	3.72895	3.92055	4.20706	3.59398	3.85776	3.56996	3.80212	4.14608	3.99101	3.19722	3.81684	3.61577	3.33622	3.59692	3.65977	3.23379	3.37124	3.38717	2.99046	3.50406	3.20566	3.13488	3.09602	3.18237	3.13286	3.2839	3.17567	3.49108	3.28294	3.50157	3.36952	3.24716	3.09082
ENSGALG00000003745	1	6.08704	6.3217	6.33688	6.79399	6.85317	6.85369	6.1136	6.47084	6.22409	6.51479	6.38133	6.68427	5.96226	6.1913	6.03956	5.9461	5.94091	6.36524	5.74888	5.88056	5.74863	5.92388	5.94522	6.05099	5.33207	5.60251	5.21162	4.99128	4.83316	5.12246	5.02079	5.40665	5.0804	4.98458	5.00255	4.97492	4.95757	5.09625	5.11902	4.72944	4.95673	4.92269	5.02316	5.27832	5.1788	4.71735	4.85608	4.9785
ENSGALG00000003793	1	7.48291	7.85059	7.70586	7.67212	8.03982	7.67131	7.46767	7.51983	7.47607	7.36782	7.65687	7.43714	7.06138	7.50389	7.40485	7.36378	7.41763	7.89162	7.11634	7.81058	7.15647	7.56833	7.53905	7.8718	6.28543	7.24367	6.62484	6.63012	6.99299	6.93202	6.41031	6.94006	7.05762	6.67922	6.89893	6.91336	6.62595	6.94036	6.82604	6.73599	6.91867	6.88643	6.56858	6.71455	6.60849	6.81549	6.86475	6.61229
ENSGALG00000003798	1	6.3174	6.64968	6.68607	7.09752	7.22455	7.012	6.39899	6.64386	6.59835	6.82995	6.69571	6.6567	6.21908	6.55358	6.41329	6.35046	6.27398	6.79338	6.31159	6.43894	6.25479	6.30266	6.31243	6.53151	6.23941	6.22861	6.17745	5.81411	5.8927	5.90783	5.91625	6.07057	5.79399	5.72427	5.92985	6.01913	5.82958	5.81694	5.73277	5.47413	5.71429	5.76204	5.59109	5.67484	5.52849	5.30388	5.66115	5.74103
ENSGALG00000003805	1	4.00839	4.75838	3.86456	4.47157	4.77712	5.06655	3.03249	4.69249	3.69569	4.66152	5.06641	4.62881	3.46408	3.9796	3.67933	3.95818	4.57481	4.37037	3.60422	3.39845	3.12822	3.05109	3.77967	3.94861	2.11449	3.0328	1.97085	1.46999	1.68489	1.69448	1.55817	1.68225	1.68309	1.89651	1.52767	0.858593	1.60054	0.67972	1.90018	2.05834	1.6338	0.621192	2.64509	1.72372	2.21722	2.68263	2.36581	1.51571
ENSGALG00000003806	1	9.39724	9.17175	9.17356	9.14504	9.3089	9.21532	9.1492	9.04495	9.05029	9.00279	9.08639	8.93323	8.74684	8.87587	8.91185	8.84742	8.83719	9.05302	8.80083	8.85264	8.89838	8.84467	8.99982	9.07228	8.40607	8.94265	8.68009	8.53234	8.81351	8.77956	8.66024	8.74808	8.83401	8.70131	8.68014	8.83253	8.60359	8.56355	8.57346	8.81199	8.64783	8.73092	8.71536	8.56219	8.65642	8.72424	8.63689	8.70228
ENSGALG00000003814	1	0.496493	0.904952	0.696807	0.822853	1.42021	0.779404	0.568662	1.0121	0.878554	0.298013	0.76986	0.58756	0.416485	0.72498	0.117856	0.24194	0.365598	0.687447	0	0.183086	0	0.192706	0.537523	0.441358	0	0	0	0	0	0	0	0	0	0	0	0	0	0	0	0	0	0.0969664	0	0	0	0	0	0
ENSGALG00000003816	1	0.682227	0.741518	0.52891	0.778304	1.11804	0.801322	0.517978	0.490091	0.23482	0.336385	0.431457	0.304865	0.405093	0.502459	0.560049	0.409041	0.198688	0.688752	0.194907	0.142367	0.331632	0.30002	0.160087	0.447497	0.0350868	0.281298	0.189865	0.0353026	0.0591968	0	0	0.0658333	0.117477	0	0.116801	0.0242771	0.114728	0.0231658	0.147659	0	0	0	0	0	0	0.0266439	0	0
ENSGALG00000003870	1	4.6597	4.78719	5.14944	5.55778	5.81953	5.3504	4.77457	4.98269	5.00877	5.22067	5.0916	5.17275	4.5276	4.97184	4.89619	4.85416	4.66381	5.20464	4.53772	4.58722	4.60745	4.89898	4.33687	4.81746	3.92005	4.18017	4.41414	4.13806	4.26005	4.1395	4.17546	4.06254	4.28022	4.4633	3.96997	4.24944	4.31774	4.06481	4.30592	4.52747	4.3282	4.2745	4.23787	4.00173	4.26435	4.07679	4.21991	4.20348
ENSGALG00000003880	1	4.35415	4.56128	4.49963	4.84594	5.09926	4.69807	4.53312	4.68912	4.71148	4.62945	4.66505	4.7174	4.54443	4.62934	4.53614	4.36155	4.45878	4.78684	4.46739	4.57824	4.29628	4.39839	4.68224	4.62168	4.43499	4.25041	4.24784	4.08122	4.06972	4.14691	4.00071	4.31606	4.11309	4.16557	4.2226	4.12013	4.10828	4.11439	4.09132	3.94854	3.97489	3.95239	4.15258	4.29032	4.20099	3.95061	3.93715	4.12926
ENSGALG00000003895	1	0.450454	1.07255	1.27887	1.14475	2.16255	1.44456	0.928554	1.18106	0.98977	0.607036	0.787621	0.629121	0.61971	0.393347	0.823184	0.222795	0.716261	0.828424	0.426984	0.413703	0.229773	0.294998	0.525744	0.898706	0.156675	0	0	0	0	0	0	0.0531346	0	0	0	0	0	0	0	0	0	0.0584605	0	0	0	0	0.0577573	0.0513993
ENSGALG00000003908	1	0.916202	0.831679	1.24363	1.36492	2.09479	1.73501	0.888962	1.02231	1.05849	1.08343	1.43927	1.68868	0.802146	1.22827	0.797796	0.766819	0.791355	1.55485	0.38974	0.810247	0.616898	0.899279	0.746794	0.933307	0.0638932	0.23818	0.0265928	0	0.0276558	0.0479369	0.0269684	0	0	0.0478991	0.0822656	0.108913	0.0665295	0.0213348	0	0	0.0218626	0.0464944	0	0	0	0.0247236	0	0
ENSGALG00000003924	1	5.58618	5.9075	6.00392	6.16893	6.35738	6.21395	5.87063	5.87786	5.97873	5.93651	6.11711	6.08758	5.59161	5.87761	5.64384	5.57698	5.92542	5.98579	5.62641	5.82418	5.66777	5.70217	5.98636	5.74839	5.69542	5.65305	5.56953	5.405	5.45753	5.61214	5.35367	5.59258	5.28497	5.3541	5.70635	5.64785	5.35466	5.44432	5.34174	5.27056	5.53691	5.35173	5.33095	5.39179	5.28949	5.05863	5.26392	5.41813
ENSGALG00000003928	1	0.858935	1.33252	1.24944	1.87733	2.13555	1.8897	1.08764	1.05522	0.66788	1.08818	1.17537	1.50119	0.716221	0.924196	0.876963	0.838965	0.794715	1.77566	0.555724	0.320458	0.278838	0.743891	0.363165	0.711359	0	0	0	0	0.0522676	0	0	0	0.0428792	0	0	0.123417	0.0421541	0	0.106095	0	0	0	0	0	0	0	0	0
ENSGALG00000003937	1	4.26537	4.38864	4.64979	4.95996	4.85055	4.96946	4.18544	4.61083	4.4539	4.90593	4.64487	4.68746	4.18786	4.26296	4.02782	3.88652	3.83534	4.41076	4.03849	3.92101	3.95538	3.57696	3.68068	3.97338	4.13591	3.94065	3.81123	3.82602	3.38255	3.76131	3.79831	3.69867	3.58672	3.64769	3.66143	3.77785	3.66007	3.48011	3.70918	3.38328	3.32151	3.46583	3.73467	3.60616	3.85183	3.64869	3.3406	3.6942
ENSGALG00000003952	1	3.2107	3.16249	2.13661	2.9217	3.72766	3.60165	2.43789	2.1002	1.20613	1.88618	2.21432	2.54771	1.77937	1.73595	1.0545	0.819647	1.21931	2.53644	1.47633	1.12875	0.709889	1.17775	1.61325	2.02269	0.288048	0.16994	0	0	0.0448107	0.124061	0.044221	0.0990038	0.140747	0.0387133	0.0614262	0.0618334	0.0364654	0.0347232	0	0.0330943	0.15945	0.533925	0	0.125899	0.140305	0.151845	0	0.238444
ENSGALG00000003958	1	4.54168	4.21906	4.29668	4.35569	4.52936	4.41888	4.0687	4.14306	4.23415	4.0903	4.03902	4.05318	4.28899	4.20894	4.18376	3.89147	3.66693	4.11181	4.14983	4.22474	3.96394	3.59083	3.72785	4.21348	3.89848	3.98941	3.61543	3.49885	3.34932	3.75184	3.71064	3.64139	3.64841	3.16176	3.29696	3.68602	3.24786	3.15928	3.17111	2.95579	3.13386	3.44401	3.14803	3.02745	2.83916	2.99245	2.91736	3.2779
ENSGALG00000003959	1	5.95057	5.97207	6.24479	6.23319	6.60907	6.50148	5.80563	6.13752	5.99164	6.33471	6.43563	6.26883	5.58308	5.99524	5.86898	5.57857	5.79056	6.19696	5.55562	5.45218	5.45589	5.67693	5.66208	5.8456	5.00627	5.27083	5.04394	4.87467	5.24821	5.08713	5.13438	5.04618	5.27818	4.90772	5.1944	5.28358	5.06282	5.02674	5.07405	4.95191	5.25984	5.23247	4.86526	4.68102	4.80213	4.8048	5.04449	4.87585
ENSGALG00000004002	1	6.33326	6.71877	6.87053	7.19931	7.38412	7.37288	6.78818	7.02505	6.77389	7.04603	6.91795	7.19813	6.47763	6.71118	6.49761	6.29465	6.37994	6.99806	6.37888	6.35672	6.15007	6.28536	6.41579	6.5491	5.99558	6.18838	5.68071	5.63646	5.62654	5.7674	5.51951	5.8647	5.47657	5.54274	5.65457	5.58086	5.44927	5.40006	5.45311	5.32646	5.36279	5.34528	5.59174	5.78797	5.74476	5.41351	5.36505	5.57258
ENSGALG00000004034	1	7.95752	7.65206	7.64303	7.61252	7.78998	7.75671	7.75107	7.53445	7.5437	7.63228	7.69145	7.5628	7.32651	7.38371	7.46246	7.20522	7.26113	7.66484	7.28231	7.35745	7.28812	7.15378	7.23544	7.41909	6.82224	7.14387	6.95962	6.82357	7.03631	7.00613	7.1339	6.97403	7.19384	6.79448	6.90062	7.07504	7.05006	6.89581	6.98991	6.9572	7.14293	7.05695	6.96415	6.80502	6.83242	6.5972	6.81904	6.89514
ENSGALG00000004055	1	5.49481	5.67574	5.89431	5.97746	6.40848	5.64813	5.57694	5.44884	5.60945	5.40369	5.56909	5.15379	5.00396	5.12297	5.29185	4.83854	4.93693	5.21654	4.89116	4.98287	4.8469	4.67653	5.09745	4.87808	4.11969	4.96977	4.40049	4.25939	4.30918	4.35807	4.64537	4.38917	4.44587	3.72199	4.12216	4.53768	4.22858	3.89907	4.05947	3.59977	3.67389	4.05285	3.53226	3.27891	3.53893	3.54567	3.23171	3.35161
ENSGALG00000004063	1	5.46612	5.65209	5.66685	5.86296	6.17211	5.80645	5.58806	5.54816	5.51874	5.57669	5.69313	5.43128	5.23148	5.43948	5.42934	5.29465	5.37276	5.56136	5.1173	5.60971	5.20181	5.3519	5.47733	5.43176	4.81711	4.91003	4.78419	4.47089	4.60013	4.68084	4.25623	4.73341	4.61983	4.27925	4.57141	4.6458	4.18122	4.43717	4.38564	4.15892	4.37258	4.46292	4.02274	4.35072	4.29866	4.48068	4.21212	4.19712
ENSGALG00000004070	1	3.89626	3.99945	4.36128	5.21864	5.27774	4.17193	3.3687	3.49973	3.63651	3.89878	3.48032	3.29349	2.77041	3.37735	3.13578	2.8119	2.8799	3.52002	2.85406	3.03358	3.09535	3.17354	2.60154	3.34215	3.00985	2.33405	2.68147	3.03994	2.26604	2.69632	2.45846	2.06375	2.43346	1.80177	2.40728	2.56749	1.90916	1.75099	2.14382	1.51385	1.82978	2.0598	1.23903	1.5454	1.99805	0.630503	1.32008	1.16769
ENSGALG00000004110	1	5.40882	5.67913	5.86069	5.93377	6.24629	6.06676	5.44203	5.58208	5.51583	5.78473	5.65009	5.73852	4.95732	5.2196	5.33298	5.32426	5.23019	5.58678	4.72911	4.54546	4.65943	5.04133	5.13404	5.15611	4.05894	4.30833	4.12532	3.86856	4.03178	3.94062	3.86825	3.93724	4.29318	3.94365	3.96891	3.9768	3.72248	3.84527	4.20236	3.89681	3.89347	3.72511	3.45631	3.58427	3.91208	3.88921	3.54761	3.65035
ENSGALG00000004123	1	3.82656	3.83882	4.28173	4.41564	4.46946	4.6811	3.6785	4.00333	3.95888	4.09106	3.89304	4.04311	3.56863	3.84725	3.68368	3.38924	3.22071	3.81848	2.79709	3.1266	3.10825	3.38634	2.9027	3.01374	2.86052	2.48563	2.31897	2.40803	2.22407	2.43657	2.35442	2.42858	3.23248	2.57247	2.53278	2.28394	2.65355	2.87849	3.2791	3.06282	2.77102	2.2622	2.32025	2.89588	3.08155	2.64397	2.37033	2.08312
ENSGALG00000004127	1	2.11676	2.26349	2.74259	2.78377	3.29804	2.53439	1.36922	1.96852	2.76185	2.67422	2.81163	2.33476	1.11718	1.6728	2.62798	2.51013	2.78458	1.83535	1.53489	1.90067	1.9348	2.09874	3.03075	2.31721	0.976863	2.37177	1.38692	0.887511	1.97342	1.41767	0.392588	1.14623	1.59942	0.188093	1.44118	0.829856	0.148482	0.293311	0.113923	0.0282034	0.462934	0.293501	0	0.0810444	0	0	0.265672	0.028263
ENSGALG00000004143	1	9.04736	9.27761	9.16639	9.1939	9.39572	9.38762	8.90525	9.14815	9.0377	9.07247	9.2165	9.20684	8.83966	8.70225	8.87874	8.75833	8.73758	9.01131	8.46936	8.16798	8.37177	8.25	8.66975	8.63145	7.88349	8.06504	7.91137	7.64897	7.69374	7.71644	7.88005	7.73952	7.85159	8.04949	7.80845	7.83428	7.79166	7.82262	7.98344	7.97674	7.8521	7.64465	8.0272	7.85089	8.14976	7.94029	7.76891	7.80426
ENSGALG00000004161	1	9.35154	9.90492	10.0751	10.5813	10.9238	10.1219	9.62194	9.63207	9.56097	9.9117	9.84006	9.69629	8.86985	9.68712	9.28104	9.36891	9.17169	9.8898	8.09704	9.15396	8.22606	9.28871	8.86803	9.3927	6.15756	7.08185	7.06114	6.546	6.48318	6.74342	6.60148	7.1665	7.65114	6.24811	7.02652	6.79357	6.25934	6.40582	6.85088	5.20787	6.57206	7.16324	4.62621	5.39478	5.95557	4.05496	6.12387	6.50403
ENSGALG00000004162	1	3.11264	2.77994	3.3836	4.23388	4.26344	3.75856	2.83346	3.30537	2.92261	3.51985	3.56878	4.08542	2.55924	2.95243	2.56289	2.5491	2.79516	3.96505	2.33481	2.49187	1.88393	2.03018	2.59708	2.98746	0.820616	1.00285	0	0.318975	0.210886	0.567389	0.385757	0.136892	0.464097	0.350676	0.367204	0.276894	0.445941	0.112301	0.216371	0.184575	0.319951	0.415192	0.178293	0.424352	0.117799	0.159842	0.235045	0.234164
ENSGALG00000004166	1	4.40481	4.50674	5.13646	4.94086	5.20868	5.32483	4.91962	5.10865	4.96222	5.30858	5.13067	5.37579	4.4544	4.96966	4.7363	4.49581	4.76546	5.27036	4.40667	4.5754	4.33037	4.72034	4.4761	4.95876	4.17408	4.4586	4.02212	3.81943	3.70639	3.89923	3.95669	3.97583	3.73882	3.97181	4.07163	3.90462	3.88844	3.86169	3.93349	3.94579	3.98532	3.74874	3.92287	3.90443	4.01428	3.77149	3.83243	4.07308
ENSGALG00000004174	1	6.73634	6.99203	7.06457	7.39072	7.50899	7.4296	6.65826	7.1194	6.8031	7.24421	7.19876	7.23034	6.50335	6.77236	6.69141	6.7281	6.58204	6.99303	6.31878	6.27847	6.33174	6.56732	6.62287	6.61208	5.887	5.99953	6.0501	5.93022	5.90405	5.97847	6.12539	5.9141	5.92736	5.87906	6.01328	6.18465	5.97127	5.75953	5.99023	5.9015	5.8983	6.04779	5.78452	5.69187	5.81589	5.59405	5.79945	5.74218
ENSGALG00000004198	1	7.61275	7.78841	7.71982	7.93818	8.15837	8.11833	7.6535	7.85209	7.61799	7.87222	7.89385	8.03547	7.54277	7.43646	7.44986	7.48124	7.60603	7.82701	7.11396	6.9365	6.90861	7.31808	7.50458	7.41502	6.22562	6.93484	6.5211	6.24667	6.26434	6.36214	6.04349	6.67799	6.50992	6.04226	6.14448	6.00734	5.91361	6.23643	6.26131	5.85774	6.0175	5.79092	6.04216	6.33754	6.17317	5.94568	5.92472	5.67879
ENSGALG00000004199	1	4.64219	5.01214	5.13735	5.79358	5.94588	5.4806	4.50004	4.6679	4.41573	5.18795	5.22399	4.76423	3.74581	4.67523	4.18639	4.40839	4.45872	4.59648	3.21031	4.16845	3.76681	4.1335	3.63842	4.28792	1.46547	1.89757	0.556613	1.43962	1.05083	1.55189	1.19224	1.1488	1.57987	1.62018	1.51015	1.80291	1.26091	0.811444	1.11111	0.683907	1.30066	1.90728	0.53223	1.161	1.21124	0.764996	1.27576	1.34065
ENSGALG00000004221	1	1.07698	0.967041	0.977237	1.54433	1.56477	0.995405	0.553066	0.923978	0.815259	0.973661	0.95337	0.712788	0.508239	0.837614	0.656815	0.726477	0.925399	0.648144	0.374306	0.685026	0.522132	1.17804	0.807411	0.719839	0.0658872	0.343922	0.0544891	0.0983081	0.110827	0.210358	0.0815557	0.105169	0.234369	0.0493773	0.164822	0.215855	0.0906391	0.0219773	0	0.142161	0.0225045	0.13925	0.223123	0.0811752	0.0307151	0.278696	0.0710846	0.0626397
ENSGALG00000004222	1	5.93493	6.20608	6.2655	6.58237	6.52666	6.68874	5.70993	6.31655	6.12466	6.31392	6.29579	6.57911	5.89482	6.1378	5.91201	5.83334	5.93691	6.32849	5.58946	5.75334	5.65757	5.83469	5.67543	6.00936	4.96788	5.39034	5.0861	5.39742	4.71279	5.23465	5.11498	5.42086	5.1634	5.70889	5.296	5.18295	5.4196	5.551	5.55993	5.57088	5.35288	5.37045	6.00752	5.95174	6.05654	5.58798	5.57115	5.74552
ENSGALG00000004240	1	4.52838	4.62762	4.47149	4.68729	5.02622	4.33679	4.19263	4.14559	4.09242	4.03819	4.03799	3.69491	4.06061	4.15143	4.05029	4.06531	3.95863	3.86293	3.54647	3.93657	3.55994	3.77347	3.72019	3.84257	3.37877	3.19139	3.31283	3.64128	3.12866	3.56852	3.55545	3.49799	3.53908	4.04736	3.38017	3.10149	3.76156	3.76061	3.66585	3.79187	3.69627	3.00001	3.90566	3.91755	3.58113	3.42819	3.44956	3.15926
ENSGALG00000004243	1	4.32118	5.13258	5.43611	5.93408	6.51633	5.92295	4.87903	5.18	4.97469	5.35883	5.25071	5.43202	4.14651	4.71552	4.34321	4.1968	4.06837	5.11546	3.35462	3.58144	3.28261	4.25168	3.58182	4.66294	0.947355	1.91614	0	0	0.585727	1.04563	0.223504	0.315531	0.18305	0.192481	0.560417	0.720914	0.582109	0	0.59233	0	1.27546	1.23432	0	0	0.427491	0.1948	0.181111	1.13342
ENSGALG00000004245	1	5.97651	6.39216	6.22458	6.13094	6.33797	6.30382	6.26779	6.27738	6.42087	6.14874	6.1027	6.27986	6.22736	6.12963	6.05595	5.84343	5.76531	6.26335	5.72574	5.73799	5.38816	5.82468	6.2822	6.0311	5.22481	5.8771	5.29548	5.1771	5.03646	5.50863	5.46159	5.34419	5.16243	4.61395	5.12057	5.14613	5.25828	4.95277	5.0011	4.55098	4.80835	4.8913	4.84932	4.77402	4.57131	4.84467	4.39007	4.32412
ENSGALG00000004254	1	4.35606	4.43097	4.82691	5.02217	5.27527	5.15178	4.38728	4.56172	4.68755	4.80129	4.70431	4.73853	4.25634	4.46598	4.40813	4.27808	4.19996	4.68298	3.81922	4.22044	3.9578	3.97794	3.95206	4.19458	3.28797	3.63401	3.12157	3.03114	2.98648	3.02994	2.87186	3.10555	2.83161	2.15957	2.8799	3.07273	2.47099	2.5618	2.66049	2.23672	2.53553	2.73083	1.64091	2.26425	1.95476	2.05461	1.90933	2.12684
ENSGALG00000004272	1	4.75475	4.94933	5.09759	5.40046	5.64561	5.59376	4.62402	4.88871	4.93835	4.95912	5.13326	5.48169	4.53929	4.77111	5.13615	4.57371	5.1072	5.19384	4.67532	4.58225	4.56916	4.8066	4.47768	5.06415	4.57922	4.45741	4.32478	4.18564	4.35563	4.2015	4.03035	4.24415	4.01353	3.97923	4.23566	4.2275	3.67504	3.44327	3.97026	3.96137	4.06174	3.52436	4.25497	4.04573	4.20439	3.56803	3.64899	3.86568
ENSGALG00000004286	1	1.81402	1.52433	1.96068	3.10188	2.47962	2.11599	1.63692	1.40107	1.5528	2.56747	1.66848	1.36347	1.28216	1.29454	0.932405	1.37465	1.12927	1.78322	0.887582	0.829175	1.00205	1.28665	0.564895	1.11419	0.0928632	0.332735	0	0.0556494	0.0467065	0.0407675	0.0782826	0.146115	0	0.102577	0.0891674	0.185436	0.0958739	0.0346856	0.048412	0	0.0725563	0.280329	0	0	0.0433058	0	0.0671665	0.059306
ENSGALG00000004297	1	0.190941	0.362604	0.596308	1.19441	1.32258	0.895469	0.191877	0.392339	0.307617	0.686722	0.447801	0.595176	0.118941	0.269413	0.243438	0.179737	0.260758	0.522427	0.152056	0.151187	0.117712	0.241792	0.111835	0.299629	0.0538847	0.084534	0.0562196	0.0432355	0.00463906	0.0818462	0.0489018	0.0487073	0.0515994	0.0121433	0.0630246	0.0112791	0.041381	0.0072183	0.00476896	0.0274579	0.00366939	0.00787218	0.00393208	0.0168204	0	0.0281033	0	0.0172421
ENSGALG00000004300	1	5.46491	5.3576	5.63764	5.7722	5.90527	5.75618	5.28	5.14983	5.49256	5.54905	5.5245	5.11802	4.90292	4.79775	5.23519	4.80794	5.00393	4.83367	4.96249	4.49937	5.00814	4.51344	4.80577	4.84771	5.20442	4.85647	5.21885	4.80496	4.58376	4.68324	4.96654	4.64799	4.73764	4.51605	4.75608	4.72633	4.50269	4.26762	4.57294	4.48161	4.30701	4.34788	4.27432	4.16367	4.1904	4.11353	4.20272	4.22219
ENSGALG00000004332	1	0.761934	0.528983	0.924105	0.66262	1.32804	0.980748	0.448757	0.84839	0.769078	0.592605	0.884818	0.763091	0.229249	0.525377	0.635922	0.170884	0.545134	0.677947	0.19969	0.393911	0.226872	0.144866	0.248582	0.315951	0	0.106226	0	0	0	0	0.0257727	0	0.0423451	0	0.0529082	0.0213928	0.0215652	0	0	0.0391334	0	0	0	0.0192697	0	0	0	0.019722
ENSGALG00000004360	1	1.14586	1.48735	1.26053	1.07768	1.67693	1.45406	1.40512	1.1772	1.01389	0.814903	1.32573	1.33768	1.20203	0.913187	0.769526	0.663668	1.04639	0.768345	0.859916	0.977798	0.892723	0.603337	0.77824	1.0095	0.572173	0.351653	0.462178	0.425494	0.456539	0.30531	0.737537	0.676697	0.714205	0.518461	0.522179	0.436503	0.623655	0.851362	0.655854	0.420177	1.09843	0.722057	0.651234	0.816529	0.699827	0.150987	0.960423	0.886438
ENSGALG00000004362	1	5.42211	5.64306	5.63319	5.76927	6.12304	5.72345	5.60735	5.50814	5.5292	5.70412	5.65448	5.63723	5.06528	5.49155	5.43427	5.33627	5.2631	5.64282	4.95756	5.41445	5.14335	5.38149	5.33068	5.33943	4.69289	5.12576	4.95753	4.73985	4.99804	4.87295	4.74033	4.92485	4.94086	4.78122	4.88177	4.88706	4.79981	4.90473	4.76972	4.89949	4.68961	4.82693	4.80552	4.73646	4.80044	4.51416	4.60873	4.6999
ENSGALG00000004383	1	5.70048	6.24635	6.3393	6.61953	6.87507	6.51942	5.94945	6.10043	6.13056	6.0242	6.07492	6.16568	5.63217	5.99009	6.00282	5.74475	5.78687	6.19181	5.52668	5.90444	5.65711	5.80509	5.92782	6.00131	5.42895	5.76279	5.42441	5.22631	5.41758	5.44693	5.12317	5.38175	5.16938	5.09694	5.32978	5.38643	5.066	5.2514	5.20325	4.96512	5.21485	5.13612	4.83437	4.97094	4.95755	4.72098	4.93407	4.8794
ENSGALG00000004401	1	1.88203	2.11876	2.76593	3.57861	3.65504	2.97055	1.81487	1.76637	1.87595	2.28407	2.39665	2.576	1.26474	1.89673	1.02177	1.46682	1.07752	2.50422	0.798612	1.23157	0.820037	1.23943	1.06047	1.47297	0.0428686	0.305986	0	0.0430869	0	0	0	0.0818369	0.0874739	0.123173	0.174571	0.272315	0.11525	0	0.0375734	0.0270861	0.138329	0.230592	0	0.0263416	0.0774903	0	0.0908559	0.0800954
ENSGALG00000004410	1	6.35872	6.75653	6.71744	6.83699	7.23276	6.71011	6.79741	6.61438	6.63748	6.50504	6.76039	6.53677	6.30981	6.54215	6.54229	6.25354	6.53947	6.57811	6.26028	6.4837	6.25522	6.47105	6.6871	6.53562	5.87513	6.24085	6.02876	5.66473	6.08166	5.83859	5.71442	6.08125	5.87465	5.43885	5.94571	5.8482	5.59072	5.74988	5.73344	5.43117	5.79183	5.68958	5.33496	5.53067	5.62101	5.05556	5.51936	5.45084
ENSGALG00000004435	1	7.18301	7.40753	7.28776	7.4523	7.23964	7.41831	6.51492	6.7452	6.82667	7.06462	6.84571	6.83724	6.34391	6.40583	6.67893	6.53113	5.95699	6.21338	5.99702	6.30975	6.09401	6.17896	5.67478	6.09677	4.99771	5.56522	5.30336	4.99178	5.03804	5.11836	5.45084	5.02038	5.08841	5.28827	5.26595	5.1903	5.51145	4.96486	5.42619	5.46733	5.34942	5.23119	6.19376	5.19391	5.63025	5.92006	5.57969	5.77769
ENSGALG00000004441	1	2.85163	3.42054	3.68136	4.75545	5.00947	4.53885	2.46987	3.77301	3.19369	3.81348	3.4736	4.34511	1.90356	2.94465	2.63246	2.59544	2.52466	3.78255	1.20677	2.34689	1.39115	2.52114	1.71309	2.73559	0.114037	0.624937	0.0947787	0.271398	0.245961	0.173595	0.232059	0	0.118255	0.167677	0.144152	0.0772742	0.123531	0.254785	0.0496654	0.0386447	0.16051	0.413737	0.0450675	0	0.163606	0.259443	0.0846417	0.342367
ENSGALG00000004494	1	4.91167	4.90881	4.94377	5.16832	5.30226	4.84683	4.53864	4.65142	4.65249	4.612	4.87962	4.64633	4.73092	4.81824	4.69747	4.74967	4.83539	4.55807	4.41944	4.39775	4.19383	4.82891	4.54167	4.46632	4.04306	3.98939	3.7348	3.58912	3.51063	3.65523	3.87452	3.61585	3.77461	3.25921	3.43721	3.68094	3.64115	3.65987	3.68191	3.09173	3.49988	3.56856	3.16218	3.31903	3.16383	3.02322	3.27188	3.08451
ENSGALG00000004505	1	3.80774	3.8409	3.68854	3.64273	3.7839	3.77004	3.81114	3.83873	3.94932	3.43176	3.78942	3.51593	3.60872	3.43458	3.70954	3.49005	3.33586	3.41894	3.52967	3.50608	3.19274	3.24356	3.72361	3.3462	3.18109	3.26056	2.62237	2.49237	2.31751	2.89042	2.23808	2.3879	2.34711	1.9451	2.21367	2.30437	2.27545	2.26635	2.36263	2.32812	2.16684	1.99796	2.58974	2.60522	2.76159	3.03217	2.27116	2.26748
ENSGALG00000004525	1	2.45496	2.84986	3.75426	3.04267	4.1421	4.04312	2.97295	3.22449	3.38559	2.95817	3.44553	3.83519	2.26798	2.69576	2.44967	2.31768	2.73197	3.57958	2.118	2.35031	1.52994	2.21453	1.96026	3.24813	0.35927	0.385398	0.227817	0.147795	0.311534	0.452066	0.161607	0.271807	0.230642	0.275654	0.163469	0.229824	0.135079	0.0662704	0.286025	0.0630402	0.0338692	0.270112	0.103524	0.0907919	0.0905854	0.0748914	0.173481	0.153855
ENSGALG00000004646	1	3.73878	4.09056	3.92753	4.35772	4.46792	4.21043	3.5563	3.93861	3.52592	3.93888	4.12772	4.02055	3.26119	3.59602	3.53284	3.35085	3.53209	3.77745	2.95124	3.18326	2.93812	3.64647	2.93596	3.48485	2.58744	2.01625	1.98688	1.93441	2.03138	1.94814	2.48353	2.61899	2.05471	2.49056	2.04072	1.83193	2.37372	2.26636	2.13789	2.3672	2.00278	2.16141	2.84081	2.64597	2.58088	2.22501	2.23007	1.93236
ENSGALG00000004648	1	7.20505	7.21761	7.32312	7.28537	7.66179	7.17757	7.0411	6.8928	7.16636	7.03384	7.20194	6.95514	6.68502	7.0328	7.0878	6.90634	7.07182	6.99708	6.86243	6.99598	6.97815	6.99245	7.16817	6.99288	6.66953	6.97833	6.66168	6.37615	6.97288	6.69893	6.58756	6.57828	6.77527	6.44541	6.81655	6.80894	6.54163	6.54659	6.61958	6.51653	6.6906	6.69316	6.2064	5.90455	6.2609	6.14571	6.44624	6.55626
ENSGALG00000004665	1	4.44027	5.32179	5.91622	6.48654	6.55224	6.28445	5.20669	5.80958	5.48	6.20913	5.66209	5.94904	4.54965	5.44417	4.844	4.56678	4.41561	5.92328	3.47958	4.23923	3.08998	4.70584	3.57161	4.90702	0.406806	1.37709	0	0.778404	0.292559	0.607112	0.129232	0.285964	0.474537	0.898489	0.505227	0.48491	0.273111	0.0359126	0.182486	0.101095	0.489903	0.775841	0.110715	0.160144	0.431315	0.348501	0.142747	0.820081
ENSGALG00000004676	1	4.60009	4.81315	4.84297	5.32973	5.35476	5.16092	4.48808	4.88148	4.71711	5.1081	5.03318	5.23523	4.41674	4.36781	4.46789	4.54289	4.60986	4.98212	4.0062	4.05564	3.96695	4.36362	4.41543	4.49642	3.74386	3.717	3.41526	3.53317	3.44994	3.7106	3.43846	3.61564	3.44584	3.82533	3.71005	3.3349	3.60936	3.61432	3.64715	3.85197	3.49044	3.00778	3.83496	3.65027	3.95661	3.91468	3.49277	3.37394
ENSGALG00000004683	1	7.32123	7.57414	7.6609	8.16572	8.38123	8.09156	7.52809	7.75175	7.5672	7.83846	7.7803	7.9295	7.24899	7.58299	7.39493	7.25684	7.32216	7.84567	7.09665	7.28356	7.00008	7.2307	7.31647	7.47693	6.72487	6.94433	6.47827	6.31	6.5094	6.50524	6.43605	6.51024	6.51119	6.02115	6.47651	6.53096	6.0978	6.0822	6.11702	5.98037	6.16646	6.1593	5.87476	5.94843	5.95432	5.77538	5.82765	6.13394
ENSGALG00000004687	1	4.55783	5.06581	5.00367	5.15138	5.49705	5.06516	4.4058	4.6738	4.74309	4.53756	5.0909	4.50836	3.83214	4.54049	4.12531	4.13778	4.13008	4.55106	3.3379	3.92657	2.95951	3.77164	3.99869	3.84846	2.30382	3.36994	2.6211	2.29144	2.42614	2.81788	2.40835	2.83565	3.08267	0.951844	2.28682	2.35739	1.91446	1.68382	1.43409	0.589635	1.29454	2.06831	0.54769	0.80067	0.420616	0.357932	0.514765	1.28442
ENSGALG00000004704	1	1.88522	1.46572	1.94521	2.45591	2.72879	2.59062	1.45714	1.71664	1.52825	1.98909	1.77798	2.21106	1.7734	1.82675	1.50467	1.48379	1.20033	1.85836	1.80613	1.17568	1.22071	1.23718	0.633244	1.77917	1.81577	1.52382	0.782629	1.08146	1.28422	1.09005	1.66433	0.876623	0.709634	0.457082	0.927727	1.32877	1.2459	0.815601	0.839526	0.494917	1.19955	1.08283	0.577707	0.63514	0.24623	0.238707	0.431986	0.891211
ENSGALG00000004740	1	4.40981	4.9315	4.66699	4.80676	5.15729	4.66705	3.48757	4.4472	3.9158	3.96833	4.10521	3.84864	2.90086	3.65095	3.66477	2.87872	3.45453	3.5348	2.52826	3.71482	2.99918	2.10982	2.58072	2.68059	1.11814	0.820484	1.0718	1.85907	0.959216	1.51087	1.75452	2.29851	1.99963	2.41125	2.26529	1.69977	2.05172	3.39244	2.60862	2.53833	2.91845	1.88825	2.67672	3.72199	3.0935	1.8401	2.77734	2.72313
ENSGALG00000004742	1	3.61723	4.24551	4.60697	5.21894	5.3814	5.0665	4.28391	4.97122	4.68326	5.1774	5.0751	5.42779	4.28716	4.82444	4.50614	4.50921	4.54256	5.57767	3.45645	4.56495	3.12343	4.6215	4.11253	4.83726	0.781542	1.91629	0	0.635516	0.134737	1.05097	0.365962	0.514268	0.640832	0.492638	0.316301	0.764315	0.28611	0.318993	0.266165	0	0.409115	1.0032	0.140096	0.122203	0.276516	0.0312547	0.221914	0.597297
ENSGALG00000004767	1	3.87088	4.03505	4.02445	4.26134	4.27421	4.27854	3.89106	4.05014	3.90191	3.97128	3.98476	4.34757	4.10778	4.15678	3.76576	4.00371	3.96001	4.24628	3.8405	3.8234	3.54803	3.69633	3.53067	3.71291	3.64719	3.71621	3.16151	3.37374	2.82971	3.4144	3.34327	3.38479	3.37127	2.60852	2.96102	2.91105	3.02045	2.93971	2.70224	2.38051	2.31051	2.63677	2.78154	2.56671	2.26905	2.12907	2.21865	2.57421
ENSGALG00000004782	1	5.25388	5.51823	5.63657	5.93193	6.20748	5.63031	5.48208	5.50502	5.32127	5.69743	5.75387	5.50458	5.27141	5.38689	5.32796	5.4993	5.46561	5.40168	4.77625	5.28228	4.9657	5.44474	5.1228	5.41503	4.12038	4.41858	3.62195	4.12079	4.33946	4.29581	4.22944	4.22604	4.03505	3.9997	4.35603	4.15547	4.02022	4.05556	3.80404	3.91887	4.05977	4.20507	3.65064	3.66676	3.84041	3.8035	3.99524	3.75438
ENSGALG00000004813	1	5.85168	5.7941	6.19002	6.28233	6.49904	6.56834	5.73737	5.88993	6.00973	6.34664	6.31675	6.38653	5.49889	5.58187	5.71153	5.34098	5.26125	6.0622	5.43363	5.18739	5.37099	5.1073	5.10596	5.64346	5.06375	5.20416	5.16583	5.03539	4.83409	5.07742	5.15373	4.77748	4.95129	4.63788	4.81948	5.26719	4.71053	4.41963	4.84977	4.54097	4.53417	4.71463	4.46654	4.22646	4.59014	4.40166	4.3874	4.57292
ENSGALG00000004841	1	1.38491	1.13261	1.36742	1.34257	1.92489	0.776443	0.44927	0.948826	0.940237	0.979589	0.412347	0.43361	0.361781	0.935894	0.384901	0.362811	0.319448	0.54175	0.0692428	0.438943	0.476097	0.386308	0.45936	0.885021	0.0689591	0.060523	0	0.0704568	0	0.101396	0.11446	0.214208	0.141469	0.150105	0.169543	0.0949953	0	0.134178	0.120227	0	0.136292	0.0504377	0	0	0.0631977	0.0527184	0.0982967	0.0442828
ENSGALG00000004845	1	7.96849	7.83478	7.81873	7.7569	8.10786	7.70731	7.96956	7.73197	7.82061	7.56938	7.68954	7.32303	7.29751	7.62667	7.566	7.28857	7.35056	7.53459	7.07503	7.77814	7.13693	7.25002	7.55762	7.6507	6.73215	7.41307	6.65396	6.48729	7.39971	7.06516	6.55708	7.20215	6.80114	6.34379	6.86429	7.23924	6.49556	6.84742	6.63022	6.67869	6.68146	6.89492	6.83306	6.69332	6.82147	7.20617	6.74853	6.72154
ENSGALG00000004852	1	6.16729	6.50496	6.77234	7.00875	6.93778	7.35276	6.11431	6.73234	6.40868	6.78494	6.59887	7.01779	6.07987	6.41246	6.11117	5.3543	5.74392	6.65696	5.23022	5.48554	5.31525	5.20173	4.87926	6.13759	3.90605	3.87931	3.68682	2.64443	3.40866	3.14807	3.26619	3.61377	3.45121	1.92242	3.57271	3.20813	2.81161	3.47531	3.36125	1.42334	3.1671	3.32001	1.90096	2.82556	3.04039	0.306037	2.30295	2.73362
ENSGALG00000004853	1	3.92423	4.17486	4.20894	4.6408	4.38345	4.40001	3.42291	3.97832	3.76449	4.27866	4.12982	4.17353	3.10743	3.54912	3.40941	3.31884	3.26319	3.85443	3.18836	3.18852	3.06167	3.18653	2.88556	3.49341	3.265	1.98979	2.65642	3.52165	2.56768	3.15286	3.60085	2.97488	2.88194	4.25149	3.23897	3.2257	4.08749	3.74062	3.90594	4.23839	3.69711	3.58752	4.70736	4.40391	4.40661	4.49688	4.05016	4.6044
ENSGALG00000004870	1	3.0342	3.61402	4.09841	4.61991	4.77664	3.99331	3.24564	3.47989	3.1453	3.84281	3.2448	3.33039	2.43922	3.02732	2.6514	2.68951	2.51053	3.41763	1.99739	2.59374	1.67062	2.64742	2.34663	2.5918	1.25397	2.07754	1.32892	1.49569	1.3781	1.45833	1.19141	1.49138	1.66287	2.12242	1.43894	1.59191	1.43864	1.22637	1.1463	2.03237	1.60702	1.4092	1.50889	1.43417	1.43083	1.3847	1.75137	1.31567
ENSGALG00000004900	1	5.32655	5.88714	5.69923	6.08261	7.24237	6.37543	5.01661	5.79947	5.17145	5.28263	5.70823	5.7588	4.02168	5.26516	4.5852	4.34065	5.16589	5.77344	3.60374	4.14547	3.68707	3.99503	4.22271	5.09385	1.25216	2.24732	1.14455	1.58346	2.12278	1.50429	0.913443	2.09143	1.96393	1.85098	2.04118	1.50944	1.13923	0.938519	0.93465	0.977771	1.44853	1.80392	1.15257	0.998266	1.83417	0.366126	1.29551	1.47295
ENSGALG00000004929	1	5.24163	5.56442	5.57839	6.22262	6.37184	6.19561	5.31182	5.63159	5.42188	5.77847	5.87973	5.88581	5.22356	5.14046	5.27332	5.08578	5.40311	5.63843	4.98771	4.87944	4.82174	4.89454	5.03172	5.31965	4.44851	4.34079	4.53527	4.60605	4.1814	4.25605	4.51912	4.60737	4.50203	4.66548	4.51776	4.53215	4.30225	4.31661	4.35023	4.49998	4.46032	4.76178	4.56793	4.64342	4.33619	4.65619	4.46031	4.68918
ENSGALG00000004936	1	0.770697	0.786636	0.949968	1.59815	1.89337	1.4852	0.899359	0.76184	0.485854	0.997513	1.19037	0.946289	0.405942	0.608181	0.83462	0.269692	0.477401	0.975396	0.233394	0.358791	0.14463	0.326446	0.422342	0.482002	0.0988179	0.128874	0	0	0.0432233	0	0.0833168	0.0328266	0.0351519	0.0376404	0.0429803	0.0691539	0	0	0.0444675	0	0.0341879	0	0	0	0	0	0	0.0322728
ENSGALG00000004943	1	5.89469	5.96034	5.9025	5.88126	5.98238	6.00534	5.88821	5.95978	5.83355	5.87252	5.93286	5.92193	5.65803	5.85613	5.86867	5.87007	5.70505	5.74421	5.28221	5.73268	5.1603	5.94648	5.55598	5.57806	4.96431	5.47488	4.74216	4.59493	4.86026	4.80194	4.95626	4.84966	4.48165	4.70809	5.07994	4.38183	5.04417	5.12206	4.68519	5.05353	5.10678	4.68854	5.05599	5.2171	4.75253	5.60008	4.97544	4.57015
ENSGALG00000004956	1	8.2622	8.3829	8.45447	8.51069	8.75501	8.70043	7.86037	8.35591	8.19197	8.59728	8.41858	8.44971	7.42428	8.07719	7.70492	7.56076	7.6091	8.29123	7.3834	7.73542	7.37127	7.7078	7.52381	7.8389	6.9238	7.05207	7.21179	7.51157	7.31898	7.48876	7.46337	7.48337	7.33989	7.80274	7.56946	7.55498	7.62334	7.32078	7.64928	7.90563	7.82564	7.56537	8.0529	7.99136	8.18268	7.59567	7.93713	7.94338
ENSGALG00000005005	1	4.04609	4.77629	4.5493	5.1601	5.24298	4.85825	4.06686	4.47859	4.10486	4.38606	4.3375	4.47278	3.59045	4.18942	3.83568	3.66615	3.70941	4.53473	3.49465	3.9073	3.64066	3.70287	3.82974	4.19509	3.33736	3.57377	2.92624	2.54292	3.08856	2.82853	2.59606	3.0757	2.57591	2.28174	2.9947	2.62353	2.24945	2.2009	2.21044	1.90323	2.33717	2.24727	2.04822	2.29488	2.14941	1.57649	1.88878	1.99856
ENSGALG00000005011	1	5.26654	5.1169	5.13827	5.82652	6.11805	5.43877	4.00368	3.98953	4.14524	4.61879	4.43354	4.33875	3.37461	3.85245	3.22452	3.51477	3.3751	4.33607	2.63547	3.43408	2.37551	3.01497	2.8392	3.52514	1.29762	1.07523	0.866241	0.81667	0.986904	0.904725	1.30895	0.961993	1.14859	0.962607	1.20735	1.11157	0.641395	0.610728	0.751212	0.301745	0.77348	1.28009	0.527058	0.616515	0.605791	0.314556	0.453653	0.53672
ENSGALG00000005063	1	5.07063	4.76896	5.02931	5.15666	5.40652	5.34535	4.79934	4.85186	4.87595	5.02939	4.89674	5.01567	4.66589	4.88552	4.90365	4.46746	4.62521	5.03987	4.7328	4.73043	4.42679	4.80785	4.68672	4.9882	4.18751	4.60245	4.5293	3.83063	4.19214	4.16791	3.79623	4.1696	3.88293	4.40609	4.31694	3.93544	4.04979	4.59426	4.38883	4.5057	4.53502	3.90701	4.98055	5.28876	4.97979	4.33897	4.49849	4.08777
ENSGALG00000005084	1	4.99184	5.19517	5.24109	5.66344	5.83131	5.58626	5.0542	5.28642	5.16202	5.31175	5.29874	5.46201	4.98114	5.27768	5.23094	4.9073	5.03176	5.42116	4.81418	4.80366	4.88408	4.90274	4.77136	5.02953	4.7606	4.79467	4.56944	4.23276	4.38844	4.45027	4.43544	4.46768	4.48046	4.33959	4.35159	4.35792	4.22431	4.3532	4.44459	4.26031	4.1578	4.1814	4.25595	4.29468	4.16767	4.04933	4.08914	4.17754
ENSGALG00000005120	1	1.2856	1.31875	1.19483	1.38491	1.36625	1.55935	0.758186	0.87397	0.747759	1.09926	0.977353	0.836126	0.617969	0.615651	0.611448	0.44718	0.628809	0.815509	0.506901	0.47929	0.4797	0.396683	0.403159	0.66927	0.188156	0.0349705	0.0645573	0.134599	0.0338014	0.0873913	0.112216	0.0257438	0.013733	0.234113	0.132099	0.093996	0.107691	0.0262456	0.165825	0.13383	0.201703	0.0287344	0.0426663	0.0846097	0.124252	0.0747426	0.228052	0.0986415
ENSGALG00000005122	1	2.76775	3.53213	3.98313	4.85513	5.01869	4.67468	2.89393	3.83533	3.45332	4.25417	3.85407	4.21123	2.2909	3.29315	2.75321	2.4763	2.3584	3.94545	1.61373	1.74731	1.09621	2.27548	1.45734	2.51718	0.202898	0.311048	0.0528962	0.184773	0.0899596	0.0637645	0.0531577	0.0953147	0.0587537	0.23892	0.125916	0.156635	0.171376	0.0700839	0.0744088	0	0.0855055	0.360218	0	0.0399891	0.0782837	0	0.0913733	0.193781
ENSGALG00000005139	1	8.80812	9.13266	9.52846	9.88934	9.8901	10.1299	8.91973	9.53879	9.35134	9.80442	9.64103	9.94361	9.13801	9.26016	8.9641	9.01017	8.94136	9.62574	8.83859	8.40867	8.51771	8.84218	8.51578	8.97776	8.28238	8.38986	8.36724	8.52929	7.881	8.27992	8.50223	8.38471	8.37259	8.39663	8.13561	8.1959	8.42319	8.20321	8.29408	8.09401	8.03064	7.99286	8.49227	8.43719	8.45419	8.27415	7.98013	8.24489
ENSGALG00000005140	1	3.4943	3.55412	3.40924	3.54774	3.94274	3.49557	2.75865	2.60793	2.37719	2.77578	3.34446	2.71898	1.98232	1.9743	1.83929	1.91899	2.26582	2.51103	1.51906	1.87957	1.37102	1.8384	2.1142	2.1281	1.02867	2.47284	1.44854	0.670573	1.55146	1.48193	1.0289	1.48026	1.02446	0.549642	1.49546	1.47557	0.440633	0.754856	0.245041	0.0939374	0.908946	0.963158	0.106099	0.142329	0.205953	0.201434	0.309627	0.331742
ENSGALG00000005147	1	4.7219	4.75989	4.28885	4.58983	4.54178	4.91466	4.16465	4.43813	3.84238	4.01104	3.85176	3.99243	3.82847	4.25926	3.5928	3.33329	3.12981	3.86218	3.00875	3.56169	2.62179	3.12227	2.50793	3.15582	2.17473	3.0155	1.73308	2.01247	1.88289	2.24931	2.17121	1.72007	2.10945	2.02974	1.83001	1.88303	2.29633	2.70988	2.18605	2.09027	2.22239	2.24912	2.45309	2.32402	2.2075	2.70637	2.19595	2.67123
ENSGALG00000005171	1	7.57217	7.57249	7.9942	8.23506	8.70233	7.80044	6.75531	6.58662	7.08559	7.39326	7.34592	6.85514	5.44083	6.42516	6.63399	6.40323	6.34055	6.7521	5.10517	5.86684	5.52117	6.10322	4.96731	6.70745	3.45921	2.46315	2.17801	2.20684	3.50535	2.58032	3.03257	2.69727	3.43071	2.56579	3.11602	3.72331	2.39247	2.23341	1.919	1.64584	3.4096	3.29791	1.858	1.86239	2.07821	1.2349	1.84533	2.66761
ENSGALG00000005229	1	4.91587	5.10106	5.15746	5.758	5.63539	5.33278	4.7459	4.98181	5.02918	5.16101	4.83903	5.00721	4.66979	5.01435	4.88775	4.71175	4.68397	5.07075	4.11938	4.68425	4.55842	5.06154	4.24804	4.79172	3.91093	4.46595	3.89447	4.18483	4.26562	4.37278	4.12452	4.31426	4.41636	3.99297	3.88672	4.31926	4.16814	4.20347	4.0711	4.04349	3.87264	4.26084	3.73664	3.68053	3.6867	3.87108	3.51062	3.7145
ENSGALG00000005258	1	1.94208	2.37431	2.58467	3.79788	3.72085	3.12182	1.83224	1.95366	1.81278	2.68462	2.37422	2.41858	1.21869	1.74496	1.1288	1.31821	1.11009	2.32114	0.686436	1.05657	0.476607	1.37753	0.744231	1.39399	0.0701893	0.150764	0	0	0.0894346	0.127868	0.0872987	0.068276	0.024581	0.152485	0.0306832	0.118891	0.0963155	0.023434	0.0917754	0	0.116432	0.194284	0	0.0866243	0.032872	0	0	0.0669327
ENSGALG00000005280	1	5.98858	5.78001	6.05422	6.26787	6.49205	6.48109	5.69187	5.7204	5.86405	6.23537	6.23927	6.24463	5.70391	6.00688	5.84531	5.9537	5.68889	5.94445	5.2948	5.30504	5.43913	6.02572	5.36987	5.83171	5.20628	5.33991	5.19331	5.14205	5.49701	5.27821	5.09281	5.13849	5.1873	4.66105	5.15598	5.28025	4.86993	4.88448	4.84647	4.76876	5.00891	5.14784	4.45594	4.22298	4.27132	4.32635	4.65214	4.65515
ENSGALG00000005305	1	1.84402	1.52562	1.97776	2.07988	2.12455	1.93339	1.43457	1.59164	1.58263	1.69724	1.83844	1.88986	1.29653	1.39573	1.56602	1.06164	0.982393	1.9568	1.13185	1.17142	1.19592	1.34845	1.14949	2.05561	0.715324	0.392689	0.338762	0.438985	0.867635	0.390184	0.373678	0.808171	0.46057	0.416986	0.686185	0.696562	0.236368	0.224589	0.419494	0.315016	0.42986	0.301344	0.377329	0.110211	0.0829038	0.134441	0.187255	0.242888
ENSGALG00000005346	1	5.44315	5.81374	5.42788	5.12931	5.09422	5.3692	5.1971	5.28659	5.13717	4.78505	4.96489	4.81072	4.86054	4.95657	5.06966	4.39256	4.56394	5.13461	4.71459	4.68479	4.47523	4.45196	4.32919	4.90805	3.95987	4.30994	3.94948	4.05773	4.09983	4.24258	4.33278	4.74009	4.53139	4.47491	3.99013	4.50398	4.27207	4.38557	3.87239	4.41772	3.92065	4.40512	3.8838	3.85883	3.64458	4.27355	3.4859	3.50967
ENSGALG00000005353	1	6.25753	5.96704	6.12275	6.30736	6.38057	6.46338	5.53679	5.64001	5.78465	5.91805	5.9303	6.03826	5.63347	5.65463	5.68551	5.64531	5.50871	5.69903	5.36914	5.30206	5.38416	5.68289	5.33806	5.54187	5.02796	5.2983	4.91462	4.99762	4.91973	5.03581	4.9458	4.9659	4.92607	5.06261	4.79376	4.87793	4.96399	4.89844	4.83691	5.05845	4.86385	4.76967	5.05454	4.60161	4.89297	5.13343	4.74264	4.88501
ENSGALG00000005361	1	2.18837	2.58392	3.06551	3.94852	4.26928	3.07498	2.44961	2.12618	2.17924	2.82231	2.37508	2.51164	1.44149	2.19876	1.81741	2.00989	1.85793	2.62872	1.25523	1.61144	0.995983	1.9685	0.74144	2.19835	0	0.218256	0	0.127743	0.210737	0.267757	0.106683	0.0829933	0.249777	0.533104	0.672784	0.395829	0.131106	0.162887	0.056898	0.493974	0.28291	0.376551	0.0465788	0.11784	0.117603	0.795994	0.136035	0.522429
ENSGALG00000005383	1	5.218	5.45557	5.46228	5.60744	5.96391	5.71386	5.42202	5.44603	5.32682	5.43375	5.49966	5.58351	5.09463	5.44298	5.41203	5.21298	5.30767	5.4324	5.16505	5.30447	5.25195	5.22384	5.30376	5.45015	4.95013	5.16882	4.88978	4.45787	5.14811	4.90361	4.74092	4.9735	4.85841	4.55225	4.92648	4.77953	4.57859	4.65838	4.65377	4.5574	4.74047	4.51119	4.47593	4.65742	4.49394	4.48997	4.60533	4.41789
ENSGALG00000005397	1	5.01868	5.1614	5.49501	5.9958	6.16035	5.76168	4.90421	5.1263	5.39132	5.43421	5.39271	5.55332	5.25187	5.40285	5.31038	5.1583	5.05027	5.44046	5.04112	5.10573	5.07065	5.08782	4.88773	5.07712	4.81046	4.98188	4.52094	4.34892	4.19442	4.55796	4.42733	4.33204	4.44995	4.30128	4.37099	4.38761	4.43997	4.42335	4.27439	4.09589	4.19987	4.36323	4.31373	3.83887	4.10588	4.0502	4.04231	4.23827
ENSGALG00000005398	1	5.58413	5.91226	5.97617	6.70577	6.85323	6.32269	5.34242	5.79092	5.60056	5.75807	5.88528	5.83811	5.01802	5.59251	5.34191	5.54028	5.50075	5.62764	4.98748	5.33217	5.65038	5.34073	4.97307	5.24208	5.37341	5.45254	5.3654	5.29541	5.27636	5.30558	5.19026	5.57492	5.64396	5.77205	5.20629	5.58072	5.52733	5.65834	5.76521	5.86301	5.44906	5.37294	6.24992	6.18234	6.18851	6.42991	5.71052	5.71977
ENSGALG00000005403	1	5.08939	5.28053	5.59528	6.14348	6.34989	5.89978	5.05774	5.27768	5.27374	5.43493	5.47444	5.51049	4.69962	4.63805	4.95136	4.51954	4.79285	5.203	5.07233	4.71689	5.25357	4.11453	4.92886	4.9528	5.04557	5.48482	4.55322	4.39326	4.94538	4.84638	4.22278	4.46631	4.23428	3.36846	4.27085	4.71124	3.34309	3.39917	3.28598	3.14065	3.20364	3.59661	2.91179	3.13915	3.40363	2.79105	2.90155	3.412
ENSGALG00000005412	1	4.57589	4.52331	5.0916	5.54032	5.5857	5.5775	4.73704	4.89442	4.72552	5.19504	5.03257	5.33124	4.69577	4.82603	4.81361	4.561	4.46752	5.28331	4.5246	4.47992	4.44536	4.68836	4.23278	4.9141	4.10226	4.46098	4.07473	3.94239	3.66282	3.94852	3.96685	3.88968	4.08409	3.72598	3.87707	4.10344	3.80167	3.44965	3.94652	3.76078	3.51006	3.89249	3.66635	3.52864	3.62593	3.5924	3.49638	3.94941
ENSGALG00000005422	1	6.67879	5.55587	5.66715	6.53434	6.02474	5.79284	5.20922	5.3588	4.89027	5.92441	5.08327	5.35649	3.99548	5.07013	4.37258	4.64701	3.8904	5.34401	3.5618	4.74762	3.12963	4.74728	3.87232	4.83232	0.57231	2.07638	0.748787	1.80194	0.594596	2.01492	1.1581	1.61071	1.78669	3.48019	1.52733	1.51786	2.03491	2.2072	2.61047	3.71687	2.19211	2.35254	4.19467	3.95347	4.00629	3.90912	3.27245	3.54138
ENSGALG00000005462	1	3.57247	4.11014	4.80693	5.12178	5.07665	5.32252	3.70541	4.28615	4.05267	4.68108	4.45408	4.89111	3.22138	3.98119	3.75317	3.66466	3.5215	4.63109	2.48649	3.02742	2.49979	3.50684	2.95378	4.15128	0.14978	1.3417	0	0.410944	0.128076	0.449731	0.0641234	0.255689	0.0531656	0.216589	0.247445	0.421307	0.0794709	0.123727	0.162559	0	0.126619	0.160912	0	0	0.0704732	0	0	0.20856
ENSGALG00000005467	1	2.74775	2.99645	3.60225	4.40152	4.2736	3.84156	2.93698	3.30863	3.01329	4.19868	3.82129	3.51683	2.6928	2.88447	2.6944	3.26716	2.88184	3.30612	2.05814	2.27288	2.0066	2.74499	1.98375	2.88496	0.0561809	0.542854	0	0.263122	0.22591	0.218243	0	0.0544866	0.0953943	0.142388	0.095705	0.114081	0	0.037123	0.0248845	0.0358816	0.0380278	0.138322	0.0606821	0.0351274	0.0262698	0.0217284	0.0408775	0.0882907
ENSGALG00000005519	1	1.18305	1.54932	1.95998	2.62196	2.82012	2.09175	1.06065	1.21544	1.2609	1.40794	1.45514	1.46507	0.69004	1.24401	0.752405	0.808336	0.80521	1.08036	0.661144	0.619363	0.436035	0.52768	0.71819	0.840391	0.303636	0.309328	0.290071	0.148754	0.127167	0.18225	0.143518	0.26102	0.333122	0.0754236	0.169141	0.246682	0.233004	0.146182	0.130482	0.0325511	0.16531	0.209337	0.125502	0.167057	0.115325	0.03924	0.0730587	0.126549
ENSGALG00000005531	1	5.68228	5.82514	6.17711	6.44629	6.76216	6.33942	5.51277	5.59274	5.69992	5.83	6.04643	6.08317	5.26549	5.71907	5.70542	5.65967	5.80439	6.03298	5.24915	5.46065	5.3295	5.59089	5.62274	5.86108	5.00143	5.02596	4.99638	4.96032	5.07206	5.0302	5.04472	5.0439	5.04186	5.11988	5.03328	5.02912	4.96497	5.11931	5.04371	5.05032	4.96917	5.05825	4.93776	4.86844	4.88256	5.28062	4.99506	5.02144
ENSGALG00000005547	1	3.94317	4.09636	4.3345	5.18871	5.53478	4.85139	3.46764	3.94035	3.74394	4.28032	4.21739	4.32608	2.94985	3.75811	2.99949	3.09171	3.21176	4.17803	2.6325	2.92774	2.18919	2.7008	2.89252	3.31782	2.12272	1.26753	1.85852	1.78165	1.81041	1.55931	1.85073	2.00252	1.48385	1.4559	2.0669	2.32463	1.75697	1.26878	1.56916	0.903778	1.60713	2.03372	1.81537	1.3188	1.35894	0.512686	1.40944	1.5511
ENSGALG00000005599	1	3.5074	4.41038	4.81157	5.22196	5.24218	5.21564	4.15463	4.65275	4.5338	5.06956	4.81827	5.09135	3.5718	4.17727	3.90998	4.03175	3.96097	4.797	3.04373	3.70064	2.67119	3.77754	3.25248	4.21802	1.09473	1.57986	1.08379	0.620083	1.19998	1.06155	0.711053	1.13689	1.08257	0.228765	0.707935	0.959022	0.46954	0.466086	0.191447	0.101628	0.301969	0.503613	0.280026	0.424026	0.226739	0.167286	0.432737	0.321984
ENSGALG00000005609	1	4.84003	5.10245	5.22144	5.88704	5.94124	5.80804	4.6535	5.36951	5.05264	5.61051	5.36059	5.576	4.76354	4.99861	4.80835	4.51932	4.45203	5.3573	4.22877	4.16426	4.10357	4.08142	3.96747	4.61218	3.60122	3.57537	3.06618	3.22003	2.81922	3.18635	3.35468	2.97273	2.88723	2.77347	2.9607	3.19622	2.70081	2.64588	2.95307	2.62015	2.77368	2.9122	2.7804	2.81736	2.77103	2.82807	2.59885	2.74525
ENSGALG00000005659	1	7.01426	7.57118	7.56751	7.94747	8.20612	7.87447	7.36369	7.5986	7.47302	7.59359	7.47881	7.55139	7.01303	7.30044	7.1715	7.06021	7.06385	7.40624	6.85656	7.04155	6.79373	6.93292	7.28962	7.13803	6.73576	6.78866	6.54525	6.46143	6.77535	6.67675	6.2524	6.77407	6.47224	6.47778	6.69831	6.75619	6.33543	6.44448	6.37266	6.39534	6.55299	6.34718	6.4608	6.70667	6.55018	6.38908	6.45997	6.48792
ENSGALG00000005662	1	3.03494	3.17336	2.7313	2.99953	3.01286	2.62328	2.25384	1.9602	2.09998	1.98977	2.19869	1.98665	2.00933	2.2385	1.63712	2.03733	1.50016	1.66616	1.28306	1.46821	1.16864	1.74198	1.43819	1.07928	0.669997	1.03597	0.752925	0.732517	0.869324	1.01032	0.759746	1.09511	0.746267	0.373093	0.502903	0.667495	0.367186	0.561648	0.386476	0.240563	0.217835	0.325263	0.0884551	0.218602	0.241728	0.666428	0.192017	0.240093
ENSGALG00000005675	1	7.92027	8.5036	8.41197	8.68298	8.96184	8.9345	7.91633	8.4015	7.98217	8.51353	8.60616	8.65595	7.8806	8.26112	8.10526	7.93312	7.92479	8.58965	7.46862	7.70159	7.32073	8.00554	7.55446	8.51598	5.14591	6.1532	5.05329	4.89422	5.28732	5.26223	4.71777	5.28685	5.02292	4.17371	5.00841	4.75741	4.20679	4.88593	4.48069	3.86123	4.37472	4.00136	3.9121	4.37516	3.98827	3.57916	4.14182	3.49159
ENSGALG00000005683	1	4.22485	3.87387	3.78904	4.57112	4.45451	4.24838	3.40004	3.6274	3.71893	3.98138	3.85323	3.9169	3.58601	3.69382	3.66572	3.74805	3.60956	3.80785	3.13977	3.22013	3.12325	3.77665	3.22686	3.69123	2.90537	2.83841	2.55668	2.93662	2.24999	2.82624	2.59264	2.46338	2.51685	2.86222	2.5128	2.66998	2.5268	2.54952	2.7396	2.76028	2.47442	2.65734	2.75962	2.66911	2.83977	2.61019	2.4991	2.92035
ENSGALG00000005694	1	5.9776	5.80221	6.01002	5.92763	6.2686	6.43147	5.79009	6.1043	5.82302	6.13736	6.0181	6.15693	5.41565	5.72483	5.51379	5.19089	5.41554	5.9822	5.31494	5.48162	5.35306	5.25898	5.23162	5.60725	5.178	5.09486	5.1263	5.04895	4.896	5.01326	5.18792	5.1997	4.97827	5.48649	5.07994	5.23492	5.27873	5.35862	5.3457	5.48802	5.15905	5.30853	5.8132	5.84684	5.77565	6.70866	5.54688	5.84681
ENSGALG00000005695	1	5.28833	5.15869	5.14439	5.15077	5.43766	5.28854	4.95706	4.94837	5.04768	4.77087	4.82747	4.9562	5.20339	5.05484	5.17836	4.79644	4.42237	4.65258	4.66706	4.50161	4.40779	4.48166	4.24476	4.63264	4.37154	4.8073	4.01412	4.15778	4.35053	4.30281	4.13311	3.90713	4.24306	3.9348	4.03536	4.14036	4.01262	4.40116	4.43044	4.18058	4.18186	3.98525	4.24334	4.44488	4.46066	3.72504	3.91852	3.86958
ENSGALG00000005696	1	5.36647	5.37946	5.37087	5.52661	5.80541	5.68898	5.46051	5.54607	5.27588	5.37424	5.44752	5.34714	5.11242	5.24626	5.12398	4.58013	5.08536	5.28419	4.95212	4.84371	4.43099	4.69553	4.85538	4.89957	5.0945	4.56036	4.42646	4.06931	4.36415	4.21536	4.60572	4.36915	3.90738	4.74546	4.80663	4.09314	4.83664	4.98789	4.4872	4.54773	4.95467	4.32775	4.71261	4.88169	4.27653	4.46028	4.51074	4.69654
ENSGALG00000005698	1	5.0291	5.35941	5.36187	5.92912	6.08623	5.66723	4.95165	5.05736	5.04241	5.02558	5.2629	5.26946	5.02824	5.01424	5.01207	5.0203	5.11437	4.98307	5.02526	4.87635	4.93855	4.90682	4.8698	5.02212	4.69884	4.8068	4.60973	4.44976	4.40139	4.5638	4.53058	4.57918	4.43651	4.54588	4.53657	4.50016	4.48021	4.46473	4.37378	4.44706	4.38605	4.36162	4.48472	4.60087	4.48724	4.14706	4.40475	4.56751
ENSGALG00000005706	1	6.09488	6.30567	6.41829	6.49944	6.60113	6.35148	6.43773	6.12338	6.29973	6.22936	6.10928	5.90818	5.87835	6.16708	6.124	5.9401	6.20516	6.28246	5.54741	5.93948	5.60263	5.87995	6.07473	6.0915	4.94889	5.66261	5.42389	4.90566	5.59106	5.30467	5.03812	5.39538	5.12213	5.38079	5.23411	5.3131	5.23665	5.43011	5.59002	5.44574	5.498	5.3878	5.64439	5.64332	5.64129	5.33523	5.52311	5.27069
ENSGALG00000005718	1	1.37345	1.88695	2.18008	2.87761	3.02837	2.60195	1.59001	1.65741	1.49098	1.84943	1.73287	1.98149	1.01761	1.38187	0.969542	0.977423	0.972055	2.08709	0.668839	0.966658	0.443314	1.00681	1.02493	1.36956	0.380366	0.123849	0.168594	0.340962	0.203398	0.294802	0.416039	0.316897	0.197923	0.421341	0.245374	0.449413	0.266108	0.283336	0.221459	0.234486	0.28866	0.647274	0.637086	0.368639	0.482081	0.470934	0.28459	0.801991
ENSGALG00000005744	1	5.89689	6.23056	6.33973	6.31016	6.61351	6.36217	6.11638	6.34819	6.14636	6.29049	6.36776	6.18855	5.71451	6.22407	5.99971	5.8036	5.9725	6.16517	5.79505	6.0382	5.75315	5.79966	5.88722	5.96669	5.44814	5.825	5.59291	5.24453	5.62562	5.43182	5.38064	5.68446	5.29593	5.33985	5.51925	5.44935	5.20357	5.39197	5.21984	5.25127	5.35042	5.31259	5.315	5.34759	5.2096	5.06539	5.18016	5.15803
ENSGALG00000005752	1	0.942039	1.08405	1.26633	2.16227	2.28427	1.62837	1.01881	1.17797	1.14742	1.91085	1.71785	1.47227	0.685072	1.18604	0.723337	0.89048	0.916708	1.43328	0.524313	0.504553	0.265319	0.792202	0.473216	0.824903	0.151545	0.152429	0.0602984	0.0829147	0.0533704	0.070088	0.118356	0.131432	0.24093	0.399545	0.140346	0.309543	0.148142	0.16545	0.278222	0.439519	0.175177	0.246689	0.540291	0.197614	0.563063	0.32633	0.322315	0.352198
ENSGALG00000005753	1	6.7344	7.04676	6.95498	7.04029	7.22088	6.95884	6.99852	6.84807	6.97277	6.82685	6.89139	6.72449	6.60338	6.84123	6.88585	6.55169	6.79241	6.80315	6.62968	6.87436	6.76242	6.65029	6.89862	6.90028	6.34554	6.82869	6.4724	6.14428	6.48944	6.45713	6.16112	6.56138	6.42458	6.03017	6.41441	6.43886	6.04849	6.20572	6.13099	5.99699	6.2381	6.14255	5.91855	6.09402	5.9155	5.67215	6.08126	5.95127
ENSGALG00000005762	1	3.62131	4.46453	4.81113	5.95522	6.03864	4.93463	3.5504	3.78776	3.91326	4.51732	4.09688	4.10981	2.87602	3.82792	3.17606	3.13382	3.17202	4.05512	2.26518	2.7881	2.47898	3.22128	2.90689	3.45737	1.71103	1.19414	1.42852	1.50878	1.16558	1.41008	1.62401	1.59759	1.59527	1.96137	1.24306	1.85549	1.415	0.977783	1.25273	1.18215	1.33058	1.7166	1.13176	1.43161	1.18823	1.17877	1.20194	1.41848
ENSGALG00000005763	1	0.21057	0.976005	1.12946	0.904168	1.62943	1.64846	0.495091	0.887337	0.818093	0.807138	1.28725	1.41074	0.267478	0.853505	0.674438	0.263615	0.289259	0.993965	0.344815	0.344978	0.0758311	0.167316	0.162743	0.532616	0.0393034	0.0849202	0	0	0.0168092	0.0148206	0.016445	0	0.013615	0.0147095	0	0	0	0	0.0343891	0	0	0	0.0142315	0.0122638	0.0182084	0.0300342	0.0143163	0.0125981
ENSGALG00000005768	1	4.92207	5.07126	4.72049	4.9572	4.63292	5.0279	4.35335	4.61451	4.33127	4.2493	4.47357	4.17662	3.88238	3.37284	3.39859	3.78951	3.52958	2.68796	3.10595	2.82292	2.93146	2.13423	2.10669	3.02446	3.21907	2.57057	2.4748	2.51998	2.14237	2.34198	2.59642	2.33797	1.66247	2.29356	2.42577	2.5538	2.55613	2.18102	2.02101	1.79252	2.11565	2.53272	2.90648	2.93008	3.11869	1.89897	2.39352	3.13034
ENSGALG00000005774	1	5.56076	6.16782	6.14918	7.22991	7.30916	6.50452	5.53385	5.98055	5.60066	6.45649	6.03811	6.02501	4.84685	5.82477	5.2631	5.34759	5.0657	6.22304	4.07924	5.13879	3.8931	5.32997	4.6109	5.33469	0.967634	2.47709	0.0870678	0.774646	0.771908	1.44666	0.627401	0.970263	1.42186	1.36492	1.21586	1.30803	0.959114	0.657194	0.569147	0.152875	1.19271	1.60281	0.171688	0.44135	0.596046	0.106829	0.645001	0.886124
ENSGALG00000005795	1	0.932487	1.93563	2.25944	2.8339	3.57129	2.43717	1.02821	1.86	1.78075	1.95448	2.16269	1.8767	0.59415	1.73298	1.57387	1.08564	1.66289	2.03489	0.621257	1.19257	0.665747	1.13146	1.08605	1.52565	0.0937615	0.181914	0.0297725	0.139994	0.148397	0.0837467	0	0.135198	0.0733432	0.22176	0.205349	0.294545	0.144169	0	0	0	0.0483128	0.125812	0	0.0444432	0	0	0.0514253	0.0453472
ENSGALG00000005801	1	0.924513	1.47111	1.76891	2.32706	2.63247	2.0131	1.07252	1.48205	1.18181	1.56689	1.70466	1.55889	0.753326	1.26633	1.07917	0.694125	0.748745	1.3809	0.511444	0.839783	0.598933	0.655275	0.688437	0.897777	0.0268905	0.0468247	0.0220701	0.079632	0.0228981	0.0400653	0.0224113	0.0174049	0.0369621	0	0.0230382	0.0369921	0.160448	0	0	0.0171038	0.0711297	0.0386935	0.16495	0.065509	0.0732622	0	0.0386877	0.0838722
ENSGALG00000005834	1	7.43225	7.29829	7.47522	7.81874	8.05712	7.79825	7.13303	7.28605	7.24949	7.5699	7.52891	7.48433	7.02796	7.22913	7.08983	7.10895	7.05318	7.38849	6.95171	6.95084	6.88628	7.10349	6.7537	7.02475	6.76495	6.94367	6.69943	6.70342	6.46614	6.74042	6.72477	6.59677	6.65402	6.7441	6.70964	6.78056	6.75331	6.65448	6.63021	6.73278	6.89791	6.8718	6.61506	6.39438	6.54234	6.55256	6.63607	6.82222
ENSGALG00000005842	1	2.58068	3.20685	4.08621	4.2269	4.63681	4.34747	3.08632	3.79185	3.66626	4.02593	3.9875	4.35702	2.63469	3.38502	3.20866	3.10684	3.13004	4.23349	2.34833	2.76712	2.10276	3.07643	2.61698	3.38065	0.17465	0.952817	0.0740193	0.203389	0.306422	0.485552	0.0994534	0.0968454	0.218464	0.0228222	0.242417	0.122981	0	0.0403026	0.0533774	0.0194584	0.0206466	0.107841	0	0.0189347	0.0282161	0	0.0222189	0.113641
ENSGALG00000005843	1	0.644815	1.04608	1.10675	1.17775	1.91292	1.61874	0.694779	0.869298	0.670227	0.743087	1.12674	1.03515	0.427653	0.865913	0.258725	0.280071	0.544928	1.17454	0.28579	0.126587	0.247621	0.105264	0.428958	0.43693	0	0.0778186	0	0	0	0	0	0	0	0.066607	0	0.0311826	0.0311955	0.0299077	0	0	0.0895216	0.0646133	0	0	0	0	0	0.019244
ENSGALG00000005846	1	5.36987	5.67229	5.86647	6.2629	6.41589	6.19788	4.85916	5.3472	5.7851	6.08173	5.8562	6.1348	5.27776	5.63853	5.58378	5.11004	5.17592	6.03962	4.84062	4.8231	4.74401	5.18514	4.51976	5.3017	3.89497	3.97356	3.65328	3.84389	3.33208	3.83425	3.6179	3.94775	3.8164	3.49301	3.47898	3.50303	3.52457	3.20288	3.29018	3.30988	3.13933	3.27653	3.45978	3.09561	3.39309	3.1618	3.08577	3.35935
ENSGALG00000005852	1	2.06402	3.44641	3.86752	3.39862	4.85872	3.79627	2.17614	2.71536	2.97043	2.20369	2.77367	3.1685	1.3985	2.79151	2.11049	1.22677	2.02213	3.15565	1.2713	1.78544	1.39684	1.40166	1.84168	2.28814	0.201966	0.298586	0.0435151	0.0539504	0.174767	0.152907	0	0.314001	0.274936	0.153734	0.291045	0.361402	0.208686	0.0353952	0.300438	0	0.204188	0.599535	0	0.0967555	0.185714	0	0	0.335787
ENSGALG00000005853	1	0.477841	0.860504	1.17412	1.63079	1.75661	1.07278	0.245811	0.376617	0.739237	0.756347	0.384394	0.45739	0.383422	0.552107	0.0933045	0.429034	0.328304	0.46847	0.0865783	0.0433241	0.141708	0.18564	0.166967	0.357498	0	0	0	0	0	0	0.0594064	0.0233017	0.0248284	0.0445961	0	0	0.0619585	0.0237369	0	0.0229329	0	0.076832	0.0514127	0	0	0	0	0.0455295
ENSGALG00000005897	1	6.27898	6.54043	6.77246	7.14273	7.15653	6.69311	6.80723	6.56036	6.70657	6.81158	6.69466	6.49455	6.13538	6.38684	6.51437	6.25932	6.42341	6.50654	5.69428	6.32767	5.9309	6.43548	6.48196	6.39452	5.14515	5.9639	5.41301	5.5049	5.93761	5.75852	5.02554	5.53392	5.40309	5.16014	5.62627	5.07547	4.76821	5.03207	5.03864	5.15423	5.29032	4.89107	5.004	5.23565	5.32721	5.28121	5.04334	4.60587
ENSGALG00000005902	1	8.77338	8.97568	9.00289	9.34979	9.57793	9.38522	8.79595	8.88376	8.69398	9.17383	9.08004	9.12468	8.29713	8.76108	8.45654	8.56337	8.35465	9.04268	8.0292	8.57045	8.02986	8.59553	8.25502	8.58303	7.31339	7.78279	7.34366	7.11359	7.4328	7.43191	7.28687	7.30705	7.33342	7.37345	7.38428	7.64104	7.24356	7.16759	7.29924	7.38315	7.30187	7.49671	7.39632	7.1381	7.34862	7.48285	7.23308	7.52093
ENSGALG00000005914	1	5.41393	5.15878	5.43793	5.70104	5.58248	5.79441	4.97198	5.3223	5.46752	5.72352	5.3573	5.73405	5.20542	5.42459	5.48409	5.06574	4.98103	5.39167	4.83248	4.69996	4.91459	5.08503	4.26179	4.91688	4.65801	4.67406	4.41398	4.13352	3.95401	4.14974	4.03661	4.0754	4.04966	3.70423	3.98574	4.05124	3.7487	3.86308	3.94965	3.78493	3.68498	3.74246	3.52607	3.35497	3.53648	3.54127	3.4723	3.60726
ENSGALG00000005918	1	2.25414	2.48767	3.2297	3.41219	4.33072	3.22804	2.25151	2.58021	2.68746	2.79996	3.06018	2.87395	1.93412	2.89605	2.50774	1.97715	2.35937	3.09504	1.56248	2.12494	1.80939	1.86349	1.31028	2.54994	0.93462	1.08615	0.876383	0.929381	1.04805	1.02974	1.03668	1.17907	1.03322	1.68919	1.13964	1.13261	1.34982	1.24774	1.33302	1.56585	1.20792	1.0191	1.10256	1.4644	1.37677	1.17099	1.2453	1.10153
ENSGALG00000005931	1	5.38046	5.26918	5.16644	4.96916	5.17094	5.25072	5.19365	5.31942	5.33631	5.2098	5.41296	5.13019	4.96412	5.0516	4.93102	4.60388	4.85009	5.14798	4.63301	4.91823	4.56229	4.30131	5.4881	4.86469	3.96236	4.83293	4.56202	4.35176	4.03792	4.56775	4.41622	4.31577	4.30395	4.18869	4.46688	4.36032	4.16035	4.29521	4.26663	4.10126	4.40595	4.26099	4.4534	4.25605	4.4121	4.39427	4.56183	4.14156
ENSGALG00000005936	1	1.56938	1.64549	2.35494	2.96014	3.44067	2.16133	1.56439	1.67416	1.75936	1.78463	1.94679	1.43912	0.763276	1.26636	1.38399	1.06604	1.54277	1.49056	0.662758	1.04209	0.941141	1.03539	0.862218	0.998961	0.350419	0.21664	0.0862517	0	0.0736301	0.095508	0.140556	0.0834064	0.226419	0.095545	0.0376029	0.14157	0.0598095	0	0	0	0.0867846	0.171421	0	0.0440656	0.079315	0.0332215	0	0.022736
ENSGALG00000005951	1	4.91143	5.29278	5.86443	6.66133	6.65962	6.5274	5.07073	5.30411	5.07898	5.96056	5.53878	6.00092	4.09969	5.06321	4.48033	4.51306	4.36959	5.64725	3.52808	4.1129	3.11866	4.41261	3.54797	4.59306	2.05863	2.74409	1.97259	2.10239	2.42723	2.35332	1.63554	2.23647	2.31384	2.20759	2.28507	2.44897	1.87237	2.01716	2.40772	1.75403	1.99693	2.1305	1.51411	2.17755	2.01394	1.89129	1.82821	1.6698
ENSGALG00000005956	1	3.44212	2.36546	2.09797	2.78519	3.04929	2.3682	2.59403	2.15329	2.13554	2.00968	2.42125	1.80348	0.884439	0.983585	1.12309	1.22837	1.28579	1.85513	0.490155	0.766578	0.67712	0.93668	0.897446	1.15864	0.187381	0.755294	0.0958172	0.258077	0.162104	0.271113	0.157852	0.281241	0.341828	0.0295647	0.194029	0.0542687	0.0275014	0.0259281	0	0.0499093	0.0788471	0.263542	0	0	0	0	0.0285885	0.190579
ENSGALG00000005973	1	5.26264	5.60164	5.64971	6.10949	6.34709	6.05357	5.36001	5.62118	5.43455	5.90432	5.70723	5.70258	4.84714	5.24572	5.17712	5.25976	4.89571	5.51945	4.42762	4.66091	4.37292	4.89565	4.59226	5.0277	3.49487	4.2063	3.73629	3.71372	3.57335	3.83219	3.71211	3.63925	3.92744	3.22657	3.45643	3.51607	3.34481	3.33236	3.51905	3.24869	3.21454	3.46706	2.67936	3.09387	3.04755	2.99735	2.93106	3.08974
ENSGALG00000005976	1	5.88246	5.92392	6.20407	6.89243	7.0913	6.33154	5.92709	5.98236	5.89348	6.02849	5.99351	5.90246	5.54004	6.10868	5.67491	5.62315	5.78566	6.03445	5.2799	5.78662	5.26442	5.77037	5.56104	5.63705	4.87511	5.43105	4.43529	4.47323	4.68161	4.83298	4.5644	4.56894	4.53841	4.12648	4.7726	4.59877	4.55369	4.79712	4.47288	4.16561	4.73287	4.66147	4.12733	4.37606	4.16777	3.74617	4.58107	4.08787
ENSGALG00000005995	1	2.61723	3.20604	3.76496	4.25549	4.33181	4.35259	2.90905	3.66271	3.33615	4.08996	3.85656	3.97337	2.60093	3.52916	2.83589	3.08474	2.85561	4.05638	2.00263	2.75117	2.09907	2.77146	2.03812	3.12614	0.191815	0.813016	0.0551644	0.318171	0.165103	0.321564	0.0556528	0.368453	0.112447	0.0499649	0.166981	0.238484	0.0301347	0	0.181168	0.0634224	0.11062	0.227598	0	0.0269596	0.0400844	0.100258	0.0313728	0.0840005
ENSGALG00000005997	1	6.08993	5.91491	6.15803	6.4199	6.6566	6.50997	5.742	6.08012	5.98544	6.30532	6.45006	6.4061	5.99137	6.004	5.87199	5.94561	5.98588	6.41165	5.93101	5.74316	5.71855	5.71852	5.82046	5.94636	5.49977	5.57521	5.38578	5.21402	5.1649	5.17834	5.39173	5.27702	5.0873	4.85124	5.12492	5.32577	5.17353	4.84555	4.85882	4.65943	4.88858	4.89512	4.90437	4.53371	4.60089	4.32619	4.54041	4.90691
ENSGALG00000006008	1	4.82077	5.79855	5.49057	6.04499	6.35174	5.33511	4.04832	4.20145	4.51276	4.60445	4.78659	4.18311	3.42241	4.06941	4.16873	3.92184	3.82615	4.29413	2.52703	2.93	3.64116	3.67017	3.49319	4.07687	1.31449	1.70334	1.07429	0.814299	1.31198	1.17482	0.82487	1.59499	1.4071	1.13185	1.18828	1.29174	0.798134	0.853736	0.83738	0.790111	0.885141	1.13808	0.854256	0.642807	0.616254	0.429546	0.579394	0.928396
ENSGALG00000006016	1	2.36962	2.56322	2.94256	3.68395	3.87227	2.79923	2.52827	2.3904	2.5491	2.52732	2.37737	2.47924	2.14051	2.27192	2.13256	2.17542	2.13211	2.62171	1.63407	1.89331	2.05536	1.80968	1.97521	1.72051	1.10014	2.10131	1.83744	1.57891	1.38003	1.61117	1.33412	1.64299	1.68183	0.587325	1.25811	0.920802	0.917449	1.00135	0.719795	0.279949	0.651731	0.849871	0.275261	0.442345	0.529938	0.190587	0.411514	0.464955
ENSGALG00000006027	1	2.91717	2.63833	3.06718	2.4875	3.22744	2.67074	1.90632	2.55033	2.39495	1.82681	2.457	2.58945	1.10496	2.04398	1.90884	1.25597	1.68572	2.2255	1.28081	1.39357	0.825113	1.33022	1.31828	2.0618	0.32305	0.542618	0.248913	0.246839	0.0557823	0.308343	0.389569	0.0916297	0.0495941	0.229771	0.438795	0	0.0452876	0.203236	0.122959	0.402402	0.640116	0.302837	0.824608	0.854898	0.328152	2.12661	0.732855	0.435276
ENSGALG00000006044	1	1.19814	1.75644	1.85678	2.45833	2.73883	2.25743	1.53785	1.97839	1.25596	1.83428	1.63246	1.90241	0.967411	1.3513	1.04031	1.05118	0.868429	1.78326	0.769009	0.758626	0.789831	1.18779	1.24401	0.87119	0.206268	0.54132	0.262523	0.247375	0.0737338	0.297977	0	0.110853	0.0606608	0.24268	0.143246	0.173813	0.174397	0.219274	0.112867	0.108113	0.0295212	0.181469	0	0.0797631	0.117221	0.0333646	0.208795	0.160579
ENSGALG00000006062	1	4.41376	4.63563	4.56701	4.92034	5.21333	4.67854	4.09028	4.2539	4.12052	4.00323	4.23425	4.21301	3.8236	3.83554	3.85411	3.81233	4.07391	3.94923	3.65093	3.51802	3.5034	3.74366	3.69558	3.61235	3.75797	3.29221	3.25093	3.17842	2.93397	3.31524	3.06101	3.6308	3.33647	3.26989	3.39831	3.10399	3.05698	3.09306	3.25287	3.17621	3.27933	2.89065	3.2449	3.3794	3.31298	2.81183	3.03204	3.25961
ENSGALG00000006064	1	3.27832	3.51952	4.04419	4.45535	4.78304	4.40505	3.18812	3.508	3.46266	3.69862	3.63823	3.85267	3.11007	3.55027	3.21334	3.34885	2.67336	3.63958	2.9975	2.94487	2.8023	3.11432	2.31168	2.98535	2.34462	2.78669	2.00994	2.70989	2.25797	2.68491	2.17584	1.75111	2.82946	0.767842	1.74585	2.14066	1.40067	1.12046	1.10192	0.477161	1.38133	1.74536	0.412464	0.511761	0.423984	0.0500545	0.570724	0.827616
ENSGALG00000006080	1	3.36536	2.71287	2.56389	2.92137	2.93649	2.7422	2.73013	2.33389	2.41566	2.72454	2.48258	2.43591	1.92557	1.7436	1.76957	2.3002	1.75687	1.78006	1.46374	1.36513	1.20831	1.4085	1.11851	1.43333	0.70656	0.775023	0.389045	1.11862	0.283279	1.0626	1.14235	0.971337	1.55297	1.33109	0.695157	1.09457	1.23193	0.505555	0.836576	1.22113	0.691282	1.1803	1.14383	0.72744	1.10436	2.57308	0.601309	1.16042
ENSGALG00000006087	1	0.488049	0.963042	0.979715	1.87417	1.80495	1.39753	0.470844	0.894129	0.912363	1.23405	0.820644	1.08852	0.362264	0.680182	0.606376	0.672364	0.296498	1.20423	0.182205	0.393302	0.209597	0.447078	0.384282	0.671107	0.0952398	0.0564293	0	0.0327197	0	0.0243252	0.105114	0	0.0224544	0.0714044	0	0.0225681	0.0885232	0.0429155	0	0	0	0.157326	0.111863	0.0593055	0	0.0246138	0	0.119887
ENSGALG00000006101	1	6.1223	6.37192	6.49422	6.67755	6.8806	6.87443	6.09653	6.3565	6.30945	6.37045	6.32095	6.61225	5.91613	6.1734	6.06753	5.96385	6.04622	6.40797	6.08679	6.06901	6.21892	6.09127	6.0821	6.36414	5.97405	6.36931	6.15374	5.9824	5.98861	6.16757	5.9229	6.3409	6.12226	6.19776	6.06502	6.10157	5.89721	6.13439	5.94036	6.23728	6.03727	6.07663	5.82124	5.98348	5.86261	5.5911	5.85986	5.73157
ENSGALG00000006165	1	1.51773	1.14048	1.60408	2.55252	2.62795	1.81567	1.05235	1.31217	1.01217	1.57418	1.43351	1.52595	0.450499	0.871069	0.50479	0.521443	0.419978	1.06461	0.289812	0.357288	0.249581	0.491093	0.118643	0.506318	0.012645	0.0333796	0	0	0.0107824	0.0282742	0.0208551	0	0.017268	0.0188063	0.0109358	0.00872098	0	0	0.0219837	0	0.00851675	0.00914459	0	0.00786504	0.01167	0.0192493	0	0.0553411
ENSGALG00000006181	1	5.3088	4.85665	5.19023	5.70053	5.84346	5.26037	4.61732	4.75692	4.92621	5.10624	5.07695	5.06365	4.66983	4.95495	4.84439	4.59206	4.73797	5.09817	4.63594	4.7258	4.65875	4.84293	4.35703	4.8216	4.4436	4.47212	4.54115	4.52622	4.51089	4.54315	4.76206	4.70535	4.6767	4.61698	4.38705	4.55281	4.73415	4.5462	4.67623	4.66007	4.5818	4.64315	4.99816	4.34319	4.80067	4.78415	4.68689	4.50209
ENSGALG00000006188	1	4.76304	4.9445	5.16762	5.28264	5.45109	5.3534	4.59899	4.91827	4.74913	5.02381	4.77104	5.05954	4.21639	4.74883	4.58049	4.27717	4.23074	4.93676	4.15809	4.2883	4.0907	4.11744	3.79411	4.26579	3.6862	4.08853	3.85802	3.46845	3.52067	3.65543	4.14023	3.77387	3.91278	3.51256	3.38496	3.94611	4.12175	3.99359	4.00021	3.5822	3.5722	3.9916	4.1626	3.77766	3.87394	3.62763	3.43237	3.66664
ENSGALG00000006190	1	1.97781	1.74119	1.74171	2.22534	2.02054	1.60104	1.45203	1.0182	1.38212	1.18137	1.22796	1.25709	1.01239	1.14045	0.672547	1.11746	0.566251	1.16451	1.13733	0.760856	0.759574	0.703031	0.796415	0.85825	0.683683	0.899525	0.505049	0.247209	0.470705	0.363988	0.247101	0.446217	0.286912	0.0677205	0.151788	0.292088	0.180669	0.116481	0.225445	0.166547	0.258058	0.217196	0.0329258	0.188543	0.0833803	0.0695041	0.187555	0.203922
ENSGALG00000006192	1	1.27203	1.68593	2.22675	2.58824	2.73257	2.71892	1.26681	1.84079	1.66489	1.89784	1.87271	2.09466	1.16059	1.56231	1.49734	1.04901	1.11371	2.19909	1.03411	0.896912	0.710681	1.04686	0.67333	1.46645	0.187821	0.328572	0.0254724	0.0309816	0.0609377	0.194057	0.0998799	0.0981536	0.0809135	0.119876	0.115945	0.0876156	0.151386	0.122095	0.0847468	0.0324351	0.0756281	0.252539	0.06141	0.0783909	0.0471302	0.0672936	0	0.114118
ENSGALG00000006216	1	0.216129	0.651891	0.791353	1.1152	1.10296	0.841384	0.285808	0.41397	0.644046	0.399612	0.507761	0.350221	0.33906	0.473043	0.14035	0.375249	0.301543	0.478436	0.156508	0.446989	0.204591	0.351331	0.372391	0.517107	0.15764	0.047794	0	0.0555281	0.0467985	0.0408539	0.0458809	0.0703684	0.075148	0	0.0921866	0.181358	0.0381045	0	0.0484622	0	0.073401	0.0398087	0	0.131644	0	0	0	0.0351905
ENSGALG00000006217	1	0.672419	0.953107	1.02292	1.63802	1.63851	1.30408	0.74617	0.672756	0.63462	0.675563	0.596939	0.653289	0.383053	0.820017	0.68046	0.370578	0.38432	0.6023	0.153058	0.820752	0.804743	0.381047	0.757168	0.773958	0.0533791	0.339394	0.0864301	0.106535	0.255641	0.079197	0.0449826	0.228671	0.0373767	0.189934	0.133071	0.143713	0.073677	0.0701603	0.263075	0.417269	0.0718845	0.185618	0.0755997	0.247488	0.273975	0.119656	0.316013	0.0677855
ENSGALG00000006239	1	0.56648	1.45383	1.13137	1.77799	1.73289	1.97609	1.14519	1.43321	0.302771	1.16631	1.38238	0.932519	0.410328	1.32982	0.775526	0.993195	1.19247	0.83076	0.842488	1.05293	0.0800029	0.632164	0.586239	0.724189	0.651584	0.589276	0.128528	0.232333	0.135985	0.465557	0.255368	0.802816	0.523569	0	0	0.396447	0.211418	0.153874	0.203774	0.1016	0.208753	0.220665	0	0.276484	0.144929	0.285763	0.114058	0
ENSGALG00000006242	1	3.71059	4.97669	5.26112	6.53953	6.61569	5.9305	4.47263	4.86306	4.89176	5.49392	5.02423	5.14164	4.10009	4.62789	4.14982	3.87448	3.79523	5.28527	2.98542	3.82544	3.09228	3.98739	3.90119	4.2287	2.01062	1.80561	0	0.850961	1.01624	1.60086	1.01945	1.75241	1.25157	1.91348	1.29397	1.86584	1.18022	1.36122	1.25199	0	0.730358	1.96255	0.939604	1.02693	0.768364	0.669026	0.494906	1.06762
ENSGALG00000006250	1	8.12666	8.22086	8.36927	8.40641	8.69503	8.37804	8.63751	8.24551	8.17009	8.26493	8.50303	8.08866	7.83538	8.22664	8.28343	7.88057	8.24302	7.98934	7.80331	8.07919	8.08439	8.15666	8.22251	8.39338	7.39062	7.84005	7.561	7.44942	8.14582	7.53174	7.43234	7.84519	8.01539	7.39388	7.68761	7.86745	7.38074	7.56711	7.68835	7.50104	7.71192	7.74936	7.11043	7.46193	7.40603	7.13713	7.64344	7.24908
ENSGALG00000006312	1	7.06916	7.31558	7.23853	7.63846	7.7457	7.30708	7.25555	7.15394	7.09433	7.29115	7.32178	7.15461	6.82201	7.17427	7.10148	6.99477	7.1816	7.30262	7.09727	7.19239	7.21064	7.05842	7.30623	7.26712	6.96845	7.18012	6.95293	6.75871	7.14876	6.83977	6.93463	6.93944	6.82365	6.49708	6.87667	7.02166	6.67119	6.66794	6.61377	6.41232	6.79469	6.79756	6.38614	6.37845	6.27851	6.34848	6.39762	6.57655
ENSGALG00000006334	1	6.51569	6.39428	6.54556	6.57771	7.07137	6.75773	6.71999	6.35315	6.2876	6.07839	6.59388	6.40979	6.11368	6.22889	6.21057	5.4068	6.1702	6.29974	5.58939	6.04922	5.72096	5.37148	6.21214	6.08305	5.05591	5.85367	5.49287	4.54934	5.07232	5.04145	5.38138	5.29733	4.92183	4.40428	5.23406	4.9277	5.01317	4.99742	5.12383	4.5477	4.57877	4.60446	4.91877	5.00144	5.16753	4.74412	4.75024	4.60071
ENSGALG00000006341	1	0.855857	1.27298	1.03474	2.34001	2.21275	1.87649	0.503655	1.08389	0.799239	1.23755	1.38009	1.52026	0.797794	0.835717	0.486192	0.75679	0.784492	1.29265	0.432611	0.484199	0.173624	0.751084	0.858142	0.534705	0.370637	0.426487	0.567149	0.336797	0.0783598	0.471621	0.149036	0.441093	0.238746	0.225884	0.152947	0.0937999	0	0.0892414	0.227921	0.140921	0.149512	0.159328	0.0656334	0.0566401	0.0836864	0.0349488	0.0978852	0.0862543
ENSGALG00000006356	1	5.17962	5.09746	5.41624	5.69987	5.93834	5.73919	4.89387	5.29936	5.1582	5.48673	5.41525	5.53598	4.86477	5.06902	4.91632	4.89318	5.10393	5.4486	4.86784	5.00182	4.77185	5.13453	5.005	5.12239	4.58504	4.76661	4.53069	4.46576	4.55244	4.54043	4.38253	4.58991	4.5481	4.34654	4.63064	4.60956	4.34618	4.30915	4.26881	4.29314	4.44124	4.31223	4.18342	4.14305	4.10786	4.09164	4.08523	4.18195
ENSGALG00000006363	1	3.41971	3.97501	3.6331	4.07263	4.11434	4.02744	3.07015	3.53805	3.18204	3.42961	3.49518	3.81359	3.13488	3.29643	2.95853	3.0206	3.18796	3.36949	2.86196	2.93288	2.79893	2.93054	2.62797	2.97933	2.42021	2.41888	2.09653	2.25105	1.8809	2.11229	1.99321	2.20862	1.97219	1.8538	1.99736	1.77218	1.88872	1.66917	1.87274	1.74903	1.61685	1.70958	2.04525	1.89511	2.00495	1.84013	1.7418	1.90457
ENSGALG00000006368	1	1.63159	2.38471	2.81004	3.25662	3.59056	3.02083	1.64332	2.10554	2.22857	2.62184	2.51786	2.53053	1.20613	1.86361	1.76686	1.60745	1.66216	2.65713	0.842753	1.10512	0.990481	1.31583	0.916843	1.75141	0.0794678	0.170034	0.171473	0.190157	0.165022	0.436545	0.161652	0.304288	0.368896	0.117176	0.163982	0.300065	0.107486	0.152533	0.0939555	0.0256999	0.0542134	0.167524	0.0290059	0.0250489	0.0725922	0	0	0.134422
ENSGALG00000006394	1	1.25484	2.10441	2.9847	3.02112	4.03811	3.42108	1.36291	2.53184	2.06655	2.11756	2.63984	2.4708	1.23294	2.7978	2.16441	1.34152	2.18964	3.26475	0.829637	2.12226	1.06408	1.32245	1.08957	2.01218	0.0918453	0.231557	0	0.093653	0.155252	0.314935	0.0866675	0.118534	0.204827	0.0973678	0.0305667	0.296494	0	0	0.177891	0	0.0519118	0.0673786	0	0	0	0	0	0.0881965
ENSGALG00000006434	1	5.42644	5.20036	5.53715	5.907	6.028	5.73683	5.4149	5.08365	5.24974	5.29698	5.20454	5.44633	5.26349	5.25424	5.20422	4.99918	4.8851	5.4937	4.79763	4.96125	4.73431	4.96419	4.87967	5.17987	4.33307	4.86314	4.34249	4.27216	4.39788	4.45097	4.37533	4.35886	4.58652	3.54908	4.30198	4.15643	4.00531	4.1686	3.7692	3.10114	3.89196	4.03799	3.08197	3.34827	3.08854	2.32606	3.41991	3.37974
ENSGALG00000006446	1	7.75884	7.38755	7.4167	7.11867	7.29153	7.42432	6.81079	6.72964	7.08395	7.07699	7.2359	6.94049	6.71695	6.61788	6.74518	6.60994	6.43039	6.73314	6.55981	6.63564	6.57008	6.42596	6.31154	6.65832	6.14027	6.3221	6.32494	6.20524	6.03133	6.18429	6.46061	6.27333	6.67184	6.26236	6.24813	6.29772	6.44259	6.27112	6.53196	6.27364	6.25054	6.28434	6.59073	5.88417	6.38775	6.58139	6.20097	6.55946
ENSGALG00000006465	1	4.10406	4.14317	4.38332	4.68079	4.64997	4.48226	4.00162	4.11128	4.31985	4.28497	4.25873	4.16706	3.79867	4.06549	4.0167	4.02621	3.99221	4.27872	3.95039	4.23782	4.29285	3.9768	4.03514	4.12032	3.83205	4.14862	4.04626	3.82118	3.92383	3.92378	3.87361	4.07776	4.03908	3.62927	4.08553	4.23641	3.60426	3.82809	3.67014	3.58685	3.54074	4.00498	3.5421	3.42642	3.58813	3.4111	3.63012	3.70568
ENSGALG00000006479	1	1.74478	2.11432	2.09722	3.21856	3.16906	2.04879	1.95654	2.09708	1.68328	2.45301	1.77659	1.19962	1.35522	1.74263	0.854604	1.79484	1.05068	1.55906	0.884985	1.49843	0.699141	1.53806	0.856344	1.11123	0.0878701	0.348248	0	0	0	0.0985683	0.0374218	0.0293224	0.0619857	0.190073	0	0.0313403	0.120979	0.0299822	0.0784634	0	0	0.156528	0	0.159278	0.0412317	0.132904	0	0.0849152
ENSGALG00000006480	1	1.08173	1.21492	1.0655	1.71272	1.0923	1.45708	1.03021	0.695382	0.98564	0.737201	0.915428	1.06571	0.835179	0.899018	1.19186	0.821603	0.759133	1.23956	0.455106	0.708247	0.598192	1.03558	0.948585	0.870362	0.245518	0.370004	0.290771	0.329613	0.0974158	0.240361	0.120837	0.333215	0.255717	0.136726	0.25939	0.345512	0.146894	0.0482561	0.407254	0.404775	0.0495177	0.0528244	0.150073	0.077754	0.25359	0.0870004	0	0.117336
ENSGALG00000006512	1	10.7646	11.0976	11.0123	10.7944	10.7774	11.1723	10.5614	10.9262	11.0032	11.0435	10.7963	10.9174	10.3675	10.4596	10.5499	10.3901	9.90158	10.6478	10.4057	10.4296	10.4425	9.88741	10.2628	10.5311	10.1257	10.304	10.449	10.1816	9.44652	10.2077	9.98105	10.1748	9.9008	10.077	9.86694	10.3646	9.93667	10.0244	10.036	9.9246	9.75701	10.088	9.90491	10.0418	10.022	9.65177	9.82239	10.2485
ENSGALG00000006565	1	1.79509	1.6327	1.94231	2.54209	2.41294	2.19517	1.82863	1.79196	1.6197	2.16737	1.91129	1.60139	1.33708	1.41549	1.1809	1.42039	1.2462	1.70191	0.891815	1.05624	0.886099	1.33567	0.910022	1.15469	0.936569	0.796763	0.224909	0.208209	0.303383	0.439759	0.339929	0.340038	0.230244	0.205395	0.210112	0.359931	0.361275	0.27436	0.179519	0.158139	0.404199	0.260357	0.0692178	0.36473	0.171708	0.0249815	0.136104	0.186232
ENSGALG00000006593	1	0.358046	0.572521	1.10073	1.67724	1.47889	1.5722	0.579511	0.871068	0.894448	1.45462	0.865746	1.16766	0.558795	0.854511	0.783473	0.577404	0.699554	1.23587	0.493732	0.817505	0.300041	0.884608	0.317455	0.952299	0	0.132721	0	0.0519152	0	0.0385439	0	0.033445	0.0528395	0.0193656	0	0.070584	0	0	0	0	0	0.0187749	0	0.0161392	0.0476315	0	0	0.0165351
ENSGALG00000006596	1	7.90773	8.08854	7.92931	7.80097	8.04234	8.0204	7.92098	7.93734	7.97365	7.87823	7.90871	7.80242	7.62811	7.66825	7.81272	7.58773	7.41745	7.78228	7.45085	7.52343	7.3555	7.47553	7.64251	7.62231	6.88623	7.43422	7.06168	6.93514	7.00091	7.1767	7.04618	6.95068	7.06631	6.95905	6.95102	7.23049	7.02775	6.93152	6.92171	7.08278	6.91698	7.13512	7.05592	6.74155	6.83415	6.76478	6.81044	6.89589
ENSGALG00000006617	1	6.2629	6.54295	6.52424	6.76954	7.08762	6.48753	6.09043	6.25494	6.31154	6.29256	6.34625	6.01568	5.78651	6.32964	6.31046	6.04045	5.99752	6.39682	5.81677	6.25532	5.93949	6.03487	6.05348	6.24673	5.46127	6.03076	5.5253	5.34376	5.85981	5.68028	5.66064	5.62817	6.03534	5.54616	5.79619	5.9316	5.69218	5.89076	5.86611	5.78785	5.94507	5.91884	5.52701	5.54821	5.33437	5.29306	5.67988	5.54369
ENSGALG00000006688	1	4.81898	5.16337	5.17774	5.52268	5.88159	5.27761	5.30669	5.23487	5.15929	5.106	5.1509	5.05671	4.74411	5.03471	4.98885	4.86034	5.0395	5.13613	4.63926	5.07457	4.51701	4.83805	5.14928	4.99226	4.50084	4.60991	4.1064	3.96488	4.349	4.21826	4.08695	4.52671	4.09859	3.98932	4.25404	4.05875	4.09518	4.21973	4.01019	3.91805	4.07456	4.05379	3.79595	3.98851	3.99863	3.39307	4.00668	3.91783
ENSGALG00000006777	1	6.11026	6.40525	6.40261	6.56196	6.82946	6.38307	6.13384	6.17022	6.28519	6.16373	6.23918	6.18407	5.44426	5.97052	5.9333	5.64323	5.86215	6.11767	5.41132	5.97127	5.83743	5.756	6.13706	5.85999	5.35008	5.7157	5.12881	5.17837	5.48637	5.43924	4.93594	5.44641	5.30058	5.11814	5.46482	5.45707	5.04509	5.34495	5.10041	5.24156	5.26027	5.30523	5.28911	5.38337	5.19012	5.73185	5.27066	5.01022
ENSGALG00000006782	1	5.81955	6.16515	6.01142	6.1361	6.37015	6.05792	5.98445	5.9698	6.04775	5.9276	6.01513	5.84338	5.62722	5.76291	5.9236	5.66081	5.75451	5.80904	5.67206	5.97719	5.88731	5.67613	5.87127	5.84387	5.66687	5.98584	5.77622	5.61229	6.13793	5.84111	5.57739	5.81125	5.6347	5.56371	5.87203	5.96869	5.44554	5.5465	5.42861	5.61396	5.56778	5.55881	5.49724	5.42236	5.34608	5.51384	5.49777	5.57644
ENSGALG00000006799	1	7.28751	7.29546	7.43291	8.12508	8.00658	8.20242	6.76472	7.58963	7.30993	7.93408	7.74706	8.09139	7.19317	7.16476	7.02939	7.10169	7.00525	7.7786	6.77908	6.37085	6.50032	6.6355	6.55703	7.021	5.82317	6.13375	5.74909	5.89998	5.56182	5.83059	5.87942	5.72841	5.68624	5.7546	5.71376	5.75383	5.76621	5.51859	5.57694	5.55404	5.47013	5.60924	6.08089	5.62971	5.85242	5.66799	5.43293	5.92736
ENSGALG00000006848	1	2.21128	2.50581	2.56951	2.99183	3.35251	2.79103	2.4284	2.46202	2.41538	2.37511	2.49764	2.64129	2.43551	2.57193	2.38368	2.57744	2.79241	2.76028	2.40986	2.52101	2.22315	2.36534	2.3696	2.45694	2.106	2.2193	1.91201	2.09861	1.69385	1.88325	1.87327	2.04825	1.74638	1.62008	1.8183	1.53658	1.94475	1.58192	1.81774	1.84047	1.893	1.67257	1.74023	1.79375	1.75241	1.52589	1.70633	1.80271
ENSGALG00000006851	1	0.89418	0.998606	1.00724	1.41703	1.81375	1.38443	0.455398	0.420249	0.738072	0.744511	1.08592	0.795741	0.752173	0.842658	0.58972	0.710411	0.605348	1.25854	0.542882	0.310958	0.320966	0.673683	0.311064	0.801679	0.172092	0.267773	0.194711	0.0986408	0.247084	0.266307	0.149267	0.113683	0.177055	0.233726	0.1262	0.158943	0.353845	0.233953	0.292271	0.242468	0.177128	0.23852	0.281233	0.162362	0.155208	0.296432	0.283903	0.146793
ENSGALG00000006855	1	1.64752	1.3974	1.6153	1.46294	1.9395	1.55109	1.31463	1.70716	1.57428	1.44215	1.77438	1.51807	1.63387	1.50322	1.7112	1.52242	1.46891	1.34144	1.43371	1.23913	1.26083	1.59257	1.19045	1.30645	1.17399	1.18723	0.84091	0.860131	0.890118	0.946339	0.993981	0.670265	0.82424	0.514488	0.73271	0.54451	0.711316	1.07666	0.774626	0.710244	0.842423	0.656198	0.315964	0.61356	0.436889	0.379003	0.607004	0.678242
ENSGALG00000006973	1	2.9134	2.86089	3.28713	4.61234	4.69171	3.87709	2.57963	2.94252	2.93667	3.45165	3.48957	3.35631	2.13687	3.04247	2.52392	2.35973	2.593	3.35443	1.83593	2.31771	1.82087	2.42619	2.03979	2.68665	0.737366	0.535322	0.317164	0.354658	0.355684	0.584444	0.492621	0.608078	0.560999	0.910726	0.695451	0.73838	0.452544	0.569702	0.719159	0.566031	0.782335	0.95077	0.668837	0.334333	0.656732	0.729072	0.550955	0.545028
ENSGALG00000006983	1	0.800002	0.851901	1.26198	1.45838	1.47046	1.60996	1.2743	0.734182	0.916034	0.908837	0.892738	1.09828	0.395761	0.641778	0.7151	0.725464	0.704007	1.11842	0.433632	0.488532	0.148915	0.845617	0.0552377	0.645125	0.0316543	0.0282037	0	0	0.0957476	0.0420609	0	0.0409755	0.220142	0.0425955	0.230788	0.0775337	0.114426	0.109	0	0.0716833	0.0841306	0.0812274	0.119843	0	0.0526977	0.043957	0.0229713	0.0362813
ENSGALG00000007003	1	0.862957	0.542273	0.805106	1.23565	1.44746	1.19546	0.9133	0.73453	0.498275	0.733597	0.657064	1.07731	0.328067	0.672164	0.169102	0.407887	0.485	1.11709	0.319686	0.339806	0.151559	0.476303	0.219139	0.361374	0.0792205	0.104074	0	0	0	0	0	0	0	0.0300638	0	0.0277764	0	0	0	0	0	0.113262	0	0	0	0	0	0.0507113
ENSGALG00000007017	1	5.45818	5.49962	5.51082	5.84751	5.94008	5.59656	5.43701	5.46008	5.37384	5.43473	5.28429	5.42525	5.42296	5.56086	5.3864	5.19255	5.4152	5.39462	5.30155	5.30377	5.22229	5.43986	5.32586	5.20159	4.97347	5.08822	4.78963	4.72167	4.62284	4.92941	4.84364	5.11336	4.63824	4.48526	4.6614	4.73517	4.83097	4.87387	4.40321	4.43865	4.54267	4.59839	4.31819	4.64448	4.42345	3.80997	4.44948	4.52397
ENSGALG00000007040	1	5.78785	5.84884	5.924	6.37289	6.56238	6.20067	5.67528	5.77342	5.80182	6.04551	6.11114	5.81658	5.59482	5.70804	5.6108	5.51444	5.64441	5.80983	5.32533	5.40956	5.34929	5.4265	5.33447	5.49475	4.76358	5.19723	5.07413	5.03779	4.99166	5.00888	4.86511	4.92834	4.94809	4.65454	4.84807	5.0176	4.66469	4.49586	4.83962	4.40781	4.46536	4.6443	4.67823	4.28752	4.82301	4.55451	4.3787	4.54971
ENSGALG00000007042	1	2.02432	2.75675	2.65304	2.64569	3.59059	2.93202	1.95364	2.52079	2.10096	1.82284	2.38783	2.59728	1.72454	2.56443	2.11079	1.5445	2.04749	2.46353	1.42327	2.31736	1.71802	1.80524	1.76306	2.25755	1.41656	1.30998	1.1375	1.13234	1.25057	1.13292	1.19845	1.34366	1.70411	1.40626	1.51487	1.20861	1.5285	1.81149	1.7952	1.432	1.81018	1.62431	1.45074	1.35651	1.66404	1.27052	1.67057	1.53832
ENSGALG00000007078	1	3.92281	3.70905	3.86422	4.87438	5.08758	4.5769	3.90831	3.61207	3.41491	4.57628	4.67763	4.28751	3.17334	3.08103	3.42934	3.43701	3.66913	3.98328	2.87951	2.32159	2.36069	2.85946	2.80795	3.32551	1.38437	1.0807	0.376385	0.330392	1.07067	0.479093	0.418632	0.343794	0.583407	0.439431	0.839088	0.847301	0.490147	0.1274	0.319161	0.132004	0.58271	0.506144	0.353235	0.360639	0.29613	0.312569	0.23474	0.306386
ENSGALG00000007098	1	5.60027	4.9651	4.64325	3.62848	4.51455	4.86432	3.81658	3.96201	4.03716	3.7009	4.41613	4.15232	4.07973	3.6401	3.79763	3.04773	3.56225	3.78248	3.71877	3.39523	3.18543	2.73246	2.9333	3.52266	2.91564	2.33135	3.01384	3.28347	3.27948	3.01957	3.27032	3.45718	3.31567	2.14084	3.22827	3.16298	2.94719	2.55079	2.74663	2.06908	2.84806	2.56121	2.32636	2.32929	2.02504	0.871793	2.53076	1.99333
ENSGALG00000007116	1	1.9383	1.18651	2.10778	2.31811	2.52326	2.19778	1.59986	1.37084	1.62801	1.90032	1.75713	1.62566	1.39194	1.41992	1.84099	1.28074	1.28772	1.10492	0.777079	0.888005	1.03377	1.13967	1.28553	1.39934	0.917293	0.315995	0.97687	1.033	0.987566	0.899365	0.90304	0.787625	0.89788	1.19768	1.10619	0.924194	1.27169	1.01778	1.36945	1.08832	1.27542	1.10632	1.02825	0.801766	1.20209	0.419252	1.39661	0.858031
ENSGALG00000007124	1	5.90219	6.10687	6.14531	6.24614	6.55234	5.88256	5.98889	5.7081	5.75836	5.93347	5.89057	5.31179	4.90454	5.30485	5.18333	5.08097	4.95865	5.23596	4.19886	4.82766	4.11904	4.70015	5.05499	4.89087	3.7635	3.48361	3.71061	3.61228	4.1232	3.71717	3.89795	3.95921	3.78497	3.76897	4.04121	3.92485	3.90394	4.09878	3.9593	3.99921	4.25083	4.02874	3.97796	4.12945	4.00311	4.47506	3.96578	3.93376
ENSGALG00000007127	1	3.50907	3.3624	3.66933	3.80436	4.07578	3.94676	3.41191	3.73406	3.55632	3.65224	3.90198	3.81412	3.12649	3.49146	3.39457	2.80424	3.32671	3.7894	2.93672	3.1415	2.8767	2.77541	2.83186	3.38494	1.95727	2.9995	2.40264	1.73926	2.36211	2.08333	1.85095	2.76128	2.25975	2.2022	2.24681	2.11002	1.54429	2.54601	2.17696	2.43227	2.29832	1.44234	3.51806	3.88689	3.38006	3.22667	2.93605	2.59207
ENSGALG00000007141	1	0.621944	0.730353	0.706296	1.17228	1.2013	1.03051	0.388006	0.466498	0.371638	0.721362	0.418554	0.755422	0.10108	0.311727	0.158483	0.159527	0.24605	0.695737	0.170324	0.254073	0.209913	0.165876	0.118312	0.233031	0.0789347	0.0502857	0.0923363	0.0457024	0.149541	0.0375134	0.0470476	0.149273	0.0621966	0	0.0776426	0.115042	0.0262499	0.0227882	0	0.00802381	0.00776871	0.0272015	0.00911472	0.0311382	0.0231482	0.129409	0.0166234	0
ENSGALG00000007167	1	4.57589	4.24174	4.08038	4.49661	4.56624	4.59046	3.94429	4.23248	4.11699	4.52928	4.61892	4.49071	4.40695	4.31998	4.04177	4.1362	4.24246	4.19125	4.25257	3.72258	3.92805	3.82297	3.42375	4.16575	3.92114	3.68794	3.68592	3.72365	3.35051	3.66192	3.76458	3.42389	3.44728	3.12554	3.58529	3.43398	3.59176	2.85323	3.12775	3.15315	3.01875	3.12242	3.30797	2.83032	2.98148	2.96757	2.96741	3.30256
ENSGALG00000007195	1	5.19556	5.56236	5.48088	5.72141	5.81921	5.55669	5.34637	5.42022	5.49021	5.5123	5.45689	5.47931	5.28126	5.58663	5.50896	5.39457	5.3974	5.71148	5.18393	5.54221	5.28812	5.49819	5.60684	5.46036	5.27858	5.42228	5.26209	4.96784	5.02085	5.21159	5.07285	5.26424	5.26735	5.03948	5.15255	4.98683	5.1986	5.23151	5.14396	5.09643	5.05372	4.9465	5.18904	5.16265	5.04288	4.99801	5.07036	4.99811
ENSGALG00000007226	1	1.44789	2.12197	2.3376	3.42784	3.61847	3.00153	2.16379	2.58014	1.69333	2.97972	2.37653	2.42663	1.07893	1.98513	1.41442	2.28379	1.90891	2.46207	1.04651	1.73198	1.1746	1.90243	1.08485	2.11662	0.12453	0.263917	0	0.112044	0.0551223	0.307041	0.047345	0	0.0871116	0.393969	0.100713	0.190028	0	0	0.153133	0.0808599	0.126739	0.229726	0	0.0397448	0.102282	0.049108	0.0804327	0.0710773
ENSGALG00000007234	1	4.16138	4.19331	4.59112	4.8815	4.75602	5.18569	4.05791	4.76349	4.44348	4.9102	4.69458	5.1628	4.25196	4.49409	4.23816	4.31922	4.13377	4.93269	4.15606	4.09497	3.91679	4.21128	3.93702	4.52597	3.64452	3.51068	3.35109	3.40543	2.88579	3.47445	3.40917	3.26031	3.13369	3.2712	3.13756	3.22384	3.36758	3.36761	2.96494	3.07912	2.94168	3.07134	3.31368	3.3048	3.10289	3.06961	2.82631	3.1927
ENSGALG00000007246	1	5.69438	5.926	6.02922	5.99315	6.07269	6.11155	5.88416	5.8371	5.87328	5.85331	5.91116	5.91424	5.5882	5.75315	5.75041	5.48109	5.5364	5.59836	5.47666	5.59246	5.50077	5.41025	5.52702	5.42004	5.39868	5.67578	5.32504	5.30493	5.35743	5.33799	5.24273	5.54853	5.31133	5.01878	5.29793	5.27154	5.1952	5.32838	5.22841	5.00012	5.16062	5.10187	5.09668	5.36079	5.23637	5.08809	5.17011	5.07475
ENSGALG00000007288	1	0.438384	0.736089	0.941658	1.14156	1.78461	1.14905	0.386267	0.529785	0.423496	0.365083	0.635955	0.656455	0.175405	0.160872	0.342755	0.242766	0.158007	0.605621	0.0525749	0.316993	0.201581	0.282611	0.243734	0.19476	0.0534572	0	0	0	0.0461608	0	0	0.167407	0.0372496	0	0.0908431	0.0370889	0	0	0	0	0.0363734	0	0	0	0	0	0	0.0342492
ENSGALG00000007308	1	5.66432	5.86133	5.67915	5.97508	6.2359	6.11229	5.46619	5.93093	5.5723	5.59381	5.88674	5.84962	5.47713	5.62162	5.45087	5.49212	5.69444	5.73139	5.42639	5.28918	5.16911	5.22925	5.47183	5.49698	4.7076	5.1207	4.69845	4.74294	4.519	4.67686	4.71559	4.77549	4.61898	4.94745	4.71054	4.73309	4.80185	4.76794	4.79406	4.7624	4.71244	4.64872	4.86144	5.0284	5.00849	5.09225	4.74483	5.01967
ENSGALG00000007324	1	1.25544	1.88288	1.82223	3.12102	3.0416	2.44069	0.96454	1.28336	1.40115	1.48998	1.46545	1.66257	0.984476	1.29543	1.15014	0.851569	0.793645	1.52939	1.05605	1.11942	1.20747	0.942218	0.933256	1.20796	1.32878	0.441494	0.949295	0.557407	0.50529	0.340042	0.646644	0.839786	0.487225	0.0682369	0.753476	0.966116	0.326822	0.389897	0.183307	0.150461	0.248092	0.358337	0.0260206	0.114335	0.110746	0.0419828	0.227715	0.181925
ENSGALG00000007358	1	0.311008	0.691873	0.565658	0.532942	0.905003	0.761561	0.342811	0.532599	0.424276	0.498348	0.839136	0.642871	0.393129	0.268571	0.268762	0.292659	0.434254	0.612925	0.361298	0.276316	0.165112	0.319126	0.341044	0.370838	0.101531	0.0195955	0.0717305	0.128919	0.0561273	0.0912632	0.0367024	0.0144249	0.103846	0.0759714	0.104605	0.0898364	0.0849377	0.0146696	0.0890964	0.0141064	0.108651	0.0787004	0.029736	0	0	0.0622167	0.0476193	0.0650413
ENSGALG00000007361	1	0.437513	0.432001	0.496182	1.00781	1.03955	1.14154	0.69643	0.922856	0.623058	0.501322	0.765859	0.973291	0.567694	0.535437	0.199444	0.640902	0.821753	0.974837	0.320673	0.502525	0.326111	0.54365	0.486784	0.40082	0	0	0	0	0.101611	0	0	0	0.0826253	0	0.0984581	0	0	0	0	0	0	0	0	0	0	0	0	0
ENSGALG00000007383	1	6.49849	6.69469	6.7169	7.11396	7.50454	6.29734	5.02365	5.0276	5.54046	5.57526	5.84296	5.22946	4.96117	5.7491	5.79345	4.82954	5.53346	5.40485	5.27419	5.92871	5.14892	4.97217	5.42653	6.20623	4.33167	3.71739	2.84837	2.66226	2.60833	2.65079	2.68844	3.58885	2.28825	2.31494	2.76449	3.4246	1.58268	2.11766	1.72337	1.18145	2.35235	2.84822	1.25588	2.05217	1.69598	1.67568	1.65344	2.30087
ENSGALG00000007441	1	1.43216	1.38136	1.55192	2.19013	2.24808	1.94551	1.50995	1.62193	1.44608	1.89668	1.86077	2.14441	1.77894	1.72727	1.58364	1.60556	1.79639	1.99302	1.30304	1.35064	1.22286	1.67804	1.48945	1.71251	0.741814	1.07221	0.790126	0.767094	0.46225	0.772522	0.772008	0.792233	0.648207	0.716589	0.712833	0.69194	0.855059	0.570574	0.756632	0.630585	0.630874	0.623538	0.739409	0.642446	0.756639	0.37686	0.512135	0.769083
ENSGALG00000007448	1	0.871803	0.488963	0.864577	0.486738	0.634294	0.816537	0.499491	0.35377	0.547541	0.433353	0.0836374	0.640717	0.319493	0.468654	0.463163	0.0953149	0.193007	0.500814	0.0987796	0	0.279836	0.0775024	0.182671	0.340982	0.0987443	0.0862928	0	0	0	0.144305	0.0849139	0	0	0	0	0.0698778	0	0	0	0.124892	0	0	0	0	0	0	0	0
ENSGALG00000007473	1	6.54824	6.86761	6.8296	6.68112	6.99075	6.84005	6.7255	6.69091	6.71583	6.63469	6.74495	6.70269	6.27776	6.47201	6.61248	6.30551	6.23436	6.62977	6.26448	6.56335	6.34503	6.29584	6.53616	6.53329	5.88814	6.43505	6.06049	5.6133	6.18031	6.03582	5.87977	6.11275	6.12598	5.88263	6.01363	6.04866	5.93315	6.0674	6.05283	5.98402	6.04613	6.01831	5.97426	6.04653	6.0403	5.7456	5.87042	6.10635
ENSGALG00000007476	1	7.23505	7.59285	7.83447	8.40522	8.58167	8.28587	7.47979	7.79599	7.61611	8.10159	8.00986	8.18512	7.16326	7.50798	7.39155	7.48752	7.44965	8.00884	6.67931	6.85345	6.66555	7.32432	7.12059	7.2664	5.68674	6.25781	5.79799	5.399	5.67722	5.73087	5.54014	5.58816	5.63634	5.72423	5.71509	5.76825	5.44183	5.3323	5.75981	5.75502	5.69049	5.63494	5.93804	5.93351	5.9453	5.62628	5.86959	5.65729
ENSGALG00000007507	1	4.56734	4.78903	4.70895	5.52655	5.58073	5.15608	4.02598	4.31182	4.32135	4.54641	4.54919	4.47951	4.22238	4.31804	4.19021	4.19428	4.11992	4.14234	3.85268	3.74154	3.63784	3.80771	3.3063	3.86528	2.36788	2.9755	2.57075	2.72152	2.27135	2.72803	2.60336	2.8355	2.80184	1.40457	2.08329	2.01576	1.97448	1.83987	1.50753	0.56313	1.35174	1.91499	0.47992	0.761977	0.600652	0.862042	0.433144	1.2169
ENSGALG00000007508	1	0.718096	0.808139	0.470636	0.564761	0.582192	0.553703	0.425635	0.35968	0.240441	0.207517	0.329784	0.364832	0.115769	0.307642	0.198265	0	0.155494	0.149025	0.102959	0.353719	0.115369	0.131072	0.0320931	0.38384	0.0975126	0.167271	0.0602746	0	0.130115	0.0249226	0.0548929	0	0.112272	0	0.131748	0.0231394	0.0232243	0	0.07893	0.0420249	0	0.0242236	0	0.0205967	0.0602896	0.168146	0.0706346	0.0212588
ENSGALG00000007513	1	6.47285	6.79967	7.0766	7.83198	7.99502	7.20375	6.62468	6.53369	6.57195	6.94422	6.78239	6.59298	5.96952	6.55894	6.29381	6.19648	6.1524	6.7016	5.5848	6.14797	5.65221	6.05493	6.043	6.3966	5.09225	4.93884	4.46582	4.91656	4.9426	4.88379	5.15952	4.74877	4.9949	5.20018	5.16991	5.01575	5.1888	5.11084	5.12014	4.87677	5.40505	5.21875	4.90832	5.3606	5.06663	4.09953	5.22289	4.80723
ENSGALG00000007525	1	2.43186	3.03076	3.45004	4.78136	4.90038	3.86529	2.53121	2.74856	2.83954	3.09893	2.95064	3.43217	2.16914	2.93255	2.21143	2.22385	2.26919	3.14382	1.54419	2.3951	1.45782	2.611	1.89807	2.65573	1.07661	1.51129	0.728204	0.750378	0.532767	1.12002	0.67619	0.746343	0.913429	0.535539	0.865045	0.839213	0.597116	0.74673	0.5112	0.119284	0.490342	1.10244	0.0593313	0.269385	0.516562	0	0.17159	0.601737
ENSGALG00000007541	1	7.20488	7.13795	7.21754	7.35571	7.61587	7.5394	7.08513	7.01452	7.13223	7.39755	7.49122	7.35016	6.91002	6.9248	7.07319	7.08003	7.22591	7.25653	6.88008	6.55977	6.88146	6.79051	6.87406	6.97317	6.71883	6.71361	6.61501	6.59559	6.65426	6.56985	6.68767	6.49027	6.71052	6.75102	6.64296	6.57245	6.67847	6.42951	6.92261	6.70994	6.72522	6.7383	6.61491	6.1922	6.73518	6.81423	6.69123	6.87607
ENSGALG00000007549	1	6.77087	6.82492	7.0026	7.31278	7.44808	7.34863	6.51135	6.64475	6.72788	6.94953	6.89865	7.07594	6.34872	6.68987	6.5004	6.44939	6.43004	6.89558	6.24083	6.30822	6.15002	6.42245	6.29547	6.53164	6.21181	6.24389	6.07879	6.05882	6.14779	6.19425	6.31802	6.09676	6.28538	6.60468	6.27486	6.38503	6.67671	6.35429	6.54727	6.70646	6.72294	6.59968	6.80982	6.01065	6.54854	6.99433	6.66833	6.75679
ENSGALG00000007593	1	2.88996	3.26811	3.14815	3.53344	3.22339	3.45959	2.46158	2.82862	2.99506	3.56254	3.15475	3.3068	2.5551	2.53264	2.32606	3.10959	2.10437	3.06624	2.28787	2.43417	2.43448	2.82611	2.29976	2.57442	1.83256	2.47319	1.781	2.60183	1.95566	2.41825	1.83956	1.74563	2.01627	1.95034	1.75118	2.42476	1.28152	1.50044	1.65009	2.00263	1.3238	1.75886	1.76631	1.31899	1.64076	1.94215	1.18482	1.95173
ENSGALG00000007618	1	3.24609	4.09095	4.62328	5.70948	5.97179	4.60279	3.82009	3.7548	3.72499	4.32892	3.96878	3.89716	2.52479	3.61991	2.7384	3.41264	3.1468	3.9323	1.64699	2.6235	1.968	2.84832	2.60388	3.26323	0.464937	0.468364	0	0.22191	0.12956	0.311809	0.499469	0.473336	1.06885	0.863034	0.809231	0.573705	0.292729	0.319221	0	0	0.415215	0.6688	0.15919	0.305821	0.266542	0.11613	0.161087	0.35424
ENSGALG00000007631	1	0.375507	0.45297	0.62458	0.666865	0.949794	0.600644	0.409444	0.562128	0.696625	0.692031	0.340006	0.519184	0.399693	0.504398	0.264439	0.433275	0.404628	0.452786	0.382571	0.170636	0.319903	0.151475	0.201065	0.418454	0.182495	0.342279	0.339638	0.268726	0.121099	0.190009	0.25178	0.202965	0.0679046	0.018658	0.192277	0.226984	0.0979882	0.0891897	0.0860187	0	0.06483	0.016686	0.121275	0.09062	0.107595	0	0.0522871	0.0933102
ENSGALG00000007638	1	4.92172	5.51774	5.559	6.08517	6.38333	6.00379	4.79851	5.36981	5.29546	5.64011	5.55757	5.73136	4.59572	5.13858	4.91344	4.67756	4.70241	5.52822	4.72285	4.76008	4.6367	4.70393	4.63437	5.20548	4.36168	5.07664	4.39259	3.90165	3.84054	4.2603	3.9089	4.07686	3.89545	3.84139	4.12171	3.89236	3.70435	3.80817	3.6726	3.6447	3.87959	3.66425	3.54031	3.83147	3.37062	3.24348	3.75249	3.18067
ENSGALG00000007647	1	1.2908	1.65186	2.09189	2.44341	2.97251	2.06293	1.25435	1.07445	1.70331	1.88839	1.63247	2.30049	1.06103	1.15263	1.02329	1.50003	1.27391	1.36071	0.500285	0.740129	0.230883	1.56268	0.945362	0.633981	0.137138	0.245893	0.330809	0.310895	0.143173	0.297034	0.186207	0.298479	0.295857	0.103758	0.17004	0.367318	0.360653	0.26671	0.183448	0.126517	0.281504	0.144637	0.103228	0.0997299	0.256586	0.094682	0.214126	0.0790648
ENSGALG00000007650	1	3.66956	3.5279	3.67646	4.29571	4.70011	4.12769	3.3612	3.49787	3.00855	3.51883	3.29491	3.93345	2.61508	3.07883	2.80242	2.63583	2.62107	3.68197	2.403	2.75719	1.90401	3.35022	2.99259	3.2232	1.24598	2.08159	1.30577	2.27416	1.19889	2.12924	1.87648	1.57703	1.81209	3.28835	1.71748	1.67233	2.432	2.42812	2.5235	3.40075	2.52276	2.24393	3.29111	3.02429	2.91176	3.82007	2.71854	2.55259
ENSGALG00000007680	1	2.08772	2.56184	2.46162	2.68632	3.28225	2.43074	1.92531	2.14028	2.39398	2.68922	2.43546	2.23127	2.2594	2.24626	2.06133	1.86474	2.00255	2.14719	1.54082	1.93719	2.06251	1.97212	2.50946	2.15251	1.23774	1.76992	1.952	1.37504	1.74866	1.51518	1.60538	1.59203	1.76617	1.01925	1.5118	1.69435	1.01942	1.15196	1.31889	0.834802	1.34437	1.78343	0.551109	0.681497	0.884141	0.322326	0.98613	0.836112
ENSGALG00000007687	1	7.09104	7.03764	7.07817	7.0335	7.38138	7.03305	6.93879	6.68506	6.78929	6.82067	6.97756	6.67019	6.47416	6.50688	6.57556	6.63086	6.68593	6.66877	6.32411	6.37827	6.39185	6.42344	6.67509	6.51486	5.95175	6.33512	6.01968	5.96241	6.2156	6.10948	6.01132	6.10661	6.22179	5.71681	6.1626	6.13122	5.83939	5.7471	5.78259	5.55755	5.83119	5.95419	5.81567	5.72081	5.72468	5.55801	5.64114	5.85969
ENSGALG00000007690	1	0.865963	1.90279	1.71217	2.80732	2.87341	2.21104	0.769294	1.29564	1.1366	1.15742	1.41301	1.34372	0.462955	1.01691	0.560384	0.713348	0.623449	1.34411	0.267842	0.728238	0.166622	0.726041	1.07447	0.824149	0.113921	0	0.0472506	0.0591905	0.0986912	0.043443	0.0491286	0.0382349	0.118937	0.16772	0.0498029	0.193184	0.156017	0.113828	0.101445	0	0.0782103	0.201054	0	0.0363729	0.105489	0.0445398	0.0422388	0
ENSGALG00000007695	1	6.25314	6.83547	6.44905	6.68589	6.99602	6.597	6.40047	6.46249	6.0527	6.30628	6.40533	6.08129	5.58218	5.81389	5.45066	5.868	5.64618	5.75118	5.26215	5.51602	5.0696	5.32305	5.85886	5.28967	4.97184	4.89926	4.54686	5.2845	5.37858	5.21135	5.18971	5.46	5.15639	4.60717	5.17662	5.60059	4.97855	4.78543	4.72735	4.492	4.77155	5.29531	4.97103	4.82762	4.86904	4.72117	4.60743	5.08837
ENSGALG00000007703	1	4.91343	5.28785	5.02542	5.6501	6.01307	5.03103	4.51298	4.44921	4.37895	4.4116	4.75125	3.96468	3.78654	3.8763	3.65688	3.81551	3.98375	3.63161	2.72666	3.28976	2.67072	3.06854	3.01957	2.87208	1.54436	1.73866	0.911993	1.44359	1.17504	1.35542	1.14345	1.51677	1.50159	1.59141	1.11124	1.69256	1.22729	0.724769	1.14075	1.06725	1.04544	1.34756	0.219962	0.661855	0.919896	1.12561	0.563293	0.747812
ENSGALG00000007728	1	2.33664	2.74558	3.0748	3.20961	3.31289	3.68843	2.2684	3.01423	2.55879	2.67378	2.7284	3.47226	2.02912	2.60889	2.08029	1.75337	1.70433	3.25227	1.60079	1.97343	1.21155	1.73778	1.50622	2.52223	0.548737	0.863361	0.408773	0.311499	0.310293	0.477262	0.590934	0.207766	0.343177	0.595374	0.297083	0.332096	0.481834	0.399245	0.437415	0.412804	0.37878	0.51893	1.00782	0.900414	0.898437	0.527431	0.484446	0.579965
ENSGALG00000007768	1	7.37047	7.67229	7.98815	8.35728	8.70159	8.10573	7.64227	7.62127	7.53553	8.04003	7.90332	7.85003	6.95636	7.68948	7.21171	7.39394	7.22247	7.97744	6.37152	7.12871	6.27473	7.13584	6.68287	7.28578	4.45235	5.69585	5.41259	5.03015	4.96333	5.40656	5.41555	5.72388	6.48135	4.1674	5.24065	5.12992	4.78435	4.76584	4.43466	2.52603	4.30836	5.32878	2.23286	2.64153	2.79296	1.28972	2.89199	4.03399
ENSGALG00000007796	1	2.96357	1.44974	1.96048	2.21955	2.97071	2.28904	1.26466	1.85441	1.54361	1.58999	1.86248	1.8622	1.04461	1.53219	1.09472	0.632304	1.22262	1.69268	0.80586	0.980577	0.744196	0.631723	0.713003	0.926552	1.199	0.275105	0.424929	0.378773	0	0.366997	0.909226	0.365818	0.170133	0.657988	0.672995	0.257329	0.800772	1.13194	0.496795	0.420967	1.11515	0.330444	0.526213	0.992617	0.497467	0.124855	0.94943	0.164178
ENSGALG00000007804	1	5.25879	5.5852	5.303	5.7468	5.55293	5.26674	4.77919	4.80263	4.9266	5.30603	5.36689	4.7896	4.51044	4.46392	4.76941	5.1409	4.59274	4.07439	4.05106	3.76537	4.1192	4.34847	3.82665	3.8501	3.1577	3.17212	3.28014	3.9149	3.48327	3.63004	3.60311	3.80492	3.74831	4.60273	3.23848	3.44097	4.08462	3.67249	4.35895	4.77412	4.20427	3.78243	5.17102	4.57486	4.89405	5.35402	4.55793	4.57642
ENSGALG00000007806	1	4.09692	4.6109	4.9672	5.7621	5.81659	4.55018	4.12357	4.30879	4.27121	4.53672	4.3973	4.02195	3.27703	4.17067	3.71911	3.9159	3.45213	3.70484	2.4141	3.65718	2.00117	4.00969	2.77423	3.16799	0.949661	1.8782	0	0.760721	0.304635	0.827895	0.304376	0.840594	0.365096	0.68589	0.841626	0.459401	0.538903	0.230724	0.444529	0	0.715716	0.663991	0	0	1.07946	0.391402	0.25435	0.118659
ENSGALG00000007817	1	0.595681	0.658381	0.862707	1.20176	1.40764	1.02386	0.868882	0.743442	0.902263	0.566202	0.541712	0.669469	0.456609	0.947397	0.521125	0.260562	0.662074	0.708357	0.0567165	0.501198	0.0570291	0.341227	0.43944	0.55269	0.219489	0	0	0.058522	0	0	0	0.0377663	0.0402117	0.043684	0	0	0	0	0	0	0.187285	0	0	0	0	0	0	0
ENSGALG00000007822	1	6.27526	6.07842	6.37851	6.66726	6.66583	6.47648	6.14535	5.99611	5.99435	6.08021	6.09461	6.26557	5.58265	6.08321	5.77608	5.59274	5.78889	6.12045	5.37051	5.72186	5.28426	5.69843	5.87496	5.76513	5.01479	5.74609	5.1932	5.04491	5.68069	5.34603	5.06669	5.1517	5.29117	4.92865	5.12126	5.06851	4.73703	5.24717	5.00205	5.03661	5.02596	5.09337	4.95704	4.98611	4.74205	5.0809	4.84121	4.8686
ENSGALG00000007841	1	3.02144	1.83931	2.08434	2.65177	2.84604	2.9702	1.86219	1.77149	1.45395	1.92837	1.75084	2.59561	1.29658	1.49539	0.935907	1.19532	1.13067	2.29482	0.989475	1.17323	0.533125	1.12948	0.61908	1.74485	0.251748	0.522571	0.58945	0.409061	0.264231	0.227347	1.13622	0.563306	0.77856	0.408478	0.528501	0.956778	1.37768	0.845754	0.888013	0.521547	0.795134	1.02242	2.255	0.712049	1.42095	1.42266	1.22042	1.7541
ENSGALG00000007853	1	4.06656	3.96638	4.39351	4.50381	4.90679	4.76622	3.53744	3.64446	3.85007	4.16881	4.14282	3.97766	3.33072	3.68858	3.70617	3.52601	3.30739	4.05995	3.02626	3.41784	3.55549	3.47447	2.98512	3.87448	2.55745	2.33079	2.49036	2.8783	2.67938	2.47232	1.99453	2.73011	2.45734	1.10896	2.54979	2.69771	1.0387	1.44263	1.19681	0.747913	1.28751	1.59593	0.496601	0.773245	0.814243	0.332668	0.736558	0.885807
ENSGALG00000007864	1	1.49585	1.88191	1.67704	1.74135	2.06221	2.34749	1.18485	1.61164	1.51985	1.51104	1.52507	1.87919	1.20594	1.58025	1.19658	1.11573	1.35393	1.66473	0.711613	1.16012	0.974344	1.07185	0.840479	1.05765	0.454492	1.03572	0.303364	0.610172	0.439027	0.61982	0.388083	0.73572	0.663512	0.574951	0.40178	0.595297	0.399247	0.379718	0.466474	0.414197	0.322263	0.412331	0.479644	0.59953	0.568514	0.432087	0.393845	0.976787
ENSGALG00000007887	1	5.20905	5.34605	5.35679	5.70008	5.74678	5.82577	5.17857	5.30212	5.26902	5.54584	5.36805	5.68945	5.33847	5.3408	5.29587	5.31652	5.26282	5.3961	5.21675	5.19635	5.10419	5.2544	4.98459	5.23657	4.90128	4.79157	4.74283	4.94638	4.7373	4.81026	4.68489	4.91539	4.94573	4.8775	4.79413	4.74645	4.79582	4.87267	4.80257	4.85188	4.71106	4.47339	4.94147	5.0505	4.83623	4.91216	4.6379	4.88295
ENSGALG00000007936	1	9.58825	9.40412	9.41228	9.5609	9.46002	9.77483	9.24727	9.50085	9.23212	9.53949	9.24481	9.49869	8.74184	9.15446	8.78373	8.68613	8.674	9.34352	8.7063	9.20982	8.8778	8.80568	8.67805	8.99348	7.83498	8.49048	8.39612	8.52321	8.28132	8.53396	8.40895	8.5254	8.41347	7.97769	8.19266	8.69678	8.11196	7.89954	7.89041	7.90754	7.81173	8.29836	8.16004	7.8623	7.87301	8.20419	7.5873	8.14012
ENSGALG00000007945	1	3.42635	2.74137	2.77231	3.58791	4.01567	2.86312	2.55056	2.19225	2.45367	2.59666	2.36907	2.44518	2.4242	1.70701	1.9585	2.01326	2.01133	2.41416	1.58821	1.04634	1.1566	1.54799	1.29805	1.79792	0.250223	0.439134	0.740966	0.298591	0.933847	0.616344	1.30212	0.179437	0.663322	0.939815	0.968072	0.770911	0.771572	0.94382	0.785335	0.975806	1.64429	0.527709	2.08053	1.72583	1.32481	0.890118	1.92214	0.330369
ENSGALG00000007965	1	7.82551	8.00932	7.86514	7.94268	7.94088	7.9908	7.7235	7.68342	7.63624	7.65452	7.73554	7.88505	7.38064	7.69735	7.25276	7.45231	7.42457	7.76582	7.00563	7.40426	7.09766	7.31049	7.27189	7.3854	6.60511	7.00937	6.92014	6.76635	6.88545	6.93845	6.74942	7.14883	7.05477	6.2963	6.84011	6.86447	6.50291	6.6045	6.31365	6.21581	6.34264	6.65219	6.3732	6.52483	6.35999	6.35264	6.1933	6.35271
ENSGALG00000007972	1	1.25059	1.42303	2.19036	3.1935	3.32947	2.30099	1.37653	0.931005	1.51691	2.09303	1.74049	1.70044	0.819701	1.09153	1.0013	1.09363	1.13784	1.71843	0.531741	0.626383	0.497033	1.06636	0.649316	1.25175	0.173704	0.0904561	0	0	0	0.058085	0.0217396	0.0337234	0.217838	0.184331	0.191717	0.105302	0.0539631	0	0.045406	0	0.0523972	0.127588	0	0.0640294	0.0711993	0.0199977	0.0920157	0.0166697
ENSGALG00000007976	1	2.31147	2.51002	2.65242	2.75581	3.20499	3.22792	1.95149	2.5897	2.78631	2.60195	2.64953	2.94836	2.45011	2.40611	2.50139	2.29693	1.97054	2.48586	1.55958	1.77468	2.07219	2.3556	1.64555	2.09337	1.03222	1.52903	1.05272	0.986504	1.27238	1.27418	0.724566	0.940409	1.00693	0.379497	0.848263	0.756864	0.429757	0.843084	0.907052	0.396871	0.672422	0.549885	0.228056	0.270372	0.338141	0.195896	0.498559	0.164903
ENSGALG00000008003	1	4.45012	4.46747	4.64207	4.67772	4.98476	4.47372	4.76518	4.43368	4.37031	4.32542	4.45632	4.3747	4.23621	4.35597	4.31438	4.19915	4.39349	4.37727	4.27986	4.52983	4.22246	4.36172	4.60503	4.54879	4.1832	4.16052	4.02739	3.87379	4.11872	4.05306	3.90718	4.08857	4.07552	3.91836	4.05939	3.94103	3.91984	3.8686	4.0638	3.96961	3.90784	3.84727	4.00159	4.05116	4.14122	3.79505	3.84874	4.03077
ENSGALG00000008005	1	4.22756	4.45952	4.33935	5.01733	5.55547	4.75679	3.77857	4.15147	3.71591	4.48294	4.22097	4.20439	3.02634	3.86441	3.46805	3.56171	3.59974	3.90563	2.94553	3.02755	2.70078	3.43216	2.79516	3.25534	2.77935	2.67184	2.35617	2.28852	2.32596	2.3311	2.63936	2.35573	2.28763	1.59473	2.25149	2.12039	2.40149	2.16063	2.2238	1.88718	2.34204	1.82416	1.7775	1.84693	1.76028	1.78574	1.73938	2.01892
ENSGALG00000008018	1	4.10356	3.47861	3.47562	3.48161	3.41842	3.14573	2.51629	2.54667	2.45799	2.77522	3.05266	2.1619	1.96229	1.95555	2.02539	2.01811	2.22011	1.78833	2.11152	2.39258	2.71092	1.54525	2.09995	2.39911	2.2142	1.9786	1.63596	1.47189	1.67026	1.38146	1.58184	1.84577	1.65084	0.763311	1.4811	1.5719	1.08523	0.903217	1.01304	0.784379	1.00764	1.1294	0.854365	0.985432	0.873399	0.622254	0.744491	0.672339
ENSGALG00000008039	1	4.86094	4.85501	4.98756	5.37258	5.50279	5.00154	4.77683	4.7685	4.70641	4.80672	5.00046	4.84219	4.81013	4.76607	4.68367	4.54083	4.99199	4.71429	4.68059	4.49416	4.68504	4.60636	4.87383	4.5874	4.50216	4.4957	4.30919	4.14945	4.08942	4.255	4.15206	4.34197	4.31559	3.95768	4.32471	4.21089	4.09956	3.91486	3.95744	3.71281	3.89701	3.81524	4.04691	4.02888	4.10472	3.68885	3.8257	4.07473
ENSGALG00000008043	1	3.87707	4.69057	4.88032	5.5732	5.66572	4.92541	3.56319	3.83088	4.02766	4.40067	3.91853	4.35022	3.23081	3.654	3.76984	3.31014	3.02811	4.26739	3.10106	3.37378	3.16045	3.39624	2.96517	4.16314	1.15494	1.554	0.658062	0.576625	0.608519	0.982171	1.00365	0.90007	0.791275	0.795874	1.10994	0.922988	0.883225	0.913484	0.848881	0.363231	0.878522	1.08179	0.0645948	0.610968	0.83542	0.181925	0.70397	0.746576
ENSGALG00000008049	1	3.26996	3.63155	3.58341	4.11837	4.54766	3.81031	2.9883	3.27994	3.24072	3.35446	3.29619	3.14276	2.66732	3.0963	2.75507	2.50662	2.92131	3.03563	2.721	2.5038	2.546	2.20231	2.82255	2.886	2.25825	2.53884	2.10819	2.03066	1.89874	2.10095	2.83806	2.42009	2.15829	1.94475	2.10772	2.19782	2.47041	2.04289	2.35674	1.9128	2.32388	2.13736	2.62698	2.33564	2.59932	1.95893	2.17052	1.94697
ENSGALG00000008073	1	5.70907	6.20703	6.20647	6.68977	6.80066	6.38796	5.99007	6.12006	5.99474	6.16195	6.12347	6.1643	5.89973	6.12525	5.86895	5.92832	6.04248	6.22936	5.80034	5.83508	5.66586	5.78009	6.00114	5.8464	5.61172	5.46274	5.2548	5.34048	5.12948	5.28878	5.3014	5.60233	5.29875	5.27352	5.40228	5.35355	5.36554	5.28228	5.27663	5.1545	5.16585	5.24849	5.59773	5.51317	5.48814	5.40081	5.14853	5.40567
ENSGALG00000008085	1	0.519831	0.545948	0.88848	0.914337	1.34833	1.25579	0.683252	0.785397	0.6594	0.456229	0.706288	1.30898	0.340916	0.405333	0.467014	0.196201	0.502547	1.06986	0.239244	0.299058	0.407043	0.197914	0.231727	0.341586	0.1159	0.302352	0.0386149	0.0475048	0.0985328	0.0356383	0.0586825	0.0154457	0.0967242	0.0351922	0.020396	0.0650052	0.0492807	0.0470787	0.0416038	0	0.0317389	0.0172569	0.0168565	0.0146607	0	0.0179084	0.0172088	0.0151195
ENSGALG00000008091	1	4.17714	4.32261	4.64355	4.6012	4.97846	4.16626	4.38253	4.09245	4.41414	4.08963	4.2643	4.02356	3.914	4.23129	4.13884	4.07616	4.36846	4.37427	3.57158	4.20293	3.98078	4.20147	4.40643	4.39042	3.44935	4.08576	3.78191	3.31116	3.82251	3.79373	3.28209	3.75667	3.56042	3.12707	3.94321	3.615	3.33809	3.4854	3.37366	3.09027	3.45006	3.42478	2.96445	3.25666	3.00409	3.22879	3.09008	3.0819
ENSGALG00000008103	1	3.15618	3.52483	3.5527	4.17418	4.4724	3.77546	3.57689	3.43569	3.55989	3.66259	3.7948	3.53208	3.15796	3.51014	3.16389	3.14475	3.35402	3.63508	3.10171	3.29855	2.96332	3.03671	3.36881	3.46185	2.76625	3.21237	2.6578	2.33741	2.46051	2.59012	2.33186	2.63356	2.42684	1.87563	2.44285	2.47913	2.0363	2.34847	2.19014	1.74818	1.91156	2.05516	1.72049	1.96147	1.73194	1.51006	1.74508	1.76754
ENSGALG00000008124	1	5.63867	6.08894	6.088	6.57864	6.91271	6.31861	6.06449	6.08793	5.94637	6.10162	6.23414	6.06098	5.81243	6.05595	6.05148	6.264	6.20132	6.03627	5.82317	6.02944	5.80693	6.227	6.26274	6.10635	5.60283	5.74756	5.08437	4.94947	5.65532	5.27495	5.06927	5.56147	5.56524	4.70484	5.35172	5.20218	4.71595	4.80313	4.8269	4.72234	4.93095	4.80231	4.59885	4.74186	4.65388	4.43246	4.73685	4.70303
ENSGALG00000008151	1	6.74033	7.24105	7.39861	7.74207	8.09692	7.46484	7.04922	7.13388	7.14988	7.16262	7.19492	7.10904	6.62712	7.00265	6.97204	6.74726	6.87492	7.10538	6.54838	6.97077	6.63664	6.91495	7.06871	7.03761	6.41838	6.58856	6.25978	5.97017	6.45712	6.26605	5.90895	6.51274	6.16626	6.07861	6.47585	6.2104	6.0806	6.188	6.25844	6.00978	6.32824	6.06632	6.15587	6.2647	6.33206	5.81965	6.21567	6.03321
ENSGALG00000008187	1	7.13347	7.25513	7.29711	7.47184	7.63008	7.49327	6.82938	7.07308	7.20306	7.25022	7.2617	7.2099	6.87818	6.89097	6.91284	6.81759	6.63343	7.07285	6.6373	6.58237	6.6155	6.55794	6.76668	6.74957	6.37546	6.58887	6.46722	6.22356	6.04938	6.29901	6.28008	6.0945	6.17477	6.05978	6.18212	6.30467	6.16061	6.19046	6.15425	6.06756	6.15455	6.1813	6.02697	5.48728	5.89515	5.76632	5.89632	6.03886
ENSGALG00000008198	1	4.83096	5.27631	5.73525	6.04552	6.19339	6.13226	5.19007	5.70499	5.43243	6.03371	5.89385	5.95984	5.06793	5.48039	5.1757	5.43547	5.32396	5.84295	4.72528	4.91688	4.44496	5.23142	4.47568	5.28627	3.65262	4.12095	3.45523	3.4626	3.2634	3.64808	3.31894	3.73704	3.54948	2.8428	3.21398	3.03415	2.90177	3.16422	2.85598	2.69077	2.58005	2.72845	2.534	2.59705	2.02822	2.14857	2.28638	2.40001
ENSGALG00000008201	1	4.71978	4.96282	5.0231	5.60979	5.59532	5.06755	4.78884	4.81063	4.86511	4.81596	4.88315	4.83202	4.40541	4.99795	4.73202	4.72027	4.96908	4.83374	4.52841	4.86047	4.95285	4.90955	4.97257	4.73624	4.74931	4.80402	4.38369	4.29356	4.58816	4.43804	4.28096	4.65231	4.59752	4.02784	4.61366	4.2035	3.95081	4.20012	4.2289	4.0312	4.28355	4.07765	3.88174	4.03404	3.98774	3.7324	4.09864	3.98207
ENSGALG00000008206	1	4.69161	5.98155	5.6776	6.74807	6.53395	5.77307	4.38765	5.10422	4.69376	5.27655	5.15518	4.93545	3.35876	4.89704	3.97928	4.42777	3.93049	5.11655	2.83221	4.28051	3.31024	4.57708	4.51042	4.7733	1.15933	2.76438	0.522812	0.906167	0.48815	1.46898	0.612201	1.32903	1.0651	1.57493	1.39649	1.22355	0.967509	0.860346	0.427572	0.0689043	0.609215	1.59311	0.148223	0.689674	0.832037	0.96113	0.221207	0.713234
ENSGALG00000008234	1	3.3724	3.40956	3.45404	4.40996	4.91794	3.65186	2.98193	2.69295	2.91567	2.60968	3.07981	2.48573	2.81618	2.95338	2.93933	2.66266	2.72853	2.80743	2.58864	2.74679	2.28387	2.19417	2.21495	2.69502	2.16159	2.32662	1.80183	2.11013	2.13103	1.98324	1.90104	1.9697	2.32979	1.80578	1.93388	1.96105	1.61262	1.79862	1.82024	1.45301	1.66961	1.80038	1.52716	1.65609	1.49187	1.73821	1.5577	1.7411
ENSGALG00000008236	1	6.77921	6.73781	6.77419	6.98246	7.09447	6.88153	6.68517	6.75004	6.72285	6.76238	6.7169	6.73691	6.16606	6.54147	6.52	6.2243	6.44474	6.61399	6.25556	6.52427	6.42405	6.279	6.27618	6.54995	6.31862	6.48543	6.26811	5.98775	6.26469	6.19066	6.34209	6.31131	6.34227	6.19425	6.31108	6.31905	6.42947	6.31808	6.30315	6.24852	6.37689	6.36364	6.35936	6.21992	6.25675	6.1718	6.34012	6.17195
ENSGALG00000008239	1	7.42719	7.63875	7.44695	7.27682	7.47246	7.5915	7.46859	7.44467	7.40041	7.23169	7.35432	7.48137	6.84524	7.15783	7.31378	7.05716	7.1651	7.27603	6.78445	7.14732	7.09415	7.11165	7.20952	6.98651	6.61537	6.98031	6.71672	6.46444	7.0564	6.77165	6.68092	6.84343	6.95155	6.70185	7.07091	6.97874	6.96305	7.0156	6.93953	7.01596	7.14451	7.04303	6.95925	7.0457	6.90918	6.93253	7.2111	7.00691
ENSGALG00000008254	1	4.93919	5.06806	5.28892	5.74267	5.71528	5.77782	5.06866	5.33635	5.21278	5.58148	5.38486	5.68518	5.13173	5.11769	4.95055	4.78808	4.90372	5.3827	4.88272	4.52303	4.55466	4.64979	4.48004	4.86521	4.60787	4.53132	4.30923	4.49599	4.19918	4.40288	4.29276	4.31103	4.15467	3.6644	4.13707	4.36678	3.9197	3.81791	3.69489	3.40657	3.52484	3.75108	3.5372	3.65417	3.55995	3.34455	3.26067	3.66061
ENSGALG00000008285	1	4.69149	4.54604	4.32015	5.13212	5.35827	4.62804	3.44489	3.46534	3.34643	3.48792	4.13072	2.97164	2.66865	2.44899	2.63187	2.53795	2.90499	2.86944	2.37477	2.53614	2.27835	1.9869	2.75877	2.41841	2.55181	1.23054	2.302	2.64912	2.23287	2.32257	2.8663	2.39817	2.44715	2.75809	2.81085	2.8743	3.23201	2.64894	2.67431	2.52617	2.71127	2.97081	3.18275	2.36357	2.93544	2.8386	2.75563	2.64696
ENSGALG00000008291	1	6.3296	6.30474	6.37993	6.25161	6.45681	6.4196	6.42471	6.47376	6.4031	6.10883	6.30909	6.29814	6.30228	6.43111	6.68271	6.26223	6.26919	6.26348	5.90268	6.25639	5.9051	6.41192	6.28901	6.24003	5.2642	5.72037	5.00492	4.75086	5.56921	5.08355	4.51544	5.03374	4.9814	4.96693	5.09101	4.2213	4.71267	5.09979	4.84582	5.10067	5.34657	4.44467	4.93647	5.05832	5.01066	4.9538	5.19276	4.54889
ENSGALG00000008293	1	0.777592	0.806905	0.632484	0.709963	1.01533	0.732411	0.44121	0.586699	0.269633	0.29925	0.456347	0.422424	0.162709	0.473609	0.216069	0.217559	0.313931	0.378913	0.237482	0.22079	0.35462	0.336542	0.289393	0.500487	0.169394	0.112134	0.125663	0.146888	0.0224747	0.196751	0.0356423	0.282858	0.253012	0.0390185	0.139074	0.181363	0.0601058	0.136407	0.0900645	0.0496013	0.0147342	0	0.0190148	0.0163736	0	0	0.0184244	0.0333582
ENSGALG00000008304	1	4.21241	4.24082	4.14615	4.72097	5.02679	4.6203	4.11488	4.08421	3.96481	4.11677	4.22642	4.33995	4.0311	4.10843	3.82369	3.92389	3.78949	4.21237	3.43558	3.47515	3.13709	3.52259	3.20237	3.62949	2.35744	3.24973	2.65412	2.8253	2.36867	2.85404	2.9501	2.53303	2.6387	2.15989	2.3579	2.6995	2.60118	2.29103	1.96375	2.27691	2.03786	2.6182	2.27962	2.07104	1.55034	1.4736	1.60925	2.01442
ENSGALG00000008357	1	5.08504	5.3399	5.30003	5.64256	5.75942	5.9777	5.0182	5.49032	5.2165	5.42909	5.47595	5.69616	5.06438	5.3783	5.23328	4.96512	5.15386	5.34327	4.9446	4.91283	4.97199	4.92366	4.37519	5.28052	5.05079	4.35217	4.29464	4.18588	4.1268	4.10753	4.14159	4.30351	4.17999	3.77711	4.17356	3.9662	3.94606	3.9163	4.17263	3.68067	3.92115	3.49073	4.12222	4.15661	4.3914	4.24472	3.8126	4.16677
ENSGALG00000008358	1	4.03319	4.23968	4.36426	5.08712	5.1499	4.54604	4.13259	4.10756	4.08754	4.17441	4.15117	4.31477	4.06607	4.21476	4.03676	4.17512	4.18815	4.21127	4.07851	3.90307	3.96727	3.97704	4.05967	4.20921	3.94144	3.83201	3.5575	3.68156	3.40627	3.71221	3.51613	3.82485	3.5058	3.36072	3.56066	3.65456	3.34227	3.21305	3.20453	3.23901	3.22185	3.1503	3.72026	3.65237	3.64602	3.66103	3.24925	3.52526
ENSGALG00000008368	1	4.94993	5.11173	5.32352	5.78103	5.77601	5.56208	5.01113	5.16616	5.23453	5.23334	4.99227	5.25328	4.74226	5.11717	5.11188	4.75439	4.49201	5.13748	4.37644	4.65909	4.33755	4.52849	4.24512	4.8239	3.89437	4.43096	4.03261	4.00821	3.77142	4.16656	3.73261	4.05746	3.98975	2.88147	3.55499	3.48309	3.02775	3.69387	3.21373	2.66564	3.00299	3.34728	2.19623	2.75859	2.34292	2.17469	2.56197	2.4779
ENSGALG00000008380	1	4.31826	4.46296	4.67494	5.23425	5.3861	4.69063	3.72209	3.67795	3.84902	4.13134	3.94772	3.95896	3.4073	3.40622	3.35014	3.22019	3.20321	3.89066	3.62411	3.53495	3.6515	3.05264	3.80327	3.70366	3.49053	3.03666	2.95529	3.09009	2.92161	3.08381	2.96543	3.33624	3.02653	2.39035	2.97558	3.00352	2.66049	2.29383	2.54011	2.02942	2.53294	2.50868	2.45851	2.58875	2.73391	2.11196	2.26083	2.3524
ENSGALG00000008386	1	3.15617	3.19936	3.57037	4.11138	4.22811	3.82147	3.13675	3.50955	3.17308	3.50801	3.31948	3.45921	3.02148	3.56691	3.19847	2.77785	2.99367	3.34872	2.81611	3.00125	2.55109	3.02722	2.74843	3.40805	1.87102	2.25312	1.53872	1.49823	1.58485	2.15611	1.77435	1.74495	1.81324	1.86799	1.72965	1.54404	1.20565	2.03173	1.92387	1.6166	1.7991	1.61524	1.49612	1.65976	1.6778	1.31293	1.85245	1.14053
ENSGALG00000008389	1	6.87076	6.86951	7.02831	7.15159	7.44307	7.27712	6.7008	7.00809	6.94177	6.9295	7.09491	7.07747	6.53275	6.8666	6.86207	6.65781	6.79607	7.11861	6.61865	6.65627	6.67837	6.59871	6.81682	7.1117	6.28892	6.58873	6.34422	5.99026	6.26622	6.20939	6.13878	6.12868	6.09805	5.82149	6.23439	6.45977	6.00226	5.97151	5.94604	5.83068	6.08291	6.26708	5.86672	5.70537	5.76726	5.6224	5.80527	6.12502
ENSGALG00000008409	1	6.08516	5.7729	6.37832	6.83891	6.9428	6.59083	5.88042	5.83916	5.92225	6.23991	6.13787	6.14622	4.68809	5.41501	5.42317	5.09257	5.26292	5.91762	4.75332	5.91395	5.40687	5.25737	4.81218	5.4785	4.58186	5.29408	5.27419	4.90604	5.93822	5.19588	4.77959	5.58827	5.26977	4.47298	5.13797	5.29919	4.49116	4.75171	4.90375	4.66886	4.77472	4.67001	4.0138	4.11002	4.96741	3.45798	4.44831	3.93143
ENSGALG00000008415	1	5.10374	5.45728	5.30393	5.79389	5.77057	5.95797	4.72178	5.43192	5.11453	5.60586	5.49586	5.81877	4.9287	5.03901	4.71196	4.76795	4.7453	5.35041	4.44898	4.05998	4.08855	4.41571	4.15302	4.37796	4.05088	4.37149	3.53671	3.9558	3.79139	3.99842	4.42689	3.69336	3.67166	3.72756	3.91112	3.78787	4.4403	3.77821	3.72426	3.49791	3.86917	3.61475	3.67238	3.38893	3.59343	3.4728	3.49961	3.63054
ENSGALG00000008417	1	0.767943	0.874831	1.17101	1.77747	2.01678	1.14211	0.534523	0.444645	0.494952	0.803393	0.798928	0.522038	0.346099	0.305546	0.437923	0.370416	0.471924	0.864321	0.256573	0.23179	0.282837	0.413689	0.109406	0.571393	0.239367	0.075244	0.0701919	0.112023	0	0.0840917	0.180903	0.142911	0.133569	0.0637259	0.0970861	0.0777744	0.0398512	0.0562308	0.0981727	0.0364309	0.21763	0.101255	0	0.0179901	0.0527994	0.0652839	0.0615635	0.0543651
ENSGALG00000008432	1	8.76848	9.02182	8.94692	9.04943	9.29053	9.34791	8.97133	8.98722	8.75828	8.9212	8.95451	9.02485	8.34212	8.61417	8.45105	8.10984	8.47414	9.00621	8.46404	8.55921	8.39441	8.054	8.97678	8.67901	8.03709	8.47149	8.04871	8.041	8.15487	8.20852	7.99813	8.17655	8.03198	7.74598	8.19523	8.63671	7.8135	7.64992	7.5931	7.63227	7.7438	8.09523	7.85653	7.80109	7.77449	7.6014	7.71537	8.03488
ENSGALG00000008438	1	4.77096	5.40503	5.4229	5.74401	5.96846	5.59453	5.15321	5.44322	5.28397	5.46652	5.53936	5.53705	4.91343	5.28747	5.1362	5.14006	5.18137	5.55931	4.96364	5.20438	4.99115	5.1657	5.3627	5.2764	4.96031	5.04163	4.58868	4.78922	4.5362	4.91346	4.63375	5.0069	4.67001	4.59807	4.74974	4.79045	4.57832	4.88264	4.3614	4.41695	4.39873	4.45151	4.52659	4.91263	4.57015	4.47936	4.36972	4.428
ENSGALG00000008443	1	6.93914	6.92097	6.91768	7.1806	7.51435	7.13984	6.94975	6.93429	6.85098	6.95045	6.97529	6.99597	6.63909	6.81585	6.5614	6.5587	6.69473	6.91689	6.66614	6.75069	6.58148	6.48653	6.85716	6.79196	6.52324	6.7593	6.46588	6.43694	6.26947	6.47961	6.398	6.6164	6.33818	6.57775	6.42939	6.4194	6.55967	6.38548	6.39567	6.36385	6.42668	6.36837	6.77067	6.83433	6.78937	6.42523	6.40288	6.63175
ENSGALG00000008444	1	2.14195	2.82455	3.59418	4.11465	4.61351	3.96795	2.75853	3.37526	3.1331	3.52005	3.38686	3.52019	1.93497	3.16185	2.9229	2.44191	2.75752	3.82506	2.002	2.49161	1.66777	2.53803	1.92932	3.09562	0.190015	0.491237	0	0.265749	0.184635	0.344997	0.0705248	0.347877	0.32018	0.27396	0.119464	0.304905	0.0591188	0.145139	0.211943	0	0.32946	0.659638	0.0409461	0.168897	0.127839	0.085972	0.101085	0.252876
ENSGALG00000008452	1	4.70634	4.9704	5.04633	5.2549	5.44186	5.18612	4.54021	4.60305	4.60807	4.84918	4.93172	4.8915	4.24514	4.54942	4.28877	4.33449	4.41508	4.61411	4.15335	4.18964	4.26523	4.34088	3.91138	4.35211	4.22013	4.19985	3.97944	3.73535	3.72199	3.88078	3.92241	3.89188	3.90461	3.6451	3.76271	3.98261	3.76961	3.66496	3.70298	3.61303	3.7395	3.636	3.69645	3.66295	3.61584	2.95112	3.59101	3.35503
ENSGALG00000008460	1	5.37714	5.50867	5.63876	5.77537	6.28655	5.67139	5.24075	5.30984	5.39688	5.12553	5.46235	5.31431	4.91929	5.11076	5.35726	4.88623	5.43205	5.25253	5.00088	5.02577	5.17357	5.01301	5.12609	5.00982	5.27321	5.01576	4.90565	4.54703	4.84869	4.6648	4.68887	4.87849	4.74548	4.25616	4.74309	4.72049	4.6036	4.62516	4.52308	4.11987	4.30029	4.4346	4.85441	4.53377	4.63254	4.09765	4.36606	4.21816
ENSGALG00000008462	1	0.424591	0.703825	0.977392	1.20277	1.83802	1.07821	0.785957	0.371568	0.544263	0.517889	0.564081	0.863948	0.342214	0.447773	0.542262	0.0639057	0.307862	1.00098	0	0.30656	0.0654991	0.202731	0.240203	0.306806	0	0	0	0	0	0	0	0	0	0	0	0	0	0.0436511	0	0	0	0.0946478	0	0	0	0	0	0
ENSGALG00000008477	1	5.27382	5.38212	5.78675	5.95797	6.01366	6.17591	5.52378	5.85611	5.63051	6.04776	5.89554	6.0905	5.4149	5.59452	5.44323	5.24364	5.51371	5.81034	5.08722	5.06788	4.99959	5.12245	5.02173	5.27517	4.59996	4.8733	4.54014	4.39558	4.27489	4.51207	4.39477	4.56474	4.35867	4.72567	4.39009	4.21451	4.50937	4.42741	4.45437	4.77481	4.412	4.04519	5.17211	5.09538	4.89501	4.88488	4.64438	4.73801
ENSGALG00000008496	1	4.56947	4.67558	4.83096	5.22478	5.25254	5.38107	4.66242	4.93465	4.76413	5.15867	5.13241	5.27384	4.77137	4.71395	4.73337	4.8143	4.83457	5.03335	4.55013	4.27508	4.40936	4.5775	4.49082	4.69564	4.06281	4.23956	4.11164	3.99667	3.72557	4.0269	4.26653	3.93232	4.12785	4.07515	3.9599	4.14325	4.04721	3.8432	4.06719	4.05181	3.94128	3.89181	3.99026	3.91384	3.96828	3.69836	3.76147	4.01841
ENSGALG00000008514	1	2.45685	1.83371	2.44453	2.95701	3.3245	2.65693	1.85391	1.71801	1.52094	1.66459	1.89389	1.71176	2.15609	1.75494	1.53476	1.67343	1.94248	1.66342	1.50367	1.21887	1.03987	1.84366	0.993677	1.56066	0.680821	0.530058	0.173996	0.491973	0.698477	0.538291	0.545521	0.613131	0.51956	0.129637	0.313967	0.449365	0.211055	0.231637	0.234731	0.0473765	0.385408	0.105958	0.0268004	0.176585	0	0.0809383	0.318547	0.194383
ENSGALG00000008517	1	6.04146	5.86342	5.94378	5.93136	6.32406	5.8983	5.8143	5.69637	5.75516	5.74974	5.89705	5.60341	5.40255	5.53774	5.63663	5.54224	5.44611	5.68833	5.35993	5.57508	5.50517	5.5205	5.7566	5.67108	4.95737	5.32747	5.26615	5.05007	5.27315	5.13749	5.1581	5.12321	5.27742	5.00467	5.28866	5.3892	5.02593	5.1079	5.14325	4.95101	5.0996	5.14721	4.96595	4.79478	4.90861	5.06244	4.98308	5.03191
ENSGALG00000008534	1	6.53211	6.81669	6.70416	7.10201	7.19954	7.03363	6.87094	6.77339	6.75674	6.71638	6.67228	6.82061	6.56626	6.5946	6.60015	6.4971	6.62903	6.73359	6.48003	6.79586	6.50899	6.64252	6.87476	6.82808	6.11753	6.57339	5.97068	5.83741	6.22086	6.24424	5.96132	6.18381	5.86049	5.83091	6.06946	6.2496	5.76368	5.92349	5.82192	5.71123	5.99681	6.02505	5.77966	5.91127	5.86331	5.5369	5.7693	5.76931
ENSGALG00000008536	1	6.2396	6.67997	6.85205	6.94497	7.10271	6.68859	6.68924	6.63125	6.69042	6.63255	6.55722	6.3512	6.35219	6.43217	6.34675	6.42215	6.02862	6.08856	5.36898	5.88967	5.43745	6.00742	5.6314	5.80904	4.82124	4.51507	4.40852	4.49149	4.75715	4.57516	4.50792	4.94125	4.68223	4.37098	4.65052	4.57176	4.3488	4.56693	4.49759	4.05068	4.4892	4.45764	4.17624	4.6635	4.55029	3.88415	4.22044	4.24744
ENSGALG00000008546	1	2.75453	2.46577	2.67277	3.19787	3.34119	3.02282	1.94489	2.16272	1.82684	2.41439	2.33889	2.4407	1.1844	1.40627	1.3317	1.49504	1.38344	2.2918	0.897614	0.586088	0.806394	1.00211	0.865133	1.35739	0.063436	0.18424	0.0396756	0.092066	0.0398036	0.116529	0.0888789	0.0310989	0.124439	0.0238997	0.0536673	0.0654657	0.0750256	0.0106266	0.0407729	0.0204272	0.0323349	0.0573879	0.0227487	0	0.0148653	0.0357504	0	0.0102497
ENSGALG00000008548	1	1.76791	1.94723	1.91338	2.47552	2.76497	2.09992	1.8693	1.77006	1.82572	2.13237	1.75361	1.97033	1.50976	1.84649	1.3217	1.65625	1.67159	1.84852	1.54793	1.45878	1.24146	1.41674	1.57565	1.24282	0.757871	1.2126	1.29558	1.36216	0.673635	1.23748	1.35799	1.25494	1.16344	0.444175	0.850615	0.87436	0.93067	0.839144	0.932042	0.456944	0.785885	0.699871	0.672936	0.491511	0.327254	0.367388	0.628687	0.259258
ENSGALG00000008574	1	6.77878	7.04435	7.1478	7.23818	7.47232	7.1829	6.91926	7.01611	7.05512	7.0397	7.03761	6.97591	6.76983	6.98452	6.90733	6.84827	6.77776	6.95259	6.75848	6.82577	6.66299	6.80402	6.89452	6.80523	6.54816	6.78231	6.50106	6.42087	6.39645	6.50122	6.38751	6.40154	6.45474	6.25481	6.50535	6.47189	6.25567	6.46297	6.3338	6.2045	6.3972	6.37423	5.9111	6.08518	5.99142	5.93974	6.17781	5.99299
ENSGALG00000008602	1	1.31544	1.60103	2.30686	2.91652	2.98168	2.5207	1.35703	1.73037	1.40435	2.02262	1.77745	2.2069	0.973912	1.44751	1.18028	1.08331	1.48829	2.48601	0.660404	1.01826	0.669459	1.27427	0.801177	2.0201	0.123235	0.162276	0.0516711	0.417621	0.132091	0.213671	0.169556	0.21841	0.308959	0.116135	0.323515	0.428842	0.22174	0.211903	0.184082	0.133589	0.268796	0.412653	0.0550337	0.0785807	0.244388	0.0798731	0.0813338	0.204067
ENSGALG00000008616	1	4.76909	4.97384	5.06811	4.77209	5.12228	5.16396	5.01987	4.91495	5.0212	4.8095	4.92498	4.9619	5.10049	4.30088	4.63236	4.64639	4.64484	4.54279	4.77986	3.80766	4.25463	3.92182	4.55377	4.34831	4.17039	4.34305	3.89923	3.6161	3.52374	3.63801	3.4948	3.63736	3.58804	3.21686	3.48737	3.60419	3.16277	3.19025	3.52822	2.99643	3.11027	2.93504	4.02643	3.79928	4.25649	3.38798	3.47559	3.68188
ENSGALG00000008629	1	1.41908	1.43718	1.13473	1.27716	1.5108	1.35277	0.648299	0.99224	0.624395	0.842083	1.03551	1.00673	0.773443	0.922331	1.13307	0.624674	0.701077	0.846761	0.441557	0.427617	1.20111	0.371926	0.392616	0.831289	0.161664	0.2122	0.209825	0.427944	0.382936	0.288787	0.282882	0.476796	0.34269	0.157059	0.294288	0.408255	0.0584069	0.159838	0.128683	0.0947008	0.110908	0.330036	0.0366833	0.0419955	0.0466502	0.088577	0.0722557	0.0742325
ENSGALG00000008691	1	8.06465	8.19888	8.58005	9.12161	9.25027	9.01955	7.74199	8.16257	7.97066	8.86544	8.49191	8.50497	7.27173	7.97733	7.69881	7.51726	7.21003	8.22447	6.7078	6.8887	6.57411	7.36573	6.65111	7.50976	4.92534	5.21643	4.86915	5.18063	5.43922	5.23869	5.32728	5.05993	5.22497	5.08514	5.29519	5.23467	5.22255	5.09713	5.04584	5.01287	5.25977	5.1888	4.86394	4.50891	4.74371	4.78696	4.8364	4.86419
ENSGALG00000008700	1	6.03314	5.81011	5.9003	6.26769	6.39094	6.37631	5.62422	5.87406	5.92012	5.8404	6.11689	6.49266	6.08006	6.19352	6.08088	5.75825	6.13326	6.354	5.63909	5.71255	5.36577	6.07967	5.19807	5.76603	4.41088	5.21	4.48997	4.52592	4.36836	4.66734	4.78077	4.71291	4.63117	4.68116	4.58094	4.20445	4.78834	4.93034	4.44327	4.68391	4.5995	4.24725	4.78206	4.71026	4.63387	4.58532	4.68727	4.10979
ENSGALG00000008702	1	2.50337	2.62829	2.75926	3.31218	3.61715	2.81258	1.94354	2.22133	2.40521	2.70482	3.04773	1.83991	2.1171	1.89545	2.25589	2.54261	2.35668	1.16101	2.20202	1.25676	1.64668	2.23681	1.47714	2.00192	0.233893	0.471238	0.649011	0.538328	0.759394	0.538526	0.202925	0.489257	0.582683	0.613949	0.924393	0.316061	0.0844689	0.429479	0.478294	0.0784575	0.50772	0.468141	0	0.405103	0.112303	0.181306	0.0888401	0.078217
ENSGALG00000008703	1	6.94036	7.287	7.27378	7.30531	7.89828	7.33	7.1301	7.19117	7.09642	6.90757	7.20804	6.91598	6.84111	7.12135	6.90618	6.54178	6.84992	7.09859	6.19569	6.81842	6.35131	6.56261	6.92708	6.80436	5.55391	6.48404	5.9152	5.85553	5.94841	6.08112	5.79035	6.11584	6.20392	5.09917	5.83589	5.96395	5.47433	5.74449	5.65253	5.04245	5.46324	5.82007	4.57786	5.12916	5.03597	4.50736	5.06647	5.06265
ENSGALG00000008704	1	1.2915	1.20724	1.45718	2.32122	2.34258	1.45464	1.0203	1.02445	1.03733	1.21068	1.15882	0.978131	0.865586	0.952796	0.704312	0.689167	0.888508	0.976147	1.01211	1.12552	0.827805	0.743601	0.841657	0.766848	0.593151	0.606489	0.469368	0.483729	0.547656	0.480131	0.438535	0.465627	0.357021	0.0995521	0.447121	0.402797	0.119381	0.108936	0.0999204	0.0166606	0.123156	0.132064	0.00476067	0.0640923	0.0241769	0.0641791	0.0330655	0.0249453
ENSGALG00000008722	1	2.97783	3.17772	4.00322	4.59867	5.18219	4.21085	3.26294	3.68175	3.49267	3.98505	4.16026	3.84795	2.82092	3.58317	3.22526	3.14253	3.55069	4.03826	2.57052	3.1295	2.86067	3.34729	2.47815	3.92796	0.581423	1.5335	0.103646	0.269364	0.368015	1.00933	0.498179	0.337954	0.650919	0.717632	0.685986	0.725183	0.572551	0.3751	0.353692	0.489596	0.647037	0.767247	0.238295	0.466355	0.567882	1.62635	0.315792	0.64159
ENSGALG00000008738	1	5.33215	5.54783	5.21381	5.33207	5.47622	5.56298	5.46097	5.44818	5.26676	5.06119	5.19103	5.33918	4.79645	5.35845	5.04125	4.42077	4.57734	5.12028	4.87606	5.01921	4.59884	4.54661	5.10486	5.01802	4.8099	4.83807	4.76368	4.35344	3.96303	4.58411	4.85004	4.54574	3.78294	4.32192	4.57712	4.77823	4.62515	3.90845	4.39914	4.25361	4.15975	4.38865	4.17753	3.62151	4.33532	3.86178	3.75929	4.13953
ENSGALG00000008744	1	1.94053	1.77915	1.76663	3.03323	2.56213	2.03018	1.10089	1.29237	1.31632	2.10767	1.66221	1.56023	1.00598	1.16879	1.20886	1.66599	1.29005	1.42194	0.986273	1.18136	1.38045	1.2958	0.669994	1.29525	0.808233	0.637396	0.831553	0.984909	0.715671	0.866778	0.762118	0.778931	0.696563	0.26662	0.885836	0.80206	0.525134	0.286143	0.400012	0.207847	0.435494	0.404473	0.161024	0.177565	0.286274	0.208283	0.14767	0.365738
ENSGALG00000008750	1	7.19118	7.51041	7.30146	7.79316	7.88769	7.61975	7.17279	7.14187	6.93991	7.21441	7.50108	7.39226	7.1949	6.94942	6.621	7.28416	7.18555	7.08893	6.74405	6.62646	6.45394	7.18678	6.62642	6.95454	6.32433	6.38705	6.28856	6.11889	6.27985	6.1547	6.19824	6.3852	5.92309	5.74353	6.21289	6.31325	5.79182	5.88369	5.81027	5.55777	5.88584	5.75079	5.43141	5.67244	5.66127	5.05032	5.63987	5.30749
ENSGALG00000008756	1	4.36168	3.76594	4.28297	4.77989	4.88098	4.75892	3.67942	4.15865	3.80501	4.56843	4.20905	4.4938	3.4345	3.96303	3.73135	3.69962	3.27996	4.25124	3.28057	3.2496	2.94085	3.62706	2.84357	3.47442	2.59053	2.73514	2.1644	1.96003	2.16213	2.39687	2.21348	1.94656	2.01271	1.5484	2.26889	2.03048	1.99077	2.09855	1.68814	1.47426	1.95191	1.95064	1.12142	1.22628	1.46993	1.19044	1.53082	1.60682
ENSGALG00000008765	1	6.03382	5.75096	5.92033	5.98398	6.39964	5.80514	5.70307	5.59323	5.62956	5.65909	5.75776	5.41973	5.2957	5.6437	5.53413	5.479	5.42182	5.80326	5.41788	5.99474	5.38484	5.60621	5.50083	5.76701	4.81848	5.44909	4.96759	4.74774	5.81081	4.99774	4.93626	5.2168	5.24776	4.59293	5.2123	5.51933	4.83727	5.07347	5.02865	4.73079	5.167	5.34227	4.6101	4.45104	4.56184	4.92354	4.90953	5.00684
ENSGALG00000008798	1	5.66689	6.14928	6.1867	6.56399	6.69793	6.26804	5.88841	6.00431	6.00738	6.14463	6.08766	5.76517	5.55301	5.78252	5.86803	5.81465	5.47742	5.99502	5.34534	5.93957	5.46035	5.56261	5.83142	6.04509	4.7683	5.41312	5.11027	4.88374	5.07443	5.06863	4.71368	4.97234	4.94761	4.46301	4.94028	5.21544	4.4518	4.71389	4.67612	4.50093	4.49749	4.787	4.29541	4.50766	4.41973	4.37625	4.37942	4.55494
ENSGALG00000008803	1	4.39285	4.58488	4.5814	4.70286	4.98281	4.66033	4.35343	4.60268	4.7293	4.49628	4.77446	4.81143	4.40065	4.45673	4.27855	4.42929	4.26021	4.69412	3.97488	3.96369	3.66722	4.03921	3.83602	4.00443	3.08254	3.46522	3.56732	3.54451	2.86773	3.35932	3.65779	3.58222	3.73017	2.09615	3.15168	2.95677	3.05826	2.72688	2.77485	1.87151	2.45053	2.69657	1.8061	1.82137	1.81656	1.67488	1.80816	1.9566
ENSGALG00000008808	1	5.95491	5.95702	5.95888	5.9843	6.35405	6.03246	5.90504	5.82462	5.88535	5.75494	6.14994	5.90028	5.58199	5.94569	6.06195	5.66271	5.95647	5.98325	5.63336	5.88736	5.85638	5.90261	5.80898	5.82411	5.20185	5.72533	5.21172	4.93388	5.05196	5.26517	5.19939	5.34322	5.50632	4.99654	5.1542	5.20065	5.00716	5.17313	5.08243	4.93986	5.2156	5.00773	4.56943	4.38536	4.77109	4.71866	4.77569	4.55473
ENSGALG00000008812	1	8.22613	8.24271	8.33425	8.25951	8.30588	8.52847	8.2169	8.41212	8.32228	8.45946	8.3149	8.31746	7.96735	8.2322	8.12085	7.91517	7.87794	8.29537	8.14334	8.32457	8.27756	7.85107	8.11083	8.18593	7.99531	8.29727	8.06669	8.0298	7.79336	8.04258	7.89305	8.04735	7.72773	7.91344	7.91961	8.25594	7.74062	7.96271	7.77238	7.85487	7.77483	8.04532	7.82944	8.02295	7.74472	7.88558	7.64784	7.91329
ENSGALG00000008861	1	2.61665	2.99904	2.71735	3.30753	3.3848	2.82141	2.68235	2.49817	2.82843	2.68686	2.40286	2.44375	2.57043	2.64987	2.43555	2.33428	1.97324	2.23795	1.98985	1.99655	2.13841	1.98282	1.91843	2.74246	1.26619	1.05436	1.47724	1.17324	0.932924	1.516	1.22307	1.68457	1.36598	1.38997	1.4035	1.31848	1.12855	1.35108	1.75475	1.49337	1.4316	1.18637	1.33402	1.68892	1.96115	1.30294	1.38706	1.32742
ENSGALG00000008888	1	6.14071	6.736	6.01903	5.69706	6.42438	6.00017	5.67815	6.23355	5.67599	5.82294	6.16592	5.28914	4.80003	5.4367	5.08631	4.97341	4.91235	4.69521	5.13107	4.68841	4.61344	3.96465	4.55123	4.36724	4.98272	3.77792	3.23378	1.68617	4.22135	2.62355	2.36919	3.96647	2.05672	0.797975	3.36562	3.78373	0.994551	1.85775	1.48063	0.769803	2.19977	1.96763	1.00271	1.6612	1.67998	3.55784	1.104	1.22453
ENSGALG00000008908	1	0.788876	0.95428	0.899204	1.55594	1.85916	0.996903	0.404205	0.871446	0.510071	0.921328	0.554125	0.475665	0.250649	0.80195	0.608651	0.365731	0.581828	1.27721	0.218891	0.364556	0.217961	0.47663	0.46348	0.450824	0	0.0408883	0	0	0	0.135346	0	0	0.0325837	0	0.0779444	0.0326731	0	0	0	0	0	0.0341692	0	0.0289985	0	0	0	0.0298604
ENSGALG00000008926	1	1.72823	2.28854	2.44443	3.43406	3.45346	2.46432	1.54026	1.96521	1.55083	2.49403	2.40465	1.73435	1.21448	1.72067	1.33296	1.45391	1.35157	1.70325	0.953726	0.90002	0.788704	1.04038	1.02129	0.908334	0.697482	0.315581	0.445799	0.282675	0.0913678	0.263298	0.432667	0.250824	0.31275	0.415753	0.303488	0.530497	0.380162	0.323897	0.428787	0.319014	0.294065	0.535689	0.47969	0.279393	0.523985	0.575386	0.183888	0.356766
ENSGALG00000008954	1	1.99521	1.60765	2.06831	2.84849	3.11001	2.34285	1.20081	1.43793	1.51839	1.80463	1.94534	1.88208	0.831446	0.915347	0.780327	1.02661	0.914257	1.67172	0.226429	0.928225	0.63857	0.659091	0.533582	1.10172	0.335509	0.334155	0.280062	0.432463	0.237222	0.362616	0.684271	0.528545	0.542165	0.793283	0.493506	0.224746	0.350543	0.272099	0.592507	0.603865	0.444783	0.819084	0.219018	0.279427	0.825482	1.43739	0.277483	0.788612
ENSGALG00000008960	1	3.76618	4.45414	3.40177	3.87652	4.18999	3.80059	3.05703	3.57294	3.1256	2.49787	2.8157	3.11416	2.88533	3.45736	2.47875	2.22478	1.8972	2.69846	2.40968	2.62421	1.49714	1.48573	1.72968	2.67718	0.508668	0.963452	0.384086	0.364157	0.36156	0.430724	0.674593	1.19421	0.336418	0.436917	0.401306	0.540366	0.472496	0.830172	0.0589198	0.308865	0.399405	0.423487	0.520448	2.03141	0.231013	1.59589	0.383291	0.905696
ENSGALG00000008969	1	8.36525	8.60326	8.56965	8.50462	8.84008	8.36515	8.01187	7.81162	7.88587	7.8964	8.11948	7.49525	6.96921	7.47527	7.15344	7.5194	7.14642	7.27668	6.27723	6.68272	6.4375	7.02466	6.84576	6.75439	4.62936	6.13897	4.31637	4.48765	4.86708	4.99097	4.23172	4.4884	4.48175	3.96748	4.31987	4.97065	3.23803	3.96035	3.65266	3.23383	3.83523	3.9568	2.0387	2.95004	3.38182	3.38769	2.88749	3.34655
ENSGALG00000008980	1	3.13017	3.99989	3.96534	4.3837	3.86141	4.95296	3.2967	3.72917	3.72352	4.38953	4.20216	4.52753	2.86949	3.17042	3.66926	4.1218	3.6726	3.86246	2.39965	2.32872	2.76945	3.52112	3.52036	3.33637	1.41907	1.3362	1.56141	2.14318	1.78346	1.61082	0.924133	1.30104	1.29344	0.523206	1.87932	1.64896	0.480455	0.572922	0.692094	0.253737	0.919804	0.679884	0.268095	0.304347	0.394586	0.0611792	0.788424	0.532262
ENSGALG00000009032	1	2.85823	3.45205	3.06565	2.97191	3.89048	3.32775	3.07002	3.14058	2.88956	2.78107	3.26201	3.36257	2.75631	3.34123	2.10377	2.62988	2.48188	3.3345	2.00963	2.67123	1.63195	2.12769	2.19829	2.60689	1.19367	1.63711	1.6821	1.12756	0.983708	1.32299	1.36411	1.87429	2.09154	0.603919	0.990343	0.833806	0.919704	1.32721	0.829428	0.272109	0.585569	1.21938	0.0900271	0.304483	0.147956	0.150099	0.254832	1.0541
ENSGALG00000009045	1	5.36008	5.58233	5.54566	5.53742	5.76591	5.55813	5.19454	5.35752	5.39841	5.34708	5.30731	5.32329	4.9545	5.20327	5.12923	5.01337	4.78987	5.29849	5.05128	5.30878	5.04018	4.85776	5.06203	5.21043	4.73945	5.32509	4.86235	4.6755	4.73541	4.95754	4.81262	4.63887	4.56842	4.72156	4.80225	4.89122	4.87196	4.98273	4.79276	4.84328	4.76626	4.8314	4.76927	4.69156	4.52759	4.5934	4.63885	4.79205
ENSGALG00000009078	1	2.71885	3.13837	3.10638	3.49971	3.26015	2.67069	2.29566	2.57145	2.23626	2.80461	2.53022	1.48014	2.22533	2.36208	2.75989	2.0257	1.9381	2.1852	2.13443	1.88406	1.99461	1.65262	1.84507	1.42543	0.62316	0.501363	0.22126	0.659545	0.33253	0.791608	0.536834	0.908387	0.986031	0.564443	0.548519	0.330223	0.129017	0.487212	0.272755	0.0900352	0.373839	0.166122	0.193944	0.142683	0.12855	0	0.396767	0.0901848
ENSGALG00000009135	1	4.77959	4.92803	4.65516	5.26636	5.46142	5.37045	3.7661	4.64042	4.31463	4.79312	4.696	5.20788	4.15047	4.26293	4.25838	4.27936	4.31488	5.08076	4.14619	4.0075	4.01149	4.13991	3.71389	4.70859	3.86513	3.85657	3.79552	3.26048	3.44481	3.47397	3.42818	3.52132	3.34351	3.27393	3.25445	3.45249	3.18776	3.34589	3.48399	3.1681	3.23648	3.20123	3.15625	3.06308	3.29591	3.51113	3.12489	3.48502
ENSGALG00000009229	1	8.42584	8.47102	8.51409	8.61112	8.78934	8.71194	8.46635	8.59649	8.48349	8.70581	8.64955	8.51696	8.22611	8.5046	8.41076	8.40428	8.26329	8.47006	8.16613	8.24207	8.14852	8.28627	8.5815	8.24718	7.93221	8.03571	7.84565	7.75136	7.81966	7.86603	7.91785	7.84611	7.69057	7.79057	7.94542	7.90495	7.87802	7.77634	7.8896	7.72168	7.90741	7.8078	7.93713	7.82284	8.01718	7.80987	7.85413	7.82977
ENSGALG00000009260	1	4.44915	4.49959	4.7986	5.61173	5.51121	5.22864	4.24544	4.40748	4.34063	5.06598	4.70708	4.83262	3.99021	4.22388	4.05597	4.35074	4.08149	4.54126	3.49565	3.79006	3.53436	3.92374	3.31725	4.18513	3.385	2.77041	3.26633	3.22361	3.19517	3.1079	3.99172	3.65329	3.72717	4.62789	3.57652	2.85971	4.45378	4.69929	4.35953	4.78495	4.45511	3.68253	4.96155	5.11697	4.83284	5.07518	4.54911	4.53695
ENSGALG00000009262	1	1.51225	1.3622	1.68902	1.64997	2.10073	1.59685	1.36743	1.25465	1.37236	1.41577	1.34271	1.32534	1.1619	1.31017	1.20614	0.871897	1.01923	1.34064	0.709492	1.04951	1.01621	1.10492	1.1624	1.26914	0.628356	0.758566	0.751665	0.556056	0.529586	0.430914	0.665109	0.698042	0.651446	0.301484	0.557004	0.765288	0.424871	0.327611	0.240742	0.199423	0.275102	0.661681	0.153275	0.215235	0.224114	0.187664	0.224483	0.410712
ENSGALG00000009264	1	6.81542	7.0577	7.07623	7.37688	7.64748	7.19778	6.77565	6.8294	6.80734	7.01121	6.95939	6.72966	6.12911	6.5852	6.5523	6.35221	6.28058	6.65693	6.13068	6.47592	6.19397	6.39236	6.3771	6.43233	5.92747	6.18468	5.96272	5.85826	6.21674	6.1921	6.17741	6.33534	6.13085	5.94328	6.23086	5.80431	6.11249	6.1329	5.96855	6.08273	6.28514	5.9035	5.9202	6.00927	5.85439	5.78652	6.05794	5.76484
ENSGALG00000009278	1	1.87662	1.68402	1.73384	1.68177	1.51524	1.64855	1.08948	1.01755	1.55645	1.37567	1.01604	1.12692	0.550971	0.713925	0.725138	0.843543	0.460108	0.743511	0.263021	0.339412	0.165905	0.741619	0.263091	0.836472	0.268885	0.0515701	0.266056	0.734453	0.277107	0.816864	0.427574	0.278049	0.64855	0.798302	0.581633	0.620656	0.595875	0.643413	0.44336	0.334044	0.530916	0.824042	0.469366	0.140263	0.846472	0.428241	0.498269	0.503101
ENSGALG00000009301	1	1.40303	1.07776	1.59537	2.06499	2.20358	1.69576	1.77075	1.44888	1.87687	1.19328	1.85375	0.937523	1.98441	1.47808	1.75493	1.1024	1.91067	1.53167	1.39656	1.11051	1.08826	1.6996	1.3084	1.25922	1.26499	0.842291	1.0009	0.891745	0.762657	0.431048	0.892328	0.774587	0.769492	0.213292	0.904014	0.79077	0.609589	0.557344	0.568846	0.143991	0.490206	0.168077	0.125372	0.4177	0.20578	0	0.12707	0.0760205
ENSGALG00000009309	1	8.02147	7.92729	7.87025	7.8564	8.04104	7.79671	7.6741	7.51264	7.67351	7.44534	7.60061	7.26859	7.61278	7.24425	7.42035	7.42651	7.269	7.28144	7.50706	7.39854	7.23291	6.75653	7.2974	7.50982	7.10672	7.25166	6.97691	7.00177	6.99481	6.96469	6.98272	6.96216	6.80791	6.66663	6.83902	7.17401	6.74236	6.40671	6.67402	6.47968	6.55268	6.84145	6.67383	6.66182	6.64983	6.59079	6.56469	6.73303
ENSGALG00000009325	1	5.99365	5.86422	5.88446	6.07729	6.2889	6.02462	5.74747	5.74431	5.66909	5.72217	5.69208	5.64517	5.55583	5.75577	5.61965	5.48919	5.38123	5.81732	5.58225	5.75353	5.60616	5.41112	5.55888	5.71589	5.56877	5.64271	5.43401	5.42942	5.05749	5.42226	5.4552	5.35013	5.37942	5.41899	5.32194	5.5393	5.42073	5.4375	5.34849	5.38357	5.31672	5.34876	5.56469	5.2983	5.43014	5.32233	5.23828	5.4385
ENSGALG00000009364	1	5.79734	5.60012	5.6825	6.10572	6.20729	6.20124	5.24586	5.73868	5.5704	6.12959	6.04598	6.22513	5.50041	5.5306	5.48291	5.97337	5.68567	6.01211	5.17526	4.85579	4.83372	5.64955	5.28962	5.48729	4.19268	4.65504	3.85911	3.82064	3.599	4.04342	3.87837	3.67773	3.78939	3.41991	3.64329	3.78616	3.64084	3.31533	3.37033	3.41298	3.29086	3.3911	3.3681	2.86375	2.76119	3.17183	2.93166	3.22456
ENSGALG00000009382	1	0.575124	0.576819	0.84666	1.13909	1.22073	1.07637	0.426154	0.786129	0.483545	0.865648	0.590937	0.887671	0.361461	0.503465	0.304948	0.348309	0.200935	0.550553	0.100855	0.331637	0.0813474	0.341212	0.138126	0.375321	0	0.0188163	0	0	0.0360182	0.0159203	0.0176531	0.0409207	0.0146476	0.0315614	0	0.0292504	0	0.0279551	0.0186078	0	0.0143426	0	0	0	0	0	0	0.0135726
ENSGALG00000009402	1	4.29469	4.01228	4.02508	4.36298	4.62805	4.13937	3.93853	3.88195	3.97488	3.96661	4.03079	4.0004	4.09981	4.02739	3.89835	3.98521	3.87125	4.04131	4.01946	3.65548	3.86931	3.84953	3.80189	4.09227	3.56437	3.72683	3.5852	3.35884	3.49985	3.39703	3.68077	3.41795	3.5963	3.15884	3.41165	3.4268	3.14298	3.31646	3.13372	3.07361	3.08548	3.14294	2.79747	2.64144	2.71819	2.88988	2.85661	3.17614
ENSGALG00000009452	1	4.1154	5.22958	5.34959	5.42285	5.31555	5.66205	4.00163	4.96015	4.85329	5.1278	4.63731	4.97979	3.31808	4.24224	3.8858	3.82218	3.5875	4.67157	3.17837	3.34035	3.13607	3.49798	2.92658	4.08072	2.99534	2.36432	3.26049	2.81433	1.59356	2.50592	2.17533	1.86344	1.90624	1.73935	2.09318	2.07031	1.61661	1.50447	2.5651	1.33353	1.13866	2.05734	0.855715	0.60826	1.07326	0.342334	0.93318	1.42172
ENSGALG00000009467	1	2.90646	3.11026	3.15914	3.40021	3.77686	3.27296	2.7348	2.90076	2.93136	2.97176	2.95894	2.94231	2.69939	3.03807	2.95171	2.79262	2.98207	3.17554	2.74213	3.09845	2.90902	2.87801	2.85068	3.064	2.6298	2.98796	2.56862	2.32756	2.3923	2.51887	2.43874	2.67472	2.52714	2.22559	2.4566	2.41204	2.46581	2.49762	2.42581	2.27987	2.49315	2.4566	2.27188	2.32444	2.03825	2.22149	2.27311	2.32653
ENSGALG00000009473	1	2.49407	3.05197	2.5028	2.6695	3.7163	3.08359	2.31118	2.63965	2.1211	2.04889	2.70731	2.35299	1.3004	2.59756	2.1851	2.3016	2.14074	2.11592	1.77348	1.96683	1.72931	2.01943	2.39883	2.26487	1.32473	0.605588	0.866619	0.896543	1.16759	1.57311	1.05491	1.34398	1.44625	0.656375	1.19939	0.994355	0.760038	1.07385	1.60339	1.19855	0.952245	1.34001	0.562149	1.09654	0.972057	1.39676	1.19064	0.94067
ENSGALG00000009477	1	6.76022	6.51686	6.88242	7.23587	7.47649	7.13343	6.48477	6.45519	6.61966	6.87266	6.84308	6.78453	6.16738	6.63069	6.5185	6.48525	6.26658	6.81506	6.19827	6.43445	6.26462	6.51662	6.16115	6.71736	5.8421	6.24037	5.87015	5.65282	6.05	5.90422	5.75754	5.61476	5.93582	5.71877	5.86596	6.04994	5.74762	5.78243	5.93239	5.89699	5.92588	6.07858	5.74585	5.24937	5.46964	5.49035	5.57963	5.94436
ENSGALG00000009491	1	4.2625	4.5053	4.61562	4.91409	5.17723	4.68534	4.03471	4.2536	4.46446	4.39111	4.45546	4.10104	3.63063	3.99125	3.80479	3.83037	3.74065	4.08431	3.65345	3.7378	3.91869	3.85545	4.32765	3.95994	3.45709	3.78986	3.36373	3.42613	3.44211	3.69348	3.34334	3.40387	3.12789	2.24307	3.20234	3.52305	2.5725	2.68268	2.57984	1.8401	2.66646	2.60539	1.59961	2.1723	2.04826	1.92221	1.84628	1.95012
ENSGALG00000009496	1	3.99414	3.9195	4.09011	4.40833	4.79927	4.33828	3.74694	3.86161	3.88549	3.85954	3.99234	4.0473	3.88255	4.13968	3.93708	3.76301	3.67963	4.09663	3.50269	3.67884	3.39977	3.65476	3.58402	3.958	2.8885	3.39004	3.03046	3.18339	2.72568	3.08191	3.02643	2.96239	2.93017	3.05884	2.85236	2.95953	3.00922	3.09402	2.99095	3.0734	3.0206	3.08877	2.87133	2.9621	3.04836	3.03892	3.02608	3.17052
ENSGALG00000009500	1	5.60306	5.80177	5.78601	5.85399	6.17295	5.79838	5.15889	5.53939	5.35357	5.93514	6.07601	5.42807	5.10898	5.40916	5.33601	5.4553	5.28855	5.44177	5.06503	4.99973	5.29384	5.5515	5.20879	5.34627	4.80139	5.06209	4.93659	4.90141	5.09762	4.94643	5.02848	4.85289	5.16224	4.79552	4.90024	5.09657	4.85473	4.60069	4.9493	4.7707	4.90698	5.00309	4.55954	4.23408	4.5612	4.43384	4.69143	4.67043
ENSGALG00000009504	1	5.53051	5.56576	5.78312	6.00685	6.30396	5.70409	5.49584	5.54804	5.67979	5.53219	5.62368	5.55053	5.34071	5.64024	5.54556	5.5525	5.67252	5.749	5.32387	5.4179	5.39677	5.65595	5.57195	5.59926	5.03533	5.55275	4.99604	4.97974	5.39535	5.31867	5.03228	4.95886	5.1737	4.92665	5.10772	5.22632	4.99476	5.08775	5.08393	4.88973	5.06983	5.18779	4.70446	4.66115	4.67091	4.76695	4.83829	4.821
ENSGALG00000009525	1	5.75374	5.90736	6.26161	6.39585	6.64558	6.35048	5.7835	5.96611	5.97765	6.41217	6.10766	6.17315	5.23523	5.79737	5.60243	5.60469	5.25576	6.08372	4.85567	5.11732	4.76856	5.31745	5.05783	5.63207	3.61285	4.86897	4.10194	4.16221	4.4218	4.49826	4.16521	4.15378	4.52404	3.87544	4.07542	4.25308	3.89277	3.97616	3.91284	3.83175	3.88931	4.11403	3.22832	3.26175	3.17079	3.07147	3.31872	3.53241
ENSGALG00000009528	1	4.34141	4.57546	5.0129	5.44825	5.6107	5.34928	4.37617	4.85676	4.94107	5.35829	5.26248	5.31891	4.68228	5.31001	4.8914	4.88654	4.85869	5.47631	4.34144	4.68018	4.32196	5.03353	4.2549	4.97821	3.43649	3.80493	3.36135	3.55641	3.22741	3.52494	3.34919	3.40707	3.30165	3.48587	3.24714	3.32315	3.21045	3.33627	3.37325	3.3715	3.24725	3.1608	3.03205	2.93919	3.20646	3.27692	3.27108	3.09958
ENSGALG00000009564	1	4.35015	4.12381	4.47856	5.16968	5.32256	5.11344	3.7329	3.96064	4.09647	4.64429	4.25412	4.89092	3.51086	4.043	3.84337	4.02349	3.80942	4.56067	3.29543	3.38802	3.43549	4.09165	2.58353	4.11996	2.66616	2.70597	2.57674	2.77402	3.12982	2.72948	2.61866	2.75774	2.6341	2.14284	2.49631	2.24996	2.1799	2.37633	2.07213	1.96171	2.31039	2.10769	2.12088	1.62625	1.71344	1.98873	1.58965	2.23691
ENSGALG00000009572	1	0.38786	0.858963	0.918104	0.954286	1.31009	1.09113	0.598128	0.802393	0.829726	0.806008	0.835585	0.967725	0.328725	0.570089	0.470015	0.308082	0.372054	0.811426	0.267976	0.330979	0.203071	0.237981	0.190998	0.43765	0.0640846	0.11213	0.0528476	0.0389468	0.0547379	0.0765794	0.0739453	0.0252507	0.0952559	0.0853329	0.0224965	0.0179954	0.044967	0.0675895	0.0226914	0.0165172	0.034874	0.0558444	0	0.00811191	0.0120537	0.0297297	0.0280639	0.032956
ENSGALG00000009574	1	1.15222	1.68878	1.74648	2.41506	2.971	2.33673	1.18363	1.38699	1.75443	2.07029	1.852	1.98961	0.8501	1.85873	1.0188	1.07753	1.71174	2.44937	0.545849	1.76244	1.05917	0.984044	1.07734	1.46713	0	0.345209	0	0.109973	0	0	0.26164	0.0710108	0.0766476	0.080804	0	0.215144	0	0.0711935	0	0	0.14339	0.0783145	0	0	0.190816	0	0	0
ENSGALG00000009592	1	7.08899	7.53124	7.2035	7.44734	7.58856	7.37966	6.66785	7.25145	7.21921	7.24257	7.17853	6.96495	6.596	6.9132	6.801	6.81168	6.51958	7.00447	6.49136	7.03766	6.48656	6.58863	6.51579	6.94485	5.91979	6.42435	5.72156	5.77166	6.16673	6.10843	5.869	6.08861	5.92306	5.66018	6.08669	6.0727	5.75728	5.71311	5.69999	5.62839	5.94234	5.80421	5.58941	5.50251	5.44314	5.14956	5.69158	5.71122
ENSGALG00000009619	1	2.34775	3.24561	2.9217	2.66314	2.85538	2.88479	2.3341	3.33351	2.9177	2.69913	2.80212	2.58657	2.2728	2.75793	2.57085	3.07747	2.15825	2.4397	1.75943	2.53096	1.73752	2.68535	1.80641	2.30678	1.31514	1.1225	0.973375	1.37088	0.838146	1.61993	1.01822	1.76272	1.19795	0.709284	0.919129	1.21418	0.835846	1.24169	0.860187	0.719096	0.376607	0.774636	0.806351	0.940003	0.551649	0.954147	0.489777	0.644398
ENSGALG00000009642	1	4.67168	4.65683	4.59199	4.94738	5.26464	4.81881	4.2064	4.51794	4.19221	4.56209	4.45945	4.4278	4.2715	4.6341	4.24814	4.30107	4.26177	4.25902	3.76749	4.4297	3.88367	4.29275	4.12653	4.08916	3.37923	4.05132	2.95332	3.56246	3.50144	3.64025	3.20426	3.27038	3.17784	3.79486	3.47784	3.34279	3.40497	3.76655	3.5147	3.92183	3.09188	3.39812	4.02757	4.00717	3.69944	4.74742	3.7146	3.81272
ENSGALG00000009652	1	0.36835	0.601432	0.696376	1.48063	1.46085	1.15143	0.478687	0.624384	0.391959	0.795692	0.626598	0.887849	0.2911	0.547557	0.324309	0.335287	0.309373	0.755937	0.180189	0.261558	0.0886557	0.421162	0.211555	0.445977	0.0416308	0.0410669	0.0038588	0.0462368	0.0197927	0.0518905	0.0457171	0.0210685	0.0253532	0.0310692	0.0281659	0.0571559	0.0323733	0.0215116	0.0203285	0.014812	0.0374063	0.0630393	0.013489	0.0459183	0.0215054	0.0248777	0.0235219	0.0324114
ENSGALG00000009654	1	5.12517	5.12685	5.48522	5.66484	5.90913	6.04143	4.91295	5.3648	5.34786	5.64124	5.39748	5.91179	4.82487	5.02293	5.03784	5.1179	4.87792	5.70396	4.57016	4.32363	4.62176	4.90139	4.63827	5.07166	4.25318	4.32332	4.37484	3.87974	3.89784	4.08137	3.85891	3.91301	3.84536	3.72303	3.72228	4.00883	3.60424	3.70251	3.8828	3.6325	3.54151	3.64939	3.57092	3.27357	3.73809	3.26037	3.38444	3.86972
ENSGALG00000009737	1	1.0987	1.29598	1.72637	2.86327	2.24905	2.48613	1.37638	1.8671	1.53048	2.54515	1.45288	2.43405	1.21498	1.82543	1.4541	1.6464	0.838649	2.08867	0.509103	1.16221	0.549409	1.93933	0.770507	1.76939	0.0676938	0.46879	0	0.316837	0	0.147444	0.0823714	0.129746	0.047635	0.44412	0	0.503311	0.0473446	0.065071	0.245593	0.0437082	0.0794793	0.0497459	0	0.0843445	0	0.0384103	0	0.319123
ENSGALG00000009805	1	4.00045	4.67189	4.68856	5.90922	5.79143	5.34464	3.75332	4.22375	3.70294	4.82126	4.30631	4.46588	2.8581	3.64757	3.08358	3.16044	3.0873	4.1361	2.28264	2.88067	1.73602	2.95925	2.49781	3.01947	0.973301	0.779285	0.510178	1.18475	0.396978	0.826052	0.750099	0.916799	0.668312	1.1661	0.680246	1.22112	0.691389	0.963864	0.981667	0.709557	0.804927	1.20826	0.840975	1.18878	0.862033	1.54844	0.278579	0.901834
ENSGALG00000009813	1	6.76471	6.7676	6.83301	7.02139	7.32846	7.14034	6.3787	6.62625	6.57855	6.75119	6.82915	6.85723	6.36326	6.49938	6.68463	6.44507	6.50834	6.76094	6.41749	6.34276	6.62342	6.43997	6.40261	6.70169	6.20811	6.46655	6.29732	6.03067	6.3007	6.15879	6.19238	6.35662	6.1988	5.82816	6.03169	6.26448	5.92214	6.02415	6.0667	5.81804	5.92047	5.99183	5.99118	5.89255	5.83953	6.15785	5.88957	6.05341
ENSGALG00000009823	1	2.1163	1.64932	2.44364	3.21017	3.22949	2.56911	1.41337	1.8855	1.88828	2.65925	2.39386	2.20889	1.01504	1.73305	1.69024	1.61445	1.52325	2.4952	0.742246	1.26752	1.14152	1.72985	1.09543	1.5887	0.108079	0.0961196	0	0.141677	0.0928463	0.179584	0	0.0936629	0.0993583	0.229882	0	0.14527	0.0494801	0.0483143	0.0640294	0	0.0724492	0.200009	0	0.0229502	0.0673304	0	0.0266367	0.0695006
ENSGALG00000009848	1	5.29879	5.33961	5.27817	5.41164	5.62002	5.60545	5.10272	5.20371	5.08929	5.05525	5.27039	5.37776	5.04435	5.00768	5.01961	4.79936	4.8992	5.12816	4.75179	4.53412	4.74407	4.55189	4.27195	4.77893	4.62359	4.72191	4.3548	4.37023	4.61012	4.4268	4.25052	4.38714	4.09208	3.63939	4.22495	4.53848	3.83514	3.64244	3.8333	3.56608	3.64134	3.83776	3.94033	4.03858	3.90666	3.54323	3.61099	4.02488
ENSGALG00000009864	1	2.38418	2.25501	2.07445	2.26809	2.71177	2.15316	2.00032	1.52497	1.44203	1.50047	1.43925	1.27165	1.77286	1.20172	1.23728	0.945642	1.11946	0.923384	0.73215	0.775261	0.630487	0.693901	0.718368	0.448049	0.263785	0.480107	0.179815	0.180355	0.483104	0.187714	0.168074	0.517917	0.166388	0.12293	0.131244	0.0857101	0.0862095	0.0714335	0.161194	0.079238	0.084389	0.0781713	0.178463	0.213691	0.0774569	0.156298	0.0781781	0.159038
ENSGALG00000009877	1	2.23034	2.82918	2.51346	2.93993	3.08193	2.90844	1.89567	2.24354	2.23905	2.13364	2.65098	2.46717	2.2906	2.27837	1.78149	1.92671	2.27254	2.16665	2.02384	1.80135	1.93772	1.17585	1.96726	1.66039	2.46203	1.75529	1.80692	1.60498	1.90929	1.59934	1.8462	1.65644	0.915281	0.492996	1.56106	1.00575	0.786412	0.284962	0.549251	0.395037	0.463778	0.570031	0.624345	0.219591	0.296827	0.740962	0.186404	0.207796
ENSGALG00000009884	1	0.968649	1.11751	1.44111	2.01722	2.20677	1.77312	0.850767	0.855836	0.880233	1.27488	1.32252	1.26854	0.559904	0.728779	0.601296	1.12176	0.794158	1.08545	0.446544	0.392414	0.353358	0.791712	0.363387	0.82616	0.458666	0.112599	0.261072	0.0721397	0.228972	0.389383	0.42724	0.230318	0.204647	0.236372	0.482318	0.319936	0.280867	0.295764	0.189153	0.0187724	0.494329	0.320876	0.0838217	0.138048	0.0819293	0.100975	0.264247	0.136716
ENSGALG00000009925	1	5.19337	5.07281	5.16321	5.66291	5.87732	5.08486	5.16241	4.80574	4.92298	5.05422	5.18685	4.76534	4.60632	4.79964	4.92598	4.80303	4.90432	4.91261	4.6426	4.72737	4.74447	5.02966	4.67704	4.88133	4.42952	4.63737	4.43388	4.09787	4.61443	4.26049	4.25208	4.26533	4.55943	4.50995	4.48031	4.39426	4.40508	4.3318	4.39237	4.69345	4.62015	4.52715	4.42008	4.13874	4.2235	4.55466	4.47682	4.38325
ENSGALG00000009927	1	6.2041	5.98074	6.02238	6.24641	6.63471	6.23646	5.56087	5.73052	5.80961	5.98857	5.98446	5.96737	5.46485	5.76671	5.64827	5.72607	5.76918	5.98964	5.61463	5.65572	5.63823	5.69536	5.56211	5.81112	5.62261	5.65694	5.80403	5.50629	5.60999	5.50891	5.58613	5.3989	5.62317	6.10722	5.55814	5.57298	5.7749	5.62821	5.96585	6.14035	5.84404	5.5761	6.41337	5.90106	6.05663	5.81134	5.89216	5.97626
ENSGALG00000009943	1	5.96918	6.55657	6.50604	7.07517	7.39666	6.80858	6.2089	6.38221	5.9965	6.24354	6.40836	6.37886	5.99257	6.399	5.8501	5.61671	6.03017	6.46349	5.44344	6.02404	5.2989	5.73971	6.03087	6.14754	4.73093	5.00536	4.3502	4.67577	4.48446	4.68301	4.52914	5.01126	4.61262	4.68236	4.8614	4.69621	4.54308	4.68902	4.53221	4.55741	4.45541	4.61647	4.29749	4.65851	4.87907	4.28378	4.50662	4.61937
ENSGALG00000009944	1	5.35899	5.60847	5.56928	5.92895	6.24102	5.84926	5.619	5.66286	5.42154	5.31188	5.70366	5.7372	5.72114	5.73695	5.39981	5.47851	5.74826	5.77326	5.3472	5.48615	5.28092	5.441	5.29803	5.61805	4.89819	5.13706	4.77826	4.78874	4.60173	4.87681	4.7622	5.18203	5.01194	4.80167	4.79223	4.75483	4.67907	4.79803	4.67084	4.63282	4.49534	4.65132	4.85492	5.01906	4.84232	4.58733	4.56978	4.78122
ENSGALG00000009945	1	1.6444	1.81213	2.17887	3.36314	3.21418	2.85657	1.59871	1.77443	2.01058	2.37629	2.24118	2.39761	1.73333	1.8079	1.51958	1.91415	1.6185	2.18824	0.692852	1.04925	1.12185	1.75429	1.59066	1.97432	0.359759	0.354369	0.648325	0.867181	0.432973	0.643573	0.479158	0.386489	0.405552	1.01056	0.43665	0.627569	0.565931	0.499764	0.443817	0.333593	0.533881	0.497256	0.15452	0.435484	0.303224	0.2568	0.520567	0.662796
ENSGALG00000009978	1	6.38198	6.30497	6.89364	7.32445	7.73009	7.14475	5.91887	6.2438	6.36038	6.52547	6.61868	6.4403	5.1448	6.15477	5.84934	5.95361	5.98022	6.5764	4.55586	5.77764	5.05924	5.99467	5.40642	6.00422	3.89701	4.32065	4.12313	4.26247	4.10233	4.26891	4.07699	3.63472	4.24446	4.88202	4.12135	4.53239	4.27831	4.65235	4.7131	4.88076	4.33273	4.66663	4.42566	4.17753	4.71716	4.85417	4.60854	4.4569
ENSGALG00000009988	1	7.8273	8.26367	8.63223	9.22584	9.15726	8.79283	8.25306	8.69656	8.58912	9.25364	8.78686	9.00075	7.97363	8.59386	8.46037	8.50218	8.31587	9.15258	8.0583	8.22259	7.89284	8.4413	7.72176	8.81776	7.27311	7.08386	7.02373	6.929	7.01132	7.06649	7.52526	6.98089	7.12699	7.4747	7.25029	7.44216	7.37585	7.0743	7.23059	7.41239	7.1538	7.05111	7.41494	7.52415	7.34878	7.40065	7.17141	7.37636
ENSGALG00000009993	1	5.46085	5.6994	6.06835	6.50314	6.74286	6.06918	5.65422	5.37981	5.52736	5.61535	5.5022	5.45378	5.12577	5.49198	5.39863	4.94867	5.06536	5.89055	5.05649	5.08565	5.1837	5.13515	5.0089	5.64314	4.66258	4.18187	4.98839	4.10949	4.48308	4.19879	5.36574	4.54854	5.19528	4.29461	4.74636	4.98735	5.03752	4.42223	4.89202	4.27302	4.65715	4.81936	4.23699	4.07932	4.56888	4.00035	4.42072	4.27011
ENSGALG00000010022	1	5.29384	5.42078	5.57701	5.68038	5.958	5.60779	5.11089	5.23568	5.35825	5.23052	5.36639	5.30265	5.06968	5.3519	5.35084	5.0501	5.20849	5.3126	5.26621	5.13727	5.25148	5.11107	5.01046	5.33205	5.11011	5.09323	5.00823	4.67684	4.91544	4.83085	4.96015	4.9143	5.09119	4.61425	4.80868	5.03579	4.90014	4.79091	4.97208	4.67329	4.71804	4.88855	4.57535	4.4645	4.59554	4.55136	4.54208	4.6722
ENSGALG00000010027	1	7.85816	7.79952	7.96702	8.01436	8.22701	8.17359	7.66397	7.76553	7.86724	7.85043	7.92718	8.00865	7.67237	7.86158	7.76265	7.65312	7.86004	7.98602	7.5207	7.51413	7.36771	7.4712	7.64273	7.77967	7.22673	7.0863	6.95379	7.04021	6.86557	6.89777	7.17127	7.23582	6.72432	7.33315	7.15882	6.98174	7.1503	7.14888	7.02608	7.20993	7.25552	6.94328	7.43508	7.578	7.16187	7.426	7.24574	7.33209
ENSGALG00000010049	1	3.56167	3.80068	3.51577	3.85173	3.74206	3.83387	2.30215	2.35551	2.30393	2.75501	2.69324	2.44104	1.77433	1.75771	1.35847	1.99623	1.78806	2.14366	1.01104	1.34598	1.04061	1.35833	1.42212	1.59331	0.429013	0.685994	0.796982	0.768626	0.208191	0.550589	1.10138	1.31305	0.647754	1.06544	1.15391	0.990087	1.04248	0.692643	1.04755	0.87629	0.924424	1.04825	1.32654	1.00609	1.6529	2.0685	1.28087	1.54234
ENSGALG00000010050	1	1.20125	1.26568	2.07249	2.55498	1.96225	2.36281	1.13576	1.46856	1.6364	2.08049	1.52597	1.74966	0.855337	1.2627	0.938115	1.2385	0.923377	1.95511	0.549305	0.977105	0.670304	1.08796	0.625607	1.36399	0.0607836	0.297125	0	0.0308911	0	0.0898693	0	0.0199217	0	0.0229284	0	0.0830198	0	0.0202372	0	0	0	0.0222146	0.043678	0	0.0830305	0.113119	0	0.0194834
ENSGALG00000010057	1	2.13008	2.80179	2.76575	3.47559	3.99096	3.16534	1.90142	2.71441	2.12859	2.70096	2.51798	2.229	1.57871	2.47169	1.70681	1.80717	1.84806	2.16153	1.03936	1.84233	1.18613	1.49326	1.54486	1.64477	0.320145	0.151794	0.0950179	0.0595017	0	0.0440056	0.314285	0.182536	0.36382	0.284559	0.282234	0.263368	0.157354	0	0.19717	0	0.293595	0.275628	0.0426381	0.332101	0.107558	0	0.0426329	0.110522
ENSGALG00000010110	1	4.63948	4.92717	4.80476	5.26566	5.66916	5.07738	4.71497	4.90994	4.70253	4.97037	4.78961	4.75124	4.32219	4.69849	4.43554	4.38499	4.48532	4.84228	4.27229	4.46708	4.20814	4.4886	4.53776	4.57754	3.92038	3.99188	3.92376	3.58242	3.9519	3.78932	3.8345	3.80545	3.81091	4.10393	3.97506	3.89211	3.71636	4.05429	3.81466	3.89131	4.01758	3.72598	3.85587	4.10317	3.98293	3.72298	3.76685	4.00851
ENSGALG00000010122	1	1.13968	1.15748	1.314	1.85893	2.03339	1.50996	0.835362	1.00363	0.798309	1.06559	1.008	1.09863	0.481272	0.932371	0.269646	0.558487	0.601872	1.09069	0.347891	0.490034	0.296534	0.650494	0.319711	0.863446	0.15875	0.193929	0.0273653	0.0661994	0.0284053	0.0970831	0.107672	0.0637255	0.0896882	0	0.0567877	0.132812	0.068321	0.085688	0.192847	0.021119	0.0878397	0.0938046	0.0936874	0.0410367	0.147195	0	0.0477398	0.16134
ENSGALG00000010129	1	4.1742	5.04039	5.13861	6.20737	6.37314	5.53108	4.27315	4.88216	4.61371	5.34931	4.94969	4.7926	3.53756	4.74064	3.92039	4.00511	3.98334	4.9233	3.04104	4.37899	3.1973	4.27249	3.80706	4.10581	1.85688	1.74822	0.880012	1.13736	0.697666	1.13224	1.08813	1.54905	1.72219	1.87459	1.58701	1.37022	1.52026	1.25011	1.58777	0.76124	1.60839	1.78406	1.08655	1.57216	1.70185	1.17165	1.05996	1.64019
ENSGALG00000010145	1	0.265964	0.428964	0.654162	0.850354	1.20888	0.708165	0.270789	0.410436	0.401408	0.457898	0.408264	0.422795	0.30578	0.451629	0.498889	0.234586	0.380693	0.545563	0.127706	0.249934	0.328092	0.276536	0.537407	0.10653	0.121731	0.0615737	0.0147682	0.105526	0.0456136	0.066282	0.0444907	0	0.047859	0.0527858	0.0231212	0.0731592	0.0487654	0.0237504	0	0.0655747	0.0711629	0.0764054	0.0508894	0.0493269	0.0641404	0.0407066	0.0387049	0
ENSGALG00000010157	1	5.37777	5.39688	5.57203	5.70202	5.8111	5.84477	5.14501	5.30108	5.28901	5.42265	5.44263	5.61879	4.95161	5.38938	5.47798	4.98474	5.26913	5.55464	4.99846	5.22802	4.98284	5.2059	5.24081	5.21652	4.75352	5.01971	4.82933	4.66006	4.84987	4.91922	4.67411	4.70761	4.84578	4.96994	4.90537	4.74859	4.83202	4.98024	4.96743	5.07366	4.96491	4.84386	4.65806	4.62416	4.78521	5.05301	4.62745	4.84805
ENSGALG00000010178	1	6.41966	6.35681	6.95634	7.2963	7.47621	7.25708	6.13823	6.13718	6.49313	7.22301	6.75879	6.7937	5.77682	6.1966	6.10818	6.03885	5.71624	6.54836	5.46521	5.63866	5.44353	5.9524	5.40776	6.10344	4.69908	5.22404	4.90595	4.95267	5.28336	5.0917	4.93861	4.62477	5.03795	4.6728	4.91405	5.087	4.67976	4.63307	4.71371	4.74954	4.85688	5.08996	4.25362	3.82101	4.25518	4.51667	4.56848	4.55467
ENSGALG00000010183	1	7.54604	7.50885	7.59816	7.74801	8.13635	7.99624	7.33283	7.40769	7.42384	7.59468	7.85448	7.91591	7.50416	7.49261	7.59912	7.53447	7.68648	7.83671	7.13763	7.13527	7.09497	7.64629	6.87535	7.52136	6.23324	6.19846	6.37833	6.38461	6.36706	6.38381	6.47416	6.34387	6.55413	6.49222	6.46237	6.3906	6.58991	6.35351	6.77751	6.53074	6.52485	6.45956	6.65904	6.10819	6.65254	6.86905	6.51689	6.62329
ENSGALG00000010232	1	2.51476	3.12158	3.66601	4.02616	4.40792	4.18585	2.86145	3.32626	2.99347	3.24494	3.3088	3.75017	2.17224	2.71468	2.05526	1.65531	2.14016	3.43859	1.77889	1.61985	0.946118	1.96037	1.54948	2.60697	0.142234	0.276924	0.172964	0.142728	0.1407	0.090133	0.363114	0.123198	0.222479	0.669692	0.122582	0.207866	0.622359	0.459746	0.655518	0.618472	0.799194	0.509665	1.49212	1.34181	1.22359	1.01866	0.884606	1.12161
ENSGALG00000010244	1	6.55371	6.69415	6.59256	7.19164	7.42529	6.87949	6.50558	6.40025	6.30616	6.57933	6.51546	6.4904	5.95702	6.2688	6.22013	5.95966	6.00281	6.46614	5.94316	6.14495	6.21598	6.04958	6.07664	6.29227	5.79025	5.91739	5.75165	5.84318	6.0329	5.89816	5.97288	6.03111	6.17615	5.66571	5.83993	5.71524	5.8366	5.60452	5.76274	5.47346	5.74792	5.59283	5.70362	5.47326	5.77914	5.12261	5.44498	5.37629
ENSGALG00000010259	1	0.308282	0.217674	0.655222	0.535865	0.817611	1.00803	0.214046	0.459644	0.420372	0.40378	0.465254	0.507799	0.143775	0.2683	0.314847	0.21955	0.355618	0.471941	0.257279	0.231839	0.0842851	0.088188	0.0833282	0.277058	0.0220761	0.0576761	0.088991	0	0	0	0.0364885	0.0283179	0.0151748	0.0487443	0.056195	0.0301584	0.0304784	0.0145044	0	0.0139526	0	0.047134	0.0158666	0.0271054	0.0404028	0.0168027	0.0315641	0
ENSGALG00000010268	1	5.7465	6.24589	6.50917	6.8034	6.83002	6.56477	6.28638	6.56486	6.27373	6.56293	6.6268	6.4052	5.72842	6.27769	5.9188	5.83535	5.93216	6.3789	5.69399	6.05059	5.78428	5.78822	6.53165	6.13309	5.18924	5.54389	4.47513	4.70237	4.63343	4.87442	3.86423	4.69494	4.33882	3.3162	4.68619	5.13389	3.33246	3.5363	3.78393	3.30554	3.46999	3.75397	3.72328	4.27291	4.42766	4.67473	3.54406	3.43075
ENSGALG00000010275	1	6.04913	6.09698	6.1393	6.17009	6.44431	6.0188	6.07984	5.99924	5.89713	5.9378	6.00753	5.66506	5.57793	5.88603	5.96825	5.78381	5.65322	5.85399	5.57038	5.89509	5.68769	6.00406	5.85547	6.08939	5.10614	5.64887	5.33115	5.03507	5.28531	5.42377	5.22413	5.28576	5.51552	5.36311	5.26966	5.60772	5.2662	5.32839	5.47749	5.46335	5.34178	5.4724	5.22468	5.26931	5.31565	5.44608	5.34921	5.2902
ENSGALG00000010283	1	5.41793	5.35915	5.3033	5.29863	5.4469	5.47825	5.32851	5.24817	5.2276	5.29484	5.30838	5.31732	5.16701	5.30561	5.28319	5.10227	5.09414	5.06628	5.06239	5.12868	5.03917	5.07836	5.07272	5.2478	4.55226	4.91449	4.77162	4.68737	4.39574	4.80595	4.67662	4.82114	4.66866	4.53822	4.59066	4.671	4.47771	4.63743	4.50582	4.52672	4.44472	4.41197	4.37288	4.59508	4.5316	4.36539	4.36531	4.4255
ENSGALG00000010298	1	7.54104	7.616	7.68867	7.79727	7.97867	7.77827	7.63815	7.50352	7.5892	7.60709	7.60599	7.54817	7.23753	7.42606	7.50239	7.14181	7.36357	7.46872	7.00194	7.40012	7.0583	7.2737	7.38378	7.44818	6.66582	7.01215	6.59696	6.52226	6.9985	6.87611	6.50009	6.94142	6.78152	6.8106	6.93841	6.74358	6.72991	6.81731	6.75777	7.00232	6.91324	6.80133	6.99474	6.91775	7.00724	7.19908	7.06971	6.94372
ENSGALG00000010312	1	2.22018	2.23227	1.74333	2.83622	3.38611	2.16601	0.74664	0.967515	0.889883	1.26558	1.48289	1.61134	0.522896	0.910822	0.908802	0.805037	0.988771	1.25204	0.837999	0.365537	1.19584	0.691684	0.207288	1.01071	0.0992743	0.0529313	0.0208633	0.21052	0	0.0869262	0.0494115	0.158414	0.133998	0.0762046	0.0917883	0.147928	0.0314521	0.0494375	0.0220995	0.0350795	0.11436	0.147736	0	0.105707	0.0684001	0.0230435	0.0537131	0.0473932
ENSGALG00000010320	1	2.23012	1.62644	1.909	2.85673	2.94843	1.508	1.66746	1.54816	1.63476	1.98387	1.36931	1.46196	1.17361	1.47272	1.01238	2.12189	1.3739	1.08172	0.310256	0.647805	0.380724	1.07064	0.855964	0.87594	0.084107	0.211714	0	0.245018	0	0.0630554	0.26783	0.0558621	0.0601251	0.184388	0	0.171342	0.0589665	0	0	0	0.167185	0	0.174138	0	0	0.18667	0	0
ENSGALG00000010324	1	6.12965	6.36664	6.28533	6.15333	6.587	6.50241	6.17571	6.04113	5.95052	5.96756	6.15316	5.97608	5.70949	5.85378	5.70423	5.59828	5.58231	5.93943	5.2734	5.53513	5.08407	5.35566	5.24861	5.84649	5.01886	4.95319	4.7747	4.83259	4.99293	4.97781	4.95574	4.93502	4.71229	4.80187	4.85335	5.02968	5.08099	5.05953	4.79525	4.59747	4.88559	4.84491	4.92744	4.88736	4.68816	4.49908	4.78283	4.72212
ENSGALG00000010335	1	4.99992	4.62561	4.41368	5.32081	5.27969	4.90936	3.59354	3.96207	4.0909	4.19317	4.26808	4.45286	3.71844	3.65804	3.56432	3.77811	3.782	4.29985	3.55511	3.43823	3.55072	3.12331	3.39097	3.63363	3.00864	3.09933	2.79077	2.9233	2.35661	2.8318	2.83538	2.78676	2.68552	3.04329	2.78456	2.62349	2.64173	2.57242	2.64201	2.88422	2.32488	2.40846	3.26274	2.77139	2.96003	2.94006	2.33484	3.02724
ENSGALG00000010340	1	4.26785	4.60279	4.43729	4.90465	5.25294	4.7308	4.39202	4.38672	4.26989	4.26644	4.62033	4.44512	4.13035	4.30929	4.09329	3.99503	4.28794	4.24621	4.0782	4.0218	4.00915	3.87228	4.11222	3.85948	3.87326	3.85016	3.60936	3.33633	3.26795	3.46536	3.47316	3.41397	3.2224	3.12361	3.32536	3.47629	3.13454	2.98527	3.02037	2.9711	3.15322	3.0193	2.9292	3.10564	3.16092	2.41997	3.04339	3.17923
ENSGALG00000010391	1	1.811	1.62552	2.38082	3.65575	3.3901	3.30469	1.61441	1.57057	1.66497	2.97418	1.89894	2.53016	0.857585	1.56612	1.48229	1.61703	1.00568	2.49531	0.417473	0.835791	0.745699	1.36917	0.32272	1.65056	0.163571	0.0754882	0.0353038	0.0215942	0.0901289	0.168142	0.731616	0.0820166	0.31801	0.0940852	0.17709	0.561753	0.566569	0.12307	0.161264	0.106241	0.254453	0.406943	0.0615641	0.104223	0.039636	0.0489561	0.105453	0.193322
ENSGALG00000010397	1	0.857354	1.31377	1.65206	2.06704	2.5064	1.76983	0.908427	1.1511	1.21631	1.61332	1.18574	1.31	0.358978	0.957643	0.685947	0.688193	0.695321	1.34797	0.356654	0.611355	0.270745	0.630278	0.435421	0.84309	0.0273336	0.071362	0	0.0808285	0.0233144	0.118699	0	0.0696289	0.0916344	0.0800315	0.0235744	0.0188558	0	0	0.0239142	0	0.0184344	0.0962234	0.0196682	0.0169778	0	0.233057	0.0584627	0.0516146
ENSGALG00000010464	1	7.2604	7.20672	7.30574	7.33549	7.51747	7.49892	6.94955	7.10169	7.14289	7.24867	7.18641	7.17907	6.70091	6.95595	6.85709	6.77006	6.51065	6.98842	6.59061	6.73212	6.61485	6.6555	6.69925	6.81081	6.25945	6.68337	6.3782	6.35332	6.35011	6.44428	6.49418	6.40772	6.47586	6.43287	6.43317	6.59038	6.4313	6.40006	6.4093	6.35177	6.52044	6.51516	6.41419	6.23352	6.24652	6.22769	6.34569	6.33395
ENSGALG00000010473	1	3.11317	3.65417	4.10192	4.72088	4.75217	4.18006	3.44637	4.05246	3.61911	4.35678	4.34811	3.82199	3.22491	3.96464	3.5332	3.44112	3.4102	3.90999	2.69742	3.51854	2.61682	3.64785	3.14937	3.41124	0.104059	1.11905	0.0845658	0.617577	0.33093	0.150136	1.26075	0.368576	0.747968	1.29132	1.1403	0.649265	1.39364	0.978206	1.57679	0.690118	1.41406	0.979864	1.35818	1.44692	1.40416	0.701262	1.65263	1.1574
ENSGALG00000010491	1	3.91085	4.06366	3.82214	4.0212	4.4203	4.08362	3.71539	3.78785	3.72253	3.61609	4.05925	3.95418	3.92844	3.80227	3.84129	4.07945	4.0511	3.93995	3.53986	3.51087	3.38441	3.90427	4.02244	3.6153	3.20134	3.30836	3.06441	2.78504	3.05769	2.97299	2.69622	2.94266	2.62035	2.66508	3.06352	2.89828	2.70016	2.66636	2.5112	2.66341	2.75421	2.58296	2.66917	3.05526	2.60865	2.51561	2.60589	2.62458
ENSGALG00000010500	1	1.05212	2.07038	2.42608	3.05627	3.28885	2.45429	1.19925	1.57965	1.64567	1.79729	1.57958	1.54735	0.725941	1.6062	1.08936	1.25603	1.02883	1.81535	0.471818	1.18111	0.686286	1.25329	0.579815	1.30017	0.123886	0.244621	0.034396	0	0.036847	0.0377361	0.104349	0.0330457	0.115398	0	0.106628	0.115364	0.0591916	0	0.037754	0.0273176	0.153311	0.149343	0.0602848	0.103502	0.114656	0	0	0.131791
ENSGALG00000010535	1	4.30484	4.43145	4.66815	5.05716	5.19215	4.6367	3.71292	4.12505	4.02495	4.62402	4.48398	4.1502	3.49442	4.13306	3.81487	4.04379	3.5495	4.34623	3.18628	3.57592	2.6325	3.79635	2.78504	3.8419	2.03022	1.89364	2.18018	2.1065	1.79569	1.99824	2.03623	2.45703	2.04624	1.03471	1.79374	1.85669	1.26261	1.4515	1.01183	0.723202	1.17055	1.38862	0.564167	0.998658	1.1165	0.694744	0.764904	0.714882
ENSGALG00000010538	1	5.17793	5.40348	5.41486	5.91826	6.00013	5.71151	4.80106	5.17535	5.1051	5.48315	5.25466	5.27725	4.60858	4.8543	4.87784	4.61825	4.47123	5.11332	4.51444	4.43582	4.42921	4.35274	4.37383	4.78145	4.34053	4.23049	4.10182	4.07797	3.92034	4.04556	4.0075	3.91548	3.94734	3.52062	3.89325	4.25461	3.67144	3.61932	3.80587	3.56659	3.63055	3.85848	3.35233	3.36092	3.39803	3.29663	3.46086	3.63681
ENSGALG00000010540	1	2.69468	2.87345	3.1298	4.18989	4.287	3.79415	2.24222	2.34069	2.5533	3.31057	2.90061	2.98229	1.89681	2.11579	1.96914	2.02533	1.7214	2.74471	1.10767	1.0991	0.792629	1.9646	1.0757	1.86406	0.457663	0.506594	0.215153	0.425848	0.313731	0.2917	0.323548	0.311903	0.269183	0.383603	0.284665	0.278773	0.196939	0.0828732	0.211901	0.0932856	0.289972	0.257172	0.17662	0.128766	0.222062	0.0804918	0.105042	0.271708
ENSGALG00000010553	1	6.88083	6.73045	6.89537	6.73158	7.18394	6.74967	6.9382	6.75087	6.8661	6.70664	7.01631	6.64834	6.50113	6.68615	6.65093	6.65322	6.55453	6.80899	6.13467	6.7411	6.26829	6.65091	6.36863	6.78025	5.84287	6.214	5.82981	5.89052	6.23546	6.22201	6.02272	5.90811	6.27273	5.75631	6.19231	6.32873	6.2287	5.94176	5.99125	5.87287	6.29599	6.25333	5.6876	5.42808	5.52798	5.42829	6.08765	5.71708
ENSGALG00000010555	1	5.75826	5.25947	5.5594	6.26956	6.35972	5.71376	5.41778	5.33625	5.37395	5.71726	5.75026	5.3844	5.0922	5.47265	5.30271	5.34131	5.32601	5.35128	4.96654	5.01406	4.98751	5.35426	4.81049	5.08964	4.64807	5.05505	4.38784	4.21414	4.51797	4.46532	4.57407	4.31421	4.46115	3.83363	4.34634	4.46066	4.16974	3.99163	3.79572	3.62908	3.9628	4.07259	3.53313	3.51677	3.6367	3.2793	3.3859	3.54308
ENSGALG00000010567	1	2.00629	2.5975	2.80469	3.19108	3.5688	3.20005	2.06804	2.5631	2.35936	2.77521	2.65569	2.81751	1.65103	2.19244	2.13845	2.10782	1.85263	2.61883	1.3283	1.58961	1.48904	1.68134	1.97341	1.80874	1.44234	2.23938	0.917118	0.0739234	0.209486	0.876445	0.169596	0.491391	0.146615	0.127629	0.182584	0.356312	0.100695	0.630348	0.0644913	0.276914	0.225537	0.29412	0.17706	0.432836	0.283678	0.0285935	0.248293	0.115023
ENSGALG00000010573	1	4.1478	4.42784	4.59834	5.0708	5.07085	4.56875	4.07898	4.42274	4.36842	4.45352	4.35541	4.79947	4.09766	4.70457	4.43642	4.62992	4.23851	4.77746	4.11069	4.18613	4.05921	4.78602	3.84698	4.42527	3.62616	4.00249	3.51752	3.40432	3.30365	3.47997	3.51602	3.3781	3.72122	2.93959	3.12582	3.41706	3.22623	3.2319	3.27375	3.01528	2.94594	3.08185	2.79397	2.81568	2.74719	2.30967	2.80995	2.61357
ENSGALG00000010588	1	2.51082	3.68964	4.06252	4.77713	4.81683	4.87347	3.03203	4.29076	3.74059	3.7328	3.33205	3.8546	2.78557	3.75591	2.28611	2.08982	2.46771	4.17631	1.75587	2.55957	1.8804	2.5105	2.51632	3.2161	0.277328	0.802572	0	0.294334	0	0.538755	0.4724	0.505514	0	0	0	0.530738	0.358451	0	0	0	0.91766	0.694491	0	0.174898	0	0	0	0.750904
ENSGALG00000010611	1	4.44137	4.7722	5.1381	5.86479	6.03428	5.31524	4.62061	4.58378	4.60231	5.00066	4.75193	4.795	4.00477	4.58027	4.4396	4.32593	4.41924	5.0788	3.87148	4.19739	3.9361	4.24196	3.96911	4.33984	3.4396	3.59042	3.03388	3.21386	3.00398	3.22068	3.08781	3.50521	3.61122	3.46986	3.22789	3.19195	3.16877	3.26309	3.66006	3.37231	3.28596	3.34368	3.53322	3.45485	3.8027	3.5079	3.50659	3.632
ENSGALG00000010623	1	3.28769	3.48039	3.58023	4.00362	4.26752	3.21842	3.17575	3.04749	3.25269	3.19801	2.8588	2.73026	2.92372	2.59958	2.68177	2.49274	1.82243	2.36617	2.01868	2.30725	1.89387	1.80244	2.63496	2.36809	1.14771	2.6285	1.97027	2.38164	1.90527	2.53062	2.40423	2.2599	2.17371	1.0684	1.77535	1.94461	1.75759	2.02735	1.36365	1.0554	1.43627	2.07195	0.961931	1.37619	0.879613	0.436754	0.854864	1.19446
ENSGALG00000010654	1	5.05077	5.05649	5.24408	5.71326	5.7178	5.80832	4.9069	5.1299	5.04867	5.80092	5.39693	5.60004	4.8701	4.98412	4.76817	5.00146	4.86115	5.38326	4.62849	4.30607	4.50958	4.92736	4.1996	4.88452	4.54967	4.13258	4.47474	4.52218	4.54978	4.37723	4.57612	4.12807	4.30736	4.34474	4.21138	4.48903	4.3541	3.89529	4.35438	4.18927	4.2509	4.26914	4.35839	3.84278	4.29206	4.47995	4.12596	4.48754
ENSGALG00000010659	1	3.54322	3.88241	4.0518	4.01377	4.51511	3.88052	3.67489	3.67093	3.66604	3.66536	3.68103	3.6083	3.7197	3.6711	3.5568	3.78816	3.77722	3.7712	3.27744	3.73965	2.98972	3.5548	3.58084	3.60802	2.88909	3.33402	3.01221	3.20798	3.08302	3.33434	2.79236	3.45565	2.94422	2.66251	2.60712	2.97455	2.6859	2.8954	2.75005	2.45034	2.19289	2.64926	3.03127	3.01144	3.08401	3.69154	2.14226	2.46054
ENSGALG00000010680	1	5.01174	5.11736	5.36506	5.93522	6.31664	6.02371	5.13172	5.09264	4.95818	5.38821	5.56233	5.67527	4.67658	4.96375	4.78521	4.74377	5.11188	5.71282	4.2152	4.25297	4.02301	4.57391	4.44565	5.27448	3.60506	2.82844	2.91427	3.39229	3.58182	3.11559	3.46036	3.51963	3.20488	3.24878	3.44994	3.43261	3.21174	2.98379	2.76209	2.95998	3.24565	3.47089	2.84539	2.79847	2.71761	2.80809	2.88796	3.2292
ENSGALG00000010700	1	5.22283	5.38283	5.67271	5.86214	6.04795	5.51251	5.18714	5.35419	5.40896	5.54429	5.29946	5.22675	4.61625	5.07307	4.98386	5.0491	4.84012	5.45707	4.08483	4.70592	4.17532	4.8323	5.00993	5.0993	3.10201	4.38482	3.95005	3.87406	4.111	4.10993	3.39568	3.80082	3.78224	3.38393	3.7158	3.57898	3.31906	3.56237	3.45934	3.40612	3.37389	3.60052	3.49063	3.38407	3.54787	3.69105	3.28761	2.96228
ENSGALG00000010719	1	3.47794	3.73052	3.78642	4.05498	4.21254	4.02747	2.75047	3.3267	3.36916	3.4313	3.68724	3.47598	2.84982	3.23865	3.04922	2.92927	2.9965	3.44754	2.43927	2.44695	2.24404	2.48431	2.75782	2.6445	1.28544	2.12507	1.66464	1.95222	1.71031	1.97212	1.57689	1.89449	1.90253	0.561715	1.29176	1.13784	0.818611	1.34307	0.466255	0.375703	0.84304	1.17488	0.19415	0.297022	0.283045	0.298169	0.283663	0.398471
ENSGALG00000010760	1	0.444401	0.867999	0.614888	1.25178	1.1901	1.05059	0.663015	0.557778	0.651612	0.745489	0.845843	0.901421	0.686112	0.699559	0.292941	0.206812	0.406535	0.82679	0.207398	0.215798	0.247796	0.614005	0.170269	0.689924	0.131234	0.227248	0	0.0454883	0.07692	0.161111	0.0747167	0.0294925	0.0914185	0.0340176	0.0392069	0.121223	0.0622328	0	0	0.0571293	0	0.156816	0.0646775	0	0	0.101509	0	0
ENSGALG00000010809	1	7.1338	6.94272	7.03838	6.7912	7.20253	6.68011	6.80472	6.68479	6.7355	6.57436	6.75392	6.33053	6.39161	6.55332	6.58234	6.53551	6.41479	6.40873	6.25907	6.65366	6.43536	6.41011	6.40431	6.53469	5.94335	6.28317	6.0978	6.16078	6.19931	6.19299	6.22375	6.26676	6.38366	6.55535	6.19362	6.32479	6.31508	6.33893	6.38965	6.48224	6.40496	6.38615	6.46213	6.33381	6.42331	6.85574	6.30719	6.50217
ENSGALG00000010825	1	1.93325	2.76573	3.14712	3.2715	3.62317	2.96197	1.88486	2.32502	2.09114	2.6553	2.21023	1.83974	0.924965	1.76618	1.85049	1.45556	1.374	1.909	0.822185	1.19528	0.897177	1.74398	0.504799	1.87691	0.516306	0.617181	0.35904	0.122654	1.08544	0.649299	0.452683	1.00604	1.28973	0.474106	0.739306	0.564944	0.821056	0.689244	0.10647	0.629512	0.496243	0.753582	0.317229	0.0747219	0.40058	0.552308	0.389578	0.0773184
ENSGALG00000010861	1	4.31997	4.57046	4.70571	5.18066	5.3968	4.95005	4.47787	4.61038	4.35368	4.66438	4.70646	4.75083	4.08703	4.57257	4.38347	4.29504	4.31749	4.91792	4.37794	4.67217	4.55361	4.4815	4.0645	4.82405	4.10738	4.33212	3.87389	3.8977	3.88043	4.1596	4.07046	4.07595	4.04037	4.07976	3.85192	4.13512	3.93712	3.59438	3.9474	4.11518	3.85575	4.08083	3.98265	3.38575	4.09605	4.01761	3.65727	3.98496
ENSGALG00000010863	1	4.4681	4.23694	4.54169	4.78361	5.07488	4.6115	4.24272	4.28565	4.38348	4.2993	4.49424	4.35721	4.0239	4.28199	4.26043	4.40141	4.04698	4.51924	3.83248	4.16572	4.02787	4.07581	4.23567	4.57616	3.58426	3.85955	3.40796	3.38734	3.48516	3.74734	3.6041	3.52657	3.62188	3.12155	3.63327	3.73169	3.37033	3.50796	3.38088	3.08771	3.53532	3.55576	3.23228	3.13774	3.14374	3.06456	3.16395	3.57272
ENSGALG00000010866	1	2.34224	3.11552	3.28835	4.3778	4.65074	3.46703	2.29538	2.61055	2.26068	2.97762	2.7451	2.67136	1.64818	2.14589	1.79836	1.94647	2.08194	2.82249	1.13747	1.54567	1.15999	1.42511	1.57407	1.9901	0.404585	0.361655	0.305348	0.10118	0.317283	0.111397	0.163962	0.27488	0.457034	0.147652	0.354502	0.34853	0.0703461	0.0667325	0	0.0958973	0.285354	0.209319	0.207655	0.0934295	0.221952	0	0.108695	0.0648658
ENSGALG00000010901	1	1.07228	1.53051	1.98553	2.03378	2.85721	2.653	0.933741	1.76878	1.5454	1.43002	1.97241	2.14611	0.760945	1.40532	0.747763	0.698052	1.25203	1.83643	0.59397	0.968309	0.436633	0.520149	0.762429	1.11286	0.0331745	0.0585897	0	0.0167382	0	0.0972738	0.0138258	0.0322603	0.0340576	0	0.0144763	0.0789309	0.0347395	0.0219633	0	0	0.0445654	0.082515	0	0.0207954	0	0	0	0.0106377
ENSGALG00000010909	1	1.42821	1.74666	2.14817	3.1946	3.37938	2.64516	1.23064	1.44073	1.50251	2.1626	2.25539	2.09793	1.05122	1.55822	1.14525	1.27744	1.2297	2.17582	0.886566	0.964164	0.855292	0.926778	0.970681	1.67538	0.53771	0.368849	0.207148	0.1089	0.19742	0.302227	0.255987	0.404025	0.353649	0.0658799	0.282021	0.449321	0.148751	0.12766	0.149576	0.042312	0.22457	0.371152	0.0481229	0.0415044	0.0411155	0.0171856	0.0943835	0.12328
ENSGALG00000010935	1	2.19695	1.48322	1.86123	2.36314	2.33279	1.47774	0.815985	0.561167	1.05238	1.54525	1.62653	0.936305	0.640437	0.345314	0.684386	0.807397	0.528091	0.548799	0.227237	0.166486	0.282831	0.464613	0.449928	0.605482	0.0218542	0.03874	0	0.0219322	0.0186583	0.0245526	0.0360594	0.0141788	0.0588708	0.00819146	0.0284039	0	0.0152891	0.00723835	0.019122	0	0	0.00795944	0.0159061	0.00684707	0.0101683	0	0.00793471	0
ENSGALG00000010961	1	1.57413	1.52075	1.77155	2.45883	2.57807	2.06513	1.04003	1.16821	1.17011	1.34572	1.63352	1.5839	1.33453	1.31328	1.10139	1.29299	1.15058	1.44281	1.13878	1.37671	1.04931	1.40993	0.660945	1.30627	0.689947	0.774634	0.420185	0.598549	0.724324	0.643612	0.56628	0.565582	0.583856	0.45071	0.578908	0.74304	0.450423	0.499307	0.410045	0.383402	0.563108	0.46346	0.281579	0.362134	0.288976	0.423972	0.426855	0.350375
ENSGALG00000010980	1	1.1022	1.57483	1.818	2.37903	2.64211	2.58849	1.13715	1.41664	1.28966	2.00991	1.74826	2.28429	0.915905	1.39829	1.06296	0.751038	1.15522	1.97536	0.579886	0.881175	0.351107	0.689888	0.676784	1.21745	0.10249	0.266863	0.198914	0.315884	0.25384	0.236211	0.293368	0.320881	0.246056	0.146089	0.155111	0.227065	0.140382	0.134194	0.0758701	0	0.199524	0.326631	0.0816724	0.0688327	0.0247612	0.0270231	0.0922025	0.112917
ENSGALG00000010986	1	2.35458	1.64108	1.96019	1.90944	3.25603	2.16934	0.973706	2.02531	1.47509	1.22197	1.79978	1.57859	0.951946	1.41836	1.08825	0.825275	1.23356	1.62398	0.714732	1.00052	0.825021	1.00408	0.753755	1.70696	0.617006	0.432366	0.245469	0.366964	0.0967418	0.276018	0.405078	0.396811	0.422051	0.130269	0.608702	0.238988	0.520119	0.244154	0.0981404	0.403378	0	0.267879	0.327495	0.128845	0.279791	0.167678	0.16362	0.239847
ENSGALG00000011013	1	4.18285	3.8825	4.21647	4.19182	4.0736	4.60936	3.68655	3.84298	3.99788	4.13604	3.85772	4.21494	3.72865	3.43411	3.49952	3.28686	2.99258	3.74151	3.14928	2.82849	2.95804	3.03021	2.37689	3.21439	2.94709	2.58104	2.58551	2.83583	2.40131	2.65896	2.78949	2.29804	2.62019	2.67499	2.54452	2.58728	2.75899	2.62854	2.89636	2.97155	2.97152	2.60136	2.7426	2.90267	2.64255	2.89268	2.56233	2.89068
ENSGALG00000011046	1	5.22676	5.02171	5.23685	6.59455	6.73701	5.65827	4.79694	4.62228	4.32303	5.39348	5.13354	4.93635	4.09681	4.6717	4.14455	4.72375	4.28448	4.93246	3.91587	4.01443	3.57192	4.54586	3.6819	4.24277	3.21587	3.11658	2.50864	3.07651	3.41707	3.23022	2.91394	2.99391	3.31246	2.93274	2.81421	3.04945	2.90598	2.32776	2.17693	2.73548	2.94319	2.91992	2.83369	2.68582	2.06726	2.57082	2.58816	2.39909
ENSGALG00000011052	1	1.36802	2.12514	2.83858	3.90218	3.98554	3.00745	1.54068	2.02626	1.95414	2.93716	2.51487	2.51117	0.879287	2.1148	1.7243	2.0241	1.82533	2.40101	0.840229	1.47835	1.00502	1.88529	1.13081	2.06596	0.187992	0.751775	0.866935	0.846945	0.584266	0.730214	0.55099	0.733939	0.777801	0.335438	0.886095	0.744263	0.0683141	0.223604	0.471984	0.0628856	0.324328	0.454997	0.0240952	0.020784	0.0611184	0	0.0940499	0.0628357
ENSGALG00000011096	1	4.04458	4.26579	4.08078	4.22813	4.42542	3.98191	3.89681	4.23495	4.18376	4.01668	4.14248	3.69895	3.86927	4.42273	4.2746	4.03453	3.85734	3.80312	3.63709	3.80991	3.80636	4.06969	3.69784	3.98412	3.47318	3.15573	3.22919	3.39066	2.89215	3.4392	3.38364	3.40396	3.47241	2.9175	3.14071	3.07545	3.23619	3.37178	3.24712	2.74741	2.83924	3.03895	2.92357	3.20882	3.25565	2.89072	2.73827	2.68574
ENSGALG00000011101	1	3.74706	3.74269	3.71578	4.10004	4.2303	4.13009	3.49875	3.73144	3.79227	3.82674	3.87951	3.95443	3.62497	3.50453	3.79393	3.46481	3.50107	3.76212	3.59384	3.62546	3.49246	3.30482	3.20883	3.80378	3.31175	3.2614	3.25982	3.20855	2.72873	3.07996	3.04491	3.24055	2.9537	2.77919	2.83996	2.96142	2.74306	2.58554	2.78795	2.59041	2.48851	2.61508	2.56692	2.74534	2.66612	2.22574	2.37956	2.51973
ENSGALG00000011111	1	3.83892	4.22904	4.13813	5.13168	4.83081	4.55941	3.85757	4.12025	3.92626	4.37023	4.05383	4.54085	3.73029	3.68104	3.49154	3.65844	3.47551	4.36351	2.86724	2.67815	2.82917	3.252	2.52861	3.47404	0.99686	1.46258	1.00455	1.94973	1.30943	1.91057	1.48273	1.97855	1.72086	0.52976	0.961325	2.17242	1.08775	0.910527	0.963966	0.426584	0.428356	1.34712	0.928054	0.808924	1.08387	1.43783	0.533046	0.769175
ENSGALG00000011117	1	2.26722	2.89373	3.75806	3.86455	4.0374	3.56016	2.54829	3.03036	2.98175	3.37693	3.00553	3.10015	1.99354	2.90519	2.69813	2.43996	2.26008	3.06546	1.89347	2.24478	1.66054	2.22254	1.45949	2.83118	0.280755	0.513082	0	0	0.0738846	0.35949	0.0632088	0.16232	0.0596904	0.142242	0.0742621	0.0526734	0.122496	0.0567083	0	0	0.0682948	0.167978	0	0.0536235	0.0792106	0	0.0314249	0.158591
ENSGALG00000011141	1	1.25496	1.5199	1.89521	2.62616	2.70185	2.21923	1.07491	1.46353	1.32705	2.0384	1.786	1.60569	0.712777	1.4314	0.923569	1.0536	1.20444	1.78953	0.702121	0.885732	0.689442	1.0186	0.523256	1.23717	0	0.0731796	0	0.0553962	0.0238495	0.0208323	0.0458664	0	0	0.0207868	0	0.0570016	0.0193695	0	0.0243854	0	0.0188296	0.020171	0	0	0	0.0423001	0	0
ENSGALG00000011169	1	5.63493	5.83831	5.92124	6.06196	6.3028	5.87436	5.74569	5.68302	5.8926	5.74554	5.90251	5.68684	5.4664	5.63623	5.53308	5.4624	5.54763	5.71415	5.28692	5.1894	5.12848	5.27816	5.49002	5.53636	5.09307	4.92184	4.63311	4.65613	4.72609	4.64874	4.66746	4.72705	4.56926	4.54065	4.6638	4.6426	4.7117	4.59663	4.46397	4.54272	4.55149	4.60562	4.65032	4.7012	4.56922	4.67361	4.38638	4.66012
ENSGALG00000011176	1	4.46481	4.9974	4.90752	5.17996	5.25037	5.51893	4.10347	4.8833	4.67259	5.26662	4.77019	5.1235	3.73033	4.51734	3.93664	4.35399	3.86033	4.79564	3.42362	3.91238	3.36796	4.34789	3.7114	4.32837	3.24736	3.4106	2.81632	3.21847	2.77992	3.36034	2.98249	3.23299	3.02447	2.76671	2.75348	3.21881	2.31858	2.8412	2.54149	2.4996	2.76545	2.81581	1.56948	1.95208	1.65195	2.10903	1.90764	2.23006
ENSGALG00000011189	1	3.90703	3.53796	4.21133	5.07875	5.18935	4.76185	3.75353	3.22466	3.4626	3.99367	3.85878	4.19556	3.35664	3.69281	3.36555	3.38833	3.5986	4.04375	3.20916	3.39679	3.1029	3.67967	3.0478	3.60778	2.38214	3.06743	2.43327	2.2448	2.81415	2.61637	1.6402	2.30063	2.36183	1.93069	2.2662	2.48935	1.92747	2.23327	2.12287	1.78735	2.10918	2.15349	1.52354	2.0465	1.68439	1.76591	1.5207	2.28446
ENSGALG00000011205	1	4.54658	6.35628	5.60858	5.64575	5.35273	5.47993	3.13309	5.02626	4.87204	5.64257	5.30381	4.04454	1.47569	3.77659	3.06711	5.2103	3.40146	2.71302	1.6395	2.5106	2.36403	3.87361	2.87022	1.88984	0.509972	2.04426	0.670638	1.46354	0.369395	1.15294	0.146765	0.220428	0.794582	1.47635	0.697075	0.581365	0.121332	0.559068	0.200578	1.19487	0.0807088	0.166681	0.60121	0.336741	0.435191	0.634076	0.867673	0.59721
ENSGALG00000011237	1	5.3755	5.8649	6.00544	6.11016	6.53862	6.09087	5.53475	5.82825	5.79913	5.74519	5.78204	5.80957	5.28417	5.77895	5.78157	5.44659	5.5433	5.66081	5.23159	5.35897	5.23757	5.44368	5.45026	5.52922	4.97394	5.14118	5.25664	4.89987	5.20338	5.04542	5.18206	5.30202	5.39279	5.06833	5.31187	5.36662	5.23458	5.2461	5.32705	4.96302	5.24615	5.33875	5.18025	5.03555	5.15084	4.73343	5.23558	5.24991
ENSGALG00000011239	1	5.36949	6.00513	5.82038	6.13714	6.14161	5.82091	5.32275	5.85508	5.64114	5.72344	5.76902	5.49914	5.15376	5.86558	5.61127	5.6862	5.47456	5.58376	5.18952	5.62415	5.39109	5.96532	5.66534	5.71964	5.0906	5.56751	5.40856	5.30791	5.01886	5.38283	4.90124	5.33673	5.03824	5.10489	5.14306	5.44849	4.91535	5.33626	5.09509	5.22396	4.89283	5.26813	4.72754	4.80215	4.84193	5.22798	4.87973	4.83653
ENSGALG00000011243	1	3.57259	4.06372	4.59418	5.32856	5.63157	4.64571	3.30987	3.08942	3.7305	4.19718	4.02637	3.80664	2.90707	3.36586	3.17709	3.63915	3.34394	3.9266	2.43831	2.78264	2.34594	2.50711	1.96889	2.91193	1.50846	0.542068	0.109251	0.215331	0.0490721	0.628481	1.04402	0.934648	1.99163	1.25294	1.15035	1.78562	0.997713	0.19651	0.921838	0.112353	1.02729	1.48814	0.453474	0.485481	0.61896	0.281696	0.351955	0.841525
ENSGALG00000011252	1	1.31706	2.34369	2.31951	3.2655	3.38126	2.49572	1.56738	2.31272	2.02285	2.62529	2.27446	2.03895	1.04656	2.25316	1.62242	1.7607	1.49687	2.65793	0.772506	1.57447	0.939565	1.67186	1.38523	1.71126	0.0862753	0.544736	0	0	0.0374409	0.0328791	0	0.028713	0.0606841	0.125914	0	0.060506	0.0304485	0	0.0385669	0	0.0868623	0.0932709	0	0.0789252	0	0.0328579	0.031447	0.159658
ENSGALG00000011289	1	4.54134	4.87584	4.9332	5.87322	5.49464	5.11239	4.73734	4.8236	4.66223	5.49229	4.78882	4.90468	4.34802	4.67213	4.80018	4.81455	4.50271	5.08554	4.05661	4.33355	4.10473	4.9161	4.3126	4.82934	3.81086	3.90674	3.24579	3.77891	3.94505	3.82654	3.09149	3.401	3.35568	3.49131	3.30941	3.58746	2.79189	3.11849	2.91704	3.55566	3.32199	3.30375	3.20168	3.07624	3.44232	3.98056	2.93656	3.31255
ENSGALG00000011296	1	2.67027	3.19274	3.16438	3.78277	4.56423	3.53611	2.73545	2.69909	2.66103	2.63716	3.24065	2.92942	1.973	2.60853	2.36566	1.88594	2.36825	2.79393	1.77906	2.04223	2.07724	2.10451	1.78324	2.12736	1.01315	1.07408	0.699812	0.894322	1.03536	0.913054	0.458589	1.07157	0.590062	0.47293	0.999178	0.443551	0.531055	0.597639	0.623935	0.310367	0.532024	0.614056	0.205718	0.197105	0.608069	0.171852	0.387495	0.477223
ENSGALG00000011325	1	7.39856	7.68593	7.6373	7.80126	7.93328	7.50786	7.57689	7.54754	7.42754	7.52944	7.41246	7.44762	7.06703	7.38214	7.43281	7.22319	7.17522	7.35274	6.85855	7.35024	7.05293	7.60583	6.92079	7.31333	6.51582	6.78378	6.68115	6.23784	6.72107	6.65156	6.52609	6.61364	6.58154	6.56805	6.4791	6.71771	6.57687	6.52465	6.64461	6.76433	6.76791	6.64096	6.51807	6.38702	6.57347	6.41639	6.46662	6.48165
ENSGALG00000011330	1	6.44591	6.6264	6.78582	7.50027	7.17105	7.52489	6.11191	6.77954	6.69412	7.17092	7.07928	7.35593	6.56912	6.38643	6.30162	6.58001	6.42852	6.95908	6.42746	5.87519	6.24886	6.06129	5.77134	6.32254	6.42111	6.08204	6.3632	6.23174	5.57696	5.90212	6.09018	5.90032	5.96043	5.80241	5.71485	5.97461	5.97873	5.46775	5.72631	5.48164	5.14775	5.58271	6.37267	5.85105	5.96809	5.91012	5.3668	6.12716
ENSGALG00000011343	1	5.69425	5.95244	6.1982	6.6487	6.66832	6.66851	5.88556	6.26885	5.88316	6.55809	6.19175	6.40021	5.41732	5.90955	5.59803	5.66797	5.61474	6.24395	5.42713	5.5069	5.23754	5.73561	5.61616	5.95543	5.34322	5.18441	4.96438	5.53176	5.19957	5.512	5.39082	5.3598	4.93549	5.38005	5.3685	5.23849	5.38715	5.25697	4.90858	5.05847	5.22602	4.93978	5.16006	5.24737	5.02812	4.42802	5.04751	5.05148
ENSGALG00000011349	1	2.75475	3.25404	3.83533	4.30405	4.80779	4.14416	3.46978	3.17084	3.84944	3.50823	3.50979	3.32332	2.75358	2.85279	2.71733	2.63787	2.19874	3.30992	1.06023	2.23839	1.48972	2.51543	2.16566	2.35641	0.446511	1.26195	0	0.145509	0	0.470774	0	0	0.329107	0.474585	0.178807	0.446569	0.403658	0.0489086	0.127656	0	0.472346	0.577166	0	0.131583	0.0669837	0.0555473	0.0529729	0.179071
ENSGALG00000011350	1	0.753658	0.702977	0.479927	0.718503	1.14083	0.739267	0.491041	0.551916	0.306848	0.680429	0.278994	0.461489	0.34519	0.477187	0.277167	0.329363	0.432984	0.791503	0.208894	0.268593	0.246248	0.281781	0.141566	0.263379	0.0443414	0.249957	0.148073	0.180997	0.0564183	0.212217	0	0.0847499	0.0309299	0.0560213	0.182257	0.176501	0.0455159	0.085862	0.0392777	0.0417146	0.1174	0.0641584	0	0	0	0	0	0.0561754
ENSGALG00000011355	1	2.54191	2.82804	3.08003	3.03162	3.78002	3.26978	2.43892	2.79355	2.6767	2.73005	2.86764	2.92073	1.78924	2.14099	1.77933	1.61557	1.89283	2.39097	1.21932	1.75591	0.960525	1.40336	1.9556	1.91848	0.339781	0.582861	0.0433819	0.107744	0	0.360876	0.0890389	0.136844	0.0377218	0.118418	0.133738	0.110514	0.0375897	0.0362978	0.0942594	0	0.0368457	0.11501	0	0.0335207	0.0496797	0	0.151079	0.0347533
ENSGALG00000011369	1	2.41719	2.84332	3.39481	3.69205	4.26699	3.78271	2.50167	2.69052	2.37657	2.91162	2.69153	3.33362	1.67614	2.60921	2.14266	1.85032	1.87482	3.08435	1.25871	1.77377	0.869053	1.86735	1.579	2.27413	0.284169	0.255154	0.0834404	0.102437	0.357302	0.314421	0.24172	0.220686	0.233559	0.252858	0.286864	0.104874	0.138574	0.100076	0.21446	0.065303	0.198661	0.275816	0.108808	0.125312	0.0479625	0.0399706	0.177695	0.158476
ENSGALG00000011377	1	7.22767	7.30225	7.10578	7.46078	7.38732	7.19035	6.84615	6.86054	6.90778	7.07592	6.92864	6.92169	6.76144	6.76314	6.73985	6.88132	6.59431	6.94103	6.65716	6.65385	6.52475	6.67459	6.741	6.78102	6.47301	6.49651	6.40984	6.40221	6.17249	6.42046	6.32292	6.23228	6.09753	6.33926	6.32838	6.34063	6.26358	6.2745	6.23668	6.27511	6.11283	6.29075	6.37723	5.94256	6.20347	6.53382	6.02426	6.45148
ENSGALG00000011386	1	4.35635	4.37411	4.81079	4.76905	5.20562	4.86128	4.79756	4.52588	4.76413	4.58462	4.69937	4.72186	4.37825	4.6256	4.62475	4.32157	4.58337	4.66085	4.38933	4.48154	4.45205	4.32301	4.54038	4.56573	3.90182	4.3649	4.12834	3.55971	4.23536	3.94423	3.74035	3.95143	3.95465	3.56729	3.89646	3.91879	3.53195	3.4988	3.64655	3.36255	3.65298	3.39232	3.48533	3.39404	3.65711	2.84296	3.50542	3.28372
ENSGALG00000011391	1	3.08079	3.19691	3.29717	4.49683	4.72865	2.53315	2.83158	3.20314	2.55469	3.94773	4.08416	1.97322	2.05899	3.01931	1.33561	2.9682	2.66764	1.97254	1.85742	2.68236	1.09125	2.82181	2.88744	1.16626	0.920158	1.42975	0.763537	1.20356	1.07206	1.02585	0.675374	0.528008	0.169092	0.340971	0.814105	0.260274	0.346374	0.250738	0.394925	0.124699	0.311172	0.390313	0.105709	0.0313997	0.177559	0.0385278	0.107182	0.0640897
ENSGALG00000011402	1	5.98169	6.24593	6.27398	6.65845	6.86211	6.40257	6.14134	6.05517	6.01378	6.18656	6.25565	5.93059	5.86632	5.87749	5.89511	5.97116	5.92198	5.89672	5.74331	5.85092	5.7169	5.82628	6.06621	5.95087	5.68263	5.6147	5.49339	5.64315	5.38231	5.69244	5.69873	5.64452	5.8012	5.75732	5.72836	5.62372	5.7136	5.54816	5.63207	5.5345	5.64578	5.5944	5.42784	5.49457	5.58613	5.27849	5.59051	5.52302
ENSGALG00000011406	1	2.12694	2.08192	1.62871	2.13685	1.97878	1.65744	0.845877	1.78603	1.17889	1.4363	1.16307	1.12363	0.768882	1.43198	0.991352	0.81364	0.71867	1.16205	0.35315	1.18991	0.44426	0.572955	0.805874	0.698634	0.292103	0.372777	0	0.0403981	0.067745	0.0299158	0.0333906	0	0.326072	0.197389	0.0675458	0.027851	0	0.053084	0.0696429	0.0255334	0.295461	0.112873	0.0835231	0	0.389721	0.0896776	0	0.170531
ENSGALG00000011409	1	9.79046	9.86176	9.86849	9.76391	9.75973	9.76194	9.85394	9.65206	9.7189	9.59773	9.52626	9.45497	9.12405	9.52015	9.59027	9.26734	9.10805	9.41924	8.89258	9.3715	9.10653	9.259	9.55484	9.58512	8.53898	9.09903	8.66074	8.64486	8.94652	8.87134	8.55895	8.9409	8.98967	8.6128	8.76583	9.01008	8.41892	8.799	8.76741	8.76979	8.66473	8.93724	8.23848	8.48442	8.61956	8.73974	8.60094	8.75409
ENSGALG00000011413	1	1.76703	2.27091	2.48071	3.23751	3.67479	2.69736	1.76517	2.03756	2.04956	2.26397	1.98359	1.76759	0.981914	1.47254	1.46753	1.3705	1.0808	1.96681	0.855107	1.21807	0.356295	1.23559	1.47041	1.2054	0.131101	0.152211	0	0.0895339	0.183191	0.277464	0.0377316	0	0.149624	0.129962	0.0761909	0.0618047	0.0617489	0.0296938	0	0.0840955	0.146151	0.126061	0	0.0278571	0.0414482	0.282228	0.0324922	0.189571
ENSGALG00000011423	1	4.06289	3.95584	4.03566	4.13376	4.50127	3.9246	3.42494	3.39763	3.74652	3.32006	3.80152	3.52242	3.52676	3.65863	3.75709	3.3116	3.65831	3.5688	3.34974	3.45784	3.64184	3.25881	3.5078	3.50062	3.27936	3.66754	3.33965	3.25408	3.13639	3.36945	3.24025	3.31098	3.46918	2.87985	3.10707	3.19164	2.95393	3.00151	3.07218	2.7856	3.0084	2.96706	3.04676	2.68821	2.94072	2.62774	2.88939	2.74559
ENSGALG00000011436	1	8.01839	8.11471	8.55938	8.91301	9.00062	8.88501	8.57418	8.79584	8.57235	9.05558	8.90864	8.91237	8.21655	8.69628	8.4214	8.37177	8.4233	8.96735	7.87464	8.42945	7.72118	8.57031	8.28389	8.64546	7.27115	7.42943	6.75911	6.99698	6.90018	7.09215	6.97137	7.17511	6.92589	7.33058	7.05274	6.95766	7.05402	7.1793	7.0099	7.15952	7.11201	6.89429	7.18445	7.46754	7.35337	7.39826	7.10244	7.1731
ENSGALG00000011448	1	5.46543	5.64133	5.79743	6.08672	6.22729	6.00233	5.55879	5.5137	5.63197	5.5617	5.80082	5.83568	5.57156	5.74176	5.71382	5.55615	5.84668	5.86718	5.49071	5.674	5.54739	5.7024	5.52157	5.80206	5.20756	5.55252	5.00218	5.12457	5.04114	5.1499	4.95439	5.21618	5.04521	4.86697	4.99159	4.94745	4.75383	4.96107	4.94161	4.74983	4.95148	4.81934	4.68804	4.7717	4.63465	4.55524	4.75726	4.57348
ENSGALG00000011452	1	8.09464	7.91076	7.93433	8.1848	8.13628	8.07486	7.94764	7.97082	7.80038	8.02776	7.89201	7.84385	7.48192	7.81578	7.76866	7.51238	7.49282	7.96352	7.4507	7.74383	7.53074	7.48842	7.48769	7.67681	7.05072	7.48494	7.15204	6.88766	7.02429	7.06027	6.96437	7.19622	7.0672	6.86847	6.98953	7.09047	6.79462	6.86057	6.87209	6.79346	6.86744	6.9479	6.70145	6.78901	6.8414	6.5853	6.69702	6.86628
ENSGALG00000011489	1	2.29237	3.79112	2.82998	2.73503	3.26958	2.01176	1.70074	3.057	2.67149	2.85264	1.99285	1.06421	1.38347	2.18329	1.9923	2.6324	1.34612	1.08158	0.613504	0.905556	0.646005	1.85877	0.987911	0.767153	0.286114	0.717658	0.288691	0.385708	0.398676	0.591561	0.171684	0.445685	0.406064	0.0711418	0.214499	0.174668	0.160534	0.380662	0.199484	0.147424	0.19964	0.197889	0.133706	0.116635	0.108828	0.159425	0.0855869	0.0903522
ENSGALG00000011490	1	4.39637	4.20939	4.61218	4.56998	4.92363	4.83714	3.95667	4.02303	4.08118	4.34343	4.5417	4.54457	3.86232	4.2384	4.0857	3.85721	4.06256	4.2912	3.47577	3.8184	3.58871	3.71725	3.39295	4.02635	3.01896	2.88813	3.25678	3.15273	3.09099	3.10152	3.17065	3.12836	3.43909	2.88714	2.97814	3.13828	2.65101	2.63296	3.07104	2.89068	2.80917	2.61687	2.52299	2.3585	2.74194	2.69633	2.78143	2.38703
ENSGALG00000011491	1	6.90181	7.02271	7.22316	7.69541	7.85744	7.61958	6.77105	7.05435	6.96999	7.36241	7.26736	7.29301	6.64617	6.85565	6.72763	6.80351	6.645	7.16234	6.34379	6.38204	6.2405	6.6154	6.65929	6.81984	5.80295	5.9702	5.77996	6.11545	5.77131	6.06457	5.75028	5.90042	5.85522	5.41521	5.85751	6.22851	5.49255	5.46615	5.40115	5.40437	5.3855	5.73932	5.30681	5.17209	5.22986	5.05317	5.28541	5.42605
ENSGALG00000011494	1	4.66021	4.725	4.64441	5.19417	5.39699	4.90981	4.6649	4.6964	4.56116	4.56504	4.63066	4.64226	4.66711	4.80432	4.48302	4.70039	4.63152	4.56151	4.5851	4.56073	4.4497	4.47904	4.33724	4.47645	4.235	4.54926	3.98731	4.19321	3.78909	4.12962	4.25102	4.08718	3.9402	3.9358	4.0373	4.10951	3.89721	4.09377	3.7091	3.85359	3.98741	3.89052	3.90052	4.00541	3.68999	3.90268	3.89164	4.00939
ENSGALG00000011511	1	8.40105	8.94969	9.10543	9.65183	9.59492	9.51276	8.22377	8.81029	8.48776	9.1691	8.76668	8.95489	7.32423	8.22283	7.70197	7.51418	7.23976	8.60521	6.70082	7.17286	6.21955	7.49129	6.90095	7.51884	4.65643	5.73911	5.01163	4.52953	4.07702	4.90562	4.3286	4.9116	3.87407	5.27988	4.67367	5.22862	4.16788	5.1958	4.97117	5.28014	5.17563	5.00632	4.8468	5.54233	5.70316	5.77083	5.11302	5.13535
ENSGALG00000011522	1	4.07555	3.98293	3.97458	3.8579	4.11314	3.9909	3.99489	3.86773	3.97878	3.80743	3.86934	3.917	3.81437	3.69477	3.97383	3.67608	3.64975	3.84292	3.7526	3.79695	3.74345	3.7102	3.65058	4.00972	3.50626	3.61072	3.42729	3.14312	3.35009	3.37239	3.24653	3.45384	3.25781	3.4448	3.33126	3.35088	3.21269	3.3548	3.32111	3.41607	3.18736	3.11379	3.3247	3.46148	3.25185	3.49567	3.14994	3.29621
ENSGALG00000011548	1	3.84421	3.80419	3.87642	4.61246	4.68399	3.85932	3.27589	3.42381	3.36365	3.69408	3.86214	3.56443	3.44167	3.50509	3.21867	3.21896	3.43063	3.55277	3.37504	3.10233	2.92893	3.12751	3.28375	3.28026	3.43751	2.80842	2.84561	2.90486	2.67726	2.78091	3.05276	3.04863	2.824	3.37306	2.94896	2.83229	3.23527	2.90367	3.10249	3.44112	3.09538	2.9326	3.73325	3.2693	3.31725	3.74347	3.29612	3.30742
ENSGALG00000011565	1	0.852674	1.23284	1.47173	2.33165	1.98097	1.72613	1.01568	1.10543	0.994768	1.58702	1.20073	1.52038	0.808619	1.07959	0.957747	1.0871	0.491039	1.40702	0.774497	0.516185	0.654419	0.737799	0.485155	0.944558	0.989331	0.544253	0.930482	1.11583	0.653045	0.850213	0.671648	0.430918	0.566221	0.307288	0.572857	0.4289	0.759745	0.498815	0.475128	0.123653	0.578763	0.7638	0.205282	0.160114	0.149251	0.217043	0.266016	0.255353
ENSGALG00000011566	1	3.14772	1.70759	2.11493	2.05434	2.3599	1.83312	1.10693	1.14811	1.06166	0.822487	1.00129	1.35888	0.816558	0.976188	0.859699	0.566828	1.19272	0.985682	0.218467	0.672171	0.587086	0.488389	0	0.517651	0.11491	0.372676	0	0	0.101133	0	0.192581	0.405291	0.0819241	0.0880821	0.279885	0	0	0.147525	0.288729	0	0.359267	0.238437	0.083089	0.0722534	0	0	0.162492	0
ENSGALG00000011571	1	6.35398	5.96039	6.78836	6.565	7.06986	7.04878	6.29896	6.38862	6.42115	6.75568	7.03059	6.73957	5.83233	6.29337	6.31687	5.90727	6.2646	6.71525	5.41002	5.5346	5.23024	5.66563	5.32355	6.02489	4.47958	3.50581	3.94679	3.66711	4.00715	3.42337	3.72268	3.16071	3.84086	3.12154	3.66184	3.98566	2.97714	2.63787	3.19715	2.96858	3.02543	2.95644	3.1566	2.60591	3.30903	2.79027	2.89131	3.0274
ENSGALG00000011616	1	0.271207	0.563066	0.818632	1.48689	1.23022	1.1295	0.436055	0.426122	0.475863	0.880844	0.425343	0.594708	0.184378	0.752412	0.358515	0.471018	0.165834	0.867253	0.257322	0.518852	0.055553	0.217656	0.389006	0.382239	0.0562834	0	0	0	0	0.0834159	0.0932292	0.0367758	0.0772507	0.123416	0	0	0	0	0	0	0	0.0409568	0	0.0353846	0.0522038	0	0	0
ENSGALG00000011625	1	6.92786	7.03563	6.91837	7.01739	7.27113	7.12262	6.84418	6.66066	6.70212	6.56155	6.71646	6.76026	6.19816	6.50011	6.3407	6.1211	6.46817	6.68182	6.17271	6.36798	6.15275	6.11482	6.58747	6.34708	5.90938	6.10843	5.94586	5.52202	6.03644	5.74975	5.67098	5.83312	5.49636	5.41241	5.98783	5.98852	5.86751	5.86273	5.69641	5.49131	5.74603	5.93334	5.64467	5.75162	5.65209	5.61285	5.63215	5.73515
ENSGALG00000011635	1	2.0638	2.14048	3.27425	3.92178	4.21084	3.83812	1.95475	2.34888	2.43307	2.7201	2.59672	3.21292	1.53992	2.23626	2.02675	1.45408	1.91614	3.34581	1.01932	1.44231	0.733322	1.60459	1.14986	1.988	0.273806	0.331357	0.0486797	0.17296	0	0.128822	0.0980625	0.250941	0.195368	0.129637	0.0511046	0.29966	0.195022	0.0770856	0.151358	0.0747105	0.391635	0.447705	0	0.107841	0.345367	0	0.125105	0.247095
ENSGALG00000011649	1	4.37834	4.64283	4.71091	4.83553	5.12091	4.92869	4.7994	5.04878	4.82865	4.95097	5.093	5.03195	4.88332	4.95277	4.87824	4.70041	4.9809	5.19965	4.70675	4.67073	4.48079	4.69631	4.86391	4.99434	4.28903	4.21913	4.01565	3.83269	3.68468	3.90675	3.76233	3.9868	3.71428	3.78783	3.85794	3.74364	3.75647	3.59623	3.68079	3.56301	3.53346	3.35097	4.03631	4.04976	4.00153	3.64848	3.52375	3.72288
ENSGALG00000011650	1	5.77888	5.86758	5.92461	6.06784	6.29305	5.96823	5.83344	5.71133	5.85308	5.8246	5.86304	5.71376	5.42891	5.68079	5.74922	5.62126	5.75121	5.85141	5.77779	5.99544	5.72186	5.63258	6.03493	5.99624	5.47978	5.99911	5.47362	5.26114	5.61657	5.51628	5.11817	5.32473	5.34942	5.10707	5.48936	5.44893	5.03005	5.12907	5.11066	5.15036	5.27504	5.19746	5.06037	5.09121	5.06572	5.01309	5.12868	5.10751
ENSGALG00000011664	1	5.54677	5.79429	5.76699	6.35441	6.3532	5.60707	5.12329	4.92921	4.96479	5.22606	5.3481	4.44637	4.81625	4.83582	5.35372	4.93073	4.85034	4.07523	4.57134	4.62318	4.86594	5.54458	3.5152	4.86478	3.56885	3.38821	3.7521	3.77211	3.6361	3.73371	3.62828	3.64294	3.41692	2.75035	3.55984	3.75923	2.5987	2.52219	2.59508	2.83254	2.83852	2.50536	1.67628	1.36978	1.70809	1.41443	1.84699	1.39468
ENSGALG00000011671	1	0.854106	0.848467	0.775364	1.04148	1.51534	1.14786	0.528841	0.992948	0.866096	0.672977	0.912798	0.667882	0.454708	0.634335	0.290113	0.525717	0.268663	0.922369	0.0693266	0.448986	0.375587	0.319233	0.258912	0.683994	0.488319	0.237165	0.22082	0.204632	0.0609751	0.129747	0.11603	0.218164	0.164802	0.10428	0.204868	0.353726	0.143383	0.0469737	0.17909	0.0228266	0.287482	0.262765	0.100449	0.0441928	0.0967786	0	0.0512886	0.110411
ENSGALG00000011681	1	3.82298	4.35349	4.74011	5.34833	5.70373	4.78372	3.85487	4.17254	4.12893	4.45524	4.27926	4.21364	3.21936	4.14734	3.6698	3.8068	3.59104	4.501	2.93657	3.69395	2.81471	3.44577	3.21133	4.06593	2.1969	2.64427	1.67896	1.5848	1.89625	1.87788	1.66107	2.02201	2.44975	1.78094	2.25592	2.0388	2.00159	1.69995	1.63181	1.10553	2.09656	2.28885	1.2376	2.02281	1.66836	0.782831	1.57755	1.74308
ENSGALG00000011690	1	4.90759	4.57869	5.26496	5.23592	5.78398	4.80625	4.65303	4.67049	4.91758	4.75801	4.68737	4.84628	4.55239	4.81864	4.96142	4.99206	4.62706	4.68109	4.15669	4.31106	4.27608	5.23335	4.68568	4.39016	4.18083	4.41125	3.83888	3.15089	3.4426	3.54939	3.48734	3.16637	3.51127	2.4044	3.47173	3.3102	2.75414	3.04076	2.83583	2.02523	3.36664	2.72783	1.34719	1.93535	1.67356	0.585017	2.39727	1.52824
ENSGALG00000011696	1	1.94695	2.11269	2.31899	2.6841	2.83217	2.30122	1.3304	1.69744	1.72489	1.78543	2.0834	1.7329	1.19007	1.66591	1.33692	1.37812	1.44957	1.72073	0.878976	1.02127	0.714599	1.33484	0.696183	1.07708	0.677524	0.556338	0.277855	0.379814	0.259748	0.462919	0.526611	0.3592	0.589538	0.563783	0.508896	0.43201	0.668079	0.375802	0.266428	0.438386	0.351807	0.540466	0.517763	0.491596	0.539021	0.285695	0.247516	0.372734
ENSGALG00000011738	1	6.30183	5.78657	6.00173	6.92109	7.3208	6.54439	5.17012	5.33814	5.24729	5.87213	5.70903	5.75121	4.16328	4.83319	4.39602	4.45848	4.66806	5.4912	3.48323	4.01705	3.12593	4.37029	3.78864	4.58878	1.41925	1.49108	1.0572	1.01783	1.90514	1.24514	0.915421	1.54697	1.37106	1.12821	1.40913	1.12736	0.451505	0.682619	0.88922	0.447804	1.22239	1.90082	0.433093	0.582323	1.12399	0.388219	0.56443	1.10605
ENSGALG00000011799	1	1.96592	2.93837	2.64675	3.88073	3.10283	3.07283	1.7941	2.23636	1.77934	2.91765	1.75981	2.46968	1.05016	2.20528	1.34494	2.19673	0.993348	2.64161	1.04796	1.60514	0.686397	1.96827	0.874497	2.07796	0.12255	0.422088	0.101896	0.123609	0.105644	0.287513	0.0695314	0.0804863	0.268647	0.261914	0.140271	0.338645	0.219295	0.0277064	0.037005	0	0.137324	0.146548	0.200163	0.264917	0.038941	0.183682	0.117934	0.0531779
ENSGALG00000011809	1	1.83802	2.10498	2.34774	2.72369	2.88303	2.76334	1.57277	1.75189	1.56993	1.91707	1.74469	2.29469	1.17702	1.52709	1.33171	1.23383	1.02999	1.87829	0.646279	1.04842	0.700438	0.986497	0.818613	1.12812	0.112924	0.146923	0.0567256	0.0575971	0.0774363	0.101825	0.0383155	0.0736719	0.0551788	0.0258389	0.0397542	0.145978	0.0242788	0	0.0403673	0	0.0387943	0.167555	0.00838353	0.0427153	0.0424536	0	0.0334956	0.0511296
ENSGALG00000011856	1	4.31913	4.65421	4.95021	5.03136	5.30682	4.76453	4.48532	4.62086	4.62156	4.3766	4.48116	4.7651	3.96162	4.8171	4.31971	4.35164	4.35826	4.88668	3.39739	4.65832	3.61782	4.82756	4.45611	4.3767	3.27906	3.8207	3.28218	2.77309	3.64958	3.65243	2.62606	3.32404	3.30521	3.2329	3.22223	3.09097	3.33224	3.81038	3.17858	3.47712	2.92253	3.17746	3.78792	3.55046	3.47047	3.76615	3.06113	3.25247
ENSGALG00000011866	1	5.21265	5.48941	5.59145	5.68621	5.9973	5.70558	5.52217	5.68081	5.50174	5.37877	5.63286	5.49473	5.34195	5.53933	5.42448	4.91133	5.2619	5.5243	5.21344	5.61507	5.18184	5.00801	5.5483	5.37225	4.98827	5.31744	4.77396	4.54356	4.80312	4.74846	4.58284	4.97008	4.64993	4.39479	4.66054	4.83786	4.56347	4.80449	4.5585	4.364	4.47163	4.61985	4.52021	4.89267	4.63105	4.28004	4.47824	4.35594
ENSGALG00000011885	1	8.28475	7.68844	7.73302	7.72043	8.11643	8.09198	7.27077	7.64008	7.51001	7.6612	7.80453	7.81606	7.29868	7.63542	7.31753	7.17487	7.43519	7.68746	7.14729	7.42282	6.76666	7.2858	6.98235	7.33337	6.86913	6.82076	6.48362	6.32353	6.63336	6.40504	6.41866	6.61072	6.00988	6.01774	6.22209	6.16234	6.28639	6.23536	5.84766	5.96299	6.01826	5.78139	6.20343	5.88537	5.61479	4.8928	5.56108	5.48984
ENSGALG00000011908	1	6.35534	6.74032	6.64709	7.19701	7.10357	7.06366	6.15315	6.80024	6.37289	6.84078	6.63117	7.00134	6.18887	6.58555	6.28293	6.46074	6.43014	6.79919	6.37819	6.31731	6.15686	6.42952	6.3609	6.54296	6.14637	6.30304	5.83795	5.73819	5.58165	5.85998	5.81809	5.85684	5.62227	5.94784	5.77301	5.59626	5.82733	5.88967	5.77289	5.7385	5.79124	5.65485	5.91395	6.11768	5.88671	5.73967	5.82117	5.9201
ENSGALG00000011910	1	5.19681	5.34856	5.14209	5.43222	5.72652	5.24491	5.32698	5.21674	5.15858	5.37594	5.31225	5.17001	5.13503	5.35234	5.16682	5.27296	5.31923	5.14394	5.01659	5.06055	4.92743	5.26677	5.02627	4.98956	4.76586	4.84858	4.51181	4.4327	4.55835	4.44135	4.40103	4.75947	4.5406	3.98291	4.46981	4.49205	4.23844	4.24354	4.28102	3.97069	4.28162	4.06059	3.83672	3.9443	3.87428	3.5943	3.99286	3.76813
ENSGALG00000011914	1	6.18627	6.44343	6.63542	7.16025	7.321	6.79215	6.22414	6.03169	6.18827	6.34769	6.28442	6.2874	5.70481	5.96923	5.99029	5.8529	5.83371	6.28163	5.18378	5.54691	4.84567	5.46011	5.3291	5.73152	3.44066	4.62047	4.07565	4.07545	3.91262	4.27979	4.18369	4.59146	4.86321	2.87693	3.86868	3.83002	3.37119	3.7277	3.21999	2.18817	2.88693	3.8045	2.35537	2.29724	2.32513	1.8313	2.0225	2.68859
ENSGALG00000011930	1	1.46639	1.44429	2.08203	2.4843	2.57633	2.08806	1.25302	1.17377	1.54833	1.7546	1.42889	1.59979	1.1601	1.32239	1.30114	1.20936	1.28193	1.58681	1.3151	1.10947	1.65093	1.25327	1.34075	1.29103	1.69902	1.03506	0.968555	1.03297	0.951592	0.978601	1.15314	0.973691	1.6804	0.414106	1.29123	0.944152	0.949517	0.569047	0.898623	0.266214	0.76689	0.745121	0.429092	0.368147	0.30526	0.414002	0.55422	0.470149
ENSGALG00000011976	1	4.30315	4.49343	4.48123	4.7672	4.8595	4.57567	4.49832	4.50102	4.37928	4.14213	4.48019	4.44885	4.41193	4.50792	4.36006	4.1383	4.3326	4.37187	4.19793	4.27185	4.11072	3.96947	4.17559	4.35643	3.63064	4.19613	3.55493	3.51338	3.34648	3.69625	3.58261	3.79931	3.67794	3.33346	3.69946	3.47006	3.33329	3.22509	3.23352	3.12793	3.16475	3.29639	3.29513	3.36114	3.34253	3.16883	3.13559	3.03357
ENSGALG00000011994	1	1.93158	2.26337	2.0167	2.41172	2.53498	2.67317	1.53375	2.20217	1.69901	2.37136	2.13549	2.93908	1.93932	2.01332	1.21627	2.04555	1.67392	2.12499	1.40185	1.40923	1.05576	1.80396	1.10103	1.17801	0.230478	0.881375	0.301235	0.893846	0.453008	0.763441	0.413312	1.0881	0.631738	0.255387	0.469185	0.708674	0.145033	0.174151	0.250086	0.342738	0.258937	0.375154	0.0768504	0.111904	0.35589	0.472724	0.189864	0.425785
ENSGALG00000012003	1	4.57417	4.78642	4.91177	5.17069	5.60322	5.11163	4.68712	4.72711	4.73317	4.54376	5.0247	4.86305	4.50254	4.7952	4.63679	4.25188	5.01121	4.79876	4.67288	4.67064	4.66198	4.34146	4.72312	4.84218	4.60151	4.67519	4.17798	4.16868	4.60107	4.2046	4.3538	4.49374	4.28739	4.06936	4.39323	4.29569	4.19144	4.03519	3.95412	3.96592	4.31839	4.08897	4.27238	4.24223	4.10112	3.98392	4.17143	4.0946
ENSGALG00000012013	1	5.41845	5.31008	5.42676	5.5377	5.85205	5.69124	4.99847	5.18782	4.96397	5.41261	5.43505	5.36065	4.36399	4.88392	4.67814	4.63357	4.68786	5.28254	4.38689	4.58157	4.29269	4.74718	4.79764	4.87329	4.06609	4.48764	4.14914	4.33931	4.44302	4.33971	4.27176	4.42827	4.26679	4.34936	4.47413	4.36665	4.17998	4.15928	3.98482	4.20585	4.35909	4.05846	3.96803	3.95145	3.92408	3.8554	4.11817	4.01139
ENSGALG00000012023	1	2.76883	1.9473	2.16596	2.4518	2.7124	2.11349	1.22614	1.42357	1.28225	1.16626	1.37783	1.50177	0.826992	1.11092	0.856365	0.94677	1.03688	1.52121	1.15307	1.70491	1.20983	1.10545	0.99282	1.27626	0.938067	0.936359	0.501632	0.84866	0.698962	0.601482	0.664426	1.35251	0.785294	0.833117	0.7381	0.87705	0.565723	0.559465	0.375611	0.817776	0.360741	0.403261	0.685912	0.579545	0.444827	0.625722	0.590783	0.367516
ENSGALG00000012041	1	5.8954	5.98183	6.13223	6.0757	5.96698	6.26403	5.86101	6.22408	6.2379	6.19645	6.03436	6.16948	5.71432	6.08104	6.08654	5.8576	5.86287	6.13798	5.74821	5.93239	5.89705	5.95464	5.70904	5.83853	5.65158	5.73422	5.81821	5.40614	5.40831	5.46846	5.64198	5.72073	5.65055	5.40865	5.45665	5.69926	5.43119	5.46844	5.69213	5.48903	5.51752	5.63448	5.44648	5.42883	5.52734	5.2304	5.32124	5.40465
ENSGALG00000012045	1	3.16234	3.65985	3.94656	4.64771	4.89326	4.52172	3.22073	3.74106	3.41669	4.35291	4.02661	4.11273	2.55379	3.42049	3.13968	2.77403	2.90965	4.07323	1.94838	2.96433	1.71603	2.84134	2.28262	3.24879	0.210635	0.700235	0.0458021	0.212645	0.138909	0.159455	0.13633	0.236823	0.113442	0.371865	0.139479	0.251001	0.251241	0.0724747	0.142514	0.320039	0.398398	0.155335	0.22534	0.196929	0.367002	0.124474	0.226588	0.263262
ENSGALG00000012075	1	4.54657	4.57858	4.04645	4.43239	4.57063	4.47679	4.19513	4.1518	3.98964	4.14796	4.15768	4.33363	4.28488	4.23234	4.21947	4.20915	3.84205	4.19382	3.93744	3.87876	3.96932	4.19204	3.01816	4.38803	2.96175	3.94715	3.15658	3.43877	3.3322	3.59984	3.36994	3.25897	3.51424	3.4757	3.07674	3.40067	3.22163	3.28615	3.28471	3.4039	3.25401	3.36579	3.26038	3.14874	3.24635	2.92219	3.10202	3.3707
ENSGALG00000012098	1	5.48717	5.6527	5.57222	6.2649	6.41789	5.5817	5.16662	5.01086	5.22339	5.02514	5.2147	5.25352	5.104	5.14869	5.10378	5.06654	5.16546	5.17764	5.25252	5.02213	5.19968	4.96189	5.16885	5.27835	5.11051	5.20165	4.90404	4.78363	4.85113	4.99441	4.92806	4.75018	4.81958	4.72781	4.85255	5.03249	4.78184	4.72631	4.84737	4.61078	4.67772	4.98356	4.64632	4.4589	4.59177	4.52367	4.45846	4.79142
ENSGALG00000012145	1	1.91296	2.33212	2.42106	3.16789	3.76877	3.16335	2.06803	2.17754	1.91444	2.33533	2.22271	2.55949	0.91244	2.04228	1.26993	1.18453	1.39952	2.28937	1.05778	1.32681	0.574958	1.35017	0.826367	1.78093	0.15136	0.0710899	0.0666435	0	0	0.166653	0.0657561	0.0504546	0.0563461	0.280471	0	0.251804	0	0.0530906	0	0	0.0548454	0.262579	0	0.0503676	0	0	0	0.197781
ENSGALG00000012163	1	2.86361	3.51806	3.78936	4.4654	4.86532	4.13217	2.3748	2.80408	3.02955	3.50439	3.41997	3.55578	1.85699	2.89519	2.30199	2.53367	1.91096	3.14233	1.63907	2.03251	1.54973	2.48323	1.58934	2.31797	0.543815	0.356996	0.0704976	0.0563489	0.140349	0.232846	0.0919391	0.230319	0.656778	0.466273	0.211256	0.407594	0.184618	0.0564249	0.211785	0	0.217957	0.543912	0	0.167988	0.154552	0.189197	0.079732	0.303151
ENSGALG00000012190	1	1.06045	1.32053	1.23744	2.05576	2.33229	1.59021	1.29046	1.08851	0.745632	1.51713	1.42351	1.31625	0.757532	1.10184	0.77415	1.25923	1.17922	1.22606	0.405132	0.678989	0.550472	1.19452	0.957015	1.26585	0.287015	0.134858	0.154432	0.223583	0.0667304	0.0864683	0.0964336	0.123587	0.318709	0.0869809	0.131128	0.229096	0.181822	0.240815	0.0684356	0.0498764	0.129004	0.334016	0.162222	0.118847	0.17353	0.0886165	0.110776	0.297383
ENSGALG00000012196	1	3.49011	3.11012	3.68968	4.75132	4.86711	4.42095	3.02936	3.27409	2.97928	4.05577	3.6672	4.10858	2.09299	3.12871	2.45117	2.87611	2.46198	3.81876	1.60843	2.64292	1.57669	2.69446	1.67768	3.02232	0.328786	0.252003	0.288888	0.348836	0.431926	0.43663	0.23077	0.499511	0.488059	0.360219	0.555866	0.54695	0.374971	0.19927	0.414232	0.256959	0.177827	0.693459	0.206451	0.288661	0.136501	0.114006	0.25601	0.526287
ENSGALG00000012206	1	4.63822	4.36307	4.72122	4.80295	4.96728	4.78746	4.17882	4.21091	4.58075	4.57751	4.55813	4.47945	4.19908	4.29611	4.65611	4.26082	4.35628	4.62437	4.07114	4.10983	4.4113	4.40092	4.556	4.61478	3.98176	3.96883	4.32653	3.95215	4.04798	4.00828	3.99732	4.20995	4.26502	3.94738	4.02913	4.20246	3.86926	3.96071	4.18953	3.90178	4.14929	4.04677	3.86243	3.78034	3.82525	3.68612	3.94513	3.66265
ENSGALG00000012218	1	6.52197	6.69302	6.91993	7.40609	7.36443	6.82743	6.39793	6.26437	6.289	6.75349	6.23983	6.23714	5.52429	5.73569	5.59775	5.86227	5.23482	5.90099	4.69815	5.35928	4.51627	5.68362	4.84236	5.31319	3.174	3.90397	2.88173	2.92217	3.02707	3.27858	2.7259	2.76675	2.81228	2.4819	2.64763	3.27718	2.56661	2.24246	2.17894	2.21349	2.23026	2.51125	1.92764	2.52169	2.52616	1.83478	1.85915	2.12315
ENSGALG00000012220	1	5.5456	6.04606	6.3455	6.73852	6.89718	6.40078	5.62438	5.83877	6.04092	6.14877	6.09207	6.05768	5.13541	5.73981	5.65785	5.45043	5.4281	5.85241	4.62139	5.10233	4.57628	5.35772	5.08577	5.33263	3.35153	4.12389	3.95542	3.78627	3.41546	3.91118	3.63559	4.11996	4.13768	2.95444	3.39791	3.39513	3.25402	3.58053	3.21629	2.83201	2.92825	3.37238	2.99456	3.40528	3.25828	2.77174	2.96404	3.14354
ENSGALG00000012263	1	4.9187	4.84251	4.95349	5.24565	5.32229	5.22202	4.74138	4.82908	4.99114	4.89727	4.92788	5.1946	4.98696	4.98262	5.06847	4.69383	4.83292	4.86148	4.77883	4.78957	4.87776	4.78399	4.5601	4.67087	4.82537	4.73773	4.57765	4.61484	4.48278	4.62135	4.65543	4.61569	4.65866	4.48036	4.58675	4.44136	4.52873	4.53102	4.5063	4.48407	4.40901	4.26805	4.49475	4.16279	4.49175	4.48994	4.35549	4.25101
ENSGALG00000012285	1	2.44687	2.66666	3.16792	4.00902	3.92436	2.57552	2.57649	2.02054	2.51726	2.79986	2.39002	1.82147	1.95071	2.30636	1.71946	1.84632	1.38568	2.3813	1.26857	1.45161	1.14044	2.16927	1.77775	1.6626	0.793624	0.902963	0.467656	0.6961	0.26235	0.836617	0.572722	0.272801	0.428341	0.761261	0.349722	0.590438	0.591102	0.409016	0.495921	0.548219	0.496662	0.507898	0.247392	0.670903	0.488257	0.551053	0.46383	0.739062
ENSGALG00000012292	1	1.44098	1.1699	1.40982	2.26561	2.44	1.79413	0.996035	0.960544	0.988391	1.46241	1.19126	1.45467	0.245398	0.949748	0.690055	0.68145	0.619537	1.20539	0.566311	0.482582	0.215866	0.538992	0.30028	0.873137	0.0518048	0.134103	0.0639178	0.174626	0.044389	0.113733	0.0644554	0.0829273	0.104943	0.0767285	0.0226488	0.0710084	0	0.0343231	0.0676126	0.0494251	0.0524121	0.0742359	0	0	0.0242354	0	0	0.0655877
ENSGALG00000012300	1	6.32339	6.49588	6.53706	6.8608	7.12898	7.27943	5.89387	6.55685	6.25439	6.59283	6.70999	7.07541	6.13491	6.29386	6.32982	6.08404	6.20662	6.73708	5.56943	5.5926	5.84794	5.89964	5.49771	6.1875	4.33175	4.71003	4.17857	4.1207	3.88665	4.26505	3.7241	3.81063	3.99953	3.5352	3.78671	4.01346	3.53926	3.25525	3.72656	3.2196	3.28739	3.46894	3.01712	2.86142	3.15144	2.16792	2.95045	3.05674
ENSGALG00000012317	1	2.3311	1.82874	2.89441	3.53275	3.96851	3.52337	1.98624	1.77031	2.37074	2.83796	3.02229	2.94153	1.86571	1.94883	1.96552	1.6813	1.56853	2.91392	1.76126	1.22894	1.20586	1.80325	0.978172	2.09584	0.590038	0.352689	0.222097	0.1756	0.130691	0.254423	0.146222	0.161892	0.739336	0.132255	0.152147	0.253064	0.14102	0.16553	0.111163	0.0495493	0.233519	0.145277	0.0566343	0.0487804	0.0718049	0.0405505	0.111508	0.252198
ENSGALG00000012336	1	6.00245	5.96461	5.97321	6.37655	6.2296	6.4021	5.50927	5.80955	5.74214	6.14925	5.99793	5.95345	5.70066	5.62584	5.34462	5.5179	5.27036	5.57656	5.31511	4.96506	5.22905	5.23001	4.87577	5.25893	5.42113	4.25102	5.07591	5.32815	4.87278	5.01945	5.28594	4.76744	5.13644	5.48557	5.14797	5.35331	5.42503	4.81536	5.06976	5.34494	4.72962	5.0941	5.24131	5.06133	5.12096	5.35213	4.60347	5.11438
ENSGALG00000012350	1	3.92329	3.70876	4.36387	4.72889	4.69794	4.48389	3.73262	4.02396	3.98834	4.53667	4.10549	4.06056	3.56347	3.8608	3.64997	3.31364	3.34049	3.9388	3.23112	3.09621	2.99023	3.56074	2.88201	3.43706	2.44042	2.75195	2.53428	2.40042	2.28433	2.40641	2.22705	1.80385	1.98536	2.14046	2.05357	1.79535	1.99622	2.09945	1.92734	2.11539	2.19385	1.49468	2.03374	2.04172	1.97558	1.33792	1.90138	1.41267
ENSGALG00000012361	1	2.52053	2.66473	2.96835	3.11162	3.33267	3.38118	2.47585	2.71815	2.84933	2.84085	2.92334	3.29301	2.50779	2.67625	2.58079	2.27558	2.25911	3.1078	2.42542	2.58239	2.54385	2.15102	2.44395	2.70129	2.32955	1.96819	2.25795	2.16848	1.77043	2.16579	2.24414	2.32918	2.34521	1.58077	2.08885	2.46545	1.91028	1.81663	2.08537	1.4727	1.69664	2.09444	1.54423	1.6148	1.87926	1.35472	1.59547	1.7975
ENSGALG00000012379	1	8.02146	8.15292	8.25706	8.60139	8.9052	8.40172	8.05026	7.99431	7.93724	8.11494	8.0843	8.03111	7.45304	7.89031	7.76121	7.72629	7.59777	8.03089	7.33697	7.81938	7.3976	7.80659	7.54212	7.85348	6.96987	7.34761	7.03929	6.92354	7.30202	7.21529	7.22161	7.24072	7.34255	7.24645	7.35121	7.364	7.50323	7.36745	7.45499	7.40627	7.68012	7.52414	7.40493	7.25139	7.27388	7.25065	7.47196	7.38136
ENSGALG00000012401	1	3.93698	4.27145	4.33092	5.3366	5.60961	4.74023	3.93339	4.45584	4.08086	4.29762	4.40425	4.38395	3.84964	4.06446	3.97254	3.62453	4.07363	4.26726	4.32447	3.95099	4.21174	3.536	4.12518	4.06337	3.93987	3.73864	2.77353	2.80127	3.15469	2.96496	3.36266	3.09165	2.94346	2.53784	3.12153	3.23314	3.1531	2.86667	2.60941	2.33305	2.6158	2.99054	2.7735	2.7824	2.59213	2.72711	2.45167	2.91028
ENSGALG00000012418	1	0.670453	0.441615	0.843571	1.39658	1.12199	0.651312	0.601544	0.445267	0.559965	0.846741	0.839195	0.445271	0.17339	0.537879	0.288207	0.781623	0.429889	0.449811	0.186949	0.411832	0.443398	0.509235	0.0488659	0.403776	0.230418	0.0445276	0.0414272	0.141505	0.0645155	0.144399	0	0.0648801	0.179737	0.116792	0.0855609	0.0687144	0	0	0.0441465	0.0364164	0.131947	0.0365304	0	0.0120255	0.052833	0.113139	0.173246	0.0634872
ENSGALG00000012448	1	4.67398	4.77749	5.17972	5.05468	5.59727	5.12685	4.96134	4.8499	4.89569	5.10207	5.2836	4.79055	4.4982	4.81373	4.86387	4.5045	4.61434	4.86097	4.10455	4.52445	4.20002	4.1213	4.75794	4.58288	3.99571	4.64617	3.93597	4.10324	4.51274	4.19329	4.18892	4.27809	4.34597	3.51696	4.23899	4.35568	3.71063	4.21734	4.08083	3.74868	4.12427	4.34097	3.52083	3.67824	3.49794	3.6384	4.04414	3.71445
ENSGALG00000012464	1	0.473983	0.635276	0.697203	0.625515	0.620216	1.01687	0.421073	0.757451	0.664593	0.630487	0.441957	1.04363	0.299152	0.47659	0.621131	0.538582	0.191203	0.734222	0.298324	0.255234	0.435657	0.478184	0.34622	0.57327	0.109244	0.077534	0.0725667	0.0665778	0.0380915	0.190373	0.125843	0.139624	0.147698	0.0658714	0.2004	0.134262	0.0464973	0	0.203127	0.110516	0.225329	0.184147	0.0791929	0.0950168	0.139413	0.178374	0.125547	0.137026
ENSGALG00000012532	1	7.45034	7.80324	7.95679	8.32919	8.53244	8.093	7.67669	7.71212	7.76447	7.73942	7.86533	7.72006	7.19672	7.65213	7.61578	7.31596	7.53452	7.71089	7.37144	7.68749	7.43327	7.262	7.84629	7.57774	7.31043	7.55557	7.32014	7.04823	7.46206	7.23877	6.82333	7.22296	7.031	6.82631	7.30094	7.22751	6.71972	6.9047	6.85711	6.87068	6.99514	6.85283	6.94083	7.03799	7.02379	6.73779	7.02494	6.96744
ENSGALG00000012543	1	4.17765	4.35312	4.50816	4.89646	5.04431	5.16673	4.03986	4.77999	4.47713	4.79363	4.81283	5.24911	4.49183	4.33599	4.33837	4.47355	4.38489	4.97824	4.12911	4.03589	4.04509	4.03718	3.78435	4.31122	3.78316	3.8935	3.83476	3.53747	3.49972	3.48833	3.26524	3.69391	3.34081	3.42064	3.2487	3.3067	3.04421	3.26008	3.22223	3.3024	3.17502	2.92528	3.61239	3.56419	3.55863	3.56204	3.20904	3.55761
ENSGALG00000012552	1	3.77491	4.03112	4.2642	4.43848	4.55289	4.04601	3.9354	3.99194	4.05068	3.82245	3.65805	3.99522	3.74269	4.13427	3.92246	3.60039	3.61981	3.63769	3.33231	3.62373	3.60235	3.8282	3.32482	3.41565	3.2845	3.78915	3.13407	2.75377	2.72647	3.22313	2.95944	3.18724	2.88824	3.07337	2.61135	2.5788	2.80504	3.01948	2.73785	2.86277	2.72613	2.62765	3.46235	3.59683	3.50802	3.07079	2.94985	3.12362
ENSGALG00000012587	1	6.68059	7.03778	6.96797	6.73995	6.98015	7.03904	6.88749	6.89121	6.99341	6.88725	7.01129	6.86996	6.45766	6.88052	6.86169	6.82637	6.72716	6.80881	6.36998	6.70805	6.60299	6.80745	6.78604	6.73329	6.30194	6.4619	6.17613	6.16743	6.57711	6.37684	6.08804	6.30395	6.43114	6.49278	6.43161	6.31558	6.1562	6.41576	6.38729	6.47775	6.45618	6.39837	6.21056	6.28344	6.22534	6.22686	6.37401	6.41448
ENSGALG00000012681	1	1.88082	2.02405	2.05945	2.27923	2.28753	2.33179	1.43522	2.27279	1.74537	1.93127	2.35342	2.60957	1.68174	1.86891	1.99276	2.10055	1.77082	2.21388	0.97721	1.18915	1.00219	1.58104	0.83729	1.48015	0.460686	0.443142	0.460808	0.338575	0.509252	0.33302	0.522805	0.539661	0.678382	0.309268	0.292628	0.380859	0.358925	0.25356	0.237572	0.352618	0.305975	0.144619	0.435406	0.444562	0.373026	0.696737	0.171081	0.127797
ENSGALG00000012687	1	5.4493	5.23777	5.28213	6.009	5.73091	5.38449	5.22057	5.15827	5.17919	5.68727	5.04743	4.98999	4.92754	5.12355	5.02383	4.85914	4.45495	5.04825	4.50482	4.9391	4.80039	4.97384	4.53885	4.87644	4.3516	4.69491	4.04181	4.59177	3.96463	4.66933	4.25733	4.10127	4.50144	4.50384	3.70097	4.61373	4.45921	4.47408	4.28866	4.60211	4.07222	4.53735	4.27899	4.33899	4.29333	4.59073	3.94128	4.32786
ENSGALG00000012694	1	6.60836	6.78327	6.81212	6.92424	7.1993	6.87096	6.61233	6.53709	6.62815	6.60179	6.79399	6.46344	6.42677	6.63416	6.67628	6.63491	6.58932	6.59174	6.46185	6.55242	6.39979	6.47211	6.5389	6.49566	6.02434	6.38294	6.03655	5.85151	5.98095	6.0029	5.99693	5.90929	5.87985	5.62434	6.04377	5.87899	5.75538	5.83502	5.79391	5.53048	5.82749	5.75771	5.45433	5.25596	5.3169	5.28904	5.49985	5.54043
ENSGALG00000012695	1	6.51546	6.71154	6.65131	6.59593	7.08807	6.68745	6.78104	6.61348	6.61266	6.34895	6.69928	6.3915	6.41782	6.62821	6.50468	6.05699	6.30874	6.37353	6.26472	6.61873	6.25231	5.92295	6.42409	6.41467	5.96576	6.44851	5.7116	5.12958	5.87014	5.58465	5.5909	5.85435	5.72847	4.59422	5.82104	5.7436	5.48186	5.63768	5.46759	4.57398	5.3743	5.63771	5.01383	5.36474	4.92226	4.60563	5.01724	5.23402
ENSGALG00000012731	1	4.96143	4.98212	5.29565	5.53188	5.63886	5.44875	5.05417	4.96624	5.11907	5.31632	5.10528	5.36436	4.64744	5.10793	5.12823	4.8629	4.76954	5.39665	4.41479	4.83464	4.63841	5.15839	4.35623	5.19298	3.9064	4.11011	4.25058	3.86035	4.06914	4.04819	3.97231	3.97255	4.16653	4.16504	3.81741	3.91432	4.01697	3.93978	4.08413	4.39502	4.01253	3.97141	3.92849	3.97269	3.95607	4.37713	3.9878	3.6165
ENSGALG00000012770	1	1.33576	1.36541	1.8673	2.68071	2.59342	1.93756	0.928557	0.946395	1.4225	1.5899	1.23539	1.33062	0.787479	0.984648	0.91185	0.778261	0.809734	1.383	0.613175	0.501593	0.590919	1.07689	0.61543	1.07318	0.655618	0.295962	0.368454	0.133591	0.319425	0.362506	0.373243	0.321722	0.313423	0.338621	0.221752	0.412174	0.289088	0.323149	0.224995	0.112998	0.308739	0.430745	0.35479	0.214094	0.236901	0.136101	0.299426	0.362902
ENSGALG00000012782	1	7.28794	7.60436	7.54402	7.92643	7.98639	7.71476	7.08825	7.15161	7.17965	7.4099	7.48159	7.48547	7.11537	7.31128	7.26575	7.48754	7.49095	7.59744	6.92918	7.10384	6.97497	7.54486	7.15159	7.48429	6.8834	6.65697	6.65861	6.46984	6.83527	6.65978	6.68383	6.81204	6.60713	6.1934	6.76356	6.85733	6.64757	6.63154	6.29779	6.11627	6.56865	6.775	6.32267	6.30679	6.04854	6.29767	6.27261	6.50314
ENSGALG00000012787	1	4.14191	4.87953	4.03425	5.18116	4.79572	4.78393	3.68265	3.68137	3.4643	4.40672	3.77615	3.90506	2.70777	3.06317	2.88734	3.7501	2.79258	3.81399	2.10216	2.13097	1.96318	2.89227	2.45208	2.78971	0.181545	0.557191	0.236385	0.349653	0.107207	0.302624	0.24829	0.336726	0.458105	0.45389	0.106509	0.489189	0.355886	0.309078	0.162148	0.0500336	0.314184	0.574086	0.171585	0.115026	0	0.116341	0.0901992	0.455717
ENSGALG00000012821	1	6.86201	7.08888	7.22605	7.11777	7.7356	7.32558	6.75161	6.749	6.97456	6.62092	6.97027	7.01887	6.42937	6.65087	6.80264	6.05891	6.45868	6.99465	5.93834	6.37827	6.27588	6.14903	6.53933	6.83314	4.76997	5.16268	5.9989	5.42753	5.22059	5.57785	4.68223	5.62374	5.06321	3.74737	4.86064	5.21768	4.01799	4.2617	4.17954	3.16494	3.58255	4.22693	3.03885	3.90698	3.42441	2.6854	3.35953	2.58931
ENSGALG00000012866	1	5.93105	5.52877	5.63831	5.49291	5.99042	5.59842	5.34278	5.41327	5.35496	5.43323	5.92417	5.29514	4.66721	4.96809	5.19628	5.05379	5.1378	5.36233	4.73848	4.53892	4.96908	4.73111	4.98112	5.0255	4.14498	4.53354	4.6494	3.78561	4.18312	4.14672	4.20395	3.94423	4.49021	4.73287	4.1457	4.05041	4.49099	4.18542	4.75385	4.95968	4.61649	4.5373	4.99321	4.30418	4.9653	4.70289	4.96216	5.04652
ENSGALG00000012870	1	5.48058	5.76232	5.89146	5.94563	6.27615	6.05026	5.75741	5.91404	5.62614	5.86703	5.96613	5.96493	5.19653	5.82809	5.51239	5.37222	5.65116	5.83862	5.34586	5.60411	5.28909	5.47567	5.10072	5.50282	4.74283	4.97248	4.85531	4.84106	5.27102	4.98116	5.08437	5.4288	5.28035	4.75683	5.0416	5.13475	4.83473	4.70392	4.84832	4.92895	4.91055	4.97209	4.99436	4.8832	5.01512	5.28641	4.77769	5.12193
ENSGALG00000012875	1	3.81761	4.59582	4.7029	5.7448	5.98095	5.03063	3.59607	3.84694	3.88866	4.45062	4.17114	4.10295	2.87774	3.79662	3.13007	3.47206	3.39122	4.24768	2.34372	3.12899	2.46118	2.96903	2.47009	3.40605	1.47364	0.967362	0.0436861	0.315432	0.0889901	0.461057	0.865014	0.602622	1.44415	1.24654	1.10015	1.36898	0.754495	0.357556	0.680703	0.220928	1.05545	1.60003	0.311619	0.547105	0.583573	0.243992	0.517226	0.887801
ENSGALG00000012903	1	3.48269	3.56082	3.26243	3.65125	3.95712	3.53011	3.25286	3.5219	3.37171	3.49068	3.44884	3.48382	3.34302	3.4824	3.3412	3.28155	3.33389	3.48169	3.19289	3.25308	3.02476	3.41861	2.87713	3.1993	3.09532	2.91365	2.97382	3.01392	2.74751	2.8749	3.05054	2.99201	3.2522	3.00254	2.6874	2.79781	3.01204	2.90055	2.92797	2.91538	2.686	2.81147	2.88348	2.90054	2.76525	2.66956	2.62768	2.82028
ENSGALG00000012938	1	4.4323	3.84138	4.28526	4.92532	4.83499	4.18654	4.01332	3.79126	4.03486	4.26442	4.03324	3.93846	3.5329	4.01274	3.92292	3.88154	3.56846	4.20611	2.96676	4.00446	3.30164	4.13016	2.95915	3.72869	2.46241	1.78915	2.34837	2.05893	2.12208	1.95806	2.33044	2.09165	2.54914	2.20581	1.80295	1.77191	2.44928	2.14157	2.35912	2.39686	2.11635	2.06141	2.30459	2.3416	2.37538	1.86794	1.96743	2.06703
ENSGALG00000012941	1	2.23411	2.58519	2.95353	3.06371	3.27581	2.51847	1.50518	1.87697	1.97946	2.33247	2.33749	1.9564	1.4703	1.84122	1.67533	1.59503	1.80344	2.07163	1.39239	1.54556	1.50208	1.71347	1.12047	1.70777	0.421617	1.00424	1.02894	0.901675	0.614702	0.959058	1.05051	0.727062	0.87595	0.0761476	0.653223	0.794105	0.540276	0.367157	0.467358	0.119776	0.346406	0.216193	0.313171	0.287996	0.66748	0.200365	0.334726	0.166303
ENSGALG00000012968	1	5.94245	5.78623	5.755	5.81398	6.10657	5.79995	5.59876	5.64891	5.69933	5.7574	5.76865	5.60151	5.70414	5.82679	5.66276	5.84842	5.79092	5.71883	5.47328	5.58313	5.56746	5.86146	5.28965	5.57968	5.29868	5.53897	5.09173	5.21016	5.36145	5.33568	5.13348	5.15914	5.35756	4.89166	5.11207	5.06686	4.87225	5.02277	4.94909	4.97799	5.038	5.01342	4.45654	4.36131	4.75546	4.59346	4.62848	4.70178
ENSGALG00000012984	1	2.11122	2.86402	3.4668	4.07097	4.29286	3.89529	2.56193	3.29571	2.83694	3.5399	3.24082	3.63426	1.86679	2.49012	2.09069	2.03905	1.98242	3.33702	1.30077	1.37419	0.834444	1.7797	1.24884	2.06231	0.0263606	0.154045	0	0.0133029	0	0.0489878	0.0432872	0	0.0182372	0.0672877	0.0554224	0.0452664	0	0.0262956	0.034515	0.00836972	0.167556	0.110845	0.046441	0.0162254	0.116754	0	0.00954071	0.0819969
ENSGALG00000012987	1	4.56704	4.79818	4.8989	5.35843	5.64815	4.91726	4.60981	4.44048	4.71122	4.74262	4.92687	4.63629	4.3922	4.59871	4.51541	4.19215	4.35372	4.84279	3.62829	4.02109	3.49436	4.07135	4.07658	4.23919	2.02002	3.09531	2.80144	2.58252	2.58611	2.76317	2.52206	2.64269	2.76982	1.30995	2.43461	2.38805	1.72582	1.69871	1.53671	0.838676	1.75018	2.06865	0.829187	0.824346	1.05692	0.556658	0.99775	1.18612
ENSGALG00000012992	1	5.52567	5.42656	5.25492	5.39422	5.40843	5.79879	5.21445	5.56036	5.49528	5.21577	5.21305	5.82103	5.82272	5.47555	5.26638	5.60331	5.33801	5.06877	5.12984	4.6135	4.7268	5.03568	4.86295	4.70937	4.81489	4.63204	4.06913	4.33644	3.90524	4.22388	4.2301	4.29535	4.11774	3.71014	4.13894	4.35194	4.06925	3.71307	3.75925	3.45974	3.47277	3.84766	4.11729	4.02989	3.90197	3.60944	3.45242	4.15071
ENSGALG00000013005	1	5.38493	5.0812	5.39267	5.98678	5.98488	5.66579	5.40686	5.04525	5.11389	5.41653	5.31639	5.31156	5.02209	5.2725	5.23106	5.03041	4.88986	5.37175	4.84953	5.23308	4.71675	4.85146	4.81857	5.31512	4.54809	4.86613	4.15932	4.10288	4.37357	4.38132	4.45904	4.21238	4.59755	4.02961	4.3191	4.15787	4.33262	4.21032	4.41644	4.09347	4.24232	4.34729	3.95446	3.45734	3.98633	3.6119	3.90311	3.88427
ENSGALG00000013007	1	0.952269	0.914567	1.61533	2.4545	2.08677	1.42978	0.7428	0.949382	1.36817	1.55696	1.33858	0.919544	0.421019	0.859885	0.575777	0.765175	0.820392	1.29412	0.326098	0.322718	0.358622	0.970146	0.298265	0.493756	0.174713	0	0.0740738	0.605644	0	0.191252	0.148698	0.042284	0.0450304	0	0.161367	0.0626403	0.187265	0	0.079644	0	0	0.0655797	0	0	0.0598556	0	0	0
ENSGALG00000013018	1	4.20593	4.20928	4.5427	4.57688	4.64214	4.75161	4.00597	4.18872	4.41742	4.29531	4.19279	4.71349	3.79318	4.07779	4.36573	4.05484	3.63811	4.74449	3.73411	3.9719	3.97391	4.0124	3.75236	4.71425	3.55406	4.1806	3.65113	3.58464	3.25888	3.61488	3.68715	3.50214	3.70181	3.64832	3.41235	3.78815	3.33532	3.5692	3.54027	3.63341	3.36322	3.79331	3.19075	3.16859	3.46264	3.34448	3.29178	3.88778
ENSGALG00000013036	1	6.60666	6.68904	6.58811	6.63097	6.89997	6.92929	6.6251	6.68971	6.43921	6.56076	6.61938	6.81079	6.33211	6.52225	6.38651	6.13826	6.43405	6.80712	6.37226	6.44956	6.49334	6.23631	6.47198	6.4712	6.1122	6.26019	6.08064	6.11266	6.0714	6.11919	6.16079	6.33042	6.0679	6.17662	6.03767	6.27215	6.1849	6.14073	6.08352	6.05792	5.99443	6.00943	6.26829	6.19102	6.17365	6.2511	5.92045	6.2359
ENSGALG00000013037	1	5.16846	5.58871	5.44889	6.14667	6.34059	5.80643	5.14596	5.34223	5.02171	5.14422	5.28514	5.40593	5.50629	5.19735	5.13313	5.15111	5.20486	5.70086	5.4436	5.06575	4.96889	4.95459	5.0109	5.50109	4.91921	4.71393	4.35797	4.66855	4.44833	4.53767	4.5837	4.66954	4.35902	4.41209	4.43082	4.70242	4.52663	3.79392	4.16475	4.06609	4.05924	4.25038	4.68608	4.59019	4.50863	4.21459	4.23898	4.59759
ENSGALG00000013097	1	3.37262	3.74543	4.16337	4.35586	5.08413	4.95444	3.53601	4.15869	3.57276	4.09073	4.26216	4.42809	2.92283	3.69119	3.40164	3.12916	3.14134	4.44607	2.41514	2.83757	1.99353	2.86539	2.65288	3.84277	0.0934848	0.840217	0.0774068	0.265937	0.274722	0.359657	0	0.194914	0.224891	0.023893	0.207278	0.127596	0	0.0209468	0.0279413	0	0.0844413	0.0231936	0	0.0587755	0	0.0245534	0	0.0796188
ENSGALG00000013143	1	2.77323	3.19519	2.80253	2.86803	2.92769	2.87247	2.24612	2.29004	2.1667	2.31063	2.75115	2.24063	1.8929	1.8665	1.64331	1.85834	1.80639	2.03168	1.28977	1.34394	1.39855	1.05465	1.20248	1.52808	0.621701	0.802829	0.160196	0.239453	0.40168	0.373405	0.377005	0.259898	0.414897	0.912179	0.706149	0.603859	0.607603	0.724113	0.52733	0.670191	0.54616	0.579216	0.917356	0.775162	0.65853	0.51056	0.577209	1.29148
ENSGALG00000013160	1	6.64105	6.52624	6.56466	6.73542	6.79469	6.63617	6.42119	6.58448	6.5373	6.74522	6.6418	6.64166	6.15063	6.52979	6.53402	6.55918	6.36542	6.71568	6.09265	6.4509	6.25074	6.60932	6.25895	6.55304	5.79653	6.3918	6.062	6.01242	6.02307	6.19459	5.9996	5.96952	6.1442	6.20412	5.90609	6.04082	6.02243	6.07965	6.01022	6.27866	6.0916	6.20939	5.78838	5.70372	5.6944	5.8979	5.84392	5.9679
ENSGALG00000013173	1	4.09827	4.25118	4.66207	5.13552	5.27151	5.09344	3.80368	4.29557	4.27202	4.71058	4.39231	4.72716	3.78808	4.29658	3.89893	3.64439	3.60652	4.48591	3.59932	3.46581	3.68907	3.41771	3.17386	3.82679	3.52118	3.57771	3.40983	3.59126	3.48915	3.42298	3.62678	3.30088	3.41135	3.1552	3.14657	3.56036	3.33314	3.25442	3.03123	3.10818	3.03141	3.34516	3.42464	2.65136	2.91327	3.00888	2.90179	3.23552
ENSGALG00000013183	1	1.14086	1.57249	1.77416	2.55465	2.85823	2.18048	1.24762	1.2498	1.27976	1.52408	1.43237	1.52479	0.799867	1.12684	0.850451	0.843584	0.95267	1.52902	0.65449	0.908826	0.705278	1.00396	0.476896	0.787772	0.327202	0.23721	0.339361	0.297667	0.297572	0.23939	0.208429	0.537818	0.396475	0.310124	0.273786	0.583997	0.224062	0.48295	0.303559	0.0948753	0.376426	0.356928	0.0981475	0.3689	0.304239	0.13967	0.31153	0.356332
ENSGALG00000013187	1	6.67373	6.22215	6.56958	6.54153	6.70566	6.7217	6.23037	6.37868	6.37702	6.77256	6.75136	6.59314	6.20881	6.36299	6.36047	6.3853	6.20822	6.61745	6.23526	6.13979	6.1088	6.34549	6.25278	6.50455	5.71675	6.05093	5.86078	5.81572	5.93808	5.98675	5.94836	5.72353	5.91454	6.17336	5.84859	5.84229	5.97553	5.88876	5.89685	6.26323	6.0917	5.83831	6.21107	5.74214	5.96048	5.92979	6.12784	5.96506
ENSGALG00000013225	1	8.37823	8.1582	8.34195	8.57043	8.69642	8.90175	7.5787	7.85046	7.94122	8.26519	8.46609	8.57104	8.05029	7.93904	8.0727	7.49516	7.43149	8.13001	7.35534	7.53772	7.41271	7.15366	5.80196	8.06219	3.1639	3.87908	2.11325	2.89566	2.07444	2.63949	2.62457	2.82626	2.67572	5.79323	2.95305	2.74096	4.23082	4.11633	4.22874	5.98213	4.93603	3.86215	6.45004	5.75738	5.59002	6.98954	5.76006	5.93945
ENSGALG00000013293	1	2.12825	2.57534	2.48596	2.25456	2.61856	2.56887	1.6985	1.93104	2.05581	2.11875	2.23371	1.86035	1.23348	1.28803	1.86397	1.22682	1.14098	1.81231	1.46812	0.671987	1.0491	0.810075	0.966018	1.90521	0.38909	0.82918	0.420599	0.0736382	0	0.298042	1.49652	0.22265	0.616366	0.694374	0.439629	0.279193	1.56251	1.0065	1.84122	0.782421	1.28531	1.06022	1.70045	0.624682	1.54374	0.520651	0.832281	1.55494
ENSGALG00000013403	1	5.41706	5.95275	5.89472	6.35085	6.56859	6.46901	5.17551	5.90021	5.7728	5.93502	6.03306	6.37275	5.50049	5.81937	5.80765	5.58986	5.64139	6.3009	5.30127	5.1158	5.2567	5.51318	4.97915	5.65625	5.12786	4.99063	4.64805	4.89061	4.69338	4.8867	4.84134	4.79554	4.87415	4.46458	4.55366	4.66412	4.78795	4.35907	4.82388	4.26819	4.28335	4.58364	4.60541	3.98863	4.47813	3.85672	4.28626	4.6447
ENSGALG00000013406	1	3.9338	3.08443	2.99791	3.29473	3.0649	2.64623	2.12039	2.46177	2.35947	2.43634	2.69321	1.77939	2.0532	2.15422	1.97205	2.28242	1.72298	1.77041	2.13118	2.0623	1.80983	1.85404	0.973525	2.12396	1.65549	2.16344	0.955935	1.4341	1.7639	1.7562	1.09947	1.74876	0.83826	0.597854	1.09693	1.3677	0.521185	0.882538	0.650384	0.629146	0.519444	0.761594	0.336543	0.399017	0.242658	0.381822	0.279757	0.334365
ENSGALG00000013422	1	3.12805	3.53403	3.59934	4.29228	4.56426	3.95871	3.25314	3.21744	3.33788	3.40345	3.46643	3.57435	2.77637	3.2866	2.62352	2.94174	3.07289	3.61644	1.75231	2.63351	1.71357	2.99274	2.15833	2.81221	1.14387	1.74353	1.49068	1.88479	1.03134	1.54407	1.73759	1.82865	2.3602	0.760851	1.16614	1.20931	1.3495	1.36802	1.1504	0.597609	1.19285	1.62726	0.968631	0.441392	0.458754	0.438556	1.00033	0.85526
ENSGALG00000013468	1	1.64011	1.08342	1.61409	2.21987	2.38565	1.81536	0.957339	1.00331	1.27433	1.50987	1.59745	1.4096	0.781617	0.878207	0.898596	1.01734	1.05089	1.37948	0.538134	0.62347	0.456871	0.740789	0.642849	1.03186	0.0412564	0.257718	0.530437	0.49571	0.293211	0.335437	0.3535	0.391702	0.398849	0.218857	0.0885082	0.44533	0.395386	0.0677183	0.297486	0.558384	0.186504	0.431081	0.158891	0.076762	0.476556	0.195348	0.184787	0.0264731
ENSGALG00000013484	1	0.256539	1.07719	2.00216	1.37267	2.39142	2.0725	0.539336	1.06129	1.06294	0.72293	1.21788	1.32649	0.340492	0.686208	0.763408	0.123536	0.408475	1.36291	0	0.678037	0.185955	0.32901	0.910758	0.759445	0	0.0569102	0	0	0	0	0	0	0	0	0	0.0453048	0	0	0	0	0	0.0474466	0	0.0401346	0.059876	0	0	0
ENSGALG00000013528	1	0.620614	0.807784	1.06452	1.38587	1.84536	1.18335	0.554531	0.704761	0.812637	0.539972	0.861135	1.12305	0.243554	0.656447	0.751331	0.553043	0.540501	0.868452	0.398026	0.785384	0.327058	0.208173	0.639583	0.681711	0.0898214	0.190667	0.177617	0.176942	0.320318	0.194553	0.280961	0.439521	0.367593	0.100949	0.186221	0.342456	0	0.118452	0	0.0863347	0.120907	0.356443	0.187114	0.0565061	0.0424305	0.0352926	0.033194	0.0582318
ENSGALG00000013537	1	8.25447	8.14884	8.16084	8.15362	8.15409	8.23508	8.15545	8.26848	8.14675	8.15148	8.05031	8.20472	7.98607	8.04837	7.9595	7.87233	7.67848	8.00689	7.58079	7.79074	7.3259	7.75298	7.89004	7.70205	7.18752	7.51413	6.73657	6.98594	6.80725	7.12406	6.89223	7.0601	6.87335	6.64097	6.90982	6.91851	6.85824	6.81632	6.76148	6.69623	6.69867	6.78031	6.93791	6.92077	6.82826	6.59642	6.6798	6.89447
ENSGALG00000013594	1	4.4472	4.54292	4.28021	4.31949	4.62574	4.23273	3.8371	3.9589	3.93934	3.70325	4.36636	3.92663	3.98256	3.7999	3.94583	3.90167	4.2295	3.72534	3.66217	3.54356	3.35062	3.71276	3.61827	3.65332	3.17743	3.09578	3.00069	3.00144	3.20057	2.9521	2.79383	3.03527	2.78547	2.49339	3.04936	2.72274	2.42431	2.6774	2.44063	2.21655	2.36212	2.13296	2.21107	2.26215	2.19264	1.65412	2.27745	1.92947
ENSGALG00000013600	1	1.79302	2.5827	3.09068	3.21011	3.67041	3.66675	2.15828	2.5442	2.39623	2.50401	2.57496	3.18986	1.74529	2.38626	1.92723	1.66919	1.41671	2.9893	1.18031	1.15868	0.805492	1.21193	0.901296	2.05101	0	0.0870067	0.0355797	0.0860285	0.0429393	0.14298	0	0.125722	0.100744	0.156092	0.0848664	0.164878	0.0683284	0.0286472	0.0380274	0.0549326	0.25131	0.234516	0.0621748	0.130736	0.117194	0.183004	0	0.291175
ENSGALG00000013626	1	6.96613	7.49013	7.71151	8.04242	8.55435	7.6479	7.03595	6.95739	7.12411	7.16316	7.31808	6.82834	6.41274	7.23993	7.08325	6.58464	6.7382	7.26247	6.30271	7.08497	6.83878	6.44756	6.64428	7.07632	5.886	6.62812	6.11917	5.69627	6.39171	6.09586	5.65054	6.29944	6.62929	4.98311	5.83716	6.32925	5.22651	5.67937	5.6281	4.95061	5.44164	5.95347	4.55587	5.01719	4.92481	4.77114	5.07152	5.02465
ENSGALG00000013647	1	4.57113	4.83376	4.82795	4.77093	5.00302	4.92486	4.64404	4.64203	4.74643	4.95737	4.90678	4.64145	4.51453	4.78904	4.68044	4.89467	4.43543	4.72722	4.07075	4.45273	4.26943	4.75235	3.96984	4.49884	3.80122	4.03212	3.72851	3.81153	3.80575	3.85607	3.85385	3.80079	3.86491	3.79366	3.91194	3.97966	4.02823	3.88776	3.83629	3.8288	3.89774	4.00577	3.84484	3.40405	3.74521	3.51857	3.78236	3.49531
ENSGALG00000013663	1	3.39833	3.77907	4.38241	4.64671	4.80857	4.47051	3.46986	3.60646	3.98735	4.41345	4.2439	3.97698	2.78276	3.48736	3.21949	4.00729	3.19429	3.44149	1.95601	1.9467	1.81398	3.23297	2.55007	2.18795	0.402239	0.480599	0.302083	1.12646	0.848845	0.677479	0.42113	0.611126	1.30961	0.736055	0.76488	0.855958	0.418394	0.145625	0.917266	0.357849	0.380447	0.665507	0.0818565	0.0711015	0.713	0.169457	0.232127	0.471061
ENSGALG00000013688	1	5.11741	5.37412	5.74029	6.23267	6.56552	6.08273	5.01506	5.35519	5.05632	5.59969	5.36401	5.44326	4.1386	4.91509	4.69552	4.57338	4.42876	5.17996	4.10518	4.32545	3.836	4.4841	3.79514	4.52957	3.51721	3.15453	3.30104	3.07662	3.45059	3.12996	3.31687	3.73651	3.4762	3.19303	3.43527	3.30821	3.4426	3.36277	3.37252	3.17762	3.43121	3.28956	3.15833	3.31245	3.23671	2.76786	3.00885	3.18391
ENSGALG00000013715	1	2.01468	0.973439	1.09475	1.09949	1.10159	0.829955	0.787734	0.525624	0.398741	0.308416	0.640139	0.421091	0.256568	0.189073	0.311329	0.279889	0.199295	0.376853	0.282441	0.218504	0.241013	0.0489424	0.155889	0.528259	0.0447906	0.0656219	0.0247783	0.152482	0.0238843	0.0880674	0.127233	0.10231	0.01928	0.0819056	0.076752	0.0917959	0.0766871	0.0587573	0.0198734	0.138169	0.0793325	0.0850594	0.160545	0.0555897	0.204624	0.810152	0.0641793	0.129705
ENSGALG00000013725	1	4.20961	4.36712	4.52744	5.00055	5.22063	4.76572	4.07736	4.24078	4.08175	4.50509	4.71343	4.32532	3.78655	4.20613	3.9088	4.35186	4.47211	4.38223	3.44867	3.72503	3.41532	4.08225	3.64857	4.14165	2.68459	3.16353	2.50805	3.00218	2.30042	2.97137	2.86062	3.14609	3.19721	2.82853	2.67198	2.64481	2.81512	2.98667	2.9661	2.67235	2.39928	3.2518	2.60983	2.65021	2.9387	3.03715	2.54803	3.04649
ENSGALG00000013738	1	6.26813	6.29502	6.46017	6.95588	7.03475	6.91402	5.91575	6.1491	6.20121	6.53922	6.46042	6.75122	6.20837	6.3857	6.40243	6.07528	6.24584	6.54625	6.28048	6.32238	6.22037	6.35471	5.52365	6.51844	6.20092	5.81205	5.5979	5.42877	5.28183	5.48558	5.78859	5.33299	5.46377	5.56751	5.46692	5.70828	5.6566	5.65141	5.61416	5.56261	5.55332	5.49087	5.72036	5.3528	5.59506	5.25439	5.3852	5.52616
ENSGALG00000013742	1	6.18019	6.12296	6.04052	6.51365	6.51461	6.48444	5.74399	5.85179	5.70126	6.10807	5.97691	6.1668	5.39872	5.55811	5.16207	5.19454	5.25369	5.85899	5.1943	5.2335	5.09996	5.15791	4.63496	5.35101	5.32247	4.65854	4.82451	4.77774	4.46464	4.72222	5.25439	5.22243	4.77678	3.83681	4.67928	5.08219	4.51308	4.26012	3.942	3.4963	3.83541	4.52315	3.48495	3.41732	3.36206	2.79641	3.20077	3.56096
ENSGALG00000013759	1	5.60397	5.65699	5.69698	5.84678	6.11642	5.57859	5.64623	5.46732	5.60744	5.65936	5.58721	5.25421	5.15098	5.46244	5.41214	5.33081	5.18351	5.49025	5.21618	5.53401	5.43108	5.48318	5.56572	5.38843	5.1966	5.54682	5.37545	5.05372	5.41279	5.37327	5.17594	5.18553	5.38457	5.10204	5.38328	5.46375	5.29208	5.23987	5.11803	5.20204	5.27449	5.36146	4.99053	4.90043	4.92694	4.73355	4.99036	5.10629
ENSGALG00000013829	1	4.62387	4.54277	4.47369	4.95289	4.94924	4.73251	4.26864	4.46125	4.40924	4.68415	4.51146	4.60087	4.50253	4.42483	4.20428	4.72393	4.23705	4.52749	4.08373	4.05878	4.0566	4.31014	4.08126	4.32306	3.88521	3.94955	3.67057	3.87229	3.57783	3.76866	3.78494	3.78831	3.59755	3.87021	3.47931	3.66183	3.53814	3.44331	3.46963	3.60912	3.33513	3.63809	3.95514	3.58538	3.68701	3.52918	3.35962	3.85045
ENSGALG00000013874	1	3.60686	3.85421	3.94737	4.24809	4.53919	4.21531	3.52937	3.80467	3.86811	3.8106	3.88422	4.00602	3.50624	3.61403	3.83456	3.6494	3.84687	3.89517	3.51626	3.35149	3.68483	3.65501	3.14679	3.76649	3.30913	3.28743	3.05171	3.20756	3.20476	2.9415	2.99651	3.06712	3.09148	3.38617	3.09259	2.90866	2.96938	2.99696	3.13756	3.19572	2.91216	2.79635	3.66361	3.31247	3.32783	3.61084	3.15372	3.08421
ENSGALG00000013883	1	6.95516	7.07843	7.06553	7.13429	7.41278	7.09934	7.04425	6.95103	7.08122	6.88989	7.03227	6.98171	6.77287	6.87036	7.01897	6.72243	6.74759	7.06455	6.73401	6.90917	6.81939	6.8406	7.07894	6.88927	6.57851	6.88621	6.50573	6.40169	6.59946	6.56919	6.52164	6.60311	6.58841	6.31003	6.55305	6.6855	6.42193	6.66625	6.4927	6.27612	6.43503	6.6052	6.41791	6.47705	6.30315	6.35887	6.36356	6.4911
ENSGALG00000013900	1	4.56515	4.74702	4.47069	4.17206	4.25554	4.87591	4.03639	4.34877	3.94156	4.33096	4.43107	4.4669	3.76745	3.66291	3.35002	3.29202	3.38326	4.09488	3.05923	2.78308	2.61827	2.81587	3.41935	3.38736	1.72758	1.76097	0.550786	0.596513	0.807032	0.959931	1.18681	0.702392	0.67694	0.84247	0.780696	1.07821	0.995655	0.739591	0.624637	1.2551	0.599029	0.925	2.14087	1.25057	1.58086	2.41004	0.669939	1.65791
ENSGALG00000013950	1	5.11543	4.72775	5.1303	5.42629	5.29379	5.12568	4.80492	4.60916	5.06129	5.0218	4.90416	4.51562	4.79948	4.76263	4.98123	4.67482	4.53361	4.63946	4.56809	4.54359	4.559	4.66474	4.40878	4.65785	4.37568	4.40097	4.36478	4.2045	4.39659	4.36042	4.33051	4.38719	4.5145	4.05048	4.14695	4.40355	4.05592	4.08917	4.18236	3.9482	3.99795	4.19823	3.83257	3.87968	4.03584	3.89899	3.71105	3.63177
ENSGALG00000013951	1	3.56981	2.95872	3.22158	3.24038	3.62958	3.50645	2.73151	2.81892	3.05643	3.27987	3.3912	3.56089	3.14653	3.15018	3.13597	2.77519	3.02973	3.53121	3.06813	2.89347	2.95952	2.9473	2.61718	3.16071	2.64938	2.6725	2.22876	1.66968	2.022	2.07536	2.01067	1.93002	1.95292	1.51324	1.77463	1.89305	1.71882	1.67935	1.79528	1.3566	1.48798	1.69129	1.59203	1.24016	1.74563	1.35501	1.46927	1.71609
ENSGALG00000013993	1	4.86377	3.63268	4.18195	5.04962	4.88094	4.81709	4.38152	3.31364	3.7872	4.53428	4.53784	4.72131	3.59295	3.14575	3.37484	3.30279	3.26909	4.21643	2.38042	2.42304	2.73239	2.9697	2.80619	3.66189	0.474476	0.960528	0.598668	1.07508	0.367596	0.822969	0.749015	0.417051	1.01849	0.570443	0.49713	0.604075	0.633386	0.475461	0.455232	0.525419	0.30793	0.637603	0.538821	0.423084	0.709868	0.916462	0.310567	0.748065
ENSGALG00000014030	1	0.745621	0.751738	0.838812	1.34252	1.57267	1.12968	0.626252	0.686896	0.600915	0.653769	0.642845	0.752715	0.41041	0.71912	0.448333	0.277317	0.427329	1.00938	0.360314	0.52532	0.222851	0.378384	0.53639	0.387362	0.395164	0.306004	0.162997	0.101979	0.0871208	0.28365	0.240614	0.248963	0.22232	0.124976	0.144109	0.159537	0.285512	0.110489	0.0600449	0.0861813	0.135142	0.1211	0.024978	0.0215514	0.182324	0.152644	0.0975834	0.0862307
ENSGALG00000014066	1	5.48127	5.65965	5.91066	5.85692	6.25339	5.95069	5.37241	5.30997	5.46117	5.38278	5.6122	5.50458	5.15053	5.24876	5.47849	5.07613	5.29533	5.43444	5.08013	5.21458	5.25888	5.13087	5.26385	5.5432	4.84107	5.20308	4.75518	4.60088	5.09775	4.81854	4.74113	4.93241	5.06196	4.5	4.94834	5.02192	4.55575	4.64419	4.69065	4.5218	4.75354	4.96801	4.60022	4.71318	4.65525	4.30047	4.4608	4.64615
ENSGALG00000014081	1	6.01286	6.00111	6.32907	6.48573	6.8496	6.47246	6.02101	6.0384	6.12289	6.26002	6.35732	6.26026	5.78731	6.15008	6.01738	5.88376	5.97008	6.16251	5.83465	5.77964	5.8626	5.79845	5.90345	5.94784	5.7264	5.94032	5.45811	5.39582	5.6689	5.48622	5.65548	5.47478	5.64573	5.3079	5.59145	5.44115	5.54991	5.49188	5.61073	5.3473	5.6278	5.52804	5.30403	5.06598	5.37631	5.31783	5.40715	5.28469
ENSGALG00000014124	1	3.08781	2.97091	3.07728	3.89612	4.08143	3.03428	2.28677	2.45005	2.50659	2.50649	2.59691	2.39694	1.58131	1.93625	1.67713	1.91541	1.91546	2.34561	1.00211	1.62802	1.23232	1.70381	1.51326	1.97972	0.712436	0.872293	0.927126	0.715558	0.741291	0.804378	0.662953	0.809487	0.661272	0.586046	0.866307	1.15283	0.507277	0.58016	0.557614	0.425377	0.633921	0.804873	0.412289	0.396068	0.295393	0.26369	0.29172	0.543717
ENSGALG00000014138	1	5.12194	5.05579	5.37527	5.27823	5.91496	5.15726	4.74638	4.6389	5.34517	4.69616	5.88605	4.95067	4.99497	4.55876	5.04054	4.43526	5.54474	4.83276	4.67705	4.24367	4.79434	3.97799	5.17035	4.60299	4.34382	4.55489	4.44632	3.8687	4.41632	3.91962	4.07896	3.79128	3.75253	3.21098	4.22824	4.16048	3.46727	2.87267	3.31635	2.91424	3.33864	3.39165	3.19741	2.87073	3.19817	2.75388	2.91185	3.20008
ENSGALG00000014166	1	5.15666	4.73989	4.82621	4.65525	5.18974	4.90162	5.09408	4.50882	4.71231	4.33471	4.82253	4.58761	4.47681	4.16059	4.49198	4.06123	4.47623	4.54436	4.48111	3.93738	4.07915	3.8908	4.55844	4.26539	4.06014	3.65938	3.67308	3.04178	3.98011	3.16649	3.40212	3.60503	3.41657	2.8707	3.8487	3.68842	3.30843	3.19126	3.23056	2.77873	3.62806	3.28707	3.04456	2.97145	3.16691	2.74738	3.28744	2.92605
ENSGALG00000014167	1	6.12192	6.133	6.27746	6.59959	6.69846	6.43422	5.98261	6.15074	6.11826	6.47259	6.23784	6.27464	5.93323	6.20912	6.23542	5.88158	6.07112	6.24333	6.05684	5.90031	6.03628	6.04192	5.87011	6.04831	6.07824	5.84747	5.80928	5.68303	5.75615	5.6981	5.87182	5.74614	5.7297	6.07628	5.81993	5.50676	5.83271	5.90968	5.81051	6.06854	6.04178	5.53132	5.87193	5.90719	5.69903	5.2217	5.89621	5.55903
ENSGALG00000014194	1	6.60343	6.64553	6.75856	6.89226	7.18515	6.80169	6.61035	6.69311	6.62393	6.76601	6.79713	6.6031	6.32752	6.47262	6.37216	6.31241	6.35126	6.48251	6.04221	6.0856	5.88026	6.11947	6.19433	6.21974	5.64274	6.02869	5.37082	5.61982	5.84432	5.72422	5.58935	5.68458	5.66807	5.74414	5.71445	5.65734	5.5628	5.57127	5.49048	5.63386	5.72923	5.52405	5.56652	5.63593	5.45537	5.40802	5.55011	5.45619
ENSGALG00000014258	1	1.05598	0.663862	0.75658	1.23904	1.35166	0.844192	0.171257	0.569834	0.817634	0.384479	0.573182	0.540918	0.305813	0.264635	0.126806	0.200749	0.276729	0.438945	0	0.532107	0	0.17181	0.138191	0.0926588	0	0.0645852	0	0	0	0	0.120332	0.0475713	0	0	0	0.0507426	0.0505128	0	0	0	0	0.202006	0	0	0	0.0566913	0	0
ENSGALG00000014261	1	9.25419	9.74174	9.69278	9.91702	9.95721	9.88935	8.59703	8.84904	8.71888	9.08829	8.66809	9.12555	7.17108	8.09732	7.53649	7.32894	6.80162	8.59371	6.32316	6.87976	5.6718	7.26704	6.47548	7.42637	4.22067	4.01323	3.97821	4.31615	3.41143	4.505	4.78623	5.05355	4.57508	6.5607	4.53497	4.94253	5.95365	6.44538	6.37078	6.9018	5.96702	5.93318	7.11299	7.49408	7.53255	7.99518	6.77447	7.11641
ENSGALG00000014408	1	6.22388	6.76927	6.69791	6.85972	7.15972	7.04519	6.36198	6.57962	6.45893	6.46057	6.45018	6.58364	5.89932	6.14473	5.80524	5.63265	5.9135	6.48895	5.32384	5.41854	4.93097	5.57859	5.60053	5.71976	4.52305	4.63452	4.03101	4.00331	3.82028	4.20646	3.9073	4.25388	3.65999	3.89516	4.11631	3.97692	3.79714	3.5656	3.51981	3.33457	3.61551	3.64906	3.65333	3.80115	3.71335	3.10446	3.32506	3.60361
ENSGALG00000014442	1	11.6736	11.4896	11.9738	12.2912	12.5037	12.3218	11.7429	11.8989	11.623	11.9955	11.9603	12.2809	10.9905	11.7415	11.3486	11.3384	11.2209	12.1727	10.6601	11.4944	10.6072	11.6402	11.0942	11.6376	9.95839	10.144	9.74929	9.66158	10.1819	9.9667	9.95503	10.1403	10.0134	10.0346	10.172	10.4065	10.1624	10.0366	10.139	10.0875	10.2045	10.3745	10.4933	10.5757	10.7283	9.64295	10.5438	10.5259
ENSGALG00000014447	1	5.05912	5.49357	5.5231	5.75485	6.05891	5.28267	5.0272	4.96287	4.98707	5.20581	5.12595	4.9861	4.11352	4.7897	4.51617	4.55883	4.93488	5.16087	4.32623	4.87604	4.84351	4.89839	4.9034	4.76675	4.44268	4.88701	4.24305	3.51931	4.55011	4.26287	3.99754	4.3818	3.96235	2.34731	3.6667	4.41136	3.04083	2.97309	2.2622	2.16609	2.98737	3.60189	2.02403	2.06007	1.95817	2.24368	2.10705	2.37677
ENSGALG00000014448	1	5.20703	5.32384	5.56794	5.59397	5.92961	5.81469	5.01287	5.41642	5.19941	5.57388	5.47992	5.71533	4.78745	5.36654	5.07471	5.00292	5.00612	5.69603	4.78112	4.90133	4.66667	5.10786	4.72487	5.11496	4.0782	4.49612	3.91668	3.60543	4.1349	3.97533	3.72117	3.76463	4.08637	3.3739	3.73353	4.0001	3.46316	3.65038	3.68854	3.46905	3.73618	3.88355	3.2278	2.94943	3.01316	3.51396	3.23177	3.52785
ENSGALG00000014453	1	4.91077	5.46626	5.93962	6.75837	6.64607	6.60689	5.18377	6.00076	5.43084	6.56187	6.17405	6.24603	4.86515	5.31427	5.0421	5.14461	5.18015	6.06861	4.68542	4.01859	4.24318	4.62434	4.44784	4.94285	2.88653	3.84111	2.16991	2.56056	2.03462	2.63865	1.93336	2.54579	2.04508	1.27516	1.94783	2.24074	1.06975	1.1438	1.1468	0.89704	1.13865	1.3318	0.954408	1.02824	0.995033	0.999128	0.985397	1.11819
ENSGALG00000014467	1	7.24628	7.42039	7.34613	7.35045	7.74394	7.45959	7.4555	7.37832	7.23205	7.32678	7.59153	7.33747	6.94299	7.21148	7.08401	7.00497	7.34723	7.37831	6.92663	7.18975	6.83876	6.94543	7.37565	7.20179	6.78488	6.78516	6.74061	6.53062	7.05588	6.65194	6.49155	6.72875	6.47087	6.5722	6.89991	6.61544	6.52261	6.62879	6.51703	6.56041	6.73096	6.56279	6.73085	6.81666	6.76795	6.74439	6.71036	6.73324
ENSGALG00000014568	1	5.77747	5.84689	5.91261	5.98864	6.53604	5.91294	6.04619	5.83047	5.93331	5.86324	6.02546	5.61001	5.61541	5.85717	5.81962	5.56186	5.7153	5.98502	5.67944	5.99856	5.522	5.51511	6.08372	5.99956	5.20533	5.64677	5.01512	4.92863	5.30204	5.38286	5.01779	5.07539	5.17565	4.84763	5.1204	5.43922	4.82138	4.95241	5.12702	4.78775	4.94078	5.35301	4.84277	4.96832	4.931	4.83469	5.05781	5.13741
ENSGALG00000014607	1	4.69414	4.87783	4.90976	5.43854	5.64446	5.41188	5.13672	5.33836	4.82787	5.34459	5.28007	5.29045	4.95115	5.10953	4.72776	5.01724	5.05348	5.35884	4.73105	4.99628	4.46163	5.09581	4.95389	5.12223	4.37568	4.58108	4.09718	4.20691	4.29201	4.32725	4.05843	4.35036	4.07822	3.96398	4.15871	4.23572	3.87885	3.92862	3.93914	3.81098	3.94202	3.72227	3.86045	3.8715	3.88138	3.92911	3.96426	3.83742
ENSGALG00000014615	1	3.73762	3.37469	3.45862	4.04115	3.78816	3.76975	3.12179	3.75322	3.13424	4.12024	4.28265	3.76958	2.70972	3.42984	2.77381	3.29922	3.42872	3.82753	2.49658	2.69697	1.98815	2.78483	2.68682	3.15775	0.677551	1.40345	0.804244	1.21158	0.961931	1.0108	0.720495	0.907262	0.880295	1.08497	0.990548	0.710042	0.85004	0.636477	0.757167	0.771943	0.653546	0.786995	1.18329	0.609662	0.80333	0.670467	0.742493	1.04434
ENSGALG00000014680	1	1.53445	1.74753	1.85672	2.60036	2.49446	2.32751	1.59969	1.58762	1.37303	1.62773	1.75203	2.10571	1.05692	1.72407	1.51575	0.996905	1.00869	2.04702	0.893546	1.5727	1.61807	1.43987	0.695508	1.93854	0.330883	0.878558	0.253027	0.809009	0.875072	0.708515	0.68097	0.630489	0.53066	0.298945	0.697026	0.43931	0.363257	0.507995	0.395647	0.441594	0.333593	0.436579	0.245297	0.433289	0.439992	0.414229	0.39613	0.198477
ENSGALG00000014711	1	4.43676	4.47714	4.70366	5.05517	5.45267	4.46427	4.04635	4.08977	4.24255	4.40874	4.41318	3.94854	3.42597	4.40438	3.74871	3.93639	3.81393	4.16411	3.32658	3.76574	3.48133	3.9277	3.75491	3.72028	3.12489	3.26278	3.01667	2.94976	3.0744	2.98632	2.80028	3.2193	2.89133	2.95007	3.0804	2.34149	2.77672	3.17027	2.81072	2.96769	2.91625	2.5569	2.63774	2.86471	2.57866	2.04997	2.97024	2.15963
ENSGALG00000014713	1	0.404754	0.811694	1.05644	1.17283	1.24068	1.2381	0.453311	0.430992	0.722495	0.60002	0.8931	0.607435	0.247821	0.492931	0.390488	0.460786	0.248608	0.586085	0.194132	0.37373	0.125372	0.298511	0.0763396	0.219738	0.0264556	0.114235	0	0.0266606	0	0.0587512	0.0437971	0.0342302	0.0362015	0.0198737	0.0455808	0.0364265	0.0726658	0.0175307	0.0685307	0	0	0.0192333	0.0382339	0.0329457	0	0	0	0
ENSGALG00000014746	1	2.29195	1.80481	1.6625	1.84171	2.07331	1.40617	1.11199	0.814812	0.767103	1.32818	1.43773	0.494052	0.429442	0.673263	0.662316	0.732956	0.441956	0.525155	0.290988	0.490026	0.431573	0.883763	0.575096	0.53165	0.0716216	0.0632059	0.222646	0.642655	0.381095	0.502781	0.145052	0.0692972	0.253358	0.248726	0.432054	0.541068	0.167252	0.0471612	0.151599	0.400822	0.267863	0.0771395	0.366606	0.285488	0.432195	1.53198	0.612951	0.1744
ENSGALG00000014750	1	1.73139	2.14049	2.02692	3.42909	3.45657	2.68125	2.04035	1.90736	1.47672	2.6642	1.74746	1.78854	1.10486	1.93323	1.10873	1.79461	1.37676	1.80457	0.435992	0.958696	0.516327	1.71759	1.07398	1.46943	0.101109	0.472478	0.0840441	0.102397	0.209341	0.344508	0.203466	0.331762	0.321611	0.348079	0.250263	0.406322	0.409123	0.361674	0.173073	0.157756	0.399758	0.336902	0.144722	0.0640061	0.139469	0.152943	0.073754	0.216547
ENSGALG00000014762	1	1.58398	2.20011	2.4142	2.98467	3.10018	3.4108	1.36867	2.02571	1.58284	2.3857	2.18742	2.82658	1.22351	1.54093	1.00441	1.47213	0.775524	2.1874	0.715038	0.758286	0.427563	0.863278	0.467805	1.38715	0.177417	0.054671	0	0.179186	0	0.175591	0	0	0	0.0463784	0	0	0	0.0800718	0.0543034	0	0	0.0447285	0	0	0	0.047677	0	0
ENSGALG00000014794	1	4.86224	5.19301	5.36737	5.94159	6.08399	5.74721	5.16782	5.15483	5.21457	5.61711	5.34604	5.53344	4.76907	5.20085	5.11351	5.11631	5.21145	5.50887	4.80447	4.94416	4.82003	5.24487	4.77133	5.23402	4.56878	4.68214	4.68246	4.52844	4.72349	4.68477	4.67486	4.80713	4.69885	4.73082	4.66662	4.72841	4.62367	4.65392	4.62823	4.65741	4.60327	4.50443	4.54318	4.69206	4.44334	4.72269	4.5161	4.52046
ENSGALG00000014800	1	6.63807	6.73786	7.07035	7.13903	7.28771	7.6646	6.86703	7.16712	6.94319	7.42236	7.33259	7.567	6.53934	6.91899	6.69198	6.51173	6.70121	7.42138	6.39459	6.24667	6.32937	6.57383	6.30882	6.71533	6.13056	6.06181	5.94265	5.78346	5.89061	5.77119	6.00035	6.00271	6.06338	5.86506	5.81344	6.08965	5.90397	5.69042	5.84898	5.85904	5.77191	5.82148	5.89342	5.86637	5.89857	5.76736	5.69658	5.80761
ENSGALG00000014812	1	5.29662	6.06215	6.24148	6.82736	6.98292	6.55138	5.87364	6.21625	5.87804	6.39639	6.24384	6.41134	5.35081	6.04231	5.70102	5.2987	5.42954	6.46361	4.65927	5.33378	4.66414	5.27365	4.99955	5.80271	2.13419	3.37994	2.18761	1.76145	1.98547	2.18218	1.59954	2.19092	1.8338	0.775065	1.5775	1.86406	0.79905	0.664879	0.697498	0.116766	0.578468	1.03053	0.289464	0.202827	0.493711	0.18271	0.400726	0.695964
ENSGALG00000014832	1	4.79315	4.66368	4.93201	5.06703	5.3906	5.18985	4.77406	4.93469	4.84576	5.18629	5.36866	5.23219	4.62841	4.84254	4.87392	4.89325	4.9961	5.27511	4.57321	4.3344	4.57554	4.85933	4.56256	4.99861	3.87321	4.38573	3.85209	3.74419	3.97821	4.02239	4.0281	3.82314	4.09883	4.06313	3.85192	4.00949	4.07742	3.66216	3.98809	4.10182	4.1079	4.03719	3.88832	3.48159	3.75884	3.73618	3.92142	3.8389
ENSGALG00000014841	1	6.02895	6.20228	6.14408	6.31518	6.5392	6.16395	5.98697	6.0446	5.98734	5.84491	6.03201	5.84864	5.41998	5.83813	5.97032	5.75503	5.65711	5.90285	5.19389	5.82011	5.36731	5.33093	5.34938	5.73438	5.01137	5.23809	5.15136	5.00094	5.23503	5.09359	4.77667	5.12737	5.07917	4.63794	5.03766	5.14653	4.80183	5.06871	4.92166	4.9586	4.94773	5.12664	4.94803	4.93566	4.98431	5.01782	5.02664	4.77657
ENSGALG00000014872	1	1.55489	1.89971	2.13632	2.81566	3.0336	2.46014	1.02958	1.80963	1.33352	1.78205	1.74905	1.6021	0.979205	1.0235	0.596925	0.672506	1.23576	2.07777	0.340416	0.911221	0.316101	0.982067	0.268245	1.19553	0.0766176	0	0	0.098549	0	0	0	0.124689	0.166382	0.211058	0.0463381	0	0	0.0334188	0	0	0	0.163522	0	0	0	0	0	0.0939688
ENSGALG00000014874	1	5.18688	5.21148	5.3857	5.40043	5.66949	5.42568	5.16312	5.29261	5.30265	5.42976	5.38026	5.30209	5.02643	5.2328	5.20949	5.21492	5.0353	5.39242	4.96248	5.06504	4.96224	5.14341	5.22832	5.27793	4.79106	5.12601	4.74499	4.87858	4.93311	4.97909	4.75204	4.86156	4.86557	4.82473	5.00968	4.88485	4.7462	4.8467	4.87527	4.79494	4.87341	4.96953	4.93557	4.86885	4.8477	4.74393	4.83306	4.87577
ENSGALG00000014887	1	6.23756	6.3635	6.55152	6.6306	7.14302	6.59387	6.40902	6.16177	6.44575	6.42762	6.45223	6.38403	6.04973	6.16578	6.29441	6.20212	6.00656	6.25805	5.65451	5.73777	5.6701	6.13995	5.99051	6.02021	5.20607	5.48332	5.42916	5.35186	5.33531	5.49004	5.45178	5.21279	5.51745	5.24393	5.25491	5.39829	5.43091	5.25362	5.42718	5.33282	5.42081	5.4676	5.26023	4.84711	5.1843	5.06006	5.2701	5.24477
ENSGALG00000014906	1	5.47199	5.38529	5.77534	5.75501	6.27967	5.68979	5.41741	5.37039	5.30273	5.38753	5.58731	5.16812	5.07177	5.32479	5.24222	5.3697	5.46409	5.35772	4.91605	5.025	4.98175	5.61233	5.18358	5.51364	4.78911	5.15459	4.08911	4.6223	5.25605	4.86453	4.41483	4.22115	4.67289	3.99588	4.9828	4.68561	4.34673	4.25124	4.26938	4.32275	4.71327	4.29721	4.33118	3.78961	3.76551	4.03681	4.47868	3.5366
ENSGALG00000014920	1	5.68132	5.45301	5.57814	5.66925	5.8846	5.61394	5.39037	5.42894	5.4154	5.50802	5.37305	5.19304	5.26291	5.3483	5.28801	5.16991	5.10695	5.30825	5.34787	5.36656	5.33059	4.92903	5.15866	5.36043	5.16597	5.27327	5.10885	5.09076	4.85266	5.06168	5.06909	5.0954	5.04783	5.10609	5.05519	5.1339	5.0697	5.111	5.12865	5.02504	5.02405	5.08202	5.2913	5.26357	5.20897	4.86083	5.09073	5.19315
ENSGALG00000014940	1	4.86857	4.77181	5.39433	5.05254	5.44866	4.94231	4.78533	4.57012	5.13395	4.56817	5.09453	4.36545	4.17572	4.5134	4.78971	4.02167	4.73045	4.55627	4.53813	4.26069	4.5599	3.86197	5.18955	4.33578	3.713	3.87824	3.6001	3.27217	3.51043	3.5193	3.78222	3.70119	3.9169	3.09708	3.44487	3.45466	3.22887	3.2894	3.65504	3.13899	3.36629	3.64403	3.38582	3.13867	3.35895	2.93074	3.10341	3.28361
ENSGALG00000014943	1	3.66732	4.07493	4.10314	4.87729	4.82123	4.73549	2.94861	3.49757	3.70973	4.25871	4.20118	4.28825	2.92086	3.03434	3.42702	3.30232	3.38596	4.04607	2.75702	2.47822	2.80903	2.90154	2.87545	3.18698	2.41128	2.66587	2.06819	2.2863	2.33256	2.281	2.04481	2.1215	1.62251	2.2201	2.30113	2.43271	2.2524	1.75459	1.86227	1.98295	1.94236	2.20611	2.44247	1.57102	2.04563	2.0559	2.08531	2.65306
ENSGALG00000014952	1	4.80203	4.58718	4.94324	5.58472	5.52445	5.65536	3.87353	4.66624	4.47819	5.03243	4.87557	5.32602	4.38086	4.40537	4.623	4.4759	4.37747	4.96761	4.38414	3.94301	4.31532	4.42027	3.62451	4.66852	3.35871	3.85695	3.2224	3.02914	2.79995	3.12425	2.94787	2.98413	2.9875	2.8032	3.06478	3.17265	2.54219	2.6387	2.21809	2.49354	2.68434	2.67945	2.52227	1.78695	1.79417	1.7188	2.44169	2.49693
ENSGALG00000014953	1	5.10636	4.97523	5.1719	5.02206	5.40886	4.90008	4.60853	4.45806	4.94917	4.60701	4.75058	4.50888	4.38822	4.26381	4.66028	4.52143	4.2526	4.55535	4.41433	4.58974	4.54756	4.15046	4.80998	4.71765	4.00909	4.33286	4.2795	4.33108	4.49045	4.41945	4.21608	4.42491	4.43887	4.28844	4.35209	4.6796	4.15777	4.03765	4.05787	4.31389	4.13921	4.4312	4.2014	3.50332	4.15246	4.34337	4.02594	4.34224
ENSGALG00000014955	1	2.44955	3.26434	3.2898	4.61617	4.64053	4.14608	2.45951	2.87612	2.48029	3.01392	3.21448	3.31608	1.55283	2.49114	2.03393	2.41295	2.46362	3.06156	1.61981	1.74907	1.33372	2.00902	1.74092	2.35423	0.149435	0.841756	0	0.371564	0.189704	0.378092	0	0.0664879	0.170264	0.113687	0.0883613	0.171125	0.0362169	0.083869	0	0	0	0.228375	0.037598	0	0	0	0	0.0655064
ENSGALG00000014964	1	4.18765	4.38225	4.58077	4.7769	4.91007	4.74019	4.34461	4.44573	4.35825	4.7527	4.50251	4.56994	3.78942	4.43042	4.25058	3.82001	3.97564	4.45892	3.35433	3.9348	3.44835	4.11759	3.70705	3.97782	2.73241	3.19077	2.99918	3.45205	3.21336	3.493	3.11781	3.30266	3.37022	3.44374	3.06236	3.54406	3.28814	3.35433	3.19174	3.60842	3.4157	3.40872	3.33544	3.38363	3.49742	2.91057	3.47812	3.38072
ENSGALG00000014998	1	6.33649	6.25341	5.86524	6.07313	6.45496	6.29371	5.92409	5.91725	5.79704	5.51707	6.18023	6.03117	6.08302	5.99989	5.59623	6.01857	5.97736	5.53746	5.57315	5.51247	4.94553	5.31036	4.92623	5.43348	3.85266	3.91331	2.65532	3.23377	3.86997	3.66508	3.24496	3.51389	3.49584	3.61238	3.71975	3.67427	2.97829	3.52218	3.3936	3.47181	3.3721	3.36684	3.3602	4.05592	3.56428	4.06416	3.51933	3.36327
ENSGALG00000015010	1	3.04253	2.53362	2.85891	3.13805	3.60403	3.19477	2.40768	2.59308	2.55057	2.90495	2.65107	2.77572	1.55164	2.19965	2.34672	2.34256	1.97626	2.81937	1.4784	1.76606	1.69922	1.71543	1.57546	2.04401	0.532573	0.607142	0.361667	1.44135	0.632392	1.2137	0.756953	0.933523	1.87783	0.908469	0.775469	1.02079	0.632256	0.637815	0.901675	0.993741	0.657132	1.06125	0.536196	0.43344	0.722018	1.03296	0.720258	1.02274
ENSGALG00000015012	1	5.28179	5.19402	5.54855	5.88712	6.13991	5.45521	5.03637	5.00889	5.26677	5.3278	5.33275	5.16801	4.7814	5.24859	5.23054	5.03947	5.19987	5.34636	4.91698	5.21502	5.11874	5.4477	5.01567	5.25159	4.69836	5.16398	4.89117	4.5193	5.04221	4.87271	4.88806	4.85917	5.04212	4.66168	4.88586	4.9093	4.80177	4.84464	4.95825	4.63024	4.89781	4.89251	4.20257	4.04003	4.12322	3.88657	4.47705	4.56833
ENSGALG00000015013	1	2.4896	3.22894	3.44326	4.24062	4.68674	3.49102	2.69282	2.81911	2.89086	3.07172	2.69525	2.94471	2.12127	2.96152	2.40328	2.29547	2.47583	3.38281	1.50044	2.42587	1.22731	2.74469	2.29379	2.40368	0.112506	0.74196	0.0463501	0.222535	0.143936	0.447105	0.228141	0.428121	0.514831	0.542891	0.27098	0.422353	0.293999	0.0387198	0.283166	0.0724218	0.381775	0.43928	0.19114	0.232286	0.103288	0.166971	0.0821823	0.473353
ENSGALG00000015020	1	5.47911	5.56382	5.75342	5.79974	6.02026	5.81798	5.6124	5.51402	5.58003	5.50145	5.73111	5.51852	5.3349	5.63957	5.42591	5.47951	5.57219	5.61218	4.806	5.33156	4.70223	5.50797	5.05978	5.40396	4.1588	3.97695	4.37147	3.89853	4.43129	3.95182	4.02002	4.42257	3.79395	4.07806	4.38042	4.45576	3.72958	4.02713	3.84365	3.845	4.1539	4.13901	3.51851	3.91013	3.78269	4.88826	4.02484	4.09184
ENSGALG00000015034	1	1.71325	0.981671	1.43055	1.60508	1.94781	1.58263	1.08976	0.863015	1.00931	1.201	1.34551	1.64601	1.26535	0.923797	1.43124	0.677536	1.2317	1.29943	0.973769	0.911078	1.25675	1.0485	0.618527	1.4698	0.373935	0.867257	0.346851	0.498696	0.576621	0.623524	0.260145	0.41956	0.306206	0.393641	0.283642	0.539026	0.412935	0.461445	0.213562	0.199023	0.34034	0.654608	0.502214	0.506566	0.301147	0.25405	0.652589	0.367377
ENSGALG00000015053	1	1.90629	2.19865	2.64436	2.94585	3.22297	3.02208	1.40153	2.20085	2.32835	2.70288	2.57239	2.86961	1.3056	2.04036	1.93057	1.85513	1.67048	2.60958	1.35134	1.45152	1.15556	1.87093	1.1395	1.6865	0.86124	0.580933	0.616935	0.495984	0.316177	0.458624	0.379587	0.496816	0.195669	0.383663	0.334222	0.471289	0.275656	0.574072	0.307968	0.27663	0.440227	0.421322	0.271343	0.38915	0.291402	0.172932	0.335739	0.428697
ENSGALG00000015059	1	5.88013	6.23306	6.3822	6.44636	6.87122	6.78238	6.07142	6.51424	5.98589	6.45234	6.47005	6.43964	5.58679	6.23566	5.54452	5.47604	5.78278	6.49151	5.36035	5.71615	4.97498	5.38699	5.06428	5.97838	4.47796	4.2828	4.17584	4.14656	3.76364	4.07351	4.49037	4.01661	3.88148	4.26668	3.95719	4.17131	4.35773	4.29164	4.08266	4.25969	3.98881	4.05942	4.36927	4.66693	4.42803	3.91119	4.04502	4.2026
ENSGALG00000015075	1	1.98163	2.57724	2.73344	3.86181	4.17004	2.93597	1.82217	2.17099	2.19054	2.2541	1.97762	2.16368	1.47701	2.0364	1.75349	1.38677	1.3699	2.17442	1.14451	1.81533	0.97689	1.33289	1.47475	1.4381	0.388602	2.31226	0.305637	0.542209	0.453435	1.1598	0.405751	0.338997	0.377418	0.390526	0.498999	0.684264	0.254996	0.307944	0.174368	0.126749	0.101441	0.397906	0.119243	0.133988	0.236283	0.0521932	0.109267	0.196632
ENSGALG00000015079	1	0.744676	1.1502	1.81972	2.20035	1.53875	2.15845	1.30858	1.86198	1.14556	1.94585	1.48444	1.9308	0.921357	1.69865	0.891568	1.43738	0.804244	2.08355	0.784273	0.999997	0.155932	1.14703	0.788065	0.792265	0	0.309512	0	0.0775008	0	0.0806172	0.0459584	0	0.0379701	0.0409715	0.0281961	0	0	0	0	0	0	0	0	0	0	0	0	0
ENSGALG00000015122	1	4.50122	4.67045	4.39479	4.47532	4.46211	4.67624	3.18149	3.34847	3.47627	3.75089	3.86296	3.28344	2.97172	2.52907	3.09077	2.87902	2.49522	2.51682	2.4545	2.29011	2.76614	1.89057	1.81928	2.49988	1.21148	1.42824	1.1292	1.42469	1.08872	1.19961	1.53155	0.902166	0.941421	0.906748	0.982002	1.56933	1.12311	0.815361	0.952826	0.967197	1.00246	1.13436	1.10151	0.830341	1.22001	1.26025	0.906908	1.16776
ENSGALG00000015128	1	0.767082	1.11726	1.04492	0.647924	0.890117	1.07559	0.545262	1.26389	0.730404	0.938069	0.909307	0.82693	0.132407	0.807214	0.537619	0.619887	0.381196	0.474226	0.296299	0.578321	0.170137	0.167058	0.332246	0.34409	0.783545	0.732235	0.0496432	0.118692	0.21898	0.345056	0.256863	0.186264	0.285518	0.0451684	0.41283	0.555798	0.199303	0.20625	0.047183	0.0944393	0.0804948	0.168225	0.262802	0.278201	0.161424	0.0233171	0.166842	0.345107
ENSGALG00000015136	1	1.62463	2.20389	2.34873	2.6621	2.95312	2.42895	1.86509	2.14862	2.20317	1.82782	2.19354	2.29283	1.64312	2.17384	1.75196	1.36229	1.76465	2.49321	1.04667	1.79918	0.951163	1.57916	1.10342	2.14084	0.217581	0.651837	0.0930302	0.150097	0.157895	0.216395	0.0322328	0.144641	0.0788837	0.057123	0.159001	0.129615	0.0792551	0	0.0672542	0	0.0770969	0.135094	0	0	0.0356216	0	0.0555036	0.119252
ENSGALG00000015138	1	4.55399	4.2246	4.13934	4.42271	4.60342	4.49357	3.74454	3.80988	4.13614	4.12248	4.4117	4.40564	4.34563	4.04102	4.11694	4.36381	4.10102	4.25558	3.81665	3.5985	3.49977	4.23582	3.58278	4.35832	3.28661	3.20289	2.92528	2.92798	2.90739	3.34225	3.1588	3.11977	2.94578	3.47923	3.15052	3.30287	3.23713	3.19139	3.30241	3.28287	3.03169	3.57475	3.46598	3.18475	3.35995	3.62824	3.2142	3.48322
ENSGALG00000015141	1	5.20686	5.25826	4.63512	4.70848	4.83353	5.33168	3.87104	3.97475	3.56191	4.2446	4.56784	4.42681	3.04859	3.47811	2.63473	3.60113	3.86198	3.59853	2.54233	2.77579	2.42232	2.99704	2.35503	3.04016	2.00334	1.5951	1.85608	2.56643	2.27407	2.00681	1.92964	2.47406	1.321	1.46472	2.1269	1.58947	1.83813	1.33342	1.24967	0.934384	0.701693	1.08166	0.921438	1.55402	0.571033	0.790642	0.757844	0.935531
ENSGALG00000015147	1	1.80676	1.43088	1.77428	2.11109	1.82436	2.27182	1.50943	1.48266	1.74575	1.58428	1.36349	2.20089	1.14714	1.19831	0.834746	0.925424	0.599115	2.0519	0.863914	0.836392	0.494595	0.811963	0.61067	1.34404	0.518943	0.538791	0.383025	0.374426	0.395549	0.338391	0.312417	0.343279	0.324906	0.244126	0.12828	0.264793	0.215265	0.314539	0.328606	0.246605	0.235929	0.355129	0.276511	0.264478	0.262884	0.346088	0.235357	0.268719
ENSGALG00000015153	1	0.129694	0.140764	0.584755	0.769174	0.685809	0.625431	0.120844	0.346007	0.516562	0.351796	0.321111	0.652201	0.193792	0.296312	0.311449	0.473214	0.244579	0.513165	0.122585	0.0558948	0.099495	0.274213	0.0988778	0.500245	0.0513378	0	0	0.026171	0	0	0.10492	0	0.0178575	0	0	0.0179588	0.0359908	0.0341267	0.0227909	0.0165714	0	0.0559124	0	0.0322571	0	0.0199931	0	0.0165678
ENSGALG00000015163	1	4.34339	4.38619	4.46269	4.81793	5.04372	4.29742	3.61099	3.80685	3.93322	3.87849	4.24443	4.26024	3.54921	3.90379	4.19921	3.83487	4.10575	4.17502	3.69261	3.97229	3.9213	3.86541	3.43687	4.17471	3.56366	3.85305	3.28524	3.43312	3.38316	3.62155	3.72157	3.66918	3.82584	3.85756	3.34525	3.42657	3.88312	3.79678	3.78401	3.86495	3.34413	3.59766	4.04443	3.62236	4.24445	4.59314	3.67371	3.82092
ENSGALG00000015166	1	4.11309	4.20765	4.59668	4.69075	5.04976	4.76339	4.04956	4.11743	3.92534	4.57822	4.52822	4.20242	3.2174	3.958	3.62618	3.78627	3.8209	4.22434	3.0298	3.51176	2.88548	3.4157	3.57828	3.59118	1.80029	2.51832	1.00466	1.51668	1.96019	1.76687	2.28504	2.31184	2.14003	2.51604	2.54059	2.51314	2.34865	2.59996	2.69815	2.33123	2.84874	2.75145	2.59876	2.18364	2.79391	1.95365	2.95113	2.8229
ENSGALG00000015172	1	2.59601	3.3254	3.88554	4.90081	5.23288	4.03943	3.04647	2.99567	3.00715	3.52492	3.50842	3.26421	1.89913	3.08203	2.61101	2.78027	2.60447	3.45423	1.50885	2.40578	1.63313	2.47306	2.23729	2.74594	0.30236	0.703175	0	0.213459	0.169679	0.174821	0.393354	0.317712	0.786312	0.627346	0.595952	0.800252	0.267614	0.254392	0.381917	0.209993	0.659886	0.749861	0.0506162	0.195001	0.269794	0.0627898	0.253658	0.591623
ENSGALG00000015179	1	3.61922	3.21366	3.65945	3.89917	4.00951	3.9822	3.1883	3.31752	3.62344	3.79738	3.67611	3.87201	3.20623	3.44991	3.43664	3.08614	2.76214	3.81797	3.04642	2.93074	2.62651	2.91469	2.85003	3.15635	2.38092	2.67349	2.27343	2.38978	2.37375	2.3435	2.39432	2.19229	2.23863	1.69235	2.31964	2.16563	1.77745	1.95722	1.99873	1.46522	2.01326	1.79652	1.27946	1.36832	1.26941	1.03227	1.3353	1.20901
ENSGALG00000015185	1	5.85961	6.12453	6.09487	6.21601	6.40881	6.14744	6.02885	5.96931	6.15407	6.00814	6.07289	5.96554	5.91466	5.94747	6.09392	5.91744	5.9822	5.96588	5.85549	5.99287	6.04087	5.93308	6.19736	6.09835	5.64816	6.05104	5.93071	5.65557	5.84627	5.82031	5.6618	5.70866	5.71838	5.79818	5.93592	5.80018	5.74717	5.76061	5.77539	5.87119	5.93852	5.72491	5.72671	5.65737	5.71511	5.69294	5.86938	5.74686
ENSGALG00000015198	1	0.489108	0.986295	1.42479	2.10521	2.22482	1.51131	0.599489	0.905335	1.06209	1.24871	1.0149	1.11379	0.211221	0.886191	0.425739	0.671476	0.990808	1.21569	0.315574	0.608035	0.0765764	0.470281	0.545728	0.934957	0.0781381	0.0696155	0	0.0786473	0	0	0	0.0512193	0.132322	0.0875113	0.0343601	0.157475	0.0547973	0.0774583	0	0	0.0533087	0.164714	0	0.0247562	0.0366242	0	0	0.145847
ENSGALG00000015204	1	6.5755	6.43075	6.66034	6.78707	7.07613	6.76825	6.34023	6.30601	6.42386	6.67579	6.60807	6.70696	6.02896	6.40564	6.48584	6.20632	6.29043	6.60984	5.94675	6.24943	6.06862	6.2843	6.0744	6.41005	5.49941	6.02136	5.55303	5.40562	5.92233	5.77023	5.54791	5.51422	5.92924	5.5921	5.60922	5.71	5.4961	5.57931	5.67187	5.78888	5.74585	5.72465	5.30901	4.96427	5.37656	5.41523	5.54967	5.58538
ENSGALG00000015218	1	3.97971	4.50395	4.80087	5.45884	5.52457	5.44778	4.0426	4.9136	4.24956	4.77341	4.77174	4.95371	3.80142	4.02982	3.93723	3.74641	3.87108	4.70378	3.12088	3.41827	3.39391	2.77605	3.5553	3.85242	2.39554	2.84955	1.99901	2.05715	2.29215	2.58442	2.05166	1.99623	2.14596	0.683302	1.9052	2.21036	1.30234	0.763401	1.10085	1.13673	1.2221	1.26864	1.05655	1.06202	1.0138	0.968487	0.495903	0.70553
ENSGALG00000015224	1	0.62943	0.212303	0.5702	0.220562	0.922055	0.635845	0.387783	0.339292	0.547426	0.167224	0.487831	0.449121	0.262181	0.105627	0.244613	0.109208	0.135533	0.309797	0.209637	0.0333865	0.0448519	0.0192677	0.171885	0.317763	0.0898807	0.119309	0.197468	0	0.186588	0.0844284	0.111491	0.0298352	0.0315743	0.0343316	0.0784113	0.015925	0.0787916	0.0599097	0.0597195	0	0	0.0656343	0.0820582	0.0286444	0.16226	0.0693017	0.0493041	0.0146562
ENSGALG00000015230	1	3.75337	3.84479	4.13722	4.3535	4.62757	3.80086	3.67832	3.58751	3.4188	3.73646	3.97891	3.31437	3.07635	3.6743	3.20712	3.07735	3.52396	3.60393	2.77411	3.42135	3.1279	3.2098	3.42945	3.44254	2.30273	2.94294	2.75821	2.51783	2.94662	2.91533	2.91183	2.84712	3.04426	2.94345	2.69631	2.54182	2.65002	2.59277	2.79305	3.12133	3.0128	2.48936	3.10569	3.12626	2.86606	3.31676	3.27416	2.57416
ENSGALG00000015240	1	6.06318	6.43306	6.51687	6.75089	6.88993	6.95413	5.97445	6.25166	6.31133	6.55985	6.34079	6.59759	5.692	5.95255	6.05988	6.01285	5.87087	6.39513	5.78622	5.84055	5.71402	6.01637	5.97933	5.92372	5.64981	5.76714	5.6769	5.56436	5.97214	5.65918	5.39264	5.69957	5.34835	5.17942	5.66427	5.51322	5.03576	5.49662	5.0119	5.03706	5.24835	5.23513	4.85774	5.13056	4.85497	4.71404	4.87779	4.99624
ENSGALG00000015246	1	5.7277	5.69472	5.92552	6.2782	6.36209	5.88188	5.75378	5.64779	5.83129	5.93768	5.9221	5.79576	5.60241	5.82988	5.85379	5.78109	5.71132	5.96493	5.64329	5.74669	5.69207	5.82048	5.6968	5.97301	5.45513	5.80038	5.34577	5.36378	5.21043	5.55967	5.35378	5.25987	5.33325	5.16775	5.29266	5.39557	5.1683	5.02977	5.02485	5.09052	4.95893	5.23274	4.81358	4.68151	4.79376	4.72246	4.7747	4.9642
ENSGALG00000015256	1	6.56251	6.26347	6.68145	6.90393	6.9569	6.84774	6.43591	6.60723	6.57953	6.95592	6.76701	6.92568	6.44489	6.65278	6.61283	6.77928	6.61527	6.74483	6.13197	6.16934	5.9501	6.62008	5.8682	6.31459	5.85974	5.55526	5.22226	5.19952	5.755	5.30235	4.79492	5.72126	5.02478	4.11211	5.15076	4.75195	4.37799	4.52166	3.96854	3.61246	4.23005	3.61666	3.59154	4.02882	3.0244	1.61882	3.53573	3.57974
ENSGALG00000015257	1	2.8954	2.64351	2.73594	2.75329	3.25542	2.64884	2.57752	2.46644	2.58961	2.58518	2.72724	2.73236	2.38316	2.65341	2.60046	2.66634	2.68417	2.62174	2.23429	2.27078	2.23097	2.75513	2.27504	2.50491	1.82575	2.18998	1.75326	1.77661	2.05906	2.111	1.84939	1.74079	1.91306	1.74006	1.8022	2.14332	1.78918	1.63435	1.85847	1.7128	1.76362	1.74373	1.30758	1.17484	1.33347	1.21907	1.7098	1.53513
ENSGALG00000015264	1	4.03642	4.04323	4.10602	4.51634	4.5209	4.4746	3.57886	3.58469	3.86423	4.36366	4.21148	4.15489	3.6098	3.6915	3.62403	3.66344	3.47394	4.05315	3.09602	3.10983	2.95809	3.42771	2.82856	3.52942	2.55927	2.59084	2.42089	2.51814	2.28429	2.40711	2.22702	2.09287	2.32061	1.5212	2.15793	2.12564	1.87975	1.55295	1.83857	1.32353	1.48855	1.63516	1.27867	1.25753	1.09517	0.784266	1.06433	1.39214
ENSGALG00000015289	1	1.99553	1.97817	2.07907	2.55657	2.7985	2.24073	1.40184	1.70259	1.50909	1.57366	1.94861	1.72727	1.10655	1.47948	1.21358	1.11775	1.1202	1.7124	0.801417	0.99952	0.731928	0.927473	0.990716	1.33255	0.245994	0.308206	0.500127	0.599993	0.459262	0.445903	0.510105	0.420959	0.658156	0.370911	0.484986	0.334404	0.406262	0.42604	0.477601	0.513157	0.422122	0.476158	0.703758	0.595471	0.535258	0.653063	0.516111	0.320448
ENSGALG00000015304	1	8.45618	8.78355	8.71326	9.12232	9.38013	9.19689	8.03061	8.58221	8.16551	8.76962	8.56163	8.78084	7.6829	8.26477	7.97242	8.11388	7.93985	8.51964	7.33274	7.56316	7.03121	7.84888	7.64538	7.89872	6.73715	6.94178	6.57725	6.58776	6.97401	6.75839	6.57596	6.71662	6.47062	6.99752	6.91889	6.88815	6.69422	6.82967	6.72599	7.05575	6.94197	6.82494	6.83346	6.54252	6.56976	6.62422	6.70153	6.54958
ENSGALG00000015324	1	4.06619	4.29219	5.14814	5.33624	5.8808	5.38247	4.32564	4.68454	4.63083	4.85086	4.81053	4.87052	3.3587	4.498	3.69025	3.36635	3.61548	4.80049	2.7206	3.06286	2.33537	3.10262	2.40389	3.63206	0.309856	0.749678	0.190336	0.517906	0.241213	0.384277	0.147728	0.187083	0.497893	0.502477	0.357929	0.528955	0.279253	0.344402	0.200359	0.0636947	0.195507	0.889049	0.235105	0.375145	0.522657	0.283189	0.282227	0.444224
ENSGALG00000015338	1	4.57575	4.75207	4.91174	5.41414	5.28977	5.07906	4.62526	4.76683	4.60037	5.17372	4.81925	4.72833	4.39008	4.74574	4.61031	4.69879	4.28521	4.7466	4.36162	4.56406	4.45754	4.55761	4.28293	4.66035	4.31174	4.40553	4.08881	4.04745	4.16286	4.16165	4.07955	4.37925	4.17358	3.77864	4.0822	4.16518	3.79428	3.90416	3.91409	3.88097	3.75837	3.86521	3.54293	3.70086	3.62258	3.44681	3.65646	3.69469
ENSGALG00000015345	1	3.68647	3.84983	3.53809	4.7468	4.68324	3.53535	2.37945	2.60571	2.98678	3.21749	2.90299	2.72465	2.49893	2.6951	3.04605	3.17597	2.56537	2.39107	2.08949	2.23083	2.34471	2.96695	1.08063	2.09889	0.546545	0.591248	0.398121	0.675292	0.423185	0.529446	0.130102	0.362517	0.570087	0.415036	0.359181	0.456166	0.224422	0.082742	0.14396	0.171999	0.218069	0.388462	0.118823	0.100096	0.110487	0.241996	0.130652	0.17192
ENSGALG00000015375	1	1.98288	2.20311	1.84988	2.38948	2.94872	2.54902	1.26671	1.38398	1.41343	1.47713	1.6533	2.07412	0.77552	1.18432	1.07326	0.69213	1.17247	1.59393	0.713166	0.597607	0.955777	0.656129	0.803707	0.920311	0.736487	0.220205	0.356278	0.462147	0.481489	0.257379	0.588915	0.247637	0.148478	0.310674	0.192787	0.427191	0.677016	0.148825	0.854651	0.402678	0.438045	0.526507	0.760835	0.757486	0.967975	1.35314	0.553547	0.863755
ENSGALG00000015410	1	1.85468	2.25593	3.03299	3.41543	3.1705	3.22793	1.94349	2.80592	2.5393	3.24858	2.7961	3.34385	2.00266	2.73939	2.44911	2.57377	1.78968	3.15159	1.76751	2.11387	1.79211	2.32563	1.27927	2.50329	0.149141	0.256345	0.0635946	0.261535	0.129351	0.266987	0.289157	0.257003	0.247903	0.218286	0.0336791	0.202461	0.105602	0.100086	0.295096	0.209606	0.3529	0.307082	0.13559	0.0948917	0.295609	0.273537	0.395534	0.157138
ENSGALG00000015414	1	3.13819	3.11044	3.01186	3.68255	3.82111	3.37342	3.16254	2.98128	2.95807	2.9827	3.16844	2.9692	2.68333	2.83979	2.91457	2.87362	2.50337	3.07211	2.40421	2.61141	2.17965	2.68309	2.3137	2.74502	1.92599	2.01669	2.16949	2.40452	1.97347	2.31002	2.36958	2.41353	2.17631	2.12355	1.92096	2.09117	1.93687	2.07124	2.02556	2.14522	1.84	1.95874	1.74426	1.62894	1.864	2.0238	1.96212	2.18529
ENSGALG00000015434	1	0.974649	0.916488	1.13562	1.61144	2.10347	0.932866	0.769289	0.760011	0.709128	1.07521	0.948966	0.522318	0.588082	0.779696	0.803252	0.555976	0.876463	0.87178	0.189961	0.734522	0.55976	0.808568	0.432304	0.397574	0.075691	0.252264	0.25633	0.239503	0.384678	0.312053	0.219103	0.273642	0.0692806	0.280166	0.128135	0.168198	0.104253	0.235115	0.108948	0.0954259	0.275497	0.175993	0.0550232	0.138354	0.123634	0	0	0.0955697
ENSGALG00000015571	1	3.84165	3.89594	4.09348	4.35958	4.44024	4.10146	3.69076	3.75473	3.8346	3.61145	3.90858	3.86028	3.58259	3.9684	3.96091	3.51056	3.6171	4.00461	3.62581	3.68692	3.95068	3.60139	3.53511	3.80093	3.55547	3.78119	3.52781	3.17579	3.54836	3.54039	3.50263	3.38437	3.7854	3.02067	3.48582	3.52431	3.42337	3.48946	3.58673	3.03376	3.51321	3.58164	2.96811	2.93045	3.14966	2.89646	3.30243	3.12516
ENSGALG00000015572	1	1.68909	1.04266	1.51092	1.90892	2.33967	1.43174	1.08246	0.819103	0.701031	1.11428	0.670659	1.05718	0.120036	1.27462	0.68712	0.527551	0.478394	0.604393	0.20039	0.625766	0.383369	0.390649	0.376978	0.756613	0	0.181908	0	0	0.092595	0	0.175626	0.31842	0.278628	0.157124	0	0.210395	0.0735892	0.31817	0.182481	0.0681616	0.332455	0.220361	0.150124	0.190816	0.358965	0.303564	0.150054	0.132751
ENSGALG00000015599	1	0.635962	0.892026	1.32386	1.88388	2.00781	1.40651	1.02074	0.963287	0.965626	1.24067	1.16284	1.35209	0.491366	0.757093	0.304672	0.730299	0.750284	1.2544	0.336517	0.425535	0.196615	0.667111	0.972329	0.667297	0	0.271297	0	0	0.0359667	0.0314925	0	0.0544489	0	0.0316016	0	0.0292985	0.0581036	0.0281401	0.0371498	0	0	0.0899481	0	0	0	0	0	0.10473
ENSGALG00000015615	1	0.376995	0.743093	0.523232	1.04417	1.28023	1.14454	0.300881	0.459555	0.476084	0.528218	0.536681	0.581977	0.149261	0.246845	0.374747	0.127619	0.424151	0.318694	0.189929	0.0960384	0.250724	0	0.127916	0.165593	0	0	0	0	0	0	0	0	0	0.0999143	0	0	0	0	0.0594545	0	0	0	0	0	0	0	0	0.0432833
ENSGALG00000015616	1	3.16642	2.00447	3.37708	4.37412	3.82349	3.45362	2.44146	1.82979	2.7187	3.77786	2.98541	2.91942	1.84306	1.76842	1.91096	2.22646	1.9538	2.7609	1.52327	0.726028	1.19273	2.61983	1.26978	1.81849	0.194598	0.253759	0.723758	0.595987	0.456184	0.489349	0.537672	0.159548	0.291502	0.40594	0.700211	0.350963	0.405802	0.0669011	0.172323	0.0328302	0.13485	0.335844	0.0367312	0.123763	0.0932392	0	0.108853	0.157072
ENSGALG00000015618	1	0.780502	1.58749	2.27901	2.64741	2.8147	1.89255	0.70322	1.77357	1.46937	2.32892	1.98964	2.19645	0.8364	1.58063	1.65163	2.06097	1.75801	1.64136	1.30693	1.41896	1.32014	1.64153	1.0403	1.52824	0.860834	0.507316	0.942364	0.870031	0.832188	0.683257	0.875029	0.85816	0.827765	0.717918	0.674218	0.590262	0.825809	0.669339	0.682766	0.524546	1.01709	0.805741	0.389026	0.279589	0.442372	0.220561	0.581251	0.523243
ENSGALG00000015660	1	5.61374	6.22841	6.55595	7.69626	7.69239	7.39908	5.55222	6.2728	5.91051	6.70201	6.41399	6.7611	5.31551	5.8699	5.49659	5.33782	5.41837	6.48082	4.57621	5.05231	4.68702	5.26662	4.69088	5.6209	3.68165	3.63053	3.34877	3.52238	3.17933	3.40068	3.26014	3.47045	3.2778	3.5256	3.36211	3.44962	3.27916	3.31604	3.24992	3.11445	3.32187	3.47915	3.24562	3.58394	3.1185	2.62609	3.2186	3.38961
ENSGALG00000015665	1	1.30968	0.988009	1.38042	2.38433	2.37038	1.55342	0.613866	0.604831	0.624593	1.01846	1.1542	0.964595	0.567498	0.60593	0.424233	0.499901	0.388292	0.703505	0.164578	0.436352	0.217181	0.257195	0.266626	0.60954	0.136698	0.0524111	0.0486115	0	0.117958	0.0353287	0	0.0458235	0.0483267	0.0869468	0.229588	0.168635	0.0546008	0.0311257	0.0173212	0.0741733	0.078735	0.150903	0	0.0963927	0.107068	0.018266	0.0425787	0.15867
ENSGALG00000015683	1	7.54487	7.49396	7.41221	7.77321	8.17164	7.97822	6.57881	7.47264	6.89733	7.40712	7.39025	7.71867	6.50178	6.89193	6.6694	6.72456	6.36305	7.50605	5.91127	6.01693	5.87014	6.19445	6.0232	6.82304	3.64147	4.61554	3.96729	3.82682	4.23014	4.17122	4.026	4.2499	4.16904	4.81063	4.15841	4.05378	4.50332	4.50435	4.73323	4.93461	4.98657	4.25839	5.04063	4.67641	4.76048	4.38237	4.87819	4.69606
ENSGALG00000015729	1	3.23731	3.06806	2.77148	3.41015	3.47714	2.86841	1.93534	2.1753	2.16928	2.51761	2.24473	1.95239	1.86511	1.81283	2.12768	1.81807	1.41746	1.676	1.54624	1.1918	1.60699	1.47638	1.31979	1.21572	0.493072	0.632705	0.380886	0.669295	0.467905	0.607957	0.58688	0.576774	0.57855	1.73667	0.756217	0.59537	0.59871	0.548377	0.766427	1.87933	0.829719	0.43649	1.82191	1.2593	1.83356	1.7367	1.31978	1.06664
ENSGALG00000015805	1	6.98954	7.24365	7.11801	7.63556	7.7975	7.18529	6.83434	6.85868	6.89029	7.04124	7.01685	6.91113	6.63481	6.89926	7.00474	6.81855	6.71372	7.05303	6.6869	6.7923	6.73097	6.99414	6.72829	7.00974	6.35733	6.66136	6.33403	6.20044	6.304	6.42516	6.26302	6.34806	6.56329	6.47688	6.29176	6.39512	6.36469	6.5533	6.41897	6.57571	6.47872	6.48788	6.51886	6.35628	6.29102	6.40416	6.43987	6.44863
ENSGALG00000015806	1	4.24438	4.19084	4.64713	4.30283	4.49945	4.66791	4.42238	4.54771	4.65618	4.46785	4.36962	4.60869	4.15991	4.48738	4.5811	4.2678	4.19958	4.62219	3.88368	4.01916	4.14501	4.44203	3.74608	4.54123	3.63211	3.91327	3.61515	3.58856	3.85389	3.5708	3.74937	3.42328	3.95333	3.47174	3.56042	3.63115	3.75622	3.54983	3.87408	3.59352	3.80624	3.637	3.59616	3.46116	3.63562	3.81582	3.56878	3.74658
ENSGALG00000015821	1	8.65193	8.41611	8.56822	8.20535	8.58557	8.65527	8.34182	8.41766	8.49524	8.47304	8.64382	8.44948	8.00746	8.18196	8.29416	7.9289	7.9484	8.31962	7.97486	8.07907	8.0698	7.91026	8.17508	8.15412	7.44397	8.0691	7.78977	7.5368	7.72811	7.73618	7.54888	7.49596	7.58445	7.33993	7.61317	7.80561	7.36373	7.35851	7.44151	7.35317	7.48451	7.55749	7.27656	7.18582	7.23701	7.02886	7.37287	7.41336
ENSGALG00000015838	1	0.522188	0.42124	0.680514	0.697131	0.879474	0.614454	0.471589	0.332447	0.527973	0.687351	0.270934	0.593533	0.308012	0.668372	0.485806	0.401119	0.351653	0.555162	0.305135	0.500101	0.0831654	0.649658	0.339252	0.654218	0.0428049	0.40205	0.103583	0.0431803	0.036755	0.182463	0.0357991	0.0553026	0.0587639	0.0637577	0.14286	0.0297081	0.0298265	0.0283445	0.0376865	0.0806895	0	0.0614852	0.0612819	0.0787662	0.0396826	0.0967433	0	0.106602
ENSGALG00000015858	1	4.50856	4.4216	4.48349	4.92074	4.84578	4.86885	4.00384	4.35966	4.23408	4.74353	4.59162	4.55042	4.15833	4.22254	4.17496	4.1743	4.02784	4.23207	4.02234	3.79446	4.05203	4.07604	3.28076	4.05004	3.85423	3.64303	3.7498	3.69305	3.23957	3.56547	3.9586	3.71308	3.70427	3.44883	3.48508	3.68034	3.75426	3.20918	3.55582	3.32082	3.25148	3.45903	3.53552	3.16437	3.38263	3.54813	3.08411	3.38078
ENSGALG00000015860	1	4.47116	4.53642	4.57005	4.95421	5.09065	4.76251	4.44948	4.2328	4.17405	4.38286	4.44857	4.14246	3.61767	3.94824	3.7806	3.68538	3.86801	4.25125	3.41186	4.04212	3.24986	3.42804	3.81469	3.88113	2.8307	2.98004	3.03906	2.66718	3.08961	2.88397	2.95992	3.30036	2.91605	2.33907	2.93593	3.30886	2.69903	2.63121	2.595	1.98951	2.53212	2.7588	2.24722	2.52906	2.69332	2.37826	2.11139	2.46874
ENSGALG00000015953	1	0.766376	0.801794	0.839635	0.904499	1.28566	0.705564	0.164342	0.437842	0.472174	0.75898	0.574991	0.786169	0.262088	0.515629	0.48259	0.446514	0.295843	0.759615	0.527291	0.387089	0.45258	0.405427	0.164675	0.703143	0.232749	0.179575	0	0.138415	0.030451	0.0786357	0.0590879	0.0683057	0.096091	0.103808	0.0608433	0.0246925	0.0491814	0.0466577	0.0619823	0.0669944	0.203992	0.0761201	0.0256677	0.0653064	0	0.0272605	0.0257563	0.0671418
ENSGALG00000015969	1	4.45746	3.93172	3.5148	3.63591	3.84344	3.22055	3.23202	3.36474	3.15499	3.0672	3.4322	3.1155	3.16829	3.52026	3.12476	3.366	3.59955	3.02591	2.70822	3.19455	3.04012	3.37191	2.45415	2.86982	1.96059	2.91745	2.34185	2.63477	2.17533	2.57548	2.20229	2.59983	2.49432	2.47921	1.84276	2.59097	2.19304	2.31084	2.51438	2.54831	1.63228	2.42692	2.842	2.0214	2.67985	3.7505	1.65984	3.40713
ENSGALG00000016017	1	2.3944	2.7918	3.60449	4.20975	4.11616	4.09748	2.49756	3.26578	2.9235	3.84712	3.46415	3.74767	2.20374	2.71668	2.30825	2.41267	2.25512	3.49798	1.91858	2.14799	1.84748	2.27034	1.80746	2.72928	0.363578	0.732119	1.8045	0.68834	1.05109	0.598729	0.598994	0.621528	0.146059	0.0650786	0.487795	1.13127	0.0385107	0.13082	0.0793673	0	0.132155	0.398391	0	0.0567561	0.0341613	0	0	0.0351515
ENSGALG00000016027	1	5.4062	5.89577	5.94429	6.37919	6.40517	6.53896	5.38066	5.94453	5.7903	6.0724	5.99312	6.40165	5.23389	5.85754	5.54724	5.11391	5.65491	6.06251	5.28465	5.49513	5.33356	5.28457	5.16453	5.63849	5.23763	5.36243	5.19147	4.74956	4.99346	4.94902	4.74789	5.29005	4.72899	4.96374	4.96271	4.80608	4.80456	5.25619	5.01664	4.90648	4.90241	4.72357	5.12846	5.21033	5.01698	4.69956	4.9337	4.95448
ENSGALG00000016047	1	4.85815	5.1529	4.78999	4.76817	5.25074	5.20989	4.69785	4.91546	4.69263	4.58249	5.02392	5.04098	4.64588	4.92061	4.58431	4.41339	4.88346	5.06949	4.50595	4.52422	4.32051	4.37515	4.30876	4.71142	4.14203	4.51254	4.0706	3.83411	4.26826	3.97569	4.04424	4.21043	4.0916	3.80698	3.94925	4.22205	3.99223	4.06685	3.84588	3.71766	3.90335	4.16249	3.91348	3.82461	3.80157	3.74422	3.78986	4.08641
ENSGALG00000016148	1	4.8058	5.0883	5.01035	5.242	5.39314	5.3615	4.36522	5.01794	4.9037	5.03788	5.06137	5.01616	4.14741	4.51995	4.79777	4.27328	4.59847	4.58829	3.6768	3.75421	3.79507	3.76548	3.98144	3.9354	3.02927	3.21798	3.15182	3.10422	2.48031	2.99198	2.56837	2.88251	2.48883	2.34096	2.64383	2.74195	2.3156	1.97808	2.45043	2.05384	1.87708	2.49299	1.98169	1.87409	2.54857	0.974697	1.89646	2.09809
ENSGALG00000016157	1	0.420346	0.506591	0.608684	0.759338	1.20054	0.618743	0.170764	0.330623	0.389731	0.497579	0.469836	0.539517	0.317538	0.463129	0.374948	0.125209	0.333698	0.498817	0.269422	0.226215	0.325237	0.234181	0.0645439	0.2263	0.262445	0	0.106915	0	0.0286256	0	0.0549948	0	0.0229766	0.0383264	0.0572485	0	0	0	0.113611	0	0.0448866	0.108924	0	0	0	0	0	0
ENSGALG00000016196	1	3.1027	4.05393	4.40707	4.81213	4.7327	5.29928	3.32301	4.69265	4.3808	5.03363	4.80651	5.1938	3.7355	4.43295	4.40274	4.26536	4.21007	4.8751	3.78189	3.85827	3.7786	4.15504	3.47666	4.29816	3.0512	3.45066	2.74626	2.95858	2.52127	2.92404	2.70222	2.69754	2.50978	2.1838	2.71667	2.85408	2.2158	2.17595	2.28574	1.83898	2.02277	2.10538	1.38787	1.94262	1.88048	1.03529	1.87098	1.85989
ENSGALG00000016221	1	3.28005	3.95045	4.3226	5.07711	5.31323	4.56739	2.98432	3.46093	3.38214	3.86775	3.91632	3.66619	2.22516	3.1076	2.56011	2.74106	3.03415	3.73395	2.05137	2.39837	1.9381	2.61592	2.13729	2.88986	1.02129	1.20907	0.722101	0.881704	0.998898	0.939548	0.728623	1.2861	1.10103	1.00123	1.05875	1.07489	1.17926	0.819201	0.655299	0.714116	1.09787	0.856387	1.36882	1.248	1.11028	1.19594	0.936741	0.750973
ENSGALG00000016259	1	6.30464	6.07968	6.63525	6.85678	7.07541	6.48573	5.68017	5.7021	6.11821	6.2259	6.24941	6.14275	5.46389	5.93373	6.18969	6.07082	6.06193	6.31184	5.99139	6.06319	6.06239	6.18504	5.85374	6.38847	5.42892	5.93068	5.59705	5.37897	5.67966	5.67046	5.46523	5.42284	5.54171	5.24409	5.46876	5.80067	5.18651	5.1332	5.27991	5.18275	5.37374	5.51917	4.97613	4.64958	4.97928	4.77352	5.14541	5.00693
ENSGALG00000016262	1	4.44306	3.8425	3.91462	3.66488	3.91285	3.7001	3.11923	3.16531	2.9504	3.33528	3.259	3.06286	2.35257	2.34624	2.36246	2.53086	2.41637	2.91281	2.39328	2.04781	1.54753	1.79244	1.87804	2.04362	0.857586	0.471036	0.699557	0.730155	0.24601	0.857072	0.840707	0.560974	0.658913	1.02709	0.506942	0.776872	0.681763	0.403426	1.06815	1.48383	0.287441	0.754689	1.70197	1.25599	2.68996	3.492	0.753736	1.34572
ENSGALG00000016268	1	0.34133	0.577254	0.950509	1.40266	1.61588	0.756762	0.281875	0.431601	0.542345	0.759539	0.578321	0.458782	0.192754	0.49144	0.349303	0.381096	0.325424	0.353608	0.161067	0.215786	0.162269	0.288613	0.114091	0.233345	0.0397102	0.0831657	0.0458724	0.107999	0.0273036	0.0758683	0.013278	0.0607128	0.0802393	0.0705533	0.0346136	0.0326744	0.0223648	0.0263879	0.0754072	0.0102191	0.0372278	0.0572067	0.0232833	0.0543677	0.0148676	0.089979	0.0116035	0.0253934
ENSGALG00000016273	1	0.610722	1.49833	1.28651	1.9578	0.935693	1.51789	0.564238	1.0904	0.815479	1.021	0.949668	0.908829	0.379121	1.23633	0.476655	0.680085	0.467957	1.05559	0.229709	0.757245	0.0911482	0.264259	0.307274	0.90237	0.0314931	0	0	0	0	0	0.0775082	0.138127	0.0217679	0.0470195	0.131683	0.085677	0.0220363	0.0814654	0.0549129	0	0	0.111139	0	0.0392617	0	0.0242504	0.0228028	0.0201435
ENSGALG00000016281	1	3.5505	3.81333	4.09109	4.40062	4.55006	4.48572	3.1823	3.56128	3.87381	3.96079	4.17994	4.47309	4.10349	4.05751	4.09042	3.89469	4.16381	4.15571	3.63327	3.50601	3.9422	3.97403	3.13268	3.91807	3.26347	3.55094	3.16843	3.23936	3.35646	3.22599	2.74952	3.34676	3.42332	2.74818	2.96938	2.81786	2.63702	2.43707	2.77001	2.66696	2.41502	2.5024	2.99154	2.60203	2.83784	3.73737	2.40002	2.93287
ENSGALG00000016294	1	2.68214	3.09643	3.56685	4.4149	4.42477	4.24767	2.76268	2.77854	2.92019	3.50548	2.89916	3.46491	1.64872	2.84409	2.73656	2.6861	2.01937	3.50548	1.45345	2.09748	1.51381	2.26157	1.51855	2.44517	0.436825	0.662997	0.906613	1.22493	0.935773	0.980033	0.856016	1.14873	1.26432	0.875989	1.30951	1.54847	0.504232	0.815534	0.886113	0.470604	0.690792	0.993458	0.554006	0.427353	1.11915	0.346264	0.559613	0.878025
ENSGALG00000016301	1	1.42049	0.968154	1.90996	2.75444	3.31012	2.15733	1.61127	1.2966	1.83119	1.65427	1.91526	1.24634	0.84676	1.10552	0.928855	1.04013	1.21134	1.54149	0.78808	0.716683	0.560873	1.34897	1.08775	1.08468	0.265688	0.0974239	0	0	0	0.0429355	0.0483243	0.0738732	0.153564	0.0851285	0.0975902	0.11639	0.0789822	0	0	0	0.0389902	0.432976	0	0	0	0	0	0.142088
ENSGALG00000016304	1	4.43239	4.35134	4.18274	4.22802	4.6516	4.28616	3.81414	3.93428	3.9547	3.86199	4.30945	3.87565	3.85288	3.92848	3.69387	3.87586	3.91091	3.75425	3.22195	3.41217	2.92628	3.26772	3.51223	3.22451	2.43947	2.89448	2.01112	2.09439	2.1932	2.16757	2.36191	2.13971	2.18908	1.696	1.95805	2.44513	2.12884	1.80168	1.98196	1.4619	1.7406	2.45926	1.88879	1.84086	2.01967	1.38531	1.54924	2.29079
ENSGALG00000016326	1	2.3671	2.42949	2.78401	3.11043	3.08957	3.37415	2.13807	2.61402	2.35671	2.88905	2.11081	2.89633	1.87864	2.78073	2.49089	2.52506	1.66824	2.59281	1.99217	2.16285	2.2763	2.29019	1.37866	2.72169	1.9821	1.85338	0.790561	1.31057	1.13419	1.64508	1.45619	0.95338	1.13242	0.600986	0.917512	0.997726	1.4318	1.58836	1.19139	0.876031	1.75639	1.03197	1.26437	1.54003	0.820856	0.397614	1.50333	1.06722
ENSGALG00000016328	1	7.22578	7.26768	7.31169	7.94472	7.9938	7.4204	6.87226	6.84478	6.88729	7.46086	7.24061	6.71898	5.88502	6.57833	6.51605	6.34104	6.08246	6.47152	5.44294	6.07159	5.6237	6.15472	5.98402	5.79973	4.76263	5.50261	4.52349	4.64931	5.41976	4.96429	3.97496	4.7849	4.62324	4.09713	4.77754	4.73507	3.66256	4.14833	3.74198	4.20569	4.03041	4.02071	3.96712	3.49978	3.40636	5.31822	3.76847	3.70707
ENSGALG00000016345	1	6.16922	6.12536	6.18063	6.22095	6.32053	6.13044	6.14109	5.94926	6.06725	6.18752	6.01573	5.97117	5.69424	5.95104	6.11567	5.75824	5.65382	6.03191	5.7827	6.04286	6.03272	5.84703	5.93865	5.97331	5.5777	5.92132	5.91449	5.54263	5.87413	5.85325	5.64263	5.91623	5.97767	5.49017	5.55289	5.79516	5.52374	5.59534	5.76506	5.64243	5.5278	5.68437	5.42858	5.38679	5.70592	5.61482	5.3695	5.49529
ENSGALG00000016359	1	5.12215	5.09925	5.65161	6.19936	6.32376	6.08824	4.65885	5.12503	5.09032	5.68384	5.47527	5.61129	4.45392	5.22565	4.942	4.71999	5.03519	5.64315	4.33228	4.62688	4.35805	4.96963	4.00299	4.83081	3.68908	3.81206	3.59712	3.65046	3.78312	3.70156	4.19011	3.85397	4.45453	4.61162	4.08779	3.76895	4.56931	4.41761	4.45858	4.69165	4.7372	4.37137	4.70996	4.43157	4.71553	4.27358	4.64117	4.52084
ENSGALG00000016362	1	3.77634	3.89424	4.00866	4.43239	4.68464	4.27326	3.49423	3.4822	3.55218	3.9996	3.83275	3.91526	2.74877	3.43311	3.14901	3.13927	2.73571	3.60133	2.29186	2.50863	2.38153	2.90596	2.21452	2.9078	2.00731	1.25884	1.69247	1.96432	2.33852	2.03062	2.39934	1.76031	2.3843	2.44011	2.1348	2.24211	2.59715	2.18251	2.18149	2.60185	2.72843	2.6196	2.40308	1.73159	1.87904	2.17805	2.31409	2.66256
ENSGALG00000016375	1	0.908513	0.576216	0.805711	1.11487	1.24017	0.81926	0.622152	0.718594	0.651148	0.419512	0.536287	0.608215	0.340125	0.599715	0.412333	0.312077	0.639396	0.476417	0.256545	0.428034	0.197863	0.245368	0.267917	0.288849	0.136869	0.26266	0	0.0741137	0	0	0.0913726	0.0480612	0	0.0553914	0.032209	0.0246344	0.0490348	0.0245667	0.0617241	0.047202	0	0.0512037	0.0270084	0.023308	0.0683578	0.0543042	0.0533907	0.0670803
ENSGALG00000016385	1	4.21429	4.2531	4.57395	4.86175	5.2638	4.92654	4.22278	4.32531	4.24278	4.63341	4.52331	4.61542	3.79247	4.10515	4.2196	3.89095	4.11952	4.54148	3.83742	3.72622	3.88023	3.9747	3.95017	4.18482	3.59489	3.82639	3.77151	3.94702	3.73912	3.95246	3.61949	3.73108	3.67733	3.96706	3.51133	3.87195	3.63869	3.51617	3.64418	3.81579	3.75925	3.74641	3.42592	3.25458	3.41408	3.38826	3.48917	3.57814
ENSGALG00000016425	1	5.50554	5.98332	5.90635	5.79247	6.15578	5.99996	5.60728	5.77078	5.84401	5.65272	5.56077	5.85061	4.96501	5.6334	5.34952	5.29417	5.50848	5.60433	4.87832	5.59688	5.33908	5.30164	5.49945	5.41614	4.7398	5.25531	5.23981	4.75336	5.2952	5.11509	4.73919	5.36375	4.94587	4.85114	4.87583	4.87838	4.86705	5.16119	5.13697	4.88912	4.99702	5.05656	4.54282	5.0268	4.85595	4.46814	4.7567	4.97368
ENSGALG00000016454	1	6.26094	6.20271	6.2833	6.36526	6.7703	6.32117	6.00665	5.99483	6.07825	6.10337	6.3461	6.01376	6.00609	6.23035	6.17502	6.06845	6.18498	6.13697	6.03595	6.02086	6.06103	6.13084	6.22347	5.98852	5.55004	6.10104	5.54777	5.42328	5.76734	5.51279	5.52732	5.53996	5.71805	4.88966	5.55762	5.49988	5.24919	5.38692	5.22311	4.80789	5.40375	5.45202	4.69883	4.51771	4.41478	4.3822	4.94037	4.87813
ENSGALG00000016456	1	4.30974	4.75387	4.48356	4.83398	4.91303	5.12157	3.68056	4.13709	4.02621	4.41005	4.47206	4.64031	3.39797	3.80836	3.4874	3.58602	3.45361	3.95954	3.98806	3.7512	4.01053	3.21119	3.40856	4.05728	3.689	4.57617	3.73349	3.67028	3.36582	3.84454	3.36459	3.48251	3.43657	3.34073	3.14828	3.76857	2.83794	2.93725	2.74523	3.28316	2.65192	2.79525	2.95414	2.9949	2.92274	2.77653	2.45341	2.97754
ENSGALG00000016465	1	2.9132	3.49602	4.04552	4.7096	4.85548	4.70301	3.06359	3.63736	3.55739	4.34652	3.96968	4.26698	2.81049	3.40603	3.0615	3.24828	2.84913	4.11335	2.34031	2.60954	2.09475	2.77679	2.03386	3.1517	0.18315	0.696246	0	0.0949318	0.0810862	0.244907	0.0792903	0.120959	0.207351	0.116214	0.209207	0.208911	0.02243	0	0.0281622	0	0.185181	0.23823	0	0.0200556	0.0298619	0	0.0462246	0.11922
ENSGALG00000016470	1	1.73124	2.41199	2.90893	3.59432	4.08409	3.26814	1.8359	2.42539	1.97544	2.8488	2.80199	2.77672	1.15203	2.4731	1.95992	1.90531	2.35137	2.52783	1.57878	1.90106	0.86923	1.57968	0.97924	1.97712	0.261728	0.509675	0.0914649	0.312341	0.269791	0.373193	0.342229	0.270408	0.318892	0.19981	0.349929	0.550937	0.253891	0.108482	0	0	0.182424	0.229614	0.192993	0	0.10241	0.0854311	0.0408148	0.1385
ENSGALG00000016501	1	7.84089	7.88623	7.87869	8.08368	8.26576	7.81944	7.67958	7.6478	7.70231	7.73031	7.6605	7.36891	7.32929	7.71413	7.64654	7.48938	7.43864	7.60505	7.5509	7.65991	7.56587	7.57392	7.54569	7.6888	7.37421	7.3652	7.55244	7.07364	7.32441	7.3378	7.31302	7.34097	7.18003	7.34837	7.13435	7.51859	7.13727	7.24412	7.20275	7.39385	7.3307	7.42981	7.05257	7.09092	7.02781	7.26662	7.13899	7.16214
ENSGALG00000016507	1	4.3502	4.89701	5.07478	5.20658	5.51416	5.09877	4.3675	4.8758	4.76367	4.22525	4.81526	4.41346	3.95587	4.61075	4.58411	4.02155	4.32414	4.533	3.49243	4.08274	3.65834	3.83424	3.9748	4.16835	2.32724	2.15021	2.6889	1.9603	2.29551	2.16682	2.6805	2.90676	2.71877	1.95646	2.98879	2.70661	3.06226	2.51046	2.63387	1.50874	2.66033	2.23049	2.08463	2.84046	2.18168	1.28185	2.43484	1.77239
ENSGALG00000016583	1	5.81721	6.17253	6.49619	6.79666	6.86505	6.50269	6.25304	6.50172	6.34117	6.74848	6.59362	6.28528	5.58548	6.00324	5.73249	5.6633	5.57839	6.05276	5.04088	5.1663	4.57305	5.4579	5.39025	5.30104	3.62792	4.78122	3.97441	4.39851	3.91947	4.55399	3.80699	4.18992	3.87139	3.20033	3.60656	3.91859	3.40402	3.28305	3.02005	2.94706	2.85417	3.43864	3.21132	3.1105	2.80944	2.43308	2.68639	2.68202
ENSGALG00000016649	1	4.76693	5.45588	5.24002	5.94299	5.67797	5.97277	4.63568	5.72558	5.18607	5.68687	5.45217	5.73961	5.05196	5.05731	4.89695	5.0674	4.9733	5.27047	4.86729	4.47027	4.70079	4.64658	4.68044	4.79494	4.71087	4.54185	4.20309	4.39329	3.92509	4.28007	4.17341	4.32822	4.04068	4.07956	4.09105	4.25443	4.09256	4.15608	3.98952	3.73201	3.8551	3.89245	4.06876	4.36314	3.94877	3.58682	3.70458	3.93529
ENSGALG00000016653	1	6.99932	7.0095	6.92962	5.96517	6.55169	6.55076	7.05777	5.56854	6.41042	5.76478	6.07141	6.38886	5.60809	5.62933	5.62788	5.01387	4.58773	4.59193	4.63841	2.4909	3.29603	3.21535	4.10058	4.58959	4.6539	2.95747	4.15791	4.81078	3.72052	4.57689	4.91189	4.55755	4.36349	4.28605	4.81128	4.38206	3.8993	3.08935	4.30858	4.68769	3.60679	4.14294	4.58097	3.3956	5.01563	2.57313	3.72786	4.91528
ENSGALG00000016655	1	1.54089	1.82452	2.45851	1.83791	2.31421	1.89956	0.766245	1.39146	1.75367	1.05581	1.09931	1.1397	0.80962	0.811246	1.14293	0.373908	0.273603	0.803695	0.483924	0.410523	0.588675	0.4153	0.200462	0.605179	0.589568	0.292696	0.170344	0.140726	0.284638	0.247609	0.226459	0.0919864	0.276671	0.053831	0.232211	0.188407	0	0	0.123313	0	0.141588	0.149866	0	0	0	0.0551623	0.0516869	0.133175
ENSGALG00000016664	1	3.7012	4.23936	4.64202	5.30734	5.64099	5.17591	4.07796	4.33166	4.05201	4.66853	4.44296	4.55759	3.631	3.71368	3.28217	3.03852	3.04411	4.30138	3.0561	2.8181	2.23436	3.18854	2.95179	3.36599	2.90902	1.9234	1.61283	2.01996	1.78022	2.06132	2.39957	2.31059	1.36296	1.06862	1.87381	1.84453	1.53542	1.82945	1.09694	0.675912	1.26919	1.4966	0.343691	1.18196	0.66275	0.5085	0.890865	0.868179
ENSGALG00000016670	1	3.50553	2.85416	2.62141	4.3714	4.6811	3.40741	4.14477	2.67585	2.40342	3.93099	3.21254	2.40822	3.17453	2.68947	1.75484	2.44329	1.52968	2.62159	1.69021	1.11271	0.554275	2.07225	2.75132	0.678658	0	0	0	0	0	0.369837	0	0	0	0.41812	0	0	0	0	0	0	0	0	0	0.329877	0	0	0	0
ENSGALG00000016680	1	0.325273	0.544453	0.879772	0.97378	1.64886	1.15939	0.698388	0.560702	0.444658	0.715568	0.755408	0.849919	0.453889	0.813092	0.280279	0.349921	0.829498	0.844467	0.561411	0.434784	0.213629	0.441991	0.434079	0.641003	0.0570151	0	0	0	0	0	0	0	0.0792416	0.0433132	0.0492369	0.0397893	0	0	0	0	0.149932	0.0823916	0	0.0361114	0	0.044266	0	0.0368601
ENSGALG00000016689	1	4.64112	4.40363	4.90059	4.91011	5.23803	4.83553	4.47777	4.57532	4.8054	4.77536	4.81617	4.66133	4.18548	4.6054	4.54884	4.28729	4.4787	4.84635	4.17341	4.37599	4.17037	4.73239	3.8017	4.42962	3.4873	3.98057	3.8645	3.79841	3.64982	3.89341	3.34369	3.77494	3.61649	3.53819	3.20973	3.16722	3.24817	3.40713	3.52865	3.67166	3.17692	3.04276	3.2408	3.31819	3.61495	3.48846	3.19466	2.74422
ENSGALG00000016709	1	5.62471	5.80032	5.59654	5.69188	6.42351	5.45725	4.67241	4.64082	5.04201	5.0388	5.31104	4.36199	4.1438	4.26306	4.4477	3.86159	4.27197	4.3079	3.74341	3.94422	3.80096	3.50674	4.05497	4.13696	2.92526	1.83453	2.26878	1.83518	2.07046	2.10151	2.36224	2.32265	2.19614	1.53188	2.14486	2.36258	1.55887	0.624827	1.17468	1.48821	1.73424	1.36344	1.1701	0.945875	0.549401	0.254737	1.57561	0.511513
ENSGALG00000016724	1	3.03272	3.36185	3.56847	4.02514	3.53424	3.36102	2.84363	3.13515	3.57587	3.79098	2.7508	3.24333	2.47789	2.53454	2.84368	3.20713	2.08855	2.913	2.31177	2.28598	1.75291	2.56921	1.92906	2.57231	2.11663	1.929	1.57602	1.92182	1.67964	1.93645	1.80412	1.97343	2.03422	2.18177	1.89545	1.99465	2.10406	2.2387	1.92789	2.01249	2.13424	1.7843	1.63408	2.33592	1.78549	1.64134	1.7074	1.32547
ENSGALG00000016737	1	6.93524	7.2458	7.2291	7.5672	7.89839	7.61628	6.83452	7.22861	7.10429	7.38093	7.27177	7.43144	6.75035	7.00304	6.91115	6.93792	6.92873	7.18758	6.7151	6.89504	6.87804	7.07471	6.77737	7.03319	6.58765	6.68363	6.41878	6.32675	6.44354	6.48226	6.34853	6.26135	6.41754	6.02361	6.30129	6.38163	6.112	6.13112	6.2549	6.04566	6.07459	6.26287	5.63472	5.6744	5.92589	5.78196	5.7361	6.02293
ENSGALG00000016770	1	4.16042	4.59091	4.99454	5.6538	6.0771	5.56105	4.01037	4.52285	4.39962	5.05073	4.62454	5.05469	3.06405	4.22066	3.69105	3.84923	3.36937	4.74362	2.66504	3.35744	2.16514	3.51141	2.28685	3.93969	0.513351	0.849126	0	0.346317	0.0648936	0.396656	0.625886	0.313818	0.493795	0.998202	0.404406	0.942574	0.492758	0.231913	0.556596	0	0.484329	1.05596	0	0.547748	0.318419	0.315159	0.107173	0.687853
ENSGALG00000016771	1	3.52008	4.09091	4.79103	5.51972	5.95318	4.99635	4.09857	4.05315	4.14259	4.74455	4.51851	4.34941	3.01589	4.26125	3.57764	4.1303	3.651	4.89008	2.54093	3.63093	2.60221	3.93062	3.38165	4.1441	0.873409	1.83464	0	0.312578	0.206354	0.567807	0.637921	0.824634	1.02529	0.918517	0.865956	1.40068	0.761792	0.345006	0.450651	0.338074	1.08968	1.69273	0.17303	0.490382	0.471732	0.064157	0.858821	1.16658
ENSGALG00000016794	1	5.51317	5.55449	5.60679	5.6747	5.82582	5.54909	5.41602	5.43457	5.4386	5.41937	5.48379	5.29876	5.28572	5.44469	5.35829	5.08776	5.259	5.31905	5.03836	5.36562	5.29205	4.98034	5.12697	5.26969	4.8878	5.34221	4.93873	4.86729	5.24248	4.98913	4.77181	5.04588	4.65322	4.39305	4.83907	4.91192	4.50274	4.63477	4.48483	4.36985	4.39678	4.47946	4.62477	4.57442	4.43089	5.16532	4.30135	4.42813
ENSGALG00000016834	1	3.993	3.68329	4.04753	4.16596	4.74847	4.07459	3.91131	3.68265	3.60064	3.65185	4.68849	4.02151	4.31887	3.89635	3.42883	2.91059	4.0515	3.64277	3.4452	2.63664	2.59058	2.23591	2.70961	2.498	1.60033	0.974155	1.21173	0.408241	1.58772	0.547163	3.2548	1.15331	2.53503	0.527341	2.47026	0.486291	3.45619	1.8506	2.87519	0.483034	2.70301	0.760796	2.64435	1.28853	2.80171	0.640695	2.64079	1.38468
ENSGALG00000016883	1	4.27804	4.35985	3.99176	3.96033	4.02536	4.28886	2.72278	3.51033	3.50153	3.65312	3.61891	3.65323	3.17884	3.494	3.36576	3.49954	3.228	3.28458	2.76387	3.06868	3.17113	3.4751	2.65874	3.29599	2.56971	3.07495	2.73324	3.15873	2.52065	3.11445	2.70067	2.89886	2.7957	2.82236	2.47704	3.00757	2.56244	2.59072	2.44592	2.73535	2.27922	2.95069	2.80045	2.19807	2.68628	2.73173	2.26925	2.89439
ENSGALG00000016884	1	5.96672	6.32078	6.83198	7.25935	7.39317	7.16823	6.21916	7.10751	6.65385	7.68474	7.35417	7.04463	6.04593	6.82915	6.31837	6.73182	6.39421	7.06489	5.78504	6.15903	5.58589	6.46984	5.43384	6.50732	1.36863	3.69738	0.775734	2.04886	1.34313	2.61479	1.15335	1.57725	1.49719	1.68889	2.16787	1.71291	1.427	1.9597	1.23632	0.933644	1.60254	2.29229	0.881483	1.77291	0.807241	0.17568	1.57885	1.69644
ENSGALG00000016913	1	2.20383	2.80044	2.90294	3.55496	3.32298	3.07513	2.12452	2.59864	2.22421	3.14206	2.79108	2.44632	1.59366	2.25782	1.93719	2.67811	2.2421	2.73991	1.38843	1.48174	1.19681	2.09697	1.76059	2.1038	0.487828	0.645688	0.498356	0.476933	0.452183	0.514859	0.194978	0.671868	0.383329	0.612993	0.355596	0.582292	0.170065	0.39731	0.422525	0.178185	0.294436	0.651177	0.260109	0.783208	0.483243	0.544562	0.25124	0.493132
ENSGALG00000016920	1	2.78222	2.80476	3.27375	3.76806	3.85154	3.93371	2.38018	2.88464	2.90556	3.32189	3.17616	3.7355	2.50655	2.87847	2.59598	2.62344	2.39128	3.52489	2.44662	2.30571	2.36368	2.98707	1.93819	3.00028	2.25349	2.15252	1.37076	1.43587	0.700325	1.74327	1.59018	1.61657	1.07271	0.71771	1.00148	0.71726	0.737123	1.102	0.618384	0.624141	0.53312	0.52354	0.386617	0.87917	0.340286	0.187522	0.189503	0.238726
ENSGALG00000016972	1	5.62255	5.95936	6.01481	6.48199	6.57139	6.42832	5.55102	5.86031	5.75748	6.22275	6.12944	6.05644	5.28849	5.77869	5.4818	5.68407	5.35676	6.09114	5.24501	5.31486	4.86409	5.26471	5.26083	5.6682	4.4295	4.74238	4.32169	3.98671	4.08989	4.29498	4.23425	4.17643	4.32195	3.99147	4.09793	4.35804	4.11701	3.85384	4.19996	3.82461	4.07748	4.28549	3.92331	3.62442	3.96318	3.51804	3.79609	4.0913
ENSGALG00000017024	1	3.52009	3.4732	3.19245	4.1148	3.79348	3.95198	3.41274	3.72991	3.25271	4.13995	3.50745	4.03561	3.4389	3.43298	3.1831	3.80242	2.8713	3.20389	2.39865	2.33997	2.26094	3.55214	1.59959	2.86911	1.58854	1.28333	1.69451	2.223	2.18977	2.16796	1.82408	1.58026	1.65081	1.99383	1.6391	1.86836	1.6578	1.7296	2.00894	2.27261	2.10003	1.71131	1.77066	1.41411	2.02605	1.81452	1.90823	1.61479
ENSGALG00000017031	1	7.86225	8.00787	8.26003	8.61349	8.81886	8.62915	7.588	7.90879	7.68672	8.43761	8.21483	8.26257	7.40426	7.85895	7.73356	7.89243	7.52767	8.08826	7.1154	7.47193	7.20009	7.94381	6.64551	7.96289	5.27908	6.40536	4.72777	5.11804	5.38104	5.64837	4.63446	5.19532	5.45415	4.54813	4.85473	5.24292	4.002	4.66703	4.67263	4.63672	4.62918	4.99292	4.38476	4.78651	4.63248	4.03159	4.78675	4.55887
ENSGALG00000017032	1	4.27771	4.64741	4.73023	5.27355	5.27913	4.93698	4.47541	4.47446	4.47449	4.72074	4.47214	4.77369	4.29188	4.56482	4.35306	4.36219	4.22345	4.85631	3.87225	4.40629	3.8531	4.36557	4.08409	4.87474	3.16231	3.72817	3.20784	3.39727	3.14452	3.5229	3.11518	3.54349	3.15737	3.13242	3.33585	3.74865	3.2333	3.1488	3.03528	3.06221	2.73303	3.32361	2.95646	3.31355	3.08542	3.10507	2.85255	3.25886
ENSGALG00000017033	1	6.43788	6.32524	6.3679	6.44409	6.73594	6.41949	6.5361	6.32372	6.31959	6.42292	6.58734	6.26765	6.17249	6.46961	6.33387	6.32021	6.28884	6.51869	5.98478	6.47321	5.99256	6.45454	6.01706	6.53663	5.25672	5.93106	5.37521	5.43128	6.00458	5.77763	5.50967	5.7532	5.75905	5.38964	5.78762	5.83094	5.54791	5.69112	5.56977	5.59167	5.61729	5.85156	5.39535	5.30309	5.29365	5.26952	5.54481	5.57353
ENSGALG00000017064	1	5.50782	5.66912	5.77715	6.16732	6.30897	6.00901	5.5253	5.42356	5.47883	5.84098	5.66382	5.52525	5.04107	5.26288	5.20252	5.12435	5.00756	5.43864	4.54784	4.70766	4.32165	4.76221	4.87391	5.03624	3.00373	4.12543	3.57033	3.82629	3.66825	3.92591	3.64613	3.86221	4.13646	2.55216	3.4206	3.5037	2.90607	2.84999	2.82823	1.95691	2.79553	3.30725	1.71322	1.98025	2.14078	1.60684	2.12356	2.2963
ENSGALG00000017098	1	6.01776	5.94172	6.14976	5.79568	6.2003	6.06948	5.9608	5.86422	5.94678	5.7632	5.94329	5.89532	5.39742	5.84444	6.05707	5.50661	5.57623	6.02854	5.29518	5.70941	5.54557	5.44886	5.72879	5.87141	5.28287	5.21557	5.0634	4.84624	5.15055	5.08944	5.04082	4.86496	5.35991	4.84393	5.04268	5.27863	4.99488	5.06149	5.34678	4.99945	5.06609	5.31602	4.66242	4.7332	5.17491	4.90053	4.88192	4.91076
ENSGALG00000017102	1	2.27848	3.23145	3.54296	4.3167	4.51334	4.09386	2.82478	2.91976	3.01635	3.45229	3.29263	3.70962	2.17572	3.15761	2.61599	2.52428	2.06462	3.60671	1.75273	2.31379	1.48037	1.76932	1.82754	2.76233	0.411597	0.901093	0.460094	0.420904	0.15636	0.706493	0.224257	0.282227	0.245823	0.201813	0.0789821	0.402044	0.125231	0.229759	0.372986	0.116558	0.3457	0.568022	0	0.0574031	0.166337	0	0.192313	0.224927
ENSGALG00000017106	1	6.02623	6.34884	6.95729	7.38212	7.54518	7.51143	5.99974	6.63483	6.31489	7.0931	7.02938	7.10092	5.43691	5.94891	5.81518	5.75791	5.72388	6.80673	4.72741	4.78518	4.42419	5.33514	5.18611	5.88352	1.30548	2.65673	0.656157	1.17405	1.51331	1.55982	0.468023	1.02412	0.883561	0.764565	0.837992	1.09793	0.457582	0.779563	0.420933	0.520829	0.711118	0.728257	0.819355	1.38486	0.566728	0.2552	0.588606	1.02231
ENSGALG00000017112	1	5.15623	4.93479	5.23087	5.67717	5.7969	5.73884	5.23783	5.25048	5.07911	5.81179	5.53868	5.70069	4.92021	5.00962	5.12446	5.39028	5.26947	5.67902	4.77141	4.37261	4.81326	4.97203	4.7888	5.21271	4.22353	4.22118	4.30404	4.24484	4.14754	4.16294	4.36336	3.84976	4.37828	4.20123	4.11287	4.16693	4.22504	3.91122	4.2719	4.30195	4.19744	4.14985	4.19527	3.85848	4.12463	4.31829	3.98121	4.1388
ENSGALG00000017119	1	1.26878	0.766597	0.950873	0.695233	0.734549	0.609505	0.605725	0.510699	0.412418	0.697376	0.537622	0.513196	0.145379	0.474887	0.413282	0.460585	0.242567	0.605514	0.278006	0.169556	0.179595	0.16922	0.224601	0.469054	0.0214067	0.205873	0.191617	0.0638918	0.180492	0.292478	0.073029	0.388236	0.201688	0.0658319	0.292345	0.118938	0.0426243	0	0.0188205	0	0.12186	0.0878165	0.063453	0.111884	0.111789	0.186881	0.129846	0.15649
ENSGALG00000017136	1	1.19766	1.33604	1.51232	1.28691	2.52489	2.10636	0.987878	1.11126	1.16118	0.991759	1.63714	1.75314	0.749217	1.00308	0.749168	0.98813	0.879166	1.0105	0.491105	0.748449	0.712486	0.4591	0.876595	1.01013	0.0647579	0.112985	0	0	0	0.0302892	0.107555	0	0.10873	0.030483	0.229726	0	0.0832108	0	0	0	0.209367	0.0473183	0	0.0407554	0	0	0	0
ENSGALG00000017169	1	7.53901	7.88263	7.92585	8.12869	8.45691	8.25999	7.19631	7.87287	7.48527	7.86724	7.85715	7.85858	7.15633	7.59966	7.45873	7.21385	7.23193	7.7768	6.82784	7.03632	6.61492	7.22322	6.81307	7.3834	5.82286	6.09192	5.46851	5.64017	5.50798	5.76231	6.03038	6.10813	5.38894	5.55807	5.28597	5.6489	5.78227	5.94535	5.42745	5.54057	5.42651	5.46771	5.53494	5.54157	5.33205	4.9484	5.10069	5.31905
ENSGALG00000017181	1	5.47018	5.66761	5.85992	6.0273	6.43167	5.9078	5.58584	5.52331	5.58332	5.70808	5.77086	5.49171	5.14525	5.53475	5.47385	5.47779	5.6112	5.63545	5.20815	5.45046	5.36654	5.52132	5.47325	5.53865	4.84964	5.2181	4.97296	4.86804	5.22654	5.02625	4.90152	5.05698	5.16258	5.10806	5.27439	5.29046	5.05347	5.18744	5.24537	5.26595	5.28308	5.24714	4.94806	4.91394	4.85319	4.96332	5.05936	5.05512
ENSGALG00000017210	1	4.93228	4.85131	5.21275	5.30308	5.66538	5.19081	5.10193	4.86542	4.90299	5.09308	5.1861	5.13858	4.5465	4.83545	5.01708	4.72782	4.8231	5.10592	4.51876	4.61814	4.43968	4.86291	4.61216	5.02704	4.02463	4.4424	3.76831	3.89181	4.23431	4.05142	4.20688	4.12314	4.38938	3.93085	3.98493	4.27958	4.21314	4.01314	4.13333	4.17851	4.24119	4.18391	4.01081	3.74249	3.8313	3.45413	3.91206	3.91554
ENSGALG00000017235	1	1.92327	1.51966	1.57401	1.05609	1.75164	1.68233	0.616471	1.15947	0.982971	0.714364	1.03148	0.819787	0.515871	1.31058	0.670144	0.350456	0.771404	1.08125	0.668567	0.518079	0.350859	0.301213	0.651165	0.640465	0.17123	0.47477	0.157706	0.131239	0.21707	0.0332892	0.0930541	0.125667	0.13272	0.0841125	0.209731	0.0393479	0.105793	0.0919863	0.049744	0.028534	0.0693602	0.155242	0	0.0551555	0	0	0	0.0565438
ENSGALG00000017244	1	3.90325	2.64294	3.29911	2.90209	2.59857	2.91974	1.95744	2.04028	2.19757	2.49185	1.89157	2.25496	1.28816	1.41037	0.94304	1.34303	1.04262	2.0684	0.966465	1.28247	0.649479	1.19275	0.638279	1.2122	0.480925	0.532003	0.405884	0.486884	0.486413	0.458861	0.477783	0.356203	0.559155	0.343414	0.354594	0.60655	0.349342	0.278437	0.130591	0.323896	0.396618	0.629849	0.389694	0.123741	0.302711	1.56511	0.420383	0.427815
ENSGALG00000017289	1	5.18363	4.95644	5.58492	5.7019	6.20897	5.65786	5.0924	5.04555	5.2138	5.35751	5.59039	5.30422	4.477	5.1792	4.87344	4.73947	4.69612	5.30482	4.06162	4.66809	4.10696	4.52774	4.22133	4.8641	2.86331	3.6182	3.17463	3.4098	3.9039	3.45285	3.66116	3.42867	3.75664	3.59248	3.63265	3.9922	3.63229	3.48464	3.56971	3.75364	3.90261	4.16058	3.5329	3.38058	3.56732	3.55686	3.80536	3.99269
ENSGALG00000017304	1	5.64503	6.09501	6.77071	7.07716	7.5331	7.52091	5.94946	6.87107	6.22451	6.94486	6.97068	7.23999	5.6179	6.03298	5.73121	5.23651	6.00067	6.88488	5.18435	5.02449	4.79249	5.01208	5.14052	5.65758	4.13274	3.79688	3.78521	3.58707	3.18812	3.69391	3.8788	4.13037	3.80424	3.03697	3.8531	3.88028	3.56094	2.88456	3.60355	2.64353	3.03944	3.18226	3.33105	3.39597	3.38336	2.44775	2.93885	2.98983
ENSGALG00000017314	1	1.45006	1.89903	1.9443	2.48874	2.73349	1.90779	1.91973	1.90473	1.85259	1.83429	1.98771	1.77086	1.87688	1.91047	1.53542	1.36412	1.36424	1.75085	1.54295	1.46384	1.03013	0.969752	1.534	1.5484	1.44473	1.54483	1.31934	1.23325	1.15486	1.06402	1.38376	1.4306	1.11649	0.577352	1.05407	1.15036	0.914045	0.839462	0.65701	0.473727	1.00076	0.951884	0.626412	0.790974	0.666319	0.535543	0.74913	0.635718
ENSGALG00000017332	1	0.478495	0.731433	1.26231	1.25509	1.40475	0.950484	0.435077	0.475479	0.463704	0.769181	0.480401	0.953008	0.262136	0.347795	0.471445	0	0.304599	0.658046	0.0407962	0.088714	0.118897	0.0982902	0.189409	0.485458	0	0.0365539	0	0	0	0	0	0	0	0	0.104682	0.0569492	0	0	0	0	0	0	0	0	0	0	0	0.0264983
ENSGALG00000017343	1	8.72525	9.23509	9.17444	9.20673	9.28543	9.16552	8.75944	8.77052	8.63302	8.70097	8.99149	8.58786	7.51571	7.91964	7.77707	7.73628	7.82756	7.99518	7.12458	7.4073	7.24492	7.26867	7.51721	7.2334	7.1126	6.20331	6.50342	7.1426	7.59413	7.04931	6.20233	6.94551	7.20956	5.92733	7.11873	6.82337	5.32287	6.20323	5.86684	5.67078	5.76694	5.48483	4.23983	5.31047	5.59255	3.77779	4.46353	4.84527
ENSGALG00000017368	1	5.44071	5.38148	5.63245	5.99827	6.22918	5.74961	5.22321	5.32512	5.54545	5.45338	5.58228	5.64797	5.14729	5.5022	5.46637	5.18338	5.0295	5.69574	5.27846	5.49166	5.41022	5.24618	5.11749	5.62229	5.08227	5.41027	5.08506	4.87801	5.02299	5.08289	5.08342	4.78644	5.09344	4.9009	4.93875	4.91947	5.00368	5.0586	4.98367	4.88915	4.9292	5.10338	4.69821	4.58257	4.50239	4.66584	4.5714	4.87927
ENSGALG00000017378	1	1.01007	0.786963	0.663332	0.596474	1.06342	1.06115	0.801172	0.552081	0.572522	0.356413	0.513703	0.692629	0.292257	0.354278	0.372715	0.342675	0.396356	0.919356	0.210293	0.569505	0.231248	0.278384	0.176159	0.343401	0.171239	0.389579	0.382115	0.356083	0.531597	0.226272	0.133554	0.267203	0.180274	0.0939756	0.286323	0.562866	0.161439	0.257134	0.110732	0.0890421	0.146304	0.281697	0.256172	0.124188	0.142447	0.0799939	0	0.359097
ENSGALG00000017392	1	2.41632	2.40264	2.19296	2.87063	2.90379	2.65918	2.07033	2.09092	2.06012	2.42299	2.24688	2.65969	2.17553	2.3621	1.95164	2.11705	2.10644	2.28717	2.0848	2.09631	1.89068	2.35214	1.7373	1.88185	1.99688	2.09815	1.20388	1.10414	1.63542	1.61902	1.5351	0.995963	1.42501	1.1201	1.0818	1.33423	1.20702	1.59298	1.14548	1.24006	0.980631	1.41876	1.04081	0.87337	0.612011	0.919721	0.907408	0.924495
ENSGALG00000017411	1	1.31322	2.26184	2.62408	3.03209	3.41548	3.08781	1.83053	2.01357	1.84965	2.5709	2.21338	2.66213	0.974594	1.72552	1.56772	1.36426	1.61407	2.50513	0.839725	0.655613	0.608352	1.25144	1.47948	1.58237	0.1229	0.0550135	0.0515164	0.124037	0	0.178603	0	0	0	0.0470942	0	0.0434792	0.043629	0	0.0553815	0	0.084213	0.0898303	0.0450838	0	0	0	0.0900033	0.079563
ENSGALG00000017419	1	2.62639	2.38849	2.43484	3.01521	3.52553	2.53316	2.10086	2.34989	1.87407	2.52969	2.14633	2.37221	1.53068	1.94712	1.56124	1.41014	1.56718	2.11275	1.29438	1.68851	0.89291	1.69406	1.32452	1.70115	1.06469	1.25739	0.80639	1.14671	1.23569	1.30495	1.07461	1.33932	1.17538	1.89372	1.3288	0.792652	1.59071	1.98842	1.69568	1.81228	1.79412	1.2892	2.21429	2.13226	2.18556	2.62029	1.91909	2.0176
ENSGALG00000017485	1	1.17201	1.50409	0.735521	2.40514	1.81343	2.11067	0.853404	1.06002	0.338602	1.48507	1.12721	1.55821	0.553302	0.905547	0.350162	0.818148	0.407601	1.25647	0.439873	0.506858	0.153308	0.545799	0.435291	0.88374	0.443589	0.0639887	0	0.0694611	0	0.0175709	0.0762719	0.322671	0.0942791	0.102291	0.158696	0	0.0814892	0.248585	0.020887	0	0.0785996	0.0337564	0.132254	0.245009	0	0.018473	0.130922	0.0593872
ENSGALG00000017493	1	3.68338	3.86974	3.97726	4.33388	4.7743	3.94692	3.84385	3.4701	3.71338	3.69812	3.43391	3.63299	3.50354	3.66811	3.23426	3.34042	3.19748	3.73633	2.9687	3.20412	2.89278	3.53267	3.52779	3.52823	2.27869	3.50815	2.78801	2.76068	2.47563	3.02203	2.6659	2.56827	2.6062	1.30139	2.14368	2.30779	1.83876	2.17454	2.04025	1.32422	1.86494	1.98956	0.804345	1.22314	1.4878	1.09552	1.07296	1.5291
ENSGALG00000018946	1	2.0682	1.94917	2.25038	2.5711	2.6802	1.72652	0.676737	0.976697	0.729427	2.27685	1.51319	0.881951	0.443789	0.72905	0.697588	0.91419	0.745917	0.655203	0.272329	0.994349	0.187416	0.648746	0.525709	0.287577	0	0.0439594	0	0	0	0.037294	0.042031	0.0325368	0.0348021	0.144393	0.203099	0	0.0347114	0.033033	0.0439741	0	0.131064	0.0361986	0.105352	0.0910302	0.133796	0	0.0716993	0.0631617
ENSGALG00000019175	1	0.643017	1.24474	0.705312	1.11079	1.57565	0.994297	0.358682	0.53494	0.524594	0.51006	0.810542	0.567779	0.149301	0.347539	0.694375	0.280286	0.687444	0.316804	0.321691	0.676689	0.754562	0.140801	0.166806	0.163085	0.0886046	0.0398647	0.0370802	0.132348	0	0.0666099	0.0745356	0.557911	0.258902	0	0.0387273	0.178005	0.0312966	0.0297364	0.0396576	0	0.118449	0.0325432	0	0	0	0	0	0.0287443
ENSGALG00000019211	1	3.00856	3.33103	4.0095	4.4818	4.90633	4.62025	3.28008	3.8048	3.36951	4.00447	3.75326	3.90323	2.46664	3.27168	2.62542	2.25524	2.47885	4.05486	1.95181	2.34028	1.17524	2.42023	1.76108	2.95724	1.10991	1.13255	0.180158	0.403443	0.427882	0.578482	0.467301	0.208478	0.364864	0.215162	0.430048	0.721353	0.222268	0.213025	0.190663	0.0485026	0.313863	0.454021	0.0276765	0.115819	0.0699332	0.029465	0.119531	0.30949
ENSGALG00000019228	1	5.61614	6.09626	6.02337	6.88031	6.65935	6.87411	5.03278	6.05603	5.43001	6.39745	5.99335	6.43935	5.21144	5.28876	5.09248	5.32895	5.0164	5.90321	4.42919	3.96463	3.9897	4.39933	4.60921	4.86891	2.62949	3.02198	1.44716	2.15502	1.40565	2.44092	2.31956	1.74573	1.64599	1.59325	1.54625	1.88844	1.83416	1.22009	1.22258	1.48734	1.04197	1.36284	1.84407	1.54686	1.37273	2.02949	1.03011	1.25416
ENSGALG00000019276	1	0.893612	0.765308	1.16254	1.58488	1.494	1.28749	0.832226	1.05646	0.982285	1.25928	1.16715	1.25771	0.55499	1.18789	0.698932	0.922478	0.490284	1.11687	0.397313	0.795879	0.299873	0.622957	0.340181	0.957569	0	0.0901966	0.0214266	0.0261192	0.0222178	0.0574375	0.0638141	0	0.0700239	0.0762007	0	0.0530857	0	0.0170979	0.0226958	0	0	0	0	0	0	0.0199907	0	0
ENSGALG00000019284	1	6.80676	7.16873	7.31016	7.73264	7.94617	7.75187	6.71636	6.98147	6.86344	7.36269	7.19223	7.33191	5.90351	6.673	6.60653	6.36772	6.38365	7.07097	5.71412	6.11216	5.88146	6.35484	5.91449	6.59855	5.29775	5.2098	5.03559	4.83933	5.35332	5.10559	4.8241	5.06694	5.01571	5.05214	5.11597	5.37788	4.68428	4.78101	4.67803	5.01228	5.09723	5.27286	4.72909	4.56377	4.90694	4.29487	4.86133	5.03766
ENSGALG00000019286	1	4.49203	4.82693	4.8378	5.10816	5.31823	4.80782	4.66612	4.51663	4.65147	4.75108	4.79679	4.59394	4.17412	4.23023	4.42798	4.55302	4.43089	4.47796	3.89995	3.72282	3.99178	4.20121	4.01431	4.45253	3.76723	3.13353	3.47689	3.45209	3.91283	3.40329	3.64174	3.65626	3.66145	3.46011	3.51023	3.64848	3.36576	3.19221	3.59954	3.53207	3.39503	3.48363	3.42907	3.30459	3.60018	3.33707	3.44696	3.49186
ENSGALG00000019484	1	0.575149	0.630782	0.596264	0.90232	0.835455	0.937444	0.465268	0.455442	0.385946	0.686131	0.338742	0.514528	0.298245	0.180813	0.379211	0.376552	0.214831	0.438481	0.136079	0.316232	0.380263	0.192146	0.127986	0.433579	0.169283	0.347963	0.224941	0.269751	0.182581	0.407581	0.109117	0.139451	0.331605	0.130183	0.183394	0.147908	0.0913473	0.114099	0.22	0.256968	0.225833	0.155159	0.0957416	0.161102	0.130597	0.393865	0.0349115	0.115506
ENSGALG00000019489	1	0.645277	1.04987	1.27786	1.70829	1.49353	1.23188	0.593315	0.888265	0.839474	1.13212	1.0316	0.758267	0.66718	0.899129	0.707749	0.78314	0.385574	0.801821	0.347959	0.773645	0.492717	0.493605	0.128769	0.712286	0.575056	0.214113	0.329098	0.216362	0.114117	0.192194	0.346396	0.389292	0.523997	0.274603	0.351642	0.258929	0.38143	0.402032	0.22463	0.0574403	0.27926	0.127646	0.291575	0.373282	0.197504	0.383854	0.0803469	0.192379
ENSGALG00000019514	1	8.09849	8.0816	8.61199	8.54917	9.14415	8.69193	7.90291	8.27004	8.25644	8.43802	8.51045	8.34072	7.27975	7.98102	7.70939	7.13172	7.49431	8.09778	6.87223	7.14015	6.89063	7.24832	6.54659	7.34697	5.79247	6.00278	5.94841	5.41995	5.64139	5.63383	5.68128	5.85826	6.04508	5.48946	5.55955	6.00824	5.59028	5.62894	5.82868	5.5386	5.69957	5.69202	5.51932	5.38753	5.73851	4.93697	5.54426	5.27225
ENSGALG00000019622	1	2.55609	2.50779	2.19569	3.54462	2.71426	2.75067	2.01023	2.01527	2.20192	2.15945	1.88496	2.00575	1.93837	1.42127	1.58576	1.87566	1.31151	1.44338	1.09054	0.972753	0.791026	1.23022	0.618018	1.22453	0.484581	0.217189	0.157528	0.160545	0.13716	0.315762	0.20403	0.302424	0.214887	0.307243	0.20243	0.320206	0.232998	0.123335	0.121515	0.145754	0.204134	0.233857	0.147366	0.155895	0.0650291	0.220556	0.116625	0.246136
ENSGALG00000019719	1	5.70093	5.60683	5.66766	6.1275	6.62309	5.8384	5.48104	5.5781	5.38456	5.86361	5.75024	5.75786	4.20417	5.15864	4.79909	4.52909	4.5384	5.5623	3.82178	4.10709	2.94549	4.707	3.83308	4.48244	1.51487	2.06539	0.497128	0.919747	1.05856	1.19498	0.820352	1.17088	1.12091	1.05822	1.24946	0.706464	0.500738	0.222706	0.353408	0.0566338	0.712515	1.27044	0.394164	0.325075	0.833625	0.253258	0.321647	0.832283
ENSGALG00000019796	1	5.41276	5.77518	5.76431	6.07918	6.32023	5.85882	5.85886	5.64655	5.71552	5.67136	5.71919	5.61067	5.33839	5.71164	5.47948	5.40317	5.55912	5.69181	5.26661	5.68551	5.36491	5.47639	5.42009	5.56962	5.31841	5.37043	5.21826	5.19224	5.38406	5.28179	5.1569	5.46291	5.27003	5.03765	5.31057	5.37413	5.22611	5.23521	5.20801	5.06659	5.25917	5.19978	4.97417	5.06027	5.1935	4.76645	5.05275	4.85457
ENSGALG00000019961	1	5.98214	6.0871	6.14076	6.18697	6.68146	6.46618	5.68959	6.26412	5.93024	6.09007	6.42859	6.12368	5.38797	5.9948	5.64587	5.54372	5.7938	6.03591	5.23697	5.71974	5.2306	5.40478	5.59566	5.81701	4.65966	4.96325	4.87178	4.72847	4.69425	4.78367	4.26813	4.70457	4.46217	4.57498	4.52888	4.58824	3.78602	4.27692	4.27647	4.46227	4.14409	4.32218	3.74588	4.23131	4.46077	4.47386	3.93593	4.15407
ENSGALG00000019979	1	6.75978	6.86181	6.58475	6.67097	6.94057	6.5664	6.347	6.54739	6.51875	6.42254	6.42447	6.18383	5.8909	6.07455	6.28066	5.8257	6.11055	6.3016	5.61877	6.23106	5.7999	5.94631	6.28743	6.0582	5.19764	5.91503	5.54373	5.29275	5.44452	5.50067	5.0252	5.77453	5.36761	5.32976	5.56724	5.41571	4.99642	5.43142	5.11566	5.12911	5.35136	5.31587	5.1736	5.15333	5.33955	5.75662	5.02972	5.1563
ENSGALG00000020160	1	2.52082	3.27309	3.448	2.83936	3.75157	3.20378	2.46327	2.63453	2.71239	2.37446	2.59379	3.17423	1.76083	2.37789	2.48301	1.62129	2.12208	2.81641	1.34482	1.86841	1.87041	1.56294	1.18953	2.46218	1.15239	0.910797	0.305933	0.759355	0.601272	0.524672	0.35075	0.491611	1.01893	0.244701	0.295559	0.335128	0.287092	0.0526042	0.342585	0.243748	0.365837	0.229636	0.271042	0.168839	0.222692	0	0.200595	0.638229
ENSGALG00000020292	1	0.320036	0.507687	0.823449	0.851268	1.54325	0.917399	0.310841	0.409561	0.571904	0.699756	0.568455	0.654184	0.268331	0.246242	0.396612	0.265624	0.445715	0.330484	0.121608	0.282278	0.160455	0.283916	0.119337	0.247205	0	0	0	0	0	0.122817	0.104174	0.0276587	0	0	0.0364462	0.0865575	0	0	0	0	0	0.0609661	0	0	0	0	0	0.0270675
ENSGALG00000020386	1	1.09415	0.559952	0.56969	0.519545	1.51643	1.12752	1.00552	0.968831	0.559236	0.185055	0.663835	0.698143	0.36816	0.410946	0.118594	0.0443582	0.481472	0.536735	0.358446	0.457594	0.089275	0.0752475	0.327175	0.321153	0	0	0	0	0	0	0.0757616	0	0	0	0.0786716	0	0	0.0302094	0.0403264	0	0	0.1291	0	0.0287646	0	0.0354093	0.0657199	0.0293365
ENSGALG00000020390	1	1.61351	1.96606	2.92411	2.50972	3.4759	2.91809	2.1684	2.01225	2.3603	2.00318	2.03239	2.80269	1.33979	1.75243	1.65583	1.33478	1.50082	2.69972	1.11772	0.961003	0.995743	1.28681	0.87513	1.71712	0.0529636	0.0924522	0	0	0	0.0777497	0.129703	0.0681227	0.0726651	0.0786012	0.0901293	0.300999	0.0368488	0.0348503	0.0465184	0.0989476	0.0709863	0.182714	0.0383768	0.0969918	0	0.0406912	0	0.130577
ENSGALG00000020486	1	1.42715	2.63214	2.61075	3.12888	2.518	3.42709	2.06684	2.39303	2.38875	2.26878	2.44343	2.59958	1.05559	1.98373	1.03967	1.56198	1.55922	2.8128	1.08974	1.40233	1.1929	1.35912	0.93841	2.3556	0.375611	0.604472	0.0480192	0.115231	0	0.699717	0.34986	0.67182	0.0403625	0.166998	0.324604	0.0402956	0.155129	0	0.194163	0	0.707796	0.284364	0.0416519	0	0.0537829	0	0	0
ENSGALG00000020528	1	5.27032	5.26228	5.50305	5.9343	6.15982	5.8337	4.78861	4.94666	5.00715	5.22612	5.32174	5.33641	4.35567	5.03729	5.16654	4.76679	4.90069	5.391	4.28679	4.76257	4.63672	4.87591	4.78671	4.87169	3.85918	4.41427	3.84232	3.62796	3.73144	3.97035	3.68466	3.9362	4.1422	3.88718	3.93821	3.94692	3.79648	3.97326	4.11661	4.08021	4.08769	4.14666	3.89278	3.92724	3.86819	4.10227	3.85812	3.83079
ENSGALG00000020557	1	4.83901	4.68462	4.77888	4.85486	4.87192	5.25089	3.9336	4.21127	4.58836	4.64936	4.56016	4.89266	4.17714	4.43719	4.45989	4.31129	3.93556	4.44229	3.7691	3.71127	3.77166	4.24895	3.50765	4.06068	3.66561	3.43994	3.51908	3.33243	3.00381	3.36966	3.35135	3.24192	3.11932	3.21771	3.16957	3.22308	3.38829	2.93535	3.12154	3.31009	3.11639	3.16419	3.01431	2.61773	2.93773	3.22465	2.85657	3.18712
ENSGALG00000020590	1	6.10465	6.23608	6.3229	6.70291	6.95389	6.33886	6.35783	6.28183	6.1151	6.27255	6.40805	6.11184	6.01661	6.29189	6.03187	6.09223	6.29283	6.29053	5.98356	6.29796	5.81127	6.29238	6.31698	6.16455	5.85821	5.98803	5.59878	5.6844	5.79106	5.84558	5.66162	5.94577	5.7044	5.77643	5.90203	5.65302	5.62927	5.76944	5.69129	5.68175	5.77077	5.75525	5.52406	5.72538	5.73185	5.64976	5.66757	5.61253
ENSGALG00000020716	1	2.52887	2.8192	2.78811	3.30857	3.73985	3.0668	2.82204	2.71645	2.79581	2.40274	2.7728	2.95367	2.52338	2.78889	2.55377	2.02985	2.60756	2.95152	2.38978	2.24281	2.04881	2.04716	2.33335	2.64934	2.13284	2.2725	1.6653	1.64866	2.23232	1.65056	2.08501	1.90608	1.84615	1.78892	1.94427	1.65803	1.85732	2.20573	1.78082	1.68188	1.94321	1.35186	2.39339	2.19077	2.16758	1.75791	1.70825	1.99253
ENSGALG00000020788	1	1.14839	1.73714	0.926778	2.26122	1.94731	1.22846	0.57009	0.686051	0.803312	1.72906	1.23419	0.508146	0.536987	0.768436	0.604206	0.872782	0.410949	0.658509	0.494236	0.279495	0.438573	0.553323	0.451338	0.293219	0.245893	0.178236	0.369647	0.198488	0.203209	0.278669	0.414468	0.11464	0.280475	0.215993	0.248104	0.130411	0.482435	0.15034	0.359752	0.225043	0.308797	0.244278	0.137541	0.102792	0.125698	0.154468	0.154844	0.0701433
ENSGALG00000020927	1	8.83173	8.72129	8.59465	8.44071	8.6758	8.80642	8.73063	8.62532	8.58124	8.5165	8.63861	8.65917	8.40086	8.33088	8.25681	8.17667	8.32303	8.50762	8.39172	8.25826	8.12516	7.95288	8.3461	8.34149	8.14756	8.24806	8.08414	7.77847	8.13943	7.88563	7.91579	8.09938	7.70337	7.55851	8.01815	8.07704	7.73075	7.71329	7.61184	7.51761	7.73765	7.73468	7.59884	7.65635	7.47621	7.27031	7.54946	7.63882
ENSGALG00000020943	1	1.61402	1.86168	2.27983	3.17366	3.38334	2.82118	1.74368	2.42483	2.02134	2.0451	2.03569	2.7532	1.03547	1.50204	1.22192	1.45122	1.05798	2.31081	0.649548	1.06877	0.592088	1.63455	1.40151	1.32561	0.0803628	0.168611	0	0	0	0.0894636	0	0.0782286	0.0285386	0.117297	0.0685303	0.0833224	0	0.0270323	0.0358317	0	0.0273968	0.114734	0	0.0249929	0.037169	0.0307151	0	0.218786
ENSGALG00000021017	1	1.00409	0.974535	0.949027	1.30663	1.4913	0.72546	0.876208	0.894606	0.594885	0.867601	0.984909	0.479876	0.383362	0.498249	0.434088	0.597244	0.64893	0.293257	0.512467	0.31109	0.477421	0.637157	0.4652	0.730183	0.793196	0.578959	0.348617	0.181982	0.294888	0.319001	0.474803	0.496597	0.299937	0.136065	0.512848	0.243552	0.325408	0.259976	0.121371	0.275412	0.237513	0.19452	0.333928	0.38634	0.417712	0.13888	0.163801	0.0597684
ENSGALG00000021047	1	5.08403	5.18301	5.49871	5.71482	6.08529	5.85982	4.95532	5.42524	5.15767	5.61258	5.62102	5.54342	4.72117	5.2269	4.82371	4.47221	4.89275	5.48834	4.32156	4.40111	3.96435	4.38584	4.12277	4.53265	3.39149	3.46639	3.28385	3.19811	3.52201	3.15982	3.52763	3.68031	3.63867	3.24907	3.38775	3.58583	3.59627	3.36733	3.2837	3.18847	3.30235	3.28523	3.89663	3.34945	3.40267	2.99962	3.42127	3.49495
ENSGALG00000021198	1	1.88778	2.43322	2.83965	4.01403	4.30316	3.872	2.46479	3.12975	2.39157	3.29727	3.23486	3.4954	1.85096	2.61043	1.73946	2.09354	1.9141	3.29648	1.51033	1.86945	0.714043	2.09659	1.20278	2.06263	0.0367213	0.468523	0	0.0730053	0	0.080753	0	0	0	0.0805038	0.0922864	0.072958	0.0752819	0.0242503	0	0	0.0489946	0.152323	0	0.089054	0	0.0280254	0.0526079	0.113577
ENSGALG00000021271	1	6.04214	6.40387	6.75571	7.30482	7.3436	7.174	6.04734	6.44169	6.29465	6.978	6.65549	6.62887	5.30028	6.12966	5.66528	5.9948	5.38766	6.4019	4.5512	5.29341	4.10527	5.75292	5.06493	5.49499	1.5584	3.09678	1.44552	1.47419	1.60243	2.01179	0.624574	1.24906	1.17275	0.699048	1.43581	1.525	0.658249	0.701959	0.406211	0.210704	0.502999	0.869787	0.181189	0.157097	0.229382	0	0.123556	0.597778
ENSGALG00000021301	1	5.73917	6.33637	6.41342	7.00509	7.30935	6.65741	6.23241	6.39085	6.19713	6.55125	6.36405	6.22624	5.49494	6.0764	5.80102	5.83432	5.72076	6.21934	4.86481	5.63917	4.91213	5.73548	5.54382	5.70957	4.46714	4.15933	4.20251	4.37307	3.86867	4.36651	4.20646	4.7051	4.53575	3.89116	4.44989	4.01674	3.91069	4.13803	4.27373	3.75233	3.92634	3.78742	3.3948	3.91356	4.18533	3.09833	3.39229	3.74135
ENSGALG00000021340	1	5.73937	6.19612	6.188	6.8333	6.95016	6.53081	5.68223	5.68657	5.41824	6.0085	6.0843	5.85373	4.95482	5.51506	4.97441	5.08734	5.21207	5.96873	4.67731	5.28486	4.19425	5.0188	5.14642	5.57523	2.8588	4.13795	2.4704	3.05114	3.16009	3.39278	2.39762	3.54001	3.19041	1.98657	2.99007	3.65009	1.94256	1.78433	1.93643	0.905881	2.21059	2.65364	1.13077	1.14632	1.72841	0.649288	1.36275	1.49581
ENSGALG00000021529	1	2.10665	2.74843	2.46472	2.55646	2.87019	2.28111	1.31128	1.47699	1.27359	1.55977	1.60858	1.79937	1.58942	0.983471	1.34516	1.59937	1.5838	1.55185	1.61314	0.662589	0.929044	2.11624	1.06477	1.42395	0.559472	0.953753	0.729225	0.98279	0.837672	1.17414	0.557911	0.402346	0.867046	0.686544	0.477481	0.372583	0.529619	0.800317	0.49955	0.849902	0.578107	0.585749	0.161024	0.43661	0.523109	0.621504	0.93588	0.46064
[truncated: 2,688 more rows]
[truncated: 12 more columns]

## Sheet: Fig 1c
Group	Description	LogP	InTerm_InList
Cluster1	microtubule cytoskeleton organization	-14.7714	80/610
Cluster1	ncRNA metabolic process	-12.1712	65/494
[truncated: 38 more rows]
