# Supplementary material for: Dynamic transcriptome and chromatin architecture in granulosa cells during chicken folliculogenesis
Source: Nat Commun. 2022 Jan 10;13:131. doi: 10.1038/s41467-021-27800-9 (PMC8748434; doi:10.1038/s41467-021-27800-9)
Supplement: Supplementary file 10 — Source data [file 41467_2021_27800_MOESM10_ESM.zip › Source data/Figure 2.xlsx]

## Sheet: Fig 2a
Chr. name	SWF VNE	F1 VNE	POF VNE		SWF	F1	POF
1	1.34791	1.05333	1.43658	median	0.802127	0.793404	0.86734
2	1.13429	1.01605	1.35881	Chr. number	32	32	32
3	0.797444	0.824673	1.30321
4	1.20804	1.04534	1.41252
5	1.34885	1.27048	1.29052
6	0.718196	0.62945	0.865099
7	0.80681	0.753229	0.850536
8	0.486996	0.403037	0.573582
9	0.407394	0.39	0.408113
10	0.385664	0.411061	0.391007
11	0.56791	0.586707	0.777024
12	1.28398	1.1401	1.27442
13	0.403781	0.374273	0.404966
14	0.30805	0.30063	0.343355
15	1.15361	1.11666	1.29756
16	1.35557	1.11377	1.33861
17	0.352697	0.385364	0.371288
18	0.727532	0.743212	0.897596
19	0.484741	0.449225	0.553381
20	0.826625	0.762135	0.471075
21	1.91803	1.48283	0.978563
22	0.412029	0.35525	0.394365
23	0.580944	0.660404	0.692569
24	0.774793	0.841649	0.827859
25	1.83053	1.89369	1.95685
26	0.614026	0.618592	0.58034
27	1.41835	1.09846	1.82558
28	0.693576	0.716271	0.822785
30	1.01771	1.01997	0.869581
31	1.75735	1.62289	1.83045
32	0.937091	0.857232	0.901038
33	1.096	1.02741	1.10512
