# Supplementary material for: Dynamic transcriptome and chromatin architecture in granulosa cells during chicken folliculogenesis
Source: Nat Commun. 2022 Jan 10;13:131. doi: 10.1038/s41467-021-27800-9 (PMC8748434; doi:10.1038/s41467-021-27800-9)
Supplement: Supplementary file 10 — Source data [file 41467_2021_27800_MOESM10_ESM.zip › Source data/Figure 3.xlsx]

## Sheet: Fig 3b
Chr. name	bin start	bin end	SWF PC1 value	F1 PC1 value	POF PC1 value	SWF AB type	F1 AB type	POF AB type	Final AB type	Switch status
1	0	20000	33.4817	45.7248	69.4757	A	A	A	AAA	Stable
1	20000	40000	63.2925	84.721	74.3559	A	A	A	AAA	Stable
1	40000	60000	48.0075	78.9592	79.5215	A	A	A	AAA	Stable
1	60000	80000	54.2952	65.9072	81.205	A	A	A	AAA	Stable
1	80000	100000	56.6436	62.0327	78.3265	A	A	A	AAA	Stable
1	100000	120000	38.8918	40.3755	55.5359	A	A	A	AAA	Stable
1	120000	140000	80.6062	429.144	96.7271	A	A	A	AAA	Stable		Bin number	Length (Mb)	Gene num
1	140000	160000	-73.3469	-84.0091	-79.9631	B	B	B	BBB	Stable	Stable	30331	606.62	9931
1	160000	180000	10.2397	32.315	40.6804	A	A	A	AAA	Stable	Dynamic	17725	354.5	5705
1	180000	200000	-21.0334	-32.8479	-1.02112	B	B	B	BBB	Stable
1	200000	220000	-25.4652	1.15277	-15.3194	B	A	B	BAB	Dynamic
1	220000	240000	-12.5003	-0.155696	4.76679	B	B	A	BBA	Dynamic
1	240000	260000	-8.68303	2.1441	32.3084	B	A	A	BAA	Dynamic
1	260000	280000	-67.0044	-63.354	-58.9205	B	B	B	BBB	Stable
1	280000	300000	-30.657	-16.4998	0.4584	B	B	A	BBA	Dynamic
1	300000	320000	30.8405	35.033	55.0173	A	A	A	AAA	Stable
1	320000	340000	51.3762	62.6503	71.6528	A	A	A	AAA	Stable		Bin number	Length (Mb)	Gene number
1	340000	360000	52.6727	55.6435	66.4536	A	A	A	AAA	Stable	BBA	2572	51.44	657
1	360000	380000	44.0569	51.5074	71.2252	A	A	A	AAA	Stable	BAA	2149	42.98	930
1	380000	400000	50.0642	49.9871	62.7836	A	A	A	AAA	Stable	BAB	3522	70.44	917
1	400000	420000	42.8394	50.2033	60.3662	A	A	A	AAA	Stable	ABA	2942	58.84	1204
1	420000	440000	31.9861	44.254	55.6411	A	A	A	AAA	Stable	ABB	2245	44.9	465
1	440000	460000	49.3442	45.9218	56.5588	A	A	A	AAA	Stable	AAB	4295	85.9	1532
1	460000	480000	49.8394	54.8691	58.6959	A	A	A	AAA	Stable
1	480000	500000	45.3981	51.6244	55.5099	A	A	A	AAA	Stable
1	500000	520000	44.1821	50.8748	54.5625	A	A	A	AAA	Stable
1	520000	540000	46.2738	51.4252	56.7434	A	A	A	AAA	Stable
1	540000	560000	45.5974	43.8622	58.817	A	A	A	AAA	Stable
1	560000	580000	44.952	54.226	55.8243	A	A	A	AAA	Stable
1	580000	600000	40.862	41.1683	50.6781	A	A	A	AAA	Stable
1	600000	620000	41.3435	39.6626	55.5455	A	A	A	AAA	Stable
1	620000	640000	36.3015	49.7357	58.1867	A	A	A	AAA	Stable
1	640000	660000	33.633	48.2359	56.2799	A	A	A	AAA	Stable
1	660000	680000	41.9624	44.5492	59.2455	A	A	A	AAA	Stable
1	680000	700000	38.6319	51.2252	69.1422	A	A	A	AAA	Stable
1	700000	720000	47.8079	52.2216	65.4504	A	A	A	AAA	Stable
1	720000	740000	30.4782	32.9548	52.7022	A	A	A	AAA	Stable
1	740000	760000	60.5185	74.721	91.5296	A	A	A	AAA	Stable
1	760000	780000	58.2122	79.8683	83.9313	A	A	A	AAA	Stable
1	780000	800000	-73.4227	-74.3013	-70.1986	B	B	B	BBB	Stable
1	800000	820000	18.1769	12.1265	47.0685	A	A	A	AAA	Stable
1	820000	840000	59.8151	76.4957	81.9946	A	A	A	AAA	Stable
1	840000	860000	26.3604	45.2954	53.8337	A	A	A	AAA	Stable
1	860000	880000	18.8836	42.7596	63.2734	A	A	A	AAA	Stable
1	880000	900000	-5.22058	-9.34067	23.3455	B	B	A	BBA	Dynamic
1	900000	920000	-13.6721	-19.204	8.47202	B	B	A	BBA	Dynamic
1	920000	940000	-23.5653	-28.0195	-0.403062	B	B	B	BBB	Stable
1	940000	960000	-46.1633	-45.3163	-36.4994	B	B	B	BBB	Stable
1	960000	980000	-73.3663	-84.0535	-79.9744	B	B	B	BBB	Stable
1	980000	1000000	-73.3659	-84.0583	-79.9744	B	B	B	BBB	Stable
1	1000000	1020000	20.2313	17.9257	26.4071	A	A	A	AAA	Stable
1	1020000	1040000	36.1369	46.4956	76.9055	A	A	A	AAA	Stable
1	1040000	1060000	-21.9025	-27.9874	6.21806	B	B	A	BBA	Dynamic
1	1060000	1080000	32.2114	47.6845	72.1373	A	A	A	AAA	Stable
1	1080000	1100000	44.3368	51.865	76.8346	A	A	A	AAA	Stable
1	1100000	1120000	45.7806	59.4935	75.7585	A	A	A	AAA	Stable
1	1120000	1140000	45.1391	59.6855	71.9345	A	A	A	AAA	Stable
1	1140000	1160000	46.2096	60.2481	72.2048	A	A	A	AAA	Stable
1	1160000	1180000	44.5917	55.0321	69.5441	A	A	A	AAA	Stable
1	1180000	1200000	48.8962	51.6729	73.7147	A	A	A	AAA	Stable
1	1200000	1220000	40.5878	59.2877	69.9708	A	A	A	AAA	Stable
1	1220000	1240000	42.7728	43.713	70.2053	A	A	A	AAA	Stable
1	1240000	1260000	52.3321	50.4993	73.2062	A	A	A	AAA	Stable
1	1260000	1280000	43.687	56.3428	71.9582	A	A	A	AAA	Stable
1	1280000	1300000	37.0574	52.6457	69.6536	A	A	A	AAA	Stable
1	1300000	1320000	43.8383	49.9403	70.5817	A	A	A	AAA	Stable
1	1320000	1340000	45.6026	55.3322	74.2631	A	A	A	AAA	Stable
1	1340000	1360000	46.4705	47.8529	64.9488	A	A	A	AAA	Stable
1	1360000	1380000	42.6119	46.5867	65.553	A	A	A	AAA	Stable
1	1380000	1400000	48.6777	50.2245	68.4315	A	A	A	AAA	Stable
1	1400000	1420000	39.9869	49.6515	63.4009	A	A	A	AAA	Stable
1	1420000	1440000	42.3715	48.8947	59.9102	A	A	A	AAA	Stable
1	1440000	1460000	33.3915	36.7212	45.6097	A	A	A	AAA	Stable
1	1460000	1480000	33.6815	26.2061	38.9696	A	A	A	AAA	Stable
1	1480000	1500000	34.8389	45.5126	58.8284	A	A	A	AAA	Stable
1	1500000	1520000	38.6525	43.816	58.1089	A	A	A	AAA	Stable
1	1520000	1540000	35.471	44.6859	54.3953	A	A	A	AAA	Stable
1	1540000	1560000	31.3249	35.3904	38.0922	A	A	A	AAA	Stable
1	1560000	1580000	37.527	39.3847	57.0111	A	A	A	AAA	Stable
1	1580000	1600000	23.9067	32.6581	20.5823	A	A	A	AAA	Stable
1	1600000	1620000	32.7771	40.3594	48.0033	A	A	A	AAA	Stable
1	1620000	1640000	32.9766	41.2888	52.4097	A	A	A	AAA	Stable
1	1640000	1660000	35.6835	42.5506	54.0978	A	A	A	AAA	Stable
1	1660000	1680000	33.9851	37.8806	45.8839	A	A	A	AAA	Stable
1	1680000	1700000	27.2819	52.839	52.162	A	A	A	AAA	Stable
1	1700000	1720000	28.8409	33.0048	41.9865	A	A	A	AAA	Stable
1	1720000	1740000	31.5541	34.7584	32.7697	A	A	A	AAA	Stable
1	1740000	1760000	31.4726	34.0179	53.2079	A	A	A	AAA	Stable
1	1760000	1780000	34.5056	37.9848	49.0976	A	A	A	AAA	Stable
1	1780000	1800000	37.0777	36.7386	52.5295	A	A	A	AAA	Stable
1	1800000	1820000	33.2744	34.4049	49.7668	A	A	A	AAA	Stable
1	1820000	1840000	20.8641	18.8813	20.4244	A	A	A	AAA	Stable
1	1840000	1860000	16.3306	17.3902	18.9375	A	A	A	AAA	Stable
1	1860000	1880000	12.6731	17.618	5.10446	A	A	A	AAA	Stable
1	1880000	1900000	13.8515	16.0718	6.46879	A	A	A	AAA	Stable
1	1900000	1920000	12.0707	14.8068	12.9264	A	A	A	AAA	Stable
1	1920000	1940000	5.77374	8.1862	-8.71326	A	A	B	AAB	Dynamic
1	1940000	1960000	8.2442	10.7847	0.606023	A	A	A	AAA	Stable
1	1960000	1980000	9.72573	18.6937	6.00868	A	A	A	AAA	Stable
1	1980000	2000000	13.4403	22.4745	11.9679	A	A	A	AAA	Stable
1	2000000	2020000	11.4392	22.266	12.3179	A	A	A	AAA	Stable
1	2020000	2040000	12.2554	20.9938	18.4072	A	A	A	AAA	Stable
1	2040000	2060000	14.6798	24.6263	22.6547	A	A	A	AAA	Stable
1	2060000	2080000	4.94708	10.4153	1.67029	A	A	A	AAA	Stable
1	2080000	2100000	0.605173	8.77485	-9.35762	A	A	B	AAB	Dynamic
1	2100000	2120000	2.10846	10.0861	-3.07538	A	A	B	AAB	Dynamic
1	2120000	2140000	6.58556	19.7632	8.90092	A	A	A	AAA	Stable
1	2140000	2160000	6.04434	22.853	20.8429	A	A	A	AAA	Stable
1	2160000	2180000	4.42092	16.1719	-7.85568	A	A	B	AAB	Dynamic
1	2180000	2200000	9.60024	20.431	13.6841	A	A	A	AAA	Stable
1	2200000	2220000	5.84998	18.3498	4.9883	A	A	A	AAA	Stable
1	2220000	2240000	10.1285	19.2864	11.5634	A	A	A	AAA	Stable
1	2240000	2260000	10.9328	20.4107	20.3292	A	A	A	AAA	Stable
1	2260000	2280000	0.667001	13.1356	16.8189	A	A	A	AAA	Stable
1	2280000	2300000	-58.4938	-41.8479	-41.9465	B	B	B	BBB	Stable
1	2300000	2320000	-73.3587	-84.077	-79.9779	B	B	B	BBB	Stable
1	2320000	2340000	-4.40536	5.76479	11.812	B	A	A	BAA	Dynamic
1	2340000	2360000	6.04636	13.3106	6.37403	A	A	A	AAA	Stable
1	2360000	2380000	6.75289	15.3097	13.9322	A	A	A	AAA	Stable
1	2380000	2400000	8.62824	14.8971	11.3355	A	A	A	AAA	Stable
1	2400000	2420000	5.31637	4.75609	4.88743	A	A	A	AAA	Stable
1	2420000	2440000	4.69673	9.23628	11.139	A	A	A	AAA	Stable
1	2440000	2460000	5.71772	16.2503	8.10237	A	A	A	AAA	Stable
1	2460000	2480000	8.04918	13.7464	10.1998	A	A	A	AAA	Stable
1	2480000	2500000	7.40376	15.4251	23.1509	A	A	A	AAA	Stable
1	2500000	2520000	10.1227	26.0532	22.2886	A	A	A	AAA	Stable
1	2520000	2540000	5.5468	29.528	20.1578	A	A	A	AAA	Stable
1	2540000	2560000	5.02394	38.345	-2.8893	A	A	B	AAB	Dynamic
1	2560000	2580000	5.41084	12.9943	2.63576	A	A	A	AAA	Stable
1	2580000	2600000	4.4987	4.41726	13.773	A	A	A	AAA	Stable
1	2600000	2620000	7.11449	16.8928	20.554	A	A	A	AAA	Stable
1	2620000	2640000	13.7102	22.4002	24.5866	A	A	A	AAA	Stable
1	2640000	2660000	-38.2545	-38.3803	-37.6928	B	B	B	BBB	Stable
1	2660000	2680000	3.97663	12.3668	12.8745	A	A	A	AAA	Stable
1	2680000	2700000	7.57237	17.0748	17.0479	A	A	A	AAA	Stable
1	2700000	2720000	4.36832	12.403	3.31031	A	A	A	AAA	Stable
1	2720000	2740000	5.65164	18.1671	10.0994	A	A	A	AAA	Stable
1	2740000	2760000	5.73081	10.7269	2.08889	A	A	A	AAA	Stable
1	2760000	2780000	4.73127	6.99248	3.98487	A	A	A	AAA	Stable
1	2780000	2800000	-1.05136	5.29127	-13.8192	B	A	B	BAB	Dynamic
1	2800000	2820000	3.2615	10.4046	11.1396	A	A	A	AAA	Stable
1	2820000	2840000	-1.07495	6.45007	-13.4838	B	A	B	BAB	Dynamic
1	2840000	2860000	-1.94245	-1.56539	-7.69491	B	B	B	BBB	Stable
1	2860000	2880000	-3.89026	-0.90665	-9.83447	B	B	B	BBB	Stable
1	2880000	2900000	-0.287668	1.68364	1.11146	B	A	A	BAA	Dynamic
1	2900000	2920000	-3.85765	6.15004	-12.5305	B	A	B	BAB	Dynamic
1	2920000	2940000	0.286555	8.46852	-7.23328	A	A	B	AAB	Dynamic
1	2940000	2960000	3.80993	12.4647	4.64913	A	A	A	AAA	Stable
1	2960000	2980000	4.3045	16.3726	-2.28172	A	A	B	AAB	Dynamic
1	2980000	3000000	4.57045	10.0994	-3.74438	A	A	B	AAB	Dynamic
1	3000000	3020000	-0.0476776	10.2586	-13.1694	B	A	B	BAB	Dynamic
1	3020000	3040000	3.78228	17.0667	6.26863	A	A	A	AAA	Stable
1	3040000	3060000	0.0915137	10.2231	-7.60771	A	A	B	AAB	Dynamic
1	3060000	3080000	-1.70053	9.50233	-12.3941	B	A	B	BAB	Dynamic
1	3080000	3100000	-0.313418	2.9523	2.3528	B	A	A	BAA	Dynamic
1	3100000	3120000	-6.37588	-1.0897	-9.76353	B	B	B	BBB	Stable
1	3120000	3140000	-3.45089	6.45269	-4.56252	B	A	B	BAB	Dynamic
1	3140000	3160000	-2.89252	6.84016	-13.9554	B	A	B	BAB	Dynamic
1	3160000	3180000	-0.99237	7.70017	-13.6508	B	A	B	BAB	Dynamic
1	3180000	3200000	-1.10435	6.83418	0.432779	B	A	A	BAA	Dynamic
1	3200000	3220000	-2.71099	0.967844	-2.35872	B	A	B	BAB	Dynamic
1	3220000	3240000	-0.919293	-0.415571	-1.26488	B	B	B	BBB	Stable
1	3240000	3260000	-5.30099	-1.05592	-8.99532	B	B	B	BBB	Stable
1	3260000	3280000	-2.24064	1.69062	-3.23063	B	A	B	BAB	Dynamic
1	3280000	3300000	-8.39311	-1.49916	-15.5684	B	B	B	BBB	Stable
1	3300000	3320000	-5.46494	-5.43891	-6.796	B	B	B	BBB	Stable
1	3320000	3340000	-1.91802	-2.19943	3.03119	B	B	A	BBA	Dynamic
1	3340000	3360000	-6.7776	-2.6545	-3.20491	B	B	B	BBB	Stable
1	3360000	3380000	-5.98243	-1.80072	-10.6551	B	B	B	BBB	Stable
1	3380000	3400000	-0.989691	-0.41421	0.866593	B	B	A	BBA	Dynamic
1	3400000	3420000	-6.12966	-3.35903	-10.8883	B	B	B	BBB	Stable
1	3420000	3440000	-8.67436	16.1526	11.1373	B	A	A	BAA	Dynamic
1	3440000	3460000	-11.0344	-0.840413	1.64893	B	B	A	BBA	Dynamic
1	3460000	3480000	-5.82796	-4.84178	-3.85063	B	B	B	BBB	Stable
1	3480000	3500000	-5.99267	-6.68541	-11.995	B	B	B	BBB	Stable
1	3500000	3520000	-6.33176	-4.27544	-14.0925	B	B	B	BBB	Stable
1	3520000	3540000	-8.31895	-0.230577	-5.86718	B	B	B	BBB	Stable
1	3540000	3560000	-5.76247	-5.47149	-12.721	B	B	B	BBB	Stable
1	3560000	3580000	-4.866	0.667335	4.55346	B	A	A	BAA	Dynamic
1	3580000	3600000	-7.76649	-2.59587	-1.30091	B	B	B	BBB	Stable
1	3600000	3620000	-7.52675	-10.0876	-14.5013	B	B	B	BBB	Stable
1	3620000	3640000	-4.57941	-6.90518	-5.93198	B	B	B	BBB	Stable
1	3640000	3660000	-5.07105	-7.32724	-3.28862	B	B	B	BBB	Stable
1	3660000	3680000	-0.809927	-1.72419	2.04915	B	B	A	BBA	Dynamic
1	3680000	3700000	4.59624	2.09525	13.2858	A	A	A	AAA	Stable
1	3700000	3720000	-2.82703	-4.48481	-5.53184	B	B	B	BBB	Stable
1	3720000	3740000	8.23274	0.105986	28.3462	A	A	A	AAA	Stable
1	3740000	3760000	2.80931	-1.13461	15.7071	A	B	A	ABA	Dynamic
1	3760000	3780000	7.75571	0.887786	21.2415	A	A	A	AAA	Stable
1	3780000	3800000	12.7836	6.08584	38.0431	A	A	A	AAA	Stable
1	3800000	3820000	10.7858	5.36789	28.5875	A	A	A	AAA	Stable
1	3820000	3840000	14.3435	12.4937	33.055	A	A	A	AAA	Stable
1	3840000	3860000	11.6207	7.14286	23.7365	A	A	A	AAA	Stable
1	3860000	3880000	7.01913	8.12348	15.6799	A	A	A	AAA	Stable
1	3880000	3900000	9.04215	6.34188	25.6854	A	A	A	AAA	Stable
1	3900000	3920000	4.70663	1.3408	31.8	A	A	A	AAA	Stable
1	3920000	3940000	5.37111	6.79575	34.6973	A	A	A	AAA	Stable
1	3940000	3960000	8.06683	5.64935	33.6275	A	A	A	AAA	Stable
1	3960000	3980000	12.5719	10.1468	39.446	A	A	A	AAA	Stable
1	3980000	4000000	11.4561	13.048	41.2764	A	A	A	AAA	Stable
1	4000000	4020000	6.70166	4.14137	27.2979	A	A	A	AAA	Stable
1	4020000	4040000	3.56512	4.39036	19.6369	A	A	A	AAA	Stable
1	4040000	4060000	-1.57897	1.32236	-1.16825	B	A	B	BAB	Dynamic
1	4060000	4080000	4.82896	4.47706	15.4304	A	A	A	AAA	Stable
1	4080000	4100000	2.57929	-3.26554	-5.88652	A	B	B	ABB	Dynamic
1	4100000	4120000	3.49454	-4.4434	2.73572	A	B	A	ABA	Dynamic
1	4120000	4140000	7.88596	8.00478	21.2738	A	A	A	AAA	Stable
1	4140000	4160000	14.8026	15.1435	28.9821	A	A	A	AAA	Stable
1	4160000	4180000	19.5504	23.6375	32.9148	A	A	A	AAA	Stable
1	4180000	4200000	10.8739	6.35509	14.8263	A	A	A	AAA	Stable
1	4200000	4220000	3.5911	3.47247	3.68738	A	A	A	AAA	Stable
1	4220000	4240000	-0.954344	-0.39271	-8.74728	B	B	B	BBB	Stable
1	4240000	4260000	-2.12992	-4.90365	-2.62273	B	B	B	BBB	Stable
1	4260000	4280000	-5.67778	-4.95974	-14.9395	B	B	B	BBB	Stable
1	4280000	4300000	-6.55123	-7.82993	-11.7654	B	B	B	BBB	Stable
1	4300000	4320000	-7.43951	-4.21982	-10.8499	B	B	B	BBB	Stable
1	4320000	4340000	-10.4646	-10.0716	-14.6949	B	B	B	BBB	Stable
1	4340000	4360000	-12.8049	-8.2987	-18.1274	B	B	B	BBB	Stable
1	4360000	4380000	-11.5367	-9.34701	-9.50688	B	B	B	BBB	Stable
1	4380000	4400000	-13.0057	-10.8633	-17.1643	B	B	B	BBB	Stable
1	4400000	4420000	-8.89468	-5.30399	1.05477	B	B	A	BBA	Dynamic
1	4420000	4440000	-10.4083	-6.38468	0.962148	B	B	A	BBA	Dynamic
1	4440000	4460000	-11.2901	-9.01213	-2.01038	B	B	B	BBB	Stable
1	4460000	4480000	-10.4764	-5.18283	-8.70255	B	B	B	BBB	Stable
1	4480000	4500000	-8.96432	-4.29669	-3.6211	B	B	B	BBB	Stable
1	4500000	4520000	-8.63232	-4.79959	-5.09458	B	B	B	BBB	Stable
1	4520000	4540000	-9.73705	-1.93153	-3.83055	B	B	B	BBB	Stable
1	4540000	4560000	-6.91799	-2.63623	-7.00381	B	B	B	BBB	Stable
1	4560000	4580000	-8.52012	-4.91406	-1.89574	B	B	B	BBB	Stable
1	4580000	4600000	-10.5499	-9.1269	-18.6342	B	B	B	BBB	Stable
1	4600000	4620000	-9.60633	-8.52028	-17.5976	B	B	B	BBB	Stable
1	4620000	4640000	-7.66835	-10.7044	5.92548	B	B	A	BBA	Dynamic
1	4640000	4660000	-22.5306	-15.842	-1.71809	B	B	B	BBB	Stable
1	4660000	4680000	-19.4662	-12.0677	5.97031	B	B	A	BBA	Dynamic
1	4680000	4700000	-12.6195	-11.8227	-7.20344	B	B	B	BBB	Stable
1	4700000	4720000	-10.007	-4.2759	-5.19852	B	B	B	BBB	Stable
1	4720000	4740000	-13.5435	-7.64849	-16.227	B	B	B	BBB	Stable
1	4740000	4760000	-7.72151	-4.22889	-12.6767	B	B	B	BBB	Stable
1	4760000	4780000	-13.0857	-10.4436	-20.2112	B	B	B	BBB	Stable
1	4780000	4800000	-13.9934	-11.2103	-19.7609	B	B	B	BBB	Stable
1	4800000	4820000	-8.19668	-5.71828	2.79412	B	B	A	BBA	Dynamic
1	4820000	4840000	-4.24373	-7.55766	5.93787	B	B	A	BBA	Dynamic
1	4840000	4860000	-8.40337	-10.5379	-13.8792	B	B	B	BBB	Stable
1	4860000	4880000	-11.0194	-7.47296	-0.0629714	B	B	B	BBB	Stable
1	4880000	4900000	-5.43943	4.27317	15.5269	B	A	A	BAA	Dynamic
1	4900000	4920000	-8.62573	-4.50823	-6.12353	B	B	B	BBB	Stable
1	4920000	4940000	-5.15374	-1.05759	0.349007	B	B	A	BBA	Dynamic
1	4940000	4960000	-11.5613	-10.2233	-16.5868	B	B	B	BBB	Stable
1	4960000	4980000	-9.48255	-12.8531	0.233108	B	B	A	BBA	Dynamic
1	4980000	5000000	-15.8238	-11.8326	-21.2688	B	B	B	BBB	Stable
1	5000000	5020000	-13.9542	-9.6607	-10.5163	B	B	B	BBB	Stable
1	5020000	5040000	-15.5743	-8.06159	-18.9745	B	B	B	BBB	Stable
1	5040000	5060000	-13.4943	-5.9947	-4.36881	B	B	B	BBB	Stable
1	5060000	5080000	-14.4697	-7.891	-16.0963	B	B	B	BBB	Stable
1	5080000	5100000	-14.8557	-11.3244	-3.58361	B	B	B	BBB	Stable
1	5100000	5120000	-13.9498	-3.17345	-11.8148	B	B	B	BBB	Stable
1	5120000	5140000	-7.83416	-2.35313	7.79504	B	B	A	BBA	Dynamic
1	5140000	5160000	-12.7869	-9.14127	-6.48598	B	B	B	BBB	Stable
1	5160000	5180000	-11.4479	-3.94486	2.32309	B	B	A	BBA	Dynamic
1	5180000	5200000	-10.9888	-6.89673	-8.10855	B	B	B	BBB	Stable
1	5200000	5220000	-14.1064	-9.64034	-17.1203	B	B	B	BBB	Stable
1	5220000	5240000	-14.7988	-5.35179	0.231201	B	B	A	BBA	Dynamic
1	5240000	5260000	-13.9798	-4.01802	1.02035	B	B	A	BBA	Dynamic
1	5260000	5280000	-15.8943	-12.1119	-10.4921	B	B	B	BBB	Stable
1	5280000	5300000	-13.2679	-7.87227	-7.11897	B	B	B	BBB	Stable
1	5300000	5320000	-17.4871	-14.2055	-17.4866	B	B	B	BBB	Stable
1	5320000	5340000	-15.9343	-8.80669	-11.0091	B	B	B	BBB	Stable
1	5340000	5360000	-16.4521	-9.40027	-1.74005	B	B	B	BBB	Stable
1	5360000	5380000	-17.468	-9.87656	-10.1792	B	B	B	BBB	Stable
1	5380000	5400000	-13.3685	-2.32336	2.24223	B	B	A	BBA	Dynamic
1	5400000	5420000	-15.2201	-9.66317	-0.685432	B	B	B	BBB	Stable
1	5420000	5440000	-17.3062	-7.8838	-13.0137	B	B	B	BBB	Stable
1	5440000	5460000	-17.0616	-12.5462	-18.315	B	B	B	BBB	Stable
1	5460000	5480000	-16.8195	-13.6498	-16.9093	B	B	B	BBB	Stable
1	5480000	5500000	-16.5327	-12.4612	-4.49739	B	B	B	BBB	Stable
1	5500000	5520000	-19.9963	-15.1526	-19.5456	B	B	B	BBB	Stable
1	5520000	5540000	-15.9114	-12.2252	-8.67185	B	B	B	BBB	Stable
1	5540000	5560000	-16.0248	-13.0946	-4.60151	B	B	B	BBB	Stable
1	5560000	5580000	-21.8924	-19.6753	-23.171	B	B	B	BBB	Stable
1	5580000	5600000	-18.9491	-13.9908	-8.74274	B	B	B	BBB	Stable
1	5600000	5620000	-12.3922	-9.12129	3.56194	B	B	A	BBA	Dynamic
1	5620000	5640000	-15.3843	-10.6275	-3.04181	B	B	B	BBB	Stable
1	5640000	5660000	-13.4187	-11.2671	-0.625828	B	B	B	BBB	Stable
1	5660000	5680000	-15.4269	-8.08798	2.00475	B	B	A	BBA	Dynamic
1	5680000	5700000	-11.6981	-8.1078	-2.58493	B	B	B	BBB	Stable
1	5700000	5720000	-11.2333	-7.25322	5.75324	B	B	A	BBA	Dynamic
1	5720000	5740000	-10.6644	-3.97118	3.70358	B	B	A	BBA	Dynamic
1	5740000	5760000	-15.3497	-9.50892	-10.8325	B	B	B	BBB	Stable
1	5760000	5780000	-14.2259	-2.78385	0.153732	B	B	A	BBA	Dynamic
1	5780000	5800000	-13.0554	-6.19406	0.998737	B	B	A	BBA	Dynamic
1	5800000	5820000	-13.5028	-7.66445	-11.7206	B	B	B	BBB	Stable
1	5820000	5840000	-14.116	-9.85535	-15.7155	B	B	B	BBB	Stable
1	5840000	5860000	-13.8971	-4.15283	-2.87552	B	B	B	BBB	Stable
1	5860000	5880000	-9.40905	-2.60903	10.2791	B	B	A	BBA	Dynamic
1	5880000	5900000	-12.1184	-7.48522	-1.32702	B	B	B	BBB	Stable
1	5900000	5920000	-12.7231	-10.6193	-5.79253	B	B	B	BBB	Stable
1	5920000	5940000	-11.1917	-3.48889	7.41413	B	B	A	BBA	Dynamic
1	5940000	5960000	-12.6161	-5.87314	0.567354	B	B	A	BBA	Dynamic
1	5960000	5980000	-8.81114	-2.29221	6.47476	B	B	A	BBA	Dynamic
1	5980000	6000000	-14.1231	-7.42544	-4.88739	B	B	B	BBB	Stable
1	6000000	6020000	-12.9243	-2.69808	-3.53069	B	B	B	BBB	Stable
1	6020000	6040000	-11.6329	-3.3635	-1.58325	B	B	B	BBB	Stable
1	6040000	6060000	-17.7058	-9.42989	-14.5344	B	B	B	BBB	Stable
1	6060000	6080000	-10.4036	-5.53546	4.76367	B	B	A	BBA	Dynamic
1	6080000	6100000	-9.60917	-9.10706	-5.01389	B	B	B	BBB	Stable
1	6100000	6120000	-9.60473	-4.30335	9.90787	B	B	A	BBA	Dynamic
1	6120000	6140000	-11.3731	-5.943	3.63048	B	B	A	BBA	Dynamic
1	6140000	6160000	-14.6133	-9.81964	-13.0681	B	B	B	BBB	Stable
1	6160000	6180000	-9.98761	-2.49305	7.42706	B	B	A	BBA	Dynamic
1	6180000	6200000	-9.68278	-6.20338	-1.51107	B	B	B	BBB	Stable
1	6200000	6220000	-10.1365	-6.08351	-9.32005	B	B	B	BBB	Stable
1	6220000	6240000	-8.27025	-5.82624	2.10408	B	B	A	BBA	Dynamic
1	6240000	6260000	-6.02936	0.208738	14.3982	B	A	A	BAA	Dynamic
1	6260000	6280000	-7.56666	-3.58853	9.04225	B	B	A	BBA	Dynamic
1	6280000	6300000	-5.87708	1.25542	18.1866	B	A	A	BAA	Dynamic
1	6300000	6320000	-4.1988	-0.822544	22.2426	B	B	A	BBA	Dynamic
1	6320000	6340000	-9.01866	-1.45562	9.61219	B	B	A	BBA	Dynamic
1	6340000	6360000	-12.9248	-9.11966	-8.93179	B	B	B	BBB	Stable
1	6360000	6380000	-5.45386	-3.02953	24.0688	B	B	A	BBA	Dynamic
1	6380000	6400000	-9.16822	-3.55182	10.6505	B	B	A	BBA	Dynamic
1	6400000	6420000	-8.04056	4.24666	24.1691	B	A	A	BAA	Dynamic
1	6420000	6440000	-3.94207	0.69216	22.687	B	A	A	BAA	Dynamic
1	6440000	6460000	-12.3788	-6.37375	-5.00458	B	B	B	BBB	Stable
1	6460000	6480000	-8.97902	-1.71907	7.64108	B	B	A	BBA	Dynamic
1	6480000	6500000	-8.7234	-4.14903	4.14691	B	B	A	BBA	Dynamic
1	6500000	6520000	-8.62553	-2.92532	7.83305	B	B	A	BBA	Dynamic
1	6520000	6540000	-11.695	-6.95753	5.47338	B	B	A	BBA	Dynamic
1	6540000	6560000	-14.5096	-7.18075	-9.81116	B	B	B	BBB	Stable
1	6560000	6580000	-11.5804	-6.17655	11.1969	B	B	A	BBA	Dynamic
1	6580000	6600000	-8.38753	-3.81302	16.5333	B	B	A	BBA	Dynamic
1	6600000	6620000	-5.35573	-0.583582	8.85124	B	B	A	BBA	Dynamic
1	6620000	6640000	-0.497758	5.58132	26.7624	B	A	A	BAA	Dynamic
1	6640000	6660000	0.439659	7.23669	25.9551	A	A	A	AAA	Stable
1	6660000	6680000	-2.41102	3.27767	18.9259	B	A	A	BAA	Dynamic
1	6680000	6700000	-3.40349	-5.70485	3.65399	B	B	A	BBA	Dynamic
1	6700000	6720000	0.14919	6.65184	28.9431	A	A	A	AAA	Stable
1	6720000	6740000	8.63194	12.9711	28.9115	A	A	A	AAA	Stable
1	6740000	6760000	13.0044	15.7333	25.8114	A	A	A	AAA	Stable
1	6760000	6780000	17.442	17.3511	40.8419	A	A	A	AAA	Stable
1	6780000	6800000	17.1778	13.5277	40.3559	A	A	A	AAA	Stable
1	6800000	6820000	14.002	17.9222	27.1655	A	A	A	AAA	Stable
1	6820000	6840000	18.7317	17.5289	39.7357	A	A	A	AAA	Stable
1	6840000	6860000	6.22145	12.5597	23.6344	A	A	A	AAA	Stable
1	6860000	6880000	6.69449	5.23767	26.5369	A	A	A	AAA	Stable
1	6880000	6900000	7.33721	6.10287	29.8253	A	A	A	AAA	Stable
1	6900000	6920000	1.38964	2.1088	17.3498	A	A	A	AAA	Stable
1	6920000	6940000	5.82736	-0.7633	24.2416	A	B	A	ABA	Dynamic
1	6940000	6960000	5.26812	10.9876	27.475	A	A	A	AAA	Stable
1	6960000	6980000	1.79018	3.44926	9.20619	A	A	A	AAA	Stable
1	6980000	7000000	3.94624	10.0537	25.1603	A	A	A	AAA	Stable
1	7000000	7020000	-0.0646708	6.69878	3.34857	B	A	A	BAA	Dynamic
1	7020000	7040000	5.2829	4.68756	16.2789	A	A	A	AAA	Stable
1	7040000	7060000	2.83151	8.11237	25.4624	A	A	A	AAA	Stable
1	7060000	7080000	-1.47715	-0.0831086	-2.30234	B	B	B	BBB	Stable
1	7080000	7100000	2.80453	4.85297	25.7613	A	A	A	AAA	Stable
1	7100000	7120000	11.077	11.7705	31.5648	A	A	A	AAA	Stable
1	7120000	7140000	7.87689	5.2437	24.5538	A	A	A	AAA	Stable
1	7140000	7160000	5.39543	4.4322	16.0716	A	A	A	AAA	Stable
1	7160000	7180000	7.18174	6.03523	15.7574	A	A	A	AAA	Stable
1	7180000	7200000	7.28891	10.9283	29.9054	A	A	A	AAA	Stable
1	7200000	7220000	3.78882	2.3692	21.0629	A	A	A	AAA	Stable
1	7220000	7240000	4.81726	4.64686	9.22361	A	A	A	AAA	Stable
1	7240000	7260000	6.30377	2.83117	12.3822	A	A	A	AAA	Stable
1	7260000	7280000	12.9252	15.3991	35.931	A	A	A	AAA	Stable
1	7280000	7300000	19.8777	19.6585	39.7301	A	A	A	AAA	Stable
1	7300000	7320000	16.8694	15.0823	30.4369	A	A	A	AAA	Stable
1	7320000	7340000	16.0219	17.0761	35.9751	A	A	A	AAA	Stable
1	7340000	7360000	11.34	14.118	11.7413	A	A	A	AAA	Stable
1	7360000	7380000	11.587	10.3309	31.6723	A	A	A	AAA	Stable
1	7380000	7400000	5.91339	8.78859	20.615	A	A	A	AAA	Stable
1	7400000	7420000	13.9463	18.5141	29.4782	A	A	A	AAA	Stable
1	7420000	7440000	10.3909	14.9723	13.0648	A	A	A	AAA	Stable
1	7440000	7460000	8.13617	6.54542	4.67372	A	A	A	AAA	Stable
1	7460000	7480000	3.8831	9.06172	3.82758	A	A	A	AAA	Stable
1	7480000	7500000	2.08853	4.93695	-4.9492	A	A	B	AAB	Dynamic
1	7500000	7520000	7.75008	13.7158	3.92362	A	A	A	AAA	Stable
1	7520000	7540000	9.55084	13.4961	4.58257	A	A	A	AAA	Stable
1	7540000	7560000	12.3771	13.3002	17.8472	A	A	A	AAA	Stable
1	7560000	7580000	11.1468	23.0222	30.8191	A	A	A	AAA	Stable
1	7580000	7600000	2.74671	12.4003	-1.73351	A	A	B	AAB	Dynamic
1	7600000	7620000	9.07163	12.5956	21.4679	A	A	A	AAA	Stable
1	7620000	7640000	-1.01521	3.14904	-3.40418	B	A	B	BAB	Dynamic
1	7640000	7660000	3.19657	3.72584	4.33999	A	A	A	AAA	Stable
1	7660000	7680000	-0.928942	3.47887	-8.60352	B	A	B	BAB	Dynamic
1	7680000	7700000	-2.94739	4.75243	-6.25793	B	A	B	BAB	Dynamic
1	7700000	7720000	1.23302	7.01644	7.15551	A	A	A	AAA	Stable
1	7720000	7740000	1.23087	8.75409	4.39857	A	A	A	AAA	Stable
1	7740000	7760000	-0.404602	4.377	1.00833	B	A	A	BAA	Dynamic
1	7760000	7780000	2.80387	7.04144	7.34203	A	A	A	AAA	Stable
1	7780000	7800000	-0.620888	10.3125	1.04884	B	A	A	BAA	Dynamic
1	7800000	7820000	-2.8583	2.95845	-3.97696	B	A	B	BAB	Dynamic
1	7820000	7840000	-4.406	-1.71702	-9.22675	B	B	B	BBB	Stable
1	7840000	7860000	-1.69111	0.396815	9.40517	B	A	A	BAA	Dynamic
1	7860000	7880000	0.469147	6.01621	14.2732	A	A	A	AAA	Stable
1	7880000	7900000	-3.3934	0.425225	-1.85653	B	A	B	BAB	Dynamic
1	7900000	7920000	-0.595004	3.17312	-4.46834	B	A	B	BAB	Dynamic
1	7920000	7940000	-2.41232	3.48203	-2.18649	B	A	B	BAB	Dynamic
1	7940000	7960000	-1.0641	-0.162149	-6.59685	B	B	B	BBB	Stable
1	7960000	7980000	-2.64103	1.29006	0.482438	B	A	A	BAA	Dynamic
1	7980000	8000000	4.28957	9.28555	22.1776	A	A	A	AAA	Stable
1	8000000	8020000	-0.0437426	4.13168	0.663248	B	A	A	BAA	Dynamic
1	8020000	8040000	3.92214	9.02952	10.038	A	A	A	AAA	Stable
1	8040000	8060000	1.79467	7.13316	14.8387	A	A	A	AAA	Stable
1	8060000	8080000	-3.49951	8.1244	-0.925237	B	A	B	BAB	Dynamic
1	8080000	8100000	-1.55217	6.67294	-9.67435	B	A	B	BAB	Dynamic
1	8100000	8120000	-1.13209	13.626	-3.42676	B	A	B	BAB	Dynamic
1	8120000	8140000	-2.8885	14.6954	1.64999	B	A	A	BAA	Dynamic
1	8140000	8160000	-7.58706	6.10191	-16.981	B	A	B	BAB	Dynamic
1	8160000	8180000	-12.7009	4.96404	-13.7147	B	A	B	BAB	Dynamic
1	8180000	8200000	-13.7675	-2.43118	-16.0215	B	B	B	BBB	Stable
1	8200000	8220000	-11.0889	0.85649	-12.5929	B	A	B	BAB	Dynamic
1	8220000	8240000	-14.1679	-3.61919	-14.9022	B	B	B	BBB	Stable
1	8240000	8260000	-6.64861	13.4613	6.51105	B	A	A	BAA	Dynamic
1	8260000	8280000	-12.7442	-2.39643	-16.2697	B	B	B	BBB	Stable
1	8280000	8300000	-13.3573	-5.56346	-11.2149	B	B	B	BBB	Stable
1	8300000	8320000	-18.6054	-4.39913	-22.0216	B	B	B	BBB	Stable
1	8320000	8340000	-14.6377	-2.78416	-17.5491	B	B	B	BBB	Stable
1	8340000	8360000	-11.5884	0.320142	-3.43368	B	A	B	BAB	Dynamic
1	8360000	8380000	-15.4999	-5.57632	-24.8223	B	B	B	BBB	Stable
1	8380000	8400000	-11.8569	4.20341	-11.5665	B	A	B	BAB	Dynamic
1	8400000	8420000	-7.66198	7.59703	4.84848	B	A	A	BAA	Dynamic
1	8420000	8440000	-10.0379	3.59967	3.25605	B	A	A	BAA	Dynamic
1	8440000	8460000	-14.4361	-1.67494	-12.1725	B	B	B	BBB	Stable
1	8460000	8480000	-11.286	-2.35263	-10.505	B	B	B	BBB	Stable
1	8480000	8500000	-13.4504	-1.46271	-3.64085	B	B	B	BBB	Stable
1	8500000	8520000	-8.89725	-0.751554	0.923929	B	B	A	BBA	Dynamic
1	8520000	8540000	-16.5434	-11.232	-25.5404	B	B	B	BBB	Stable
1	8540000	8560000	-17.2505	-9.37722	-21.2861	B	B	B	BBB	Stable
1	8560000	8580000	-13.6599	-5.51565	-3.39607	B	B	B	BBB	Stable
1	8580000	8600000	-16.9481	-14.0353	-14.6031	B	B	B	BBB	Stable
1	8600000	8620000	-14.652	-9.09153	-2.24315	B	B	B	BBB	Stable
1	8620000	8640000	-19.9712	-14.5064	-23.111	B	B	B	BBB	Stable
1	8640000	8660000	-18.2446	-12.0337	-18.6254	B	B	B	BBB	Stable
1	8660000	8680000	-15.6922	-8.57928	-13.3632	B	B	B	BBB	Stable
1	8680000	8700000	-13.7196	-0.110406	-0.779719	B	B	B	BBB	Stable
1	8700000	8720000	-14.9407	-8.86515	-17.0901	B	B	B	BBB	Stable
1	8720000	8740000	-15.5055	-5.0155	-10.2302	B	B	B	BBB	Stable
1	8740000	8760000	-17.3469	-7.74877	-15.9405	B	B	B	BBB	Stable
1	8760000	8780000	-11.5054	0.126365	8.74758	B	A	A	BAA	Dynamic
1	8780000	8800000	-14.0367	-4.81672	-10.7429	B	B	B	BBB	Stable
1	8800000	8820000	-14.9182	-1.09616	4.43418	B	B	A	BBA	Dynamic
1	8820000	8840000	-11.085	-5.847	-1.30493	B	B	B	BBB	Stable
1	8840000	8860000	-15.7048	-12.3101	-14.5793	B	B	B	BBB	Stable
1	8860000	8880000	-12.2396	-3.1624	-6.78921	B	B	B	BBB	Stable
1	8880000	8900000	-10.3043	-5.21685	-6.23009	B	B	B	BBB	Stable
1	8900000	8920000	-11.1594	0.982483	1.35473	B	A	A	BAA	Dynamic
1	8920000	8940000	-10.7652	-7.03811	-2.73624	B	B	B	BBB	Stable
1	8940000	8960000	-18.8148	-12.8172	-17.8878	B	B	B	BBB	Stable
1	8960000	8980000	-19.0684	-14.8805	-25.2391	B	B	B	BBB	Stable
1	8980000	9000000	-6.87889	-3.15275	0.118201	B	B	A	BBA	Dynamic
1	9000000	9020000	-9.59498	-1.60115	-12.5997	B	B	B	BBB	Stable
1	9020000	9040000	-9.88006	2.59021	-11.8052	B	A	B	BAB	Dynamic
1	9040000	9060000	-3.81742	2.08713	6.51168	B	A	A	BAA	Dynamic
1	9060000	9080000	-5.5376	3.87558	1.22915	B	A	A	BAA	Dynamic
1	9080000	9100000	-8.33638	-0.518291	-6.87654	B	B	B	BBB	Stable
1	9100000	9120000	-2.44047	1.29718	-2.68063	B	A	B	BAB	Dynamic
1	9120000	9140000	-3.59831	2.44507	1.72166	B	A	A	BAA	Dynamic
1	9140000	9160000	-3.10603	6.05777	1.26973	B	A	A	BAA	Dynamic
1	9160000	9180000	1.8783	9.63221	4.03136	A	A	A	AAA	Stable
1	9180000	9200000	-3.66498	2.17894	1.05346	B	A	A	BAA	Dynamic
1	9200000	9220000	1.38297	8.68913	2.19989	A	A	A	AAA	Stable
1	9220000	9240000	-0.937209	4.78791	-1.95845	B	A	B	BAB	Dynamic
1	9240000	9260000	-0.109877	5.38958	8.39324	B	A	A	BAA	Dynamic
1	9260000	9280000	-1.73626	4.04396	9.10262	B	A	A	BAA	Dynamic
1	9280000	9300000	-4.55545	-0.718832	-17.4117	B	B	B	BBB	Stable
1	9300000	9320000	-2.87141	-4.37678	-12.9989	B	B	B	BBB	Stable
1	9320000	9340000	-5.55662	-4.50731	-17.6477	B	B	B	BBB	Stable
1	9340000	9360000	-4.43627	-6.59709	-8.45115	B	B	B	BBB	Stable
1	9360000	9380000	-2.25846	-0.301698	5.3535	B	B	A	BBA	Dynamic
1	9380000	9400000	-1.05611	2.97397	2.12862	B	A	A	BAA	Dynamic
1	9400000	9420000	0.922696	1.70803	-4.80904	A	A	B	AAB	Dynamic
1	9420000	9440000	1.81099	7.45666	6.96584	A	A	A	AAA	Stable
1	9440000	9460000	5.22928	8.22258	10.1723	A	A	A	AAA	Stable
1	9460000	9480000	-1.99316	0.721709	-5.29583	B	A	B	BAB	Dynamic
1	9480000	9500000	-4.00241	4.04583	7.64074	B	A	A	BAA	Dynamic
1	9500000	9520000	-9.0734	-5.03058	-7.11205	B	B	B	BBB	Stable
1	9520000	9540000	-16.7692	-15.8743	-25.4435	B	B	B	BBB	Stable
1	9540000	9560000	-14.9405	-13.1928	-3.72496	B	B	B	BBB	Stable
1	9560000	9580000	-14.969	-6.20592	-4.59468	B	B	B	BBB	Stable
1	9580000	9600000	-12.5561	-4.8519	-6.55151	B	B	B	BBB	Stable
1	9600000	9620000	-13.7948	-5.98917	-18.7291	B	B	B	BBB	Stable
1	9620000	9640000	-10.1874	1.64634	-3.23799	B	A	B	BAB	Dynamic
1	9640000	9660000	-11.9796	-5.22521	-15.064	B	B	B	BBB	Stable
1	9660000	9680000	-8.88278	-3.27232	-6.17774	B	B	B	BBB	Stable
1	9680000	9700000	-7.34736	5.27287	-0.355305	B	A	B	BAB	Dynamic
1	9700000	9720000	-8.09411	-3.93818	1.19976	B	B	A	BBA	Dynamic
1	9720000	9740000	-11.005	-8.39877	-11.9974	B	B	B	BBB	Stable
1	9740000	9760000	-14.6688	-13.1123	-19.0031	B	B	B	BBB	Stable
1	9760000	9780000	-18.4171	-12.9016	-6.0304	B	B	B	BBB	Stable
1	9780000	9800000	-17.9285	-16.9762	-20.0182	B	B	B	BBB	Stable
1	9800000	9820000	-17.7902	-16.8181	-13.7287	B	B	B	BBB	Stable
1	9820000	9840000	-20.0419	-17.2082	-18.6609	B	B	B	BBB	Stable
1	9840000	9860000	-19.6984	-14.1495	-13.7448	B	B	B	BBB	Stable
1	9860000	9880000	-16.32	-8.66073	-7.19915	B	B	B	BBB	Stable
1	9880000	9900000	-16.4368	-9.41661	-4.28859	B	B	B	BBB	Stable
1	9900000	9920000	-16.4508	-2.49121	-7.26523	B	B	B	BBB	Stable
1	9920000	9940000	-16.9748	-7.88872	-5.21681	B	B	B	BBB	Stable
1	9940000	9960000	-15.6684	-8.26823	-5.12021	B	B	B	BBB	Stable
1	9960000	9980000	-14.9059	-2.90978	-3.20525	B	B	B	BBB	Stable
1	9980000	10000000	-16.4972	-9.48167	-10.6419	B	B	B	BBB	Stable
1	10000000	10020000	-12.9896	-3.09893	-0.344933	B	B	B	BBB	Stable
1	10020000	10040000	-18.8841	-9.66614	-10.4608	B	B	B	BBB	Stable
1	10040000	10060000	-18.6796	-6.77937	-7.77679	B	B	B	BBB	Stable
1	10060000	10080000	-17.0853	-6.29184	-2.31093	B	B	B	BBB	Stable
1	10080000	10100000	-17.015	-5.35771	0.202726	B	B	A	BBA	Dynamic
1	10100000	10120000	-18.0344	-11.1067	-0.653099	B	B	B	BBB	Stable
1	10120000	10140000	-19.6222	-14.0078	-7.65902	B	B	B	BBB	Stable
1	10140000	10160000	-20.3351	-9.97713	-14.1394	B	B	B	BBB	Stable
1	10160000	10180000	-16.2256	-12.5021	-3.45671	B	B	B	BBB	Stable
1	10180000	10200000	-17.3363	-11.8404	-2.33579	B	B	B	BBB	Stable
1	10200000	10220000	-20.0588	-12.671	-6.01924	B	B	B	BBB	Stable
1	10220000	10240000	-20.075	-17.0366	-14.1821	B	B	B	BBB	Stable
1	10240000	10260000	-16.4751	-10.4099	-4.01649	B	B	B	BBB	Stable
1	10260000	10280000	-17.8202	-17.1796	-10.9637	B	B	B	BBB	Stable
1	10280000	10300000	-17.5691	-13.0843	-14.7016	B	B	B	BBB	Stable
1	10300000	10320000	-15.4292	-12.5959	-10.6042	B	B	B	BBB	Stable
1	10320000	10340000	-16.5563	-7.87567	-15.3806	B	B	B	BBB	Stable
1	10340000	10360000	-12.1071	-5.48385	8.01915	B	B	A	BBA	Dynamic
1	10360000	10380000	-9.04789	-2.58537	12.2452	B	B	A	BBA	Dynamic
1	10380000	10400000	-15.6624	-4.16703	1.11399	B	B	A	BBA	Dynamic
1	10400000	10420000	-16.8053	-6.81161	-5.78715	B	B	B	BBB	Stable
1	10420000	10440000	-14.1336	-0.0677909	-4.44077	B	B	B	BBB	Stable
1	10440000	10460000	-16.9137	-5.85685	-5.87909	B	B	B	BBB	Stable
1	10460000	10480000	-17.6076	-7.64499	3.84146	B	B	A	BBA	Dynamic
1	10480000	10500000	-18.4231	-12.7329	-9.22371	B	B	B	BBB	Stable
1	10500000	10520000	-16.9103	-8.243	12.0484	B	B	A	BBA	Dynamic
1	10520000	10540000	-16.0891	-8.70293	6.1968	B	B	A	BBA	Dynamic
1	10540000	10560000	-13.613	-4.89863	-0.800142	B	B	B	BBB	Stable
1	10560000	10580000	-15.1998	-5.41906	4.90482	B	B	A	BBA	Dynamic
1	10580000	10600000	-17.7738	-8.65466	-0.550548	B	B	B	BBB	Stable
1	10600000	10620000	-15.314	-6.443	11.6328	B	B	A	BBA	Dynamic
1	10620000	10640000	-12.4069	-8.14596	9.41025	B	B	A	BBA	Dynamic
1	10640000	10660000	-14.6698	-7.6429	9.86232	B	B	A	BBA	Dynamic
1	10660000	10680000	-18.5688	-12.9193	-1.57238	B	B	B	BBB	Stable
1	10680000	10700000	-16.5372	-7.81392	7.36068	B	B	A	BBA	Dynamic
1	10700000	10720000	-13.6989	-5.78548	9.08641	B	B	A	BBA	Dynamic
1	10720000	10740000	-17.1497	-12.5547	-8.68962	B	B	B	BBB	Stable
1	10740000	10760000	-14.8181	-8.87795	-12.1379	B	B	B	BBB	Stable
1	10760000	10780000	-17.4065	-6.77098	-11.0409	B	B	B	BBB	Stable
1	10780000	10800000	-7.63143	2.57879	14.4974	B	A	A	BAA	Dynamic
1	10800000	10820000	-13.3509	-11.3498	-4.90833	B	B	B	BBB	Stable
1	10820000	10840000	-12.0688	-4.98186	-4.73019	B	B	B	BBB	Stable
1	10840000	10860000	-13.9959	-1.66593	-2.39803	B	B	B	BBB	Stable
1	10860000	10880000	-12.1271	-2.97352	-1.70763	B	B	B	BBB	Stable
1	10880000	10900000	-11.2988	-3.67274	-2.39996	B	B	B	BBB	Stable
1	10900000	10920000	-13.4427	-4.00125	-10.5561	B	B	B	BBB	Stable
1	10920000	10940000	-13.4424	-7.32159	-5.30089	B	B	B	BBB	Stable
1	10940000	10960000	-19.5068	-16.3336	-18.576	B	B	B	BBB	Stable
1	10960000	10980000	-14.8313	-4.92436	8.88486	B	B	A	BBA	Dynamic
1	10980000	11000000	-14.3926	-11.3448	-8.53429	B	B	B	BBB	Stable
1	11000000	11020000	-11.6107	-8.79454	-1.41584	B	B	B	BBB	Stable
1	11020000	11040000	-6.94095	-6.1177	10.2502	B	B	A	BBA	Dynamic
1	11040000	11060000	-7.81054	-3.30484	9.28497	B	B	A	BBA	Dynamic
1	11060000	11080000	-8.60149	-0.0110712	12.1963	B	B	A	BBA	Dynamic
1	11080000	11100000	-3.28194	1.69965	13.4475	B	A	A	BAA	Dynamic
1	11100000	11120000	-5.00064	0.405868	11.1164	B	A	A	BAA	Dynamic
1	11120000	11140000	-7.15641	-1.98244	-8.48467	B	B	B	BBB	Stable
1	11140000	11160000	-4.09749	0.77542	5.25016	B	A	A	BAA	Dynamic
1	11160000	11180000	-10.4686	-5.69962	-9.01266	B	B	B	BBB	Stable
1	11180000	11200000	-8.43971	-10.1116	-4.51769	B	B	B	BBB	Stable
1	11200000	11220000	-4.6055	2.18845	15.7147	B	A	A	BAA	Dynamic
1	11220000	11240000	-5.42465	1.51623	9.99978	B	A	A	BAA	Dynamic
1	11240000	11260000	-4.15835	0.421839	19.2677	B	A	A	BAA	Dynamic
1	11260000	11280000	-7.98287	-7.35752	-3.04701	B	B	B	BBB	Stable
1	11280000	11300000	-7.14126	-3.46328	7.29863	B	B	A	BBA	Dynamic
1	11300000	11320000	-11.0536	-1.88998	3.44905	B	B	A	BBA	Dynamic
1	11320000	11340000	-16.507	-12.3136	-10.7007	B	B	B	BBB	Stable
1	11340000	11360000	-15.5131	-4.20995	1.19966	B	B	A	BBA	Dynamic
1	11360000	11380000	-12.3059	-2.88548	-1.23123	B	B	B	BBB	Stable
1	11380000	11400000	-10.5556	0.190984	5.7069	B	A	A	BAA	Dynamic
1	11400000	11420000	-15.998	-7.86901	-8.28007	B	B	B	BBB	Stable
1	11420000	11440000	-14.6118	-7.68381	9.67168	B	B	A	BBA	Dynamic
1	11440000	11460000	-14.3876	-10.6806	-9.88643	B	B	B	BBB	Stable
1	11460000	11480000	-12.5463	-6.603	-1.06696	B	B	B	BBB	Stable
1	11480000	11500000	-9.0626	-1.6902	4.25469	B	B	A	BBA	Dynamic
1	11500000	11520000	-12.2231	-4.28117	7.57208	B	B	A	BBA	Dynamic
1	11520000	11540000	-8.55519	0.457148	25.0757	B	A	A	BAA	Dynamic
1	11540000	11560000	-11.2629	-8.57812	4.34004	B	B	A	BBA	Dynamic
1	11560000	11580000	-10.425	-11.1249	6.82467	B	B	A	BBA	Dynamic
1	11580000	11600000	-19.7823	-16.8708	-13.9735	B	B	B	BBB	Stable
1	11600000	11620000	-17.3114	-14.7953	-15.9192	B	B	B	BBB	Stable
1	11620000	11640000	-9.27805	-4.10177	6.18695	B	B	A	BBA	Dynamic
1	11640000	11660000	-10.6221	-0.594285	10.4021	B	B	A	BBA	Dynamic
1	11660000	11680000	-14.7376	-4.73662	-9.88213	B	B	B	BBB	Stable
1	11680000	11700000	-8.8557	-1.78971	13.7828	B	B	A	BBA	Dynamic
1	11700000	11720000	-14.7693	-3.79568	-6.53193	B	B	B	BBB	Stable
1	11720000	11740000	-14.2206	-9.52915	-3.04959	B	B	B	BBB	Stable
1	11740000	11760000	-14.6006	-5.15467	-9.29645	B	B	B	BBB	Stable
1	11760000	11780000	-12.7985	-7.77061	-5.24102	B	B	B	BBB	Stable
1	11780000	11800000	-15.6369	-10.867	-14.5058	B	B	B	BBB	Stable
1	11800000	11820000	-11.3667	3.15035	8.72118	B	A	A	BAA	Dynamic
1	11820000	11840000	-10.3042	-5.45521	7.33458	B	B	A	BBA	Dynamic
1	11840000	11860000	-13.6307	-4.35659	-11.699	B	B	B	BBB	Stable
1	11860000	11880000	-14.5208	-5.34794	-7.3751	B	B	B	BBB	Stable
1	11880000	11900000	-12.688	-3.73381	2.3344	B	B	A	BBA	Dynamic
1	11900000	11920000	-13.8622	-8.76442	4.37395	B	B	A	BBA	Dynamic
1	11920000	11940000	-16.4091	-14.6372	-16.1783	B	B	B	BBB	Stable
1	11940000	11960000	-10.9429	-9.53185	-0.103333	B	B	B	BBB	Stable
1	11960000	11980000	-11.3434	-8.30368	5.0659	B	B	A	BBA	Dynamic
1	11980000	12000000	-16.3669	-9.07592	-10.9583	B	B	B	BBB	Stable
1	12000000	12020000	-15.8622	-10.2008	-3.10121	B	B	B	BBB	Stable
1	12020000	12040000	-10.8603	-2.76516	9.89371	B	B	A	BBA	Dynamic
1	12040000	12060000	-13.4425	-10.7672	-8.13673	B	B	B	BBB	Stable
1	12060000	12080000	-11.6072	-6.86426	4.13254	B	B	A	BBA	Dynamic
1	12080000	12100000	-15.1781	-13.0752	-18.1698	B	B	B	BBB	Stable
1	12100000	12120000	-9.53771	-4.74314	8.32889	B	B	A	BBA	Dynamic
1	12120000	12140000	-7.89813	-2.63596	-1.16534	B	B	B	BBB	Stable
1	12140000	12160000	-9.07822	-2.96558	10.9863	B	B	A	BBA	Dynamic
1	12160000	12180000	-7.87292	-2.31727	4.50719	B	B	A	BBA	Dynamic
1	12180000	12200000	-10.7442	-4.7201	7.43189	B	B	A	BBA	Dynamic
1	12200000	12220000	-10.9015	-4.94155	-7.43658	B	B	B	BBB	Stable
1	12220000	12240000	-10.329	-6.69683	-4.03255	B	B	B	BBB	Stable
1	12240000	12260000	-7.71155	-1.03941	2.75423	B	B	A	BBA	Dynamic
1	12260000	12280000	-6.7897	-4.2627	4.12388	B	B	A	BBA	Dynamic
1	12280000	12300000	-6.9749	-4.23509	3.14901	B	B	A	BBA	Dynamic
1	12300000	12320000	-5.96527	-1.92179	15.5914	B	B	A	BBA	Dynamic
1	12320000	12340000	-6.1634	-0.883199	3.07472	B	B	A	BBA	Dynamic
1	12340000	12360000	-5.96706	1.60612	11.9667	B	A	A	BAA	Dynamic
1	12360000	12380000	-7.5712	-6.06617	-12.1381	B	B	B	BBB	Stable
1	12380000	12400000	-8.59112	-7.09455	-0.433925	B	B	B	BBB	Stable
1	12400000	12420000	-10.969	-5.43231	-6.34277	B	B	B	BBB	Stable
1	12420000	12440000	-0.248409	2.48169	9.6757	B	A	A	BAA	Dynamic
1	12440000	12460000	-5.01662	-3.64253	4.51936	B	B	A	BBA	Dynamic
1	12460000	12480000	-7.74428	1.58868	-5.5061	B	A	B	BAB	Dynamic
1	12480000	12500000	-4.93864	-0.480655	4.85376	B	B	A	BBA	Dynamic
1	12500000	12520000	-9.9428	-11.2042	-7.25058	B	B	B	BBB	Stable
1	12520000	12540000	-10.4624	-10.8269	-11.8788	B	B	B	BBB	Stable
1	12540000	12560000	-5.47508	-3.66574	13.029	B	B	A	BBA	Dynamic
1	12560000	12580000	-5.9611	-7.98741	5.4298	B	B	A	BBA	Dynamic
1	12580000	12600000	-7.87167	-5.52661	17.7087	B	B	A	BBA	Dynamic
1	12600000	12620000	2.11554	1.39817	25.5643	A	A	A	AAA	Stable
1	12620000	12640000	1.76393	5.53495	22.0248	A	A	A	AAA	Stable
1	12640000	12660000	6.24676	10.4545	30.4236	A	A	A	AAA	Stable
1	12660000	12680000	5.54069	11.3684	25.8311	A	A	A	AAA	Stable
1	12680000	12700000	8.82592	3.97179	24.3363	A	A	A	AAA	Stable
1	12700000	12720000	3.14689	3.30453	20.4337	A	A	A	AAA	Stable
1	12720000	12740000	7.67522	6.78583	31.3801	A	A	A	AAA	Stable
1	12740000	12760000	6.42071	9.59711	31.0722	A	A	A	AAA	Stable
1	12760000	12780000	2.12685	-0.0532832	12.1907	A	B	A	ABA	Dynamic
1	12780000	12800000	2.70514	14.1367	23.6537	A	A	A	AAA	Stable
1	12800000	12820000	3.03869	5.47388	9.44934	A	A	A	AAA	Stable
1	12820000	12840000	2.42057	6.65242	25.5028	A	A	A	AAA	Stable
1	12840000	12860000	1.19328	-0.181581	-3.10267	A	B	B	ABB	Dynamic
1	12860000	12880000	8.21836	10.9536	18.2988	A	A	A	AAA	Stable
1	12880000	12900000	10.132	5.92505	7.00548	A	A	A	AAA	Stable
1	12900000	12920000	9.63724	4.49325	10.5908	A	A	A	AAA	Stable
1	12920000	12940000	5.96891	6.66983	20.8972	A	A	A	AAA	Stable
1	12940000	12960000	6.01399	3.26587	28.5406	A	A	A	AAA	Stable
1	12960000	12980000	6.01699	10.7149	19.7158	A	A	A	AAA	Stable
1	12980000	13000000	2.68622	8.76568	11.4845	A	A	A	AAA	Stable
1	13000000	13020000	11.7107	12.5664	23.9758	A	A	A	AAA	Stable
1	13020000	13040000	5.14079	6.99662	8.66676	A	A	A	AAA	Stable
1	13040000	13060000	-0.282987	-0.815561	-3.76664	B	B	B	BBB	Stable
1	13060000	13080000	4.03106	4.46013	15.2042	A	A	A	AAA	Stable
1	13080000	13100000	8.83287	8.10888	16.5972	A	A	A	AAA	Stable
1	13100000	13120000	4.66486	3.97243	7.78159	A	A	A	AAA	Stable
1	13120000	13140000	7.20666	8.63555	8.14401	A	A	A	AAA	Stable
1	13140000	13160000	4.16324	5.83336	9.70085	A	A	A	AAA	Stable
1	13160000	13180000	2.81935	6.69871	10.6106	A	A	A	AAA	Stable
1	13180000	13200000	4.70439	5.61741	7.00394	A	A	A	AAA	Stable
1	13200000	13220000	-1.49182	-2.20035	-11.4922	B	B	B	BBB	Stable
1	13220000	13240000	3.29064	6.95836	9.96254	A	A	A	AAA	Stable
1	13240000	13260000	4.63525	8.2628	4.66497	A	A	A	AAA	Stable
1	13260000	13280000	4.89119	11.0705	7.0367	A	A	A	AAA	Stable
1	13280000	13300000	5.71506	8.75051	7.12774	A	A	A	AAA	Stable
1	13300000	13320000	1.44662	6.80607	-8.7459	A	A	B	AAB	Dynamic
1	13320000	13340000	-0.51353	1.9465	-17.5747	B	A	B	BAB	Dynamic
1	13340000	13360000	4.94277	4.7217	2.21155	A	A	A	AAA	Stable
1	13360000	13380000	4.60564	7.06043	1.59373	A	A	A	AAA	Stable
1	13380000	13400000	7.70405	8.47525	2.7206	A	A	A	AAA	Stable
1	13400000	13420000	6.38969	9.97531	-2.37975	A	A	B	AAB	Dynamic
1	13420000	13440000	10.1625	12.3064	11.5829	A	A	A	AAA	Stable
1	13440000	13460000	8.84091	5.96555	6.72013	A	A	A	AAA	Stable
1	13460000	13480000	9.41859	15.157	11.6761	A	A	A	AAA	Stable
1	13480000	13500000	7.28603	9.48927	2.85493	A	A	A	AAA	Stable
1	13500000	13520000	5.44358	5.21064	5.78965	A	A	A	AAA	Stable
1	13520000	13540000	4.0493	-2.42624	-3.45095	A	B	B	ABB	Dynamic
1	13540000	13560000	9.54298	4.5037	3.40649	A	A	A	AAA	Stable
1	13560000	13580000	5.4223	1.05278	-3.51594	A	A	B	AAB	Dynamic
1	13580000	13600000	3.95463	3.7098	-12.6078	A	A	B	AAB	Dynamic
1	13600000	13620000	1.32914	0.792231	-9.5972	A	A	B	AAB	Dynamic
1	13620000	13640000	2.43237	4.59855	-2.69287	A	A	B	AAB	Dynamic
1	13640000	13660000	3.29651	8.07675	5.8192	A	A	A	AAA	Stable
1	13660000	13680000	9.27484	15.0344	11.2554	A	A	A	AAA	Stable
1	13680000	13700000	2.40953	10.0396	-12.6707	A	A	B	AAB	Dynamic
1	13700000	13720000	-0.305643	5.72502	-9.51321	B	A	B	BAB	Dynamic
1	13720000	13740000	5.70584	11.8437	7.42117	A	A	A	AAA	Stable
1	13740000	13760000	3.7979	9.65352	1.58657	A	A	A	AAA	Stable
1	13760000	13780000	2.267	-0.713658	-6.91688	A	B	B	ABB	Dynamic
1	13780000	13800000	2.35606	5.35347	-10.9937	A	A	B	AAB	Dynamic
1	13800000	13820000	1.02556	0.842727	-1.73993	A	A	B	AAB	Dynamic
1	13820000	13840000	-0.687036	-1.01522	-4.89816	B	B	B	BBB	Stable
1	13840000	13860000	6.42437	10.3311	26.9534	A	A	A	AAA	Stable
1	13860000	13880000	11.1381	12.6574	29.1472	A	A	A	AAA	Stable
1	13880000	13900000	19.0569	15.709	39.5677	A	A	A	AAA	Stable
1	13900000	13920000	16.7468	13.6309	40.0373	A	A	A	AAA	Stable
1	13920000	13940000	16.5421	14.3437	32.435	A	A	A	AAA	Stable
1	13940000	13960000	12.3797	13.0062	37.1588	A	A	A	AAA	Stable
1	13960000	13980000	15.6194	13.7818	36.2643	A	A	A	AAA	Stable
1	13980000	14000000	16.6489	13.2795	34.3447	A	A	A	AAA	Stable
1	14000000	14020000	17.3588	17.1422	21.9957	A	A	A	AAA	Stable
1	14020000	14040000	17.6553	15.3072	33.4274	A	A	A	AAA	Stable
1	14040000	14060000	19.0394	20.3067	40.5269	A	A	A	AAA	Stable
1	14060000	14080000	15.4315	14.0713	34.3558	A	A	A	AAA	Stable
1	14080000	14100000	16.9324	13.7711	33.7649	A	A	A	AAA	Stable
1	14100000	14120000	18.9918	13.9441	35.8834	A	A	A	AAA	Stable
1	14120000	14140000	17.3207	13.5036	43.8556	A	A	A	AAA	Stable
1	14140000	14160000	19.2952	12.2256	40.1014	A	A	A	AAA	Stable
1	14160000	14180000	23.7329	16.1588	45.8243	A	A	A	AAA	Stable
1	14180000	14200000	20.1074	17.08	41.31	A	A	A	AAA	Stable
1	14200000	14220000	20.5922	17.2121	38.2378	A	A	A	AAA	Stable
1	14220000	14240000	18.7688	18.3246	46.0036	A	A	A	AAA	Stable
1	14240000	14260000	16.4502	11.6552	32.2029	A	A	A	AAA	Stable
1	14260000	14280000	12.2285	13.6823	27.9327	A	A	A	AAA	Stable
1	14280000	14300000	8.58366	5.83793	13.9652	A	A	A	AAA	Stable
1	14300000	14320000	8.05875	4.68694	13.6091	A	A	A	AAA	Stable
1	14320000	14340000	16.3361	7.63222	36.231	A	A	A	AAA	Stable
1	14340000	14360000	14.7946	5.27906	27.2638	A	A	A	AAA	Stable
1	14360000	14380000	13.8519	10.0738	25.6871	A	A	A	AAA	Stable
1	14380000	14400000	13.9157	8.84917	24.6458	A	A	A	AAA	Stable
1	14400000	14420000	11.5478	9.37653	13.3435	A	A	A	AAA	Stable
1	14420000	14440000	13.7899	8.90928	20.7785	A	A	A	AAA	Stable
1	14440000	14460000	11.2976	9.60841	31.9393	A	A	A	AAA	Stable
1	14460000	14480000	16.2602	16.3471	36.371	A	A	A	AAA	Stable
1	14480000	14500000	12.6315	6.96229	10.3159	A	A	A	AAA	Stable
1	14500000	14520000	13.7055	9.96038	31.9419	A	A	A	AAA	Stable
1	14520000	14540000	10.077	0.864669	12.1806	A	A	A	AAA	Stable
1	14540000	14560000	16.6585	10.4501	31.5958	A	A	A	AAA	Stable
1	14560000	14580000	12.0993	15.0369	33.9846	A	A	A	AAA	Stable
1	14580000	14600000	17.4885	18.1055	39.9288	A	A	A	AAA	Stable
1	14600000	14620000	16.0776	18.3819	36.498	A	A	A	AAA	Stable
1	14620000	14640000	21.243	15.2619	40.3305	A	A	A	AAA	Stable
1	14640000	14660000	14.2609	10.0832	31.9236	A	A	A	AAA	Stable
1	14660000	14680000	8.15257	1.74058	20.826	A	A	A	AAA	Stable
1	14680000	14700000	12.1192	13.3176	30.9242	A	A	A	AAA	Stable
1	14700000	14720000	15.6839	12.3988	37.5159	A	A	A	AAA	Stable
1	14720000	14740000	13.6833	5.4708	15.4962	A	A	A	AAA	Stable
1	14740000	14760000	18.2619	13.9518	36.188	A	A	A	AAA	Stable
1	14760000	14780000	13.2838	9.77827	18.1273	A	A	A	AAA	Stable
1	14780000	14800000	15.1623	11.4926	19.9493	A	A	A	AAA	Stable
1	14800000	14820000	15.4352	15.0264	23.4517	A	A	A	AAA	Stable
1	14820000	14840000	19.8197	16.9831	30.6633	A	A	A	AAA	Stable
1	14840000	14860000	15.6635	13.645	26.0222	A	A	A	AAA	Stable
1	14860000	14880000	10.937	12.0436	26.8759	A	A	A	AAA	Stable
1	14880000	14900000	14.1584	7.34253	33.0255	A	A	A	AAA	Stable
1	14900000	14920000	14.7663	9.13364	33.8828	A	A	A	AAA	Stable
1	14920000	14940000	6.97701	2.9076	6.25236	A	A	A	AAA	Stable
1	14940000	14960000	9.42258	12.0275	33.5447	A	A	A	AAA	Stable
1	14960000	14980000	6.29766	1.50835	14.9527	A	A	A	AAA	Stable
1	14980000	15000000	5.2353	-3.70141	13.9125	A	B	A	ABA	Dynamic
1	15000000	15020000	9.33233	3.16716	28.2335	A	A	A	AAA	Stable
1	15020000	15040000	10.45	12.247	32.1401	A	A	A	AAA	Stable
1	15040000	15060000	10.3994	7.31877	37.3155	A	A	A	AAA	Stable
1	15060000	15080000	9.04857	10.3622	34.1185	A	A	A	AAA	Stable
1	15080000	15100000	6.73879	1.63501	15.2486	A	A	A	AAA	Stable
1	15100000	15120000	8.38475	2.25547	18.4209	A	A	A	AAA	Stable
1	15120000	15140000	10.6962	7.04742	28.009	A	A	A	AAA	Stable
1	15140000	15160000	6.00332	7.99203	25.168	A	A	A	AAA	Stable
1	15160000	15180000	8.7054	8.35441	24.9744	A	A	A	AAA	Stable
1	15180000	15200000	6.31225	4.38764	25.4015	A	A	A	AAA	Stable
1	15200000	15220000	5.13707	2.45259	18.8846	A	A	A	AAA	Stable
1	15220000	15240000	-1.8313	-4.27894	-1.5737	B	B	B	BBB	Stable
1	15240000	15260000	-0.0718569	-6.5207	2.14992	B	B	A	BBA	Dynamic
1	15260000	15280000	4.35438	2.75682	13.5381	A	A	A	AAA	Stable
1	15280000	15300000	7.26114	4.36551	20.1642	A	A	A	AAA	Stable
1	15300000	15320000	6.33245	2.06075	21.388	A	A	A	AAA	Stable
1	15320000	15340000	7.17906	4.58293	19.4449	A	A	A	AAA	Stable
1	15340000	15360000	6.77514	1.53882	7.16432	A	A	A	AAA	Stable
1	15360000	15380000	8.7836	2.56776	18.6974	A	A	A	AAA	Stable
1	15380000	15400000	2.17235	-3.10925	1.63374	A	B	A	ABA	Dynamic
1	15400000	15420000	4.8556	1.36273	11.7755	A	A	A	AAA	Stable
1	15420000	15440000	2.51043	2.23834	12.59	A	A	A	AAA	Stable
1	15440000	15460000	1.99348	-2.83677	5.11291	A	B	A	ABA	Dynamic
1	15460000	15480000	5.58671	-0.729102	14.2207	A	B	A	ABA	Dynamic
1	15480000	15500000	9.3683	2.30131	9.52061	A	A	A	AAA	Stable
1	15500000	15520000	8.03908	1.46089	16.4026	A	A	A	AAA	Stable
1	15520000	15540000	-0.407029	-3.97478	-1.7895	B	B	B	BBB	Stable
1	15540000	15560000	2.38021	-1.9687	-3.36644	A	B	B	ABB	Dynamic
1	15560000	15580000	4.95103	-2.91739	-1.26422	A	B	B	ABB	Dynamic
1	15580000	15600000	0.577233	-5.52395	-12.8393	A	B	B	ABB	Dynamic
1	15600000	15620000	2.77867	-3.86376	-8.77271	A	B	B	ABB	Dynamic
1	15620000	15640000	2.14087	-4.41001	9.88818	A	B	A	ABA	Dynamic
1	15640000	15660000	-1.41807	-7.27601	-8.13238	B	B	B	BBB	Stable
1	15660000	15680000	2.75632	-1.32785	6.7568	A	B	A	ABA	Dynamic
1	15680000	15700000	2.05218	-0.093225	1.03866	A	B	A	ABA	Dynamic
1	15700000	15720000	3.18196	-2.8725	4.40004	A	B	A	ABA	Dynamic
1	15720000	15740000	1.80255	-0.0354191	6.10964	A	B	A	ABA	Dynamic
1	15740000	15760000	-6.08627	-8.38571	-20.1881	B	B	B	BBB	Stable
1	15760000	15780000	-4.76793	-8.44236	-13.704	B	B	B	BBB	Stable
1	15780000	15800000	-3.46751	-7.32761	-13.0543	B	B	B	BBB	Stable
1	15800000	15820000	-2.91531	-5.13961	-13.1788	B	B	B	BBB	Stable
1	15820000	15840000	1.73897	-10.0389	-4.91793	A	B	B	ABB	Dynamic
1	15840000	15860000	-4.44536	-6.53121	-2.13813	B	B	B	BBB	Stable
1	15860000	15880000	-9.47899	-9.72604	-15.6878	B	B	B	BBB	Stable
1	15880000	15900000	-3.96302	-8.23416	-16.9255	B	B	B	BBB	Stable
1	15900000	15920000	-3.35499	-8.5898	-14.8939	B	B	B	BBB	Stable
1	15920000	15940000	2.44022	0.156268	7.46515	A	A	A	AAA	Stable
1	15940000	15960000	0.376026	-3.2525	-4.45607	A	B	B	ABB	Dynamic
1	15960000	15980000	1.07105	-5.58907	-2.61527	A	B	B	ABB	Dynamic
1	15980000	16000000	-3.98383	-8.83043	-8.7912	B	B	B	BBB	Stable
1	16000000	16020000	-1.28271	-9.65532	-6.68792	B	B	B	BBB	Stable
1	16020000	16040000	-7.38215	-14.7189	-18.3238	B	B	B	BBB	Stable
1	16040000	16060000	-4.12875	-11.8602	-16.2985	B	B	B	BBB	Stable
1	16060000	16080000	1.462	1.76865	12.1647	A	A	A	AAA	Stable
1	16080000	16100000	5.40922	2.79897	9.81764	A	A	A	AAA	Stable
1	16100000	16120000	4.78557	1.28037	7.21288	A	A	A	AAA	Stable
1	16120000	16140000	-6.63361	-6.25922	-6.12005	B	B	B	BBB	Stable
1	16140000	16160000	-4.99301	-13.1086	-6.80696	B	B	B	BBB	Stable
1	16160000	16180000	-15.3804	-17.521	-22.9669	B	B	B	BBB	Stable
1	16180000	16200000	-10.472	-9.83138	-0.263822	B	B	B	BBB	Stable
1	16200000	16220000	-14.0289	-16.66	-18.2977	B	B	B	BBB	Stable
1	16220000	16240000	-7.20083	-6.69919	-1.25294	B	B	B	BBB	Stable
1	16240000	16260000	-15.2802	-16.8051	-20.1424	B	B	B	BBB	Stable
1	16260000	16280000	-12.7923	-13.6321	-11.0852	B	B	B	BBB	Stable
1	16280000	16300000	-9.14111	-8.24324	-0.273106	B	B	B	BBB	Stable
1	16300000	16320000	-8.13989	-2.48631	5.61258	B	B	A	BBA	Dynamic
1	16320000	16340000	-7.16679	-8.41018	-2.62366	B	B	B	BBB	Stable
1	16340000	16360000	-2.5487	-3.47334	11.2536	B	B	A	BBA	Dynamic
1	16360000	16380000	-3.63745	-1.35266	8.52201	B	B	A	BBA	Dynamic
1	16380000	16400000	-5.2575	-5.90774	1.84552	B	B	A	BBA	Dynamic
1	16400000	16420000	-9.7521	-6.10259	-8.8281	B	B	B	BBB	Stable
1	16420000	16440000	-1.99297	-1.8833	8.86759	B	B	A	BBA	Dynamic
1	16440000	16460000	-9.13895	-3.62903	-0.0155903	B	B	B	BBB	Stable
1	16460000	16480000	-13.4608	-13.736	-6.47189	B	B	B	BBB	Stable
1	16480000	16500000	-20.1313	-18.0663	-27.2013	B	B	B	BBB	Stable
1	16500000	16520000	-17.7913	-17.5604	-14.0839	B	B	B	BBB	Stable
1	16520000	16540000	-16.5953	-18.0811	-5.94748	B	B	B	BBB	Stable
1	16540000	16560000	-20.12	-22.3682	-19.1941	B	B	B	BBB	Stable
1	16560000	16580000	-20.0024	-20.1152	-27.8561	B	B	B	BBB	Stable
1	16580000	16600000	-19.0359	-15.506	-21.9844	B	B	B	BBB	Stable
1	16600000	16620000	-18.3234	-16.3126	-16.1034	B	B	B	BBB	Stable
1	16620000	16640000	-18.787	-21.2179	-17.8187	B	B	B	BBB	Stable
1	16640000	16660000	-17.4568	-13.792	-15.223	B	B	B	BBB	Stable
1	16660000	16680000	-19.6869	-15.8102	-7.19286	B	B	B	BBB	Stable
1	16680000	16700000	-17.0124	-10.6675	-4.53891	B	B	B	BBB	Stable
1	16700000	16720000	-17.2381	-10.2409	-4.0832	B	B	B	BBB	Stable
1	16720000	16740000	-18.7424	-18.266	-15.2311	B	B	B	BBB	Stable
1	16740000	16760000	19.0485	43.5248	6.73913	A	A	A	AAA	Stable
1	16760000	16780000	-19.412	-17.3623	-9.99987	B	B	B	BBB	Stable
1	16780000	16800000	-21.3029	-15.4206	-13.8199	B	B	B	BBB	Stable
1	16800000	16820000	-18.6479	-15.194	-9.79045	B	B	B	BBB	Stable
1	16820000	16840000	-25.6084	-21.5827	-31.2051	B	B	B	BBB	Stable
1	16840000	16860000	-19.3972	-15.7102	-7.08177	B	B	B	BBB	Stable
1	16860000	16880000	-21.6282	-19.0376	-11.9448	B	B	B	BBB	Stable
1	16880000	16900000	-18.9666	-19.0869	-8.76125	B	B	B	BBB	Stable
1	16900000	16920000	-22.9157	-26.091	-27.7091	B	B	B	BBB	Stable
1	16920000	16940000	-24.7676	-26.3752	-29.2301	B	B	B	BBB	Stable
1	16940000	16960000	-19.549	-20.3837	-15.999	B	B	B	BBB	Stable
1	16960000	16980000	-18.9738	-14.3182	-5.83191	B	B	B	BBB	Stable
1	16980000	17000000	-20.0641	-21.4063	-8.39505	B	B	B	BBB	Stable
1	17000000	17020000	-23.1673	-23.9949	-26.3056	B	B	B	BBB	Stable
1	17020000	17040000	-22.3216	-24.9279	-21.9438	B	B	B	BBB	Stable
1	17040000	17060000	-21.7029	-22.2671	-15.5977	B	B	B	BBB	Stable
1	17060000	17080000	-20.3896	-21.1558	-15.6469	B	B	B	BBB	Stable
1	17080000	17100000	-22.8198	-20.4936	-16.9617	B	B	B	BBB	Stable
1	17100000	17120000	-21.1847	-19.8453	-21.4639	B	B	B	BBB	Stable
1	17120000	17140000	-20.4009	-20.9003	-18.4044	B	B	B	BBB	Stable
1	17140000	17160000	-18.1493	-16.4391	-8.12931	B	B	B	BBB	Stable
1	17160000	17180000	-25.1775	-24.5705	-24.6696	B	B	B	BBB	Stable
1	17180000	17200000	-22.2874	-19.8594	-25.7059	B	B	B	BBB	Stable
1	17200000	17220000	-20.6686	-20.8246	-16.7482	B	B	B	BBB	Stable
1	17220000	17240000	-19.5058	-16.9138	-6.83112	B	B	B	BBB	Stable
1	17240000	17260000	-23.5027	-26.6277	-28.0058	B	B	B	BBB	Stable
1	17260000	17280000	-19.5168	-21.4876	-8.22898	B	B	B	BBB	Stable
1	17280000	17300000	-21.5373	-26.9795	-6.68821	B	B	B	BBB	Stable
1	17300000	17320000	-22.1443	-24.533	-12.1509	B	B	B	BBB	Stable
1	17320000	17340000	-20.094	-22.5577	-15.7154	B	B	B	BBB	Stable
1	17340000	17360000	-20.1184	-23.9348	-8.55053	B	B	B	BBB	Stable
1	17360000	17380000	-21.0152	-19.4317	-4.29268	B	B	B	BBB	Stable
1	17380000	17400000	-19.8417	-20.6262	-9.71355	B	B	B	BBB	Stable
1	17400000	17420000	-23.075	-26.0865	-22.1042	B	B	B	BBB	Stable
1	17420000	17440000	-17.1165	-17.1283	-3.13184	B	B	B	BBB	Stable
1	17440000	17460000	-22.9964	-20.1834	-16.9341	B	B	B	BBB	Stable
1	17460000	17480000	-20.2774	-20.963	-18.1649	B	B	B	BBB	Stable
1	17480000	17500000	-17.295	-18.0522	-6.67168	B	B	B	BBB	Stable
1	17500000	17520000	-23.0151	-26.0678	-30.2361	B	B	B	BBB	Stable
1	17520000	17540000	-18.2941	-17.6234	-19.515	B	B	B	BBB	Stable
1	17540000	17560000	-21.6567	-17.8907	-18.1267	B	B	B	BBB	Stable
1	17560000	17580000	-20.4067	-21.9336	-14.7271	B	B	B	BBB	Stable
1	17580000	17600000	-18.6301	-26.5481	-14.183	B	B	B	BBB	Stable
1	17600000	17620000	-23.3669	-26.4529	-17.5131	B	B	B	BBB	Stable
1	17620000	17640000	-21.4183	-23.7243	-17.2628	B	B	B	BBB	Stable
1	17640000	17660000	-17.9337	-21.0454	-11.8403	B	B	B	BBB	Stable
1	17660000	17680000	-18.8407	-20.9929	-13.9563	B	B	B	BBB	Stable
1	17680000	17700000	-17.0699	-23.5514	-18.3015	B	B	B	BBB	Stable
1	17700000	17720000	-15.9864	-15.8002	-6.26439	B	B	B	BBB	Stable
1	17720000	17740000	-18.0614	-24.9787	-18.8085	B	B	B	BBB	Stable
1	17740000	17760000	-14.9911	-21.4314	-8.71935	B	B	B	BBB	Stable
1	17760000	17780000	-14.2506	-13.9625	-5.62636	B	B	B	BBB	Stable
1	17780000	17800000	-9.3663	-17.1062	-4.08509	B	B	B	BBB	Stable
1	17800000	17820000	-15.779	-18.1484	-14.9221	B	B	B	BBB	Stable
1	17820000	17840000	-19.4384	-23.0721	-24.9772	B	B	B	BBB	Stable
1	17840000	17860000	-29.5204	-33.0443	-17.519	B	B	B	BBB	Stable
1	17860000	17880000	-54.9774	-49.0139	-48.9775	B	B	B	BBB	Stable
1	17880000	17900000	-69.2123	-74.3754	-68.9637	B	B	B	BBB	Stable
1	17900000	17920000	-13.2631	-11.0839	-2.27365	B	B	B	BBB	Stable
1	17920000	17940000	-20.6197	-20.9208	-16.1561	B	B	B	BBB	Stable
1	17940000	17960000	-23.367	-23.8732	-26.6902	B	B	B	BBB	Stable
1	17960000	17980000	-23.816	-26.9556	-30.5039	B	B	B	BBB	Stable
1	17980000	18000000	-20.7241	-23.5425	-13.1882	B	B	B	BBB	Stable
1	18000000	18020000	-18.4216	-17.8888	-13.4672	B	B	B	BBB	Stable
1	18020000	18040000	-22.0413	-27.4109	-25.1945	B	B	B	BBB	Stable
1	18040000	18060000	-22.7644	-28.1248	-26.0805	B	B	B	BBB	Stable
1	18060000	18080000	-21.4596	-14.9104	-8.24408	B	B	B	BBB	Stable
1	18080000	18100000	-19.2712	-23.1784	-10.7582	B	B	B	BBB	Stable
1	18100000	18120000	-22.2369	-19.6067	-8.79833	B	B	B	BBB	Stable
1	18120000	18140000	-20.3711	-20.1921	-13.712	B	B	B	BBB	Stable
1	18140000	18160000	-23.1644	-21.7393	-16.3765	B	B	B	BBB	Stable
1	18160000	18180000	-18.1404	-24.4004	-10.4138	B	B	B	BBB	Stable
1	18180000	18200000	-22.7564	-28.9962	-7.88851	B	B	B	BBB	Stable
1	18200000	18220000	-24.0787	-30.3818	-22.2318	B	B	B	BBB	Stable
1	18220000	18240000	-21.5938	-24.5221	-16.1947	B	B	B	BBB	Stable
1	18240000	18260000	-20.6917	-21.9923	-6.98125	B	B	B	BBB	Stable
1	18260000	18280000	-19.4635	-21.2734	-7.66035	B	B	B	BBB	Stable
1	18280000	18300000	-27.6866	-24.0355	-23.3548	B	B	B	BBB	Stable
1	18300000	18320000	-21.1841	-21.3835	-11.7232	B	B	B	BBB	Stable
1	18320000	18340000	-20.7229	-23.7306	-8.72715	B	B	B	BBB	Stable
1	18340000	18360000	-21.6048	-23.8441	-10.938	B	B	B	BBB	Stable
1	18360000	18380000	-19.777	-21.2591	-6.31059	B	B	B	BBB	Stable
1	18380000	18400000	-23.77	-24.109	-19.1485	B	B	B	BBB	Stable
1	18400000	18420000	-20.663	-22.2709	-8.32913	B	B	B	BBB	Stable
1	18420000	18440000	-20.2845	-23.5427	-10.8699	B	B	B	BBB	Stable
1	18440000	18460000	-24.1216	-29.3767	-22.6148	B	B	B	BBB	Stable
1	18460000	18480000	-21.2491	-21.924	-13.0235	B	B	B	BBB	Stable
1	18480000	18500000	-21.8726	-23.1399	-7.53613	B	B	B	BBB	Stable
1	18500000	18520000	-23.5613	-22.9742	-13.9492	B	B	B	BBB	Stable
1	18520000	18540000	-23.8351	-23.2516	-21.5058	B	B	B	BBB	Stable
1	18540000	18560000	-19.0532	-19.5658	-8.45174	B	B	B	BBB	Stable
1	18560000	18580000	-21.9931	-24.6619	-13.2591	B	B	B	BBB	Stable
1	18580000	18600000	-25.6036	-26.4981	-28.0106	B	B	B	BBB	Stable
1	18600000	18620000	-20.8991	-21.7607	-10.1443	B	B	B	BBB	Stable
1	18620000	18640000	-20.2525	-23.8463	-11.4923	B	B	B	BBB	Stable
1	18640000	18660000	-21.814	-24.5271	-11.35	B	B	B	BBB	Stable
1	18660000	18680000	-23.3198	-31.5075	-25.8586	B	B	B	BBB	Stable
1	18680000	18700000	-22.053	-27.1075	-18.9477	B	B	B	BBB	Stable
1	18700000	18720000	-20.7765	-27.0575	-20.5608	B	B	B	BBB	Stable
1	18720000	18740000	-21.8635	-25.3865	-24.5297	B	B	B	BBB	Stable
1	18740000	18760000	-21.7043	-21.1119	-13.2168	B	B	B	BBB	Stable
1	18760000	18780000	-18.7934	-24.2487	-6.67701	B	B	B	BBB	Stable
1	18780000	18800000	-20.6804	-25.9128	-26.6861	B	B	B	BBB	Stable
1	18800000	18820000	-15.0431	-22.6551	-4.76343	B	B	B	BBB	Stable
1	18820000	18840000	-21.4078	-25.6313	-20.2809	B	B	B	BBB	Stable
1	18840000	18860000	-22.8296	-26.4225	-26.8046	B	B	B	BBB	Stable
1	18860000	18880000	-22.1565	-28.3808	-21.7602	B	B	B	BBB	Stable
1	18880000	18900000	-18.8363	-27.4511	-22.1118	B	B	B	BBB	Stable
1	18900000	18920000	-17.6599	-25.2228	-16.8394	B	B	B	BBB	Stable
1	18920000	18940000	-11.1389	-15.2684	-9.98385	B	B	B	BBB	Stable
1	18940000	18960000	-3.67124	-9.03875	11.2243	B	B	A	BBA	Dynamic
1	18960000	18980000	-7.43435	-10.1426	6.43643	B	B	A	BBA	Dynamic
1	18980000	19000000	-2.27365	-5.60652	16.375	B	B	A	BBA	Dynamic
1	19000000	19020000	-8.91808	-8.83835	-2.10129	B	B	B	BBB	Stable
1	19020000	19040000	-12.3133	-14.2709	-10.633	B	B	B	BBB	Stable
1	19040000	19060000	-12.8745	-14.1427	-12.8374	B	B	B	BBB	Stable
1	19060000	19080000	-13.5404	-15.6179	-8.62713	B	B	B	BBB	Stable
1	19080000	19100000	-15.2413	-12.793	-18.8706	B	B	B	BBB	Stable
1	19100000	19120000	-13.9285	-10.7512	-16.9278	B	B	B	BBB	Stable
1	19120000	19140000	-10.6827	-4.34774	-3.50117	B	B	B	BBB	Stable
1	19140000	19160000	-8.05693	-6.90736	5.24547	B	B	A	BBA	Dynamic
1	19160000	19180000	-12.0752	-10.1423	-11.3923	B	B	B	BBB	Stable
1	19180000	19200000	-7.75357	-5.34309	-15.8175	B	B	B	BBB	Stable
1	19200000	19220000	-9.24003	-8.12175	-11.0596	B	B	B	BBB	Stable
1	19220000	19240000	-5.80787	-2.36315	-8.50776	B	B	B	BBB	Stable
1	19240000	19260000	-6.68501	-7.19593	-12.5191	B	B	B	BBB	Stable
1	19260000	19280000	-4.90708	1.26419	3.36104	B	A	A	BAA	Dynamic
1	19280000	19300000	-10.7542	-6.49106	-5.26172	B	B	B	BBB	Stable
1	19300000	19320000	-7.59061	-8.35447	-6.22179	B	B	B	BBB	Stable
1	19320000	19340000	-15.1778	-12.5225	-2.44154	B	B	B	BBB	Stable
1	19340000	19360000	-16.6305	-17.0444	-4.85161	B	B	B	BBB	Stable
1	19360000	19380000	-12.7406	-10.4322	-6.986	B	B	B	BBB	Stable
1	19380000	19400000	-7.21284	-4.37172	4.24349	B	B	A	BBA	Dynamic
1	19400000	19420000	-8.06727	-2.8722	0.0169505	B	B	A	BBA	Dynamic
1	19420000	19440000	-11.9858	-5.00986	-1.51861	B	B	B	BBB	Stable
1	19440000	19460000	-7.52732	-3.67428	4.73574	B	B	A	BBA	Dynamic
1	19460000	19480000	-13.6566	-7.49565	-4.10913	B	B	B	BBB	Stable
1	19480000	19500000	-6.86476	-3.42594	8.83346	B	B	A	BBA	Dynamic
1	19500000	19520000	-13.0785	-9.65826	-14.0937	B	B	B	BBB	Stable
1	19520000	19540000	-10.1814	-5.49447	-4.76137	B	B	B	BBB	Stable
1	19540000	19560000	-9.79207	-6.9902	-8.42298	B	B	B	BBB	Stable
1	19560000	19580000	-8.33084	-4.38045	-0.515123	B	B	B	BBB	Stable
1	19580000	19600000	-9.6021	-2.38218	-5.13929	B	B	B	BBB	Stable
1	19600000	19620000	-9.12282	-4.94421	-3.26699	B	B	B	BBB	Stable
1	19620000	19640000	-6.06064	-5.98177	1.78454	B	B	A	BBA	Dynamic
1	19640000	19660000	-9.22017	-8.98722	4.67624	B	B	A	BBA	Dynamic
1	19660000	19680000	-7.37274	-10.3157	2.87834	B	B	A	BBA	Dynamic
1	19680000	19700000	-10.277	-9.44364	-8.17513	B	B	B	BBB	Stable
1	19700000	19720000	-10.6127	-5.2064	0.678629	B	B	A	BBA	Dynamic
1	19720000	19740000	-11.5626	-4.51563	-7.39246	B	B	B	BBB	Stable
1	19740000	19760000	-9.9224	-8.39791	-6.74253	B	B	B	BBB	Stable
1	19760000	19780000	-9.66051	-6.04591	-10.3056	B	B	B	BBB	Stable
1	19780000	19800000	-9.75307	-3.82991	1.05673	B	B	A	BBA	Dynamic
1	19800000	19820000	-10.6605	-7.89973	-3.28847	B	B	B	BBB	Stable
1	19820000	19840000	-10.22	-6.64728	3.40823	B	B	A	BBA	Dynamic
1	19840000	19860000	-11.7312	-7.84087	-7.21867	B	B	B	BBB	Stable
1	19860000	19880000	-12.6507	-11.0182	-8.77836	B	B	B	BBB	Stable
1	19880000	19900000	-14.3968	-12.7876	-3.81032	B	B	B	BBB	Stable
1	19900000	19920000	-20.2418	-20.5389	-16.3057	B	B	B	BBB	Stable
1	19920000	19940000	-16.8	-12.9642	-14.0648	B	B	B	BBB	Stable
1	19940000	19960000	-14.081	-4.02974	-1.56899	B	B	B	BBB	Stable
1	19960000	19980000	-15.0635	-7.35733	-5.60638	B	B	B	BBB	Stable
1	19980000	20000000	-12.1023	-6.43689	-5.80385	B	B	B	BBB	Stable
1	20000000	20020000	-15.0128	-8.55081	-14.3717	B	B	B	BBB	Stable
1	20020000	20040000	-13.8144	-5.92392	-8.7227	B	B	B	BBB	Stable
1	20040000	20060000	-11.2899	-6.71314	-3.47526	B	B	B	BBB	Stable
1	20060000	20080000	-14.4636	-8.09039	-14.8634	B	B	B	BBB	Stable
1	20080000	20100000	-18.1694	-16.3284	-27.5221	B	B	B	BBB	Stable
1	20100000	20120000	-15.3086	-9.6225	-1.33995	B	B	B	BBB	Stable
1	20120000	20140000	-13.3497	-10.0835	-11.8199	B	B	B	BBB	Stable
1	20140000	20160000	-14.1744	-10.1106	-5.73486	B	B	B	BBB	Stable
1	20160000	20180000	-19.8327	-18.9045	-27.7605	B	B	B	BBB	Stable
1	20180000	20200000	-15.6266	-11.2647	-12.5773	B	B	B	BBB	Stable
1	20200000	20220000	-11.7775	-7.70803	-10.7561	B	B	B	BBB	Stable
1	20220000	20240000	-14.173	-10.1106	-19.3512	B	B	B	BBB	Stable
1	20240000	20260000	-7.67737	-1.36927	1.52258	B	B	A	BBA	Dynamic
1	20260000	20280000	-7.11734	-2.32936	-1.66966	B	B	B	BBB	Stable
1	20280000	20300000	-8.29811	-4.12762	-15.0981	B	B	B	BBB	Stable
1	20300000	20320000	-4.30942	2.35928	4.23636	B	A	A	BAA	Dynamic
1	20320000	20340000	-3.5923	-0.274573	3.30968	B	B	A	BBA	Dynamic
1	20340000	20360000	-4.2825	-1.15167	4.16797	B	B	A	BBA	Dynamic
1	20360000	20380000	-11.1118	-8.95594	-17.8725	B	B	B	BBB	Stable
1	20380000	20400000	-0.754123	-1.10709	8.31534	B	B	A	BBA	Dynamic
1	20400000	20420000	3.1898	0.155007	10.8331	A	A	A	AAA	Stable
1	20420000	20440000	-4.61818	-2.01653	8.65513	B	B	A	BBA	Dynamic
1	20440000	20460000	3.40131	2.96787	10.1266	A	A	A	AAA	Stable
1	20460000	20480000	-6.31373	-8.48846	-12.0818	B	B	B	BBB	Stable
1	20480000	20500000	-1.49941	-8.25579	-7.21976	B	B	B	BBB	Stable
1	20500000	20520000	-4.35475	-5.32809	-8.80042	B	B	B	BBB	Stable
1	20520000	20540000	-6.25857	-9.3045	-3.21031	B	B	B	BBB	Stable
1	20540000	20560000	-0.802698	-1.99742	11.0955	B	B	A	BBA	Dynamic
1	20560000	20580000	-9.07805	-9.26104	-5.29323	B	B	B	BBB	Stable
1	20580000	20600000	-3.8016	-3.21755	16.1937	B	B	A	BBA	Dynamic
1	20600000	20620000	-9.71423	-13.7544	1.53254	B	B	A	BBA	Dynamic
1	20620000	20640000	-8.28867	-11.7102	8.21218	B	B	A	BBA	Dynamic
1	20640000	20660000	-6.33665	-13.5204	-8.96009	B	B	B	BBB	Stable
1	20660000	20680000	-2.78649	-9.44277	2.49139	B	B	A	BBA	Dynamic
1	20680000	20700000	-0.982185	-5.75441	13.6069	B	B	A	BBA	Dynamic
1	20700000	20720000	0.978742	-2.17228	22.9465	A	B	A	ABA	Dynamic
1	20720000	20740000	1.95869	-7.98386	8.33098	A	B	A	ABA	Dynamic
1	20740000	20760000	0.877034	-1.86798	7.3726	A	B	A	ABA	Dynamic
1	20760000	20780000	-3.39047	-2.70397	-1.24562	B	B	B	BBB	Stable
1	20780000	20800000	6.77112	4.48958	23.1983	A	A	A	AAA	Stable
1	20800000	20820000	2.69463	-2.06588	18.9164	A	B	A	ABA	Dynamic
1	20820000	20840000	4.31208	1.56206	24.6223	A	A	A	AAA	Stable
1	20840000	20860000	0.0169794	-7.97534	8.33184	A	B	A	ABA	Dynamic
1	20860000	20880000	4.4338	1.09044	21.5027	A	A	A	AAA	Stable
1	20880000	20900000	-1.68602	-9.76784	1.93937	B	B	A	BBA	Dynamic
1	20900000	20920000	-4.37262	-5.41389	2.56005	B	B	A	BBA	Dynamic
1	20920000	20940000	-4.58824	-9.45892	-0.3244	B	B	B	BBB	Stable
1	20940000	20960000	-9.38815	-17.3656	-1.71657	B	B	B	BBB	Stable
1	20960000	20980000	-13.7	-18.4435	-11.608	B	B	B	BBB	Stable
1	20980000	21000000	-13.4116	-16.1647	-10.2503	B	B	B	BBB	Stable
1	21000000	21020000	-10.9713	-16.2788	-6.16925	B	B	B	BBB	Stable
1	21020000	21040000	-14.1266	-15.0845	-6.81889	B	B	B	BBB	Stable
1	21040000	21060000	-18.0943	-20.1866	-20.4712	B	B	B	BBB	Stable
1	21060000	21080000	-20.2604	-26.5286	-29.3451	B	B	B	BBB	Stable
1	21080000	21100000	-18.4514	-19.2574	-21.9888	B	B	B	BBB	Stable
1	21100000	21120000	-22.6073	-22.5575	-28.5478	B	B	B	BBB	Stable
1	21120000	21140000	-17.6869	-19.0944	-13.7077	B	B	B	BBB	Stable
1	21140000	21160000	-15.9396	-10.688	-13.2893	B	B	B	BBB	Stable
1	21160000	21180000	-23.0413	-17.8061	-10.9584	B	B	B	BBB	Stable
1	21180000	21200000	-16.5737	-15.8807	-13.0698	B	B	B	BBB	Stable
1	21200000	21220000	-22.6097	-21.0463	-30.5031	B	B	B	BBB	Stable
1	21220000	21240000	-20.8881	-23.3254	-28.7259	B	B	B	BBB	Stable
1	21240000	21260000	-17.8746	-18.5512	-9.91239	B	B	B	BBB	Stable
1	21260000	21280000	-20.2913	-20.863	-28.6809	B	B	B	BBB	Stable
1	21280000	21300000	-19.5595	-21.9195	-15.2352	B	B	B	BBB	Stable
1	21300000	21320000	-19.3989	-18.6814	-10.4102	B	B	B	BBB	Stable
1	21320000	21340000	-16.3336	-15.2314	-10.0664	B	B	B	BBB	Stable
1	21340000	21360000	-19.3706	-21.1886	-17.8162	B	B	B	BBB	Stable
1	21360000	21380000	-17.7821	-24.5403	-19.8809	B	B	B	BBB	Stable
1	21380000	21400000	-20.2922	-12.5633	-9.16616	B	B	B	BBB	Stable
1	21400000	21420000	-19.7765	-24.3423	-26.3154	B	B	B	BBB	Stable
1	21420000	21440000	-18.0435	-15.2071	-4.34866	B	B	B	BBB	Stable
1	21440000	21460000	-15.7679	-16.159	-3.29147	B	B	B	BBB	Stable
1	21460000	21480000	-17.8703	-21.2053	-12.1434	B	B	B	BBB	Stable
1	21480000	21500000	-17.3977	-20.1177	-9.90888	B	B	B	BBB	Stable
1	21500000	21520000	-18.0939	-19.2028	-17.2142	B	B	B	BBB	Stable
1	21520000	21540000	-17.7702	-14.0859	-5.75945	B	B	B	BBB	Stable
1	21540000	21560000	-15.9732	-18.1229	-4.72109	B	B	B	BBB	Stable
1	21560000	21580000	-16.9461	-14.4733	-7.60273	B	B	B	BBB	Stable
1	21580000	21600000	-19.6889	-16.1152	-11.4469	B	B	B	BBB	Stable
1	21600000	21620000	-22.2366	-24.2594	-26.0592	B	B	B	BBB	Stable
1	21620000	21640000	-18.7948	-21.9814	-24.5248	B	B	B	BBB	Stable
1	21640000	21660000	-26.9036	-24.1267	-14.4643	B	B	B	BBB	Stable
1	21660000	21680000	-51.2105	-57.2102	-40.634	B	B	B	BBB	Stable
1	21680000	21700000	-18.5247	-20.5628	-10.8401	B	B	B	BBB	Stable
1	21700000	21720000	-19.445	-20.5337	-19.853	B	B	B	BBB	Stable
1	21720000	21740000	-17.4312	-19.4759	-12.1874	B	B	B	BBB	Stable
1	21740000	21760000	-17.9537	-16.686	-12.8112	B	B	B	BBB	Stable
1	21760000	21780000	-17.3373	-12.0686	-5.81404	B	B	B	BBB	Stable
1	21780000	21800000	-21.3083	-25.0548	-27.5475	B	B	B	BBB	Stable
1	21800000	21820000	-17.1457	-20.7127	-16.3499	B	B	B	BBB	Stable
1	21820000	21840000	-20.6158	-23.223	-24.1596	B	B	B	BBB	Stable
1	21840000	21860000	-17.9072	-23.09	-23.6645	B	B	B	BBB	Stable
1	21860000	21880000	-14.8178	-17.8251	-9.64806	B	B	B	BBB	Stable
1	21880000	21900000	-11.1967	-16.2706	-3.72491	B	B	B	BBB	Stable
1	21900000	21920000	-13.545	-16.5761	-4.01785	B	B	B	BBB	Stable
1	21920000	21940000	-13.5759	-17.7684	-2.29715	B	B	B	BBB	Stable
1	21940000	21960000	-14.0709	-11.9389	-3.73505	B	B	B	BBB	Stable
1	21960000	21980000	-16.2994	-18.1935	-11.8967	B	B	B	BBB	Stable
1	21980000	22000000	-15.2836	-20.9546	-16.8255	B	B	B	BBB	Stable
1	22000000	22020000	-14.5053	-13.3284	-6.61264	B	B	B	BBB	Stable
1	22020000	22040000	-8.61336	-7.04622	1.97281	B	B	A	BBA	Dynamic
1	22040000	22060000	-12.7288	-9.30535	-8.9518	B	B	B	BBB	Stable
1	22060000	22080000	-11.82	-8.61657	-2.18416	B	B	B	BBB	Stable
1	22080000	22100000	-14.3715	-12.4119	-9.59741	B	B	B	BBB	Stable
1	22100000	22120000	-12.6105	-8.42345	-2.47952	B	B	B	BBB	Stable
1	22120000	22140000	-17.3501	-18.0701	-24.5013	B	B	B	BBB	Stable
1	22140000	22160000	-15.1407	-14.4605	-7.3991	B	B	B	BBB	Stable
1	22160000	22180000	-18.696	-20.9741	-24.5795	B	B	B	BBB	Stable
1	22180000	22200000	-16.5137	-21.6055	-26.2211	B	B	B	BBB	Stable
1	22200000	22220000	-17.6873	-20.3263	-21.8372	B	B	B	BBB	Stable
1	22220000	22240000	-12.4067	-19.2318	-7.27384	B	B	B	BBB	Stable
1	22240000	22260000	-9.10929	-9.40322	1.15988	B	B	A	BBA	Dynamic
1	22260000	22280000	-14.7891	-15.162	-26.0453	B	B	B	BBB	Stable
1	22280000	22300000	-14.3014	-16.4331	-16.9902	B	B	B	BBB	Stable
1	22300000	22320000	-8.05686	-9.39809	-0.65091	B	B	B	BBB	Stable
1	22320000	22340000	-6.62221	-7.78189	1.50954	B	B	A	BBA	Dynamic
1	22340000	22360000	-5.98175	-10.8543	-1.84875	B	B	B	BBB	Stable
1	22360000	22380000	-6.90899	-14.4492	-7.95594	B	B	B	BBB	Stable
1	22380000	22400000	-6.52561	-12.6665	-2.24727	B	B	B	BBB	Stable
1	22400000	22420000	-10.9204	-14.6244	-14.0965	B	B	B	BBB	Stable
1	22420000	22440000	-8.20193	-13.9666	-11.3805	B	B	B	BBB	Stable
1	22440000	22460000	-7.81027	-8.27162	1.11648	B	B	A	BBA	Dynamic
1	22460000	22480000	-7.70331	-8.9439	1.59218	B	B	A	BBA	Dynamic
1	22480000	22500000	-12.1073	-12.3922	-13.2258	B	B	B	BBB	Stable
1	22500000	22520000	-6.12597	-7.31079	2.14402	B	B	A	BBA	Dynamic
1	22520000	22540000	-12.1052	-10.3134	-14.9428	B	B	B	BBB	Stable
1	22540000	22560000	-7.5687	-6.21953	-0.0509808	B	B	B	BBB	Stable
1	22560000	22580000	-9.21285	-6.35889	-12.2978	B	B	B	BBB	Stable
1	22580000	22600000	-11.4159	-7.44344	-12.5748	B	B	B	BBB	Stable
1	22600000	22620000	-8.13721	-5.37076	-1.75725	B	B	B	BBB	Stable
1	22620000	22640000	-12.9876	-11.2764	-14.9212	B	B	B	BBB	Stable
1	22640000	22660000	-7.4422	-6.25877	-0.486153	B	B	B	BBB	Stable
1	22660000	22680000	-10.0584	-10.0913	-6.39362	B	B	B	BBB	Stable
1	22680000	22700000	-5.09432	-4.54646	0.486064	B	B	A	BBA	Dynamic
1	22700000	22720000	-10.6386	-7.54526	-10.5891	B	B	B	BBB	Stable
1	22720000	22740000	-11.0493	-11.8413	-11.7153	B	B	B	BBB	Stable
1	22740000	22760000	-12.0741	-9.82411	-15.083	B	B	B	BBB	Stable
1	22760000	22780000	-11.2543	-6.18216	-6.65931	B	B	B	BBB	Stable
1	22780000	22800000	-14.0283	-14.0496	-30.0438	B	B	B	BBB	Stable
1	22800000	22820000	-13.0993	-11.6575	-14.6895	B	B	B	BBB	Stable
1	22820000	22840000	-13.0785	-10.6805	-14.1631	B	B	B	BBB	Stable
1	22840000	22860000	-13.706	-10.5628	-10.0112	B	B	B	BBB	Stable
1	22860000	22880000	-16.3297	-12.045	-26.0354	B	B	B	BBB	Stable
1	22880000	22900000	-7.43014	-4.68082	1.28813	B	B	A	BBA	Dynamic
1	22900000	22920000	-12.5381	-9.15948	-21.4736	B	B	B	BBB	Stable
1	22920000	22940000	-15.5939	-9.55923	-16.4397	B	B	B	BBB	Stable
1	22940000	22960000	-12.9342	-6.85949	-21.0762	B	B	B	BBB	Stable
1	22960000	22980000	-10.0215	-10.2572	-16.665	B	B	B	BBB	Stable
1	22980000	23000000	-11.9724	-10.0901	-14.4171	B	B	B	BBB	Stable
1	23000000	23020000	-16.7722	-13.8812	-26.5147	B	B	B	BBB	Stable
1	23020000	23040000	-10.6815	-5.31214	-3.7265	B	B	B	BBB	Stable
1	23040000	23060000	-13.2563	-9.28132	-16.067	B	B	B	BBB	Stable
1	23060000	23080000	-13.8318	-11.9815	-7.42735	B	B	B	BBB	Stable
1	23080000	23100000	-15.4541	-11.6174	-10.3841	B	B	B	BBB	Stable
1	23100000	23120000	-17.3007	-12.655	-23.9739	B	B	B	BBB	Stable
1	23120000	23140000	-11.3583	-5.29622	-3.12166	B	B	B	BBB	Stable
1	23140000	23160000	-6.30091	2.00647	-0.735082	B	A	B	BAB	Dynamic
1	23160000	23180000	-11.7334	-1.73954	-1.2583	B	B	B	BBB	Stable
1	23180000	23200000	-14.2394	-7.72112	-20.9838	B	B	B	BBB	Stable
1	23200000	23220000	-10.3897	-4.12634	-5.48616	B	B	B	BBB	Stable
1	23220000	23240000	-13.2658	-7.33426	-13.0146	B	B	B	BBB	Stable
1	23240000	23260000	-12.3362	-9.29231	-22.3425	B	B	B	BBB	Stable
1	23260000	23280000	-11.9957	-9.40127	-15.7446	B	B	B	BBB	Stable
1	23280000	23300000	-13.7475	-14.9213	-20.5382	B	B	B	BBB	Stable
1	23300000	23320000	-11.6725	-5.57743	-17.1209	B	B	B	BBB	Stable
1	23320000	23340000	-8.40309	-9.00173	-9.82816	B	B	B	BBB	Stable
1	23340000	23360000	-5.00621	-8.95971	4.42083	B	B	A	BBA	Dynamic
1	23360000	23380000	-3.45512	-4.97817	-0.184534	B	B	B	BBB	Stable
1	23380000	23400000	-2.68916	-7.7969	-10.4773	B	B	B	BBB	Stable
1	23400000	23420000	-5.28234	-6.08639	-7.39023	B	B	B	BBB	Stable
1	23420000	23440000	-2.82611	-3.47894	2.37242	B	B	A	BBA	Dynamic
1	23440000	23460000	-5.18158	-6.53454	-10.8453	B	B	B	BBB	Stable
1	23460000	23480000	-5.9777	-11.7571	-16.2365	B	B	B	BBB	Stable
1	23480000	23500000	-7.27559	-7.1738	-4.33313	B	B	B	BBB	Stable
1	23500000	23520000	-11.2028	-10.8892	-13.0575	B	B	B	BBB	Stable
1	23520000	23540000	-3.40782	-4.30653	-0.202584	B	B	B	BBB	Stable
1	23540000	23560000	-2.81019	-2.8321	2.69078	B	B	A	BBA	Dynamic
1	23560000	23580000	-0.547712	1.41412	11.2313	B	A	A	BAA	Dynamic
1	23580000	23600000	-5.2994	-4.03637	1.46818	B	B	A	BBA	Dynamic
1	23600000	23620000	-7.07234	-7.46936	-9.21321	B	B	B	BBB	Stable
1	23620000	23640000	-8.43589	-8.23927	-8.94437	B	B	B	BBB	Stable
1	23640000	23660000	-8.59442	-2.04606	-0.353612	B	B	B	BBB	Stable
1	23660000	23680000	-12.1542	-9.89261	-8.89937	B	B	B	BBB	Stable
1	23680000	23700000	-15.5534	-14.8019	-18.6088	B	B	B	BBB	Stable
1	23700000	23720000	-13.7832	-6.00421	-14.2872	B	B	B	BBB	Stable
1	23720000	23740000	-12.7665	-4.35485	-11.0992	B	B	B	BBB	Stable
1	23740000	23760000	-9.65371	-2.29621	-1.4471	B	B	B	BBB	Stable
1	23760000	23780000	-11.6254	-5.45457	-6.84937	B	B	B	BBB	Stable
1	23780000	23800000	-13.5602	-5.26842	-3.03226	B	B	B	BBB	Stable
1	23800000	23820000	-12.0347	1.21725	-5.70493	B	A	B	BAB	Dynamic
1	23820000	23840000	-14.3824	-2.35954	0.940061	B	B	A	BBA	Dynamic
1	23840000	23860000	-18.0258	-6.95334	-15.934	B	B	B	BBB	Stable
1	23860000	23880000	-11.3882	-5.5701	-6.89618	B	B	B	BBB	Stable
1	23880000	23900000	-17.6023	-11.8768	-19.556	B	B	B	BBB	Stable
1	23900000	23920000	-17.7139	-14.5409	-12.6406	B	B	B	BBB	Stable
1	23920000	23940000	-17.2907	-12.2115	-12.8017	B	B	B	BBB	Stable
1	23940000	23960000	-18.7985	-10.4382	-9.76822	B	B	B	BBB	Stable
1	23960000	23980000	-13.5181	-4.29297	-3.72926	B	B	B	BBB	Stable
1	23980000	24000000	-18.2277	-13.7197	-22.1343	B	B	B	BBB	Stable
1	24000000	24020000	-19.2692	-11.1447	-18.5604	B	B	B	BBB	Stable
1	24020000	24040000	-13.5755	-6.5885	-4.65531	B	B	B	BBB	Stable
1	24040000	24060000	-13.7765	-7.05049	-3.0036	B	B	B	BBB	Stable
1	24060000	24080000	-12.8275	-5.30175	-1.57002	B	B	B	BBB	Stable
1	24080000	24100000	-15.4826	-10.2518	-20.2969	B	B	B	BBB	Stable
1	24100000	24120000	-15.2786	-5.85585	-7.25646	B	B	B	BBB	Stable
1	24120000	24140000	-14.4369	-8.55266	-13.4917	B	B	B	BBB	Stable
1	24140000	24160000	-12.2338	-5.76037	-2.28482	B	B	B	BBB	Stable
1	24160000	24180000	-9.74616	-2.56668	-1.44385	B	B	B	BBB	Stable
1	24180000	24200000	-16.319	-11.3322	-20.0482	B	B	B	BBB	Stable
1	24200000	24220000	-12.1616	-3.80914	-3.09818	B	B	B	BBB	Stable
1	24220000	24240000	-13.5244	-6.2384	-1.64603	B	B	B	BBB	Stable
1	24240000	24260000	-17.515	-13.2353	-23.3329	B	B	B	BBB	Stable
1	24260000	24280000	-20.6089	-13.6284	-22.8903	B	B	B	BBB	Stable
1	24280000	24300000	-12.3315	-6.84412	1.96671	B	B	A	BBA	Dynamic
1	24300000	24320000	-16.4664	-3.52543	-9.43589	B	B	B	BBB	Stable
1	24320000	24340000	-14.9688	-5.10543	-1.16005	B	B	B	BBB	Stable
1	24340000	24360000	-14.3948	-9.73557	-10.1123	B	B	B	BBB	Stable
1	24360000	24380000	-16.9322	-10.4698	-17.3291	B	B	B	BBB	Stable
1	24380000	24400000	-15.2236	-11.2767	-11.7603	B	B	B	BBB	Stable
1	24400000	24420000	-14.8577	-6.00362	-10.033	B	B	B	BBB	Stable
1	24420000	24440000	-15.7947	-5.92052	-11.0839	B	B	B	BBB	Stable
1	24440000	24460000	-11.4419	-3.56879	-2.926	B	B	B	BBB	Stable
1	24460000	24480000	-9.69904	-0.728849	6.2342	B	B	A	BBA	Dynamic
1	24480000	24500000	-12.3085	-6.52196	-12.6225	B	B	B	BBB	Stable
1	24500000	24520000	-10.4977	-2.14563	4.46812	B	B	A	BBA	Dynamic
1	24520000	24540000	-11.1929	-1.01031	-13.2572	B	B	B	BBB	Stable
1	24540000	24560000	-11.6539	-1.7036	-13.681	B	B	B	BBB	Stable
1	24560000	24580000	-11.4776	0.874328	-7.16815	B	A	B	BAB	Dynamic
1	24580000	24600000	-7.16083	5.06086	2.54096	B	A	A	BAA	Dynamic
1	24600000	24620000	-12.5939	-4.02765	-13.4333	B	B	B	BBB	Stable
1	24620000	24640000	-11.7535	0.553674	-8.96279	B	A	B	BAB	Dynamic
1	24640000	24660000	-6.3747	5.52582	14.7713	B	A	A	BAA	Dynamic
1	24660000	24680000	-6.0253	-1.00224	4.62649	B	B	A	BBA	Dynamic
1	24680000	24700000	-10.3107	-7.05839	2.43767	B	B	A	BBA	Dynamic
1	24700000	24720000	-12.2531	-5.91665	-13.9488	B	B	B	BBB	Stable
1	24720000	24740000	-14.8047	-6.60509	-17.72	B	B	B	BBB	Stable
1	24740000	24760000	-8.02375	4.11358	1.78192	B	A	A	BAA	Dynamic
1	24760000	24780000	-7.58479	-2.3024	0.217772	B	B	A	BBA	Dynamic
1	24780000	24800000	-7.88644	1.45474	-3.1568	B	A	B	BAB	Dynamic
1	24800000	24820000	-11.2257	-0.117283	-1.1222	B	B	B	BBB	Stable
1	24820000	24840000	-7.71338	2.40028	7.05577	B	A	A	BAA	Dynamic
1	24840000	24860000	-4.26394	-5.90762	10.2609	B	B	A	BBA	Dynamic
1	24860000	24880000	-4.15999	-1.76372	9.38258	B	B	A	BBA	Dynamic
1	24880000	24900000	-0.403859	-0.544967	8.76792	B	B	A	BBA	Dynamic
1	24900000	24920000	2.23486	3.15608	18.4709	A	A	A	AAA	Stable
1	24920000	24940000	-2.99799	-1.83738	-3.32411	B	B	B	BBB	Stable
1	24940000	24960000	2.0216	4.38138	19.9513	A	A	A	AAA	Stable
1	24960000	24980000	-1.23432	3.5354	13.7029	B	A	A	BAA	Dynamic
1	24980000	25000000	-4.03767	1.62015	5.41278	B	A	A	BAA	Dynamic
1	25000000	25020000	-2.85498	2.18188	4.55957	B	A	A	BAA	Dynamic
1	25020000	25040000	1.94859	0.984137	19.9305	A	A	A	AAA	Stable
1	25040000	25060000	-5.36765	-5.16769	-3.1085	B	B	B	BBB	Stable
1	25060000	25080000	-4.17464	-5.22761	-4.2206	B	B	B	BBB	Stable
1	25080000	25100000	1.19415	5.12511	3.32172	A	A	A	AAA	Stable
1	25100000	25120000	-4.32601	1.58468	-6.24178	B	A	B	BAB	Dynamic
1	25120000	25140000	-4.03267	-6.85705	-12.432	B	B	B	BBB	Stable
1	25140000	25160000	-0.0926602	-2.04424	10.3193	B	B	A	BBA	Dynamic
1	25160000	25180000	-5.47989	-1.43162	7.97565	B	B	A	BBA	Dynamic
1	25180000	25200000	-5.01462	-1.11021	13.7629	B	B	A	BBA	Dynamic
1	25200000	25220000	-8.49838	-4.50772	-3.01615	B	B	B	BBB	Stable
1	25220000	25240000	-7.42537	-0.0966013	4.66816	B	B	A	BBA	Dynamic
1	25240000	25260000	-9.80792	-0.00401303	-1.66542	B	B	B	BBB	Stable
1	25260000	25280000	-7.34259	-0.995313	2.86459	B	B	A	BBA	Dynamic
1	25280000	25300000	-9.29317	-4.2426	-4.60862	B	B	B	BBB	Stable
1	25300000	25320000	-8.31683	-6.77687	2.89672	B	B	A	BBA	Dynamic
1	25320000	25340000	-14.3867	-10.1705	-4.53511	B	B	B	BBB	Stable
1	25340000	25360000	-10.6049	-8.73408	-10.8588	B	B	B	BBB	Stable
1	25360000	25380000	-13.8999	-10.5262	-4.13026	B	B	B	BBB	Stable
1	25380000	25400000	-13.9654	-10.245	-7.53085	B	B	B	BBB	Stable
1	25400000	25420000	-17.4023	-11.9684	-21.9232	B	B	B	BBB	Stable
1	25420000	25440000	-18.0231	-13.0433	-26.3632	B	B	B	BBB	Stable
1	25440000	25460000	-16.9777	-10.1697	-14.4309	B	B	B	BBB	Stable
1	25460000	25480000	-16.7297	-12.6048	-15.633	B	B	B	BBB	Stable
1	25480000	25500000	-16.6856	-5.37991	-2.96149	B	B	B	BBB	Stable
1	25500000	25520000	-14.4401	-8.85878	-11.3932	B	B	B	BBB	Stable
1	25520000	25540000	-19.6097	-13.246	-25.5201	B	B	B	BBB	Stable
1	25540000	25560000	-17.2388	-11.3721	-23.0756	B	B	B	BBB	Stable
1	25560000	25580000	-17.1412	-8.95013	-17.1493	B	B	B	BBB	Stable
1	25580000	25600000	-11.2135	-2.72343	-2.15424	B	B	B	BBB	Stable
1	25600000	25620000	-16.1541	-5.69214	-8.15033	B	B	B	BBB	Stable
1	25620000	25640000	-15.3762	-7.55302	-10.7897	B	B	B	BBB	Stable
1	25640000	25660000	-11.4073	-3.96912	-8.62317	B	B	B	BBB	Stable
1	25660000	25680000	-14.0549	-6.06395	-15.1404	B	B	B	BBB	Stable
1	25680000	25700000	-16.0961	-13.3005	-18.9754	B	B	B	BBB	Stable
1	25700000	25720000	-11.6648	-2.59836	-0.876236	B	B	B	BBB	Stable
1	25720000	25740000	-17.8289	-7.71472	-17.9566	B	B	B	BBB	Stable
1	25740000	25760000	-9.66295	-4.23695	-1.03381	B	B	B	BBB	Stable
1	25760000	25780000	-16.3259	-6.48884	-15.2597	B	B	B	BBB	Stable
1	25780000	25800000	-15.0551	-6.71585	-10.0327	B	B	B	BBB	Stable
1	25800000	25820000	-16.0811	-10.6127	-19.2195	B	B	B	BBB	Stable
1	25820000	25840000	-15.589	-6.9671	-14.4623	B	B	B	BBB	Stable
1	25840000	25860000	-12.1575	-0.0736476	1.55404	B	B	A	BBA	Dynamic
1	25860000	25880000	-8.85766	-10.4062	-4.12025	B	B	B	BBB	Stable
1	25880000	25900000	-10.6767	-2.51501	-3.71875	B	B	B	BBB	Stable
1	25900000	25920000	-9.85001	-5.28499	9.67909	B	B	A	BBA	Dynamic
1	25920000	25940000	-10.0811	0.422283	12.4191	B	A	A	BAA	Dynamic
1	25940000	25960000	-8.00241	-2.20204	11.3765	B	B	A	BBA	Dynamic
1	25960000	25980000	-13.9577	-7.06004	-3.71938	B	B	B	BBB	Stable
1	25980000	26000000	-10.1057	-8.91774	1.27898	B	B	A	BBA	Dynamic
1	26000000	26020000	-11.0888	-3.12145	-3.61062	B	B	B	BBB	Stable
1	26020000	26040000	-14.0445	-9.82627	-15.3446	B	B	B	BBB	Stable
1	26040000	26060000	-10.6292	-3.3135	-0.187112	B	B	B	BBB	Stable
1	26060000	26080000	-12.7679	-12.225	-6.18557	B	B	B	BBB	Stable
1	26080000	26100000	-8.0211	-8.04137	3.17106	B	B	A	BBA	Dynamic
1	26100000	26120000	-9.64472	-8.93844	-9.47369	B	B	B	BBB	Stable
1	26120000	26140000	-12.44	-11.1326	-15.9407	B	B	B	BBB	Stable
1	26140000	26160000	-9.50689	-4.65025	0.704044	B	B	A	BBA	Dynamic
1	26160000	26180000	-10.4712	-1.4484	2.60255	B	B	A	BBA	Dynamic
1	26180000	26200000	-13.601	-8.14792	-19.7383	B	B	B	BBB	Stable
1	26200000	26220000	-5.50733	-9.49897	8.09302	B	B	A	BBA	Dynamic
1	26220000	26240000	-10.435	-4.86054	-0.700319	B	B	B	BBB	Stable
1	26240000	26260000	-9.62698	-8.64794	4.07807	B	B	A	BBA	Dynamic
1	26260000	26280000	-11.9095	-8.54305	-13.0283	B	B	B	BBB	Stable
1	26280000	26300000	-12.532	-8.3027	-6.26739	B	B	B	BBB	Stable
1	26300000	26320000	-9.0927	-11.5531	-1.91601	B	B	B	BBB	Stable
1	26320000	26340000	-10.6368	-10.5918	-11.771	B	B	B	BBB	Stable
1	26340000	26360000	-8.84434	-5.829	-6.77535	B	B	B	BBB	Stable
1	26360000	26380000	-5.63071	-1.16104	1.57365	B	B	A	BBA	Dynamic
1	26380000	26400000	-6.92522	-1.54299	1.49222	B	B	A	BBA	Dynamic
1	26400000	26420000	-9.2681	-4.71372	-4.48667	B	B	B	BBB	Stable
1	26420000	26440000	-11.1911	-7.96787	-10.814	B	B	B	BBB	Stable
1	26440000	26460000	-12.0909	-14.9572	-19.4573	B	B	B	BBB	Stable
1	26460000	26480000	-15.8318	-13.2364	-15.8286	B	B	B	BBB	Stable
1	26480000	26500000	-14.007	-14.116	-12.6899	B	B	B	BBB	Stable
1	26500000	26520000	-17.6282	-15.6378	-28.1898	B	B	B	BBB	Stable
1	26520000	26540000	-13.6611	-10.6916	-20.8774	B	B	B	BBB	Stable
1	26540000	26560000	-10.5744	-9.66013	-2.82798	B	B	B	BBB	Stable
1	26560000	26580000	-14.6339	-11.5516	-16.2147	B	B	B	BBB	Stable
1	26580000	26600000	-16.3742	-13.668	-21.8661	B	B	B	BBB	Stable
1	26600000	26620000	-15.6719	-15.4378	-17.7385	B	B	B	BBB	Stable
1	26620000	26640000	-11.8005	-10.3913	-8.70923	B	B	B	BBB	Stable
1	26640000	26660000	-6.86542	-6.04471	-9.22603	B	B	B	BBB	Stable
1	26660000	26680000	-12.4007	-6.93274	-20.1782	B	B	B	BBB	Stable
1	26680000	26700000	-7.19627	-3.16962	-7.45425	B	B	B	BBB	Stable
1	26700000	26720000	-13.4322	-6.7054	-10.1233	B	B	B	BBB	Stable
1	26720000	26740000	-9.76825	-2.51508	-5.195	B	B	B	BBB	Stable
1	26740000	26760000	-6.72403	0.191144	1.77788	B	A	A	BAA	Dynamic
1	26760000	26780000	-11.7635	-8.75682	-20.9906	B	B	B	BBB	Stable
1	26780000	26800000	-13.0266	-10.4424	-14.971	B	B	B	BBB	Stable
1	26800000	26820000	-10.307	-11.2098	-13.6139	B	B	B	BBB	Stable
1	26820000	26840000	-7.31747	-9.03744	-2.23144	B	B	B	BBB	Stable
1	26840000	26860000	-10.0299	-9.09298	-16.6516	B	B	B	BBB	Stable
1	26860000	26880000	-13.1157	-14.1695	-21.1997	B	B	B	BBB	Stable
1	26880000	26900000	-3.95302	-1.63351	1.37397	B	B	A	BBA	Dynamic
1	26900000	26920000	-8.6853	-10.3411	-16.945	B	B	B	BBB	Stable
1	26920000	26940000	-5.83057	-1.59157	-5.35668	B	B	B	BBB	Stable
1	26940000	26960000	-4.44391	-4.59109	-4.09799	B	B	B	BBB	Stable
1	26960000	26980000	-9.07614	-7.71419	-14.8057	B	B	B	BBB	Stable
1	26980000	27000000	-9.66508	-5.57943	-6.96603	B	B	B	BBB	Stable
1	27000000	27020000	-7.39037	-8.4574	-11.3058	B	B	B	BBB	Stable
1	27020000	27040000	-10.5913	-11.732	-19.7802	B	B	B	BBB	Stable
1	27040000	27060000	-2.85608	-9.30215	-4.44647	B	B	B	BBB	Stable
1	27060000	27080000	-0.373772	2.25191	5.49714	B	A	A	BAA	Dynamic
1	27080000	27100000	-1.70486	-7.49772	-1.21526	B	B	B	BBB	Stable
1	27100000	27120000	-1.4757	-2.37729	0.0338738	B	B	A	BBA	Dynamic
1	27120000	27140000	-5.12702	-1.35204	-7.53536	B	B	B	BBB	Stable
1	27140000	27160000	6.05887	3.3757	12.0662	A	A	A	AAA	Stable
1	27160000	27180000	2.9538	-5.10506	-7.40925	A	B	B	ABB	Dynamic
1	27180000	27200000	7.68127	6.07623	12.9146	A	A	A	AAA	Stable
1	27200000	27220000	7.84218	4.73657	9.07065	A	A	A	AAA	Stable
1	27220000	27240000	7.84689	0.820981	6.78042	A	A	A	AAA	Stable
1	27240000	27260000	-0.371593	-6.31722	-13.0645	B	B	B	BBB	Stable
1	27260000	27280000	3.38794	-0.317902	0.840617	A	B	A	ABA	Dynamic
1	27280000	27300000	-0.888286	-3.64153	-14.765	B	B	B	BBB	Stable
1	27300000	27320000	2.10825	-1.62127	-1.89218	A	B	B	ABB	Dynamic
1	27320000	27340000	0.250417	-3.08402	-5.20644	A	B	B	ABB	Dynamic
1	27340000	27360000	3.68822	-1.45271	-2.08332	A	B	B	ABB	Dynamic
1	27360000	27380000	3.80498	-2.73683	0.67657	A	B	A	ABA	Dynamic
1	27380000	27400000	-5.52262	-10.5209	-20.1969	B	B	B	BBB	Stable
1	27400000	27420000	-8.03175	-8.38198	-2.61273	B	B	B	BBB	Stable
1	27420000	27440000	-12.4066	-15.0835	-12.5585	B	B	B	BBB	Stable
1	27440000	27460000	-15.5375	-19.6374	-14.039	B	B	B	BBB	Stable
1	27460000	27480000	-13.4742	-14.4237	-9.94263	B	B	B	BBB	Stable
1	27480000	27500000	-18.7744	-11.7044	-22.2587	B	B	B	BBB	Stable
1	27500000	27520000	-15.1414	-9.98789	-11.7223	B	B	B	BBB	Stable
1	27520000	27540000	-14.0561	-6.57181	-11.5698	B	B	B	BBB	Stable
1	27540000	27560000	-12.5269	-6.46452	-5.33501	B	B	B	BBB	Stable
1	27560000	27580000	-9.53095	-7.34168	-2.52552	B	B	B	BBB	Stable
1	27580000	27600000	-13.3725	-5.53681	-0.889623	B	B	B	BBB	Stable
1	27600000	27620000	-11.5394	-6.83816	-1.61736	B	B	B	BBB	Stable
1	27620000	27640000	-12.1132	-4.35619	0.566623	B	B	A	BBA	Dynamic
1	27640000	27660000	-10.926	-14.6553	-9.5966	B	B	B	BBB	Stable
1	27660000	27680000	-10.7451	-9.85247	-0.914564	B	B	B	BBB	Stable
1	27680000	27700000	-9.5792	-7.58551	-3.89054	B	B	B	BBB	Stable
1	27700000	27720000	-11.868	-11.3166	2.0675	B	B	A	BBA	Dynamic
1	27720000	27740000	-13.6337	-15.6859	-21.8401	B	B	B	BBB	Stable
1	27740000	27760000	-13.6983	-7.23363	-9.66049	B	B	B	BBB	Stable
1	27760000	27780000	-15.0997	-11.8907	-10.9059	B	B	B	BBB	Stable
1	27780000	27800000	-15.0116	-12.7833	-11.8113	B	B	B	BBB	Stable
1	27800000	27820000	-13.4227	-11.0423	-3.25224	B	B	B	BBB	Stable
1	27820000	27840000	-13.9302	-15.5146	-7.34017	B	B	B	BBB	Stable
1	27840000	27860000	-18.0399	-14.8176	-10.2288	B	B	B	BBB	Stable
1	27860000	27880000	-15.0969	-13.1582	-6.86349	B	B	B	BBB	Stable
1	27880000	27900000	-15.6543	-7.2542	-7.20906	B	B	B	BBB	Stable
1	27900000	27920000	-11.3437	-10.3536	-0.726829	B	B	B	BBB	Stable
1	27920000	27940000	-14.1362	-8.23742	-4.71781	B	B	B	BBB	Stable
1	27940000	27960000	-18.5045	-10.6119	-20.1459	B	B	B	BBB	Stable
1	27960000	27980000	-20.0933	-14.1094	-20.7299	B	B	B	BBB	Stable
1	27980000	28000000	-16.9597	-10.6951	-10.505	B	B	B	BBB	Stable
1	28000000	28020000	-16.4125	-16.1681	-23.6388	B	B	B	BBB	Stable
1	28020000	28040000	-18.2735	-14.0044	-18.4364	B	B	B	BBB	Stable
1	28040000	28060000	-17.433	-13.5624	-15.3805	B	B	B	BBB	Stable
1	28060000	28080000	-18.0261	-12.7616	-14.8866	B	B	B	BBB	Stable
1	28080000	28100000	-16.2083	-10.9253	-15.6575	B	B	B	BBB	Stable
1	28100000	28120000	-19.2527	-18.9417	-27.1872	B	B	B	BBB	Stable
1	28120000	28140000	-14.6913	-10.9033	-6.1769	B	B	B	BBB	Stable
1	28140000	28160000	-18.6479	-17.3836	-19.7526	B	B	B	BBB	Stable
1	28160000	28180000	-13.7812	-12.3062	-7.78098	B	B	B	BBB	Stable
1	28180000	28200000	-18.105	-17.8725	-24.1431	B	B	B	BBB	Stable
1	28200000	28220000	-20.7479	-17.6368	-19.8785	B	B	B	BBB	Stable
1	28220000	28240000	-19.2966	-21.3201	-26.433	B	B	B	BBB	Stable
1	28240000	28260000	-15.6763	-13.167	-18.5346	B	B	B	BBB	Stable
1	28260000	28280000	-14.1622	-14.4997	-17.7316	B	B	B	BBB	Stable
1	28280000	28300000	-15.9559	-11.6298	-6.85864	B	B	B	BBB	Stable
1	28300000	28320000	-61.4902	-78.3904	-62.9161	B	B	B	BBB	Stable
1	28320000	28340000	-14.4623	-12.0178	-2.1372	B	B	B	BBB	Stable
1	28340000	28360000	-17.2161	-12.0189	-18.5955	B	B	B	BBB	Stable
1	28360000	28380000	-15.1293	-11.9076	-5.83329	B	B	B	BBB	Stable
1	28380000	28400000	-12.5278	-9.15251	-4.20699	B	B	B	BBB	Stable
1	28400000	28420000	-12.8183	-9.86694	-9.10991	B	B	B	BBB	Stable
1	28420000	28440000	-11.6032	-11.01	-5.6902	B	B	B	BBB	Stable
1	28440000	28460000	-14.5983	-8.75737	-4.8243	B	B	B	BBB	Stable
1	28460000	28480000	-18.9808	-17.8519	-26.6934	B	B	B	BBB	Stable
1	28480000	28500000	-16.2862	-12.7284	-10.128	B	B	B	BBB	Stable
1	28500000	28520000	-13.3109	-13.3919	-8.89932	B	B	B	BBB	Stable
1	28520000	28540000	-15.5281	-16.3668	-16.3712	B	B	B	BBB	Stable
1	28540000	28560000	-14.5856	-14.4705	-6.78331	B	B	B	BBB	Stable
1	28560000	28580000	-17.0813	-12.1464	-10.1186	B	B	B	BBB	Stable
1	28580000	28600000	-15.5874	-13.7431	-18.1305	B	B	B	BBB	Stable
1	28600000	28620000	-17.4804	-14.543	-18.4693	B	B	B	BBB	Stable
1	28620000	28640000	-16.3898	-12.9512	-19.0182	B	B	B	BBB	Stable
1	28640000	28660000	-14.6963	-13.3581	-9.02153	B	B	B	BBB	Stable
1	28660000	28680000	-14.2591	-7.78412	-4.98934	B	B	B	BBB	Stable
1	28680000	28700000	-15.0531	-8.98101	-20.9425	B	B	B	BBB	Stable
1	28700000	28720000	-10.7171	-5.47392	-1.37632	B	B	B	BBB	Stable
1	28720000	28740000	-12.4738	-3.49728	-2.72266	B	B	B	BBB	Stable
1	28740000	28760000	-12.8146	-7.20591	-10.5907	B	B	B	BBB	Stable
1	28760000	28780000	-18.2895	-12.642	-11.0246	B	B	B	BBB	Stable
1	28780000	28800000	-16.5526	-12.7389	-6.9628	B	B	B	BBB	Stable
1	28800000	28820000	-20.9579	-15.7719	-29.1793	B	B	B	BBB	Stable
1	28820000	28840000	-18.2042	-12.5724	-17.536	B	B	B	BBB	Stable
1	28840000	28860000	-19.5097	-17.3901	-26.4241	B	B	B	BBB	Stable
1	28860000	28880000	-14.3117	-5.55634	-5.69475	B	B	B	BBB	Stable
1	28880000	28900000	-18.2587	-9.35789	-14.5316	B	B	B	BBB	Stable
1	28900000	28920000	-10.9174	-4.66434	-4.52806	B	B	B	BBB	Stable
1	28920000	28940000	-14.1427	-5.8983	-13.9685	B	B	B	BBB	Stable
1	28940000	28960000	-10.2179	-3.64692	-4.63534	B	B	B	BBB	Stable
1	28960000	28980000	-15.042	-6.14176	-5.40952	B	B	B	BBB	Stable
1	28980000	29000000	-12.8462	-1.50959	-3.0333	B	B	B	BBB	Stable
1	29000000	29020000	-12.4092	-6.01589	-1.22691	B	B	B	BBB	Stable
1	29020000	29040000	-18.6376	-12.2971	-18.9191	B	B	B	BBB	Stable
1	29040000	29060000	-19.144	-16.892	-25.8477	B	B	B	BBB	Stable
1	29060000	29080000	-18.0433	-10.7097	-16.6833	B	B	B	BBB	Stable
1	29080000	29100000	-12.8614	-7.90417	-9.90822	B	B	B	BBB	Stable
1	29100000	29120000	-13.4537	-4.08777	-5.45332	B	B	B	BBB	Stable
1	29120000	29140000	-18.7299	-15.7113	-23.2427	B	B	B	BBB	Stable
1	29140000	29160000	-13.5499	-8.82788	-4.39322	B	B	B	BBB	Stable
1	29160000	29180000	-13.8218	-9.40963	-10.2762	B	B	B	BBB	Stable
1	29180000	29200000	-14.0745	-7.45351	-3.88125	B	B	B	BBB	Stable
1	29200000	29220000	-16.9379	-16.4475	-22.5321	B	B	B	BBB	Stable
1	29220000	29240000	-14.0707	-9.9973	-6.37494	B	B	B	BBB	Stable
1	29240000	29260000	-13.8293	-9.2898	-17.2905	B	B	B	BBB	Stable
1	29260000	29280000	-13.0378	-7.03519	-9.8071	B	B	B	BBB	Stable
1	29280000	29300000	-14.87	-4.33368	-9.35268	B	B	B	BBB	Stable
1	29300000	29320000	-11.3721	-6.16817	-19.9691	B	B	B	BBB	Stable
1	29320000	29340000	-15.6521	-8.62896	-16.8671	B	B	B	BBB	Stable
1	29340000	29360000	-15.6061	-16.0491	-21.3944	B	B	B	BBB	Stable
1	29360000	29380000	-9.91562	-5.9088	-2.47264	B	B	B	BBB	Stable
1	29380000	29400000	-11.1007	-3.25323	-7.68261	B	B	B	BBB	Stable
1	29400000	29420000	-14.3479	-3.73925	-20.0229	B	B	B	BBB	Stable
1	29420000	29440000	-10.6877	-2.29664	-3.76286	B	B	B	BBB	Stable
1	29440000	29460000	-12.25	-2.61742	-7.99194	B	B	B	BBB	Stable
1	29460000	29480000	-9.76081	-2.36244	-5.46689	B	B	B	BBB	Stable
1	29480000	29500000	-12.4731	-7.14995	-13.6999	B	B	B	BBB	Stable
1	29500000	29520000	-15.5887	-11.3276	-25.1385	B	B	B	BBB	Stable
1	29520000	29540000	-14.5204	-8.27182	-19.6167	B	B	B	BBB	Stable
1	29540000	29560000	-15.1458	-13.2125	-14.6945	B	B	B	BBB	Stable
1	29560000	29580000	-11.5914	-12.3865	-0.902993	B	B	B	BBB	Stable
1	29580000	29600000	-13.5399	-16.8744	-14.9492	B	B	B	BBB	Stable
1	29600000	29620000	-10.2084	-13.932	-11.5498	B	B	B	BBB	Stable
1	29620000	29640000	-5.45246	-7.28513	10.6885	B	B	A	BBA	Dynamic
1	29640000	29660000	-2.74347	-5.05362	-3.54629	B	B	B	BBB	Stable
1	29660000	29680000	-9.08017	-8.96306	-11.6015	B	B	B	BBB	Stable
1	29680000	29700000	-5.37026	-10.8304	-6.44332	B	B	B	BBB	Stable
1	29700000	29720000	-4.95566	-7.47244	1.61911	B	B	A	BBA	Dynamic
1	29720000	29740000	-3.52047	-9.15822	5.41351	B	B	A	BBA	Dynamic
1	29740000	29760000	-6.16226	-11.5321	-1.77624	B	B	B	BBB	Stable
1	29760000	29780000	-1.19369	-4.15848	8.59277	B	B	A	BBA	Dynamic
1	29780000	29800000	1.23656	-7.9098	11.579	A	B	A	ABA	Dynamic
1	29800000	29820000	-4.73378	-16.0336	-4.18354	B	B	B	BBB	Stable
1	29820000	29840000	-0.426928	-7.49693	9.58401	B	B	A	BBA	Dynamic
1	29840000	29860000	-0.427006	-10.8491	-4.9512	B	B	B	BBB	Stable
1	29860000	29880000	-0.0505839	-3.60776	-4.69943	B	B	B	BBB	Stable
1	29880000	29900000	4.41901	-0.82422	2.67918	A	B	A	ABA	Dynamic
1	29900000	29920000	2.2458	-2.13785	0.708312	A	B	A	ABA	Dynamic
1	29920000	29940000	1.25491	-5.91045	-12.1897	A	B	B	ABB	Dynamic
1	29940000	29960000	-2.38478	-5.73671	-12.0574	B	B	B	BBB	Stable
1	29960000	29980000	-0.334016	-7.82094	-8.21649	B	B	B	BBB	Stable
1	29980000	30000000	-3.16191	-10.9323	-18.0186	B	B	B	BBB	Stable
1	30000000	30020000	-3.63825	-12.2232	-4.87435	B	B	B	BBB	Stable
1	30020000	30040000	-3.91174	-9.05892	2.75274	B	B	A	BBA	Dynamic
1	30040000	30060000	-4.01974	-6.16548	-1.5297	B	B	B	BBB	Stable
1	30060000	30080000	-7.63776	-7.94878	-10.1937	B	B	B	BBB	Stable
1	30080000	30100000	-9.18709	-11.6648	-23.4968	B	B	B	BBB	Stable
1	30100000	30120000	-0.357022	-2.04477	-1.54961	B	B	B	BBB	Stable
1	30120000	30140000	-2.29793	-2.77738	-5.96738	B	B	B	BBB	Stable
1	30140000	30160000	-5.68776	-8.05229	-16.3694	B	B	B	BBB	Stable
1	30160000	30180000	-6.65216	-11.5913	-22.9467	B	B	B	BBB	Stable
1	30180000	30200000	-0.703184	-5.26343	-4.57506	B	B	B	BBB	Stable
1	30200000	30220000	-2.2389	-5.27063	-7.70936	B	B	B	BBB	Stable
1	30220000	30240000	-1.60438	0.0598228	2.20194	B	A	A	BAA	Dynamic
1	30240000	30260000	-2.29661	-2.11772	-5.7623	B	B	B	BBB	Stable
1	30260000	30280000	-3.41007	-8.91907	-12.9255	B	B	B	BBB	Stable
1	30280000	30300000	0.620702	-4.89288	-2.79468	A	B	B	ABB	Dynamic
1	30300000	30320000	3.53092	-1.23601	1.76426	A	B	A	ABA	Dynamic
1	30320000	30340000	3.02577	-1.68163	-12.0156	A	B	B	ABB	Dynamic
1	30340000	30360000	1.28341	3.12165	-6.41347	A	A	B	AAB	Dynamic
1	30360000	30380000	5.09442	4.49446	-5.70213	A	A	B	AAB	Dynamic
1	30380000	30400000	4.32111	7.23068	-0.8099	A	A	B	AAB	Dynamic
1	30400000	30420000	0.533589	2.32735	-14.2044	A	A	B	AAB	Dynamic
1	30420000	30440000	-0.626466	-2.2193	-15.9776	B	B	B	BBB	Stable
1	30440000	30460000	-0.641848	-5.956	-18.8009	B	B	B	BBB	Stable
1	30460000	30480000	1.10143	2.01006	-5.1566	A	A	B	AAB	Dynamic
1	30480000	30500000	-1.00504	-4.15162	-17.6527	B	B	B	BBB	Stable
1	30500000	30520000	1.3242	-0.81184	-13.8025	A	B	B	ABB	Dynamic
1	30520000	30540000	8.23045	2.17978	1.11432	A	A	A	AAA	Stable
1	30540000	30560000	5.22411	3.25304	-0.880815	A	A	B	AAB	Dynamic
1	30560000	30580000	5.90083	1.09096	0.590563	A	A	A	AAA	Stable
1	30580000	30600000	-0.14588	-7.64785	-17.326	B	B	B	BBB	Stable
1	30600000	30620000	-4.779	-8.01182	-14.5531	B	B	B	BBB	Stable
1	30620000	30640000	-5.97818	-6.74854	-18.8496	B	B	B	BBB	Stable
1	30640000	30660000	-0.50648	-1.19192	-7.25177	B	B	B	BBB	Stable
1	30660000	30680000	6.26152	-3.31508	7.31194	A	B	A	ABA	Dynamic
1	30680000	30700000	3.516	-2.73417	3.23073	A	B	A	ABA	Dynamic
1	30700000	30720000	-1.6355	-5.59585	-3.41498	B	B	B	BBB	Stable
1	30720000	30740000	-6.27867	-10.3661	-10.1538	B	B	B	BBB	Stable
1	30740000	30760000	3.4211	-1.60262	10.3279	A	B	A	ABA	Dynamic
1	30760000	30780000	1.66889	-3.52909	-2.36122	A	B	B	ABB	Dynamic
1	30780000	30800000	0.247674	-3.71445	-0.602115	A	B	B	ABB	Dynamic
1	30800000	30820000	0.484357	-5.26372	8.64003	A	B	A	ABA	Dynamic
1	30820000	30840000	2.42501	2.02236	14.2674	A	A	A	AAA	Stable
1	30840000	30860000	-2.12364	-5.99055	4.76617	B	B	A	BBA	Dynamic
1	30860000	30880000	6.27348	-3.97251	10.4066	A	B	A	ABA	Dynamic
1	30880000	30900000	1.73085	-1.69469	17.6545	A	B	A	ABA	Dynamic
1	30900000	30920000	-1.409	-4.1956	8.79917	B	B	A	BBA	Dynamic
1	30920000	30940000	5.23296	1.72553	18.1721	A	A	A	AAA	Stable
1	30940000	30960000	7.45559	2.24196	13.7678	A	A	A	AAA	Stable
1	30960000	30980000	7.24938	0.216242	24.1585	A	A	A	AAA	Stable
1	30980000	31000000	7.07398	2.72443	19.6797	A	A	A	AAA	Stable
1	31000000	31020000	5.77163	0.395523	23.4463	A	A	A	AAA	Stable
1	31020000	31040000	-1.46737	-8.05838	8.68297	B	B	A	BBA	Dynamic
1	31040000	31060000	-2.88479	-7.5917	13.6967	B	B	A	BBA	Dynamic
1	31060000	31080000	-3.82093	-0.740908	3.58213	B	B	A	BBA	Dynamic
1	31080000	31100000	0.124874	5.08146	21.968	A	A	A	AAA	Stable
1	31100000	31120000	-2.92043	0.547003	18.018	B	A	A	BAA	Dynamic
1	31120000	31140000	-0.343781	-2.92741	17.2155	B	B	A	BBA	Dynamic
1	31140000	31160000	-2.98922	-0.677111	10.9745	B	B	A	BBA	Dynamic
1	31160000	31180000	-1.79093	-3.72901	-0.554415	B	B	B	BBB	Stable
1	31180000	31200000	2.73606	-1.03018	20.2191	A	B	A	ABA	Dynamic
1	31200000	31220000	0.378004	-0.951415	17.6594	A	B	A	ABA	Dynamic
1	31220000	31240000	-5.34202	0.38988	6.921	B	A	A	BAA	Dynamic
1	31240000	31260000	-5.24904	-5.20129	6.41232	B	B	A	BBA	Dynamic
1	31260000	31280000	-9.54253	-9.34341	-4.20181	B	B	B	BBB	Stable
1	31280000	31300000	-9.06073	-11.3569	-4.21669	B	B	B	BBB	Stable
1	31300000	31320000	-15.2657	-15.8919	-16.2359	B	B	B	BBB	Stable
1	31320000	31340000	-9.07781	-9.20606	3.00233	B	B	A	BBA	Dynamic
1	31340000	31360000	-16.0294	-11.0474	-18.6603	B	B	B	BBB	Stable
1	31360000	31380000	-13.3598	-13.759	-10.8579	B	B	B	BBB	Stable
1	31380000	31400000	-16.1827	-11.3673	-20.8419	B	B	B	BBB	Stable
1	31400000	31420000	-15.2707	-13.3138	-16.3717	B	B	B	BBB	Stable
1	31420000	31440000	-12.8814	-6.57739	-16.7691	B	B	B	BBB	Stable
1	31440000	31460000	-10.6111	-4.14479	-1.76032	B	B	B	BBB	Stable
1	31460000	31480000	-9.53285	-6.9868	-3.62926	B	B	B	BBB	Stable
1	31480000	31500000	-14.96	-7.07089	-14.6012	B	B	B	BBB	Stable
1	31500000	31520000	-16.1117	-11.5302	-20.6393	B	B	B	BBB	Stable
1	31520000	31540000	-13.863	-10.8572	-13.8144	B	B	B	BBB	Stable
1	31540000	31560000	-13.766	-12.8201	-11.4013	B	B	B	BBB	Stable
1	31560000	31580000	-18.4597	-15.9449	-17.9247	B	B	B	BBB	Stable
1	31580000	31600000	-17.8054	-9.30418	-7.15779	B	B	B	BBB	Stable
1	31600000	31620000	-18.4363	-14.0623	-15.5324	B	B	B	BBB	Stable
1	31620000	31640000	-18.7064	-13.489	-16.3302	B	B	B	BBB	Stable
1	31640000	31660000	-13.4193	-11.4452	-4.97516	B	B	B	BBB	Stable
1	31660000	31680000	-22.3913	-21.1844	-27.7725	B	B	B	BBB	Stable
1	31680000	31700000	-16.4585	-16.9546	-9.75543	B	B	B	BBB	Stable
1	31700000	31720000	-21.0667	-23.1165	-32.5513	B	B	B	BBB	Stable
1	31720000	31740000	-16.1863	-14.5083	-9.54084	B	B	B	BBB	Stable
1	31740000	31760000	-18.5348	-15.2008	-19.5786	B	B	B	BBB	Stable
1	31760000	31780000	-16.5369	-15.0582	-16.9911	B	B	B	BBB	Stable
1	31780000	31800000	-14.8446	-15.3555	-12.9393	B	B	B	BBB	Stable
1	31800000	31820000	-21.8418	-20.0543	-20.7374	B	B	B	BBB	Stable
1	31820000	31840000	-16.0463	-12.0375	-11.5999	B	B	B	BBB	Stable
1	31840000	31860000	-14.6247	-14.5931	-7.32928	B	B	B	BBB	Stable
1	31860000	31880000	-15.3556	-20.376	-14.3836	B	B	B	BBB	Stable
1	31880000	31900000	-13.1487	-12.1743	2.22516	B	B	A	BBA	Dynamic
1	31900000	31920000	-17.9034	-15.6118	-17.4267	B	B	B	BBB	Stable
1	31920000	31940000	-17.1615	-16.86	-15.1733	B	B	B	BBB	Stable
1	31940000	31960000	-15.211	-11.8185	-9.80268	B	B	B	BBB	Stable
1	31960000	31980000	-17.7647	-13.9967	-17.3921	B	B	B	BBB	Stable
1	31980000	32000000	-18.2051	-20.5275	-18.5672	B	B	B	BBB	Stable
1	32000000	32020000	-16.5297	-13.2486	-6.29151	B	B	B	BBB	Stable
1	32020000	32040000	-19.0898	-13.3408	-18.5315	B	B	B	BBB	Stable
1	32040000	32060000	-17.207	-10.4247	-3.49492	B	B	B	BBB	Stable
1	32060000	32080000	-18.3227	-14.5004	-10.0775	B	B	B	BBB	Stable
1	32080000	32100000	-18.9778	-17.4205	-27.4445	B	B	B	BBB	Stable
1	32100000	32120000	-22.1031	-22.0073	-26.231	B	B	B	BBB	Stable
1	32120000	32140000	-21.2319	-22.0168	-26.6677	B	B	B	BBB	Stable
1	32140000	32160000	-16.5589	-16.9627	-9.41622	B	B	B	BBB	Stable
1	32160000	32180000	-13.5089	-15.0915	-5.16954	B	B	B	BBB	Stable
1	32180000	32200000	-16.2082	-12.0963	-8.38454	B	B	B	BBB	Stable
1	32200000	32220000	-16.8379	-15.7094	-9.00337	B	B	B	BBB	Stable
1	32220000	32240000	-14.2594	-13.143	-2.59662	B	B	B	BBB	Stable
1	32240000	32260000	-16.6036	-14.4438	-5.88031	B	B	B	BBB	Stable
1	32260000	32280000	-15.9408	-14.756	-14.5396	B	B	B	BBB	Stable
1	32280000	32300000	-23.0509	-20.215	-24.0877	B	B	B	BBB	Stable
1	32300000	32320000	-19.3379	-22.4723	-21.8212	B	B	B	BBB	Stable
1	32320000	32340000	-22.0243	-21.5422	-19.7327	B	B	B	BBB	Stable
1	32340000	32360000	-20.0518	-19.2151	-8.04255	B	B	B	BBB	Stable
1	32360000	32380000	-15.6953	-19.6526	-7.07541	B	B	B	BBB	Stable
1	32380000	32400000	-22.0162	-19.9192	-13.7209	B	B	B	BBB	Stable
1	32400000	32420000	-19.3036	-20.3443	-16.4782	B	B	B	BBB	Stable
1	32420000	32440000	-20.7019	-18.7069	-24.5474	B	B	B	BBB	Stable
1	32440000	32460000	-17.9441	-18.9984	-16.3271	B	B	B	BBB	Stable
1	32460000	32480000	-20.0429	-17.0474	-16.4535	B	B	B	BBB	Stable
1	32480000	32500000	-18.9095	-15.5123	-12.8825	B	B	B	BBB	Stable
1	32500000	32520000	-18.4287	-15.7497	-9.94371	B	B	B	BBB	Stable
1	32520000	32540000	-19.138	-20.221	-15.7615	B	B	B	BBB	Stable
1	32540000	32560000	-16.4761	-13.9225	-6.59352	B	B	B	BBB	Stable
1	32560000	32580000	-19.912	-16.0547	-7.66587	B	B	B	BBB	Stable
1	32580000	32600000	-18.039	-16.6793	-7.8669	B	B	B	BBB	Stable
1	32600000	32620000	-18.9725	-18.2725	-5.35728	B	B	B	BBB	Stable
1	32620000	32640000	-21.0687	-15.8401	-13.667	B	B	B	BBB	Stable
1	32640000	32660000	-18.1527	-12.9147	-6.45995	B	B	B	BBB	Stable
1	32660000	32680000	-17.3025	-13.4138	-7.56734	B	B	B	BBB	Stable
1	32680000	32700000	-20.0298	-18.259	-17.5951	B	B	B	BBB	Stable
1	32700000	32720000	-20.9672	-18.4018	-17.2066	B	B	B	BBB	Stable
1	32720000	32740000	27.6434	135.475	55.1961	A	A	A	AAA	Stable
1	32740000	32760000	-19.8583	-15.8931	-13.1433	B	B	B	BBB	Stable
1	32760000	32780000	-16.1212	-14.1842	-11.5483	B	B	B	BBB	Stable
1	32780000	32800000	-19.9399	-22.4076	-26.394	B	B	B	BBB	Stable
1	32800000	32820000	-19.2726	-20.0902	-15.6983	B	B	B	BBB	Stable
1	32820000	32840000	-20.5486	-22.1885	-26.7105	B	B	B	BBB	Stable
1	32840000	32860000	-18.1115	-10.9984	-6.23862	B	B	B	BBB	Stable
1	32860000	32880000	-18.8924	-17.1981	-10.0444	B	B	B	BBB	Stable
1	32880000	32900000	-17.6008	-14.8127	-12.4658	B	B	B	BBB	Stable
1	32900000	32920000	-15.747	-13.7291	1.08609	B	B	A	BBA	Dynamic
1	32920000	32940000	-20.2923	-21.12	-24.5491	B	B	B	BBB	Stable
1	32940000	32960000	-22.2337	-19.5771	-18.857	B	B	B	BBB	Stable
1	32960000	32980000	-22.0171	-26.9791	-21.6019	B	B	B	BBB	Stable
1	32980000	33000000	-18.271	-19.4034	-18.2354	B	B	B	BBB	Stable
1	33000000	33020000	-15.7055	-18.2217	-17.2421	B	B	B	BBB	Stable
1	33020000	33040000	-8.9266	-12.3312	1.28451	B	B	A	BBA	Dynamic
1	33040000	33060000	-8.26798	-9.7462	-1.79762	B	B	B	BBB	Stable
1	33060000	33080000	-6.9281	-8.49393	-1.48858	B	B	B	BBB	Stable
1	33080000	33100000	-4.57585	-3.96291	7.91658	B	B	A	BBA	Dynamic
1	33100000	33120000	-5.09752	-2.81175	6.51311	B	B	A	BBA	Dynamic
1	33120000	33140000	-5.40176	-6.87942	-2.94755	B	B	B	BBB	Stable
1	33140000	33160000	-6.30033	-7.23529	0.0730197	B	B	A	BBA	Dynamic
1	33160000	33180000	-4.55396	-6.48308	1.26699	B	B	A	BBA	Dynamic
1	33180000	33200000	-3.47132	-6.81645	-1.60928	B	B	B	BBB	Stable
1	33200000	33220000	-6.31286	-8.70134	-4.99572	B	B	B	BBB	Stable
1	33220000	33240000	-3.06408	-2.81547	-2.09473	B	B	B	BBB	Stable
1	33240000	33260000	-5.38348	-8.65026	-0.419506	B	B	B	BBB	Stable
1	33260000	33280000	-11.6546	-12.8369	-20.8954	B	B	B	BBB	Stable
1	33280000	33300000	-6.2785	-5.01704	-10.34	B	B	B	BBB	Stable
1	33300000	33320000	-5.61064	-7.40463	-12.7562	B	B	B	BBB	Stable
1	33320000	33340000	-2.61931	-0.168901	2.65496	B	B	A	BBA	Dynamic
1	33340000	33360000	-7.38873	-8.53589	-11.5339	B	B	B	BBB	Stable
1	33360000	33380000	-11.2963	-12.1577	-14.8645	B	B	B	BBB	Stable
1	33380000	33400000	-7.69545	-12.4295	-14.059	B	B	B	BBB	Stable
1	33400000	33420000	-8.34406	-8.71373	-10.8566	B	B	B	BBB	Stable
1	33420000	33440000	-4.38689	-5.57478	-3.57443	B	B	B	BBB	Stable
1	33440000	33460000	-2.3644	1.13578	-3.91099	B	A	B	BAB	Dynamic
1	33460000	33480000	-3.8394	-4.13867	-12.4697	B	B	B	BBB	Stable
1	33480000	33500000	-6.53627	-9.10423	-18.4033	B	B	B	BBB	Stable
1	33500000	33520000	-3.79532	-1.21768	-3.40589	B	B	B	BBB	Stable
1	33520000	33540000	-1.72093	-3.36428	1.47233	B	B	A	BBA	Dynamic
1	33540000	33560000	-4.57301	-8.76513	-13.5188	B	B	B	BBB	Stable
1	33560000	33580000	3.13014	-1.36996	-1.34432	A	B	B	ABB	Dynamic
1	33580000	33600000	3.61057	4.49042	12.5077	A	A	A	AAA	Stable
1	33600000	33620000	7.30049	8.30281	13.524	A	A	A	AAA	Stable
1	33620000	33640000	5.55587	1.86184	-3.40033	A	A	B	AAB	Dynamic
1	33640000	33660000	5.55177	4.58378	13.2269	A	A	A	AAA	Stable
1	33660000	33680000	7.12185	2.99879	10.3675	A	A	A	AAA	Stable
1	33680000	33700000	-0.760427	-2.1749	-10.4268	B	B	B	BBB	Stable
1	33700000	33720000	0.950498	-4.85785	-6.67968	A	B	B	ABB	Dynamic
1	33720000	33740000	10.5366	4.76322	16.1795	A	A	A	AAA	Stable
1	33740000	33760000	6.86967	4.85968	16.7748	A	A	A	AAA	Stable
1	33760000	33780000	10.234	5.54011	12.8116	A	A	A	AAA	Stable
1	33780000	33800000	4.83617	5.98823	1.40352	A	A	A	AAA	Stable
1	33800000	33820000	7.29773	4.69663	10.7379	A	A	A	AAA	Stable
1	33820000	33840000	11.0158	9.32719	20.2519	A	A	A	AAA	Stable
1	33840000	33860000	12.6513	10.1421	21.4562	A	A	A	AAA	Stable
1	33860000	33880000	12.5654	11.3421	19.2005	A	A	A	AAA	Stable
1	33880000	33900000	5.63842	1.75298	0.698081	A	A	A	AAA	Stable
1	33900000	33920000	11.7465	1.35171	1.59827	A	A	A	AAA	Stable
1	33920000	33940000	10.3044	9.95617	7.81506	A	A	A	AAA	Stable
1	33940000	33960000	6.03009	4.93355	3.95511	A	A	A	AAA	Stable
1	33960000	33980000	3.93308	-2.64005	-3.61061	A	B	B	ABB	Dynamic
1	33980000	34000000	8.49763	4.90162	6.04963	A	A	A	AAA	Stable
1	34000000	34020000	10.6152	3.78992	9.67079	A	A	A	AAA	Stable
1	34020000	34040000	6.52285	0.344379	-2.52205	A	A	B	AAB	Dynamic
1	34040000	34060000	6.90485	5.17094	13.5403	A	A	A	AAA	Stable
1	34060000	34080000	7.24145	9.14555	16.1328	A	A	A	AAA	Stable
1	34080000	34100000	8.06296	2.64758	14.9217	A	A	A	AAA	Stable
1	34100000	34120000	7.98612	0.69577	11.0452	A	A	A	AAA	Stable
1	34120000	34140000	5.6252	-0.126589	-0.888382	A	B	B	ABB	Dynamic
1	34140000	34160000	-0.230892	-4.70682	-11.8075	B	B	B	BBB	Stable
1	34160000	34180000	6.30793	0.40862	5.40494	A	A	A	AAA	Stable
1	34180000	34200000	8.33915	5.2855	9.36985	A	A	A	AAA	Stable
1	34200000	34220000	8.62273	4.78135	-3.2069	A	A	B	AAB	Dynamic
1	34220000	34240000	5.58649	-1.98821	-1.03298	A	B	B	ABB	Dynamic
1	34240000	34260000	7.74685	3.98674	-8.10273	A	A	B	AAB	Dynamic
1	34260000	34280000	9.03406	0.979534	2.07553	A	A	A	AAA	Stable
1	34280000	34300000	9.10153	1.02256	-2.74221	A	A	B	AAB	Dynamic
1	34300000	34320000	5.06483	1.68057	0.755747	A	A	A	AAA	Stable
1	34320000	34340000	9.84205	5.15876	15.5169	A	A	A	AAA	Stable
1	34340000	34360000	10.44	4.74807	11.8185	A	A	A	AAA	Stable
1	34360000	34380000	6.23157	1.20277	10.5654	A	A	A	AAA	Stable
1	34380000	34400000	1.97303	1.24329	-12.9864	A	A	B	AAB	Dynamic
1	34400000	34420000	14.2212	7.23169	12.8676	A	A	A	AAA	Stable
1	34420000	34440000	8.26029	2.73245	4.30726	A	A	A	AAA	Stable
1	34440000	34460000	6.80622	-2.43201	-0.930748	A	B	B	ABB	Dynamic
1	34460000	34480000	2.95389	1.67942	5.55706	A	A	A	AAA	Stable
1	34480000	34500000	-0.678862	-7.15237	-9.33443	B	B	B	BBB	Stable
1	34500000	34520000	4.45987	-3.3063	1.27844	A	B	A	ABA	Dynamic
1	34520000	34540000	4.43438	-2.94987	-9.89582	A	B	B	ABB	Dynamic
1	34540000	34560000	4.72089	-1.64003	-13.3317	A	B	B	ABB	Dynamic
1	34560000	34580000	2.79053	0.265702	-8.55693	A	A	B	AAB	Dynamic
1	34580000	34600000	4.94526	1.574	3.77575	A	A	A	AAA	Stable
1	34600000	34620000	4.95741	-1.69837	-14.3412	A	B	B	ABB	Dynamic
1	34620000	34640000	3.93836	0.549351	-9.15887	A	A	B	AAB	Dynamic
1	34640000	34660000	1.55967	-4.19131	-15.3094	A	B	B	ABB	Dynamic
1	34660000	34680000	6.16348	1.13104	4.20306	A	A	A	AAA	Stable
1	34680000	34700000	2.43344	-3.16606	-14.0925	A	B	B	ABB	Dynamic
1	34700000	34720000	6.03383	-2.2635	1.3604	A	B	A	ABA	Dynamic
1	34720000	34740000	7.15998	0.303007	-1.00671	A	A	B	AAB	Dynamic
1	34740000	34760000	9.4968	3.36975	4.72311	A	A	A	AAA	Stable
1	34760000	34780000	11.9759	4.23791	7.19327	A	A	A	AAA	Stable
1	34780000	34800000	-0.494297	-2.70569	-13.0792	B	B	B	BBB	Stable
1	34800000	34820000	4.6872	1.15899	0.421288	A	A	A	AAA	Stable
1	34820000	34840000	7.75894	3.04679	5.04075	A	A	A	AAA	Stable
1	34840000	34860000	5.64865	1.93919	7.12515	A	A	A	AAA	Stable
1	34860000	34880000	7.02417	-0.777954	-6.73113	A	B	B	ABB	Dynamic
1	34880000	34900000	6.68917	3.33222	-7.81289	A	A	B	AAB	Dynamic
1	34900000	34920000	6.60835	3.77726	1.89277	A	A	A	AAA	Stable
1	34920000	34940000	5.30438	0.187825	0.790353	A	A	A	AAA	Stable
1	34940000	34960000	2.89237	-2.85425	4.972	A	B	A	ABA	Dynamic
1	34960000	34980000	2.67309	-6.79596	-1.89427	A	B	B	ABB	Dynamic
1	34980000	35000000	1.71191	-3.6493	-7.40125	A	B	B	ABB	Dynamic
1	35000000	35020000	9.18434	0.423796	2.6264	A	A	A	AAA	Stable
1	35020000	35040000	10.52	9.21482	11.5069	A	A	A	AAA	Stable
1	35040000	35060000	10.0826	4.14771	9.17013	A	A	A	AAA	Stable
1	35060000	35080000	7.01484	3.6652	10.9397	A	A	A	AAA	Stable
1	35080000	35100000	8.75547	-1.0158	4.51389	A	B	A	ABA	Dynamic
1	35100000	35120000	2.33222	-6.50805	-5.02709	A	B	B	ABB	Dynamic
1	35120000	35140000	5.22466	-0.462499	8.21076	A	B	A	ABA	Dynamic
1	35140000	35160000	2.20369	-4.92983	0.637554	A	B	A	ABA	Dynamic
1	35160000	35180000	7.45749	1.14511	10.9124	A	A	A	AAA	Stable
1	35180000	35200000	6.53283	2.05887	8.17068	A	A	A	AAA	Stable
1	35200000	35220000	4.56375	-1.41228	0.345426	A	B	A	ABA	Dynamic
1	35220000	35240000	6.10371	-1.55186	1.12493	A	B	A	ABA	Dynamic
1	35240000	35260000	6.60553	3.34485	19.7606	A	A	A	AAA	Stable
1	35260000	35280000	4.98069	-0.228933	10.0122	A	B	A	ABA	Dynamic
1	35280000	35300000	8.01903	1.05221	2.52633	A	A	A	AAA	Stable
1	35300000	35320000	7.21731	0.602348	-0.348653	A	A	B	AAB	Dynamic
1	35320000	35340000	9.91154	10.7183	25.6616	A	A	A	AAA	Stable
1	35340000	35360000	11.6881	6.85616	22.58	A	A	A	AAA	Stable
1	35360000	35380000	9.4621	2.25962	18.9115	A	A	A	AAA	Stable
1	35380000	35400000	9.81821	4.41997	21.2147	A	A	A	AAA	Stable
1	35400000	35420000	9.1515	2.41594	24.4777	A	A	A	AAA	Stable
1	35420000	35440000	11.0209	6.49031	20.584	A	A	A	AAA	Stable
1	35440000	35460000	3.479	0.490211	1.3265	A	A	A	AAA	Stable
1	35460000	35480000	3.77353	2.90241	5.63275	A	A	A	AAA	Stable
1	35480000	35500000	6.9652	2.39224	11.5612	A	A	A	AAA	Stable
1	35500000	35520000	8.12933	0.0745515	1.32318	A	A	A	AAA	Stable
1	35520000	35540000	6.32093	2.43428	10.6205	A	A	A	AAA	Stable
1	35540000	35560000	3.7802	-5.15064	-7.14094	A	B	B	ABB	Dynamic
1	35560000	35580000	4.75414	2.54035	6.62818	A	A	A	AAA	Stable
1	35580000	35600000	9.51077	7.44185	9.42687	A	A	A	AAA	Stable
1	35600000	35620000	10.7217	3.83555	17.843	A	A	A	AAA	Stable
1	35620000	35640000	6.90683	3.42458	3.53961	A	A	A	AAA	Stable
1	35640000	35660000	4.86925	2.21054	-1.75716	A	A	B	AAB	Dynamic
1	35660000	35680000	3.44472	8.40736	0.379232	A	A	A	AAA	Stable
1	35680000	35700000	1.67043	5.99424	-3.02126	A	A	B	AAB	Dynamic
1	35700000	35720000	0.226304	1.9381	-4.48653	A	A	B	AAB	Dynamic
1	35720000	35740000	-0.778015	1.09361	-5.42747	B	A	B	BAB	Dynamic
1	35740000	35760000	-1.62784	-5.4113	-17.8642	B	B	B	BBB	Stable
1	35760000	35780000	0.0586246	2.99538	1.18277	A	A	A	AAA	Stable
1	35780000	35800000	-2.05552	-1.1606	-6.7298	B	B	B	BBB	Stable
1	35800000	35820000	0.21736	-2.02306	-8.58518	A	B	B	ABB	Dynamic
1	35820000	35840000	4.43718	0.720639	1.5861	A	A	A	AAA	Stable
1	35840000	35860000	6.10851	7.72415	10.4886	A	A	A	AAA	Stable
1	35860000	35880000	7.45301	6.25546	2.07495	A	A	A	AAA	Stable
1	35880000	35900000	6.59074	5.82904	6.23657	A	A	A	AAA	Stable
1	35900000	35920000	4.61533	7.1113	10.866	A	A	A	AAA	Stable
1	35920000	35940000	5.15802	5.84022	2.86851	A	A	A	AAA	Stable
1	35940000	35960000	-2.23385	-5.99555	-11.7609	B	B	B	BBB	Stable
1	35960000	35980000	-3.69185	-4.99637	-13.7778	B	B	B	BBB	Stable
1	35980000	36000000	-4.94301	-10.6697	-19.0454	B	B	B	BBB	Stable
1	36000000	36020000	-1.48694	-3.83941	-10.6862	B	B	B	BBB	Stable
1	36020000	36040000	-3.00021	-2.65879	-19.8699	B	B	B	BBB	Stable
1	36040000	36060000	-2.98935	-0.847984	-9.17141	B	B	B	BBB	Stable
1	36060000	36080000	-4.70154	-2.11951	-7.73111	B	B	B	BBB	Stable
1	36080000	36100000	-5.72685	-5.20115	-11.2336	B	B	B	BBB	Stable
1	36100000	36120000	-5.04339	-4.93145	-14.1027	B	B	B	BBB	Stable
1	36120000	36140000	-4.24111	-1.208	-10.9946	B	B	B	BBB	Stable
1	36140000	36160000	-7.02685	-5.94869	-17.7624	B	B	B	BBB	Stable
1	36160000	36180000	-4.16385	-0.732459	-0.828089	B	B	B	BBB	Stable
1	36180000	36200000	-8.7671	-4.93109	-20.55	B	B	B	BBB	Stable
1	36200000	36220000	-1.56161	2.3662	-0.140743	B	A	B	BAB	Dynamic
1	36220000	36240000	-11.2132	-9.12561	-25.1558	B	B	B	BBB	Stable
1	36240000	36260000	-6.10757	-4.69912	-7.65194	B	B	B	BBB	Stable
1	36260000	36280000	-9.00531	-5.44995	-24.7113	B	B	B	BBB	Stable
1	36280000	36300000	-8.23225	-6.72041	-22.8278	B	B	B	BBB	Stable
1	36300000	36320000	-9.3281	-3.16263	-10.69	B	B	B	BBB	Stable
1	36320000	36340000	-9.66695	-4.76132	-23.2999	B	B	B	BBB	Stable
1	36340000	36360000	-1.17679	-1.12001	-4.11282	B	B	B	BBB	Stable
1	36360000	36380000	-8.15546	-4.43508	-21.9581	B	B	B	BBB	Stable
1	36380000	36400000	-3.64881	-0.71285	-13.2579	B	B	B	BBB	Stable
1	36400000	36420000	-0.64831	9.62076	3.22794	B	A	A	BAA	Dynamic
1	36420000	36440000	-4.52216	1.24347	-6.79275	B	A	B	BAB	Dynamic
1	36440000	36460000	-5.50188	-5.06787	-14.2956	B	B	B	BBB	Stable
1	36460000	36480000	-1.71499	4.05306	5.98669	B	A	A	BAA	Dynamic
1	36480000	36500000	0.860341	1.46766	13.3195	A	A	A	AAA	Stable
1	36500000	36520000	3.79197	5.61035	11.2298	A	A	A	AAA	Stable
1	36520000	36540000	0.151138	9.67402	9.43415	A	A	A	AAA	Stable
1	36540000	36560000	-0.0284553	4.95659	10.9382	B	A	A	BAA	Dynamic
1	36560000	36580000	-4.37464	1.27074	-5.8997	B	A	B	BAB	Dynamic
1	36580000	36600000	-7.16255	-2.37231	-11.9997	B	B	B	BBB	Stable
1	36600000	36620000	-10.9808	-8.04617	-16.1994	B	B	B	BBB	Stable
1	36620000	36640000	-12.2317	-9.62496	-9.12812	B	B	B	BBB	Stable
1	36640000	36660000	-8.59573	-7.69721	-5.14091	B	B	B	BBB	Stable
1	36660000	36680000	-13.3012	-9.17813	-21.0289	B	B	B	BBB	Stable
1	36680000	36700000	-12.9389	-7.14684	-13.3225	B	B	B	BBB	Stable
1	36700000	36720000	-13.4991	-12.0407	-20.8934	B	B	B	BBB	Stable
1	36720000	36740000	-9.45436	-7.89498	-2.78505	B	B	B	BBB	Stable
1	36740000	36760000	-14.0074	-9.23639	-6.95054	B	B	B	BBB	Stable
1	36760000	36780000	-9.49995	-4.75409	-8.12347	B	B	B	BBB	Stable
1	36780000	36800000	-7.7706	1.51416	4.79788	B	A	A	BAA	Dynamic
1	36800000	36820000	-8.57782	-5.15592	0.0888007	B	B	A	BBA	Dynamic
1	36820000	36840000	-5.87354	-4.65777	-0.10428	B	B	B	BBB	Stable
1	36840000	36860000	-10.875	-2.97537	3.13855	B	B	A	BBA	Dynamic
1	36860000	36880000	-8.7189	-5.18186	-9.58035	B	B	B	BBB	Stable
1	36880000	36900000	-9.06257	-0.834036	4.27832	B	B	A	BBA	Dynamic
1	36900000	36920000	-12.3961	-8.51241	-16.6662	B	B	B	BBB	Stable
1	36920000	36940000	-10.4064	-2.50997	-5.3885	B	B	B	BBB	Stable
1	36940000	36960000	-11.0113	-3.76036	-2.02151	B	B	B	BBB	Stable
1	36960000	36980000	-9.22341	-8.7465	-1.27856	B	B	B	BBB	Stable
1	36980000	37000000	-9.9856	-7.47315	-2.67404	B	B	B	BBB	Stable
1	37000000	37020000	-15.1657	-11.8942	-11.285	B	B	B	BBB	Stable
1	37020000	37040000	-17.8028	-9.70979	-19.5888	B	B	B	BBB	Stable
1	37040000	37060000	-15.6159	-10.065	-19.4478	B	B	B	BBB	Stable
1	37060000	37080000	-10.5151	-6.12958	-8.56325	B	B	B	BBB	Stable
1	37080000	37100000	-13.6393	-7.0649	-10.9649	B	B	B	BBB	Stable
1	37100000	37120000	-15.3282	-8.34886	-15.3859	B	B	B	BBB	Stable
1	37120000	37140000	-8.64391	-3.1189	1.68092	B	B	A	BBA	Dynamic
1	37140000	37160000	-11.6746	-4.57329	-4.3242	B	B	B	BBB	Stable
1	37160000	37180000	-13.9224	-6.46828	-2.18097	B	B	B	BBB	Stable
1	37180000	37200000	-9.30036	-5.09359	-2.24267	B	B	B	BBB	Stable
1	37200000	37220000	-10.6465	-8.46271	-3.83669	B	B	B	BBB	Stable
1	37220000	37240000	-13.4027	-6.30205	-6.54661	B	B	B	BBB	Stable
1	37240000	37260000	-8.32665	-3.31298	-2.94036	B	B	B	BBB	Stable
1	37260000	37280000	-10.0972	-8.84425	-3.27808	B	B	B	BBB	Stable
1	37280000	37300000	-10.3284	-2.33668	0.431529	B	B	A	BBA	Dynamic
1	37300000	37320000	-13.8458	-7.32805	-11.5135	B	B	B	BBB	Stable
1	37320000	37340000	-8.89541	-6.8384	1.17167	B	B	A	BBA	Dynamic
1	37340000	37360000	-12.7483	-5.21241	-13.1158	B	B	B	BBB	Stable
1	37360000	37380000	-11.8366	-0.757438	1.82822	B	B	A	BBA	Dynamic
1	37380000	37400000	-14.8713	-2.78893	-14.4287	B	B	B	BBB	Stable
1	37400000	37420000	-10.1134	-4.48046	1.45413	B	B	A	BBA	Dynamic
1	37420000	37440000	-14.0796	-8.21961	-13.1561	B	B	B	BBB	Stable
1	37440000	37460000	-12.0172	-8.69531	-0.0271099	B	B	B	BBB	Stable
1	37460000	37480000	-20.0225	-18.0697	-24.4692	B	B	B	BBB	Stable
1	37480000	37500000	-15.6168	-14.9024	-23.4241	B	B	B	BBB	Stable
1	37500000	37520000	-12.0247	-9.78179	-11.4551	B	B	B	BBB	Stable
1	37520000	37540000	-15.5673	-10.9603	-22.3835	B	B	B	BBB	Stable
1	37540000	37560000	-8.65787	-1.22687	-3.09974	B	B	B	BBB	Stable
1	37560000	37580000	-8.97425	-7.921	-7.15533	B	B	B	BBB	Stable
1	37580000	37600000	-10.6233	-7.63391	-16.8744	B	B	B	BBB	Stable
1	37600000	37620000	-10.8082	-11.7357	-15.7579	B	B	B	BBB	Stable
1	37620000	37640000	-6.55267	-4.37983	-4.69183	B	B	B	BBB	Stable
1	37640000	37660000	-8.11549	-2.92217	-13.7384	B	B	B	BBB	Stable
1	37660000	37680000	-7.20054	-0.731464	-16.6983	B	B	B	BBB	Stable
1	37680000	37700000	-6.89096	-1.42046	-13.127	B	B	B	BBB	Stable
1	37700000	37720000	-7.33162	0.357999	-4.95806	B	A	B	BAB	Dynamic
1	37720000	37740000	-7.03152	-0.850246	-0.788201	B	B	B	BBB	Stable
1	37740000	37760000	-3.98616	0.208812	-0.46794	B	A	B	BAB	Dynamic
1	37760000	37780000	-3.62217	3.70578	0.217271	B	A	A	BAA	Dynamic
1	37780000	37800000	-6.89432	-0.348238	-0.10942	B	B	B	BBB	Stable
1	37800000	37820000	-4.86945	-4.76072	1.98621	B	B	A	BBA	Dynamic
1	37820000	37840000	-10.7716	-8.372	-14.057	B	B	B	BBB	Stable
1	37840000	37860000	-2.70041	-6.58543	1.73395	B	B	A	BBA	Dynamic
1	37860000	37880000	-2.6178	-3.69308	3.6718	B	B	A	BBA	Dynamic
1	37880000	37900000	-2.80854	-5.68638	-8.71007	B	B	B	BBB	Stable
1	37900000	37920000	1.54754	-6.48814	-0.467988	A	B	B	ABB	Dynamic
1	37920000	37940000	7.19062	3.27695	13.5825	A	A	A	AAA	Stable
1	37940000	37960000	8.2734	1.36942	17.9247	A	A	A	AAA	Stable
1	37960000	37980000	4.31861	1.68244	12.9769	A	A	A	AAA	Stable
1	37980000	38000000	5.19991	4.18401	16.0589	A	A	A	AAA	Stable
1	38000000	38020000	5.13984	2.31021	12.9467	A	A	A	AAA	Stable
1	38020000	38040000	6.79476	-0.138423	15.455	A	B	A	ABA	Dynamic
1	38040000	38060000	6.8201	1.35188	17.0659	A	A	A	AAA	Stable
1	38060000	38080000	8.25123	4.35511	3.45159	A	A	A	AAA	Stable
1	38080000	38100000	7.07508	7.54608	14.9579	A	A	A	AAA	Stable
1	38100000	38120000	2.95142	-4.55224	-1.17162	A	B	B	ABB	Dynamic
1	38120000	38140000	5.19916	0.233601	16.1027	A	A	A	AAA	Stable
1	38140000	38160000	6.44193	1.99813	16.4258	A	A	A	AAA	Stable
1	38160000	38180000	5.02208	-0.624232	8.3371	A	B	A	ABA	Dynamic
1	38180000	38200000	6.7189	3.93048	17.2322	A	A	A	AAA	Stable
1	38200000	38220000	1.8561	0.205742	12.7934	A	A	A	AAA	Stable
1	38220000	38240000	2.32793	-5.95212	1.56981	A	B	A	ABA	Dynamic
1	38240000	38260000	1.45949	-0.688679	14.4103	A	B	A	ABA	Dynamic
1	38260000	38280000	0.181606	1.60629	-1.02496	A	A	B	AAB	Dynamic
1	38280000	38300000	2.09183	-4.83679	4.35489	A	B	A	ABA	Dynamic
1	38300000	38320000	3.00445	-1.10123	-2.881	A	B	B	ABB	Dynamic
1	38320000	38340000	-0.91951	2.07213	18.3346	B	A	A	BAA	Dynamic
1	38340000	38360000	0.958865	-2.01066	8.05557	A	B	A	ABA	Dynamic
1	38360000	38380000	-0.70534	-2.6941	3.86921	B	B	A	BBA	Dynamic
1	38380000	38400000	2.39694	-5.01478	13.2478	A	B	A	ABA	Dynamic
1	38400000	38420000	-6.05856	-5.75366	-7.42557	B	B	B	BBB	Stable
1	38420000	38440000	-2.18767	-3.98802	4.42444	B	B	A	BBA	Dynamic
1	38440000	38460000	-4.54057	-3.38827	-15.0931	B	B	B	BBB	Stable
1	38460000	38480000	-1.38181	-3.45864	-3.02007	B	B	B	BBB	Stable
1	38480000	38500000	-5.9598	-7.93089	-12.254	B	B	B	BBB	Stable
1	38500000	38520000	-5.0997	-5.73291	-14.3402	B	B	B	BBB	Stable
1	38520000	38540000	-1.04391	-5.27245	-1.74549	B	B	B	BBB	Stable
1	38540000	38560000	-3.79731	-4.75613	-14.7657	B	B	B	BBB	Stable
1	38560000	38580000	-5.66501	-5.99039	-6.69495	B	B	B	BBB	Stable
1	38580000	38600000	-3.67764	-3.06564	-3.31193	B	B	B	BBB	Stable
1	38600000	38620000	-1.07981	-0.627126	-1.73628	B	B	B	BBB	Stable
1	38620000	38640000	-4.7292	-4.04992	-13.7216	B	B	B	BBB	Stable
1	38640000	38660000	-6.99454	-8.5038	-12.3095	B	B	B	BBB	Stable
1	38660000	38680000	-2.70583	-5.73084	1.03062	B	B	A	BBA	Dynamic
1	38680000	38700000	-4.38598	-6.50249	4.97291	B	B	A	BBA	Dynamic
1	38700000	38720000	-5.60052	-7.01599	-8.45364	B	B	B	BBB	Stable
1	38720000	38740000	-1.03495	-4.69076	5.72569	B	B	A	BBA	Dynamic
1	38740000	38760000	-7.29789	-6.08939	7.13235	B	B	A	BBA	Dynamic
1	38760000	38780000	-4.24874	-5.44175	4.50617	B	B	A	BBA	Dynamic
1	38780000	38800000	-6.36403	-9.05723	-2.99244	B	B	B	BBB	Stable
1	38800000	38820000	-4.96307	-6.1509	6.297	B	B	A	BBA	Dynamic
1	38820000	38840000	-6.40616	-6.36101	-4.16589	B	B	B	BBB	Stable
1	38840000	38860000	-4.58778	-2.00086	6.38008	B	B	A	BBA	Dynamic
1	38860000	38880000	-7.81877	-6.36463	4.02213	B	B	A	BBA	Dynamic
1	38880000	38900000	-6.19541	-4.56715	2.6593	B	B	A	BBA	Dynamic
1	38900000	38920000	-7.61299	-4.83059	-9.31145	B	B	B	BBB	Stable
1	38920000	38940000	-4.48381	-4.63361	12.983	B	B	A	BBA	Dynamic
1	38940000	38960000	-7.85102	-6.67086	2.92406	B	B	A	BBA	Dynamic
1	38960000	38980000	-6.0329	-8.97473	-1.62954	B	B	B	BBB	Stable
1	38980000	39000000	-11.7694	-11.529	-16.218	B	B	B	BBB	Stable
1	39000000	39020000	-10.3478	-10.8657	-14.4724	B	B	B	BBB	Stable
1	39020000	39040000	-8.12039	-7.37713	2.92687	B	B	A	BBA	Dynamic
1	39040000	39060000	-8.06247	-10.4353	-12.9027	B	B	B	BBB	Stable
1	39060000	39080000	-7.6632	-7.61984	-5.52259	B	B	B	BBB	Stable
1	39080000	39100000	-3.80593	-3.77229	2.07462	B	B	A	BBA	Dynamic
1	39100000	39120000	-2.68448	0.596845	4.30144	B	A	A	BAA	Dynamic
1	39120000	39140000	-1.27452	-1.42237	5.06587	B	B	A	BBA	Dynamic
1	39140000	39160000	-3.33407	-5.7271	-7.03203	B	B	B	BBB	Stable
1	39160000	39180000	-7.06779	-3.67203	-8.99718	B	B	B	BBB	Stable
1	39180000	39200000	-2.76535	0.799363	6.19996	B	A	A	BAA	Dynamic
1	39200000	39220000	-5.80563	-1.43947	-0.144948	B	B	B	BBB	Stable
1	39220000	39240000	-3.65116	-1.53859	7.19233	B	B	A	BBA	Dynamic
1	39240000	39260000	-3.42349	-1.1585	8.30086	B	B	A	BBA	Dynamic
1	39260000	39280000	-2.5275	-1.65387	2.77914	B	B	A	BBA	Dynamic
1	39280000	39300000	-5.23437	-6.91274	-3.33119	B	B	B	BBB	Stable
1	39300000	39320000	-2.517	0.127059	-0.265917	B	A	B	BAB	Dynamic
1	39320000	39340000	-2.73016	-2.69349	-3.62131	B	B	B	BBB	Stable
1	39340000	39360000	-1.14119	-1.93734	8.87999	B	B	A	BBA	Dynamic
1	39360000	39380000	-3.23363	0.403606	-2.86878	B	A	B	BAB	Dynamic
1	39380000	39400000	-4.78655	-6.04654	7.89655	B	B	A	BBA	Dynamic
1	39400000	39420000	-2.47939	-6.48739	-3.36783	B	B	B	BBB	Stable
1	39420000	39440000	-4.53494	-5.87484	-2.0203	B	B	B	BBB	Stable
1	39440000	39460000	-5.83419	-7.90339	4.97958	B	B	A	BBA	Dynamic
1	39460000	39480000	-3.40391	-4.37894	-3.88496	B	B	B	BBB	Stable
1	39480000	39500000	-6.90804	-7.51792	-10.3502	B	B	B	BBB	Stable
1	39500000	39520000	-2.43005	-6.06136	-2.65693	B	B	B	BBB	Stable
1	39520000	39540000	-6.75302	-9.34733	-7.36968	B	B	B	BBB	Stable
1	39540000	39560000	-5.53464	-9.0017	-3.08537	B	B	B	BBB	Stable
1	39560000	39580000	-0.75181	2.08362	14.9617	B	A	A	BAA	Dynamic
1	39580000	39600000	-5.28669	-3.64204	-0.686225	B	B	B	BBB	Stable
1	39600000	39620000	-5.6312	-3.99942	-4.04622	B	B	B	BBB	Stable
1	39620000	39640000	-1.5781	0.732892	10.7371	B	A	A	BAA	Dynamic
1	39640000	39660000	-6.16376	-12.1029	-7.67758	B	B	B	BBB	Stable
1	39660000	39680000	-1.16437	-1.186	15.4231	B	B	A	BBA	Dynamic
1	39680000	39700000	-1.96018	-2.03668	8.46706	B	B	A	BBA	Dynamic
1	39700000	39720000	-0.937262	-2.83697	12.6923	B	B	A	BBA	Dynamic
1	39720000	39740000	3.3294	-2.36676	8.02219	A	B	A	ABA	Dynamic
1	39740000	39760000	2.33264	4.98081	14.93	A	A	A	AAA	Stable
1	39760000	39780000	-0.54712	-0.0255144	12.003	B	B	A	BBA	Dynamic
1	39780000	39800000	2.76483	3.6509	15.1635	A	A	A	AAA	Stable
1	39800000	39820000	-1.54313	-1.08676	8.00055	B	B	A	BBA	Dynamic
1	39820000	39840000	-4.20787	-0.209225	1.36244	B	B	A	BBA	Dynamic
1	39840000	39860000	-5.91851	-6.8961	-8.07976	B	B	B	BBB	Stable
1	39860000	39880000	-7.58183	-6.40147	-12.1403	B	B	B	BBB	Stable
1	39880000	39900000	-5.82909	-5.96207	-11.8808	B	B	B	BBB	Stable
1	39900000	39920000	-0.988011	-2.16197	3.72924	B	B	A	BBA	Dynamic
1	39920000	39940000	-7.74445	-7.7845	-13.9647	B	B	B	BBB	Stable
1	39940000	39960000	-2.16472	-3.91899	-0.228351	B	B	B	BBB	Stable
1	39960000	39980000	-9.65664	-12.8662	-24.2557	B	B	B	BBB	Stable
[truncated: 46,057 more rows]

## Sheet: Fig 3c
Chr. name	bin start	bin end	SWF PC1 value	F1 PC1 value	POF PC1 value	SWF AB type	F1 AB type	POF AB type	Final AB type	Switch status
1	1920000	1940000	5.77374	8.1862	-8.71326	A	A	B	AAB	Dynamic
1	2080000	2100000	0.605173	8.77485	-9.35762	A	A	B	AAB	Dynamic
1	2100000	2120000	2.10846	10.0861	-3.07538	A	A	B	AAB	Dynamic
1	2160000	2180000	4.42092	16.1719	-7.85568	A	A	B	AAB	Dynamic
1	2540000	2560000	5.02394	38.345	-2.8893	A	A	B	AAB	Dynamic
1	2920000	2940000	0.286555	8.46852	-7.23328	A	A	B	AAB	Dynamic
1	2960000	2980000	4.3045	16.3726	-2.28172	A	A	B	AAB	Dynamic
1	2980000	3000000	4.57045	10.0994	-3.74438	A	A	B	AAB	Dynamic
1	3040000	3060000	0.0915137	10.2231	-7.60771	A	A	B	AAB	Dynamic
1	7480000	7500000	2.08853	4.93695	-4.9492	A	A	B	AAB	Dynamic
1	7580000	7600000	2.74671	12.4003	-1.73351	A	A	B	AAB	Dynamic
1	9400000	9420000	0.922696	1.70803	-4.80904	A	A	B	AAB	Dynamic
1	13300000	13320000	1.44662	6.80607	-8.7459	A	A	B	AAB	Dynamic
1	13400000	13420000	6.38969	9.97531	-2.37975	A	A	B	AAB	Dynamic
1	13560000	13580000	5.4223	1.05278	-3.51594	A	A	B	AAB	Dynamic
1	13580000	13600000	3.95463	3.7098	-12.6078	A	A	B	AAB	Dynamic
1	13600000	13620000	1.32914	0.792231	-9.5972	A	A	B	AAB	Dynamic
1	13620000	13640000	2.43237	4.59855	-2.69287	A	A	B	AAB	Dynamic
1	13680000	13700000	2.40953	10.0396	-12.6707	A	A	B	AAB	Dynamic
1	13780000	13800000	2.35606	5.35347	-10.9937	A	A	B	AAB	Dynamic
1	13800000	13820000	1.02556	0.842727	-1.73993	A	A	B	AAB	Dynamic
1	30340000	30360000	1.28341	3.12165	-6.41347	A	A	B	AAB	Dynamic
1	30360000	30380000	5.09442	4.49446	-5.70213	A	A	B	AAB	Dynamic
1	30380000	30400000	4.32111	7.23068	-0.8099	A	A	B	AAB	Dynamic
1	30400000	30420000	0.533589	2.32735	-14.2044	A	A	B	AAB	Dynamic
1	30460000	30480000	1.10143	2.01006	-5.1566	A	A	B	AAB	Dynamic
1	30540000	30560000	5.22411	3.25304	-0.880815	A	A	B	AAB	Dynamic
1	33620000	33640000	5.55587	1.86184	-3.40033	A	A	B	AAB	Dynamic
1	34020000	34040000	6.52285	0.344379	-2.52205	A	A	B	AAB	Dynamic
1	34200000	34220000	8.62273	4.78135	-3.2069	A	A	B	AAB	Dynamic
1	34240000	34260000	7.74685	3.98674	-8.10273	A	A	B	AAB	Dynamic
1	34280000	34300000	9.10153	1.02256	-2.74221	A	A	B	AAB	Dynamic
1	34380000	34400000	1.97303	1.24329	-12.9864	A	A	B	AAB	Dynamic
1	34560000	34580000	2.79053	0.265702	-8.55693	A	A	B	AAB	Dynamic
1	34620000	34640000	3.93836	0.549351	-9.15887	A	A	B	AAB	Dynamic
1	34720000	34740000	7.15998	0.303007	-1.00671	A	A	B	AAB	Dynamic
1	34880000	34900000	6.68917	3.33222	-7.81289	A	A	B	AAB	Dynamic
1	35300000	35320000	7.21731	0.602348	-0.348653	A	A	B	AAB	Dynamic
1	35640000	35660000	4.86925	2.21054	-1.75716	A	A	B	AAB	Dynamic
1	35680000	35700000	1.67043	5.99424	-3.02126	A	A	B	AAB	Dynamic
1	35700000	35720000	0.226304	1.9381	-4.48653	A	A	B	AAB	Dynamic
1	38260000	38280000	0.181606	1.60629	-1.02496	A	A	B	AAB	Dynamic
1	45680000	45700000	5.12128	0.411749	-0.128784	A	A	B	AAB	Dynamic
1	46000000	46020000	2.51895	0.776562	-1.91614	A	A	B	AAB	Dynamic
1	46320000	46340000	5.0626	2.04411	-2.53745	A	A	B	AAB	Dynamic
1	46340000	46360000	0.538696	2.55975	-2.02089	A	A	B	AAB	Dynamic
1	46760000	46780000	0.0136841	1.70102	-0.700167	A	A	B	AAB	Dynamic
1	47080000	47100000	0.512819	1.83021	-3.00277	A	A	B	AAB	Dynamic
1	47300000	47320000	3.58525	0.40027	-3.9233	A	A	B	AAB	Dynamic
1	47320000	47340000	2.25288	4.52944	-2.7599	A	A	B	AAB	Dynamic
1	47480000	47500000	2.21516	2.90642	-2.7866	A	A	B	AAB	Dynamic
1	47500000	47520000	1.26114	2.0676	-10.6307	A	A	B	AAB	Dynamic
1	47540000	47560000	0.251619	1.96333	-3.80151	A	A	B	AAB	Dynamic
1	48260000	48280000	6.64945	0.276613	-3.94386	A	A	B	AAB	Dynamic
1	48420000	48440000	8.52494	0.892636	-4.27934	A	A	B	AAB	Dynamic
1	50440000	50460000	7.74791	1.20534	-3.9624	A	A	B	AAB	Dynamic
1	52340000	52360000	3.85551	1.36611	-1.69779	A	A	B	AAB	Dynamic
1	52420000	52440000	5.22012	5.48154	-7.2776	A	A	B	AAB	Dynamic
1	52500000	52520000	4.35759	0.507859	-2.48655	A	A	B	AAB	Dynamic
1	52520000	52540000	6.50235	1.94365	-8.59699	A	A	B	AAB	Dynamic
1	52560000	52580000	4.14252	1.60648	-0.86207	A	A	B	AAB	Dynamic
1	52780000	52800000	4.36503	1.14391	-4.44857	A	A	B	AAB	Dynamic
1	52820000	52840000	6.117	1.10342	-4.85398	A	A	B	AAB	Dynamic
1	52860000	52880000	7.73234	0.203524	-0.925996	A	A	B	AAB	Dynamic
1	53040000	53060000	6.58578	3.93445	-1.61948	A	A	B	AAB	Dynamic
1	53740000	53760000	12.6579	1.40021	-1.66398	A	A	B	AAB	Dynamic
1	54300000	54320000	7.70797	0.324583	-3.28989	A	A	B	AAB	Dynamic
1	54760000	54780000	7.07358	1.80809	-6.34698	A	A	B	AAB	Dynamic
1	54860000	54880000	3.36302	0.818347	-5.82197	A	A	B	AAB	Dynamic
1	54940000	54960000	6.73679	3.64348	-0.731734	A	A	B	AAB	Dynamic
1	55000000	55020000	4.97253	6.58614	-2.11232	A	A	B	AAB	Dynamic
1	55120000	55140000	3.47303	0.236499	-2.23122	A	A	B	AAB	Dynamic
1	55200000	55220000	8.13589	1.32692	-9.13109	A	A	B	AAB	Dynamic
1	55260000	55280000	8.35001	2.65964	-3.1757	A	A	B	AAB	Dynamic
1	55440000	55460000	6.74945	2.56662	-3.26197	A	A	B	AAB	Dynamic
1	55500000	55520000	3.88434	1.10216	-1.34698	A	A	B	AAB	Dynamic
1	55540000	55560000	6.43114	6.53265	-2.1283	A	A	B	AAB	Dynamic
1	55620000	55640000	7.53098	3.02388	-3.21823	A	A	B	AAB	Dynamic
1	55800000	55820000	4.51756	1.42714	-4.59698	A	A	B	AAB	Dynamic
1	56620000	56640000	7.819	1.17012	-1.00072	A	A	B	AAB	Dynamic
1	57060000	57080000	7.96257	1.3798	-7.37217	A	A	B	AAB	Dynamic
1	57080000	57100000	9.82707	2.22577	-6.51992	A	A	B	AAB	Dynamic
1	57120000	57140000	6.06805	3.71134	-1.73102	A	A	B	AAB	Dynamic
1	57140000	57160000	8.57935	2.45769	-4.56793	A	A	B	AAB	Dynamic
1	57380000	57400000	10.3625	1.16687	-6.92762	A	A	B	AAB	Dynamic
1	57420000	57440000	8.40258	2.56893	-8.42366	A	A	B	AAB	Dynamic
1	57440000	57460000	1.82478	2.45809	-12.375	A	A	B	AAB	Dynamic
1	57460000	57480000	5.19843	0.841573	-11.4754	A	A	B	AAB	Dynamic
1	57480000	57500000	6.93587	7.39242	-6.28173	A	A	B	AAB	Dynamic
1	57520000	57540000	5.70197	4.63732	-2.00649	A	A	B	AAB	Dynamic
1	57560000	57580000	4.9365	3.78682	-3.25794	A	A	B	AAB	Dynamic
1	57580000	57600000	3.17927	3.29745	-10.5865	A	A	B	AAB	Dynamic
1	57600000	57620000	2.01871	1.21165	-13.9472	A	A	B	AAB	Dynamic
1	57620000	57640000	2.45411	2.0681	-13.0005	A	A	B	AAB	Dynamic
1	57640000	57660000	4.44269	1.72041	-12.1914	A	A	B	AAB	Dynamic
1	57700000	57720000	4.18977	1.69315	-4.66001	A	A	B	AAB	Dynamic
1	57720000	57740000	6.49488	8.68747	-3.39105	A	A	B	AAB	Dynamic
1	57740000	57760000	6.24596	5.5607	-5.90913	A	A	B	AAB	Dynamic
1	57760000	57780000	6.74403	9.58591	-1.66011	A	A	B	AAB	Dynamic
1	57780000	57800000	7.06906	8.38046	-4.02602	A	A	B	AAB	Dynamic
1	57800000	57820000	4.44278	2.14812	-7.34871	A	A	B	AAB	Dynamic
1	57840000	57860000	5.36675	1.52836	-1.54144	A	A	B	AAB	Dynamic
1	57960000	57980000	4.4771	1.26356	-5.95808	A	A	B	AAB	Dynamic
1	58000000	58020000	3.69207	2.64569	-8.15953	A	A	B	AAB	Dynamic
1	58040000	58060000	3.4261	1.53212	-10.9856	A	A	B	AAB	Dynamic
1	58060000	58080000	3.71024	3.65325	-10.3199	A	A	B	AAB	Dynamic
1	58080000	58100000	3.60428	1.7693	-12.2211	A	A	B	AAB	Dynamic
1	58120000	58140000	3.21129	1.14146	-7.41072	A	A	B	AAB	Dynamic
1	58200000	58220000	2.8379	2.16427	-1.1298	A	A	B	AAB	Dynamic
1	58440000	58460000	4.39463	2.14935	-12.9868	A	A	B	AAB	Dynamic
1	58460000	58480000	6.33283	0.829852	-11.3973	A	A	B	AAB	Dynamic
1	58480000	58500000	6.50635	2.9818	-5.33334	A	A	B	AAB	Dynamic
1	58500000	58520000	3.621	2.06385	-9.68624	A	A	B	AAB	Dynamic
1	58560000	58580000	5.21679	1.68275	-1.70585	A	A	B	AAB	Dynamic
1	58580000	58600000	4.05886	2.38673	-8.63598	A	A	B	AAB	Dynamic
1	58620000	58640000	2.54207	0.797506	-12.8615	A	A	B	AAB	Dynamic
1	58640000	58660000	6.76085	2.47083	-4.49901	A	A	B	AAB	Dynamic
1	58660000	58680000	6.62816	2.04649	-11.6256	A	A	B	AAB	Dynamic
1	58680000	58700000	7.14409	2.97047	-10.6777	A	A	B	AAB	Dynamic
1	58700000	58720000	10.6119	8.53197	-0.0109892	A	A	B	AAB	Dynamic
1	58840000	58860000	7.24453	5.13026	-5.60007	A	A	B	AAB	Dynamic
1	58860000	58880000	3.99275	0.14791	-7.56273	A	A	B	AAB	Dynamic
1	58880000	58900000	3.6607	0.847599	-7.18265	A	A	B	AAB	Dynamic
1	59100000	59120000	6.5246	2.31439	-2.47664	A	A	B	AAB	Dynamic
1	60040000	60060000	8.23727	0.737768	-7.1789	A	A	B	AAB	Dynamic
1	61440000	61460000	9.54776	0.350945	-1.76447	A	A	B	AAB	Dynamic
1	61500000	61520000	11.0978	1.56494	-2.68798	A	A	B	AAB	Dynamic
1	62540000	62560000	9.01903	6.97425	-1.89991	A	A	B	AAB	Dynamic
1	62580000	62600000	6.48577	1.42999	-3.86578	A	A	B	AAB	Dynamic
1	62700000	62720000	10.009	8.55065	-0.0497226	A	A	B	AAB	Dynamic
1	62780000	62800000	5.86572	1.13197	-8.8945	A	A	B	AAB	Dynamic
1	62800000	62820000	7.67231	2.8345	-11.1392	A	A	B	AAB	Dynamic
1	62840000	62860000	8.28481	5.33629	-1.45176	A	A	B	AAB	Dynamic
1	63040000	63060000	6.23792	1.45763	-7.96348	A	A	B	AAB	Dynamic
1	63120000	63140000	8.43951	7.95288	-4.6972	A	A	B	AAB	Dynamic
1	63140000	63160000	5.15866	0.624303	-9.61014	A	A	B	AAB	Dynamic
1	63160000	63180000	7.05729	6.62848	-6.17857	A	A	B	AAB	Dynamic
1	63220000	63240000	8.05798	10.1334	-3.12242	A	A	B	AAB	Dynamic
1	63240000	63260000	5.91229	5.65741	-5.29797	A	A	B	AAB	Dynamic
1	63260000	63280000	8.71884	4.00157	-0.224681	A	A	B	AAB	Dynamic
1	63340000	63360000	1.35065	1.19265	-18.8778	A	A	B	AAB	Dynamic
1	63420000	63440000	5.43307	3.70114	-8.75232	A	A	B	AAB	Dynamic
1	63460000	63480000	1.72427	2.68114	-17.6798	A	A	B	AAB	Dynamic
1	63500000	63520000	3.94027	5.46575	-6.05538	A	A	B	AAB	Dynamic
1	63520000	63540000	2.06344	2.27456	-12.8583	A	A	B	AAB	Dynamic
1	63540000	63560000	3.32555	5.63471	-0.846741	A	A	B	AAB	Dynamic
1	63620000	63640000	4.59174	5.63861	-2.27841	A	A	B	AAB	Dynamic
1	63640000	63660000	0.393122	1.73274	-9.25339	A	A	B	AAB	Dynamic
1	63680000	63700000	5.09459	8.37592	-1.77457	A	A	B	AAB	Dynamic
1	63720000	63740000	4.27139	2.90454	-1.75356	A	A	B	AAB	Dynamic
1	63760000	63780000	2.59399	3.71999	-4.16105	A	A	B	AAB	Dynamic
1	63840000	63860000	1.10918	2.84688	-3.78381	A	A	B	AAB	Dynamic
1	63900000	63920000	2.32967	1.67958	-0.146864	A	A	B	AAB	Dynamic
1	63920000	63940000	2.93435	3.92843	-2.2283	A	A	B	AAB	Dynamic
1	64040000	64060000	0.899362	1.55628	-3.02167	A	A	B	AAB	Dynamic
1	64100000	64120000	2.46453	5.35671	-6.85515	A	A	B	AAB	Dynamic
1	64140000	64160000	3.94446	5.86601	-3.65536	A	A	B	AAB	Dynamic
1	64160000	64180000	1.32719	1.08721	-4.16619	A	A	B	AAB	Dynamic
1	64180000	64200000	3.0437	2.06044	-0.22545	A	A	B	AAB	Dynamic
1	64200000	64220000	3.17755	5.88653	-0.615798	A	A	B	AAB	Dynamic
1	64240000	64260000	2.10138	1.39875	-6.89044	A	A	B	AAB	Dynamic
1	64260000	64280000	0.341546	2.81159	-6.48905	A	A	B	AAB	Dynamic
1	64380000	64400000	0.979012	0.583034	-1.99634	A	A	B	AAB	Dynamic
1	64420000	64440000	3.3291	0.892422	-1.98691	A	A	B	AAB	Dynamic
1	64720000	64740000	0.49874	4.33243	-2.95074	A	A	B	AAB	Dynamic
1	64860000	64880000	5.76409	6.00638	-0.230237	A	A	B	AAB	Dynamic
1	65120000	65140000	1.87695	0.539251	-8.25176	A	A	B	AAB	Dynamic
1	65160000	65180000	1.61118	0.457478	-12.4011	A	A	B	AAB	Dynamic
1	65180000	65200000	3.05793	4.25086	-3.39185	A	A	B	AAB	Dynamic
1	65200000	65220000	3.76187	5.40714	-3.86434	A	A	B	AAB	Dynamic
1	65240000	65260000	2.08183	1.25725	-10.4173	A	A	B	AAB	Dynamic
1	65280000	65300000	6.35116	2.39139	-0.343622	A	A	B	AAB	Dynamic
1	65520000	65540000	0.559979	4.05318	-0.728309	A	A	B	AAB	Dynamic
1	65540000	65560000	1.85262	0.875973	-0.643492	A	A	B	AAB	Dynamic
1	66040000	66060000	0.497493	2.53786	-2.28352	A	A	B	AAB	Dynamic
1	66440000	66460000	2.85429	1.39703	-4.92646	A	A	B	AAB	Dynamic
1	66480000	66500000	6.86389	2.13254	-1.63709	A	A	B	AAB	Dynamic
1	66760000	66780000	5.86253	2.13018	-0.829533	A	A	B	AAB	Dynamic
1	66800000	66820000	5.53651	4.80365	-1.78986	A	A	B	AAB	Dynamic
1	68580000	68600000	5.81573	7.03326	-0.080259	A	A	B	AAB	Dynamic
1	68640000	68660000	7.31324	4.9765	-9.5701	A	A	B	AAB	Dynamic
1	68660000	68680000	8.86314	6.68966	-5.95039	A	A	B	AAB	Dynamic
1	68700000	68720000	6.16212	3.63944	-10.6934	A	A	B	AAB	Dynamic
1	68720000	68740000	8.38245	6.14897	-3.8932	A	A	B	AAB	Dynamic
1	68900000	68920000	5.12838	2.94811	-9.2929	A	A	B	AAB	Dynamic
1	68920000	68940000	7.63828	4.09082	-7.35213	A	A	B	AAB	Dynamic
1	68960000	68980000	9.28429	1.62971	-7.13111	A	A	B	AAB	Dynamic
1	69000000	69020000	9.27802	1.59385	-7.29748	A	A	B	AAB	Dynamic
1	69020000	69040000	6.9003	0.896424	-8.91508	A	A	B	AAB	Dynamic
1	69060000	69080000	15.1747	8.4589	-1.2451	A	A	B	AAB	Dynamic
1	69140000	69160000	7.45523	1.03741	-7.18965	A	A	B	AAB	Dynamic
1	69220000	69240000	4.69456	0.783417	-8.4806	A	A	B	AAB	Dynamic
1	69260000	69280000	6.98024	6.41131	-2.86014	A	A	B	AAB	Dynamic
1	69320000	69340000	4.51387	0.31214	-6.61285	A	A	B	AAB	Dynamic
1	69420000	69440000	5.96177	4.57687	-2.54947	A	A	B	AAB	Dynamic
1	69460000	69480000	4.46367	6.73212	-5.65553	A	A	B	AAB	Dynamic
1	69500000	69520000	3.40517	1.86365	-11.2289	A	A	B	AAB	Dynamic
1	69560000	69580000	2.59943	0.681433	-8.83007	A	A	B	AAB	Dynamic
1	69580000	69600000	6.76349	1.89009	-5.83778	A	A	B	AAB	Dynamic
1	69600000	69620000	4.03324	1.24719	-4.21262	A	A	B	AAB	Dynamic
1	69760000	69780000	7.45762	3.55708	-0.0247287	A	A	B	AAB	Dynamic
1	69840000	69860000	9.87546	6.76919	-9.66477	A	A	B	AAB	Dynamic
1	69860000	69880000	7.81522	8.15691	-2.28338	A	A	B	AAB	Dynamic
1	69960000	69980000	7.0104	1.64051	-10.657	A	A	B	AAB	Dynamic
1	70000000	70020000	11.3778	12.4502	-0.884933	A	A	B	AAB	Dynamic
1	70020000	70040000	6.92059	4.31296	-7.61693	A	A	B	AAB	Dynamic
1	70040000	70060000	11.6581	10.384	-0.502412	A	A	B	AAB	Dynamic
1	70080000	70100000	6.55604	0.303097	-9.77835	A	A	B	AAB	Dynamic
1	70140000	70160000	4.69115	1.43417	-7.58691	A	A	B	AAB	Dynamic
1	70160000	70180000	8.93012	3.78029	-8.33525	A	A	B	AAB	Dynamic
1	70320000	70340000	8.3233	0.781065	-0.174377	A	A	B	AAB	Dynamic
1	70460000	70480000	1.61511	0.187488	-8.88062	A	A	B	AAB	Dynamic
1	70520000	70540000	6.05198	0.463007	-3.67924	A	A	B	AAB	Dynamic
1	70540000	70560000	3.90514	2.31101	-6.98848	A	A	B	AAB	Dynamic
1	70580000	70600000	6.94512	2.0886	-6.21161	A	A	B	AAB	Dynamic
1	70640000	70660000	5.86495	2.73451	-5.81722	A	A	B	AAB	Dynamic
1	70700000	70720000	7.40881	7.77119	-3.71309	A	A	B	AAB	Dynamic
1	70740000	70760000	6.97761	11.8197	-0.231276	A	A	B	AAB	Dynamic
1	70760000	70780000	7.88923	9.97324	-1.81405	A	A	B	AAB	Dynamic
1	70780000	70800000	9.00946	10.6227	-2.74169	A	A	B	AAB	Dynamic
1	70800000	70820000	2.85344	2.42544	-7.96059	A	A	B	AAB	Dynamic
1	70820000	70840000	6.51975	2.40393	-4.91819	A	A	B	AAB	Dynamic
1	70840000	70860000	3.7829	3.93964	-1.33456	A	A	B	AAB	Dynamic
1	70920000	70940000	7.25774	2.62578	-4.9641	A	A	B	AAB	Dynamic
1	71180000	71200000	8.12796	3.59185	-3.54021	A	A	B	AAB	Dynamic
1	71840000	71860000	7.40556	1.12609	-0.896653	A	A	B	AAB	Dynamic
1	72140000	72160000	3.61214	0.811099	-1.63352	A	A	B	AAB	Dynamic
1	72180000	72200000	8.27044	1.92277	-3.18897	A	A	B	AAB	Dynamic
1	72300000	72320000	4.32984	3.00562	-2.48374	A	A	B	AAB	Dynamic
1	72360000	72380000	6.12845	2.11039	-2.30313	A	A	B	AAB	Dynamic
1	72380000	72400000	8.53874	2.1238	-7.74295	A	A	B	AAB	Dynamic
1	72500000	72520000	8.92328	2.004	-0.374304	A	A	B	AAB	Dynamic
1	72620000	72640000	9.98834	7.99175	-1.7198	A	A	B	AAB	Dynamic
1	72660000	72680000	7.69667	6.29061	-1.57669	A	A	B	AAB	Dynamic
1	72760000	72780000	8.88313	1.04797	-1.3337	A	A	B	AAB	Dynamic
1	72800000	72820000	7.3151	1.18011	-13.0617	A	A	B	AAB	Dynamic
1	72820000	72840000	10.3939	9.7942	-2.53844	A	A	B	AAB	Dynamic
1	72840000	72860000	7.20136	0.648074	-6.40166	A	A	B	AAB	Dynamic
1	72880000	72900000	7.33285	2.20574	-10.2489	A	A	B	AAB	Dynamic
1	72960000	72980000	9.43797	4.05558	-0.688884	A	A	B	AAB	Dynamic
1	73000000	73020000	8.19627	8.7199	-2.34984	A	A	B	AAB	Dynamic
1	73020000	73040000	6.29113	0.572418	-14.3986	A	A	B	AAB	Dynamic
1	73040000	73060000	6.57136	5.34589	-10.2177	A	A	B	AAB	Dynamic
1	73260000	73280000	5.8622	1.03507	-9.63366	A	A	B	AAB	Dynamic
1	73320000	73340000	5.96524	1.04889	-5.2521	A	A	B	AAB	Dynamic
1	73400000	73420000	10.0892	4.77144	-6.78891	A	A	B	AAB	Dynamic
1	73500000	73520000	11.0312	2.06873	-3.70593	A	A	B	AAB	Dynamic
1	73520000	73540000	12.6148	9.27761	-1.8948	A	A	B	AAB	Dynamic
1	73540000	73560000	8.36737	1.17675	-8.88426	A	A	B	AAB	Dynamic
1	73560000	73580000	6.30415	3.60043	-10.1676	A	A	B	AAB	Dynamic
1	73580000	73600000	13.408	10.9382	-1.27826	A	A	B	AAB	Dynamic
1	73600000	73620000	10.5038	9.06937	-1.00642	A	A	B	AAB	Dynamic
1	73660000	73680000	5.35046	0.148561	-14.0317	A	A	B	AAB	Dynamic
1	73680000	73700000	9.32961	5.25505	-1.56864	A	A	B	AAB	Dynamic
1	73700000	73720000	10.0605	7.62036	-1.44381	A	A	B	AAB	Dynamic
1	73740000	73760000	2.51211	0.233781	-19.0307	A	A	B	AAB	Dynamic
1	73840000	73860000	7.48168	10.7673	-0.927639	A	A	B	AAB	Dynamic
1	73860000	73880000	8.5344	5.06772	-3.58346	A	A	B	AAB	Dynamic
1	73880000	73900000	5.65682	0.652807	-15.3786	A	A	B	AAB	Dynamic
1	74000000	74020000	7.16901	4.48557	-1.64678	A	A	B	AAB	Dynamic
1	74020000	74040000	2.99069	0.913501	-9.39392	A	A	B	AAB	Dynamic
1	74040000	74060000	4.89382	2.71283	-1.40834	A	A	B	AAB	Dynamic
1	74060000	74080000	4.57412	3.37983	-3.43699	A	A	B	AAB	Dynamic
1	74140000	74160000	4.56457	0.801101	-13.2468	A	A	B	AAB	Dynamic
1	74160000	74180000	4.08876	3.45678	-11.0942	A	A	B	AAB	Dynamic
1	74280000	74300000	3.63071	1.04877	-10.9678	A	A	B	AAB	Dynamic
1	74400000	74420000	5.10683	2.18497	-8.18687	A	A	B	AAB	Dynamic
1	74460000	74480000	1.72737	5.29047	-2.58167	A	A	B	AAB	Dynamic
1	74500000	74520000	6.49487	4.08021	-2.40127	A	A	B	AAB	Dynamic
1	74520000	74540000	6.12968	5.23704	-4.54325	A	A	B	AAB	Dynamic
1	74540000	74560000	8.80431	7.17605	-0.978961	A	A	B	AAB	Dynamic
1	74560000	74580000	5.09243	1.55915	-4.62621	A	A	B	AAB	Dynamic
1	74640000	74660000	4.25862	1.02104	-7.07856	A	A	B	AAB	Dynamic
1	74660000	74680000	4.64982	0.692983	-8.35242	A	A	B	AAB	Dynamic
1	74680000	74700000	6.8889	4.37998	-10.7175	A	A	B	AAB	Dynamic
1	74700000	74720000	6.22473	2.40861	-4.53159	A	A	B	AAB	Dynamic
1	74720000	74740000	7.84752	8.99542	-2.07167	A	A	B	AAB	Dynamic
1	74740000	74760000	9.62281	5.49454	-10.6062	A	A	B	AAB	Dynamic
1	74840000	74860000	9.49374	13.3521	-3.5311	A	A	B	AAB	Dynamic
1	74860000	74880000	4.71076	1.10158	-2.61385	A	A	B	AAB	Dynamic
1	74920000	74940000	11.2907	10.1123	-1.48154	A	A	B	AAB	Dynamic
1	74940000	74960000	8.8921	1.93272	-14.4853	A	A	B	AAB	Dynamic
1	75060000	75080000	10.3142	8.56291	-1.65099	A	A	B	AAB	Dynamic
1	75460000	75480000	12.1843	4.78719	-4.48936	A	A	B	AAB	Dynamic
1	75580000	75600000	15.2765	7.90229	-0.0430898	A	A	B	AAB	Dynamic
1	75600000	75620000	9.68413	3.7882	-9.93587	A	A	B	AAB	Dynamic
1	75620000	75640000	10.8241	6.49697	-9.1603	A	A	B	AAB	Dynamic
1	75640000	75660000	11.3784	7.24541	-2.77142	A	A	B	AAB	Dynamic
1	75740000	75760000	11.5935	8.08609	-9.90363	A	A	B	AAB	Dynamic
1	75760000	75780000	14.7338	4.60563	-6.75079	A	A	B	AAB	Dynamic
1	75800000	75820000	11.1786	2.80735	-10.3085	A	A	B	AAB	Dynamic
1	75820000	75840000	11.3814	5.22229	-12.9645	A	A	B	AAB	Dynamic
1	75840000	75860000	14.6983	9.23996	-3.42087	A	A	B	AAB	Dynamic
1	75860000	75880000	12.3139	10.3213	-0.532994	A	A	B	AAB	Dynamic
1	75900000	75920000	12.1606	11.0367	-1.51274	A	A	B	AAB	Dynamic
1	76320000	76340000	14.9102	19.1293	-1.58494	A	A	B	AAB	Dynamic
1	76340000	76360000	7.98615	6.21343	-10.6858	A	A	B	AAB	Dynamic
1	76360000	76380000	12.8386	7.1329	-4.46186	A	A	B	AAB	Dynamic
1	76380000	76400000	10.5904	6.30421	-9.86879	A	A	B	AAB	Dynamic
1	76420000	76440000	13.2533	14.9738	-0.981846	A	A	B	AAB	Dynamic
1	76440000	76460000	10.9685	9.63988	-10.8331	A	A	B	AAB	Dynamic
1	77300000	77320000	15.4937	10.5254	-1.16379	A	A	B	AAB	Dynamic
1	77340000	77360000	9.85873	6.13918	-5.45245	A	A	B	AAB	Dynamic
1	77360000	77380000	11.3305	6.3041	-6.3476	A	A	B	AAB	Dynamic
1	77400000	77420000	12.1065	3.77251	-8.84138	A	A	B	AAB	Dynamic
1	78100000	78120000	9.66889	3.90615	-1.22715	A	A	B	AAB	Dynamic
1	78300000	78320000	9.17039	1.16685	-10.5916	A	A	B	AAB	Dynamic
1	78340000	78360000	9.09423	4.89845	-0.070083	A	A	B	AAB	Dynamic
1	78400000	78420000	9.65558	5.8589	-6.21675	A	A	B	AAB	Dynamic
1	78440000	78460000	10.5582	4.26438	-4.94911	A	A	B	AAB	Dynamic
1	78460000	78480000	9.61899	4.99985	-5.42418	A	A	B	AAB	Dynamic
1	78540000	78560000	0.458827	6.47329	-6.8551	A	A	B	AAB	Dynamic
1	78580000	78600000	6.03375	9.03276	-10.8538	A	A	B	AAB	Dynamic
1	78620000	78640000	6.39557	4.64782	-9.89379	A	A	B	AAB	Dynamic
1	78640000	78660000	7.84707	1.73598	-4.67723	A	A	B	AAB	Dynamic
1	78660000	78680000	4.13775	6.90789	-12.2329	A	A	B	AAB	Dynamic
1	78680000	78700000	5.03642	4.8094	-5.20986	A	A	B	AAB	Dynamic
1	78720000	78740000	4.47362	5.97214	-14.399	A	A	B	AAB	Dynamic
1	78740000	78760000	4.65472	2.61557	-7.93616	A	A	B	AAB	Dynamic
1	78760000	78780000	8.18111	9.74357	-3.19535	A	A	B	AAB	Dynamic
1	78780000	78800000	4.54787	5.21657	-7.06196	A	A	B	AAB	Dynamic
1	78980000	79000000	6.8896	11.3459	-2.02996	A	A	B	AAB	Dynamic
1	79000000	79020000	6.45381	3.0616	-8.93997	A	A	B	AAB	Dynamic
1	79040000	79060000	10.328	5.22794	-7.66712	A	A	B	AAB	Dynamic
1	79060000	79080000	9.01403	5.77141	-4.40043	A	A	B	AAB	Dynamic
1	79080000	79100000	9.42717	4.29743	-6.18296	A	A	B	AAB	Dynamic
1	79120000	79140000	9.13868	5.14845	-4.81094	A	A	B	AAB	Dynamic
1	79160000	79180000	10.0635	5.3075	-12.7297	A	A	B	AAB	Dynamic
1	79180000	79200000	9.33381	10.8919	-5.46671	A	A	B	AAB	Dynamic
1	79300000	79320000	2.00348	11.6173	-1.55335	A	A	B	AAB	Dynamic
1	79320000	79340000	7.30399	11.837	-0.919922	A	A	B	AAB	Dynamic
1	79340000	79360000	1.9469	0.155953	-11.6044	A	A	B	AAB	Dynamic
1	79360000	79380000	12.8034	13.518	-7.8697	A	A	B	AAB	Dynamic
1	79380000	79400000	9.86393	7.5059	-7.47731	A	A	B	AAB	Dynamic
1	79400000	79420000	11.1576	4.46689	-1.91931	A	A	B	AAB	Dynamic
1	79460000	79480000	7.83175	3.88268	-11.4999	A	A	B	AAB	Dynamic
1	79500000	79520000	7.6696	0.896375	-13.3418	A	A	B	AAB	Dynamic
1	79520000	79540000	6.2059	10.9183	-0.278262	A	A	B	AAB	Dynamic
1	79540000	79560000	10.0189	10.2276	-1.57098	A	A	B	AAB	Dynamic
1	79560000	79580000	8.16111	8.60961	-8.25071	A	A	B	AAB	Dynamic
1	79580000	79600000	10.3158	12.8021	-0.787486	A	A	B	AAB	Dynamic
1	79600000	79620000	6.04942	8.73792	-6.7166	A	A	B	AAB	Dynamic
1	79620000	79640000	8.10392	8.71057	-13.0381	A	A	B	AAB	Dynamic
1	79640000	79660000	5.04843	3.77805	-14.795	A	A	B	AAB	Dynamic
1	79660000	79680000	7.50761	4.99517	-12.4106	A	A	B	AAB	Dynamic
1	79680000	79700000	6.06486	6.5662	-7.24659	A	A	B	AAB	Dynamic
1	79700000	79720000	7.86691	7.48981	-0.454542	A	A	B	AAB	Dynamic
1	79740000	79760000	8.20769	4.28288	-10.352	A	A	B	AAB	Dynamic
1	79800000	79820000	8.70134	8.00031	-4.07106	A	A	B	AAB	Dynamic
1	79920000	79940000	10.3898	9.31537	-1.05716	A	A	B	AAB	Dynamic
1	80240000	80260000	9.95162	4.2215	-5.58564	A	A	B	AAB	Dynamic
1	80320000	80340000	15.3818	11.0417	-0.895483	A	A	B	AAB	Dynamic
1	80360000	80380000	12.2984	8.57172	-3.09688	A	A	B	AAB	Dynamic
1	80400000	80420000	13.6309	7.39259	-1.66166	A	A	B	AAB	Dynamic
1	80520000	80540000	10.3103	3.40467	-3.08216	A	A	B	AAB	Dynamic
1	80600000	80620000	8.30591	5.44802	-2.19547	A	A	B	AAB	Dynamic
1	81160000	81180000	6.43691	2.87854	-5.4745	A	A	B	AAB	Dynamic
1	81180000	81200000	8.73879	3.98878	-3.01491	A	A	B	AAB	Dynamic
1	81400000	81420000	8.10705	3.69091	-2.99651	A	A	B	AAB	Dynamic
1	81420000	81440000	9.24103	0.875027	-4.13246	A	A	B	AAB	Dynamic
1	81460000	81480000	8.90803	3.58257	-3.73128	A	A	B	AAB	Dynamic
1	81520000	81540000	6.89541	1.58354	-1.39398	A	A	B	AAB	Dynamic
1	81620000	81640000	8.53522	2.56523	-1.25274	A	A	B	AAB	Dynamic
1	81680000	81700000	8.46221	4.66471	-2.35171	A	A	B	AAB	Dynamic
1	81740000	81760000	2.52197	0.460744	-4.29085	A	A	B	AAB	Dynamic
1	81780000	81800000	3.9679	5.46232	-2.74675	A	A	B	AAB	Dynamic
1	81820000	81840000	2.4357	6.5445	-1.06144	A	A	B	AAB	Dynamic
1	81860000	81880000	2.94424	5.30681	-5.88992	A	A	B	AAB	Dynamic
1	81920000	81940000	4.23756	8.08551	-3.67802	A	A	B	AAB	Dynamic
1	81940000	81960000	1.45931	4.14823	-14.4012	A	A	B	AAB	Dynamic
1	82000000	82020000	5.0085	7.96015	-2.67612	A	A	B	AAB	Dynamic
1	82060000	82080000	0.0675935	4.30275	-3.60852	A	A	B	AAB	Dynamic
1	82080000	82100000	1.52244	2.96714	-11.7309	A	A	B	AAB	Dynamic
1	82300000	82320000	1.88035	3.94965	-9.02065	A	A	B	AAB	Dynamic
1	82380000	82400000	3.93716	11.1727	-3.86222	A	A	B	AAB	Dynamic
1	82400000	82420000	0.0872962	2.77558	-4.62616	A	A	B	AAB	Dynamic
1	82420000	82440000	1.33136	3.98269	-3.83423	A	A	B	AAB	Dynamic
1	82460000	82480000	1.17376	2.66678	-6.87143	A	A	B	AAB	Dynamic
1	82480000	82500000	0.730002	0.222103	-11.8153	A	A	B	AAB	Dynamic
1	82580000	82600000	0.541082	3.8857	-3.32087	A	A	B	AAB	Dynamic
1	82760000	82780000	5.61172	0.332522	-7.68526	A	A	B	AAB	Dynamic
1	82840000	82860000	4.84812	2.56195	-4.27721	A	A	B	AAB	Dynamic
1	82860000	82880000	5.26098	1.08957	-5.63838	A	A	B	AAB	Dynamic
1	82880000	82900000	7.30736	6.10744	-3.50573	A	A	B	AAB	Dynamic
1	82940000	82960000	4.65104	0.989173	-2.39809	A	A	B	AAB	Dynamic
1	83060000	83080000	8.26308	5.50645	-2.29253	A	A	B	AAB	Dynamic
1	83120000	83140000	5.17084	6.89548	-2.64117	A	A	B	AAB	Dynamic
1	83300000	83320000	10.5232	3.10879	-3.17338	A	A	B	AAB	Dynamic
1	83340000	83360000	7.70493	4.06903	-2.85251	A	A	B	AAB	Dynamic
1	83360000	83380000	5.83692	0.624187	-5.5505	A	A	B	AAB	Dynamic
1	83620000	83640000	7.02809	2.2864	-2.71311	A	A	B	AAB	Dynamic
1	83680000	83700000	7.92597	0.741691	-1.73577	A	A	B	AAB	Dynamic
1	83720000	83740000	3.98338	0.869717	-12.1024	A	A	B	AAB	Dynamic
1	83740000	83760000	4.41926	2.67549	-0.843603	A	A	B	AAB	Dynamic
1	83760000	83780000	2.69519	0.446384	-7.07254	A	A	B	AAB	Dynamic
1	83780000	83800000	5.67492	3.27607	-5.43418	A	A	B	AAB	Dynamic
1	83800000	83820000	8.76454	6.94539	-2.87572	A	A	B	AAB	Dynamic
1	83820000	83840000	6.09668	6.25106	-3.6673	A	A	B	AAB	Dynamic
1	83840000	83860000	4.3586	4.29302	-5.56706	A	A	B	AAB	Dynamic
1	83860000	83880000	1.93727	0.467056	-10.6209	A	A	B	AAB	Dynamic
1	84320000	84340000	3.80629	4.16295	-10.5284	A	A	B	AAB	Dynamic
1	84340000	84360000	7.35982	5.80066	-4.36228	A	A	B	AAB	Dynamic
1	84360000	84380000	6.30689	9.08094	-1.92635	A	A	B	AAB	Dynamic
1	84380000	84400000	6.18191	0.163708	-9.21988	A	A	B	AAB	Dynamic
1	84480000	84500000	8.41115	4.08681	-2.14988	A	A	B	AAB	Dynamic
1	84620000	84640000	8.84882	5.56191	-3.59145	A	A	B	AAB	Dynamic
1	86120000	86140000	0.499004	7.11314	-6.2503	A	A	B	AAB	Dynamic
1	86320000	86340000	1.48072	0.798536	-6.13318	A	A	B	AAB	Dynamic
1	86360000	86380000	3.0149	7.79671	-1.15956	A	A	B	AAB	Dynamic
1	86640000	86660000	0.75318	7.14049	-1.07559	A	A	B	AAB	Dynamic
1	86660000	86680000	2.19513	1.74391	-7.10308	A	A	B	AAB	Dynamic
1	88260000	88280000	0.238004	2.01191	-10.5826	A	A	B	AAB	Dynamic
1	88280000	88300000	1.85997	0.317573	-10.5064	A	A	B	AAB	Dynamic
1	88340000	88360000	3.90527	1.21885	-1.05668	A	A	B	AAB	Dynamic
1	88380000	88400000	4.0199	1.96435	-1.31492	A	A	B	AAB	Dynamic
1	88700000	88720000	2.97394	3.90312	-1.53935	A	A	B	AAB	Dynamic
1	88760000	88780000	4.37809	1.76599	-9.57445	A	A	B	AAB	Dynamic
1	88780000	88800000	5.16656	4.68128	-6.68894	A	A	B	AAB	Dynamic
1	88800000	88820000	4.52498	1.34894	-9.23415	A	A	B	AAB	Dynamic
1	88840000	88860000	2.47796	4.70986	-3.60426	A	A	B	AAB	Dynamic
1	88960000	88980000	2.43341	5.35048	-0.244371	A	A	B	AAB	Dynamic
1	89520000	89540000	0.417255	0.230024	-2.73578	A	A	B	AAB	Dynamic
1	89540000	89560000	1.75867	3.3019	-1.32562	A	A	B	AAB	Dynamic
1	89880000	89900000	1.63102	1.64505	-4.98237	A	A	B	AAB	Dynamic
1	89920000	89940000	2.52925	4.19666	-3.81697	A	A	B	AAB	Dynamic
1	105760000	105780000	0.601268	2.38835	-2.11144	A	A	B	AAB	Dynamic
1	106160000	106180000	5.80823	2.53919	-0.378762	A	A	B	AAB	Dynamic
1	108060000	108080000	5.35453	4.46125	-2.41049	A	A	B	AAB	Dynamic
1	108080000	108100000	5.28832	2.65863	-2.51777	A	A	B	AAB	Dynamic
1	108160000	108180000	4.80962	7.69269	-0.98961	A	A	B	AAB	Dynamic
1	108580000	108600000	2.56437	0.732364	-8.22384	A	A	B	AAB	Dynamic
1	108760000	108780000	1.72237	4.6686	-1.93254	A	A	B	AAB	Dynamic
1	108840000	108860000	3.73597	2.21743	-6.73789	A	A	B	AAB	Dynamic
1	109420000	109440000	0.624227	1.60566	-1.48275	A	A	B	AAB	Dynamic
1	109520000	109540000	0.766441	6.21784	-5.30199	A	A	B	AAB	Dynamic
1	109660000	109680000	1.14557	1.33826	-6.97863	A	A	B	AAB	Dynamic
1	109840000	109860000	0.961497	10.3352	-2.60868	A	A	B	AAB	Dynamic
1	110060000	110080000	0.181452	3.18829	-12.0911	A	A	B	AAB	Dynamic
1	110120000	110140000	0.653246	1.82426	-9.40579	A	A	B	AAB	Dynamic
1	110140000	110160000	1.7902	3.37605	-8.43869	A	A	B	AAB	Dynamic
1	110180000	110200000	5.92282	5.50937	-4.58634	A	A	B	AAB	Dynamic
1	110200000	110220000	3.19868	4.30576	-5.0008	A	A	B	AAB	Dynamic
1	110240000	110260000	6.5869	3.27775	-5.1172	A	A	B	AAB	Dynamic
1	110280000	110300000	5.86223	0.491156	-6.76481	A	A	B	AAB	Dynamic
1	110340000	110360000	5.82198	1.44639	-4.5206	A	A	B	AAB	Dynamic
1	110500000	110520000	7.56885	0.955579	-0.920972	A	A	B	AAB	Dynamic
1	110520000	110540000	6.04647	1.01777	-4.0825	A	A	B	AAB	Dynamic
1	110540000	110560000	7.66151	4.97157	-6.10973	A	A	B	AAB	Dynamic
1	110680000	110700000	8.55821	0.203021	-9.09982	A	A	B	AAB	Dynamic
1	110860000	110880000	8.67297	2.13482	-1.82216	A	A	B	AAB	Dynamic
1	114320000	114340000	2.80589	0.297168	-7.81705	A	A	B	AAB	Dynamic
1	114420000	114440000	3.03928	2.18003	-3.60592	A	A	B	AAB	Dynamic
1	114760000	114780000	0.391483	6.50642	-7.65201	A	A	B	AAB	Dynamic
1	114940000	114960000	1.33331	3.0922	-2.16579	A	A	B	AAB	Dynamic
1	115080000	115100000	1.5611	6.02157	-8.05717	A	A	B	AAB	Dynamic
1	115200000	115220000	0.123912	8.52863	-4.26507	A	A	B	AAB	Dynamic
1	115220000	115240000	0.0344908	5.1457	-6.13911	A	A	B	AAB	Dynamic
1	115240000	115260000	1.07302	8.00807	-0.862911	A	A	B	AAB	Dynamic
1	115520000	115540000	2.54664	7.14358	-3.50467	A	A	B	AAB	Dynamic
1	116320000	116340000	0.901794	1.49719	-5.95451	A	A	B	AAB	Dynamic
1	117000000	117020000	3.60893	4.2495	-1.19571	A	A	B	AAB	Dynamic
1	117220000	117240000	1.86015	6.80937	-2.58928	A	A	B	AAB	Dynamic
1	117280000	117300000	0.712741	2.00834	-11.8551	A	A	B	AAB	Dynamic
1	117320000	117340000	1.86106	6.08567	-8.44293	A	A	B	AAB	Dynamic
1	119460000	119480000	2.89191	4.16775	-1.45513	A	A	B	AAB	Dynamic
1	119480000	119500000	2.46271	1.81508	-7.09062	A	A	B	AAB	Dynamic
1	120040000	120060000	0.00549483	6.14572	-5.3411	A	A	B	AAB	Dynamic
1	120060000	120080000	1.01711	7.00614	-2.07757	A	A	B	AAB	Dynamic
1	120160000	120180000	2.32094	9.60367	-0.0943705	A	A	B	AAB	Dynamic
1	120520000	120540000	0.0718204	0.58013	-4.69952	A	A	B	AAB	Dynamic
1	120540000	120560000	0.347463	0.0774006	-7.53297	A	A	B	AAB	Dynamic
1	120600000	120620000	1.30734	5.89063	-2.40785	A	A	B	AAB	Dynamic
1	120660000	120680000	1.77886	5.39874	-0.372247	A	A	B	AAB	Dynamic
1	120920000	120940000	2.81302	0.0418441	-3.58817	A	A	B	AAB	Dynamic
1	120980000	121000000	1.67313	2.14294	-4.52544	A	A	B	AAB	Dynamic
1	121040000	121060000	0.513584	0.378031	-5.14212	A	A	B	AAB	Dynamic
1	121120000	121140000	9.50496	4.43422	-1.52	A	A	B	AAB	Dynamic
1	121240000	121260000	8.65622	5.63557	-4.18041	A	A	B	AAB	Dynamic
1	121260000	121280000	10.2611	9.10665	-2.4449	A	A	B	AAB	Dynamic
1	121340000	121360000	9.89018	3.6595	-0.799629	A	A	B	AAB	Dynamic
1	121840000	121860000	9.4544	0.784628	-1.06018	A	A	B	AAB	Dynamic
1	122860000	122880000	11.1053	6.04251	-3.12071	A	A	B	AAB	Dynamic
1	122880000	122900000	8.62751	4.86976	-2.37642	A	A	B	AAB	Dynamic
1	122900000	122920000	10.2567	10.7957	-0.994588	A	A	B	AAB	Dynamic
1	122920000	122940000	9.60603	5.75246	-8.7874	A	A	B	AAB	Dynamic
1	122960000	122980000	6.31468	0.847333	-8.62883	A	A	B	AAB	Dynamic
1	122980000	123000000	9.2545	8.02293	-2.33757	A	A	B	AAB	Dynamic
1	123000000	123020000	12.5652	9.10806	-6.91323	A	A	B	AAB	Dynamic
1	123020000	123040000	9.28865	7.99222	-13.4044	A	A	B	AAB	Dynamic
1	123040000	123060000	9.62568	12.9209	-8.92942	A	A	B	AAB	Dynamic
1	123060000	123080000	9.82639	13.7804	-2.81572	A	A	B	AAB	Dynamic
1	123080000	123100000	8.11132	5.67526	-12.3893	A	A	B	AAB	Dynamic
1	123100000	123120000	5.67043	1.81899	-12.8969	A	A	B	AAB	Dynamic
1	123120000	123140000	12.5947	11.6265	-0.616326	A	A	B	AAB	Dynamic
1	123140000	123160000	9.56306	6.38279	-0.116947	A	A	B	AAB	Dynamic
1	123160000	123180000	9.7581	9.94519	-7.29755	A	A	B	AAB	Dynamic
1	123180000	123200000	8.82156	7.8516	-7.20083	A	A	B	AAB	Dynamic
1	123300000	123320000	10.2857	2.16957	-7.25512	A	A	B	AAB	Dynamic
1	123340000	123360000	10.0203	2.66934	-2.83885	A	A	B	AAB	Dynamic
1	123360000	123380000	9.74783	2.47979	-2.22153	A	A	B	AAB	Dynamic
1	123480000	123500000	9.66297	3.71192	-1.34772	A	A	B	AAB	Dynamic
1	123520000	123540000	9.70931	1.15455	-10.0532	A	A	B	AAB	Dynamic
1	123540000	123560000	8.3192	5.44995	-6.87175	A	A	B	AAB	Dynamic
1	123600000	123620000	7.02141	4.79395	-2.93625	A	A	B	AAB	Dynamic
1	123660000	123680000	9.0344	9.74373	-2.8473	A	A	B	AAB	Dynamic
1	123760000	123780000	6.79641	0.403961	-9.47801	A	A	B	AAB	Dynamic
1	123800000	123820000	6.75199	8.66874	-3.91497	A	A	B	AAB	Dynamic
1	123820000	123840000	8.9471	5.82787	-8.13843	A	A	B	AAB	Dynamic
1	123860000	123880000	10.3921	8.54979	-2.76461	A	A	B	AAB	Dynamic
1	123880000	123900000	6.32739	5.11058	-6.57919	A	A	B	AAB	Dynamic
1	123920000	123940000	3.37864	2.89037	-9.58499	A	A	B	AAB	Dynamic
1	123940000	123960000	7.11791	2.59739	-12.1738	A	A	B	AAB	Dynamic
1	123980000	124000000	7.44155	9.91751	-0.219873	A	A	B	AAB	Dynamic
1	124060000	124080000	5.72385	1.6596	-9.07158	A	A	B	AAB	Dynamic
1	124140000	124160000	7.22228	0.650154	-0.604517	A	A	B	AAB	Dynamic
1	124200000	124220000	8.12927	0.38841	-3.95109	A	A	B	AAB	Dynamic
1	124220000	124240000	10.3722	4.2009	-4.47298	A	A	B	AAB	Dynamic
1	124920000	124940000	1.37493	2.34586	-2.56316	A	A	B	AAB	Dynamic
1	125080000	125100000	7.0059	2.08502	-9.28991	A	A	B	AAB	Dynamic
1	125260000	125280000	4.22534	0.575099	-5.72696	A	A	B	AAB	Dynamic
1	125280000	125300000	3.2761	1.14712	-6.28424	A	A	B	AAB	Dynamic
1	125340000	125360000	1.07333	0.697432	-2.12899	A	A	B	AAB	Dynamic
1	130060000	130080000	0.907933	0.165368	-1.53003	A	A	B	AAB	Dynamic
1	130380000	130400000	2.77055	0.275887	-1.04084	A	A	B	AAB	Dynamic
1	130420000	130440000	1.71111	1.21076	-0.378411	A	A	B	AAB	Dynamic
1	131260000	131280000	8.33294	3.5825	-1.5768	A	A	B	AAB	Dynamic
1	131280000	131300000	11.1249	5.14576	-0.371568	A	A	B	AAB	Dynamic
1	131340000	131360000	5.90397	3.39428	-2.78444	A	A	B	AAB	Dynamic
1	131360000	131380000	8.94284	0.493076	-1.2351	A	A	B	AAB	Dynamic
1	131980000	132000000	3.86331	1.67693	-7.77378	A	A	B	AAB	Dynamic
1	132020000	132040000	4.0575	8.45122	-5.56499	A	A	B	AAB	Dynamic
1	132040000	132060000	3.66059	6.15087	-10.0509	A	A	B	AAB	Dynamic
1	132060000	132080000	1.78463	9.86712	-4.26218	A	A	B	AAB	Dynamic
1	132080000	132100000	6.37977	11.4382	-2.01318	A	A	B	AAB	Dynamic
1	132100000	132120000	3.16797	0.464295	-18.6412	A	A	B	AAB	Dynamic
1	132120000	132140000	2.73033	3.44759	-9.2284	A	A	B	AAB	Dynamic
1	132140000	132160000	2.2055	2.59099	-11.4314	A	A	B	AAB	Dynamic
1	132160000	132180000	3.12615	11.9777	-0.881919	A	A	B	AAB	Dynamic
1	132180000	132200000	2.96384	10.4535	-0.842716	A	A	B	AAB	Dynamic
1	132200000	132220000	2.81958	2.99864	-8.53614	A	A	B	AAB	Dynamic
1	132220000	132240000	6.49901	8.57704	-4.51929	A	A	B	AAB	Dynamic
1	132240000	132260000	4.46456	6.90099	-2.16104	A	A	B	AAB	Dynamic
1	132280000	132300000	5.86788	8.00384	-8.89302	A	A	B	AAB	Dynamic
1	132300000	132320000	6.61416	9.28435	-2.17081	A	A	B	AAB	Dynamic
1	132320000	132340000	7.00391	5.79995	-10.7254	A	A	B	AAB	Dynamic
1	132340000	132360000	3.1455	6.30204	-6.78304	A	A	B	AAB	Dynamic
1	132380000	132400000	2.56863	0.665047	-6.80118	A	A	B	AAB	Dynamic
1	132440000	132460000	7.43951	5.25877	-7.15328	A	A	B	AAB	Dynamic
1	132460000	132480000	6.29107	5.62631	-4.07698	A	A	B	AAB	Dynamic
1	132480000	132500000	4.92038	4.76329	-10.4354	A	A	B	AAB	Dynamic
1	132500000	132520000	5.84105	4.13128	-5.17394	A	A	B	AAB	Dynamic
1	132520000	132540000	5.58284	8.73821	-1.77134	A	A	B	AAB	Dynamic
1	132540000	132560000	3.46867	4.29076	-13.5902	A	A	B	AAB	Dynamic
1	132660000	132680000	4.93953	7.63085	-4.09369	A	A	B	AAB	Dynamic
1	132680000	132700000	3.97855	6.71673	-10.5674	A	A	B	AAB	Dynamic
1	132700000	132720000	6.04819	8.52082	-1.90108	A	A	B	AAB	Dynamic
1	132720000	132740000	6.457	9.723	-10.5612	A	A	B	AAB	Dynamic
1	132740000	132760000	1.61676	1.27874	-17.513	A	A	B	AAB	Dynamic
1	132760000	132780000	6.13545	3.62696	-9.42008	A	A	B	AAB	Dynamic
1	132800000	132820000	5.75903	9.81906	-3.6976	A	A	B	AAB	Dynamic
1	132820000	132840000	8.60593	9.58679	-2.44327	A	A	B	AAB	Dynamic
1	132840000	132860000	7.76577	6.37691	-1.25984	A	A	B	AAB	Dynamic
1	133180000	133200000	9.01797	4.85517	-0.0235294	A	A	B	AAB	Dynamic
1	133200000	133220000	11.9121	5.53554	-4.21651	A	A	B	AAB	Dynamic
1	133720000	133740000	6.19078	5.43687	-0.315097	A	A	B	AAB	Dynamic
1	134040000	134060000	4.15072	8.24117	-1.97289	A	A	B	AAB	Dynamic
1	134060000	134080000	3.18729	3.99922	-8.43483	A	A	B	AAB	Dynamic
1	134080000	134100000	6.49448	6.78761	-7.6557	A	A	B	AAB	Dynamic
1	134120000	134140000	4.22638	8.04269	-9.83946	A	A	B	AAB	Dynamic
1	134180000	134200000	2.81537	4.90156	-13.4615	A	A	B	AAB	Dynamic
1	134300000	134320000	4.44638	1.93803	-9.02092	A	A	B	AAB	Dynamic
1	134320000	134340000	8.05049	2.45846	-4.34247	A	A	B	AAB	Dynamic
1	134340000	134360000	4.92955	2.55809	-3.05796	A	A	B	AAB	Dynamic
1	135180000	135200000	7.30705	1.84206	-0.271222	A	A	B	AAB	Dynamic
1	135200000	135220000	6.76233	0.864801	-2.35044	A	A	B	AAB	Dynamic
1	135220000	135240000	3.28956	3.89479	-1.37104	A	A	B	AAB	Dynamic
1	135280000	135300000	2.74147	5.96979	-5.09606	A	A	B	AAB	Dynamic
1	135320000	135340000	5.44028	5.12311	-4.0287	A	A	B	AAB	Dynamic
1	135340000	135360000	2.04534	3.97392	-8.66882	A	A	B	AAB	Dynamic
1	135400000	135420000	1.75182	0.679747	-9.31331	A	A	B	AAB	Dynamic
1	135460000	135480000	0.0841916	1.10609	-4.49447	A	A	B	AAB	Dynamic
1	136380000	136400000	11.0839	8.5959	-3.056	A	A	B	AAB	Dynamic
1	136680000	136700000	15.908	1.90261	-1.15248	A	A	B	AAB	Dynamic
1	136760000	136780000	17.5833	3.59046	-4.86344	A	A	B	AAB	Dynamic
1	136820000	136840000	13.3342	0.308905	-6.37221	A	A	B	AAB	Dynamic
1	136840000	136860000	11.1064	3.83534	-4.07579	A	A	B	AAB	Dynamic
1	136880000	136900000	15.8085	2.78517	-3.78737	A	A	B	AAB	Dynamic
1	136900000	136920000	12.251	5.60464	-9.2644	A	A	B	AAB	Dynamic
1	136920000	136940000	12.9971	2.21297	-12.8687	A	A	B	AAB	Dynamic
1	136940000	136960000	14.8412	5.60402	-4.83043	A	A	B	AAB	Dynamic
1	136960000	136980000	10.1869	2.37823	-5.45993	A	A	B	AAB	Dynamic
1	137020000	137040000	18.0744	8.47653	-0.338113	A	A	B	AAB	Dynamic
1	137040000	137060000	12.9881	1.03687	-15.0868	A	A	B	AAB	Dynamic
1	137080000	137100000	20.4126	1.96199	-13.1068	A	A	B	AAB	Dynamic
1	137120000	137140000	16.5134	5.85719	-8.24284	A	A	B	AAB	Dynamic
1	137180000	137200000	19.7928	10.2779	-5.93698	A	A	B	AAB	Dynamic
1	137240000	137260000	19.0622	5.01833	-9.55415	A	A	B	AAB	Dynamic
1	137300000	137320000	12.4437	2.00192	-1.07242	A	A	B	AAB	Dynamic
1	137320000	137340000	14.4617	4.46567	-3.7771	A	A	B	AAB	Dynamic
1	137340000	137360000	22.1372	11.4904	-0.868264	A	A	B	AAB	Dynamic
1	137400000	137420000	20.0295	8.81675	-1.08892	A	A	B	AAB	Dynamic
1	137420000	137440000	23.0175	11.5881	-2.24694	A	A	B	AAB	Dynamic
1	139000000	139020000	15.6148	12.1382	-0.410997	A	A	B	AAB	Dynamic
1	139040000	139060000	18.0118	8.34541	-2.52724	A	A	B	AAB	Dynamic
1	139060000	139080000	16.3018	7.00283	-5.45243	A	A	B	AAB	Dynamic
1	139240000	139260000	15.6182	13.6328	-1.80863	A	A	B	AAB	Dynamic
1	139300000	139320000	11.3848	3.70875	-6.55379	A	A	B	AAB	Dynamic
1	139320000	139340000	12.0069	4.49677	-8.366	A	A	B	AAB	Dynamic
1	139340000	139360000	12.1931	9.89684	-0.27013	A	A	B	AAB	Dynamic
1	139380000	139400000	11.2016	7.54932	-3.39477	A	A	B	AAB	Dynamic
1	139400000	139420000	10.1549	6.99359	-2.92511	A	A	B	AAB	Dynamic
1	139420000	139440000	8.39105	4.10322	-9.7888	A	A	B	AAB	Dynamic
1	139460000	139480000	9.11272	8.38155	-0.972937	A	A	B	AAB	Dynamic
1	139480000	139500000	10.7762	10.2287	-5.53594	A	A	B	AAB	Dynamic
1	139660000	139680000	3.68289	8.5721	-3.51104	A	A	B	AAB	Dynamic
1	139680000	139700000	1.48493	0.7979	-12.733	A	A	B	AAB	Dynamic
1	139700000	139720000	6.33266	4.66673	-0.423468	A	A	B	AAB	Dynamic
1	139720000	139740000	4.38955	2.7447	-3.54511	A	A	B	AAB	Dynamic
1	139760000	139780000	4.49112	1.5355	-6.56753	A	A	B	AAB	Dynamic
1	139780000	139800000	4.51451	9.75411	-2.49743	A	A	B	AAB	Dynamic
1	139800000	139820000	2.89103	7.63825	-5.65067	A	A	B	AAB	Dynamic
1	139840000	139860000	4.67388	9.0039	-0.120763	A	A	B	AAB	Dynamic
1	139920000	139940000	2.1734	1.86896	-8.38355	A	A	B	AAB	Dynamic
1	140020000	140040000	3.13688	2.0074	-7.12142	A	A	B	AAB	Dynamic
1	140060000	140080000	5.69205	1.70023	-2.40826	A	A	B	AAB	Dynamic
1	145340000	145360000	0.659556	1.11366	-4.30174	A	A	B	AAB	Dynamic
1	145380000	145400000	1.75236	1.42658	-3.36627	A	A	B	AAB	Dynamic
1	145440000	145460000	1.5032	9.16008	-0.0784739	A	A	B	AAB	Dynamic
1	145480000	145500000	1.48225	2.82361	-7.79323	A	A	B	AAB	Dynamic
1	145500000	145520000	2.7271	2.58645	-11.5613	A	A	B	AAB	Dynamic
1	145520000	145540000	2.75977	5.33342	-8.40538	A	A	B	AAB	Dynamic
1	145540000	145560000	0.335297	4.90357	-7.49517	A	A	B	AAB	Dynamic
1	145660000	145680000	2.37944	5.25102	-2.68335	A	A	B	AAB	Dynamic
1	145740000	145760000	2.89538	2.81608	-6.15103	A	A	B	AAB	Dynamic
1	145800000	145820000	1.95851	5.85304	-7.64068	A	A	B	AAB	Dynamic
1	145820000	145840000	0.154461	5.51873	-0.818767	A	A	B	AAB	Dynamic
1	145880000	145900000	3.26004	1.00386	-9.5711	A	A	B	AAB	Dynamic
1	145900000	145920000	7.63439	3.39828	-3.56952	A	A	B	AAB	Dynamic
1	146600000	146620000	13.98	2.45383	-4.74418	A	A	B	AAB	Dynamic
1	146640000	146660000	21.3134	8.80685	-1.95572	A	A	B	AAB	Dynamic
1	146660000	146680000	21.1031	11.7146	-1.09175	A	A	B	AAB	Dynamic
1	146700000	146720000	22.5295	12.2752	-4.24601	A	A	B	AAB	Dynamic
1	146720000	146740000	20.4712	14.8156	-1.40853	A	A	B	AAB	Dynamic
1	146740000	146760000	15.0471	7.16461	-4.34788	A	A	B	AAB	Dynamic
1	146920000	146940000	6.88888	2.96359	-1.56604	A	A	B	AAB	Dynamic
1	146940000	146960000	6.44526	2.44679	-12.2427	A	A	B	AAB	Dynamic
1	147000000	147020000	4.7336	0.874373	-13.3546	A	A	B	AAB	Dynamic
1	147020000	147040000	5.44747	3.25804	-8.45054	A	A	B	AAB	Dynamic
1	147100000	147120000	5.07001	1.10889	-16.24	A	A	B	AAB	Dynamic
1	147120000	147140000	8.52279	9.06964	-0.459169	A	A	B	AAB	Dynamic
1	147140000	147160000	3.46237	10.0086	-2.10692	A	A	B	AAB	Dynamic
1	147160000	147180000	5.59248	5.76278	-6.60104	A	A	B	AAB	Dynamic
1	147300000	147320000	5.42028	6.78155	-8.24757	A	A	B	AAB	Dynamic
1	147340000	147360000	8.71434	3.04082	-1.99927	A	A	B	AAB	Dynamic
1	147460000	147480000	3.63522	0.448403	-3.64547	A	A	B	AAB	Dynamic
1	147700000	147720000	5.9566	5.33251	-3.88058	A	A	B	AAB	Dynamic
1	154760000	154780000	0.98574	6.07182	-9.00758	A	A	B	AAB	Dynamic
1	154780000	154800000	6.03843	5.53832	-7.83123	A	A	B	AAB	Dynamic
1	154800000	154820000	1.32517	5.08087	-9.15387	A	A	B	AAB	Dynamic
1	154820000	154840000	5.2684	9.24583	-4.6797	A	A	B	AAB	Dynamic
1	154840000	154860000	5.8774	4.21154	-8.80832	A	A	B	AAB	Dynamic
1	154880000	154900000	1.76883	4.8153	-8.32235	A	A	B	AAB	Dynamic
1	155280000	155300000	0.353701	5.77711	-7.29794	A	A	B	AAB	Dynamic
1	155340000	155360000	1.78966	2.97901	-13.3893	A	A	B	AAB	Dynamic
1	155360000	155380000	1.61946	3.1781	-5.87777	A	A	B	AAB	Dynamic
1	155380000	155400000	3.91525	4.71499	-14.8393	A	A	B	AAB	Dynamic
1	155400000	155420000	6.59151	8.86768	-2.79422	A	A	B	AAB	Dynamic
1	155460000	155480000	10.366	5.92517	-9.48353	A	A	B	AAB	Dynamic
1	155480000	155500000	14.0303	10.1092	-1.90367	A	A	B	AAB	Dynamic
1	155520000	155540000	14.6763	3.87166	-5.85693	A	A	B	AAB	Dynamic
1	156000000	156020000	12.3881	7.77681	-0.952029	A	A	B	AAB	Dynamic
1	156040000	156060000	7.31677	6.13044	-1.99755	A	A	B	AAB	Dynamic
1	156100000	156120000	8.11741	6.73741	-13.3441	A	A	B	AAB	Dynamic
1	156140000	156160000	8.41921	5.49795	-10.8419	A	A	B	AAB	Dynamic
1	156160000	156180000	10.4575	6.71199	-2.81885	A	A	B	AAB	Dynamic
1	156180000	156200000	10.2883	1.74424	-8.01055	A	A	B	AAB	Dynamic
1	156200000	156220000	8.36281	3.79683	-8.99546	A	A	B	AAB	Dynamic
1	156220000	156240000	9.82692	8.56409	-0.537712	A	A	B	AAB	Dynamic
1	156340000	156360000	14.5701	5.60091	-4.84067	A	A	B	AAB	Dynamic
1	156380000	156400000	17.1631	10.8869	-1.25794	A	A	B	AAB	Dynamic
1	156620000	156640000	14.0749	3.56697	-9.19017	A	A	B	AAB	Dynamic
1	156660000	156680000	11.8374	2.91288	-10.5892	A	A	B	AAB	Dynamic
1	156700000	156720000	11.7753	7.14333	-3.26619	A	A	B	AAB	Dynamic
1	156720000	156740000	14.1426	4.15553	-1.63856	A	A	B	AAB	Dynamic
1	156760000	156780000	12.5746	0.626689	-9.83263	A	A	B	AAB	Dynamic
1	156800000	156820000	13.1552	2.59544	-3.3843	A	A	B	AAB	Dynamic
1	156820000	156840000	16.207	6.39085	-5.486	A	A	B	AAB	Dynamic
1	156840000	156860000	10.2682	3.29467	-4.58262	A	A	B	AAB	Dynamic
1	156920000	156940000	13.2174	3.5902	-2.25956	A	A	B	AAB	Dynamic
1	157060000	157080000	12.6844	1.61697	-4.72548	A	A	B	AAB	Dynamic
1	157340000	157360000	3.9256	1.90169	-3.11067	A	A	B	AAB	Dynamic
1	157360000	157380000	4.71912	3.14522	-0.040754	A	A	B	AAB	Dynamic
1	167340000	167360000	7.12364	4.4888	-2.98109	A	A	B	AAB	Dynamic
1	167560000	167580000	8.88593	7.04317	-1.17839	A	A	B	AAB	Dynamic
1	167740000	167760000	6.99689	1.81667	-11.1065	A	A	B	AAB	Dynamic
1	167780000	167800000	5.78867	4.05083	-14.519	A	A	B	AAB	Dynamic
1	167820000	167840000	3.57945	4.89079	-10.8416	A	A	B	AAB	Dynamic
1	167840000	167860000	4.99488	6.51658	-11.4908	A	A	B	AAB	Dynamic
1	167860000	167880000	8.12508	9.23558	-0.109995	A	A	B	AAB	Dynamic
1	167880000	167900000	7.67951	9.88517	-6.81573	A	A	B	AAB	Dynamic
1	167900000	167920000	9.42446	9.22658	-0.543636	A	A	B	AAB	Dynamic
1	167960000	167980000	6.70972	7.06269	-3.11907	A	A	B	AAB	Dynamic
1	168000000	168020000	5.75954	4.85166	-1.66193	A	A	B	AAB	Dynamic
1	168120000	168140000	6.18938	3.86225	-4.86711	A	A	B	AAB	Dynamic
1	168140000	168160000	7.49513	6.95212	-6.37749	A	A	B	AAB	Dynamic
1	168200000	168220000	4.9398	3.60684	-10.0297	A	A	B	AAB	Dynamic
1	168220000	168240000	5.58865	7.09878	-7.22599	A	A	B	AAB	Dynamic
1	168260000	168280000	5.35582	3.20996	-9.31335	A	A	B	AAB	Dynamic
1	168340000	168360000	6.37576	10.821	-3.40107	A	A	B	AAB	Dynamic
1	168360000	168380000	8.88212	9.06145	-1.08926	A	A	B	AAB	Dynamic
1	168400000	168420000	7.8743	5.38412	-4.28273	A	A	B	AAB	Dynamic
1	168420000	168440000	7.17076	2.31091	-8.05452	A	A	B	AAB	Dynamic
1	168440000	168460000	9.43403	3.05798	-5.80019	A	A	B	AAB	Dynamic
1	168480000	168500000	9.48404	0.25994	-8.58298	A	A	B	AAB	Dynamic
1	169200000	169220000	23.4718	16.5176	-1.03269	A	A	B	AAB	Dynamic
1	169280000	169300000	23.821	15.1217	-5.78739	A	A	B	AAB	Dynamic
1	169340000	169360000	23.1022	14.3206	-3.59828	A	A	B	AAB	Dynamic
1	169360000	169380000	23.9482	17.6706	-7.65426	A	A	B	AAB	Dynamic
1	169400000	169420000	22.9941	19.6086	-2.4553	A	A	B	AAB	Dynamic
1	169460000	169480000	17.8468	12.099	-2.13822	A	A	B	AAB	Dynamic
1	169480000	169500000	22.8787	15.6251	-2.53626	A	A	B	AAB	Dynamic
1	169640000	169660000	22.693	9.82924	-4.50752	A	A	B	AAB	Dynamic
1	169760000	169780000	21.5078	20.3585	-6.7302	A	A	B	AAB	Dynamic
1	169800000	169820000	21.5318	14.4321	-6.09427	A	A	B	AAB	Dynamic
1	169820000	169840000	21.5384	16.1122	-3.6184	A	A	B	AAB	Dynamic
1	169840000	169860000	21.012	20.5045	-2.94669	A	A	B	AAB	Dynamic
1	169880000	169900000	23.8846	15.607	-0.543854	A	A	B	AAB	Dynamic
1	170960000	170980000	31.8769	17.6481	-0.339969	A	A	B	AAB	Dynamic
1	171360000	171380000	24.6456	18.8029	-4.24496	A	A	B	AAB	Dynamic
1	172580000	172600000	13.8192	12.2427	-0.0844725	A	A	B	AAB	Dynamic
1	172600000	172620000	12.8733	12.2882	-4.40037	A	A	B	AAB	Dynamic
1	172620000	172640000	10.9882	15.4914	-4.48053	A	A	B	AAB	Dynamic
1	172660000	172680000	7.0338	6.06546	-13.2823	A	A	B	AAB	Dynamic
1	172740000	172760000	8.66962	12.1146	-14.8193	A	A	B	AAB	Dynamic
1	172760000	172780000	5.49207	9.03653	-12.426	A	A	B	AAB	Dynamic
1	172780000	172800000	4.27005	9.91884	-16.3841	A	A	B	AAB	Dynamic
1	172820000	172840000	4.5417	8.25734	-15.9448	A	A	B	AAB	Dynamic
1	172860000	172880000	6.53552	13.7035	-3.02924	A	A	B	AAB	Dynamic
1	172880000	172900000	7.63009	12.9098	-1.59969	A	A	B	AAB	Dynamic
1	172940000	172960000	8.82699	15.6071	-4.00001	A	A	B	AAB	Dynamic
1	173000000	173020000	8.62751	16.4347	-10.6035	A	A	B	AAB	Dynamic
1	173020000	173040000	8.6995	15.7844	-3.01123	A	A	B	AAB	Dynamic
1	173040000	173060000	6.04964	15.5083	-0.150364	A	A	B	AAB	Dynamic
1	173060000	173080000	5.83588	14.9652	-11.7692	A	A	B	AAB	Dynamic
1	173100000	173120000	3.35356	11.1968	-5.4099	A	A	B	AAB	Dynamic
1	173120000	173140000	3.15733	8.69077	-13.1698	A	A	B	AAB	Dynamic
1	173140000	173160000	5.57761	15.7021	-7.09551	A	A	B	AAB	Dynamic
1	173160000	173180000	6.9633	15.2908	-6.79314	A	A	B	AAB	Dynamic
1	173440000	173460000	3.67512	14.0886	-4.11782	A	A	B	AAB	Dynamic
1	173540000	173560000	3.8939	16.689	-1.51751	A	A	B	AAB	Dynamic
1	173720000	173740000	7.75366	16.9459	-5.61101	A	A	B	AAB	Dynamic
1	173760000	173780000	9.65272	13.5573	-5.28	A	A	B	AAB	Dynamic
1	173800000	173820000	12.8789	21.7968	-2.59604	A	A	B	AAB	Dynamic
1	173900000	173920000	11.1398	18.8398	-9.80602	A	A	B	AAB	Dynamic
1	173920000	173940000	10.4461	13.3414	-4.46997	A	A	B	AAB	Dynamic
1	173960000	173980000	13.2116	20.2006	-6.84016	A	A	B	AAB	Dynamic
1	174120000	174140000	16.1838	24.519	-4.2812	A	A	B	AAB	Dynamic
1	174140000	174160000	12.1275	16.6993	-6.01437	A	A	B	AAB	Dynamic
1	174160000	174180000	5.81697	14.442	-9.29578	A	A	B	AAB	Dynamic
1	174200000	174220000	4.56269	14.2013	-13.5304	A	A	B	AAB	Dynamic
1	174280000	174300000	2.70504	14.0005	-6.86725	A	A	B	AAB	Dynamic
1	174300000	174320000	5.48076	12.6407	-5.85277	A	A	B	AAB	Dynamic
1	174360000	174380000	4.95991	14.1074	-1.43053	A	A	B	AAB	Dynamic
1	174380000	174400000	6.58934	18.1504	-0.37874	A	A	B	AAB	Dynamic
1	174400000	174420000	4.23959	16.0133	-3.18224	A	A	B	AAB	Dynamic
1	174420000	174440000	5.02611	19.9597	-9.9574	A	A	B	AAB	Dynamic
1	174540000	174560000	4.0261	17.8029	-3.19402	A	A	B	AAB	Dynamic
1	174600000	174620000	5.81985	24.693	-6.40759	A	A	B	AAB	Dynamic
1	174620000	174640000	3.20748	17.085	-5.47871	A	A	B	AAB	Dynamic
1	174640000	174660000	2.50381	14.2689	-2.80254	A	A	B	AAB	Dynamic
1	174840000	174860000	1.94457	14.5248	-8.78481	A	A	B	AAB	Dynamic
1	174860000	174880000	3.26583	20.3583	-5.28266	A	A	B	AAB	Dynamic
1	174940000	174960000	1.04343	14.7802	-17.188	A	A	B	AAB	Dynamic
1	174980000	175000000	2.7828	17.1036	-4.16093	A	A	B	AAB	Dynamic
1	175020000	175040000	8.66939	19.5321	-2.76264	A	A	B	AAB	Dynamic
1	175080000	175100000	3.11294	20.9698	-4.34789	A	A	B	AAB	Dynamic
1	175100000	175120000	2.64187	18.1274	-9.70406	A	A	B	AAB	Dynamic
1	175120000	175140000	1.53822	16.5356	-11.1374	A	A	B	AAB	Dynamic
1	176140000	176160000	8.72619	16.9283	-0.130718	A	A	B	AAB	Dynamic
1	176820000	176840000	18.2608	16.383	-1.78024	A	A	B	AAB	Dynamic
1	177060000	177080000	14.2343	14.2219	-5.83423	A	A	B	AAB	Dynamic
1	177080000	177100000	16.2912	14.1671	-1.42308	A	A	B	AAB	Dynamic
1	177180000	177200000	19.9539	20.4437	-0.10316	A	A	B	AAB	Dynamic
1	177200000	177220000	18.0364	20.9644	-5.19826	A	A	B	AAB	Dynamic
1	177620000	177640000	12.4586	13.1911	-0.266917	A	A	B	AAB	Dynamic
1	177640000	177660000	20.4619	19.7531	-0.715893	A	A	B	AAB	Dynamic
1	177760000	177780000	15.5755	16.4962	-10.5942	A	A	B	AAB	Dynamic
1	177840000	177860000	19.0056	18.3964	-8.74254	A	A	B	AAB	Dynamic
1	177860000	177880000	21.4032	22.5927	-3.55237	A	A	B	AAB	Dynamic
1	177880000	177900000	25.596	21.9478	-2.13738	A	A	B	AAB	Dynamic
1	177940000	177960000	23.0513	16.4927	-0.0265502	A	A	B	AAB	Dynamic
1	178180000	178200000	26.006	18.5945	-1.20601	A	A	B	AAB	Dynamic
1	178200000	178220000	26.0222	20.4861	-5.42827	A	A	B	AAB	Dynamic
1	178240000	178260000	30.4448	23.3313	-1.09221	A	A	B	AAB	Dynamic
1	178260000	178280000	28.2134	23.6089	-1.52086	A	A	B	AAB	Dynamic
1	178480000	178500000	22.3562	22.8879	-1.24862	A	A	B	AAB	Dynamic
1	178580000	178600000	17.7487	16.906	-9.15649	A	A	B	AAB	Dynamic
1	178720000	178740000	16.7711	18.3861	-5.16775	A	A	B	AAB	Dynamic
1	178740000	178760000	18.1587	16.7728	-3.09162	A	A	B	AAB	Dynamic
1	178920000	178940000	14.5994	14.7486	-3.48081	A	A	B	AAB	Dynamic
1	178960000	178980000	15.8614	14.2255	-7.42888	A	A	B	AAB	Dynamic
1	179020000	179040000	16.607	10.0238	-6.77914	A	A	B	AAB	Dynamic
1	179120000	179140000	15.6298	14.3918	-3.23194	A	A	B	AAB	Dynamic
1	179140000	179160000	13.139	10.1111	-8.14331	A	A	B	AAB	Dynamic
1	179200000	179220000	13.5378	10.571	-9.08421	A	A	B	AAB	Dynamic
1	179220000	179240000	12.0844	5.6184	-6.49307	A	A	B	AAB	Dynamic
1	179460000	179480000	21.3781	17.3088	-3.14691	A	A	B	AAB	Dynamic
1	179620000	179640000	18.8291	18.6384	-3.76879	A	A	B	AAB	Dynamic
1	180680000	180700000	21.1134	13.7712	-3.1095	A	A	B	AAB	Dynamic
1	180760000	180780000	21.1713	17.8225	-2.96252	A	A	B	AAB	Dynamic
1	180780000	180800000	23.9397	24.7674	-2.73144	A	A	B	AAB	Dynamic
1	180900000	180920000	19.586	15.8045	-6.7842	A	A	B	AAB	Dynamic
1	181060000	181080000	17.7413	12.027	-12.2533	A	A	B	AAB	Dynamic
1	181100000	181120000	18.2825	16.3069	-5.45095	A	A	B	AAB	Dynamic
1	181140000	181160000	23.7574	22.2038	-8.75232	A	A	B	AAB	Dynamic
1	181180000	181200000	24.3208	22.4538	-4.94568	A	A	B	AAB	Dynamic
1	181200000	181220000	24.0718	26.9609	-11.5805	A	A	B	AAB	Dynamic
1	181260000	181280000	20.7489	15.4147	-1.98857	A	A	B	AAB	Dynamic
1	181300000	181320000	20.9906	16.8746	-9.26219	A	A	B	AAB	Dynamic
1	181540000	181560000	20.7648	24.9529	-3.48787	A	A	B	AAB	Dynamic
1	181780000	181800000	19.2099	26.4792	-1.26006	A	A	B	AAB	Dynamic
1	181800000	181820000	20.0846	21.6052	-3.72569	A	A	B	AAB	Dynamic
1	181840000	181860000	24.0139	26.2119	-4.83169	A	A	B	AAB	Dynamic
1	181920000	181940000	13.7815	22.4829	-6.00555	A	A	B	AAB	Dynamic
1	182040000	182060000	20.4745	22.0047	-8.55941	A	A	B	AAB	Dynamic
1	182100000	182120000	20.1137	30.7899	-0.482856	A	A	B	AAB	Dynamic
1	182160000	182180000	19.6232	21.1192	-2.33699	A	A	B	AAB	Dynamic
1	182380000	182400000	16.5391	14.6675	-12.672	A	A	B	AAB	Dynamic
1	182480000	182500000	5.18668	12.2385	-5.62656	A	A	B	AAB	Dynamic
1	182500000	182520000	6.32988	16.7117	-9.66105	A	A	B	AAB	Dynamic
1	182540000	182560000	5.71583	17.2735	-13.8443	A	A	B	AAB	Dynamic
1	182560000	182580000	3.49485	21.8606	-0.207714	A	A	B	AAB	Dynamic
1	182640000	182660000	6.38826	20.9918	-2.61766	A	A	B	AAB	Dynamic
1	182660000	182680000	3.60489	17.6471	-0.130325	A	A	B	AAB	Dynamic
1	182680000	182700000	3.70307	19.7997	-4.58981	A	A	B	AAB	Dynamic
1	182700000	182720000	3.85543	20.9913	-0.388701	A	A	B	AAB	Dynamic
1	182720000	182740000	4.89649	19.8035	-2.74643	A	A	B	AAB	Dynamic
1	182800000	182820000	1.79963	15.6888	-12.3198	A	A	B	AAB	Dynamic
1	182860000	182880000	0.721392	13.2647	-11.7527	A	A	B	AAB	Dynamic
1	182900000	182920000	4.14899	19.7312	-4.567	A	A	B	AAB	Dynamic
1	182960000	182980000	1.78379	18.7002	-11.2732	A	A	B	AAB	Dynamic
1	183000000	183020000	1.04522	18.1046	-7.62301	A	A	B	AAB	Dynamic
1	183080000	183100000	2.62172	12.5093	-8.38888	A	A	B	AAB	Dynamic
1	183100000	183120000	0.986447	11.5065	-5.6822	A	A	B	AAB	Dynamic
1	183120000	183140000	2.75727	14.7785	-3.04468	A	A	B	AAB	Dynamic
1	183160000	183180000	4.48905	11.2585	-0.715589	A	A	B	AAB	Dynamic
1	183200000	183220000	0.0344741	15.1075	-6.98381	A	A	B	AAB	Dynamic
1	183220000	183240000	3.84613	12.1447	-0.0123146	A	A	B	AAB	Dynamic
1	183240000	183260000	2.06024	12.7096	-1.45228	A	A	B	AAB	Dynamic
1	183280000	183300000	3.29496	20.1759	-9.76067	A	A	B	AAB	Dynamic
1	183320000	183340000	1.2681	15.7292	-10.7571	A	A	B	AAB	Dynamic
1	183400000	183420000	4.37486	23.0972	-6.27508	A	A	B	AAB	Dynamic
1	183440000	183460000	2.71724	24.1165	-3.5224	A	A	B	AAB	Dynamic
1	183560000	183580000	3.87053	14.558	-12.4677	A	A	B	AAB	Dynamic
1	183580000	183600000	3.07335	13.0429	-6.51941	A	A	B	AAB	Dynamic
1	183620000	183640000	3.72697	18.4286	-1.40744	A	A	B	AAB	Dynamic
1	184600000	184620000	3.06759	10.8181	-6.8471	A	A	B	AAB	Dynamic
1	184680000	184700000	0.793842	15.3586	-1.42768	A	A	B	AAB	Dynamic
1	185920000	185940000	0.851918	14.9172	-3.38468	A	A	B	AAB	Dynamic
1	186040000	186060000	1.79896	15.6876	-13.6836	A	A	B	AAB	Dynamic
1	186060000	186080000	2.32518	23.363	-10.053	A	A	B	AAB	Dynamic
1	186080000	186100000	2.34723	20.5765	-7.79788	A	A	B	AAB	Dynamic
1	186100000	186120000	1.29252	17.4787	-16.5628	A	A	B	AAB	Dynamic
1	186140000	186160000	3.10993	19.7811	-8.99128	A	A	B	AAB	Dynamic
1	186200000	186220000	1.21612	7.94937	-12.4388	A	A	B	AAB	Dynamic
1	187240000	187260000	14.4108	25.7852	-8.16534	A	A	B	AAB	Dynamic
1	187280000	187300000	7.44846	19.1386	-2.70072	A	A	B	AAB	Dynamic
1	187300000	187320000	3.05142	14.2495	-8.34189	A	A	B	AAB	Dynamic
1	187380000	187400000	7.31471	19.6788	-1.2301	A	A	B	AAB	Dynamic
1	187420000	187440000	10.0926	21.987	-0.722468	A	A	B	AAB	Dynamic
1	187440000	187460000	7.93729	19.3621	-13.3887	A	A	B	AAB	Dynamic
1	187460000	187480000	7.98622	20.3575	-10.3308	A	A	B	AAB	Dynamic
1	187480000	187500000	8.60343	19.9438	-5.87791	A	A	B	AAB	Dynamic
1	187500000	187520000	6.40665	17.3047	-7.35978	A	A	B	AAB	Dynamic
1	187560000	187580000	4.65242	20.7026	-4.15879	A	A	B	AAB	Dynamic
1	187600000	187620000	1.13383	16.3522	-15.7713	A	A	B	AAB	Dynamic
1	187640000	187660000	1.41017	13.7077	-14.8376	A	A	B	AAB	Dynamic
1	187740000	187760000	5.39299	13.5139	-14.8875	A	A	B	AAB	Dynamic
1	187780000	187800000	5.50939	21.9119	-9.57882	A	A	B	AAB	Dynamic
1	187860000	187880000	10.326	19.8373	-2.83299	A	A	B	AAB	Dynamic
1	187880000	187900000	9.47081	21.2358	-2.65907	A	A	B	AAB	Dynamic
1	187900000	187920000	6.39562	21.3478	-3.34289	A	A	B	AAB	Dynamic
1	187920000	187940000	8.90157	24.6725	-1.88827	A	A	B	AAB	Dynamic
1	187940000	187960000	5.14086	17.2197	-13.9404	A	A	B	AAB	Dynamic
1	187980000	188000000	5.21465	18.3144	-3.3018	A	A	B	AAB	Dynamic
1	188060000	188080000	0.527913	14.9144	-0.363834	A	A	B	AAB	Dynamic
1	188440000	188460000	1.1819	13.3605	-2.31239	A	A	B	AAB	Dynamic
1	188560000	188580000	1.7276	19.6036	-3.80384	A	A	B	AAB	Dynamic
1	188580000	188600000	0.316191	25.833	-1.14455	A	A	B	AAB	Dynamic
1	188920000	188940000	2.04759	16.9456	-2.2833	A	A	B	AAB	Dynamic
1	189000000	189020000	0.746067	15.3552	-9.5125	A	A	B	AAB	Dynamic
1	189020000	189040000	2.69949	20.3181	-8.65028	A	A	B	AAB	Dynamic
1	189040000	189060000	4.55661	21.4312	-2.50113	A	A	B	AAB	Dynamic
1	189060000	189080000	5.20493	18.4012	-1.47629	A	A	B	AAB	Dynamic
1	189200000	189220000	2.35313	14.7859	-2.68252	A	A	B	AAB	Dynamic
1	189400000	189420000	4.8807	14.7103	-8.55964	A	A	B	AAB	Dynamic
1	189500000	189520000	4.64395	18.4079	-1.00142	A	A	B	AAB	Dynamic
1	189600000	189620000	0.225939	12.6087	-13.4338	A	A	B	AAB	Dynamic
1	189640000	189660000	1.38153	12.125	-3.97279	A	A	B	AAB	Dynamic
1	189680000	189700000	2.94714	13.1085	-7.64476	A	A	B	AAB	Dynamic
1	189720000	189740000	3.31968	9.35585	-12.026	A	A	B	AAB	Dynamic
1	189760000	189780000	1.50127	7.35836	-3.86984	A	A	B	AAB	Dynamic
1	189780000	189800000	3.61749	13.4601	-3.87339	A	A	B	AAB	Dynamic
1	190000000	190020000	9.32723	11.0239	-0.481924	A	A	B	AAB	Dynamic
1	190100000	190120000	2.76537	10.7697	-0.673422	A	A	B	AAB	Dynamic
1	190180000	190200000	2.31554	13.4548	-0.50954	A	A	B	AAB	Dynamic
1	190220000	190240000	3.11699	12.9737	-5.4838	A	A	B	AAB	Dynamic
1	190240000	190260000	1.04886	6.62907	-7.39277	A	A	B	AAB	Dynamic
1	191600000	191620000	1.84977	0.911681	-0.770123	A	A	B	AAB	Dynamic
2	7780000	7800000	4.8928	4.48042	-3.93864	A	A	B	AAB	Dynamic
2	8400000	8420000	9.76868	3.45135	-8.85458	A	A	B	AAB	Dynamic
2	8460000	8480000	0.564467	0.728332	-0.978801	A	A	B	AAB	Dynamic
2	8840000	8860000	0.640148	32.9291	-6.12668	A	A	B	AAB	Dynamic
2	9160000	9180000	9.48633	0.689451	-6.79951	A	A	B	AAB	Dynamic
2	16220000	16240000	0.67354	0.802965	-3.94285	A	A	B	AAB	Dynamic
2	24000000	24020000	7.53329	1.90534	-1.54925	A	A	B	AAB	Dynamic
2	24320000	24340000	2.833	2.59547	-1.95672	A	A	B	AAB	Dynamic
2	26100000	26120000	0.245729	0.102012	-1.18637	A	A	B	AAB	Dynamic
2	27320000	27340000	0.474246	18.4525	-11.0506	A	A	B	AAB	Dynamic
2	29300000	29320000	0.257249	0.189626	-1.13601	A	A	B	AAB	Dynamic
2	29940000	29960000	7.13846	0.21495	-3.83229	A	A	B	AAB	Dynamic
2	31120000	31140000	5.38554	1.49708	-2.01593	A	A	B	AAB	Dynamic
2	31360000	31380000	2.47941	0.0128919	-3.06947	A	A	B	AAB	Dynamic
2	31580000	31600000	1.02774	19.3686	-1.39564	A	A	B	AAB	Dynamic
2	31740000	31760000	1.91543	0.825209	-2.70709	A	A	B	AAB	Dynamic
2	31880000	31900000	0.994595	0.445711	-4.21767	A	A	B	AAB	Dynamic
2	33300000	33320000	10.6506	7.32609	-2.65728	A	A	B	AAB	Dynamic
2	33560000	33580000	2.39102	6.76746	-0.642801	A	A	B	AAB	Dynamic
2	33920000	33940000	0.108646	1.89438	-0.879188	A	A	B	AAB	Dynamic
2	34560000	34580000	1.18772	6.47057	-4.94608	A	A	B	AAB	Dynamic
2	35340000	35360000	1.93031	0.943059	-5.95747	A	A	B	AAB	Dynamic
2	36180000	36200000	4.43896	0.455818	-1.30147	A	A	B	AAB	Dynamic
2	36540000	36560000	0.641061	0.247308	-5.53906	A	A	B	AAB	Dynamic
2	38740000	38760000	0.908827	0.0447082	-1.41408	A	A	B	AAB	Dynamic
2	39960000	39980000	2.40434	1.12536	-0.814713	A	A	B	AAB	Dynamic
2	41600000	41620000	0.0935994	0.642204	-4.73282	A	A	B	AAB	Dynamic
2	41720000	41740000	0.297844	1.5569	-0.346777	A	A	B	AAB	Dynamic
2	42000000	42020000	1.32307	0.739151	-1.23497	A	A	B	AAB	Dynamic
2	42340000	42360000	0.0524041	0.209348	-0.384883	A	A	B	AAB	Dynamic
2	42360000	42380000	2.66748	0.112033	-11.1974	A	A	B	AAB	Dynamic
2	42380000	42400000	1.58053	12.7108	-9.53729	A	A	B	AAB	Dynamic
2	42420000	42440000	4.71385	0.781453	-2.30765	A	A	B	AAB	Dynamic
2	42480000	42500000	0.804595	2.21023	-1.35883	A	A	B	AAB	Dynamic
2	42500000	42520000	0.448981	1.39698	-4.35905	A	A	B	AAB	Dynamic
2	42520000	42540000	3.85583	0.920528	-11.1312	A	A	B	AAB	Dynamic
2	42560000	42580000	0.452197	1.06765	-2.48488	A	A	B	AAB	Dynamic
2	42700000	42720000	1.22108	15.6908	-0.315174	A	A	B	AAB	Dynamic
2	43440000	43460000	2.32254	0.665276	-9.95774	A	A	B	AAB	Dynamic
2	43780000	43800000	0.533657	0.468914	-2.42743	A	A	B	AAB	Dynamic
2	43800000	43820000	0.943954	0.264462	-2.10655	A	A	B	AAB	Dynamic
2	43820000	43840000	1.07391	0.270877	-0.332175	A	A	B	AAB	Dynamic
2	43960000	43980000	0.80976	0.664575	-1.16146	A	A	B	AAB	Dynamic
2	44000000	44020000	1.16185	1.41741	-3.83136	A	A	B	AAB	Dynamic
2	44200000	44220000	0.0300596	0.550453	-9.54036	A	A	B	AAB	Dynamic
2	44260000	44280000	4.67769	11.1214	-8.49446	A	A	B	AAB	Dynamic
2	44440000	44460000	7.65957	1.56305	-0.439409	A	A	B	AAB	Dynamic
2	44880000	44900000	2.92085	6.75125	-3.06921	A	A	B	AAB	Dynamic
2	44900000	44920000	1.46197	0.037651	-3.61529	A	A	B	AAB	Dynamic
2	45260000	45280000	0.561951	0.583906	-0.515517	A	A	B	AAB	Dynamic
2	45640000	45660000	2.4362	0.812927	-0.714477	A	A	B	AAB	Dynamic
2	45720000	45740000	1.39355	3.23243	-4.66006	A	A	B	AAB	Dynamic
2	45740000	45760000	1.18333	0.77807	-0.783443	A	A	B	AAB	Dynamic
2	45760000	45780000	2.83032	0.194247	-3.60854	A	A	B	AAB	Dynamic
2	45840000	45860000	0.776027	0.628422	-2.116	A	A	B	AAB	Dynamic
2	46340000	46360000	0.542693	1.45448	-1.595	A	A	B	AAB	Dynamic
2	46420000	46440000	4.66411	2.20451	-1.22797	A	A	B	AAB	Dynamic
2	47060000	47080000	1.73509	5.25837	-3.02117	A	A	B	AAB	Dynamic
2	47120000	47140000	2.66875	2.28388	-0.319858	A	A	B	AAB	Dynamic
2	47280000	47300000	0.987581	2.01691	-0.00312221	A	A	B	AAB	Dynamic
2	47360000	47380000	0.557904	1.41367	-5.70229	A	A	B	AAB	Dynamic
2	48100000	48120000	5.5471	0.336816	-7.78719	A	A	B	AAB	Dynamic
2	48580000	48600000	1.90638	4.95422	-2.45579	A	A	B	AAB	Dynamic
2	48740000	48760000	0.345822	0.731587	-2.32157	A	A	B	AAB	Dynamic
2	49020000	49040000	4.34867	2.70244	-0.131167	A	A	B	AAB	Dynamic
2	49140000	49160000	0.9236	1.31956	-8.00646	A	A	B	AAB	Dynamic
2	49260000	49280000	0.103372	0.800169	-3.09231	A	A	B	AAB	Dynamic
2	49320000	49340000	0.718025	7.86084	-6.35804	A	A	B	AAB	Dynamic
2	49340000	49360000	0.481361	0.588659	-6.23572	A	A	B	AAB	Dynamic
2	49360000	49380000	0.0740913	1.42591	-6.52497	A	A	B	AAB	Dynamic
2	49760000	49780000	1.02431	0.559276	-1.75526	A	A	B	AAB	Dynamic
2	49900000	49920000	0.551221	7.89989	-2.04995	A	A	B	AAB	Dynamic
2	50100000	50120000	1.49923	1.0481	-0.100768	A	A	B	AAB	Dynamic
2	50140000	50160000	2.51231	0.924016	-2.44082	A	A	B	AAB	Dynamic
2	50320000	50340000	0.0698137	8.45346	-1.20289	A	A	B	AAB	Dynamic
2	51220000	51240000	2.46582	0.45422	-1.69042	A	A	B	AAB	Dynamic
2	51280000	51300000	0.55956	0.85335	-11.6225	A	A	B	AAB	Dynamic
2	51300000	51320000	3.14835	1.1627	-10.8629	A	A	B	AAB	Dynamic
2	52140000	52160000	3.97786	5.39659	-7.47275	A	A	B	AAB	Dynamic
2	52660000	52680000	0.324769	1.00791	-5.38679	A	A	B	AAB	Dynamic
2	53320000	53340000	0.101173	1.00947	-3.31887	A	A	B	AAB	Dynamic
2	53620000	53640000	1.38199	5.38908	-11.8845	A	A	B	AAB	Dynamic
2	54480000	54500000	8.0474	1.3017	-1.29824	A	A	B	AAB	Dynamic
2	54820000	54840000	1.23405	1.79788	-12.8203	A	A	B	AAB	Dynamic
2	54980000	55000000	9.98727	0.273882	-4.05681	A	A	B	AAB	Dynamic
2	55680000	55700000	0.219973	0.939255	-0.140084	A	A	B	AAB	Dynamic
2	55720000	55740000	9.24399	7.28501	-8.74687	A	A	B	AAB	Dynamic
2	55760000	55780000	2.08033	2.1561	-2.49816	A	A	B	AAB	Dynamic
2	56120000	56140000	0.0303084	1.11322	-1.52369	A	A	B	AAB	Dynamic
2	57100000	57120000	1.60807	0.730328	-8.37317	A	A	B	AAB	Dynamic
2	57560000	57580000	7.90306	1.68834	-8.61686	A	A	B	AAB	Dynamic
2	62460000	62480000	0.61035	12.1081	-1.26946	A	A	B	AAB	Dynamic
2	63140000	63160000	7.96466	3.98077	-0.155079	A	A	B	AAB	Dynamic
2	64140000	64160000	0.64648	0.480814	-1.92767	A	A	B	AAB	Dynamic
2	64160000	64180000	1.78942	0.197645	-1.8893	A	A	B	AAB	Dynamic
2	64180000	64200000	2.00386	0.224439	-4.9681	A	A	B	AAB	Dynamic
2	64200000	64220000	2.42651	0.912918	-2.94383	A	A	B	AAB	Dynamic
2	64300000	64320000	0.299386	0.253219	-2.75899	A	A	B	AAB	Dynamic
2	66740000	66760000	0.699697	0.471293	-1.36978	A	A	B	AAB	Dynamic
2	68800000	68820000	8.89549	0.29263	-3.82544	A	A	B	AAB	Dynamic
2	68900000	68920000	6.45511	0.80549	-9.75049	A	A	B	AAB	Dynamic
2	74300000	74320000	1.83978	4.9903	-9.31234	A	A	B	AAB	Dynamic
2	78440000	78460000	12.5153	0.17454	-2.62297	A	A	B	AAB	Dynamic
2	80040000	80060000	0.835236	0.391557	-6.13116	A	A	B	AAB	Dynamic
2	88640000	88660000	8.55083	0.763362	-5.30575	A	A	B	AAB	Dynamic
2	90360000	90380000	0.608627	0.477049	-0.392116	A	A	B	AAB	Dynamic
2	91260000	91280000	4.30487	6.17967	-0.560401	A	A	B	AAB	Dynamic
2	92120000	92140000	2.89937	3.65396	-12.1967	A	A	B	AAB	Dynamic
2	99860000	99880000	1.3468	0.665413	-4.88985	A	A	B	AAB	Dynamic
2	99960000	99980000	0.244107	0.347872	-0.937686	A	A	B	AAB	Dynamic
2	100260000	100280000	11.0362	0.549036	-0.346013	A	A	B	AAB	Dynamic
2	100300000	100320000	10.4201	7.49816	-8.2813	A	A	B	AAB	Dynamic
2	100440000	100460000	2.95441	0.534548	-3.41839	A	A	B	AAB	Dynamic
2	100480000	100500000	0.433075	4.06479	-0.602793	A	A	B	AAB	Dynamic
2	100500000	100520000	0.0451686	1.33429	-2.18058	A	A	B	AAB	Dynamic
2	100540000	100560000	0.680983	0.609444	-0.173925	A	A	B	AAB	Dynamic
2	101680000	101700000	0.495208	5.96053	-4.13479	A	A	B	AAB	Dynamic
2	106220000	106240000	0.879311	0.0667288	-0.235299	A	A	B	AAB	Dynamic
2	106660000	106680000	14.5283	6.17197	-4.63813	A	A	B	AAB	Dynamic
2	108660000	108680000	9.37812	6.69861	-4.5015	A	A	B	AAB	Dynamic
2	109380000	109400000	4.75972	2.03192	-1.34398	A	A	B	AAB	Dynamic
2	109560000	109580000	0.807282	0.00323883	-9.05238	A	A	B	AAB	Dynamic
2	111040000	111060000	0.773868	3.34599	-3.87237	A	A	B	AAB	Dynamic
2	111060000	111080000	1.0051	1.82251	-5.32046	A	A	B	AAB	Dynamic
2	111440000	111460000	1.73427	7.7296	-4.01638	A	A	B	AAB	Dynamic
2	111460000	111480000	1.11559	1.7595	-4.31393	A	A	B	AAB	Dynamic
2	111480000	111500000	1.6505	0.688864	-1.13812	A	A	B	AAB	Dynamic
2	111720000	111740000	0.198563	0.320277	-4.52803	A	A	B	AAB	Dynamic
2	112020000	112040000	11.415	1.56969	-4.45475	A	A	B	AAB	Dynamic
2	112320000	112340000	12.4722	10.4705	-4.61631	A	A	B	AAB	Dynamic
2	112580000	112600000	6.05765	2.02981	-3.95286	A	A	B	AAB	Dynamic
2	113300000	113320000	0.0344168	5.58706	-1.69965	A	A	B	AAB	Dynamic
2	113620000	113640000	0.380068	8.06303	-1.62637	A	A	B	AAB	Dynamic
2	113680000	113700000	0.0704595	0.485793	-4.12621	A	A	B	AAB	Dynamic
2	113800000	113820000	0.0785667	2.59181	-3.96881	A	A	B	AAB	Dynamic
2	115860000	115880000	9.5056	5.6911	-5.75172	A	A	B	AAB	Dynamic
2	116860000	116880000	0.998119	0.317287	-4.88411	A	A	B	AAB	Dynamic
2	117260000	117280000	0.451741	9.72142	-2.40694	A	A	B	AAB	Dynamic
2	118400000	118420000	7.76046	0.0454929	-7.97398	A	A	B	AAB	Dynamic
2	118720000	118740000	5.18787	3.51978	-11.0101	A	A	B	AAB	Dynamic
2	120160000	120180000	8.59541	7.77427	-6.70924	A	A	B	AAB	Dynamic
2	121300000	121320000	1.6293	3.32558	-8.47848	A	A	B	AAB	Dynamic
2	122220000	122240000	15.8919	8.86273	-9.12735	A	A	B	AAB	Dynamic
2	123000000	123020000	12.2404	8.88741	-2.60473	A	A	B	AAB	Dynamic
2	124220000	124240000	11.1304	5.32099	-3.48488	A	A	B	AAB	Dynamic
2	124460000	124480000	11.662	8.69686	-5.77748	A	A	B	AAB	Dynamic
2	124560000	124580000	0.250373	0.292609	-10.3987	A	A	B	AAB	Dynamic
2	124620000	124640000	0.448338	0.309255	-5.07064	A	A	B	AAB	Dynamic
2	125240000	125260000	1.65157	0.149545	-0.43055	A	A	B	AAB	Dynamic
2	125280000	125300000	0.999013	2.19406	-2.59799	A	A	B	AAB	Dynamic
2	129640000	129660000	1.08558	0.00236963	-6.53427	A	A	B	AAB	Dynamic
2	129680000	129700000	10.2627	6.58981	-4.52873	A	A	B	AAB	Dynamic
2	129740000	129760000	12.2984	0.251157	-3.60412	A	A	B	AAB	Dynamic
2	129820000	129840000	0.530399	2.57289	-10.0121	A	A	B	AAB	Dynamic
2	131340000	131360000	8.57914	0.43871	-0.508388	A	A	B	AAB	Dynamic
2	132060000	132080000	10.0616	0.668133	-8.97192	A	A	B	AAB	Dynamic
2	132080000	132100000	0.242573	0.415769	-7.11826	A	A	B	AAB	Dynamic
2	132160000	132180000	3.68994	9.15564	-6.47013	A	A	B	AAB	Dynamic
2	132460000	132480000	6.54107	1.00979	-13.3857	A	A	B	AAB	Dynamic
2	135700000	135720000	4.25631	0.821731	-4.78877	A	A	B	AAB	Dynamic
2	136460000	136480000	0.272144	2.50403	-0.577646	A	A	B	AAB	Dynamic
2	137560000	137580000	0.0553134	6.81575	-0.289755	A	A	B	AAB	Dynamic
2	139060000	139080000	0.283523	4.3997	-0.537328	A	A	B	AAB	Dynamic
2	139120000	139140000	1.74271	2.9055	-5.62206	A	A	B	AAB	Dynamic
2	139940000	139960000	0.735851	8.77627	-0.806325	A	A	B	AAB	Dynamic
2	140160000	140180000	7.02921	2.85641	-0.0385334	A	A	B	AAB	Dynamic
2	140900000	140920000	0.519786	0.508052	-3.57613	A	A	B	AAB	Dynamic
2	141120000	141140000	6.34073	0.400308	-0.129307	A	A	B	AAB	Dynamic
2	141180000	141200000	3.23146	1.59609	-6.47662	A	A	B	AAB	Dynamic
2	141220000	141240000	0.609474	7.54064	-12.4536	A	A	B	AAB	Dynamic
2	141300000	141320000	8.75295	3.14856	-5.77718	A	A	B	AAB	Dynamic
2	141340000	141360000	0.437512	0.268077	-1.48216	A	A	B	AAB	Dynamic
2	141460000	141480000	4.44738	0.838132	-12.3181	A	A	B	AAB	Dynamic
2	141540000	141560000	12.5916	2.35446	-9.93721	A	A	B	AAB	Dynamic
2	141620000	141640000	4.69363	0.459154	-9.0818	A	A	B	AAB	Dynamic
2	142240000	142260000	7.27774	2.24473	-6.1414	A	A	B	AAB	Dynamic
2	142280000	142300000	0.457153	3.43148	-5.44351	A	A	B	AAB	Dynamic
2	142340000	142360000	1.9927	6.4682	-7.14315	A	A	B	AAB	Dynamic
2	142360000	142380000	1.41619	0.458373	-2.65642	A	A	B	AAB	Dynamic
2	142380000	142400000	1.57149	0.083236	-2.25803	A	A	B	AAB	Dynamic
2	142440000	142460000	1.40675	1.32683	-7.42677	A	A	B	AAB	Dynamic
2	142500000	142520000	1.55681	2.76767	-3.85103	A	A	B	AAB	Dynamic
2	142520000	142540000	1.53466	0.0160409	-1.22281	A	A	B	AAB	Dynamic
2	142600000	142620000	0.364867	3.72189	-3.98756	A	A	B	AAB	Dynamic
2	142920000	142940000	0.612131	2.75141	-10.7655	A	A	B	AAB	Dynamic
2	142940000	142960000	9.13565	1.4283	-4.19623	A	A	B	AAB	Dynamic
2	142980000	143000000	6.07325	0.479501	-16.2584	A	A	B	AAB	Dynamic
2	143620000	143640000	13.5166	2.8101	-3.24264	A	A	B	AAB	Dynamic
2	143900000	143920000	0.284354	0.559905	-5.05733	A	A	B	AAB	Dynamic
2	143980000	144000000	4.58442	0.506692	-15.1261	A	A	B	AAB	Dynamic
2	144060000	144080000	4.59637	0.104414	-5.54681	A	A	B	AAB	Dynamic
2	144520000	144540000	1.57275	3.15616	-13.2707	A	A	B	AAB	Dynamic
2	144620000	144640000	10.9545	6.53323	-0.934295	A	A	B	AAB	Dynamic
2	144780000	144800000	5.67426	0.943452	-20.642	A	A	B	AAB	Dynamic
2	145500000	145520000	0.169598	5.7223	-0.187571	A	A	B	AAB	Dynamic
2	146160000	146180000	1.5455	4.60247	-3.16313	A	A	B	AAB	Dynamic
2	146400000	146420000	3.16338	0.96124	-8.07677	A	A	B	AAB	Dynamic
2	146460000	146480000	3.45755	0.278327	-7.32084	A	A	B	AAB	Dynamic
2	146880000	146900000	1.99105	3.75712	-3.83431	A	A	B	AAB	Dynamic
2	147100000	147120000	4.59611	1.89406	-6.95474	A	A	B	AAB	Dynamic
2	147320000	147340000	6.60501	4.8581	-2.93817	A	A	B	AAB	Dynamic
2	147340000	147360000	5.81854	2.08871	-5.06129	A	A	B	AAB	Dynamic
2	147540000	147560000	1.11952	0.0501495	-1.02149	A	A	B	AAB	Dynamic
2	147800000	147820000	1.67594	0.508212	-0.354412	A	A	B	AAB	Dynamic
2	147980000	148000000	5.61084	3.4597	-8.43381	A	A	B	AAB	Dynamic
2	148260000	148280000	2.30286	0.438986	-11.7466	A	A	B	AAB	Dynamic
2	148380000	148400000	11.1086	1.77227	-2.38795	A	A	B	AAB	Dynamic
2	148400000	148420000	0.470086	2.07474	-6.58971	A	A	B	AAB	Dynamic
2	148460000	148480000	6.55948	4.23528	-11.2665	A	A	B	AAB	Dynamic
2	148480000	148500000	2.4458	2.06212	-7.05174	A	A	B	AAB	Dynamic
2	148500000	148520000	6.03026	3.2774	-11.0147	A	A	B	AAB	Dynamic
2	148520000	148540000	4.93371	3.37045	-9.00881	A	A	B	AAB	Dynamic
2	148560000	148580000	4.27838	4.47613	-10.1596	A	A	B	AAB	Dynamic
2	148620000	148640000	8.9126	1.46348	-8.41816	A	A	B	AAB	Dynamic
2	148720000	148740000	1.2353	3.0245	-0.186494	A	A	B	AAB	Dynamic
2	148940000	148960000	1.61973	3.47621	-9.00034	A	A	B	AAB	Dynamic
3	620000	640000	10.556	4.30172	-3.21181	A	A	B	AAB	Dynamic
3	720000	740000	9.28699	2.73711	-1.78754	A	A	B	AAB	Dynamic
3	740000	760000	9.47872	2.45991	-5.24237	A	A	B	AAB	Dynamic
3	760000	780000	4.34857	6.00082	-0.618379	A	A	B	AAB	Dynamic
3	840000	860000	6.97973	8.16737	-3.58987	A	A	B	AAB	Dynamic
3	960000	980000	5.65674	2.38094	-4.14054	A	A	B	AAB	Dynamic
3	1140000	1160000	2.08763	2.51703	-4.75773	A	A	B	AAB	Dynamic
3	1200000	1220000	4.04524	5.2879	-2.05472	A	A	B	AAB	Dynamic
3	1240000	1260000	2.82499	6.90341	-2.9581	A	A	B	AAB	Dynamic
3	1400000	1420000	3.75714	3.99394	-0.890387	A	A	B	AAB	Dynamic
3	1660000	1680000	6.93767	12.8565	-0.113916	A	A	B	AAB	Dynamic
3	1780000	1800000	5.19522	4.84386	-2.24231	A	A	B	AAB	Dynamic
3	1820000	1840000	2.44431	3.00124	-6.72402	A	A	B	AAB	Dynamic
3	3500000	3520000	10.255	7.07613	-2.29106	A	A	B	AAB	Dynamic
3	4600000	4620000	1.89149	5.47143	-0.366747	A	A	B	AAB	Dynamic
3	4660000	4680000	1.53579	1.11486	-3.04332	A	A	B	AAB	Dynamic
3	5400000	5420000	1.30919	4.68512	-2.63425	A	A	B	AAB	Dynamic
3	5520000	5540000	3.03158	4.09407	-0.142283	A	A	B	AAB	Dynamic
3	5620000	5640000	1.91953	0.653985	-4.99207	A	A	B	AAB	Dynamic
3	8060000	8080000	0.0682154	1.37932	-5.12621	A	A	B	AAB	Dynamic
3	8200000	8220000	1.27418	3.10498	-3.10692	A	A	B	AAB	Dynamic
3	8240000	8260000	2.05227	8.26851	-4.10174	A	A	B	AAB	Dynamic
3	8780000	8800000	2.64558	0.078411	-2.07812	A	A	B	AAB	Dynamic
3	8840000	8860000	3.45079	7.25037	-0.410622	A	A	B	AAB	Dynamic
3	8940000	8960000	4.00395	8.52272	-0.26601	A	A	B	AAB	Dynamic
3	8960000	8980000	1.1178	6.11727	-6.85486	A	A	B	AAB	Dynamic
3	8980000	9000000	0.317812	0.796629	-8.601	A	A	B	AAB	Dynamic
3	9000000	9020000	2.26908	2.42523	-3.94731	A	A	B	AAB	Dynamic
3	9060000	9080000	4.15804	5.48089	-2.52562	A	A	B	AAB	Dynamic
3	9120000	9140000	4.74246	2.76545	-1.82923	A	A	B	AAB	Dynamic
3	9180000	9200000	6.06028	2.55845	-2.27366	A	A	B	AAB	Dynamic
3	11980000	12000000	3.23356	1.35814	-2.79246	A	A	B	AAB	Dynamic
3	12020000	12040000	1.067	0.722362	-7.37936	A	A	B	AAB	Dynamic
3	12120000	12140000	0.845241	4.67861	-1.60672	A	A	B	AAB	Dynamic
3	12160000	12180000	4.16843	4.57234	-5.31129	A	A	B	AAB	Dynamic
3	12180000	12200000	4.0508	4.16706	-9.10474	A	A	B	AAB	Dynamic
3	12200000	12220000	1.11561	5.18001	-4.9546	A	A	B	AAB	Dynamic
3	12220000	12240000	2.51346	6.18393	-7.49005	A	A	B	AAB	Dynamic
3	12240000	12260000	1.28323	1.87062	-11.3747	A	A	B	AAB	Dynamic
3	12360000	12380000	2.5266	6.49657	-1.68063	A	A	B	AAB	Dynamic
3	12520000	12540000	2.38401	1.55836	-0.956706	A	A	B	AAB	Dynamic
3	12940000	12960000	2.91725	1.14621	-7.66235	A	A	B	AAB	Dynamic
3	13000000	13020000	0.103942	1.68382	-5.34073	A	A	B	AAB	Dynamic
3	13020000	13040000	2.4406	0.173219	-5.42901	A	A	B	AAB	Dynamic
3	13040000	13060000	3.55904	8.1541	-0.0567431	A	A	B	AAB	Dynamic
3	13100000	13120000	0.788112	0.955557	-3.35468	A	A	B	AAB	Dynamic
3	13120000	13140000	4.42481	8.83202	-1.15983	A	A	B	AAB	Dynamic
3	13140000	13160000	5.59941	1.7118	-5.19731	A	A	B	AAB	Dynamic
3	13160000	13180000	3.06958	0.441316	-8.25499	A	A	B	AAB	Dynamic
3	13180000	13200000	2.06041	0.645784	-0.472478	A	A	B	AAB	Dynamic
3	13780000	13800000	0.459596	2.27703	-3.27976	A	A	B	AAB	Dynamic
3	13820000	13840000	0.733088	1.73206	-4.44621	A	A	B	AAB	Dynamic
3	13840000	13860000	0.74147	0.309675	-4.26209	A	A	B	AAB	Dynamic
3	13860000	13880000	1.10701	4.63973	-1.30511	A	A	B	AAB	Dynamic
3	13880000	13900000	1.1205	3.54941	-0.0395908	A	A	B	AAB	Dynamic
3	13980000	14000000	1.06812	0.0547654	-2.28104	A	A	B	AAB	Dynamic
3	14160000	14180000	2.20382	0.806885	-4.18325	A	A	B	AAB	Dynamic
3	14320000	14340000	0.249232	2.8078	-0.611997	A	A	B	AAB	Dynamic
3	14800000	14820000	1.8167	0.514566	-1.27457	A	A	B	AAB	Dynamic
3	14900000	14920000	1.11659	4.32769	-4.03221	A	A	B	AAB	Dynamic
3	14940000	14960000	0.158752	0.30186	-6.71567	A	A	B	AAB	Dynamic
3	15060000	15080000	3.17546	1.38309	-2.07905	A	A	B	AAB	Dynamic
3	19040000	19060000	0.76645	0.3638	-1.58718	A	A	B	AAB	Dynamic
3	19220000	19240000	0.545884	1.64351	-2.61507	A	A	B	AAB	Dynamic
3	19240000	19260000	0.734372	4.01182	-0.00927695	A	A	B	AAB	Dynamic
3	19300000	19320000	0.756246	1.67964	-0.641405	A	A	B	AAB	Dynamic
3	19360000	19380000	0.704488	0.514832	-1.45122	A	A	B	AAB	Dynamic
3	20820000	20840000	0.976539	0.70579	-6.10137	A	A	B	AAB	Dynamic
3	20840000	20860000	2.24192	1.76377	-7.1208	A	A	B	AAB	Dynamic
3	20920000	20940000	3.42001	1.65061	-3.4698	A	A	B	AAB	Dynamic
3	20940000	20960000	3.77928	5.9297	-3.49179	A	A	B	AAB	Dynamic
3	20960000	20980000	6.26124	7.30826	-1.96921	A	A	B	AAB	Dynamic
3	20980000	21000000	3.98387	2.60609	-8.38104	A	A	B	AAB	Dynamic
3	21000000	21020000	0.554896	4.16808	-5.04304	A	A	B	AAB	Dynamic
3	21040000	21060000	4.10079	4.35187	-4.30839	A	A	B	AAB	Dynamic
3	21080000	21100000	0.00443451	0.166446	-3.28622	A	A	B	AAB	Dynamic
3	21120000	21140000	2.89336	2.485	-1.52889	A	A	B	AAB	Dynamic
3	21400000	21420000	1.70337	4.51158	-0.705335	A	A	B	AAB	Dynamic
3	21500000	21520000	1.48202	1.00559	-4.91679	A	A	B	AAB	Dynamic
3	21580000	21600000	1.82455	1.25797	-4.76686	A	A	B	AAB	Dynamic
3	21700000	21720000	0.59869	1.4723	-2.31636	A	A	B	AAB	Dynamic
3	21760000	21780000	2.9852	0.208942	-1.62059	A	A	B	AAB	Dynamic
3	22360000	22380000	4.31726	0.271166	-0.432031	A	A	B	AAB	Dynamic
3	22380000	22400000	7.18069	0.00726334	-0.0487722	A	A	B	AAB	Dynamic
3	22460000	22480000	4.18271	0.9708	-2.67818	A	A	B	AAB	Dynamic
3	22480000	22500000	5.72512	0.742957	-7.29358	A	A	B	AAB	Dynamic
3	22500000	22520000	4.6885	1.70669	-4.19989	A	A	B	AAB	Dynamic
3	22520000	22540000	5.02748	2.17949	-5.05384	A	A	B	AAB	Dynamic
3	22560000	22580000	3.80779	0.789432	-3.24739	A	A	B	AAB	Dynamic
3	22580000	22600000	3.32484	2.35828	-3.98903	A	A	B	AAB	Dynamic
3	22740000	22760000	3.43202	2.4193	-0.139528	A	A	B	AAB	Dynamic
3	22800000	22820000	4.69939	3.14425	-1.32863	A	A	B	AAB	Dynamic
3	22920000	22940000	4.75484	2.70747	-1.10929	A	A	B	AAB	Dynamic
3	25440000	25460000	1.03921	3.95963	-0.312178	A	A	B	AAB	Dynamic
3	25460000	25480000	0.533612	0.544872	-1.35864	A	A	B	AAB	Dynamic
3	25540000	25560000	3.51775	0.502896	-1.19338	A	A	B	AAB	Dynamic
3	25600000	25620000	0.829095	0.80121	-3.05594	A	A	B	AAB	Dynamic
3	25640000	25660000	0.335092	2.55068	-1.08953	A	A	B	AAB	Dynamic
3	29320000	29340000	0.0453872	0.086107	-0.848318	A	A	B	AAB	Dynamic
3	29660000	29680000	0.624096	1.34777	-1.21562	A	A	B	AAB	Dynamic
3	33700000	33720000	0.234477	2.01687	-1.39716	A	A	B	AAB	Dynamic
3	34000000	34020000	1.24033	1.94767	-1.11667	A	A	B	AAB	Dynamic
3	34760000	34780000	1.28247	0.232736	-0.607753	A	A	B	AAB	Dynamic
3	34840000	34860000	0.15243	0.362162	-1.26194	A	A	B	AAB	Dynamic
3	34880000	34900000	0.352141	3.6291	-1.42796	A	A	B	AAB	Dynamic
3	35260000	35280000	0.776048	0.865004	-3.54565	A	A	B	AAB	Dynamic
3	35360000	35380000	0.472117	0.36201	-2.00767	A	A	B	AAB	Dynamic
3	35800000	35820000	0.524413	3.51606	-4.38463	A	A	B	AAB	Dynamic
3	36280000	36300000	1.2634	3.19681	-9.46746	A	A	B	AAB	Dynamic
3	36300000	36320000	0.472777	5.8919	-6.22151	A	A	B	AAB	Dynamic
3	38620000	38640000	1.45486	1.24724	-0.493841	A	A	B	AAB	Dynamic
3	38680000	38700000	3.12992	2.40866	-0.696353	A	A	B	AAB	Dynamic
3	38880000	38900000	1.71273	2.64011	-0.699516	A	A	B	AAB	Dynamic
3	40680000	40700000	3.05765	2.29945	-0.49521	A	A	B	AAB	Dynamic
3	40740000	40760000	3.16767	3.22697	-0.174634	A	A	B	AAB	Dynamic
3	40860000	40880000	1.20457	3.11323	-0.658282	A	A	B	AAB	Dynamic
3	40900000	40920000	0.959071	1.37889	-1.07336	A	A	B	AAB	Dynamic
3	41200000	41220000	2.10082	1.13762	-0.83546	A	A	B	AAB	Dynamic
3	41260000	41280000	0.180707	0.161893	-3.06976	A	A	B	AAB	Dynamic
3	41300000	41320000	0.969516	2.78335	-2.37257	A	A	B	AAB	Dynamic
3	41620000	41640000	0.933844	1.50604	-1.08203	A	A	B	AAB	Dynamic
3	41820000	41840000	1.73513	0.436035	-1.13868	A	A	B	AAB	Dynamic
3	41920000	41940000	1.23895	2.79315	-3.03663	A	A	B	AAB	Dynamic
3	41980000	42000000	3.16251	1.0832	-1.33357	A	A	B	AAB	Dynamic
3	42000000	42020000	3.15114	1.19421	-3.95855	A	A	B	AAB	Dynamic
3	42060000	42080000	2.58854	3.66539	-2.79219	A	A	B	AAB	Dynamic
3	42120000	42140000	2.64653	0.133549	-0.398863	A	A	B	AAB	Dynamic
3	42600000	42620000	1.9915	0.209978	-1.1667	A	A	B	AAB	Dynamic
3	42620000	42640000	3.09406	2.11083	-2.82288	A	A	B	AAB	Dynamic
3	42640000	42660000	3.07168	1.91603	-3.93791	A	A	B	AAB	Dynamic
3	42720000	42740000	1.82991	0.820359	-3.65555	A	A	B	AAB	Dynamic
3	42760000	42780000	2.34871	1.16798	-3.40514	A	A	B	AAB	Dynamic
3	42780000	42800000	3.3708	2.71531	-3.15279	A	A	B	AAB	Dynamic
3	42820000	42840000	1.33686	0.151094	-4.51096	A	A	B	AAB	Dynamic
3	42840000	42860000	3.30628	2.6985	-3.80176	A	A	B	AAB	Dynamic
3	42980000	43000000	2.65835	0.588331	-1.78454	A	A	B	AAB	Dynamic
3	43020000	43040000	4.44536	3.01217	-1.46909	A	A	B	AAB	Dynamic
3	43040000	43060000	3.26359	3.08263	-0.497697	A	A	B	AAB	Dynamic
3	43100000	43120000	3.45092	3.82967	-1.92679	A	A	B	AAB	Dynamic
3	43160000	43180000	0.447098	0.811394	-0.468231	A	A	B	AAB	Dynamic
3	43220000	43240000	1.59881	2.67856	-0.0543077	A	A	B	AAB	Dynamic
3	46240000	46260000	1.84679	3.21376	-0.0225681	A	A	B	AAB	Dynamic
3	46300000	46320000	0.853168	2.15419	-1.17427	A	A	B	AAB	Dynamic
3	46320000	46340000	1.76294	1.41937	-1.03939	A	A	B	AAB	Dynamic
3	46340000	46360000	0.636127	2.04324	-2.15272	A	A	B	AAB	Dynamic
3	48460000	48480000	1.67821	0.967303	-1.92627	A	A	B	AAB	Dynamic
3	48480000	48500000	2.39202	0.122771	-0.445421	A	A	B	AAB	Dynamic
3	49420000	49440000	0.857864	1.27415	-0.167637	A	A	B	AAB	Dynamic
3	49460000	49480000	0.692183	1.42463	-0.492808	A	A	B	AAB	Dynamic
3	49480000	49500000	0.316475	2.34464	-0.0728655	A	A	B	AAB	Dynamic
3	49500000	49520000	0.0148537	0.351867	-5.66647	A	A	B	AAB	Dynamic
3	49520000	49540000	1.47788	4.42645	-2.9306	A	A	B	AAB	Dynamic
3	49580000	49600000	0.805004	2.99447	-5.19717	A	A	B	AAB	Dynamic
3	49600000	49620000	0.241623	2.75065	-3.0925	A	A	B	AAB	Dynamic
3	49680000	49700000	1.45028	0.726117	-5.39304	A	A	B	AAB	Dynamic
3	49700000	49720000	1.30521	3.92755	-1.13742	A	A	B	AAB	Dynamic
3	49740000	49760000	1.18902	5.6312	-2.49312	A	A	B	AAB	Dynamic
3	49780000	49800000	0.251917	1.52142	-4.74322	A	A	B	AAB	Dynamic
3	49940000	49960000	0.854262	3.85332	-6.0957	A	A	B	AAB	Dynamic
3	50140000	50160000	1.04922	0.528571	-2.77112	A	A	B	AAB	Dynamic
3	54600000	54620000	2.50171	0.745316	-1.24097	A	A	B	AAB	Dynamic
3	54620000	54640000	3.72869	3.21145	-0.724041	A	A	B	AAB	Dynamic
3	57000000	57020000	2.5784	0.72943	-1.60999	A	A	B	AAB	Dynamic
3	57800000	57820000	1.66379	0.462176	-1.57121	A	A	B	AAB	Dynamic
3	57920000	57940000	1.12254	0.0162834	-0.959659	A	A	B	AAB	Dynamic
3	57960000	57980000	0.48997	1.00961	-0.708917	A	A	B	AAB	Dynamic
3	57980000	58000000	0.164441	0.428311	-0.684618	A	A	B	AAB	Dynamic
3	58080000	58100000	1.74251	3.87667	-0.0275369	A	A	B	AAB	Dynamic
3	59960000	59980000	1.06883	1.35815	-3.17344	A	A	B	AAB	Dynamic
3	60060000	60080000	2.86853	2.67685	-0.29975	A	A	B	AAB	Dynamic
3	60140000	60160000	0.235873	3.41097	-4.18373	A	A	B	AAB	Dynamic
3	60200000	60220000	0.453197	0.79226	-1.70485	A	A	B	AAB	Dynamic
3	61100000	61120000	0.189068	2.14229	-6.53215	A	A	B	AAB	Dynamic
3	61160000	61180000	0.559085	2.46548	-7.25055	A	A	B	AAB	Dynamic
3	61200000	61220000	0.301025	1.48272	-4.77053	A	A	B	AAB	Dynamic
3	61300000	61320000	1.5897	2.39119	-3.25673	A	A	B	AAB	Dynamic
3	61320000	61340000	0.793824	1.33773	-2.33938	A	A	B	AAB	Dynamic
3	62740000	62760000	1.16227	2.36744	-0.72391	A	A	B	AAB	Dynamic
3	62780000	62800000	2.65375	1.74519	-1.465	A	A	B	AAB	Dynamic
3	62820000	62840000	1.69902	0.225632	-1.46165	A	A	B	AAB	Dynamic
3	63080000	63100000	1.80032	3.9987	-3.10969	A	A	B	AAB	Dynamic
3	63120000	63140000	3.45157	4.46884	-4.41953	A	A	B	AAB	Dynamic
3	63140000	63160000	2.62001	2.83917	-4.60151	A	A	B	AAB	Dynamic
3	63160000	63180000	3.07711	4.20589	-4.19856	A	A	B	AAB	Dynamic
3	63200000	63220000	4.66126	6.14599	-1.48631	A	A	B	AAB	Dynamic
3	63220000	63240000	2.76957	4.01248	-1.84893	A	A	B	AAB	Dynamic
3	63360000	63380000	0.0104941	2.86225	-0.760327	A	A	B	AAB	Dynamic
3	63380000	63400000	1.65917	3.24335	-2.20737	A	A	B	AAB	Dynamic
3	63400000	63420000	0.717203	2.66372	-2.25515	A	A	B	AAB	Dynamic
3	63440000	63460000	0.0881394	0.636617	-3.41923	A	A	B	AAB	Dynamic
3	63480000	63500000	0.699891	2.29973	-2.30913	A	A	B	AAB	Dynamic
3	63520000	63540000	1.15048	0.674945	-0.744368	A	A	B	AAB	Dynamic
3	63560000	63580000	1.12206	3.57407	-2.41006	A	A	B	AAB	Dynamic
3	63620000	63640000	2.33863	5.27855	-3.38581	A	A	B	AAB	Dynamic
3	63640000	63660000	0.674596	1.18671	-10.5303	A	A	B	AAB	Dynamic
3	63660000	63680000	1.78888	0.464212	-5.41344	A	A	B	AAB	Dynamic
3	63740000	63760000	3.54486	3.82815	-0.10848	A	A	B	AAB	Dynamic
3	63760000	63780000	2.16467	3.38528	-2.29384	A	A	B	AAB	Dynamic
3	63800000	63820000	1.41636	0.706619	-0.536133	A	A	B	AAB	Dynamic
3	67980000	68000000	4.69576	1.44094	-1.2452	A	A	B	AAB	Dynamic
3	68040000	68060000	4.84152	2.79524	-3.16843	A	A	B	AAB	Dynamic
3	68060000	68080000	3.49621	4.55339	-0.889976	A	A	B	AAB	Dynamic
3	68100000	68120000	4.51469	4.44044	-0.231373	A	A	B	AAB	Dynamic
3	68120000	68140000	1.59813	0.215691	-0.769135	A	A	B	AAB	Dynamic
3	68140000	68160000	3.73643	3.66468	-1.58923	A	A	B	AAB	Dynamic
3	68180000	68200000	4.731	5.79211	-0.239679	A	A	B	AAB	Dynamic
3	68200000	68220000	4.33031	2.39731	-1.66186	A	A	B	AAB	Dynamic
3	71500000	71520000	2.51058	4.51627	-0.419975	A	A	B	AAB	Dynamic
3	72720000	72740000	1.51834	6.70525	-0.936657	A	A	B	AAB	Dynamic
3	72740000	72760000	0.504357	3.14428	-1.4454	A	A	B	AAB	Dynamic
3	72760000	72780000	0.0601834	1.04653	-0.052922	A	A	B	AAB	Dynamic
3	76040000	76060000	6.03276	0.438397	-1.69133	A	A	B	AAB	Dynamic
3	76100000	76120000	5.52696	1.13564	-3.53284	A	A	B	AAB	Dynamic
3	76180000	76200000	7.67398	3.75693	-5.54673	A	A	B	AAB	Dynamic
3	76260000	76280000	5.77079	1.8206	-1.86627	A	A	B	AAB	Dynamic
3	76280000	76300000	6.76241	0.968361	-4.52306	A	A	B	AAB	Dynamic
3	76500000	76520000	7.35217	2.8369	-0.39787	A	A	B	AAB	Dynamic
3	76580000	76600000	8.05437	0.921773	-3.53797	A	A	B	AAB	Dynamic
3	76620000	76640000	6.13886	2.69796	-4.00526	A	A	B	AAB	Dynamic
3	76640000	76660000	5.55511	1.14488	-4.14678	A	A	B	AAB	Dynamic
3	76660000	76680000	6.05241	1.22723	-6.57679	A	A	B	AAB	Dynamic
3	76680000	76700000	7.18264	1.8042	-8.33302	A	A	B	AAB	Dynamic
3	76700000	76720000	7.79567	5.23197	-6.29472	A	A	B	AAB	Dynamic
3	76720000	76740000	6.49878	1.79831	-7.62386	A	A	B	AAB	Dynamic
3	76740000	76760000	7.75535	6.01295	-3.6499	A	A	B	AAB	Dynamic
3	76760000	76780000	6.6721	3.21881	-6.5927	A	A	B	AAB	Dynamic
3	76800000	76820000	6.74392	2.13769	-7.06763	A	A	B	AAB	Dynamic
3	76820000	76840000	7.46769	1.53358	-5.27883	A	A	B	AAB	Dynamic
3	76940000	76960000	6.73438	4.55005	-0.602684	A	A	B	AAB	Dynamic
3	76980000	77000000	4.38231	1.17036	-5.36601	A	A	B	AAB	Dynamic
3	77000000	77020000	1.64751	0.31382	-8.80697	A	A	B	AAB	Dynamic
3	77020000	77040000	4.93944	5.87506	-6.03373	A	A	B	AAB	Dynamic
3	77040000	77060000	5.25861	5.13554	-3.67974	A	A	B	AAB	Dynamic
3	77060000	77080000	2.60934	6.67417	-1.71919	A	A	B	AAB	Dynamic
3	77100000	77120000	1.20694	2.24197	-5.22081	A	A	B	AAB	Dynamic
3	77120000	77140000	1.32195	0.270645	-7.70836	A	A	B	AAB	Dynamic
3	77140000	77160000	2.7004	3.41115	-8.61832	A	A	B	AAB	Dynamic
3	77180000	77200000	1.79423	2.21044	-8.4231	A	A	B	AAB	Dynamic
3	77200000	77220000	0.970621	2.70297	-5.34304	A	A	B	AAB	Dynamic
3	77220000	77240000	0.359115	1.07958	-8.13001	A	A	B	AAB	Dynamic
3	77240000	77260000	0.735466	3.54548	-2.95187	A	A	B	AAB	Dynamic
3	77260000	77280000	1.60031	2.27323	-3.43433	A	A	B	AAB	Dynamic
3	77280000	77300000	0.846851	2.42292	-7.48397	A	A	B	AAB	Dynamic
3	77300000	77320000	2.96981	5.29997	-3.65987	A	A	B	AAB	Dynamic
3	77320000	77340000	1.22265	2.37368	-5.51638	A	A	B	AAB	Dynamic
3	77340000	77360000	1.84948	6.17631	-0.389469	A	A	B	AAB	Dynamic
3	77360000	77380000	3.35884	5.96256	-1.62419	A	A	B	AAB	Dynamic
3	77400000	77420000	2.254	3.5368	-3.92447	A	A	B	AAB	Dynamic
3	77420000	77440000	1.32503	3.00105	-4.04917	A	A	B	AAB	Dynamic
3	77440000	77460000	2.83723	6.40045	-0.676299	A	A	B	AAB	Dynamic
3	77460000	77480000	2.24551	4.17184	-0.556043	A	A	B	AAB	Dynamic
3	77480000	77500000	2.91083	4.98382	-1.38777	A	A	B	AAB	Dynamic
3	77500000	77520000	4.28654	1.81048	-4.44715	A	A	B	AAB	Dynamic
3	77540000	77560000	7.17149	5.3206	-0.705576	A	A	B	AAB	Dynamic
3	78160000	78180000	5.26429	1.36918	-0.933347	A	A	B	AAB	Dynamic
3	79240000	79260000	4.12168	4.35511	-0.296386	A	A	B	AAB	Dynamic
3	79260000	79280000	4.08306	3.1909	-2.49063	A	A	B	AAB	Dynamic
3	80160000	80180000	0.0257822	1.08348	-1.25839	A	A	B	AAB	Dynamic
3	80340000	80360000	1.22525	0.745803	-0.605838	A	A	B	AAB	Dynamic
3	80360000	80380000	1.78782	0.222352	-4.8722	A	A	B	AAB	Dynamic
3	80380000	80400000	3.15968	1.06742	-4.70859	A	A	B	AAB	Dynamic
3	80400000	80420000	3.3665	0.915453	-3.73519	A	A	B	AAB	Dynamic
3	80440000	80460000	5.85856	3.06057	-0.245214	A	A	B	AAB	Dynamic
3	80480000	80500000	6.16014	3.89443	-1.26759	A	A	B	AAB	Dynamic
3	82420000	82440000	1.2584	2.78385	-5.89777	A	A	B	AAB	Dynamic
3	82440000	82460000	0.975421	3.78357	-4.54733	A	A	B	AAB	Dynamic
3	82560000	82580000	2.25592	5.33589	-2.3159	A	A	B	AAB	Dynamic
3	82720000	82740000	3.46023	6.73674	-0.0872291	A	A	B	AAB	Dynamic
3	82760000	82780000	2.56019	4.05302	-1.45044	A	A	B	AAB	Dynamic
3	82780000	82800000	2.11962	6.09131	-1.1918	A	A	B	AAB	Dynamic
3	82800000	82820000	0.093668	3.2877	-4.71232	A	A	B	AAB	Dynamic
3	82840000	82860000	1.15964	4.32955	-3.50061	A	A	B	AAB	Dynamic
3	85620000	85640000	3.28875	0.141964	-0.0902956	A	A	B	AAB	Dynamic
3	86100000	86120000	0.985834	2.49359	-6.67177	A	A	B	AAB	Dynamic
3	86120000	86140000	2.71007	0.703593	-8.65854	A	A	B	AAB	Dynamic
3	86140000	86160000	3.54429	5.35747	-7.68885	A	A	B	AAB	Dynamic
3	86160000	86180000	1.89471	3.52608	-7.30239	A	A	B	AAB	Dynamic
3	86180000	86200000	1.99959	6.05751	-2.8466	A	A	B	AAB	Dynamic
3	86200000	86220000	1.18846	4.2147	-5.624	A	A	B	AAB	Dynamic
3	86260000	86280000	1.49312	6.13774	-4.29535	A	A	B	AAB	Dynamic
3	86280000	86300000	1.15497	3.65748	-6.55831	A	A	B	AAB	Dynamic
3	86300000	86320000	3.28673	3.99626	-6.26946	A	A	B	AAB	Dynamic
3	86360000	86380000	2.5365	1.2663	-9.01723	A	A	B	AAB	Dynamic
3	86380000	86400000	1.72263	5.10336	-4.57651	A	A	B	AAB	Dynamic
3	86400000	86420000	3.59161	3.36538	-6.76588	A	A	B	AAB	Dynamic
3	86420000	86440000	5.1328	3.6952	-7.4419	A	A	B	AAB	Dynamic
3	86440000	86460000	1.80224	3.74062	-8.60321	A	A	B	AAB	Dynamic
3	86460000	86480000	2.60026	2.922	-10.2167	A	A	B	AAB	Dynamic
3	86480000	86500000	1.2261	2.91412	-8.70938	A	A	B	AAB	Dynamic
3	86500000	86520000	0.232922	1.62056	-6.20426	A	A	B	AAB	Dynamic
3	86520000	86540000	0.514624	6.7823	-1.16797	A	A	B	AAB	Dynamic
3	86540000	86560000	1.73656	3.32821	-5.88274	A	A	B	AAB	Dynamic
3	86600000	86620000	0.198124	2.20124	-7.59576	A	A	B	AAB	Dynamic
3	86620000	86640000	1.62345	6.99815	-0.430736	A	A	B	AAB	Dynamic
3	86680000	86700000	2.69985	1.88931	-2.43246	A	A	B	AAB	Dynamic
3	86780000	86800000	10.1501	5.1105	-0.397922	A	A	B	AAB	Dynamic
3	86860000	86880000	8.54925	2.0337	-0.32066	A	A	B	AAB	Dynamic
3	87160000	87180000	2.18785	1.07298	-0.913408	A	A	B	AAB	Dynamic
3	91600000	91620000	0.479301	1.82458	-4.25243	A	A	B	AAB	Dynamic
3	91740000	91760000	2.50989	3.62791	-2.74316	A	A	B	AAB	Dynamic
3	91760000	91780000	2.79119	4.09801	-2.0257	A	A	B	AAB	Dynamic
3	91780000	91800000	4.18452	1.31964	-4.66473	A	A	B	AAB	Dynamic
3	91800000	91820000	4.16671	2.92878	-7.50273	A	A	B	AAB	Dynamic
3	95460000	95480000	2.92874	0.172609	-1.35655	A	A	B	AAB	Dynamic
3	95600000	95620000	3.85579	1.26233	-2.44513	A	A	B	AAB	Dynamic
3	95760000	95780000	4.04794	1.62125	-0.250782	A	A	B	AAB	Dynamic
3	96040000	96060000	5.3823	3.29872	-1.04619	A	A	B	AAB	Dynamic
3	97000000	97020000	12.2544	0.0719809	-2.95069	A	A	B	AAB	Dynamic
3	97580000	97600000	0.996453	3.28724	-6.3049	A	A	B	AAB	Dynamic
3	97660000	97680000	0.665567	6.65617	-1.30432	A	A	B	AAB	Dynamic
3	97720000	97740000	0.746942	9.43315	-1.19429	A	A	B	AAB	Dynamic
3	97960000	97980000	5.54013	6.40897	-0.87905	A	A	B	AAB	Dynamic
3	97980000	98000000	0.326097	1.07881	-0.739805	A	A	B	AAB	Dynamic
3	99560000	99580000	0.405864	7.85047	-0.860276	A	A	B	AAB	Dynamic
3	99580000	99600000	1.21116	6.17845	-0.04958	A	A	B	AAB	Dynamic
3	99600000	99620000	2.36597	8.79002	-0.180605	A	A	B	AAB	Dynamic
3	99660000	99680000	2.52268	7.12202	-3.77448	A	A	B	AAB	Dynamic
3	99680000	99700000	0.944443	3.97048	-8.54538	A	A	B	AAB	Dynamic
3	99700000	99720000	4.55863	12.4234	-2.77286	A	A	B	AAB	Dynamic
3	99720000	99740000	5.64814	12.2167	-4.41562	A	A	B	AAB	Dynamic
3	99740000	99760000	4.36258	9.80807	-3.0794	A	A	B	AAB	Dynamic
3	99780000	99800000	7.86693	7.30384	-1.84752	A	A	B	AAB	Dynamic
3	99800000	99820000	9.44938	12.3472	-0.804446	A	A	B	AAB	Dynamic
3	99860000	99880000	11.003	8.39533	-5.71455	A	A	B	AAB	Dynamic
3	99900000	99920000	9.09417	13.0049	-5.74343	A	A	B	AAB	Dynamic
3	99920000	99940000	8.61316	12.2981	-1.65427	A	A	B	AAB	Dynamic
3	99960000	99980000	11.247	5.83396	-10.1044	A	A	B	AAB	Dynamic
3	100040000	100060000	5.40657	1.5733	-8.18242	A	A	B	AAB	Dynamic
3	100080000	100100000	9.29428	15.6022	-2.32285	A	A	B	AAB	Dynamic
3	100100000	100120000	9.01152	13.1054	-2.64766	A	A	B	AAB	Dynamic
3	100120000	100140000	6.7098	4.04179	-9.70973	A	A	B	AAB	Dynamic
3	100180000	100200000	2.62656	3.47075	-5.12406	A	A	B	AAB	Dynamic
3	100200000	100220000	0.206322	0.00256849	-6.88019	A	A	B	AAB	Dynamic
3	100260000	100280000	0.769061	2.83287	-5.24684	A	A	B	AAB	Dynamic
3	102000000	102020000	0.734622	1.01842	-0.248715	A	A	B	AAB	Dynamic
3	103880000	103900000	3.72198	3.1298	-1.22163	A	A	B	AAB	Dynamic
3	106640000	106660000	10.7689	12.7306	-3.5882	A	A	B	AAB	Dynamic
3	106660000	106680000	14.5419	13.2595	-1.26274	A	A	B	AAB	Dynamic
3	106680000	106700000	13.4719	10.0271	-5.74316	A	A	B	AAB	Dynamic
3	106760000	106780000	16.3497	10.0612	-5.03385	A	A	B	AAB	Dynamic
3	106780000	106800000	15.0602	15.4675	-1.03475	A	A	B	AAB	Dynamic
3	106800000	106820000	13.653	13.4008	-3.02292	A	A	B	AAB	Dynamic
3	106820000	106840000	17.7345	13.9971	-0.70943	A	A	B	AAB	Dynamic
3	106860000	106880000	15.1211	13.678	-1.37332	A	A	B	AAB	Dynamic
3	106880000	106900000	13.5808	13.3001	-0.0229358	A	A	B	AAB	Dynamic
3	106900000	106920000	16.5845	6.89252	-7.07238	A	A	B	AAB	Dynamic
3	106940000	106960000	14.768	9.08365	-5.01117	A	A	B	AAB	Dynamic
3	106960000	106980000	13.0227	10.5125	-1.1709	A	A	B	AAB	Dynamic
3	107540000	107560000	13.6816	9.08194	-1.37422	A	A	B	AAB	Dynamic
3	107560000	107580000	10.1176	6.5893	-0.0701565	A	A	B	AAB	Dynamic
3	107600000	107620000	4.1595	0.364774	-0.453725	A	A	B	AAB	Dynamic
4	4480000	4500000	0.857907	2.74878	-2.4324	A	A	B	AAB	Dynamic
4	4520000	4540000	1.19675	0.516283	-8.20906	A	A	B	AAB	Dynamic
4	4540000	4560000	0.296352	3.13155	-0.0820362	A	A	B	AAB	Dynamic
4	8900000	8920000	2.2189	2.22383	-2.59813	A	A	B	AAB	Dynamic
4	8980000	9000000	1.41193	7.56083	-0.823316	A	A	B	AAB	Dynamic
4	9040000	9060000	0.382599	7.05149	-2.49458	A	A	B	AAB	Dynamic
4	9320000	9340000	3.33333	0.542644	-2.14768	A	A	B	AAB	Dynamic
4	10580000	10600000	1.13957	4.82607	-8.84989	A	A	B	AAB	Dynamic
4	10600000	10620000	1.48009	4.73588	-7.17334	A	A	B	AAB	Dynamic
4	10620000	10640000	2.92555	8.62901	-7.28078	A	A	B	AAB	Dynamic
4	10640000	10660000	1.03032	6.54422	-6.90033	A	A	B	AAB	Dynamic
4	10660000	10680000	2.78247	7.62734	-6.52244	A	A	B	AAB	Dynamic
4	10680000	10700000	0.112476	5.44236	-10.5153	A	A	B	AAB	Dynamic
4	10700000	10720000	2.29164	6.13628	-8.10855	A	A	B	AAB	Dynamic
4	10720000	10740000	0.736809	4.15687	-4.51733	A	A	B	AAB	Dynamic
4	10740000	10760000	3.86445	4.74587	-2.9438	A	A	B	AAB	Dynamic
4	10760000	10780000	2.73307	5.3515	-5.20113	A	A	B	AAB	Dynamic
4	10780000	10800000	3.62759	5.42578	-4.77918	A	A	B	AAB	Dynamic
4	10800000	10820000	4.20026	5.48472	-7.83186	A	A	B	AAB	Dynamic
4	10820000	10840000	1.92725	7.19	-0.26165	A	A	B	AAB	Dynamic
4	10840000	10860000	2.87443	6.28075	-8.19256	A	A	B	AAB	Dynamic
4	10860000	10880000	3.23854	3.40637	-3.93191	A	A	B	AAB	Dynamic
4	10880000	10900000	1.83661	4.9472	-0.709742	A	A	B	AAB	Dynamic
4	10900000	10920000	3.8832	3.94088	-3.48224	A	A	B	AAB	Dynamic
4	10920000	10940000	4.5247	6.42309	-1.20925	A	A	B	AAB	Dynamic
4	11020000	11040000	11.8096	9.34684	-3.07598	A	A	B	AAB	Dynamic
4	11060000	11080000	11.757	8.47877	-1.98434	A	A	B	AAB	Dynamic
4	11100000	11120000	9.58762	9.10321	-6.92094	A	A	B	AAB	Dynamic
4	11140000	11160000	9.67125	9.59557	-2.33991	A	A	B	AAB	Dynamic
4	13040000	13060000	12.6258	9.41655	-1.42359	A	A	B	AAB	Dynamic
4	13100000	13120000	12.0914	9.60039	-2.75685	A	A	B	AAB	Dynamic
4	15740000	15760000	1.60182	2.55295	-0.130322	A	A	B	AAB	Dynamic
4	15780000	15800000	0.947362	2.62991	-2.23408	A	A	B	AAB	Dynamic
4	16320000	16340000	0.886939	0.814233	-0.255057	A	A	B	AAB	Dynamic
4	16780000	16800000	6.82262	5.23965	-3.01215	A	A	B	AAB	Dynamic
4	16800000	16820000	7.94695	3.94681	-4.70556	A	A	B	AAB	Dynamic
4	16820000	16840000	10.0712	2.17425	-3.9722	A	A	B	AAB	Dynamic
4	16840000	16860000	9.30624	4.06789	-1.56273	A	A	B	AAB	Dynamic
4	16860000	16880000	8.33107	3.97025	-5.23827	A	A	B	AAB	Dynamic
4	16880000	16900000	8.03912	5.80963	-0.797269	A	A	B	AAB	Dynamic
4	16900000	16920000	8.62115	2.72731	-6.75817	A	A	B	AAB	Dynamic
4	16920000	16940000	7.14112	5.66651	-1.49591	A	A	B	AAB	Dynamic
4	16940000	16960000	8.50658	6.99383	-2.65715	A	A	B	AAB	Dynamic
4	16960000	16980000	8.80449	6.865	-3.71307	A	A	B	AAB	Dynamic
4	16980000	17000000	8.67811	4.76217	-6.82391	A	A	B	AAB	Dynamic
4	17000000	17020000	10.6137	4.70786	-4.49675	A	A	B	AAB	Dynamic
4	17020000	17040000	10.1651	7.29943	-2.58975	A	A	B	AAB	Dynamic
4	17040000	17060000	9.76992	5.55411	-2.99602	A	A	B	AAB	Dynamic
4	17060000	17080000	7.43387	5.1504	-1.29143	A	A	B	AAB	Dynamic
4	17080000	17100000	7.2588	2.95457	-5.28741	A	A	B	AAB	Dynamic
4	17100000	17120000	7.15562	5.45095	-3.09947	A	A	B	AAB	Dynamic
4	17160000	17180000	9.58342	4.25809	-1.98324	A	A	B	AAB	Dynamic
4	20020000	20040000	6.70112	2.72087	-1.64273	A	A	B	AAB	Dynamic
4	20040000	20060000	5.78569	1.56581	-5.34202	A	A	B	AAB	Dynamic
4	20060000	20080000	5.06962	0.251287	-4.98349	A	A	B	AAB	Dynamic
4	20100000	20120000	6.31277	2.68545	-5.29633	A	A	B	AAB	Dynamic
4	20120000	20140000	5.08868	1.83171	-7.40119	A	A	B	AAB	Dynamic
4	20200000	20220000	4.45971	1.70555	-7.84638	A	A	B	AAB	Dynamic
4	20220000	20240000	3.6306	1.31157	-10.5713	A	A	B	AAB	Dynamic
4	20240000	20260000	6.52614	2.66617	-5.49111	A	A	B	AAB	Dynamic
4	20260000	20280000	5.41656	0.177048	-11.741	A	A	B	AAB	Dynamic
4	20280000	20300000	7.15037	8.23402	-6.93603	A	A	B	AAB	Dynamic
4	20300000	20320000	6.73894	4.74922	-7.12614	A	A	B	AAB	Dynamic
4	20320000	20340000	6.47227	4.24214	-8.31181	A	A	B	AAB	Dynamic
4	20340000	20360000	5.12461	7.72505	-3.63665	A	A	B	AAB	Dynamic
4	20360000	20380000	6.95594	1.74569	-6.12639	A	A	B	AAB	Dynamic
4	20380000	20400000	6.18635	3.40099	-6.52573	A	A	B	AAB	Dynamic
4	20400000	20420000	5.44253	1.28785	-6.48183	A	A	B	AAB	Dynamic
4	20420000	20440000	4.63976	0.998112	-9.44957	A	A	B	AAB	Dynamic
4	20440000	20460000	3.17939	0.473918	-7.19815	A	A	B	AAB	Dynamic
4	20460000	20480000	5.70548	2.90674	-2.56133	A	A	B	AAB	Dynamic
4	20480000	20500000	5.58034	3.13765	-7.08074	A	A	B	AAB	Dynamic
4	20500000	20520000	5.71878	3.04541	-6.28857	A	A	B	AAB	Dynamic
4	20520000	20540000	5.30195	1.90573	-9.31977	A	A	B	AAB	Dynamic
4	20540000	20560000	5.60961	2.57433	-5.54115	A	A	B	AAB	Dynamic
4	20560000	20580000	6.07712	1.37429	-7.44253	A	A	B	AAB	Dynamic
4	20580000	20600000	4.73733	0.95032	-7.67592	A	A	B	AAB	Dynamic
4	20700000	20720000	0.21935	1.24575	-5.08174	A	A	B	AAB	Dynamic
4	20840000	20860000	0.276937	3.27604	-4.25344	A	A	B	AAB	Dynamic
4	21740000	21760000	0.390566	0.0314972	-3.28471	A	A	B	AAB	Dynamic
4	21760000	21780000	0.667961	0.158691	-1.32482	A	A	B	AAB	Dynamic
4	21820000	21840000	0.206117	1.9222	-3.41637	A	A	B	AAB	Dynamic
4	21840000	21860000	0.799051	3.00014	-2.62134	A	A	B	AAB	Dynamic
4	21920000	21940000	2.95333	0.118822	-0.475471	A	A	B	AAB	Dynamic
4	21980000	22000000	2.79468	0.230257	-0.345569	A	A	B	AAB	Dynamic
4	22200000	22220000	3.41514	2.21905	-0.320719	A	A	B	AAB	Dynamic
4	23820000	23840000	0.567226	0.309738	-8.24615	A	A	B	AAB	Dynamic
4	23840000	23860000	2.19778	1.67939	-5.03607	A	A	B	AAB	Dynamic
4	23860000	23880000	1.07205	3.21561	-4.65231	A	A	B	AAB	Dynamic
4	23880000	23900000	1.1764	0.988237	-3.70166	A	A	B	AAB	Dynamic
4	25220000	25240000	2.74831	3.2125	-3.81102	A	A	B	AAB	Dynamic
4	25240000	25260000	2.15332	2.50844	-5.73791	A	A	B	AAB	Dynamic
4	25260000	25280000	4.69668	6.32769	-0.653682	A	A	B	AAB	Dynamic
4	25280000	25300000	2.91432	3.40219	-6.61963	A	A	B	AAB	Dynamic
4	25320000	25340000	5.52715	4.06804	-3.50051	A	A	B	AAB	Dynamic
4	25540000	25560000	2.45692	3.47174	-2.39606	A	A	B	AAB	Dynamic
4	30340000	30360000	1.111	1.93323	-1.54633	A	A	B	AAB	Dynamic
4	30380000	30400000	3.4714	2.13835	-0.973184	A	A	B	AAB	Dynamic
4	30660000	30680000	3.60318	1.94246	-0.685673	A	A	B	AAB	Dynamic
4	30680000	30700000	2.23436	1.22116	-2.41587	A	A	B	AAB	Dynamic
4	30720000	30740000	1.18427	0.643134	-1.48843	A	A	B	AAB	Dynamic
4	30760000	30780000	0.697741	1.30533	-3.66713	A	A	B	AAB	Dynamic
4	30780000	30800000	0.120828	1.70727	-4.05271	A	A	B	AAB	Dynamic
4	30800000	30820000	1.06683	0.948452	-3.43263	A	A	B	AAB	Dynamic
4	30900000	30920000	0.20166	0.486412	-2.33419	A	A	B	AAB	Dynamic
4	30960000	30980000	3.13298	0.534416	-2.50944	A	A	B	AAB	Dynamic
4	30980000	31000000	4.43618	1.16051	-1.40649	A	A	B	AAB	Dynamic
4	35280000	35300000	1.11159	0.307328	-3.73653	A	A	B	AAB	Dynamic
4	37280000	37300000	0.171813	4.23038	-3.2336	A	A	B	AAB	Dynamic
4	37660000	37680000	0.427441	0.902381	-7.68282	A	A	B	AAB	Dynamic
4	37680000	37700000	0.97708	1.58724	-4.95933	A	A	B	AAB	Dynamic
4	37700000	37720000	1.7296	2.74307	-1.26289	A	A	B	AAB	Dynamic
4	37720000	37740000	2.41053	2.57622	-0.169322	A	A	B	AAB	Dynamic
4	37740000	37760000	1.91694	1.97634	-0.903555	A	A	B	AAB	Dynamic
4	37840000	37860000	1.27063	0.780866	-0.87754	A	A	B	AAB	Dynamic
4	37940000	37960000	3.31884	1.98295	-0.197175	A	A	B	AAB	Dynamic
4	38060000	38080000	6.93741	4.68529	-0.553469	A	A	B	AAB	Dynamic
4	38080000	38100000	6.74278	3.6425	-0.583586	A	A	B	AAB	Dynamic
4	38160000	38180000	4.30597	1.57146	-1.12886	A	A	B	AAB	Dynamic
4	38220000	38240000	4.63648	1.40703	-1.11858	A	A	B	AAB	Dynamic
4	38240000	38260000	4.51413	0.356218	-1.40621	A	A	B	AAB	Dynamic
4	38940000	38960000	7.27875	2.85232	-0.704661	A	A	B	AAB	Dynamic
4	38960000	38980000	5.05866	1.00078	-2.91384	A	A	B	AAB	Dynamic
4	38980000	39000000	6.64717	2.28008	-1.28397	A	A	B	AAB	Dynamic
4	39000000	39020000	6.65986	2.3423	-1.52956	A	A	B	AAB	Dynamic
4	39040000	39060000	5.9365	0.55177	-3.43216	A	A	B	AAB	Dynamic
4	39060000	39080000	4.60423	0.320949	-2.14377	A	A	B	AAB	Dynamic
4	39080000	39100000	4.77281	3.76985	-4.76015	A	A	B	AAB	Dynamic
4	39100000	39120000	4.82326	2.50871	-4.7266	A	A	B	AAB	Dynamic
4	39120000	39140000	3.96622	3.11987	-6.84976	A	A	B	AAB	Dynamic
4	39140000	39160000	2.38065	3.54071	-5.43443	A	A	B	AAB	Dynamic
4	39160000	39180000	4.18752	2.85366	-7.94573	A	A	B	AAB	Dynamic
4	39180000	39200000	4.8005	2.82114	-4.74004	A	A	B	AAB	Dynamic
4	39200000	39220000	3.93301	2.51412	-7.01533	A	A	B	AAB	Dynamic
4	39220000	39240000	6.90955	3.04751	-4.11986	A	A	B	AAB	Dynamic
4	39840000	39860000	1.95571	2.27068	-0.507421	A	A	B	AAB	Dynamic
4	44440000	44460000	0.168673	2.92585	-1.77848	A	A	B	AAB	Dynamic
4	44460000	44480000	0.936742	1.6242	-1.88248	A	A	B	AAB	Dynamic
4	44480000	44500000	1.54073	1.38649	-0.83249	A	A	B	AAB	Dynamic
4	44500000	44520000	1.58981	2.99129	-1.08571	A	A	B	AAB	Dynamic
4	44540000	44560000	2.33114	0.732272	-1.74161	A	A	B	AAB	Dynamic
4	44560000	44580000	0.943925	2.12944	-1.37487	A	A	B	AAB	Dynamic
4	44580000	44600000	1.43402	3.12695	-0.607848	A	A	B	AAB	Dynamic
4	44600000	44620000	1.97025	2.55887	-1.64459	A	A	B	AAB	Dynamic
4	44640000	44660000	3.04062	3.11471	-2.26465	A	A	B	AAB	Dynamic
4	44660000	44680000	4.65649	4.91728	-3.09289	A	A	B	AAB	Dynamic
4	44680000	44700000	3.95125	6.22047	-3.04409	A	A	B	AAB	Dynamic
4	44700000	44720000	4.31845	4.35378	-0.767641	A	A	B	AAB	Dynamic
4	44720000	44740000	3.23836	4.73218	-1.3302	A	A	B	AAB	Dynamic
4	44940000	44960000	5.98884	4.17543	-1.78475	A	A	B	AAB	Dynamic
4	44960000	44980000	4.82851	1.804	-5.6588	A	A	B	AAB	Dynamic
4	44980000	45000000	4.2743	1.9066	-5.25821	A	A	B	AAB	Dynamic
4	45000000	45020000	3.64043	1.62185	-6.87013	A	A	B	AAB	Dynamic
4	45020000	45040000	3.53373	2.58617	-6.49959	A	A	B	AAB	Dynamic
4	45040000	45060000	3.41764	1.09103	-5.83598	A	A	B	AAB	Dynamic
4	45060000	45080000	3.24788	0.246768	-7.30136	A	A	B	AAB	Dynamic
4	45080000	45100000	4.49865	1.67042	-5.52827	A	A	B	AAB	Dynamic
4	45100000	45120000	3.66129	0.499849	-5.99172	A	A	B	AAB	Dynamic
4	45120000	45140000	2.31143	0.533187	-6.29121	A	A	B	AAB	Dynamic
4	45140000	45160000	2.89699	1.01793	-6.49897	A	A	B	AAB	Dynamic
4	45160000	45180000	3.86152	3.30522	-3.04864	A	A	B	AAB	Dynamic
4	45180000	45200000	4.58593	2.18816	-0.806512	A	A	B	AAB	Dynamic
4	45200000	45220000	3.31689	1.80561	-0.358344	A	A	B	AAB	Dynamic
4	45220000	45240000	4.47366	0.276622	-0.636225	A	A	B	AAB	Dynamic
4	45300000	45320000	3.62679	3.24943	-0.574948	A	A	B	AAB	Dynamic
4	45320000	45340000	4.69011	5.31488	-2.86102	A	A	B	AAB	Dynamic
4	45340000	45360000	4.663	2.1242	-5.62447	A	A	B	AAB	Dynamic
4	45360000	45380000	4.68073	1.45074	-6.93127	A	A	B	AAB	Dynamic
4	45380000	45400000	3.43175	2.25716	-7.46697	A	A	B	AAB	Dynamic
4	45400000	45420000	4.06582	2.10089	-7.75264	A	A	B	AAB	Dynamic
4	45420000	45440000	4.24682	2.66283	-5.90301	A	A	B	AAB	Dynamic
4	45440000	45460000	4.13989	4.26459	-5.41526	A	A	B	AAB	Dynamic
4	45460000	45480000	6.00446	2.54354	-5.3538	A	A	B	AAB	Dynamic
4	45480000	45500000	6.71505	4.18019	-3.56003	A	A	B	AAB	Dynamic
4	45500000	45520000	9.28519	4.58501	-1.57791	A	A	B	AAB	Dynamic
4	46540000	46560000	8.06001	4.63872	-2.20058	A	A	B	AAB	Dynamic
4	46560000	46580000	7.44382	4.81494	-4.3816	A	A	B	AAB	Dynamic
4	46580000	46600000	5.26502	1.8656	-5.97624	A	A	B	AAB	Dynamic
4	46600000	46620000	4.66043	1.99761	-7.16851	A	A	B	AAB	Dynamic
4	46620000	46640000	4.34657	1.29643	-7.30608	A	A	B	AAB	Dynamic
4	46640000	46660000	4.62073	2.47791	-4.04421	A	A	B	AAB	Dynamic
4	46660000	46680000	4.49909	3.11252	-6.44351	A	A	B	AAB	Dynamic
4	46680000	46700000	3.70373	0.00768853	-6.99606	A	A	B	AAB	Dynamic
4	46700000	46720000	4.11321	0.705779	-7.452	A	A	B	AAB	Dynamic
4	46720000	46740000	3.99289	1.59527	-6.43313	A	A	B	AAB	Dynamic
4	46740000	46760000	4.15502	1.81513	-5.65674	A	A	B	AAB	Dynamic
4	46760000	46780000	5.705	3.91771	-2.32165	A	A	B	AAB	Dynamic
4	46780000	46800000	6.27921	3.72683	-1.63966	A	A	B	AAB	Dynamic
4	48980000	49000000	3.07012	0.68024	-7.87902	A	A	B	AAB	Dynamic
4	49040000	49060000	3.94858	0.945022	-5.85823	A	A	B	AAB	Dynamic
4	49060000	49080000	6.15692	1.60079	-5.73713	A	A	B	AAB	Dynamic
4	49080000	49100000	7.56662	3.22192	-3.26882	A	A	B	AAB	Dynamic
4	49100000	49120000	7.22681	2.9086	-3.59033	A	A	B	AAB	Dynamic
4	49120000	49140000	7.61401	4.02887	-3.50724	A	A	B	AAB	Dynamic
4	50300000	50320000	7.31139	4.25338	-0.0604045	A	A	B	AAB	Dynamic
4	50320000	50340000	7.51026	2.43535	-0.4115	A	A	B	AAB	Dynamic
4	50360000	50380000	7.31209	2.18251	-0.275822	A	A	B	AAB	Dynamic
4	50860000	50880000	9.60451	5.4107	-0.108513	A	A	B	AAB	Dynamic
4	50900000	50920000	8.83177	2.13382	-0.430269	A	A	B	AAB	Dynamic
4	51020000	51040000	7.60241	3.72479	-0.352696	A	A	B	AAB	Dynamic
4	51040000	51060000	7.62697	2.22113	-1.35018	A	A	B	AAB	Dynamic
4	51060000	51080000	8.16719	0.436767	-2.53519	A	A	B	AAB	Dynamic
4	51080000	51100000	8.16818	2.34374	-0.327768	A	A	B	AAB	Dynamic
4	51100000	51120000	7.53193	0.450774	-2.0352	A	A	B	AAB	Dynamic
4	51160000	51180000	4.06422	1.26008	-0.0224052	A	A	B	AAB	Dynamic
4	51180000	51200000	5.06311	1.17988	-0.887538	A	A	B	AAB	Dynamic
4	51320000	51340000	4.92357	1.56502	-4.8671	A	A	B	AAB	Dynamic
4	51420000	51440000	5.44033	1.60999	-3.77497	A	A	B	AAB	Dynamic
4	51440000	51460000	5.01649	1.98176	-5.80622	A	A	B	AAB	Dynamic
4	51500000	51520000	5.8474	0.644682	-3.46859	A	A	B	AAB	Dynamic
4	51540000	51560000	7.03837	0.0953615	-2.83538	A	A	B	AAB	Dynamic
4	51560000	51580000	7.80987	0.865479	-1.70371	A	A	B	AAB	Dynamic
4	51820000	51840000	2.29271	0.270473	-1.0277	A	A	B	AAB	Dynamic
4	54100000	54120000	7.3529	2.61697	-0.756508	A	A	B	AAB	Dynamic
4	54160000	54180000	6.24368	0.633683	-0.846411	A	A	B	AAB	Dynamic
4	54200000	54220000	6.73371	1.98158	-1.25471	A	A	B	AAB	Dynamic
4	54340000	54360000	6.31394	3.05282	-2.01374	A	A	B	AAB	Dynamic
4	54360000	54380000	5.34304	1.37277	-1.33234	A	A	B	AAB	Dynamic
4	54380000	54400000	4.93622	1.72917	-3.01105	A	A	B	AAB	Dynamic
4	54400000	54420000	5.2645	1.83871	-1.39867	A	A	B	AAB	Dynamic
4	54420000	54440000	5.94185	0.887736	-3.49334	A	A	B	AAB	Dynamic
4	54440000	54460000	4.80654	1.48463	-2.49527	A	A	B	AAB	Dynamic
4	54460000	54480000	5.35804	3.017	-2.78422	A	A	B	AAB	Dynamic
4	54480000	54500000	6.86218	1.94042	-1.13249	A	A	B	AAB	Dynamic
4	55060000	55080000	0.845393	0.0572415	-2.03558	A	A	B	AAB	Dynamic
4	57780000	57800000	0.788241	1.63639	-2.01369	A	A	B	AAB	Dynamic
4	57800000	57820000	1.88415	3.45724	-0.690164	A	A	B	AAB	Dynamic
4	57820000	57840000	4.71724	1.77386	-2.72615	A	A	B	AAB	Dynamic
4	57840000	57860000	6.41489	2.77666	-1.63668	A	A	B	AAB	Dynamic
4	57900000	57920000	6.1071	2.5224	-0.056501	A	A	B	AAB	Dynamic
4	58000000	58020000	6.31834	1.28601	-2.46606	A	A	B	AAB	Dynamic
4	58020000	58040000	4.98079	1.69065	-2.85937	A	A	B	AAB	Dynamic
4	58040000	58060000	4.14835	3.12286	-0.927834	A	A	B	AAB	Dynamic
4	58060000	58080000	5.45807	3.66857	-3.47889	A	A	B	AAB	Dynamic
4	58400000	58420000	8.21109	1.79581	-0.869088	A	A	B	AAB	Dynamic
4	58440000	58460000	7.498	2.77072	-1.54282	A	A	B	AAB	Dynamic
4	58460000	58480000	9.14148	1.86473	-0.654818	A	A	B	AAB	Dynamic
4	58480000	58500000	7.52014	3.8514	-0.438902	A	A	B	AAB	Dynamic
4	58560000	58580000	8.39121	2.17721	-1.24401	A	A	B	AAB	Dynamic
4	58580000	58600000	8.19598	3.14727	-0.995894	A	A	B	AAB	Dynamic
4	58620000	58640000	6.00764	0.322461	-1.95091	A	A	B	AAB	Dynamic
4	58640000	58660000	6.68413	1.28086	-1.31045	A	A	B	AAB	Dynamic
4	58660000	58680000	6.38706	3.06327	-1.04108	A	A	B	AAB	Dynamic
4	58680000	58700000	6.52779	0.663465	-1.73007	A	A	B	AAB	Dynamic
4	58700000	58720000	4.33828	1.8906	-1.30235	A	A	B	AAB	Dynamic
4	58760000	58780000	7.2568	2.54613	-1.42569	A	A	B	AAB	Dynamic
4	58800000	58820000	3.99921	0.649529	-1.34643	A	A	B	AAB	Dynamic
4	59480000	59500000	0.463893	0.530458	-3.84734	A	A	B	AAB	Dynamic
4	59600000	59620000	0.778044	1.26376	-3.56894	A	A	B	AAB	Dynamic
4	60600000	60620000	5.96098	1.03349	-0.683214	A	A	B	AAB	Dynamic
4	61140000	61160000	2.52309	1.6616	-0.408211	A	A	B	AAB	Dynamic
4	61180000	61200000	2.74838	1.60007	-0.476416	A	A	B	AAB	Dynamic
4	61220000	61240000	2.30846	1.24112	-1.03039	A	A	B	AAB	Dynamic
4	68220000	68240000	0.803667	5.64578	-1.73838	A	A	B	AAB	Dynamic
4	68280000	68300000	2.83865	4.05964	-1.81192	A	A	B	AAB	Dynamic
4	68420000	68440000	3.45298	1.47143	-0.361089	A	A	B	AAB	Dynamic
4	78420000	78440000	10.6223	5.09188	-1.62341	A	A	B	AAB	Dynamic
4	79280000	79300000	0.438052	2.4423	-1.03372	A	A	B	AAB	Dynamic
4	79560000	79580000	8.16538	7.0832	-0.0201646	A	A	B	AAB	Dynamic
4	79580000	79600000	8.23595	3.38597	-2.21769	A	A	B	AAB	Dynamic
4	84320000	84340000	4.42365	6.01986	-0.769301	A	A	B	AAB	Dynamic
4	85700000	85720000	4.56084	4.34615	-1.10316	A	A	B	AAB	Dynamic
4	86040000	86060000	7.37667	5.30741	-0.419438	A	A	B	AAB	Dynamic
4	86060000	86080000	9.74283	2.4778	-2.05052	A	A	B	AAB	Dynamic
5	2240000	2260000	1.6939	2.39135	-0.489795	A	A	B	AAB	Dynamic
5	7580000	7600000	1.7658	2.22456	-1.49036	A	A	B	AAB	Dynamic
5	7600000	7620000	1.61241	2.70826	-0.470647	A	A	B	AAB	Dynamic
5	8580000	8600000	5.57697	0.468139	-0.0954322	A	A	B	AAB	Dynamic
5	8600000	8620000	6.05044	1.59426	-1.15004	A	A	B	AAB	Dynamic
5	8740000	8760000	5.17319	0.751993	-2.83378	A	A	B	AAB	Dynamic
5	8900000	8920000	4.57903	0.119524	-2.11636	A	A	B	AAB	Dynamic
5	11940000	11960000	1.61826	3.52345	-0.199521	A	A	B	AAB	Dynamic
5	15280000	15300000	1.23387	1.35524	-2.82194	A	A	B	AAB	Dynamic
5	15380000	15400000	3.97036	0.966366	-1.26193	A	A	B	AAB	Dynamic
5	15400000	15420000	5.42087	0.296375	-0.457019	A	A	B	AAB	Dynamic
5	15420000	15440000	6.01421	0.168849	-0.855301	A	A	B	AAB	Dynamic
5	17820000	17840000	7.52863	3.84113	-1.43077	A	A	B	AAB	Dynamic
5	17840000	17860000	6.63248	5.67061	-2.99483	A	A	B	AAB	Dynamic
5	17860000	17880000	5.29629	4.68163	-2.71838	A	A	B	AAB	Dynamic
5	17880000	17900000	6.08111	4.23883	-3.96219	A	A	B	AAB	Dynamic
5	17900000	17920000	5.91875	4.41503	-3.05774	A	A	B	AAB	Dynamic
5	17920000	17940000	7.28578	5.21369	-1.20383	A	A	B	AAB	Dynamic
5	17940000	17960000	7.87668	4.73739	-0.471893	A	A	B	AAB	Dynamic
5	17960000	17980000	6.63486	4.4484	-0.254254	A	A	B	AAB	Dynamic
5	18160000	18180000	4.5138	1.43788	-3.80202	A	A	B	AAB	Dynamic
5	18180000	18200000	3.63367	0.0751003	-4.46295	A	A	B	AAB	Dynamic
5	18300000	18320000	3.24806	0.180453	-9.57902	A	A	B	AAB	Dynamic
5	18320000	18340000	2.66806	1.09043	-8.11227	A	A	B	AAB	Dynamic
5	18340000	18360000	2.59536	1.33899	-7.00106	A	A	B	AAB	Dynamic
5	18380000	18400000	3.4775	2.03508	-7.09009	A	A	B	AAB	Dynamic
5	18400000	18420000	3.43176	2.08028	-9.90549	A	A	B	AAB	Dynamic
5	18420000	18440000	4.29831	0.374552	-8.19951	A	A	B	AAB	Dynamic
5	18440000	18460000	3.29746	1.11386	-7.52805	A	A	B	AAB	Dynamic
5	18460000	18480000	3.42502	1.02966	-7.81851	A	A	B	AAB	Dynamic
5	18480000	18500000	5.24725	2.64585	-7.46403	A	A	B	AAB	Dynamic
5	18500000	18520000	5.26755	2.08903	-8.00719	A	A	B	AAB	Dynamic
5	18520000	18540000	5.47765	3.27885	-7.49278	A	A	B	AAB	Dynamic
5	18540000	18560000	5.03962	2.2333	-5.04674	A	A	B	AAB	Dynamic
5	18560000	18580000	5.5987	3.65265	-2.51377	A	A	B	AAB	Dynamic
5	18580000	18600000	5.95695	2.45342	-0.987115	A	A	B	AAB	Dynamic
5	22080000	22100000	1.49017	3.09661	-3.10133	A	A	B	AAB	Dynamic
5	22100000	22120000	1.30983	2.15185	-2.92662	A	A	B	AAB	Dynamic
5	22120000	22140000	2.74475	3.35009	-3.59349	A	A	B	AAB	Dynamic
5	22140000	22160000	0.879873	1.78898	-3.31025	A	A	B	AAB	Dynamic
5	22160000	22180000	0.254177	1.58352	-2.21332	A	A	B	AAB	Dynamic
5	22180000	22200000	1.73458	0.917753	-0.656696	A	A	B	AAB	Dynamic
5	22560000	22580000	0.753437	2.97558	-2.18567	A	A	B	AAB	Dynamic
5	22920000	22940000	0.943252	0.678252	-5.16689	A	A	B	AAB	Dynamic
5	22960000	22980000	1.21919	1.55254	-4.46912	A	A	B	AAB	Dynamic
5	22980000	23000000	2.74676	2.78789	-1.46583	A	A	B	AAB	Dynamic
5	23160000	23180000	3.86777	1.50331	-2.93565	A	A	B	AAB	Dynamic
5	23180000	23200000	5.23233	2.4757	-3.10038	A	A	B	AAB	Dynamic
5	23200000	23220000	4.87799	1.77907	-1.96024	A	A	B	AAB	Dynamic
5	23220000	23240000	4.49255	0.462119	-2.51759	A	A	B	AAB	Dynamic
5	23240000	23260000	5.29262	3.11668	-3.12971	A	A	B	AAB	Dynamic
5	23260000	23280000	5.86114	2.51087	-2.01868	A	A	B	AAB	Dynamic
5	24960000	24980000	6.58386	0.273655	-1.24394	A	A	B	AAB	Dynamic
5	24980000	25000000	6.44444	0.755889	-1.86802	A	A	B	AAB	Dynamic
5	25000000	25020000	6.92919	0.696788	-0.581965	A	A	B	AAB	Dynamic
5	25740000	25760000	0.346656	0.421045	-5.91725	A	A	B	AAB	Dynamic
5	25760000	25780000	1.58109	1.35501	-6.53757	A	A	B	AAB	Dynamic
5	25780000	25800000	2.04996	0.795549	-3.02472	A	A	B	AAB	Dynamic
5	25800000	25820000	1.83098	2.03317	-1.61106	A	A	B	AAB	Dynamic
5	25860000	25880000	4.35736	2.53327	-0.0956555	A	A	B	AAB	Dynamic
5	25880000	25900000	3.96101	3.23703	-0.122521	A	A	B	AAB	Dynamic
5	36580000	36600000	3.766	3.74771	-2.66627	A	A	B	AAB	Dynamic
5	36600000	36620000	1.28125	3.24146	-6.99338	A	A	B	AAB	Dynamic
5	36620000	36640000	0.130165	4.30278	-8.19257	A	A	B	AAB	Dynamic
5	43880000	43900000	1.96358	0.384068	-1.23839	A	A	B	AAB	Dynamic
5	43900000	43920000	1.14191	0.960032	-3.56419	A	A	B	AAB	Dynamic
5	43920000	43940000	0.617174	2.09681	-4.42389	A	A	B	AAB	Dynamic
5	43940000	43960000	0.578995	3.69515	-4.0607	A	A	B	AAB	Dynamic
5	43960000	43980000	0.216075	2.43729	-2.62734	A	A	B	AAB	Dynamic
5	43980000	44000000	1.19965	3.12956	-1.39682	A	A	B	AAB	Dynamic
5	45340000	45360000	2.80392	3.97216	-0.39397	A	A	B	AAB	Dynamic
5	45360000	45380000	2.44528	3.87069	-2.3133	A	A	B	AAB	Dynamic
5	45400000	45420000	1.45569	1.44618	-2.18851	A	A	B	AAB	Dynamic
5	45420000	45440000	2.73379	0.979287	-1.04934	A	A	B	AAB	Dynamic
5	45440000	45460000	1.47152	1.50453	-1.90248	A	A	B	AAB	Dynamic
5	45460000	45480000	2.45393	3.33155	-1.20064	A	A	B	AAB	Dynamic
5	45480000	45500000	1.23744	1.85843	-0.876402	A	A	B	AAB	Dynamic
5	45500000	45520000	2.26478	2.70896	-1.68333	A	A	B	AAB	Dynamic
5	45520000	45540000	2.18461	1.17272	-2.55997	A	A	B	AAB	Dynamic
5	45540000	45560000	1.87991	1.70385	-0.616989	A	A	B	AAB	Dynamic
5	45560000	45580000	0.574391	0.734052	-0.558769	A	A	B	AAB	Dynamic
5	45580000	45600000	1.42069	1.28947	-1.77225	A	A	B	AAB	Dynamic
5	46020000	46040000	0.0895025	1.72109	-0.971359	A	A	B	AAB	Dynamic
5	46260000	46280000	1.80378	2.27432	-2.15105	A	A	B	AAB	Dynamic
5	46280000	46300000	2.25219	2.92508	-3.05903	A	A	B	AAB	Dynamic
5	46300000	46320000	2.61743	3.87108	-3.75577	A	A	B	AAB	Dynamic
5	46320000	46340000	3.57403	4.00753	-5.14058	A	A	B	AAB	Dynamic
5	46340000	46360000	2.76265	3.53914	-4.73624	A	A	B	AAB	Dynamic
5	46360000	46380000	2.90949	3.09485	-3.20894	A	A	B	AAB	Dynamic
5	46380000	46400000	2.67306	3.45202	-2.64263	A	A	B	AAB	Dynamic
5	46400000	46420000	1.52385	4.62723	-2.18259	A	A	B	AAB	Dynamic
5	46420000	46440000	3.08523	1.59568	-2.39765	A	A	B	AAB	Dynamic
5	46440000	46460000	0.543947	1.88389	-2.41864	A	A	B	AAB	Dynamic
5	50860000	50880000	0.0955655	1.75578	-0.778818	A	A	B	AAB	Dynamic
5	52280000	52300000	2.54863	1.31673	-0.351629	A	A	B	AAB	Dynamic
5	52300000	52320000	3.56272	2.43233	-1.98606	A	A	B	AAB	Dynamic
5	52320000	52340000	3.06075	0.815527	-2.04126	A	A	B	AAB	Dynamic
5	52360000	52380000	3.02061	1.34202	-1.04546	A	A	B	AAB	Dynamic
5	52400000	52420000	4.22846	1.78476	-2.26387	A	A	B	AAB	Dynamic
5	52420000	52440000	3.95577	2.15026	-0.732445	A	A	B	AAB	Dynamic
5	52440000	52460000	5.28891	2.75953	-2.07842	A	A	B	AAB	Dynamic
5	52460000	52480000	3.54543	1.10008	-0.139388	A	A	B	AAB	Dynamic
5	52500000	52520000	4.83753	0.87161	-1.19659	A	A	B	AAB	Dynamic
5	52520000	52540000	3.77818	1.36138	-1.38887	A	A	B	AAB	Dynamic
5	52540000	52560000	4.42696	1.81527	-0.828242	A	A	B	AAB	Dynamic
5	53660000	53680000	7.83866	7.68523	-1.48972	A	A	B	AAB	Dynamic
5	53680000	53700000	7.47981	6.66315	-2.86559	A	A	B	AAB	Dynamic
5	53700000	53720000	8.68082	7.08651	-4.10183	A	A	B	AAB	Dynamic
5	53720000	53740000	8.69827	7.79465	-4.05281	A	A	B	AAB	Dynamic
5	53740000	53760000	6.13756	7.78457	-3.59085	A	A	B	AAB	Dynamic
5	53760000	53780000	9.26767	8.73577	-5.54108	A	A	B	AAB	Dynamic
5	53780000	53800000	8.297	7.47923	-4.08381	A	A	B	AAB	Dynamic
5	53800000	53820000	7.91376	6.78189	-4.35362	A	A	B	AAB	Dynamic
5	53820000	53840000	5.57985	5.29617	-4.16631	A	A	B	AAB	Dynamic
5	53840000	53860000	6.28307	7.30155	-4.28844	A	A	B	AAB	Dynamic
5	53860000	53880000	6.76172	7.11316	-5.76764	A	A	B	AAB	Dynamic
5	53880000	53900000	7.76117	7.76351	-5.81673	A	A	B	AAB	Dynamic
5	53900000	53920000	8.42315	7.05348	-5.89427	A	A	B	AAB	Dynamic
5	53920000	53940000	8.18873	8.12891	-5.48328	A	A	B	AAB	Dynamic
5	53940000	53960000	6.97516	8.84551	-5.95476	A	A	B	AAB	Dynamic
5	53960000	53980000	5.87539	0.853183	-5.91986	A	A	B	AAB	Dynamic
5	53980000	54000000	8.59324	7.76889	-5.0364	A	A	B	AAB	Dynamic
5	54000000	54020000	6.81519	7.70823	-3.87538	A	A	B	AAB	Dynamic
5	54020000	54040000	8.71709	11.5879	-0.173045	A	A	B	AAB	Dynamic
5	54060000	54080000	7.50879	10.9893	-0.0577915	A	A	B	AAB	Dynamic
5	54080000	54100000	10.4111	12.7855	-0.103141	A	A	B	AAB	Dynamic
5	54640000	54660000	7.81367	11.7985	-0.57807	A	A	B	AAB	Dynamic
5	54660000	54680000	8.20883	11.736	-1.41969	A	A	B	AAB	Dynamic
5	54800000	54820000	7.74299	12.7922	-0.160442	A	A	B	AAB	Dynamic
5	54820000	54840000	8.09913	11.8768	-2.3633	A	A	B	AAB	Dynamic
5	54840000	54860000	4.56214	10.7556	-3.14465	A	A	B	AAB	Dynamic
5	54860000	54880000	5.93216	10.5375	-2.68402	A	A	B	AAB	Dynamic
5	54880000	54900000	2.46659	10.0149	-3.9059	A	A	B	AAB	Dynamic
5	54900000	54920000	3.81911	7.74164	-5.33513	A	A	B	AAB	Dynamic
5	54920000	54940000	2.318	8.56164	-4.6349	A	A	B	AAB	Dynamic
5	54940000	54960000	3.50107	8.29797	-3.93097	A	A	B	AAB	Dynamic
5	54960000	54980000	2.60847	8.97759	-2.31018	A	A	B	AAB	Dynamic
5	54980000	55000000	5.96519	10.7796	-1.85505	A	A	B	AAB	Dynamic
5	55100000	55120000	1.15433	17.9375	-3.6104	A	A	B	AAB	Dynamic
5	55120000	55140000	0.000105053	24.8203	-4.85839	A	A	B	AAB	Dynamic
5	55500000	55520000	10.8153	11.4325	-2.13003	A	A	B	AAB	Dynamic
5	55520000	55540000	10.6925	11.3282	-4.8657	A	A	B	AAB	Dynamic
5	55540000	55560000	8.65039	9.95515	-4.66087	A	A	B	AAB	Dynamic
5	55560000	55580000	8.70092	10.0218	-5.83	A	A	B	AAB	Dynamic
5	55580000	55600000	8.42027	10.8316	-4.21488	A	A	B	AAB	Dynamic
5	55600000	55620000	8.26653	10.9612	-5.22252	A	A	B	AAB	Dynamic
5	55620000	55640000	8.02626	8.72906	-4.78121	A	A	B	AAB	Dynamic
5	55640000	55660000	7.6899	10.7285	-5.02291	A	A	B	AAB	Dynamic
5	55660000	55680000	9.58931	12.3738	-2.47042	A	A	B	AAB	Dynamic
5	55680000	55700000	8.82289	11.0835	-3.53164	A	A	B	AAB	Dynamic
5	55700000	55720000	9.56291	13.4137	-0.19861	A	A	B	AAB	Dynamic
5	55720000	55740000	9.06227	11.003	-0.302625	A	A	B	AAB	Dynamic
5	55780000	55800000	6.63637	11.5012	-0.936691	A	A	B	AAB	Dynamic
5	55800000	55820000	5.83105	4.78794	-3.17632	A	A	B	AAB	Dynamic
5	55820000	55840000	2.73028	4.94155	-3.31954	A	A	B	AAB	Dynamic
5	55840000	55860000	3.24759	6.26434	-5.945	A	A	B	AAB	Dynamic
5	55860000	55880000	2.9187	5.40228	-4.8228	A	A	B	AAB	Dynamic
5	55880000	55900000	2.14885	4.79056	-7.67042	A	A	B	AAB	Dynamic
5	55900000	55920000	1.23629	6.94265	-5.01423	A	A	B	AAB	Dynamic
5	55920000	55940000	0.842829	7.67141	-7.18531	A	A	B	AAB	Dynamic
5	55960000	55980000	0.643617	4.91392	-7.27675	A	A	B	AAB	Dynamic
5	55980000	56000000	0.957509	5.17329	-7.09454	A	A	B	AAB	Dynamic
5	56000000	56020000	1.80096	5.25424	-7.10718	A	A	B	AAB	Dynamic
5	56020000	56040000	2.35514	6.26814	-6.90177	A	A	B	AAB	Dynamic
5	56040000	56060000	2.88357	4.86382	-6.53557	A	A	B	AAB	Dynamic
5	56060000	56080000	4.76086	8.80045	-3.14324	A	A	B	AAB	Dynamic
5	56080000	56100000	6.81867	9.07832	-1.06192	A	A	B	AAB	Dynamic
5	59080000	59100000	9.06586	9.87269	-0.960008	A	A	B	AAB	Dynamic
5	59100000	59120000	11.585	12.8394	-1.1304	A	A	B	AAB	Dynamic
5	59120000	59140000	11.1287	13.1479	-0.851048	A	A	B	AAB	Dynamic
5	59160000	59180000	11.278	14.6377	-1.28286	A	A	B	AAB	Dynamic
5	59180000	59200000	10.1189	13.0722	-0.703649	A	A	B	AAB	Dynamic
5	59200000	59220000	7.14019	12.2819	-4.0635	A	A	B	AAB	Dynamic
5	59220000	59240000	9.64183	13.061	-1.03331	A	A	B	AAB	Dynamic
5	59240000	59260000	11.851	11.9315	-0.6451	A	A	B	AAB	Dynamic
5	59260000	59280000	10.6377	12.5793	-4.09244	A	A	B	AAB	Dynamic
5	59280000	59300000	7.298	12.3302	-1.94792	A	A	B	AAB	Dynamic
5	59300000	59320000	9.04321	12.6868	-2.62084	A	A	B	AAB	Dynamic
5	59320000	59340000	9.49103	13.9832	-4.39111	A	A	B	AAB	Dynamic
5	59340000	59360000	8.55368	11.8958	-6.95766	A	A	B	AAB	Dynamic
5	59360000	59380000	7.72037	11.6906	-4.66234	A	A	B	AAB	Dynamic
5	59380000	59400000	8.76761	14.6444	-4.74098	A	A	B	AAB	Dynamic
5	59400000	59420000	7.36684	12.7912	-5.12101	A	A	B	AAB	Dynamic
5	59420000	59440000	9.25613	15.4091	-2.53232	A	A	B	AAB	Dynamic
5	59440000	59460000	8.76642	13.4273	-4.7613	A	A	B	AAB	Dynamic
5	59460000	59480000	9.39912	15.7386	-3.1908	A	A	B	AAB	Dynamic
5	59480000	59500000	11.3529	15.3431	-3.36114	A	A	B	AAB	Dynamic
5	59500000	59520000	8.58456	14.1811	-4.8261	A	A	B	AAB	Dynamic
5	59520000	59540000	8.75374	13.9911	-5.33908	A	A	B	AAB	Dynamic
5	59540000	59560000	11.0104	16.4662	-3.19526	A	A	B	AAB	Dynamic
5	59560000	59580000	10.0339	15.7673	-3.54759	A	A	B	AAB	Dynamic
5	59580000	59600000	8.11495	16.2472	-4.29912	A	A	B	AAB	Dynamic
5	59600000	59620000	11.3777	18.9594	-2.87863	A	A	B	AAB	Dynamic
5	59620000	59640000	8.09129	20.0236	-3.09831	A	A	B	AAB	Dynamic
5	59640000	59660000	10.3451	18.39	-2.29295	A	A	B	AAB	Dynamic
5	59660000	59680000	8.50096	16.9757	-1.99692	A	A	B	AAB	Dynamic
5	59680000	59700000	11.6532	18.3751	-1.10331	A	A	B	AAB	Dynamic
5	59700000	59720000	14.9933	20.6893	-2.55766	A	A	B	AAB	Dynamic
5	59720000	59740000	13.8712	23.1909	-2.45157	A	A	B	AAB	Dynamic
5	59740000	59760000	12.9695	22.4664	-1.85365	A	A	B	AAB	Dynamic
6	760000	780000	10.265	22.3219	-7.28922	A	A	B	AAB	Dynamic
6	1140000	1160000	17.6006	5.4428	-3.71963	A	A	B	AAB	Dynamic
6	1160000	1180000	7.29284	11.6194	-1.38682	A	A	B	AAB	Dynamic
6	1260000	1280000	3.18778	14.7447	-0.0495004	A	A	B	AAB	Dynamic
6	1280000	1300000	0.80594	13.1451	-0.520651	A	A	B	AAB	Dynamic
6	1320000	1340000	1.25787	11.4285	-0.710875	A	A	B	AAB	Dynamic
6	1380000	1400000	0.547802	11.6309	-0.474066	A	A	B	AAB	Dynamic
6	1400000	1420000	2.06041	12.0624	-0.332176	A	A	B	AAB	Dynamic
6	1460000	1480000	1.60357	11.4205	-0.267982	A	A	B	AAB	Dynamic
6	1480000	1500000	1.75514	11.7135	-0.443943	A	A	B	AAB	Dynamic
6	1580000	1600000	1.25884	12.5817	-0.607263	A	A	B	AAB	Dynamic
6	1640000	1660000	1.33848	8.73813	-0.210288	A	A	B	AAB	Dynamic
6	1720000	1740000	0.491397	8.63995	-0.092906	A	A	B	AAB	Dynamic
6	1780000	1800000	0.576186	4.0306	-0.964742	A	A	B	AAB	Dynamic
6	1800000	1820000	0.437671	5.26333	-0.301512	A	A	B	AAB	Dynamic
6	1880000	1900000	0.797325	2.8815	-0.0797201	A	A	B	AAB	Dynamic
6	1900000	1920000	0.163679	3.42743	-1.2184	A	A	B	AAB	Dynamic
6	2920000	2940000	0.104111	2.3666	-0.161211	A	A	B	AAB	Dynamic
6	3080000	3100000	0.195802	5.84462	-0.292938	A	A	B	AAB	Dynamic
6	3180000	3200000	0.369567	9.55626	-0.0879441	A	A	B	AAB	Dynamic
6	3260000	3280000	1.28175	11.388	-0.117981	A	A	B	AAB	Dynamic
6	3480000	3500000	2.47846	13.1534	-0.576122	A	A	B	AAB	Dynamic
6	3520000	3540000	1.19801	9.72292	-0.472002	A	A	B	AAB	Dynamic
6	3540000	3560000	0.230183	11.3037	-0.232857	A	A	B	AAB	Dynamic
6	3560000	3580000	1.13482	9.80359	-1.24226	A	A	B	AAB	Dynamic
6	3600000	3620000	1.94344	9.07747	-1.23719	A	A	B	AAB	Dynamic
6	3620000	3640000	1.07278	8.82404	-0.691972	A	A	B	AAB	Dynamic
6	5260000	5280000	1.37635	2.74939	-0.329297	A	A	B	AAB	Dynamic
6	5360000	5380000	0.153396	2.59847	-0.396655	A	A	B	AAB	Dynamic
6	5380000	5400000	2.26707	3.51841	-0.339204	A	A	B	AAB	Dynamic
6	5420000	5440000	0.0993987	4.28449	-0.335667	A	A	B	AAB	Dynamic
6	5440000	5460000	0.646551	3.11589	-0.194559	A	A	B	AAB	Dynamic
6	5460000	5480000	0.17425	5.28354	-1.0116	A	A	B	AAB	Dynamic
6	5500000	5520000	0.419859	7.21043	-1.0938	A	A	B	AAB	Dynamic
6	5700000	5720000	0.454533	3.78053	-0.323539	A	A	B	AAB	Dynamic
6	5800000	5820000	1.49306	9.00327	-0.703385	A	A	B	AAB	Dynamic
6	5900000	5920000	0.421128	14.9112	-0.108236	A	A	B	AAB	Dynamic
6	5960000	5980000	0.682337	10.1651	-0.67646	A	A	B	AAB	Dynamic
6	5980000	6000000	0.0803391	9.76008	-0.800455	A	A	B	AAB	Dynamic
6	8460000	8480000	0.147257	1.6811	-0.258416	A	A	B	AAB	Dynamic
6	8760000	8780000	0.0151993	1.10701	-0.472296	A	A	B	AAB	Dynamic
6	9340000	9360000	1.16826	0.00110288	-0.401233	A	A	B	AAB	Dynamic
6	9440000	9460000	0.922524	1.5829	-0.514406	A	A	B	AAB	Dynamic
6	9480000	9500000	0.189992	4.16742	-0.891296	A	A	B	AAB	Dynamic
6	9500000	9520000	0.895554	2.38899	-1.20979	A	A	B	AAB	Dynamic
6	9560000	9580000	0.947774	2.01161	-0.213866	A	A	B	AAB	Dynamic
6	9600000	9620000	1.69552	1.22089	-0.897492	A	A	B	AAB	Dynamic
6	9640000	9660000	0.71251	1.40609	-0.941035	A	A	B	AAB	Dynamic
6	9740000	9760000	0.376172	1.47677	-0.182532	A	A	B	AAB	Dynamic
6	9760000	9780000	1.59106	0.0560076	-0.150184	A	A	B	AAB	Dynamic
6	9780000	9800000	0.45702	0.759702	-0.0893863	A	A	B	AAB	Dynamic
6	9820000	9840000	0.12145	2.48073	-0.523895	A	A	B	AAB	Dynamic
6	9900000	9920000	0.450269	6.21138	-0.160632	A	A	B	AAB	Dynamic
6	9940000	9960000	0.119412	16.8715	-0.398818	A	A	B	AAB	Dynamic
6	10000000	10020000	1.00212	5.8874	-0.0985616	A	A	B	AAB	Dynamic
6	10600000	10620000	0.373436	2.69194	-0.0821095	A	A	B	AAB	Dynamic
6	10700000	10720000	1.77553	0.493656	-0.0891203	A	A	B	AAB	Dynamic
6	10800000	10820000	0.930519	2.33586	-0.139114	A	A	B	AAB	Dynamic
6	10820000	10840000	0.545525	1.29305	-1.22409	A	A	B	AAB	Dynamic
[truncated: 15,726 more rows]

## Sheet: Fig 3d
SWF vs. F1		F1 vs. POF		SWF vs. POF
AB switch status	log2FC	AB switch status	log2FC	AB switch status	log2FC			SWF vs. F1	F1 vs. POF	SWF vs. POF
Stable	2.05014	Stable	0.836135	Stable	2.87701	Median log2FC	Stable	-0.56801	0.639374	0.329269
Stable	1.24352	Stable	0.925396	Stable	1.64476		A to B	-0.571072	0.580796	-0.500413
Stable	-0.610637	Stable	2.9525	Stable	1.41868		B to A	-0.563748	0.679221	0.447515
Stable	-1.2523	Stable	2.35384	Stable	0.751178	Gene number	Stable	7305	6230	7397
Stable	-1.77444	Stable	-1.14047	Stable	-0.533752		A to B	920	1292	1162
Stable	1.60037	Stable	4.73126	Stable	-0.871914		B to A	1114	1030	1005
Stable	2.06003	Stable	0.283759	Stable	1.15869
Stable	0.47361	Stable	0.737618	Stable	1.0685
Stable	-1.76308	Stable	0.684537	Stable	1.30967
Stable	-0.670233	Stable	0.980727	B to A	0.951944
Stable	-1.04217	B to A	2.89992	B to A	2.13935
Stable	1.21208	Stable	2.44104	Stable	1.87794
Stable	1.67808	Stable	-0.424971	Stable	-0.677187
Stable	1.19343	Stable	0.456225	Stable	2.9646
Stable	1.50474	Stable	5.74327	Stable	-0.398247
Stable	2.35559	Stable	-1.63335	Stable	-0.647265
Stable	1.79288	Stable	-1.67331	Stable	1.88895
Stable	-2.09019	Stable	5.17519	Stable	2.06803
Stable	-0.577241	Stable	-0.4169	Stable	1.77499
Stable	0.826626	Stable	-0.657208	Stable	1.02741
Stable	0.818706	Stable	-1.03323	Stable	2.9249
Stable	0.283469	Stable	-4.42004	Stable	2.76355
Stable	0.893581	Stable	1.78413	Stable	-0.621035
Stable	-0.869579	Stable	-0.884985	Stable	2.31167
Stable	0.316632	Stable	-0.591432	B to A	0.804535
Stable	-2.82175	Stable	-0.389586	Stable	-0.577159
Stable	1.1919	Stable	-0.490131	Stable	-0.381032
Stable	0.888683	Stable	-0.776303	Stable	1.26131
Stable	-0.939852	Stable	0.536908	Stable	0.323547
Stable	0.805209	Stable	-0.518766	Stable	3.60065
Stable	0.978674	Stable	-1.48946	Stable	-0.752999
Stable	-8.25288	Stable	2.04884	Stable	-2.5549
Stable	-2.08556	Stable	-0.423451	Stable	2.34699
Stable	0.838348	Stable	-3.27789	Stable	0.521718
Stable	-1.93532	Stable	3.68706	Stable	-3.92666
Stable	-0.599674	A to B	5.087	Stable	-1.61495
Stable	-0.47225	Stable	4.23611	Stable	1.45732
Stable	-0.933389	B to A	-0.411856	Stable	1.0063
Stable	1.30661	Stable	-1.64541	Stable	-0.914501
Stable	-4.94982	Stable	2.77474	Stable	-7.03757
Stable	-5.73658	B to A	-0.978754	Stable	-0.406835
Stable	-0.928544	B to A	0.898248	Stable	-2.06914
B to A	4.50696	Stable	-1.69304	Stable	-0.497734
Stable	-5.2869	Stable	-1.04834	Stable	-1.77273
Stable	-0.832181	B to A	-1.28496	Stable	-0.845034
B to A	-2.42517	Stable	-2.12784	Stable	-1.17159
Stable	2.45557	Stable	-1.28908	Stable	0.775984
Stable	-7.91431	B to A	2.71009	Stable	-6.47982
Stable	-8.0247	Stable	8.72489	Stable	-7.10259
Stable	-0.609885	Stable	-0.991893	Stable	-1.40987
Stable	0.322289	Stable	-1.4959	Stable	1.10932
Stable	0.274677	Stable	-0.408037	Stable	-0.427435
Stable	2.07694	Stable	1.40364	B to A	1.21673
B to A	1.91002	Stable	-0.406095	Stable	-1.60227
Stable	0.468941	Stable	-3.03064	Stable	-0.676248
Stable	-0.502013	A to B	-3.1962	Stable	1.97161
Stable	-0.37417	A to B	3.23923	Stable	2.65359
Stable	3.58344	Stable	1.32164	A to B	2.43034
Stable	-0.580683	Stable	0.8252	Stable	-0.363249
Stable	0.332186	Stable	2.28901	Stable	0.793989
Stable	-6.88653	Stable	5.22478	Stable	-5.12785
Stable	-0.660785	Stable	0.959722	Stable	-4.32574
Stable	-4.31766	Stable	-1.51798	B to A	-0.668075
Stable	-4.32855	Stable	-4.2569	B to A	0.803498
Stable	-1.96841	Stable	1.37151	B to A	0.857765
Stable	-0.865997	B to A	1.55007	B to A	-0.824235
Stable	-0.993753	Stable	3.87245	Stable	-0.3658
Stable	1.33179	Stable	-1.11152	Stable	-0.692089
Stable	1.35147	Stable	5.69029	Stable	1.44326
B to A	-1.83982	Stable	3.21515	Stable	-0.966093
B to A	-1.4344	B to A	1.16062	Stable	2.12771
Stable	-0.645193	B to A	0.836714	Stable	1.84137
B to A	-0.987239	Stable	2.06031	Stable	-0.889716
B to A	-5.38143	Stable	0.362764	Stable	-5.32177
Stable	-5.28112	Stable	1.34676	Stable	-5.32277
B to A	4.86102	Stable	-0.686909	Stable	-3.474
Stable	2.02671	Stable	-0.895919	Stable	-1.287
Stable	0.662834	Stable	-1.26544	Stable	-0.476751
Stable	0.96862	Stable	-2.73844	Stable	-1.71606
Stable	-5.62037	Stable	8.36805	A to B	-1.85959
Stable	1.52943	Stable	2.82375	Stable	1.39236
Stable	1.95488	Stable	0.735863	B to A	-1.18344
Stable	3.10152	Stable	-0.320552	Stable	0.664758
Stable	6.3749	Stable	-0.301098	B to A	-3.10096
Stable	-0.415788	Stable	0.780167	Stable	0.742728
Stable	-0.687656	Stable	2.18644	B to A	5.05454
Stable	-1.18829	Stable	-1.59695	Stable	-3.59454
Stable	-0.384021	A to B	-2.62597	Stable	2.33087
Stable	0.651337	Stable	0.659113	Stable	-4.44163
Stable	0.459594	Stable	-0.456727	B to A	3.08073
Stable	1.68924	Stable	0.384293	Stable	5.83949
Stable	2.18349	Stable	-0.832838	Stable	1.97763
Stable	1.85562	Stable	1.13347	Stable	9.58309
Stable	0.913064	Stable	1.40597	B to A	0.731654
Stable	5.1165	Stable	3.05336	Stable	0.869969
Stable	1.32765	Stable	1.39681	Stable	-0.450618
Stable	1.20957	Stable	-0.348685	Stable	1.00017
Stable	-5.27729	Stable	2.63843	Stable	1.79401
Stable	1.1005	Stable	0.517569	Stable	0.990127
Stable	-1.36841	Stable	0.426784	Stable	1.27426
Stable	-0.382515	Stable	0.826631	Stable	2.37009
Stable	0.535846	Stable	4.51573	Stable	1.68608
Stable	-0.839532	Stable	0.572362	Stable	2.20044
Stable	0.990057	Stable	10.9776	Stable	3.07705
Stable	-9.12847	B to A	-1.10753	Stable	1.43422
Stable	-1.72268	Stable	-0.609356	Stable	1.37373
Stable	0.557818	Stable	1.39708	Stable	-0.645841
Stable	0.849885	B to A	1.03663	Stable	-0.715811
Stable	-1.63166	B to A	2.69081	Stable	-0.529245
Stable	-2.17207	Stable	-0.662482	Stable	1.30855
Stable	0.743483	Stable	-0.753842	Stable	3.30672
A to B	-2.58104	Stable	-0.665414	Stable	-2.4472
A to B	-3.8721	Stable	-0.975859	A to B	-1.22028
A to B	-0.554903	Stable	-0.590355	Stable	1.63932
A to B	-0.710428	Stable	2.2269	Stable	-0.487926
A to B	-5.93351	B to A	1.69865	Stable	-0.879809
Stable	0.508728	Stable	-0.560692	Stable	1.43815
Stable	1.4642	Stable	-1.42574	Stable	1.77974
Stable	1.76397	Stable	0.838959	Stable	2.08539
Stable	1.86593	Stable	1.36613	Stable	-6.8978
Stable	1.06667	B to A	-0.942777	Stable	1.62328
Stable	0.69494	Stable	1.86685	Stable	0.899657
Stable	0.866707	Stable	0.699614	Stable	1.06093
Stable	2.33324	Stable	0.717812	Stable	1.00256
Stable	-2.63071	B to A	5.92509	Stable	0.839306
Stable	1.99903	B to A	2.40249	Stable	2.87341
Stable	-0.794307	Stable	0.632787	Stable	0.816582
Stable	-0.817747	Stable	1.36849	Stable	9.03461
Stable	-1.32308	Stable	0.338518	Stable	-0.884083
Stable	-2.04982	B to A	-1.20094	Stable	-1.77827
Stable	-2.00827	B to A	2.06672	Stable	-0.456385
Stable	-6.94014	Stable	-1.57388	Stable	1.31833
Stable	-5.20091	Stable	1.43342	Stable	1.06376
Stable	-0.957845	Stable	5.84459	Stable	-1.55204
Stable	-1.17052	B to A	-0.615521	Stable	-1.19094
Stable	-0.721475	Stable	-2.36846	A to B	-1.23003
Stable	0.418602	Stable	0.853828	A to B	-1.47251
Stable	-2.00695	Stable	-0.513134	A to B	-5.59114
Stable	1.93056	Stable	2.79684	Stable	1.1621
Stable	-3.00198	B to A	-1.73444	Stable	3.50462
Stable	-0.835458	A to B	-1.78946	B to A	3.55136
Stable	0.990577	B to A	2.35767	Stable	1.0001
Stable	2.48353	Stable	4.99254	B to A	0.564285
Stable	-1.30853	B to A	3.47438	Stable	-0.845787
Stable	-0.471791	Stable	1.51557	Stable	-0.574079
Stable	-3.04291	Stable	6.5338	Stable	3.16245
Stable	2.624	Stable	3.77045	Stable	-1.27001
Stable	6.45858	Stable	1.70332	B to A	1.0465
B to A	1.13029	Stable	-0.301815	B to A	-0.287811
Stable	2.3466	Stable	1.1581	Stable	-1.07759
B to A	-1.15764	Stable	-0.427379	Stable	-0.719084
Stable	0.559107	Stable	-0.73882	Stable	-1.3622
Stable	-2.45758	Stable	-1.30061	Stable	-1.30254
Stable	1.09196	Stable	1.69419	Stable	-5.28155
Stable	2.80486	Stable	1.53393	B to A	1.47352
Stable	3.25786	Stable	1.27345	Stable	0.652376
Stable	-1.82931	Stable	-3.70524	Stable	-0.780382
Stable	2.46199	Stable	0.537383	Stable	1.2961
Stable	-1.59911	B to A	1.33077	Stable	-0.395916
Stable	-1.62017	Stable	2.57154	B to A	-0.794487
Stable	-1.88508	Stable	1.28653	Stable	-1.57932
Stable	-0.370495	Stable	1.14995	Stable	-1.60671
B to A	-1.30666	Stable	-2.15859	Stable	6.13408
Stable	-1.25741	B to A	-1.67596	Stable	-0.353659
Stable	4.49681	Stable	1.81456	Stable	-2.03311
Stable	-1.86046	B to A	0.993982	Stable	-0.700461
Stable	-0.243449	B to A	0.883233	Stable	5.41375
Stable	6.30574	Stable	0.849884	B to A	4.70787
Stable	4.98751	Stable	1.16321	B to A	3.05274
Stable	0.714113	B to A	1.87416	B to A	-1.09437
Stable	0.270083	B to A	6.15104	Stable	0.729086
Stable	-2.3342	Stable	-3.03913	Stable	7.79888
Stable	-5.19114	Stable	-0.708275	B to A	6.73105
Stable	1.74645	B to A	2.17301	Stable	2.01291
B to A	0.57916	B to A	0.558941	B to A	2.84282
Stable	2.08715	Stable	-1.61609	Stable	-1.95309
Stable	-2.84413	Stable	-0.655865	Stable	-2.07854
A to B	-1.96609	Stable	-0.386605	Stable	1.8867
Stable	-2.91538	Stable	0.43541	Stable	1.31625
Stable	3.40901	Stable	-0.65861	Stable	-1.69849
Stable	1.74789	Stable	-2.50391	Stable	-1.3542
Stable	-5.5056	Stable	-3.21981	Stable	4.22311
Stable	9.3119	Stable	-3.63812	Stable	-0.604425
Stable	-0.609218	Stable	-0.502255	Stable	1.67827
Stable	-1.67885	Stable	2.77621	Stable	0.824829
Stable	-2.89116	Stable	-1.42802	Stable	6.68225
Stable	-2.61181	Stable	1.88035	Stable	1.2396
Stable	-1.84628	Stable	1.78519	B to A	0.42025
Stable	-4.24297	Stable	0.606728	B to A	-1.01567
Stable	-5.48331	Stable	0.695225	Stable	-2.64175
A to B	0.600524	Stable	-0.800431	Stable	1.76553
Stable	1.60906	Stable	1.03182	Stable	1.25374
Stable	0.886016	Stable	0.952278	B to A	1.71617
Stable	2.55146	Stable	1.74357	Stable	-3.52915
Stable	1.56028	Stable	0.26125	Stable	-3.6518
Stable	1.46055	Stable	2.29522	B to A	0.902531
Stable	0.409158	Stable	-1.83936	Stable	1.09525
Stable	2.50464	Stable	-1.3375	Stable	0.783463
Stable	0.359315	Stable	-5.08463	Stable	4.57864
Stable	1.59993	Stable	-3.33449	B to A	3.61422
Stable	-1.64131	A to B	-2.86902	Stable	6.24709
Stable	-0.415636	Stable	-1.50328	Stable	-0.734895
Stable	0.349968	Stable	-5.0887	Stable	-0.778084
Stable	0.598054	Stable	-1.51372	Stable	-4.97342
Stable	-0.482887	Stable	1.12665	Stable	-2.81986
Stable	-1.03187	Stable	-1.54997	Stable	1.71958
Stable	-3.58017	B to A	5.2949	B to A	0.777621
A to B	1.80971	Stable	7.61947	B to A	0.299338
Stable	0.598712	Stable	-0.690832	B to A	-3.60119
Stable	9.27893	B to A	-1.4691	Stable	-3.13596
Stable	7.04867	Stable	-1.03316	Stable	0.496027
Stable	2.91741	Stable	-2.67006	A to B	-1.0272
Stable	-1.8118	B to A	-1.05691	Stable	0.939311
Stable	0.793669	B to A	0.719832	Stable	1.30847
B to A	-0.446839	B to A	2.51738	Stable	1.87751
B to A	0.46636	B to A	2.08936	Stable	-0.954279
Stable	-0.83887	Stable	3.86952	Stable	-1.77437
Stable	4.07044	Stable	2.74636	Stable	-3.22717
Stable	4.0254	B to A	1.08393	Stable	2.92067
Stable	-2.18168	B to A	-0.737028	Stable	2.02384
Stable	1.63799	Stable	0.511881	A to B	2.32561
A to B	2.95823	A to B	-0.706906	Stable	1.03137
Stable	-0.79753	Stable	2.15279	Stable	-1.29786
A to B	0.885051	Stable	-2.16742	Stable	1.32302
A to B	-0.601263	Stable	-1.61677	Stable	-1.85125
B to A	-2.05995	Stable	-1.29768	Stable	0.325781
A to B	-6.69309	Stable	-2.31535	Stable	-1.22329
Stable	-1.11485	Stable	0.811693	Stable	4.17545
B to A	-4.43754	B to A	1.53073	Stable	3.68904
Stable	1.43076	Stable	-3.03015	Stable	-1.27186
Stable	-7.90738	Stable	4.88143	Stable	-6.9214
Stable	-7.86556	B to A	1.68311	Stable	-2.25152
Stable	-1.22843	B to A	1.44062	Stable	1.42083
Stable	1.38955	B to A	-0.941851	Stable	-0.768642
Stable	1.40901	B to A	-0.412899	B to A	-0.767418
Stable	4.01575	Stable	-2.30243	Stable	0.416952
Stable	3.19368	Stable	-1.2796	Stable	-1.25334
Stable	-1.30931	Stable	-1.24823	Stable	3.20998
Stable	0.785427	Stable	-1.68574	B to A	4.70176
Stable	1.11766	Stable	-1.35313	B to A	-1.40454
Stable	-4.9252	Stable	-0.364038	B to A	1.64987
Stable	-1.06009	Stable	-0.77819	Stable	-0.50179
Stable	-1.57692	Stable	-0.872148	Stable	1.4783
A to B	-2.32964	B to A	1.09526	Stable	-1.84185
Stable	1.88582	B to A	1.83734	A to B	-2.14616
A to B	-0.839968	A to B	-1.18143	B to A	-2.03514
A to B	-1.73123	B to A	1.50434	Stable	-4.19332
Stable	-1.14256	B to A	1.02846	B to A	0.970197
A to B	-1.62618	Stable	3.12096	B to A	2.88273
Stable	1.51965	Stable	2.54859	B to A	-1.69983
Stable	-0.540182	Stable	-0.437733	B to A	1.43782
Stable	0.870541	Stable	1.11439	B to A	0.68161
Stable	-0.257562	Stable	-0.543256	Stable	-9.0716
A to B	-1.16103	Stable	3.00496	Stable	-8.74019
A to B	-3.43097	Stable	-0.465873	Stable	-0.730885
Stable	-0.313451	Stable	3.43834	Stable	1.97369
A to B	-3.06412	Stable	-0.850468	Stable	-0.785835
Stable	-1.6365	Stable	-0.537242	Stable	2.70323
Stable	1.65434	Stable	-0.859909	Stable	-0.505843
A to B	-0.466143	B to A	1.38727	B to A	1.1932
A to B	-3.62305	Stable	-0.487735	Stable	0.834748
Stable	-2.49708	Stable	7.75815	Stable	-1.91582
Stable	-1.03013	Stable	4.63712	B to A	-1.12328
Stable	0.89485	Stable	4.39991	B to A	1.83089
A to B	0.438965	Stable	-1.12662	B to A	-1.27423
A to B	0.478411	Stable	0.586382	Stable	1.81318
A to B	-2.58786	Stable	0.857979	Stable	0.589699
Stable	0.711729	Stable	1.91559	Stable	-1.03984
Stable	-1.14516	Stable	1.33327	Stable	-0.481197
Stable	-6.63632	Stable	-2.27694	Stable	-1.78486
Stable	-0.358329	Stable	-1.62239	Stable	-1.11201
Stable	-0.315308	Stable	2.17621	Stable	-1.65997
Stable	-1.42752	Stable	2.49742	Stable	-2.40093
Stable	-2.91122	Stable	2.27563	Stable	-1.65168
Stable	-5.85735	Stable	1.87896	Stable	-1.90399
Stable	-4.66825	Stable	1.80632	Stable	-0.373464
Stable	-3.70766	Stable	1.70834	Stable	-1.14179
Stable	0.434641	Stable	2.05902	Stable	-1.59754
Stable	3.09184	Stable	1.82323	A to B	-1.50579
Stable	-1.42634	Stable	1.76294	Stable	-1.57422
Stable	2.35571	Stable	2.64687	Stable	-1.27029
Stable	-3.84641	Stable	-0.484424	Stable	1.99587
Stable	1.09642	Stable	1.42123	Stable	0.547157
Stable	3.1546	Stable	2.16471	Stable	-0.627223
Stable	2.11647	Stable	4.55395	Stable	0.337053
Stable	2.38623	Stable	-3.7278	Stable	0.637829
Stable	3.53999	Stable	-3.31029	Stable	0.900203
Stable	3.52287	Stable	-4.41608	Stable	-1.62351
Stable	3.73688	Stable	0.943137	Stable	0.287682
Stable	-2.16802	Stable	-0.478632	Stable	-3.21114
Stable	1.58063	Stable	-0.374804	Stable	-0.850023
Stable	1.95937	Stable	-0.603096	Stable	-0.312839
Stable	2.29343	Stable	-1.34578	Stable	-0.571146
Stable	2.75076	Stable	4.55711	Stable	-1.18981
Stable	3.86667	Stable	0.418548	Stable	-1.93183
Stable	2.33136	Stable	-0.657201	Stable	4.83031
Stable	-3.63986	Stable	-1.5302	Stable	-4.4336
Stable	1.21962	Stable	-0.971494	Stable	-1.23457
Stable	-5.55413	Stable	5.09292	Stable	-2.59583
Stable	-0.773363	Stable	-0.695173	Stable	-0.705979
Stable	-0.531974	Stable	-1.07854	Stable	2.63424
Stable	-4.22135	Stable	2.04031	Stable	-1.55584
Stable	0.59599	Stable	1.67565	Stable	2.92621
A to B	-3.35047	Stable	-0.874029	Stable	-4.61407
A to B	-7.37552	Stable	0.635635	Stable	1.94146
Stable	-0.277037	Stable	3.64931	Stable	1.98137
Stable	7.31758	Stable	1.02708	Stable	3.04635
A to B	3.964	Stable	-0.532154	Stable	2.48944
Stable	2.74085	Stable	-0.938404	Stable	2.6249
Stable	-0.618022	Stable	-0.470863	Stable	4.86139
Stable	-0.728831	Stable	2.08116	Stable	0.888756
Stable	0.788588	Stable	-0.892025	Stable	1.23407
Stable	-0.453557	Stable	0.486932	Stable	2.0993
Stable	0.878491	Stable	-0.623989	Stable	-2.20693
Stable	-1.97735	Stable	-0.574015	Stable	1.57395
Stable	-0.736042	Stable	-0.476647	Stable	3.91877
Stable	0.552805	Stable	0.464963	Stable	1.73056
Stable	-0.447601	Stable	1.37231	Stable	4.45758
Stable	0.884516	Stable	0.482286	Stable	5.2366
Stable	-0.381373	Stable	0.65228	Stable	6.14879
Stable	-1.73811	Stable	3.98346	Stable	3.02293
Stable	-4.54789	Stable	-0.667574	Stable	4.12156
Stable	2.66355	Stable	-2.42703	Stable	3.62532
Stable	2.27604	Stable	-2.5516	Stable	-1.60016
Stable	0.80925	Stable	-2.88724	Stable	3.02718
Stable	1.14394	Stable	-0.627261	Stable	2.58692
Stable	1.80501	Stable	7.56455	Stable	-2.909
Stable	0.295967	Stable	1.74902	Stable	-1.27151
Stable	-0.370931	Stable	1.96056	Stable	0.875761
Stable	-2.16908	Stable	3.72158	Stable	-2.06962
Stable	-1.95712	Stable	0.962688	A to B	0.527193
Stable	-0.410207	Stable	0.769701	A to B	1.19658
Stable	-1.82576	Stable	-0.598892	Stable	-7.43124
Stable	-0.41316	Stable	-0.90834	Stable	-0.582479
Stable	-0.731243	Stable	1.23829	Stable	3.57591
Stable	0.430886	Stable	0.753609	Stable	-1.6859
Stable	-1.70556	Stable	1.0852	Stable	-1.22161
Stable	-0.967133	Stable	3.30539	Stable	1.15502
Stable	-1.66296	Stable	4.24923	Stable	-0.289092
Stable	-6.74597	Stable	0.950318	Stable	-1.07027
Stable	-3.0868	Stable	2.34011	Stable	-0.48166
Stable	1.11054	Stable	0.467622	Stable	-0.658339
Stable	3.07203	Stable	-0.753652	Stable	2.57389
Stable	1.05879	Stable	1.82201	Stable	-0.564039
Stable	3.85345	Stable	0.849832	Stable	-1.19734
Stable	1.72256	Stable	-2.21623	Stable	-0.499987
Stable	-5.70091	Stable	-2.98957	Stable	-0.404977
Stable	-1.51837	Stable	-0.650044	Stable	3.35362
Stable	0.706833	Stable	1.15085	Stable	-4.20554
Stable	1.79179	Stable	5.57503	Stable	1.95408
Stable	-0.505787	Stable	6.80681	Stable	1.18077
Stable	0.724346	Stable	-0.391743	Stable	0.855139
Stable	0.656585	Stable	1.07825	Stable	3.18062
Stable	0.581715	Stable	1.03211	Stable	3.47631
Stable	0.49233	Stable	8.762	Stable	-0.590553
Stable	0.533189	Stable	8.86835	Stable	-0.707444
Stable	-4.99381	Stable	7.34887	Stable	0.821755
Stable	-2.34024	Stable	1.12313	Stable	1.45782
Stable	-2.89266	Stable	-0.560105	Stable	-0.942772
Stable	-4.43682	Stable	8.52449	Stable	-0.4902
Stable	-1.75964	Stable	10.7814	Stable	-0.99198
Stable	-4.29719	B to A	0.809384	Stable	-1.78054
Stable	0.553754	Stable	-1.92859	Stable	-0.89731
Stable	-2.1159	Stable	-1.20519	Stable	-1.63707
Stable	1.29369	Stable	2.49249	Stable	0.828671
Stable	0.513434	Stable	5.41414	Stable	-0.876662
Stable	0.392268	Stable	-0.856886	Stable	-2.19625
Stable	1.76982	Stable	6.09776	Stable	-0.514352
Stable	5.04469	Stable	-0.548402	Stable	1.81212
Stable	-0.822008	B to A	-0.59754	Stable	-1.19526
Stable	-5.83275	B to A	2.34231	Stable	-4.04821
Stable	-4.75112	Stable	3.06429	Stable	-0.708814
Stable	0.492844	Stable	-0.946748	Stable	0.950999
Stable	-1.05993	Stable	0.875238	Stable	0.62971
Stable	-6.77717	Stable	-0.436468	Stable	-1.5076
Stable	-4.25667	Stable	1.17655	Stable	0.948894
Stable	-4.02756	Stable	-0.691264	Stable	1.08166
A to B	-0.562711	Stable	0.599509	Stable	1.86545
A to B	1.36219	Stable	-1.03642	Stable	0.806241
Stable	-5.10508	Stable	2.43428	Stable	3.74661
Stable	-7.53269	Stable	-1.70621	Stable	2.87525
Stable	1.18317	B to A	2.18796	Stable	1.67708
Stable	-0.746406	Stable	-0.341841	Stable	1.41464
Stable	0.952829	B to A	-2.78649	Stable	0.730359
Stable	-5.74967	Stable	1.22811	Stable	-0.387783
Stable	-3.08346	Stable	0.775459	Stable	-3.76926
Stable	-2.0383	Stable	1.18101	Stable	-1.26907
Stable	0.544048	Stable	4.66788	Stable	1.10128
Stable	0.641644	Stable	0.424441	Stable	2.52347
A to B	0.911343	Stable	-0.810848	Stable	-1.30586
Stable	2.5005	Stable	-2.1826	Stable	-3.88763
Stable	0.431446	Stable	-0.681725	Stable	0.526703
Stable	-6.19689	Stable	0.884686	Stable	-0.541594
Stable	-1.93696	B to A	-0.550777	Stable	2.12915
Stable	-0.624723	A to B	7.35476	Stable	0.474808
Stable	0.211943	A to B	-1.04652	Stable	2.04027
Stable	0.768928	Stable	2.66122	Stable	-0.9367
Stable	-1.39031	Stable	1.93676	Stable	2.04243
Stable	1.46848	Stable	-1.05002	Stable	1.97494
Stable	0.932335	Stable	0.606364	Stable	2.05412
Stable	1.55257	Stable	-1.84051	Stable	3.08545
Stable	2.78894	A to B	3.42084	Stable	-2.92712
A to B	-0.690155	Stable	3.93175	A to B	-0.426824
Stable	-0.913698	Stable	0.312913	A to B	0.787457
A to B	1.0481	Stable	-1.52749	Stable	3.41098
Stable	-0.888122	Stable	-0.98909	Stable	3.24535
Stable	-0.599673	Stable	0.904503	Stable	1.89477
Stable	-5.83156	Stable	-0.385946	Stable	0.642232
Stable	0.557797	Stable	-1.34672	Stable	-1.77669
Stable	0.73112	Stable	-1.18197	Stable	-1.54798
A to B	-3.31124	Stable	-0.482907	Stable	1.73095
Stable	-3.31686	Stable	-0.493466	Stable	1.68067
A to B	-4.83629	Stable	-0.670067	Stable	-3.95407
Stable	-3.81331	Stable	-1.52705	Stable	4.06419
A to B	-1.63821	Stable	-3.55345	Stable	-0.917803
Stable	-3.70702	Stable	-0.554713	Stable	0.732389
Stable	2.09515	Stable	0.391808	Stable	0.663208
Stable	-1.36109	Stable	-2.93955	Stable	2.04933
Stable	-1.37084	Stable	1.21109	Stable	2.32101
A to B	-1.53907	Stable	1.15979	Stable	-3.18248
Stable	4.4943	Stable	1.81715	Stable	-1.04997
A to B	1.04667	Stable	1.019	Stable	-1.07652
A to B	-1.08514	Stable	-2.00368	Stable	-1.07516
Stable	1.79583	Stable	0.749997	Stable	1.65896
Stable	-6.59382	Stable	-0.594878	Stable	0.225204
Stable	-2.70504	Stable	-1.86884	Stable	0.877883
Stable	-3.17593	B to A	2.18007	Stable	-0.482153
Stable	0.947504	Stable	0.968974	Stable	0.82511
Stable	-2.82682	Stable	0.636424	Stable	-1.7304
Stable	0.32041	Stable	-0.805853	Stable	1.36004
Stable	1.30812	B to A	-3.90292	Stable	3.98482
Stable	0.386925	Stable	4.41636	Stable	1.0717
Stable	-0.232395	Stable	2.09715	Stable	-0.325246
A to B	3.50861	Stable	-0.723891	Stable	2.03674
Stable	-5.80664	Stable	-2.42887	Stable	-1.26783
Stable	1.06085	Stable	-0.991629	Stable	-1.75122
A to B	1.06133	Stable	1.69687	Stable	1.06508
Stable	0.31265	B to A	2.37891	Stable	0.570401
Stable	-4.37805	Stable	2.3472	Stable	-1.1735
Stable	1.25136	Stable	-1.23333	Stable	0.968925
Stable	-0.389343	Stable	-0.66482	Stable	-0.846724
Stable	0.286862	Stable	2.33336	Stable	-1.46953
Stable	-3.13724	Stable	1.63788	A to B	-3.28691
Stable	-2.2209	Stable	-0.622185	Stable	1.1143
Stable	-2.35573	Stable	4.49593	Stable	-4.46975
Stable	-1.92967	Stable	-0.552342	Stable	-3.82439
Stable	-1.63486	Stable	-0.867526	Stable	-2.19838
Stable	-3.27915	Stable	-0.951529	A to B	3.64915
Stable	-3.01801	Stable	-3.21295	A to B	1.03444
Stable	-2.99573	Stable	2.54724	Stable	1.28649
A to B	-0.895254	Stable	1.46833	Stable	0.552328
Stable	-2.01161	Stable	2.0158	Stable	-0.846482
Stable	-3.85545	Stable	1.0456	Stable	4.63087
A to B	-2.3531	A to B	6.30629	A to B	1.63746
Stable	-0.355779	Stable	-0.521088	Stable	-5.88156
Stable	-5.41199	Stable	-0.701716	Stable	0.907067
Stable	-3.29167	Stable	-1.02939	Stable	-2.6761
Stable	-1.02156	Stable	-0.522039	Stable	0.618887
Stable	-4.83822	Stable	-3.52121	Stable	-1.35828
Stable	0.631206	Stable	5.26899	Stable	0.304979
Stable	-2.47251	Stable	-1.93552	Stable	1.27725
Stable	0.788533	Stable	-1.42187	Stable	-0.629178
Stable	-7.60778	Stable	0.871315	A to B	2.1503
A to B	0.728796	Stable	-3.80248	Stable	-1.23906
Stable	-1.46884	Stable	4.82859	Stable	-5.75599
Stable	-0.744862	Stable	2.29201	Stable	-0.515688
Stable	0.71964	Stable	0.344969	A to B	0.458989
Stable	0.822646	Stable	-1.81385	A to B	-1.35522
Stable	0.81685	Stable	4.18921	A to B	-6.02852
Stable	0.218096	Stable	3.75869	Stable	-2.31201
Stable	-0.77049	Stable	1.50133	Stable	-0.95511
Stable	-1.14706	Stable	-0.332983	Stable	0.665719
Stable	-1.16016	Stable	2.12347	A to B	-2.83191
Stable	-0.861551	Stable	2.38213	Stable	-1.9377
A to B	-2.2918	Stable	-1.1842	Stable	-1.34814
Stable	-3.12543	Stable	0.555797	Stable	-2.43114
Stable	-1.61556	Stable	2.98033	Stable	-2.24061
Stable	-2.33529	Stable	1.00176	Stable	-0.901658
Stable	-1.10266	Stable	1.15904	Stable	-3.88535
Stable	-3.69607	Stable	1.33792	Stable	-0.650998
Stable	1.19941	Stable	-0.441289	Stable	-2.00554
Stable	-2.80027	Stable	1.27951	Stable	-3.94443
Stable	3.94941	Stable	1.38078	Stable	-2.74273
Stable	1.18735	Stable	2.35569	A to B	-0.708656
Stable	0.572514	Stable	5.57638	Stable	-1.22302
Stable	-11.1327	Stable	6.87641	Stable	-1.94622
A to B	-2.7462	Stable	0.79409	Stable	-0.595289
Stable	-3.20509	Stable	1.34475	Stable	-4.45092
A to B	-2.94697	Stable	2.13839	Stable	-4.2382
Stable	-1.70926	Stable	0.622522	Stable	-4.79687
Stable	0.877543	Stable	-2.20203	Stable	-1.26116
Stable	-2.76095	Stable	-3.02722	Stable	0.368155
Stable	-8.50444	Stable	-1.87004	Stable	-2.72988
Stable	-8.35671	Stable	-0.650532	Stable	-3.2245
Stable	-1.32983	Stable	-0.823799	Stable	0.498137
Stable	-0.927329	B to A	2.40242	Stable	-1.10917
Stable	0.916705	Stable	0.729823	Stable	1.33691
Stable	3.60555	Stable	-1.51923	Stable	-1.6194
Stable	2.18065	Stable	-0.826615	Stable	0.693137
Stable	4.16709	A to B	-1.23628	Stable	-0.786578
Stable	-1.92797	A to B	-1.17089	Stable	-0.570468
Stable	2.25948	Stable	1.27698	Stable	-1.43833
A to B	2.03814	Stable	1.08555	Stable	-0.987449
Stable	3.54737	Stable	-0.431195	Stable	-2.86576
Stable	0.868451	A to B	0.50427	Stable	-2.6735
Stable	-6.86905	A to B	-0.57228	Stable	-0.711507
Stable	-3.44759	Stable	-1.13263	Stable	-0.577399
Stable	0.547782	Stable	-0.944023	Stable	1.22503
Stable	0.379319	B to A	-1.12911	Stable	-2.06829
Stable	1.99643	B to A	2.41561	Stable	1.69415
Stable	-1.54222	Stable	0.865199	Stable	3.47149
Stable	-1.81852	A to B	3.85984	Stable	0.621445
Stable	1.53179	Stable	1.80226	A to B	-0.984965
Stable	0.311962	A to B	0.833473	A to B	-8.01087
Stable	0.741787	Stable	1.02178	A to B	-5.96998
Stable	-2.06085	Stable	1.55317	Stable	-0.669901
Stable	0.562939	Stable	2.50707	A to B	-1.4893
Stable	2.27288	Stable	0.828836	Stable	1.91421
Stable	-1.04537	Stable	0.88419	Stable	-2.10126
Stable	0.435037	Stable	1.23653	A to B	-2.20955
Stable	-1.34409	Stable	-0.85739	A to B	-4.87664
Stable	1.52611	Stable	-0.600653	A to B	-1.64675
A to B	-1.20611	Stable	0.351397	Stable	-0.824133
Stable	-2.00018	Stable	3.92849	Stable	0.383567
Stable	-0.556565	A to B	2.93368	Stable	2.89807
Stable	-1.9392	A to B	2.76766	Stable	1.14258
A to B	-2.8091	Stable	3.07714	Stable	-0.685013
A to B	-3.06876	A to B	2.90529	Stable	3.33282
Stable	-4.17032	A to B	-0.381006	Stable	1.23051
Stable	-3.07072	Stable	3.55238	Stable	2.88977
Stable	-0.948014	Stable	6.70928	Stable	-2.94867
A to B	-0.346538	A to B	-1.08019	Stable	-2.06032
Stable	-2.95533	Stable	-0.392742	Stable	-1.16092
Stable	3.45111	A to B	7.09508	Stable	0.831042
Stable	3.38185	Stable	-0.646925	Stable	0.711889
Stable	1.15908	Stable	4.49122	Stable	2.62946
Stable	1.38546	Stable	0.541308	Stable	1.93299
Stable	0.326322	Stable	-1.61258	Stable	3.01965
Stable	1.09325	Stable	-1.48924	Stable	0.245929
Stable	-1.63461	Stable	1.15104	Stable	0.879269
Stable	0.626236	Stable	0.557937	Stable	-2.59082
Stable	1.03058	Stable	-1.57224	Stable	1.75484
Stable	0.966117	Stable	1.32441	Stable	2.93037
Stable	0.731886	Stable	-0.467201	Stable	1.07769
Stable	2.54513	Stable	-0.467324	Stable	0.752123
Stable	1.10375	Stable	-0.525912	Stable	1.9239
Stable	0.479159	Stable	5.00665	Stable	0.853189
Stable	3.11846	Stable	4.02429	Stable	1.57842
Stable	0.867961	Stable	1.64918	Stable	-0.745851
Stable	4.11826	Stable	-0.339878	Stable	1.47584
A to B	-0.532903	Stable	3.87934	Stable	-0.634168
Stable	-1.49393	Stable	2.40902	Stable	-0.754512
Stable	-0.578981	Stable	1.12397	A to B	2.75827
Stable	-0.375957	Stable	3.07033	A to B	3.79257
A to B	1.35936	Stable	-0.410472	Stable	1.11088
Stable	-3.85276	Stable	1.5422	Stable	-2.82971
A to B	3.50216	Stable	4.77834	Stable	-0.938885
A to B	-1.43281	Stable	-1.24189	Stable	-1.13776
Stable	-4.71254	Stable	7.31534	Stable	-5.17193
A to B	-6.11757	Stable	-0.520089	A to B	-1.99659
Stable	-8.28169	Stable	-1.1123	Stable	3.49538
Stable	2.5438	Stable	-1.25963	Stable	0.944985
Stable	0.493857	Stable	5.32491	Stable	1.32132
Stable	1.1262	Stable	1.52033	Stable	-1.49298
Stable	-0.736622	Stable	2.13894	Stable	1.05389
Stable	-0.381915	Stable	0.925215	Stable	0.978462
Stable	-4.1579	Stable	5.41751	Stable	1.01745
Stable	-4.88428	Stable	2.34544	Stable	-1.84288
Stable	-0.429828	Stable	4.25593	Stable	-0.464986
Stable	-0.285771	Stable	4.78269	Stable	0.661249
Stable	-5.39211	Stable	0.476378	Stable	2.48209
Stable	-2.28533	Stable	-0.805788	Stable	1.32142
Stable	-2.18851	A to B	1.50174	A to B	-0.768522
Stable	-2.61563	A to B	7.09273	A to B	2.1973
Stable	-4.05136	Stable	-3.92711	A to B	0.77427
Stable	-4.89834	Stable	-2.16975	A to B	2.93321
Stable	-4.57407	A to B	-0.535894	Stable	0.812168
Stable	-0.689514	Stable	2.15352	Stable	-1.93724
Stable	-0.430186	Stable	1.37699	Stable	-0.909108
Stable	-5.19356	Stable	4.02424	A to B	-0.470402
Stable	-3.76081	A to B	7.06357	Stable	-2.53705
Stable	-8.15048	A to B	3.62967	Stable	2.36651
Stable	-8.42858	A to B	-5.18985	Stable	0.974458
Stable	-4.6668	A to B	-2.71793	Stable	1.30915
Stable	-3.01568	Stable	-1.36462	A to B	-3.33684
Stable	0.690356	Stable	0.758265	A to B	-4.94352
Stable	0.778313	Stable	0.936709	A to B	-7.1945
Stable	1.24318	Stable	-0.580158	Stable	-6.44709
Stable	-4.854	Stable	-0.368317	A to B	3.37342
Stable	-0.485799	Stable	0.925808	Stable	0.970111
Stable	-1.57598	Stable	0.47286	Stable	0.47715
Stable	0.732783	Stable	-0.254729	Stable	2.66683
Stable	1.27166	Stable	0.595817	Stable	1.757
Stable	-3.32101	Stable	2.63518	Stable	0.433144
Stable	-0.990841	Stable	3.03208	Stable	-4.0456
Stable	-2.03319	Stable	2.37743	Stable	-4.01672
Stable	-0.660996	Stable	3.53342	Stable	1.07063
Stable	2.71486	Stable	0.370081	Stable	-1.29825
Stable	-1.71854	Stable	2.14233	Stable	-0.899575
Stable	-2.05637	Stable	-1.09713	Stable	0.35322
Stable	-6.29015	Stable	-0.62437	Stable	3.92369
Stable	0.397305	Stable	2.40428	A to B	-7.53376
Stable	-0.447018	A to B	-0.89478	Stable	-0.404394
Stable	2.02882	Stable	-1.0696	A to B	-1.99046
Stable	-4.35663	Stable	0.720848	A to B	-2.86096
Stable	0.725736	Stable	2.39805	A to B	-1.08295
Stable	2.65429	Stable	1.45507	Stable	-0.412697
Stable	-3.21476	Stable	-0.669258	Stable	-1.65093
Stable	2.95918	Stable	1.70272	Stable	-2.25121
Stable	-2.53311	Stable	6.31555	A to B	-7.33262
Stable	-0.466521	Stable	-0.919265	A to B	-4.96604
Stable	-4.94568	Stable	1.11954	A to B	-4.11119
Stable	-3.46176	A to B	7.04641	Stable	0.537433
Stable	-3.93845	A to B	-2.1797	Stable	0.373498
Stable	-0.859608	Stable	-2.41751	A to B	3.49771
Stable	-0.479277	A to B	1.09373	Stable	0.582166
Stable	0.690746	A to B	-1.6231	Stable	-3.20466
Stable	-1.4549	A to B	-0.540874	Stable	1.3754
Stable	-3.79455	A to B	2.41853	Stable	0.343579
Stable	-1.59823	A to B	0.393685	Stable	-1.23116
Stable	-1.07015	Stable	-1.12302	Stable	-3.00743
Stable	-0.764144	A to B	9.10437	Stable	0.483541
Stable	-5.00423	A to B	1.34229	Stable	-0.537484
B to A	4.72158	Stable	0.703331	Stable	-0.544987
Stable	7.73088	Stable	-1.06547	Stable	-0.556272
Stable	-1.19731	Stable	6.10319	Stable	-0.533583
Stable	-1.52741	Stable	-0.550451	Stable	2.95385
Stable	-6.24823	Stable	1.18905	Stable	2.37722
Stable	7.20091	Stable	4.63252	Stable	-0.431357
Stable	2.66846	Stable	1.18314	Stable	4.3512
Stable	0.885344	Stable	-1.76186	Stable	-0.532595
Stable	-0.5966	Stable	6.76383	Stable	-0.472429
Stable	-0.239726	Stable	2.13338	Stable	2.13436
Stable	-6.18372	Stable	0.973398	Stable	1.23047
Stable	-0.768517	Stable	0.977198	Stable	2.01173
Stable	-0.604074	Stable	5.03363	Stable	-6.53081
Stable	-1.24744	Stable	-1.46799	Stable	0.266081
Stable	-0.310349	Stable	-3.26078	Stable	1.08388
Stable	-8.15918	Stable	1.51422	Stable	5.35487
Stable	-0.976796	Stable	0.731041	Stable	0.772389
Stable	-3.53549	Stable	0.196302	Stable	2.95207
Stable	-1.84092	Stable	9.14378	Stable	-1.37719
Stable	-1.32756	Stable	0.632689	Stable	1.38358
Stable	-0.896901	Stable	4.25889	Stable	2.1155
Stable	0.332541	Stable	4.22202	Stable	2.16642
Stable	-5.49771	Stable	1.84766	Stable	1.6599
Stable	-1.02819	Stable	1.26123	Stable	3.25004
Stable	-1.30805	Stable	-0.638775	Stable	-1.62479
Stable	-0.708522	Stable	-0.476049	Stable	-0.361464
Stable	-1.87575	Stable	-0.702253	Stable	2.15971
Stable	1.86546	Stable	1.70059	Stable	-0.39226
Stable	2.24604	Stable	4.73027	Stable	-0.643045
Stable	1.15028	A to B	-2.39006	A to B	-4.81682
Stable	-1.29327	Stable	2.92909	A to B	4.67565
Stable	-3.41432	Stable	1.04817	Stable	-5.53349
Stable	0.911372	A to B	-0.693091	A to B	-3.28336
Stable	1.34107	Stable	-2.0356	Stable	2.41705
Stable	1.1073	Stable	-2.25528	Stable	1.28436
Stable	-1.3164	A to B	-1.44584	Stable	2.57432
Stable	-1.62677	Stable	5.55328	Stable	5.544
Stable	0.512298	Stable	5.64657	A to B	-1.75054
Stable	-1.82192	Stable	0.980325	Stable	1.32634
Stable	-2.07748	Stable	1.72819	Stable	4.00978
Stable	-6.19101	A to B	1.07966	A to B	3.98069
Stable	-5.45519	Stable	-0.72168	A to B	1.99769
A to B	-7.52015	Stable	2.38609	Stable	-0.831834
Stable	-5.38849	Stable	-1.16093	Stable	-0.757856
Stable	-3.81662	Stable	3.08523	Stable	-5.27632
A to B	2.80807	Stable	3.87989	Stable	-0.934412
Stable	3.86615	Stable	-2.7671	Stable	-1.5163
Stable	0.26363	Stable	0.40742	Stable	-8.46622
Stable	-0.454308	Stable	1.01004	Stable	-0.917099
Stable	-3.05793	Stable	2.65621	Stable	1.18761
Stable	-2.48636	B to A	0.449492	Stable	1.03681
Stable	-4.07811	B to A	5.66177	Stable	2.62761
Stable	0.920947	Stable	1.96915	Stable	0.689507
Stable	-4.94781	Stable	1.80171	Stable	-3.3631
Stable	-6.16015	Stable	-0.54533	Stable	-2.13673
Stable	-5.84372	Stable	1.13991	Stable	-0.457162
Stable	-1.93294	Stable	7.98039	Stable	-1.51688
Stable	-0.760339	Stable	1.54357	Stable	2.09776
Stable	-6.02144	Stable	4.35581	A to B	-1.61578
Stable	-0.312974	Stable	-1.42369	Stable	-2.95596
Stable	0.28821	Stable	4.01358	Stable	2.56648
Stable	-0.760886	Stable	5.77721	Stable	4.63206
Stable	-3.59989	B to A	2.16898	Stable	1.61312
Stable	2.57971	Stable	-0.801622	Stable	-0.514975
Stable	-0.34567	Stable	-0.526198	Stable	2.88657
Stable	-0.741144	Stable	-1.46836	Stable	0.413242
Stable	-1.41027	Stable	-0.895969	A to B	0.883691
Stable	-4.31086	Stable	-0.70001	Stable	-1.39287
Stable	-1.3073	Stable	-0.51653	Stable	-2.01515
Stable	-0.302706	Stable	6.96418	Stable	0.881184
Stable	1.25756	Stable	3.46472	Stable	-0.714442
Stable	-5.41561	Stable	2.10614	A to B	-2.06224
Stable	-4.42362	Stable	1.4372	Stable	-5.22785
Stable	-0.675461	Stable	1.95515	A to B	1.57707
Stable	-1.68401	B to A	-0.531339	A to B	-7.00808
Stable	-1.86409	Stable	4.11212	A to B	-7.5803
Stable	-1.12685	Stable	-1.33358	A to B	-6.79502
Stable	-2.26403	Stable	-1.02771	A to B	1.22553
Stable	-3.23128	Stable	5.89135	A to B	2.22375
Stable	2.57928	Stable	1.20368	A to B	-0.28915
Stable	1.77158	Stable	-2.58108	A to B	-0.658297
Stable	3.14825	Stable	-2.84951	A to B	-2.10745
Stable	1.26081	Stable	-1.90163	Stable	-2.71439
Stable	-0.950187	Stable	1.20386	A to B	4.12397
Stable	-0.617774	Stable	-0.697678	A to B	-4.78152
Stable	-6.61316	Stable	1.6218	A to B	-3.93577
Stable	0.534558	Stable	-1.3643	Stable	-6.50656
Stable	-6.38968	Stable	2.64679	Stable	-0.581913
Stable	0.778338	Stable	1.51199	Stable	-0.788914
Stable	1.49658	Stable	1.51199	Stable	-0.756055
Stable	-1.34584	Stable	1.51199	Stable	2.50566
Stable	-1.79191	Stable	0.762017	Stable	2.02132
B to A	-1.02529	Stable	0.431402	Stable	0.827549
B to A	0.584322	Stable	-0.404782	Stable	-0.684591
Stable	0.655615	Stable	-0.860506	Stable	3.20935
Stable	2.66272	Stable	3.05861	Stable	-3.39301
Stable	1.25228	Stable	4.61814	Stable	-0.342673
Stable	1.20792	Stable	2.25564	Stable	-0.518927
Stable	0.905131	B to A	-0.991376	Stable	1.3325
Stable	1.9579	Stable	1.33409	Stable	-2.30477
Stable	1.44753	Stable	-0.60078	Stable	-0.663713
Stable	-4.09694	Stable	0.511808	Stable	1.00063
Stable	-6.89153	Stable	0.573711	Stable	-1.49592
Stable	-5.30064	Stable	5.95784	Stable	-1.38134
Stable	-4.72263	Stable	2.21227	Stable	-1.29761
Stable	-2.46851	B to A	1.40503	Stable	-1.30181
B to A	-0.90121	Stable	1.00893	Stable	1.7932
Stable	1.547	Stable	1.12358	Stable	3.02595
Stable	-0.609215	Stable	1.72934	Stable	2.76274
Stable	3.54548	Stable	1.3255	Stable	0.867984
Stable	3.89058	Stable	1.41693	Stable	-0.979344
Stable	-4.95208	Stable	-0.983201	Stable	-0.434272
Stable	-3.14223	B to A	-1.27356	Stable	2.54171
Stable	0.677885	B to A	1.26579	Stable	0.615722
Stable	-0.382584	Stable	-0.806577	Stable	5.11458
Stable	0.719861	Stable	1.45504	Stable	4.52937
Stable	0.922143	Stable	-0.750145	Stable	2.23009
Stable	-1.12701	Stable	-0.890717	Stable	1.78233
Stable	-0.896313	Stable	0.975118	Stable	-5.2806
Stable	-0.674791	Stable	1.12747	Stable	-0.66733
Stable	0.39696	Stable	0.561299	Stable	0.289331
Stable	0.618856	Stable	0.736973	Stable	0.781258
Stable	1.64748	Stable	0.572639	Stable	2.95297
Stable	0.8604	Stable	0.578507	Stable	-3.4191
Stable	-5.38448	Stable	1.43433	Stable	2.68985
Stable	1.87717	Stable	3.26583	B to A	1.61752
Stable	-2.4447	Stable	-0.576871	Stable	3.2645
A to B	-4.34586	Stable	0.510602	B to A	1.67711
A to B	-6.38965	Stable	-0.614978	A to B	0.505582
A to B	-6.15641	Stable	3.1752	Stable	-1.14287
Stable	0.360714	Stable	-2.99745	A to B	-3.86741
A to B	-1.41982	Stable	-1.24669	Stable	-1.347
A to B	-6.66977	Stable	-3.48023	Stable	-3.7497
A to B	1.63503	Stable	4.26904	Stable	-0.750895
Stable	2.03495	Stable	3.17353	Stable	2.04043
Stable	0.442576	Stable	2.82634	Stable	-1.34172
Stable	0.762637	Stable	1.52183	Stable	1.35293
Stable	0.427408	Stable	3.45746	Stable	2.36917
Stable	-1.54756	Stable	4.51607	Stable	3.39332
Stable	3.67625	Stable	1.33646	Stable	-1.8617
B to A	1.46503	Stable	3.20667	Stable	0.721376
Stable	-4.06435	Stable	-1.38602	Stable	-0.641894
Stable	1.42979	Stable	-0.88762	Stable	-3.41213
Stable	-0.671759	Stable	4.69759	Stable	1.0372
Stable	1.12997	Stable	1.4524	Stable	1.31853
A to B	1.94018	Stable	4.15649	Stable	-1.40475
B to A	3.20329	Stable	0.657528	Stable	0.611908
Stable	1.54765	Stable	3.21263	Stable	1.74426
B to A	0.909012	Stable	0.574977	B to A	3.9379
Stable	-2.96567	Stable	-0.901908	Stable	2.34732
Stable	0.955541	Stable	-2.84418	Stable	2.40191
Stable	2.51563	B to A	-0.887382	Stable	1.08829
Stable	2.51708	Stable	-3.27616	Stable	1.9883
Stable	1.50712	Stable	-1.97393	Stable	2.59231
Stable	-0.48584	Stable	4.45877	Stable	3.41412
Stable	-2.8895	B to A	-0.688395	Stable	1.8932
Stable	0.736267	Stable	7.15453	Stable	-1.28869
Stable	-0.568546	Stable	-0.654728	A to B	-7.77765
Stable	0.495515	Stable	-0.409788	A to B	-4.82388
Stable	-5.31705	Stable	-0.636258	Stable	1.54214
Stable	-0.455265	Stable	0.672634	Stable	-0.63758
A to B	-0.56724	Stable	1.16192	Stable	1.49643
A to B	-0.912462	Stable	0.720795	Stable	-1.03573
A to B	-2.28923	Stable	0.840804	Stable	-0.711245
A to B	-3.69571	Stable	5.13791	Stable	0.899011
A to B	0.368223	Stable	6.49662	A to B	-0.391535
Stable	0.778911	Stable	2.02556	Stable	-1.25902
Stable	-3.01306	Stable	2.77022	Stable	3.8601
Stable	-2.11387	Stable	-1.60989	B to A	0.937076
Stable	-0.593211	Stable	0.736664	Stable	2.88714
Stable	-0.795219	Stable	4.03869	Stable	2.37146
Stable	1.16526	A to B	7.36244	Stable	0.95219
Stable	-3.97751	Stable	-1.34171	Stable	2.53712
A to B	1.88876	Stable	-2.97095	Stable	-0.673533
Stable	0.562805	Stable	1.21279	Stable	2.21228
Stable	-0.908148	A to B	1.7451	Stable	1.33979
Stable	-0.476355	Stable	6.86703	Stable	2.50001
Stable	-2.93523	A to B	0.728295	B to A	0.586597
Stable	-1.26768	Stable	2.65077	Stable	2.56707
Stable	0.321456	Stable	-0.462923	Stable	2.4335
A to B	1.75756	Stable	3.17662	B to A	1.85891
A to B	-2.32251	Stable	-0.67862	Stable	1.19218
Stable	1.05419	Stable	2.35263	Stable	2.92475
Stable	1.86776	Stable	2.60867	Stable	0.856882
Stable	3.10319	A to B	1.10375	Stable	1.35595
Stable	-0.717069	Stable	1.65919	Stable	-1.19477
Stable	-0.55979	Stable	-0.801143	Stable	-1.27416
Stable	-2.6885	Stable	-3.17666	Stable	-0.64052
Stable	-0.541165	A to B	1.61427	Stable	-0.710296
Stable	-0.614613	Stable	0.588612	B to A	0.594657
Stable	0.466963	Stable	-0.52747	Stable	-4.2032
Stable	-5.35264	Stable	1.00078	Stable	3.21226
Stable	-3.90364	Stable	-1.1735	Stable	1.58483
Stable	-2.58339	Stable	3.0527	Stable	1.58483
Stable	-0.318933	Stable	-2.14226	Stable	1.58483
Stable	0.592127	Stable	1.17733	B to A	0.460023
Stable	-4.33457	Stable	-2.76459	Stable	-0.428002
Stable	-4.18877	Stable	-3.27134	Stable	-0.339814
Stable	6.42818	Stable	-1.88893	A to B	-1.43722
Stable	2.89365	Stable	-1.42348	A to B	2.13617
Stable	2.19052	Stable	-0.384745	A to B	2.31628
Stable	-3.33266	Stable	1.25164	A to B	-1.46367
Stable	-5.28977	A to B	-3.76241	Stable	-0.632772
Stable	-3.08626	Stable	-0.535469	Stable	0.800338
Stable	-3.7777	A to B	2.62706	Stable	-1.68902
Stable	0.772221	Stable	0.51977	Stable	-2.72302
Stable	-5.45723	Stable	-0.697575	Stable	-0.638801
Stable	-4.07285	Stable	-0.609059	Stable	2.06088
Stable	0.337603	Stable	-0.936616	Stable	-0.639207
Stable	-6.96483	Stable	3.41754	Stable	1.02772
Stable	-3.64829	Stable	8.80744	Stable	0.552498
Stable	-1.73869	B to A	3.16799	Stable	2.57219
Stable	-2.96813	Stable	1.35057	Stable	1.9751
Stable	1.99568	Stable	6.10184	Stable	1.78448
Stable	-1.36007	Stable	4.82872	Stable	3.28362
Stable	2.13094	Stable	-5.85284	Stable	1.55795
Stable	4.76481	Stable	0.683169	Stable	-0.739362
Stable	-2.88835	Stable	0.816476	Stable	1.75545
Stable	0.366229	Stable	1.96302	Stable	1.21065
Stable	-3.73919	Stable	2.0589	Stable	-1.21721
Stable	-0.747557	B to A	2.34461	Stable	1.47488
Stable	-2.70738	Stable	0.892705	Stable	-0.674225
Stable	-2.55694	Stable	3.17177	Stable	-1.07025
Stable	-3.5717	Stable	7.79919	Stable	2.17142
Stable	1.67263	B to A	5.3632	Stable	4.55015
Stable	-0.68097	Stable	-0.519523	Stable	-1.62037
Stable	-0.58897	A to B	3.03569	Stable	0.40361
Stable	0.797513	A to B	0.483477	Stable	1.22983
Stable	-1.88017	Stable	-0.589382	Stable	-2.13463
Stable	-5.36005	Stable	2.11477	Stable	-0.696001
Stable	-1.23648	Stable	10.4293	Stable	0.542016
Stable	-3.65963	Stable	8.0471	Stable	1.03186
B to A	-3.34251	Stable	-0.921794	A to B	-5.13343
Stable	-1.15025	A to B	-0.937201	Stable	-2.47886
B to A	-2.80526	Stable	1.1892	Stable	-0.768781
B to A	-3.91446	Stable	-0.254718	Stable	0.594766
Stable	-0.687733	Stable	1.40182	Stable	2.25941
B to A	-3.65043	Stable	0.528667	Stable	-2.16889
Stable	-1.71893	Stable	-2.3855	A to B	-4.86492
Stable	2.07676	Stable	0.279468	Stable	3.43105
Stable	0.51045	Stable	3.86557	Stable	1.63994
Stable	-3.28721	Stable	2.50304	Stable	-1.29941
Stable	0.427489	Stable	2.74985	Stable	-6.28751
Stable	0.549012	Stable	-2.30906	Stable	-0.965225
Stable	0.357344	A to B	-0.323594	Stable	2.28059
Stable	0.746389	Stable	1.1104	A to B	-5.74973
Stable	2.03442	Stable	-0.475909	Stable	3.29835
Stable	-3.60583	Stable	-0.47462	Stable	1.85287
Stable	-0.656119	Stable	0.982838	A to B	1.33136
Stable	1.81875	Stable	5.27235	Stable	-1.43893
Stable	2.19773	Stable	6.94112	Stable	-0.562083
Stable	-0.530657	Stable	-0.604597	Stable	0.455038
Stable	-0.413771	Stable	0.912965	Stable	-2.2989
Stable	5.80716	Stable	1.27764	Stable	-2.21107
Stable	-1.69102	Stable	3.72882	Stable	2.41027
Stable	-4.71232	Stable	0.995282	Stable	-2.32204
Stable	-2.22055	Stable	0.400725	Stable	5.20302
Stable	-2.09293	Stable	1.75403	Stable	-0.979836
Stable	1.40302	Stable	-0.688076	Stable	0.829219
Stable	3.74722	Stable	-0.699705	Stable	-0.998353
Stable	1.43259	Stable	-0.669758	Stable	-0.724745
Stable	2.60587	Stable	-1.14846	B to A	-1.20121
Stable	2.03088	Stable	0.931216	Stable	1.49023
Stable	0.723395	Stable	4.71991	Stable	-3.11524
Stable	-5.36074	Stable	9.76184	Stable	-1.61711
Stable	-1.12428	Stable	8.12373	Stable	-4.26711
Stable	-3.20828	A to B	3.55984	Stable	-1.42438
Stable	5.3069	A to B	-0.506564	Stable	1.89613
Stable	0.477411	Stable	-0.760807	Stable	-0.743133
Stable	-5.30133	Stable	-0.562149	Stable	3.586
Stable	-1.84727	A to B	-2.58667	Stable	0.352528
A to B	0.843416	Stable	-1.25918	Stable	1.00349
Stable	2.35701	Stable	-1.41038	Stable	-0.764283
Stable	-2.15056	Stable	1.33729	Stable	-1.01151
Stable	-5.45134	Stable	1.89006	Stable	-0.699475
A to B	-1.12869	Stable	1.65394	Stable	1.21318
A to B	2.06928	Stable	1.04033	Stable	0.797271
B to A	-1.73435	Stable	2.25521	Stable	0.90244
B to A	-5.81711	Stable	2.58543	Stable	-1.05067
B to A	4.45125	Stable	2.13343	Stable	-1.33812
Stable	0.426635	B to A	1.84496	Stable	2.838
Stable	-0.580932	Stable	1.12031	A to B	2.05403
Stable	2.85285	Stable	0.419984	Stable	2.85487
Stable	1.17784	Stable	0.760048	Stable	-2.98605
Stable	2.11198	Stable	1.50468	Stable	-0.741251
Stable	-1.10617	Stable	6.03503	Stable	-2.76355
Stable	1.08452	Stable	4.15474	Stable	0.580124
Stable	-2.69738	Stable	2.76238	B to A	1.23085
Stable	-6.33882	Stable	2.19823	Stable	3.43544
Stable	-4.68986	Stable	2.82812	B to A	-1.70458
Stable	-2.83009	Stable	0.764592	Stable	-3.49798
Stable	0.740811	Stable	0.372104	Stable	0.509846
Stable	-0.718376	Stable	-0.625993	Stable	1.07423
Stable	-1.15064	Stable	0.671942	Stable	1.17188
Stable	-1.1785	Stable	-0.421816	B to A	3.22414
Stable	2.35557	Stable	5.70301	A to B	-0.998724
Stable	-7.60945	Stable	-2.38519	A to B	1.91125
Stable	-6.72889	Stable	1.69038	Stable	0.571224
Stable	-2.10082	Stable	2.51806	Stable	-0.650428
Stable	0.700853	Stable	0.901414	Stable	0.515757
Stable	-1.8651	Stable	1.29372	Stable	0.878244
Stable	-0.500974	Stable	2.331	Stable	0.696353
Stable	5.04061	Stable	0.882076	Stable	-0.567385
Stable	0.300073	Stable	5.07322	Stable	3.12467
Stable	-1.10398	Stable	1.77832	Stable	1.33414
Stable	0.514615	Stable	3.7273	Stable	1.34203
Stable	-1.4015	Stable	2.71825	Stable	-1.2964
A to B	-5.93343	Stable	4.86999	Stable	1.94181
A to B	-1.83514	Stable	0.61478	A to B	0.949648
Stable	5.3508	Stable	2.49455	Stable	3.46794
Stable	0.27324	Stable	4.81106	Stable	-0.315126
Stable	-0.6113	Stable	2.09645	Stable	-0.543005
Stable	0.947762	Stable	1.87982	Stable	-0.995762
Stable	0.324096	Stable	2.05247	A to B	1.0703
Stable	0.553392	B to A	1.51858	Stable	-0.954775
Stable	1.27582	B to A	0.476716	Stable	5.18586
Stable	1.51008	Stable	2.80149	Stable	-5.89393
Stable	-6.71007	Stable	1.53669	Stable	0.819878
Stable	-4.00488	Stable	-0.890196	Stable	-1.98024
Stable	-1.09082	Stable	-1.71323	Stable	-0.756513
Stable	-0.949635	Stable	-2.67417	Stable	1.72135
Stable	1.88697	Stable	1.48174	Stable	0.977241
Stable	-2.58164	Stable	-0.475946	Stable	-1.8492
Stable	-6.54465	Stable	-0.551993	Stable	0.707006
A to B	-5.24761	Stable	-0.414767	Stable	0.594723
A to B	0.373684	A to B	4.43443	A to B	-6.46988
Stable	4.95538	A to B	1.63093	Stable	-0.668612
Stable	-2.16367	Stable	-0.600364	Stable	-1.9784
Stable	1.68611	Stable	-0.348084	A to B	0.814406
Stable	0.578934	Stable	6.55534	Stable	0.391703
Stable	0.598104	Stable	1.14677	A to B	1.54173
Stable	3.42252	Stable	4.18056	Stable	-4.81538
Stable	1.6044	Stable	0.856342	A to B	-0.788836
Stable	-1.30592	Stable	1.38022	A to B	1.02512
Stable	-7.30182	Stable	1.8878	A to B	0.769762
Stable	-4.41263	Stable	-1.1503	Stable	-0.762203
Stable	1.10506	Stable	4.72439	Stable	1.41293
A to B	-0.499782	Stable	4.47979	Stable	1.25426
A to B	-0.786629	Stable	3.23893	Stable	3.35227
Stable	-3.15849	Stable	4.79149	Stable	2.03401
Stable	-0.75768	Stable	0.522657	A to B	3.40174
Stable	-2.90587	Stable	0.498874	B to A	4.35175
Stable	1.10143	Stable	-2.10444	B to A	-0.990014
Stable	-5.52987	Stable	2.04805	B to A	4.11959
Stable	0.705178	Stable	-1.85995	Stable	0.402598
Stable	1.18103	Stable	-2.24555	Stable	-4.69491
Stable	-1.77138	Stable	1.25412	B to A	0.563396
Stable	-1.80732	Stable	-0.860265	Stable	1.94666
Stable	-1.88466	Stable	4.39895	Stable	1.07448
Stable	-1.12067	Stable	-1.54946	Stable	3.24251
Stable	-1.73904	Stable	0.836989	Stable	1.68524
Stable	-2.28028	A to B	6.70979	Stable	4.06716
A to B	-1.79165	A to B	-2.0964	Stable	0.958513
Stable	-1.02021	Stable	-0.866057	Stable	1.09914
Stable	-2.65597	Stable	-1.14494	B to A	2.70273
Stable	-4.2684	Stable	-1.56806	Stable	1.21089
Stable	-3.59512	Stable	3.06035	B to A	-2.06809
Stable	-1.9499	Stable	-1.57888	Stable	-3.18333
Stable	-0.398464	Stable	-0.839218	Stable	3.11355
Stable	-1.73904	Stable	-1.49988	B to A	2.53058
Stable	-1.63509	Stable	-0.91428	Stable	-1.2499
Stable	-2.89499	Stable	5.69325	A to B	1.87498
Stable	1.60169	Stable	0.662563	A to B	-0.707548
Stable	0.772315	Stable	-0.307234	Stable	1.75255
Stable	1.77941	Stable	3.19642	Stable	2.66764
Stable	1.0848	Stable	-8.3525	Stable	2.81661
Stable	0.55418	Stable	0.640609	Stable	-3.03389
Stable	-8.31462	Stable	2.68596	A to B	-0.582027
Stable	-3.60204	Stable	1.35722	Stable	-0.524468
Stable	-1.14165	Stable	-4.20489	Stable	1.17987
Stable	1.40002	Stable	1.56392	Stable	2.64324
Stable	-0.851548	Stable	1.15107	Stable	0.367393
Stable	-4.69773	Stable	-1.06419	Stable	0.319455
Stable	-5.80476	Stable	0.932523	Stable	-0.887071
Stable	-0.523971	Stable	0.905996	Stable	0.715901
Stable	-0.300835	Stable	0.913251	Stable	-1.0559
Stable	-0.282284	A to B	4.57253	A to B	-3.44378
Stable	-0.635209	Stable	8.30931	Stable	-1.76078
Stable	-1.87661	Stable	8.43577	Stable	3.03305
Stable	-5.4349	A to B	2.92896	Stable	-0.362221
Stable	-4.20625	A to B	1.65749	Stable	2.05044
Stable	-1.76208	Stable	1.21439	Stable	0.514127
Stable	-2.16774	Stable	0.814439	Stable	0.79104
Stable	-4.26531	Stable	-0.795336	Stable	2.48156
Stable	-1.89083	Stable	-0.475873	Stable	2.92192
Stable	-5.99263	Stable	6.19592	Stable	-1.70947
Stable	-2.588	Stable	-1.19329	Stable	3.15395
Stable	1.17796	Stable	-1.99007	Stable	3.59687
Stable	-3.18586	Stable	-0.203479	Stable	1.05408
Stable	-1.88533	Stable	6.24853	Stable	-7.70504
Stable	0.749946	Stable	2.03163	A to B	-6.62281
Stable	0.793667	Stable	6.83558	A to B	0.762596
Stable	-3.96314	Stable	-0.924533	Stable	4.40796
Stable	-3.17388	Stable	1.01302	Stable	0.986158
Stable	1.59383	Stable	-1.55571	Stable	2.26766
Stable	2.6852	Stable	6.19753	Stable	1.63562
Stable	2.02666	Stable	-0.706287	Stable	1.27262
Stable	2.52522	Stable	-2.26202	Stable	3.40363
B to A	-0.3119	Stable	-0.55147	Stable	2.45859
B to A	1.19802	Stable	1.46509	Stable	3.70177
Stable	-1.23032	Stable	-0.906397	A to B	2.12505
Stable	0.65609	Stable	-1.33204	A to B	0.587158
Stable	0.680838	Stable	-0.868492	Stable	-0.942273
Stable	4.82946	Stable	-1.27865	Stable	-0.758844
B to A	-2.44618	Stable	-0.899448	Stable	-3.01064
Stable	1.28289	Stable	0.381857	Stable	-0.892776
Stable	-0.440257	Stable	-2.7713	Stable	-1.64956
Stable	0.8643	Stable	1.35612	A to B	-2.40017
Stable	-4.44894	Stable	1.66067	Stable	-0.567255
Stable	-1.01185	Stable	0.789895	Stable	0.636041
Stable	-7.06046	Stable	-3.31949	Stable	0.747663
Stable	0.599311	Stable	6.14788	Stable	-1.88308
Stable	0.525801	Stable	0.836503	Stable	-2.77855
Stable	-1.49838	Stable	-0.696615	Stable	2.43382
Stable	3.26438	Stable	-0.810664	Stable	2.19681
Stable	1.28987	Stable	-3.03025	Stable	0.408833
Stable	0.657397	Stable	4.83989	Stable	1.83059
Stable	1.81006	Stable	0.373799	Stable	1.73339
Stable	-1.44234	Stable	0.626408	Stable	-0.565264
Stable	3.03991	A to B	2.53682	Stable	-1.18454
Stable	-1.03747	Stable	-0.342585	Stable	1.18387
Stable	3.44274	A to B	7.00357	Stable	-3.5778
Stable	4.39729	Stable	5.9114	Stable	1.47021
Stable	2.52484	A to B	1.55858	Stable	1.13189
Stable	2.83159	Stable	0.746658	Stable	1.14046
Stable	-3.60432	Stable	-0.403051	Stable	1.74314
Stable	3.16655	Stable	-0.552723	Stable	-4.71994
Stable	-2.17743	Stable	-2.96421	Stable	2.08714
Stable	-5.97802	Stable	1.6418	Stable	-3.54368
Stable	-4.25106	Stable	6.81434	Stable	2.02811
Stable	1.0003	Stable	2.97604	Stable	-0.679111
Stable	1.71395	A to B	-0.806396	Stable	-3.00631
Stable	1.77992	Stable	2.23854	Stable	-3.28746
Stable	1.19823	Stable	4.24453	Stable	-0.442103
Stable	3.11926	Stable	5.3455	Stable	1.34835
Stable	-4.38709	Stable	1.46289	Stable	1.6844
Stable	2.3526	Stable	1.64657	Stable	0.564055
Stable	1.26165	Stable	2.81462	Stable	-1.50612
Stable	-4.08268	Stable	1.89123	Stable	0.950955
Stable	-1.67608	Stable	-1.16878	B to A	1.49585
Stable	-5.06356	Stable	8.90813	B to A	0.843612
Stable	-0.707195	Stable	1.28437	B to A	1.26264
Stable	-1.73576	Stable	2.51457	Stable	4.10766
Stable	-3.24114	Stable	8.61771	Stable	-5.53121
Stable	1.65415	Stable	0.91942	Stable	-4.06441
Stable	1.10297	Stable	1.65468	Stable	3.13325
Stable	-1.97585	A to B	1.7147	Stable	1.79143
Stable	6.07892	A to B	-0.741109	Stable	1.91996
Stable	0.905752	Stable	1.3284	Stable	0.512406
Stable	0.456756	Stable	2.9984	B to A	-0.582492
Stable	-5.45572	A to B	2.10994	B to A	0.711154
Stable	-0.972352	Stable	-1.13254	Stable	-1.75048
Stable	-4.55289	Stable	1.42638	Stable	3.99657
A to B	-5.66004	Stable	1.77951	Stable	1.9836
Stable	-0.272896	Stable	-1.74618	Stable	0.914042
Stable	-0.461038	A to B	-0.482853	A to B	1.43407
Stable	-0.438284	Stable	-1.898	Stable	-1.05398
Stable	1.11941	Stable	0.795622	A to B	-0.863632
Stable	0.534236	Stable	-0.467378	Stable	0.842492
Stable	-0.515246	Stable	-0.995214	Stable	-0.287231
Stable	-5.16069	Stable	-0.408072	Stable	2.12584
Stable	-5.50513	Stable	0.631058	Stable	-2.89567
Stable	-5.63847	Stable	1.20382	Stable	0.547168
Stable	0.297781	Stable	0.725624	Stable	0.819962
Stable	2.10297	Stable	-0.694116	Stable	0.86109
Stable	-0.593657	Stable	0.441156	A to B	-1.68467
Stable	-1.87695	Stable	3.57918	Stable	2.74258
Stable	0.297661	A to B	-1.38024	Stable	2.65791
Stable	2.10845	Stable	1.58648	Stable	1.68947
Stable	2.01273	Stable	1.2473	Stable	3.26814
Stable	0.357045	Stable	-0.382298	Stable	7.50318
Stable	-3.22004	A to B	1.69963	Stable	3.64532
Stable	0.815542	Stable	0.555309	Stable	3.19215
Stable	-2.52117	Stable	-1.30993	Stable	-0.551622
Stable	-4.47815	Stable	1.71496	Stable	1.53946
Stable	0.915727	Stable	-2.07648	Stable	2.52032
Stable	-0.757676	Stable	3.44434	Stable	1.93084
Stable	-0.7592	Stable	0.461217	Stable	4.18488
Stable	0.707872	Stable	-0.87212	Stable	1.87585
Stable	1.27572	Stable	-2.01126	Stable	-1.21286
Stable	-4.2015	Stable	-1.63556	Stable	1.61052
Stable	1.41506	Stable	-0.704497	Stable	-0.297471
Stable	2.62644	A to B	2.02883	Stable	-1.3501
Stable	1.13883	A to B	0.84986	A to B	-3.25884
Stable	0.898293	Stable	2.54352	A to B	-1.52344
Stable	0.889729	Stable	2.00874	Stable	0.553437
Stable	-1.16036	Stable	5.61591	Stable	0.919562
Stable	2.72837	Stable	8.64011	Stable	2.9876
Stable	0.667753	Stable	1.24181	Stable	2.9784
Stable	0.759096	Stable	2.22503	Stable	-3.82172
Stable	0.832929	Stable	-0.908479	Stable	-1.19731
Stable	-0.391989	Stable	5.41142	Stable	-0.848957
Stable	0.678439	Stable	-0.838836	Stable	0.844303
Stable	-6.43915	A to B	-2.27487	Stable	1.60472
Stable	-4.95523	Stable	-1.59413	Stable	-1.02436
Stable	-5.34809	Stable	0.69997	Stable	-0.42318
Stable	-1.60871	Stable	-1.05056	B to A	-4.74638
Stable	-5.61492	Stable	-0.408447	B to A	-1.0527
Stable	-0.513201	Stable	-0.575445	Stable	1.44146
Stable	3.70414	Stable	2.53696	Stable	-2.82358
Stable	-3.17669	Stable	5.86307	Stable	-6.70993
Stable	-1.2869	Stable	0.930177	Stable	1.56754
Stable	-0.42249	Stable	3.46148	Stable	1.65327
Stable	1.40996	Stable	3.51294	Stable	-1.38549
Stable	-4.272	Stable	0.42469	Stable	1.07883
Stable	0.431437	Stable	1.74318	Stable	1.85596
Stable	-2.87044	Stable	-8.19197	Stable	2.24973
Stable	0.521467	Stable	-2.98397	Stable	0.892561
Stable	-4.44129	Stable	-0.808405	Stable	2.57267
Stable	-0.244908	Stable	-0.545916	Stable	0.976649
Stable	-0.442875	Stable	1.01891	Stable	0.549392
Stable	0.749235	Stable	-1.15214	B to A	-5.7639
Stable	-2.92232	Stable	-1.04195	Stable	-3.41756
Stable	-2.42239	Stable	3.74815	A to B	-6.08634
Stable	1.37576	Stable	-0.792138	Stable	-1.3472
Stable	-6.60146	A to B	-1.96145	Stable	1.25492
Stable	-4.06034	A to B	3.18602	Stable	0.603305
Stable	1.81387	Stable	-0.654644	Stable	0.720436
Stable	-2.75848	A to B	-2.01484	Stable	-0.491466
Stable	-3.9971	A to B	3.90107	Stable	2.80066
Stable	-2.904	Stable	2.51054	Stable	2.79027
Stable	1.08092	Stable	-0.992757	Stable	0.513508
Stable	0.938939	Stable	1.17094	A to B	2.54687
Stable	4.49691	Stable	1.10736	A to B	1.09046
Stable	-3.16637	A to B	-0.347992	Stable	1.95185
Stable	-6.46997	A to B	-0.957505	Stable	2.9017
Stable	1.50293	Stable	-0.83682	Stable	-0.596918
Stable	-5.62985	Stable	-0.695434	Stable	-2.68613
Stable	-1.20523	Stable	-0.468653	Stable	3.91726
Stable	1.03233	Stable	2.47074	Stable	0.901433
Stable	5.30157	B to A	-3.35598	Stable	3.02259
Stable	2.19038	B to A	-0.510162	Stable	0.810761
Stable	2.30019	Stable	2.00077	Stable	-0.497862
Stable	0.892069	Stable	-2.69368	Stable	2.2799
Stable	0.529718	Stable	-0.957579	Stable	-0.810079
Stable	-0.614389	Stable	0.978861	Stable	-0.861445
Stable	-1.97092	Stable	2.03205	Stable	1.18049
Stable	1.63991	Stable	1.49928	Stable	2.00712
Stable	-1.21377	Stable	0.296197	Stable	0.69556
Stable	-6.85935	Stable	-0.457657	Stable	0.572771
Stable	2.93554	Stable	1.06927	Stable	1.66397
Stable	-0.624032	Stable	-3.07527	Stable	0.562555
Stable	-7.60871	Stable	-2.90361	Stable	-0.837546
Stable	-3.58634	Stable	-0.961597	Stable	2.31235
Stable	-0.77809	Stable	2.64577	Stable	-0.676084
Stable	-0.717701	Stable	4.28709	Stable	-0.739565
Stable	2.97075	Stable	4.29159	Stable	-1.80381
Stable	-1.35639	Stable	-1.04207	Stable	0.953922
Stable	-1.24687	Stable	0.83408	Stable	-4.90493
Stable	3.71732	Stable	2.07156	Stable	-3.31481
Stable	-7.64916	Stable	-0.60031	Stable	-4.65725
Stable	0.575888	Stable	-0.754374	Stable	-0.827431
Stable	-4.3331	Stable	7.62806	Stable	-5.24112
Stable	0.547122	Stable	0.489007	Stable	-0.865701
Stable	-1.08781	Stable	-0.508993	Stable	-2.3501
Stable	-1.06771	Stable	0.355264	Stable	-1.99207
Stable	-0.853359	Stable	3.66526	Stable	-1.24299
Stable	-8.49081	Stable	-0.539114	Stable	1.08194
Stable	-4.22543	Stable	1.55243	Stable	-1.62872
Stable	-5.18005	Stable	2.91807	Stable	0.792896
Stable	-0.34776	Stable	-0.487632	Stable	0.530316
Stable	-0.559956	Stable	0.734554	A to B	2.27717
Stable	-3.69632	Stable	2.04314	A to B	-1.96098
Stable	1.47609	Stable	-0.732544	A to B	4.46534
Stable	2.45858	Stable	-1.29797	A to B	2.3454
Stable	0.629698	Stable	-2.09971	Stable	0.489886
Stable	2.64668	Stable	1.67993	Stable	-3.04279
Stable	0.525595	Stable	-4.34728	Stable	-5.3911
Stable	0.900011	Stable	-2.18669	Stable	3.00603
Stable	1.88775	Stable	-3.81737	Stable	-1.09893
Stable	2.0686	Stable	-0.703551	A to B	0.99611
Stable	-7.07212	Stable	-0.772451	Stable	-3.93258
Stable	-2.51091	Stable	-0.740983	Stable	2.40093
Stable	2.56103	Stable	5.96861	Stable	2.43342
Stable	1.08181	Stable	1.06554	Stable	1.5379
Stable	1.60237	Stable	8.60353	Stable	1.06258
Stable	0.470984	Stable	5.09646	Stable	0.881524
Stable	-0.372309	Stable	6.79299	Stable	4.33916
Stable	1.47828	Stable	6.83554	Stable	-1.52999
Stable	-3.1851	Stable	-3.33881	Stable	-3.65839
Stable	-3.93179	Stable	-0.871379	Stable	1.87803
Stable	-6.45779	Stable	2.26564	Stable	3.27554
Stable	-0.916899	Stable	5.70041	Stable	-1.46582
Stable	0.837502	Stable	-0.554346	Stable	0.955007
Stable	2.02012	Stable	1.02068	Stable	0.246933
B to A	3.36519	Stable	-0.834915	Stable	0.659269
Stable	-3.94168	Stable	0.750635	A to B	4.98746
B to A	5.65656	Stable	-1.46449	Stable	1.73585
B to A	2.39018	Stable	-0.962031	Stable	4.81057
Stable	0.73889	Stable	1.08301	Stable	1.12066
Stable	1.07241	Stable	-0.563543	Stable	3.83423
Stable	0.724065	Stable	-1.20838	Stable	1.43685
Stable	-1.42235	Stable	0.639454	Stable	1.66337
Stable	-4.5392	Stable	-0.464159	Stable	-0.474775
Stable	-0.429126	Stable	-1.00209	A to B	0.886931
Stable	-2.33408	Stable	-1.06199	Stable	-3.8211
Stable	-2.62209	Stable	0.936268	A to B	5.04266
Stable	-3.93607	Stable	0.976333	Stable	-1.30346
Stable	-0.734744	Stable	-3.00687	Stable	0.788895
Stable	-1.92359	Stable	-0.647834	Stable	-8.37732
Stable	-2.03212	Stable	0.626898	Stable	-1.82525
Stable	2.16713	Stable	2.38376	Stable	-0.661426
Stable	6.48727	Stable	1.79087	Stable	-0.526494
Stable	-0.38922	Stable	0.886694	Stable	1.21004
Stable	-1.02074	Stable	0.88203	A to B	-0.426831
Stable	1.68458	Stable	-0.509645	Stable	-3.25017
Stable	-0.640545	Stable	0.687428	A to B	-1.62754
B to A	1.88411	Stable	-1.07123	Stable	3.41625
Stable	-5.69631	Stable	-4.99007	Stable	-5.27722
Stable	1.65875	Stable	-2.96042	Stable	0.821968
Stable	0.517641	Stable	-3.49821	Stable	-4.5944
Stable	0.688442	Stable	-1.2375	Stable	-0.837328
Stable	-3.85255	Stable	2.3964	Stable	0.534914
Stable	-2.90654	Stable	6.97194	Stable	-0.884855
Stable	1.55778	Stable	-2.81415	Stable	-5.24251
Stable	-1.51536	A to B	6.12967	Stable	-4.52607
Stable	1.31446	Stable	0.322741	Stable	-4.59397
Stable	-2.58446	Stable	0.715551	Stable	0.366764
Stable	-0.92373	Stable	-1.56853	Stable	-0.467513
B to A	-0.669319	Stable	2.34477	Stable	-0.749948
Stable	-0.563099	Stable	1.66149	Stable	-3.07055
Stable	-0.412074	Stable	-0.612676	Stable	-1.41593
Stable	1.9396	Stable	3.4246	Stable	2.91617
Stable	-0.686065	Stable	4.97771	Stable	0.492521
Stable	-2.84686	Stable	2.09167	Stable	4.03367
Stable	0.784116	Stable	0.475917	Stable	1.7017
Stable	0.498073	Stable	-0.946142	A to B	4.34224
Stable	-1.03351	Stable	-0.732612	Stable	0.429646
Stable	0.47794	B to A	-2.98318	Stable	-0.796078
Stable	2.83659	Stable	-0.483384	Stable	0.759363
Stable	-1.28657	B to A	4.8509	Stable	3.60777
Stable	-0.460816	Stable	1.79235	Stable	-3.61895
Stable	0.482763	Stable	-0.397484	Stable	-2.52233
Stable	-0.610761	Stable	0.873102	Stable	1.68022
Stable	-0.900418	Stable	3.23067	Stable	-0.244821
Stable	-2.48815	Stable	4.84863	A to B	2.16564
Stable	-2.52499	Stable	5.67776	A to B	0.909786
Stable	3.34733	B to A	-0.609239	Stable	-0.533498
Stable	4.93406	B to A	2.45573	Stable	4.00959
Stable	-1.28551	B to A	5.85228	Stable	2.40786
Stable	-5.78246	Stable	5.28601	Stable	2.11257
Stable	-0.812936	Stable	-0.780773	Stable	4.09698
Stable	1.18069	Stable	-1.44788	Stable	1.46264
Stable	-3.49889	Stable	2.46296	Stable	3.36227
Stable	-0.647608	Stable	0.708225	Stable	1.42869
Stable	-2.69175	B to A	1.53673	Stable	-2.01322
Stable	-1.23876	B to A	1.36929	Stable	2.87797
Stable	-0.553045	B to A	2.36869	Stable	1.31818
Stable	-4.84497	Stable	-0.445998	Stable	-0.75758
Stable	-3.58814	Stable	0.592319	Stable	-1.41116
Stable	-3.17715	Stable	2.54157	Stable	-0.935998
Stable	-0.520914	Stable	2.77932	Stable	-1.51064
Stable	-0.553757	Stable	0.929541	Stable	-2.75403
Stable	0.809338	Stable	-2.13835	Stable	-1.21047
Stable	1.02406	Stable	-0.483729	Stable	-0.560802
Stable	0.721385	B to A	-0.595407	Stable	-1.55892
Stable	-0.945738	Stable	-1.7012	Stable	0.634243
Stable	-2.32634	Stable	2.39379	Stable	5.12475
Stable	-0.850635	Stable	0.740046	Stable	-1.44429
Stable	-2.05919	Stable	-0.5535	A to B	-2.51187
Stable	-1.35053	Stable	0.514351	Stable	0.995841
Stable	-2.60857	Stable	1.34693	Stable	0.413399
Stable	0.740278	A to B	0.996773	A to B	-1.34181
Stable	1.26627	Stable	1.15812	Stable	0.552822
Stable	2.28515	B to A	0.957498	Stable	1.63394
Stable	2.63954	B to A	0.591413	Stable	0.802926
Stable	3.32847	Stable	-4.42637	Stable	-1.68783
Stable	5.49867	B to A	-1.2821	Stable	-0.763366
Stable	4.91574	Stable	2.5213	Stable	-1.03025
Stable	6.27728	B to A	0.571689	A to B	-1.3691
Stable	1.59142	Stable	4.4605	Stable	-1.41575
Stable	1.72585	B to A	1.34174	Stable	-0.937201
Stable	-5.60336	B to A	1.23778	Stable	-0.893269
Stable	-7.52504	B to A	-1.0718	Stable	1.7647
Stable	-1.84919	B to A	7.6098	B to A	-1.42958
Stable	-7.4546	Stable	0.992813	B to A	-1.20664
Stable	-4.39222	Stable	2.43141	Stable	-0.856921
Stable	-5.57243	Stable	1.10699	Stable	0.814064
Stable	-0.741096	Stable	4.08618	Stable	-2.20181
Stable	-0.776434	Stable	-0.293702	Stable	0.617995
Stable	1.6736	Stable	5.63787	Stable	-0.840183
Stable	-2.90761	Stable	-1.76882	Stable	-0.492832
Stable	-4.46393	Stable	0.810867	Stable	3.80746
Stable	1.95702	B to A	3.4875	Stable	2.64816
Stable	0.607129	Stable	0.466361	Stable	-0.512026
Stable	1.18411	Stable	10.681	Stable	0.766843
Stable	1.4496	Stable	8.75734	Stable	-1.08088
Stable	-0.413505	Stable	7.87928	Stable	-1.29702
Stable	1.19866	B to A	3.64173	Stable	-1.42913
Stable	-0.769839	Stable	0.601966	Stable	-1.85862
Stable	1.10035	Stable	2.46293	Stable	2.02684
Stable	0.269941	B to A	2.60292	Stable	1.3528
Stable	1.11649	Stable	1.36297	Stable	-0.28677
Stable	1.66661	Stable	1.19131	Stable	-0.918719
Stable	1.27848	B to A	0.708946	Stable	2.63588
Stable	-1.65856	B to A	0.473276	Stable	-2.6785
Stable	0.623186	B to A	4.14834	Stable	-0.527273
Stable	-8.83848	Stable	0.654236	Stable	-0.387615
Stable	0.747151	B to A	0.991242	Stable	-1.32126
Stable	2.12127	B to A	2.50106	Stable	2.7795
Stable	1.12667	Stable	0.567595	Stable	-3.11418
Stable	2.08702	B to A	-1.05455	Stable	-1.04443
Stable	0.290974	A to B	9.85696	Stable	3.80845
Stable	2.20775	Stable	8.32893	Stable	0.963389
Stable	1.5989	Stable	8.14754	Stable	0.473725
Stable	10.5838	B to A	11.3144	Stable	0.430064
Stable	1.65348	Stable	3.32533	Stable	0.59548
Stable	1.28264	Stable	0.575416	Stable	-1.35228
Stable	2.45862	B to A	1.0172	Stable	-1.6453
Stable	2.22473	Stable	1.86875	Stable	-0.62839
Stable	2.15876	Stable	-2.46973	Stable	0.470664
Stable	1.09843	Stable	3.41615	Stable	-0.571687
Stable	0.523584	Stable	1.29453	Stable	1.17362
Stable	1.41103	Stable	-0.906004	Stable	0.972818
Stable	1.06547	B to A	3.41661	Stable	0.52432
Stable	-0.915446	B to A	0.410432	Stable	5.01417
Stable	0.845135	Stable	6.25789	Stable	1.13729
Stable	-1.38036	A to B	5.28738	Stable	2.71883
Stable	-0.506611	Stable	1.4567	Stable	2.44446
Stable	-0.41825	A to B	6.1371	Stable	0.874126
Stable	0.996156	Stable	2.00698	Stable	0.938788
Stable	0.423193	A to B	1.53725	Stable	-4.36134
Stable	0.647486	Stable	4.8283	Stable	-7.27302
Stable	-0.469041	Stable	-2.15152	Stable	-4.46156
Stable	0.970023	B to A	-1.38953	Stable	3.02775
Stable	-3.28133	Stable	0.678431	Stable	-1.15353
Stable	-0.514108	Stable	0.712484	Stable	-0.548413
Stable	0.701814	B to A	1.21359	Stable	2.7122
Stable	1.48873	Stable	-3.21527	Stable	1.53871
Stable	5.3214	Stable	0.950669	Stable	-3.14966
Stable	2.0451	Stable	0.883087	Stable	4.46157
Stable	4.52977	B to A	-2.97112	Stable	4.63253
Stable	1.53809	Stable	1.46526	Stable	-7.81467
B to A	2.55641	B to A	10.8934	Stable	1.07212
B to A	-3.11237	B to A	-4.71749	Stable	0.837782
B to A	5.68958	B to A	-2.29479	Stable	3.44051
Stable	3.51932	B to A	-1.0638	Stable	6.02093
B to A	-1.13476	Stable	-1.04625	Stable	0.881876
Stable	-1.33473	B to A	2.65826	Stable	0.597138
Stable	3.34308	B to A	4.42747	Stable	1.07649
Stable	-1.79574	Stable	-1.69749	Stable	-0.881114
Stable	-1.87685	Stable	-0.681316	Stable	-0.902562
B to A	-3.654	A to B	-0.93295	Stable	1.31891
Stable	-5.82219	B to A	-0.912616	Stable	1.00859
Stable	-3.37732	Stable	1.09243	Stable	-0.361731
Stable	-0.623065	Stable	4.853	Stable	0.680272
Stable	-1.77117	B to A	0.862229	Stable	-0.772713
Stable	-0.904209	B to A	0.55617	Stable	2.35278
Stable	-1.23998	B to A	1.64138	Stable	-1.11645
Stable	-0.244651	Stable	1.83433	Stable	-1.29135
Stable	2.10209	Stable	-2.55892	Stable	-5.79831
B to A	-1.20926	B to A	-2.0437	Stable	1.37298
B to A	0.97408	Stable	1.17986	Stable	-0.624379
Stable	-5.02727	A to B	0.853244	Stable	2.43473
Stable	-5.07847	Stable	-0.734162	Stable	-0.860101
B to A	-0.411814	Stable	1.49491	Stable	1.2635
B to A	-3.61298	A to B	2.30568	Stable	1.63863
B to A	0.573492	Stable	4.97828	Stable	-0.784483
Stable	-0.8952	Stable	-1.14068	Stable	3.12831
Stable	-0.770125	B to A	-1.75712	Stable	2.55983
Stable	-6.46004	Stable	0.581612	Stable	7.55785
Stable	-7.10774	A to B	4.88352	Stable	0.994704
Stable	-3.85107	Stable	2.92944	Stable	1.51009
Stable	-0.860566	Stable	6.05824	Stable	1.60594
Stable	-2.62125	Stable	8.30568	Stable	2.26477
B to A	1.04031	Stable	4.4896	Stable	1.63721
Stable	4.38162	Stable	-2.03507	Stable	0.478235
Stable	-5.22389	Stable	-0.873606	Stable	0.74348
B to A	2.76525	Stable	1.16482	Stable	1.81587
B to A	-1.95934	Stable	0.684782	Stable	0.85074
B to A	0.478328	A to B	0.926042	Stable	1.32845
B to A	0.763598	B to A	-0.431396	Stable	1.47802
B to A	0.680131	B to A	2.27571	Stable	0.889156
Stable	-7.13131	Stable	7.90618	Stable	-0.51402
B to A	2.40905	B to A	3.15467	Stable	-0.558998
B to A	0.468865	Stable	0.396126	Stable	-0.366776
Stable	-2.84279	Stable	4.89416	Stable	1.39357
B to A	0.252446	Stable	-1.40675	Stable	0.965154
Stable	0.776843	Stable	-0.415511	Stable	-0.435511
B to A	1.72805	Stable	1.46828	Stable	1.64516
Stable	0.841488	Stable	0.398145	Stable	-3.1661
Stable	-0.958094	Stable	1.73469	Stable	0.402203
Stable	-0.580519	B to A	-1.78661	Stable	0.404603
B to A	1.65996	Stable	-0.442024	Stable	-0.927654
A to B	-2.26766	Stable	0.724914	Stable	1.01947
Stable	-0.948978	B to A	-1.26056	Stable	2.0979
Stable	-2.88171	B to A	2.31036	Stable	3.39919
B to A	1.12667	Stable	2.49209	Stable	1.71989
Stable	-0.680517	Stable	-1.68957	Stable	1.48927
Stable	-6.18496	Stable	-1.31569	B to A	2.90822
B to A	-1.55732	Stable	-0.425738	B to A	3.8686
B to A	-6.36718	Stable	-0.866934	B to A	2.86091
Stable	-0.642943	Stable	-0.548458	Stable	5.46593
A to B	3.24027	B to A	4.66096	B to A	-0.822603
Stable	0.589834	Stable	-2.49328	Stable	1.7661
Stable	1.31871	Stable	0.427186	B to A	-2.26159
Stable	0.486673	Stable	1.45382	Stable	-1.30142
Stable	-0.780504	Stable	0.272533	Stable	-0.790874
Stable	2.60951	B to A	0.854896	Stable	-2.28498
Stable	1.06153	Stable	-1.64921	Stable	-0.913257
Stable	1.66799	Stable	-0.962586	Stable	-1.43955
B to A	3.79094	B to A	3.46683	Stable	-0.990373
Stable	-3.4894	B to A	-0.822632	B to A	-1.04726
B to A	0.564625	B to A	0.685841	B to A	0.47883
Stable	-0.428691	A to B	-1.25796	Stable	-3.3554
Stable	-4.28152	Stable	1.1115	B to A	-0.822779
Stable	-2.80473	B to A	3.05105	B to A	-2.75898
Stable	0.269971	Stable	2.68042	B to A	0.669614
Stable	-1.85463	Stable	-0.4906	Stable	2.32661
Stable	0.509696	B to A	1.05856	Stable	-0.751237
Stable	-0.581227	B to A	5.62408	B to A	-0.446185
B to A	-1.40385	A to B	2.05194	B to A	-1.40892
Stable	-0.633619	Stable	2.93167	B to A	-0.99419
Stable	-5.9919	Stable	3.43962	B to A	3.2254
Stable	-7.06232	Stable	-1.04423	B to A	4.22754
Stable	-5.68379	Stable	0.731045	Stable	2.92593
Stable	-5.3784	B to A	-0.481184	Stable	-2.78745
A to B	0.468022	B to A	-0.862003	B to A	2.23264
B to A	-0.404196	B to A	1.19501	B to A	-1.2637
B to A	-0.829846	Stable	1.4608	Stable	0.896097
Stable	-6.60635	B to A	-1.11154	B to A	1.12358
A to B	-4.02708	B to A	0.606468	B to A	2.9739
Stable	-3.1268	B to A	-1.44564	B to A	0.6891
Stable	0.670896	Stable	1.45777	B to A	0.220378
A to B	-0.744751	Stable	1.97231	B to A	-8.71065
Stable	3.50615	Stable	1.52685	Stable	0.643915
B to A	-1.86402	Stable	1.70287	B to A	2.13243
A to B	-3.43365	B to A	1.0776	B to A	2.6771
Stable	1.54001	A to B	0.786297	Stable	1.69364
Stable	-1.08853	Stable	0.317302	Stable	0.827644
B to A	1.58619	A to B	-1.184	Stable	-1.45394
Stable	3.301	Stable	-0.784961	B to A	-1.18866
Stable	5.21109	Stable	1.50859	A to B	-0.899951
Stable	1.15244	Stable	-0.833486	A to B	-5.41752
Stable	-0.763168	Stable	1.80815	B to A	0.952439
Stable	0.810353	A to B	1.72996	B to A	-0.759991
Stable	-5.61926	Stable	-2.36443	Stable	-0.921214
B to A	-8.59068	Stable	0.438937	Stable	-4.30816
Stable	-6.55404	Stable	8.12271	B to A	0.332062
Stable	-5.64029	Stable	9.34588	B to A	-0.431038
A to B	-8.18605	Stable	0.782153	Stable	-5.36786
B to A	-4.27319	Stable	1.1452	Stable	-0.41364
Stable	1.8239	Stable	-0.920535	Stable	0.505701
B to A	-0.641165	Stable	-0.748115	Stable	3.94924
B to A	-0.433783	Stable	1.90759	B to A	0.651946
B to A	-5.94547	Stable	1.5127	Stable	-3.13
Stable	-0.948617	B to A	1.31425	B to A	-0.809622
Stable	1.60715	B to A	1.10955	B to A	2.31161
Stable	-5.30316	Stable	7.06127	B to A	4.97088
B to A	-2.31351	Stable	0.369935	B to A	3.94312
A to B	-0.985591	Stable	1.40775	B to A	2.28616
B to A	-3.2149	Stable	4.55456	B to A	0.584285
A to B	-1.5118	Stable	-0.950473	B to A	3.55385
Stable	-2.83688	B to A	-0.873233	B to A	4.12791
B to A	-5.36024	Stable	6.56976	B to A	0.527899
B to A	-1.19704	Stable	-0.402875	Stable	0.552276
B to A	-1.81629	Stable	0.848552	Stable	0.260896
Stable	-2.40024	Stable	1.9631	B to A	1.58512
Stable	0.818977	Stable	0.777555	Stable	1.04349
Stable	3.63471	B to A	0.647554	Stable	-2.47432
Stable	3.64662	Stable	4.14347	Stable	3.77608
Stable	2.4298	Stable	4.84248	Stable	-1.27265
Stable	-0.697183	Stable	5.77129	Stable	0.920345
Stable	1.2604	Stable	2.09692	Stable	-0.578363
B to A	-0.445354	Stable	-0.87917	B to A	-1.07367
Stable	-1.8361	B to A	0.750638	B to A	2.62053
Stable	1.00594	Stable	-0.585865	Stable	4.67695
B to A	1.99256	Stable	3.44282	Stable	1.6844
B to A	1.40655	Stable	7.43123	Stable	2.18949
B to A	0.401163	Stable	2.26055	B to A	0.358068
A to B	2.41395	B to A	1.93069	B to A	-1.75164
Stable	-0.5661	Stable	0.516258	B to A	0.795082
B to A	-1.81336	B to A	7.83826	Stable	0.61919
A to B	-7.94175	B to A	-0.447507	B to A	1.61475
Stable	-0.769812	Stable	-1.5952	B to A	-4.00229
A to B	3.05171	Stable	-0.877646	A to B	-2.72721
A to B	1.45083	B to A	-1.40955	Stable	1.1302
A to B	1.02035	B to A	0.334243	Stable	-1.94874
Stable	1.17335	Stable	-4.61217	Stable	-0.654702
A to B	-1.57538	Stable	-1.94695	B to A	4.21054
B to A	1.69488	B to A	5.06091	B to A	-1.26363
B to A	4.79299	B to A	0.681308	Stable	2.18238
Stable	0.586671	Stable	8.08062	Stable	-1.47625
Stable	-1.26054	A to B	-0.612391	B to A	1.3457
Stable	-5.53466	Stable	1.20508	B to A	0.796023
Stable	1.32179	Stable	-0.642967	B to A	3.92753
B to A	-0.329199	B to A	-0.569065	Stable	5.78367
Stable	-6.43891	Stable	-6.71341	B to A	2.96587
Stable	-1.5593	Stable	-1.24067	Stable	0.673598
Stable	-1.28323	Stable	-0.747915	B to A	-4.57095
Stable	-0.89019	Stable	-1.25187	Stable	1.74096
Stable	2.85249	A to B	1.9033	Stable	2.48392
Stable	1.89542	Stable	2.07872	Stable	3.12641
Stable	-0.373864	Stable	0.832334	B to A	-0.936001
Stable	4.58351	B to A	-0.813194	B to A	0.599942
B to A	4.06642	Stable	4.53333	B to A	2.82706
B to A	-1.54634	Stable	1.04439	B to A	1.21073
Stable	-0.934058	Stable	1.80631	Stable	-2.61935
Stable	1.76024	B to A	-1.89082	B to A	-2.53644
Stable	-1.31905	Stable	-1.96889	Stable	0.333029
Stable	-5.14303	Stable	-0.742879	Stable	0.691841
Stable	-1.43402	Stable	-0.539482	B to A	-1.89182
Stable	-6.69316	Stable	2.87997	B to A	-1.56756
B to A	0.63289	Stable	0.391489	Stable	-0.589624
B to A	0.295428	Stable	-0.979885	B to A	3.03239
Stable	1.58871	Stable	0.329579	Stable	3.19132
B to A	-3.47096	A to B	1.13177	B to A	-2.81109
Stable	2.9418	Stable	0.469111	B to A	0.795294
B to A	0.393318	B to A	3.34693	Stable	2.39046
Stable	-0.859735	B to A	0.646177	B to A	0.542127
Stable	-6.99921	Stable	0.581442	Stable	3.06601
Stable	0.237831	B to A	6.25752	B to A	4.18584
B to A	-1.96846	Stable	0.456527	Stable	-1.41648
B to A	1.44572	Stable	-0.67291	B to A	-0.804267
B to A	1.0253	Stable	2.1937	Stable	1.92436
Stable	-1.80774	Stable	0.663141	B to A	-0.633741
Stable	-1.01718	B to A	0.769574	B to A	-0.971132
B to A	-1.45867	B to A	1.62731	B to A	1.21522
A to B	-3.27006	B to A	-1.74249	B to A	-1.24362
B to A	1.43505	Stable	0.707063	B to A	0.923162
Stable	-7.53978	Stable	-0.782892	B to A	2.27825
Stable	-4.40093	Stable	-0.367304	B to A	0.552357
A to B	-2.37615	B to A	1.89135	Stable	-0.536704
Stable	-3.01649	B to A	7.40327	Stable	2.94901
Stable	-3.98192	B to A	1.38492	Stable	-0.788143
Stable	0.640352	B to A	-1.22838	Stable	-1.68032
B to A	-2.90113	B to A	-1.93345	Stable	-0.858465
Stable	-1.19508	Stable	-0.374783	B to A	-1.13113
B to A	-1.65806	Stable	-0.909268	Stable	1.07334
B to A	-2.75617	Stable	2.44534	Stable	2.28702
B to A	-1.70641	B to A	1.59347	Stable	2.84054
B to A	-1.94995	B to A	1.67755	Stable	2.81115
Stable	-1.50872	B to A	0.803309	B to A	3.08269
B to A	0.409521	B to A	1.40069	Stable	-0.712745
Stable	-3.02027	B to A	-0.514432	A to B	-0.356465
A to B	1.10145	B to A	0.569797	Stable	-1.3587
Stable	-3.26647	Stable	2.52087	Stable	-5.99589
Stable	0.786679	B to A	-0.419181	Stable	2.40339
Stable	-0.411695	Stable	1.97548	Stable	-1.5988
Stable	1.2104	B to A	4.8526	B to A	-0.713021
Stable	0.720925	Stable	3.31181	B to A	0.844546
Stable	-0.672177	Stable	5.28595	Stable	0.934292
Stable	-1.35543	B to A	1.23987	Stable	4.69138
Stable	-0.45584	B to A	-0.776144	Stable	-0.435254
Stable	-5.49799	A to B	-2.98113	Stable	5.76655
A to B	1.55847	Stable	-0.662963	Stable	4.91491
Stable	-5.17399	Stable	-0.526225	Stable	-0.764146
B to A	0.613277	Stable	-1.30858	Stable	1.12317
Stable	2.2124	Stable	0.787347	A to B	1.71443
Stable	-6.35051	B to A	7.8862	Stable	-2.5225
Stable	1.72316	B to A	6.79924	Stable	-5.66253
Stable	3.15834	B to A	-0.542865	B to A	0.828593
Stable	0.801806	B to A	-0.820024	B to A	-5.57971
Stable	-1.31575	Stable	-0.835721	B to A	1.1867
Stable	1.98075	Stable	1.79743	B to A	0.961306
Stable	1.97423	Stable	-0.786994	Stable	3.10066
A to B	-1.27782	Stable	0.631985	Stable	3.29209
Stable	0.780806	B to A	1.15019	Stable	3.09245
B to A	0.484739	Stable	-1.13396	Stable	-0.821631
B to A	5.77522	B to A	2.94698	Stable	6.21905
Stable	-6.51092	Stable	-1.25892	Stable	-2.50274
A to B	-0.972541	Stable	1.75137	Stable	0.452737
B to A	0.805503	B to A	1.52438	Stable	-1.83995
Stable	1.18968	Stable	4.86564	Stable	-0.656003
Stable	-4.55103	B to A	-1.17098	B to A	-1.62076
Stable	1.63427	B to A	0.544509	Stable	-0.551684
Stable	-1.89396	B to A	6.01481	Stable	-1.01509
Stable	-2.86516	B to A	6.24988	B to A	1.09934
B to A	0.702638	B to A	9.00006	Stable	-6.00377
Stable	-1.49085	B to A	9.00002	Stable	3.48738
B to A	-1.57104	B to A	3.50665	Stable	0.767813
A to B	-0.505078	B to A	5.32836	Stable	-2.63243
A to B	-4.85324	Stable	-1.36683	Stable	0.902352
A to B	2.00588	Stable	0.697148	B to A	-1.37686
A to B	-0.621886	B to A	4.73819	B to A	-1.4495
A to B	-0.916294	Stable	-0.367974	Stable	-0.811566
Stable	0.996408	Stable	-3.31482	B to A	-1.03462
B to A	-2.05204	A to B	-3.8335	B to A	-1.38255
Stable	0.492326	A to B	-2.62792	B to A	-2.30692
A to B	1.68643	Stable	-2.75928	B to A	-2.68553
Stable	2.88956	Stable	1.69857	B to A	-3.31464
Stable	-0.46873	Stable	6.09378	Stable	0.488176
B to A	-1.33813	Stable	1.82574	B to A	-1.19397
Stable	0.965348	Stable	3.42767	B to A	2.41501
B to A	1.01487	B to A	-0.479486	B to A	1.40493
B to A	1.41824	Stable	2.05026	A to B	-0.609247
Stable	1.10422	B to A	-1.96797	Stable	-2.75453
A to B	-1.71673	Stable	3.133	Stable	-0.53974
Stable	-1.95805	Stable	1.99537	A to B	-0.740928
Stable	-2.52633	Stable	3.07439	Stable	2.9895
Stable	-0.945913	Stable	2.3006	Stable	0.774599
B to A	-0.777883	A to B	1.95637	Stable	-1.2338
Stable	-2.70863	B to A	0.753256	Stable	-0.584434
Stable	-1.1841	Stable	1.45279	Stable	-0.914752
A to B	-5.33172	Stable	10.3907	Stable	4.44673
Stable	-5.83279	B to A	-0.728214	Stable	-7.21688
Stable	1.02834	B to A	-0.545487	A to B	-0.945634
Stable	-1.41692	Stable	-1.39987	Stable	2.25973
Stable	-0.780561	Stable	-0.672329	Stable	-3.26093
B to A	-0.566363	Stable	-0.60375	B to A	0.871658
Stable	-1.20967	Stable	-2.13211	B to A	3.0593
Stable	1.34973	Stable	2.12492	Stable	-5.63107
Stable	-1.84616	Stable	0.838871	Stable	1.49495
A to B	-3.32667	Stable	7.54232	Stable	0.744129
A to B	-0.587384	Stable	1.37014	Stable	-1.67494
A to B	-0.315358	B to A	-4.30747	Stable	1.00342
B to A	-5.85845	Stable	8.7369	B to A	1.6763
Stable	0.595959	Stable	-1.3499	B to A	2.05715
Stable	-1.16008	Stable	2.21423	Stable	-2.11305
B to A	-1.48948	Stable	1.97	B to A	1.45623
Stable	-1.64443	Stable	2.33743	Stable	0.566087
Stable	-2.29579	A to B	0.742649	Stable	-0.783914
A to B	0.742595	Stable	-0.441474	Stable	1.08689
A to B	-6.18674	B to A	-1.12323	Stable	7.01339
A to B	-2.76407	Stable	0.863578	B to A	3.56613
B to A	-2.33258	A to B	1.68653	Stable	2.73409
Stable	0.93332	Stable	2.60219	Stable	-5.09168
Stable	-0.691835	A to B	2.50226	Stable	-1.13784
A to B	-4.4478	Stable	1.18025	B to A	0.301371
B to A	0.416172	Stable	3.7648	B to A	2.24301
B to A	-0.733462	Stable	2.49559	B to A	1.06021
B to A	0.318529	Stable	-0.744756	Stable	1.68426
Stable	-2.76092	Stable	-0.882699	Stable	1.45871
A to B	0.373669	B to A	1.45301	Stable	1.0218
Stable	-0.754484	B to A	0.654646	B to A	-0.651381
Stable	-3.40171	Stable	0.611499	Stable	-0.771832
Stable	-5.64595	Stable	-2.04357	B to A	-1.63679
Stable	1.07492	Stable	-0.372806	Stable	-1.00096
A to B	-0.416839	Stable	-0.813535	Stable	-4.32624
Stable	1.47314	B to A	-1.00931	Stable	-0.836551
Stable	-3.92875	Stable	1.72402	Stable	-1.03714
Stable	-0.847298	B to A	-0.82625	Stable	-0.878497
A to B	-2.75753	B to A	4.93297	Stable	2.26057
Stable	-5.74992	Stable	0.855285	Stable	-0.589527
Stable	1.61852	B to A	-0.984531	Stable	-0.728392
A to B	-6.63636	Stable	0.865384	Stable	0.545183
A to B	-0.655888	Stable	-0.881059	B to A	-0.6295
A to B	0.385348	B to A	-0.854362	Stable	2.28791
Stable	2.03285	B to A	-0.464314	B to A	1.42572
Stable	-2.09432	B to A	-0.785798	Stable	1.92599
A to B	-0.781128	Stable	-2.46418	Stable	1.99821
Stable	-0.285277	Stable	1.31422	Stable	1.0477
A to B	-7.17473	A to B	3.1025	B to A	2.03172
A to B	-0.373051	Stable	1.04494	Stable	1.789
Stable	0.541598	B to A	1.23803	Stable	0.222721
Stable	-0.501833	Stable	-3.04602	Stable	1.20676
B to A	-2.70262	Stable	-2.34679	Stable	-1.02337
Stable	4.05476	Stable	-0.662902	Stable	-2.31493
A to B	-5.17013	Stable	0.704565	Stable	-1.17172
Stable	0.854921	Stable	-0.793933	Stable	-1.56181
A to B	-0.321184	Stable	0.471371	Stable	0.850408
Stable	-6.46279	Stable	-0.764307	Stable	0.94072
A to B	-1.09921	Stable	1.05205	Stable	-5.09844
Stable	-1.21719	B to A	1.62828	A to B	-0.300388
Stable	0.683247	B to A	-3.71564	Stable	-0.757053
A to B	0.495346	B to A	0.694257	A to B	2.78187
Stable	0.759271	B to A	8.52022	Stable	3.50628
A to B	7.70837	B to A	5.34456	Stable	1.79891
Stable	2.92955	B to A	1.22767	Stable	-1.7146
A to B	0.842864	B to A	2.77658	B to A	-1.33165
B to A	-3.10611	Stable	1.23011	Stable	1.1942
A to B	1.4463	Stable	0.976985	Stable	-2.02163
Stable	3.9352	Stable	0.803321	Stable	-0.84925
B to A	-0.73644	Stable	0.897302	Stable	0.78112
A to B	-1.39642	B to A	-0.797882	Stable	3.68003
A to B	0.989969	B to A	-0.563145	B to A	-4.74872
Stable	0.624978	Stable	1.3853	B to A	0.346807
Stable	-0.731832	Stable	2.62462	Stable	0.778206
Stable	-2.2782	Stable	-2.24625	B to A	-0.7222
Stable	-2.30747	Stable	-2.61107	B to A	-2.08136
A to B	1.68139	Stable	-0.799294	Stable	-2.15866
Stable	-3.4653	Stable	0.636078	Stable	-0.903351
Stable	2.06761	Stable	2.2449	Stable	3.90188
Stable	-0.565186	Stable	2.16388	A to B	-5.47355
Stable	-0.492081	B to A	1.09566	A to B	-3.6295
Stable	-0.930286	Stable	-1.26391	Stable	-2.78338
A to B	-2.191	B to A	0.621543	B to A	-0.590854
Stable	-4.45377	B to A	6.6665	A to B	2.11154
Stable	-4.44986	Stable	2.00591	Stable	-0.810292
A to B	-5.75377	B to A	5.13141	Stable	1.12964
Stable	0.52663	Stable	0.626934	Stable	1.00831
Stable	-0.153309	B to A	-0.853798	Stable	-0.804612
A to B	-0.777017	B to A	-0.841114	Stable	0.727664
A to B	-5.42952	B to A	-1.62495	Stable	2.04636
Stable	-0.669229	Stable	-0.622386	Stable	0.877373
Stable	-1.05035	Stable	0.827754	Stable	3.02621
Stable	-0.661314	B to A	-1.46804	Stable	3.50423
B to A	3.56505	Stable	0.729946	Stable	1.40192
Stable	-3.99954	B to A	0.373254	Stable	-0.836748
Stable	-1.99835	Stable	1.41237	Stable	-5.71178
Stable	1.38184	B to A	-0.613894	Stable	2.12004
A to B	-0.464027	Stable	1.72335	Stable	-1.1146
A to B	2.41033	Stable	-2.74086	Stable	-1.95168
Stable	-0.346062	Stable	1.18818	Stable	-1.74751
B to A	1.28302	Stable	-2.15834	Stable	-0.562976
Stable	2.30871	Stable	-1.38627	Stable	-2.20135
A to B	-1.86246	A to B	9.69096	Stable	-0.348747
A to B	2.00723	B to A	1.62751	Stable	-6.61446
A to B	0.550667	B to A	-0.834499	B to A	0.569135
Stable	-1.15744	B to A	-1.07839	B to A	-0.820789
Stable	0.580154	A to B	-1.20497	B to A	-7.35463
A to B	0.779917	A to B	-7.60992	Stable	2.099
A to B	0.750798	Stable	-3.33381	Stable	0.935695
A to B	2.3864	Stable	-1.63533	Stable	0.347144
A to B	-3.73007	B to A	-1.6725	A to B	-0.717315
A to B	1.98356	Stable	-0.54384	Stable	-0.349613
Stable	0.669384	B to A	1.23656	Stable	-1.68122
Stable	2.75854	Stable	0.651632	Stable	-1.1766
Stable	-1.31059	B to A	1.67087	B to A	0.603235
A to B	-0.676252	B to A	3.3773	A to B	0.491336
A to B	-0.875631	B to A	2.53378	Stable	0.517556
A to B	-1.83575	B to A	0.532672	A to B	0.986289
A to B	0.427887	B to A	-1.12519	Stable	1.67806
A to B	-1.49033	Stable	-0.29544	A to B	-0.673683
Stable	1.20133	Stable	-2.37586	A to B	-0.616016
Stable	-0.512571	Stable	5.1719	A to B	-0.41984
Stable	-3.25999	Stable	4.64318	Stable	-1.20949
A to B	-2.5317	B to A	0.479848	A to B	1.87265
Stable	-1.53373	A to B	4.07079	B to A	3.47861
Stable	-1.53114	Stable	1.24091	B to A	1.33048
A to B	1.28724	Stable	4.63936	A to B	-0.577461
Stable	0.350915	Stable	1.23806	Stable	0.790366
A to B	-8.52419	Stable	-0.739574	Stable	-0.382416
A to B	-4.91547	B to A	6.30834	Stable	2.25023
Stable	-5.53635	B to A	1.17835	A to B	2.13564
Stable	-4.42474	Stable	-0.761109	Stable	-0.510879
A to B	-0.631286	Stable	-0.784638	Stable	-2.76351
Stable	-5.82114	B to A	1.05106	Stable	1.31419
Stable	-7.43312	B to A	-1.14029	Stable	-1.11837
Stable	-0.867833	B to A	0.471854	Stable	-0.937965
A to B	-1.14092	Stable	0.809275	A to B	-1.8314
A to B	-5.10206	Stable	1.43205	Stable	-4.12229
Stable	1.25558	B to A	4.57059	Stable	-0.414427
A to B	-5.15207	Stable	-1.03237	Stable	-1.58596
A to B	-4.61701	Stable	0.533068	A to B	-3.8484
A to B	-0.798854	A to B	1.88057	Stable	0.905182
Stable	-0.339208	A to B	6.21005	Stable	-0.990208
A to B	1.3983	Stable	0.936804	Stable	-1.1183
A to B	1.30436	Stable	0.391412	Stable	-4.92306
Stable	1.77342	Stable	6.78969	A to B	1.42815
Stable	-0.945245	Stable	-1.17144	Stable	-0.856539
Stable	-3.27781	Stable	-3.35871	B to A	2.28642
Stable	1.21073	Stable	-1.13465	B to A	4.1974
Stable	-2.14736	Stable	3.48963	B to A	0.741301
Stable	1.32688	Stable	-0.641978	B to A	2.23597
A to B	1.93608	Stable	0.40554	Stable	-1.55463
Stable	1.58846	Stable	0.611742	Stable	1.19115
B to A	-3.73925	Stable	0.329594	A to B	-1.15008
Stable	0.635862	Stable	1.86607	A to B	1.74162
Stable	-1.19539	Stable	-1.64708	Stable	2.56466
A to B	-4.37799	Stable	-0.391268	B to A	1.93242
Stable	-3.99197	Stable	-0.618987	B to A	3.07278
A to B	-6.73377	Stable	1.48659	Stable	-1.29725
Stable	1.00567	Stable	-1.09636	Stable	1.9454
Stable	2.06417	Stable	2.3367	Stable	-0.497731
Stable	1.6434	Stable	-0.741444	Stable	1.04796
Stable	-2.26322	Stable	-1.11164	Stable	-0.663194
B to A	0.3413	A to B	-0.724739	Stable	0.451637
B to A	3.31751	A to B	-0.464933	Stable	-0.487111
Stable	-2.92335	A to B	7.19476	Stable	-1.53714
Stable	-3.97665	Stable	3.04518	Stable	0.94922
Stable	2.63445	Stable	3.78879	Stable	1.02996
Stable	-1.9677	Stable	1.68906	Stable	0.751028
Stable	-1.23209	Stable	1.47003	Stable	4.26748
A to B	-1.21246	Stable	1.52746	Stable	3.67733
Stable	-0.838639	Stable	0.935119	B to A	1.65183
B to A	-1.61709	Stable	-0.765259	Stable	-1.22517
B to A	-1.60587	A to B	1.81421	Stable	1.8408
B to A	0.88422	Stable	2.09504	Stable	1.12317
Stable	-6.10455	Stable	0.554601	Stable	0.901761
Stable	-4.62873	Stable	4.06297	Stable	0.785579
B to A	-4.00714	B to A	-1.07167	Stable	0.808818
B to A	-4.16329	A to B	-1.56319	Stable	-0.932755
Stable	-2.13589	B to A	0.770983	Stable	3.7065
Stable	-1.41718	B to A	-0.544713	B to A	-0.94429
Stable	-1.85732	B to A	3.02731	Stable	-1.30311
A to B	-5.27597	Stable	-0.942376	Stable	2.32613
Stable	1.64784	Stable	-0.773851	Stable	2.80209
Stable	1.64026	Stable	1.95669	Stable	3.74675
Stable	0.380993	Stable	8.5235	Stable	1.90454
A to B	-3.80368	Stable	-0.915352	B to A	-0.437544
A to B	-0.758529	Stable	-0.646676	A to B	-6.67422
Stable	-2.35307	Stable	0.830986	A to B	-6.13634
Stable	-0.688809	Stable	1.70247	Stable	-4.93369
B to A	-1.51696	Stable	1.0621	Stable	-3.19896
B to A	-0.772674	Stable	5.27591	A to B	-1.01975
B to A	-4.58531	Stable	7.26578	Stable	-3.72729
Stable	-3.41293	Stable	5.04938	Stable	-7.08233
Stable	-7.22428	B to A	8.06325	Stable	-6.47039
Stable	-6.57859	Stable	1.67281	Stable	-0.931319
B to A	-4.40392	Stable	8.01996	A to B	-1.81498
Stable	4.55379	B to A	-1.76512	Stable	-4.09256
Stable	-5.57257	B to A	-0.743004	Stable	-0.731787
Stable	-1.92139	Stable	1.19548	Stable	1.13368
Stable	1.34265	B to A	2.20794	Stable	2.73431
Stable	-0.9734	B to A	0.914344	Stable	2.18343
Stable	1.25488	Stable	4.96862	Stable	-0.662607
Stable	1.131	Stable	-2.98366	Stable	-1.63072
Stable	-4.5954	Stable	0.691428	Stable	-1.18722
Stable	-3.18529	Stable	-1.76346	A to B	0.596426
A to B	-1.05965	Stable	-2.14647	Stable	0.48839
B to A	1.1654	Stable	-6.1357	Stable	0.466888
Stable	0.592535	Stable	-1.40705	Stable	2.4441
B to A	-1.59028	Stable	-0.950014	Stable	0.623828
Stable	-2.69004	B to A	0.568627	B to A	-0.607869
B to A	-1.09579	Stable	-0.350541	Stable	1.47383
Stable	1.95249	Stable	6.2946	Stable	2.00806
B to A	-0.321071	B to A	5.69096	Stable	1.7786
B to A	-0.376692	Stable	2.01222	B to A	1.59384
B to A	0.240139	B to A	2.45602	B to A	1.10933
B to A	0.21705	Stable	0.636651	B to A	-0.5492
B to A	0.535826	Stable	5.99788	B to A	-0.663538
Stable	-4.04123	B to A	3.33945	Stable	1.63128
B to A	0.467024	B to A	1.36925	B to A	2.24651
Stable	-5.22892	Stable	0.565404	Stable	2.24036
Stable	-6.59966	Stable	-1.65075	B to A	1.72381
Stable	-5.86313	Stable	1.36562	Stable	2.74905
A to B	0.930487	Stable	-1.2135	Stable	0.868228
Stable	1.62649	Stable	-0.445239	Stable	2.62256
Stable	-0.373484	Stable	1.52753	B to A	0.373779
Stable	-3.83322	Stable	-0.750644	B to A	2.46275
Stable	-2.46439	Stable	-1.49681	B to A	-0.464635
A to B	-1.17772	Stable	-2.24366	Stable	-2.74223
Stable	-3.52834	Stable	3.67935	Stable	-4.42158
A to B	-0.466229	B to A	-0.859376	Stable	-3.28185
Stable	-0.651107	Stable	-0.88973	Stable	1.27886
B to A	-1.25688	B to A	4.11998	Stable	7.45307
B to A	-0.360914	Stable	-1.94687	Stable	1.89835
Stable	-0.75455	Stable	-1.30169	B to A	2.14472
B to A	-0.337628	Stable	-1.26939	Stable	-1.35611
B to A	0.65989	Stable	0.624801	Stable	-3.19285
A to B	0.756301	B to A	-0.913143	B to A	1.51336
Stable	2.46843	Stable	-0.874365	B to A	0.696407
Stable	0.680801	Stable	-1.04057	Stable	-3.04663
Stable	0.908152	B to A	-0.435071	Stable	-2.35791
Stable	1.18146	Stable	-0.888999	Stable	-1.67063
A to B	-2.2265	Stable	0.649553	Stable	-2.21331
Stable	1.44586	Stable	0.610344	B to A	-1.39602
A to B	-2.53137	Stable	4.54889	Stable	-1.38213
Stable	1.53465	Stable	-0.781762	A to B	5.12668
A to B	-1.4771	Stable	-0.590895	B to A	-0.913411
Stable	-0.924401	A to B	4.36813	B to A	-0.869962
Stable	1.95099	B to A	-3.71617	Stable	0.955606
Stable	1.18295	Stable	0.808679	Stable	-0.234677
Stable	0.620945	Stable	-0.646173	A to B	-3.89415
Stable	-3.71687	Stable	-0.296823	Stable	-2.78062
Stable	-2.77296	Stable	-0.637558	Stable	-0.590073
Stable	-5.97701	Stable	-0.523729	B to A	-0.695314
Stable	2.54669	Stable	-0.928999	B to A	-0.965461
Stable	1.17093	Stable	-0.741325	Stable	-5.38554
B to A	-3.15471	Stable	1.81972	Stable	4.10424
Stable	-2.09969	Stable	-1.24318	Stable	-4.78165
Stable	-2.54815	Stable	1.84561	Stable	-4.47431
Stable	0.894779	Stable	1.14199	Stable	-3.00071
Stable	-4.77027	Stable	1.44009	Stable	3.16083
Stable	2.73311	B to A	3.24511	Stable	-3.28374
Stable	-2.5711	Stable	3.13561	Stable	-1.46163
Stable	-2.7123	Stable	-0.722439	B to A	1.75223
B to A	-0.35686	Stable	3.32346	Stable	1.22514
Stable	-0.622458	Stable	1.10475	Stable	3.21561
Stable	0.522784	A to B	-0.447791	Stable	0.980976
Stable	1.59402	Stable	-0.600121	Stable	-8.06788
A to B	2.48984	Stable	-0.606709	Stable	-0.848352
Stable	0.560959	Stable	2.73004	Stable	0.683514
Stable	0.573844	Stable	2.08596	Stable	-0.586818
Stable	-2.92382	Stable	4.01519	Stable	-1.26399
Stable	4.16947	Stable	8.89814	B to A	-1.01205
Stable	1.28542	Stable	-1.33448	Stable	1.49684
Stable	-1.9889	Stable	-1.18309	Stable	1.44493
A to B	3.85307	Stable	2.88449	Stable	1.39765
Stable	-0.816752	Stable	5.23028	Stable	1.98118
Stable	-2.96585	B to A	6.74063	B to A	0.848461
Stable	-3.05347	Stable	-0.226429	B to A	-0.281035
Stable	0.452033	Stable	0.824993	Stable	0.357539
A to B	0.334612	Stable	0.754963	A to B	3.32845
Stable	0.71551	Stable	2.95895	Stable	-1.5683
Stable	0.879534	Stable	3.77342	Stable	-0.687638
Stable	0.760011	Stable	3.59448	B to A	0.666074
A to B	1.15214	Stable	-0.940555	Stable	-0.813433
A to B	1.18824	Stable	-0.791838	Stable	-4.24885
A to B	0.968612	Stable	-0.540042	Stable	-7.37899
B to A	1.42146	Stable	1.19716	Stable	-4.89923
Stable	-3.12013	Stable	-2.56268	A to B	1.08926
A to B	5.26178	Stable	3.45547	Stable	2.0141
A to B	4.93015	B to A	3.80271	B to A	-0.552372
Stable	-7.86788	Stable	1.53611	B to A	-2.39283
Stable	1.4418	B to A	-2.61112	B to A	-1.82282
Stable	-1.68902	Stable	5.74813	A to B	-0.579591
Stable	-3.63617	Stable	1.08855	Stable	-7.24741
Stable	-0.87516	Stable	6.90553	B to A	-3.31267
Stable	0.372834	B to A	1.68081	Stable	-1.13999
Stable	-1.51489	Stable	5.00652	Stable	-0.265535
A to B	-0.99778	Stable	-1.27252	Stable	4.18891
A to B	-7.98819	Stable	0.414419	B to A	0.558457
B to A	-6.48011	B to A	-1.01027	Stable	3.37283
Stable	-3.24514	Stable	-3.13902	Stable	2.03131
Stable	-2.96595	Stable	-0.502676	B to A	-0.906078
A to B	1.51701	Stable	-0.985155	Stable	-2.44651
A to B	-0.909627	Stable	0.963012	Stable	2.07519
Stable	0.260063	Stable	-0.894658	Stable	-1.68536
A to B	4.27141	Stable	0.486108	Stable	1.93737
Stable	0.679668	Stable	1.036	Stable	-2.72802
Stable	3.99166	Stable	-1.35574	Stable	1.05647
Stable	0.588194	Stable	8.73211	Stable	-0.493659
A to B	2.50678	Stable	1.56456	B to A	-2.75731
Stable	-1.38751	Stable	-0.811058	Stable	-2.53707
A to B	-1.2872	Stable	1.13459	Stable	-7.97948
A to B	0.852381	Stable	2.21175	Stable	0.752565
Stable	-0.484924	Stable	0.380529	Stable	1.3755
Stable	-1.66431	Stable	-0.769503	Stable	0.738003
Stable	2.91714	Stable	-0.6344	Stable	0.680559
Stable	0.650677	Stable	2.28113	B to A	-0.87119
Stable	-2.4317	Stable	-0.888143	Stable	-2.72687
Stable	-0.900949	Stable	-1.75241	Stable	-3.84577
B to A	-7.02996	Stable	-0.813319	Stable	-4.89506
Stable	0.55376	Stable	0.9284	Stable	1.48043
Stable	-3.38543	Stable	0.657806	Stable	-3.94788
Stable	0.983848	Stable	-0.309821	B to A	-0.503261
Stable	-2.50009	Stable	5.96958	B to A	-1.04798
Stable	-2.41471	Stable	0.969141	Stable	-0.902661
B to A	1.91994	A to B	1.0773	Stable	-0.943105
B to A	6.78232	Stable	-1.92284	Stable	1.21448
Stable	2.53181	Stable	-2.11232	Stable	0.790162
Stable	5.57242	Stable	2.3221	Stable	0.560557
Stable	2.83729	Stable	2.00681	Stable	1.98607
Stable	-6.86933	Stable	1.34759	Stable	-1.88916
B to A	-0.429286	Stable	-0.637722	Stable	0.905102
Stable	0.523412	Stable	1.90632	Stable	4.19985
B to A	-1.68496	Stable	5.0188	Stable	0.98659
Stable	-1.13012	Stable	-0.403383	Stable	-1.12168
Stable	-6.57942	Stable	1.2163	B to A	5.53888
Stable	-1.32308	Stable	-0.628103	B to A	2.28476
B to A	-1.11023	Stable	1.46538	Stable	1.34396
Stable	-0.796012	Stable	-0.607718	Stable	0.71433
A to B	2.05623	Stable	-1.41659	Stable	0.583286
A to B	-1.36584	Stable	5.66985	Stable	0.28975
A to B	-2.45712	Stable	-1.76254	Stable	1.67907
Stable	-0.242533	Stable	-1.84322	Stable	1.66991
Stable	-3.03161	Stable	-2.17733	Stable	1.64256
Stable	0.425359	Stable	0.63421	B to A	-0.715011
B to A	-6.73751	Stable	0.823221	B to A	0.774661
B to A	-5.07609	Stable	0.841015	Stable	-1.74749
Stable	-0.937617	Stable	3.62405	Stable	3.32622
B to A	-1.13539	Stable	2.62511	A to B	3.00157
Stable	-3.74994	Stable	1.25954	A to B	2.30634
A to B	-5.62934	Stable	1.02552	Stable	-6.89471
Stable	0.679804	Stable	1.41401	Stable	0.631903
Stable	-0.520167	Stable	3.59788	Stable	0.908199
Stable	-2.18936	Stable	6.1667	A to B	-3.28682
Stable	-3.02651	Stable	-0.229237	Stable	1.27725
A to B	-5.00558	Stable	1.61597	Stable	0.506267
A to B	-5.90171	Stable	1.31627	B to A	1.48142
Stable	0.831584	Stable	1.41962	Stable	-2.79014
A to B	-5.28826	Stable	-0.372411	Stable	-0.390873
Stable	1.33661	Stable	-2.37842	Stable	-1.34098
A to B	0.519471	Stable	-0.94804	Stable	0.500352
A to B	-3.27666	Stable	-1.61121	B to A	-4.48257
A to B	1.16137	Stable	-0.660916	B to A	0.441016
A to B	-0.585049	Stable	-1.61259	B to A	5.04711
Stable	-0.861114	Stable	-1.04627	Stable	0.476518
Stable	-1.54942	Stable	0.453666	B to A	-4.10964
Stable	-1.23422	Stable	0.931871	B to A	-3.81646
B to A	0.444293	Stable	4.20982	Stable	-0.774695
Stable	0.834538	Stable	0.616818	Stable	-0.374685
Stable	1.57579	A to B	0.854629	Stable	0.976383
Stable	-4.66117	Stable	-0.920361	Stable	2.80132
Stable	0.460242	A to B	-5.7046	Stable	1.39806
Stable	0.5066	Stable	-3.62119	Stable	3.71537
Stable	0.750728	Stable	-1.47985	Stable	0.617765
Stable	-1.12673	Stable	-1.57016	Stable	2.86699
Stable	0.944903	Stable	1.55209	Stable	-0.767981
Stable	-1.33823	Stable	-0.999045	Stable	1.57499
Stable	-2.07831	Stable	-1.21279	Stable	-3.24176
Stable	-0.5773	A to B	-0.521575	Stable	-0.752063
Stable	-1.20261	Stable	1.02176	Stable	-2.53187
[truncated: 7,566 more rows]
