# Supplementary material for: Dynamic transcriptome and chromatin architecture in granulosa cells during chicken folliculogenesis
Source: Nat Commun. 2022 Jan 10;13:131. doi: 10.1038/s41467-021-27800-9 (PMC8748434; doi:10.1038/s41467-021-27800-9)
Supplement: Supplementary file 10 — Source data [file 41467_2021_27800_MOESM10_ESM.zip › Source data/Figure 4.xlsx]

## Sheet: Fig 4a
	SWF-1	SWF-2	F1-1	F1-2	POF-1	POF-2
SWF-1	NA	0.959374	0.904817	0.899376	0.899117	0.911647
SWF-2	0.959374	NA	0.911469	0.923098	0.899594	0.908946
F1-1	0.904817	0.911469	NA	0.968361	0.896117	0.927641
F1-2	0.899376	0.923098	0.968361	NA	0.90019	0.922838
POF-1	0.899117	0.899594	0.896117	0.90019	NA	0.976702
POF-2	0.911647	0.908946	0.927641	0.922838	0.976702	NA

## Sheet: Fig 4c
SWF-1 TAD size(Mb)	SWF-2 TAD size(Mb)	F1-1 TAD size(Mb)	F1-2 TAD size(Mb)	POF-1 TAD size(Mb)	POF-2 TAD size(Mb)
0.3	0.38	0.26	0.3	0.3	0.3
0.4	0.1	0.42	0.4	0.4	0.42
0.16	0.44	0.18	0.18	0.16	0.44
0.84	0.5	0.9	0.86	0.38	0.44
0.12	0.16	1.36	0.5	0.48	0.92
0.42	0.42	0.24	0.42	1.74	0.78
1.12	1.12	0.54	0.38	0.52	0.6
0.54	0.48	0.38	0.26	0.32	0.32
0.4	0.36	0.86	0.54	0.84	0.84
0.86	0.84	1.12	0.32	1.12	1.08
1.06	1.1	0.38	0.84	0.46	0.38
0.52	0.52	0.58	1.12	0.64	0.62
0.6	0.58	0.56	0.5	0.54	0.52
0.12	0.4	0.38	0.58	0.38	0.38
0.4	0.38	0.58	0.54	0.56	0.56
0.36	0.58	0.2	0.38	0.2	0.2
0.6	0.2	0.42	0.58	0.42	0.42
0.18	0.38	0.42	0.2	0.72	0.42
0.3	0.74	0.26	0.42	0.34	0.26
0.42	0.42	0.36	0.42	0.14	0.34
0.24	0.16	0.12	0.26	0.42	0.14
0.42	0.38	0.38	0.4	0.56	0.4
0.18	0.5	0.58	0.14	0.46	0.56
0.4	0.46	0.44	0.38	0.66	0.46
0.58	0.72	0.74	0.52	0.46	0.68
0.46	0.76	0.4	0.22	0.28	0.42
0.7	0.3	0.26	0.72	0.38	0.56
0.44	0.12	0.26	0.4	0.3	0.3
0.64	0.42	0.22	0.24	0.3	0.3
0.44	0.18	0.12	0.28	0.28	0.28
0.32	0.12	0.4	0.2	1.52	2.78
1.12	1.12	0.32	0.4	1.22	1.32
0.36	0.34	1.12	0.18	1.32	0.5
0.24	1.38	0.36	1.12	0.5	0.9
1.06	1.14	0.46	0.36	0.9	0.46
1.14	0.14	0.86	0.44	0.46	0.42
0.12	0.4	1.16	0.88	0.4	0.26
0.4	0.88	0.14	0.28	0.24	0.2
0.86	0.5	0.46	0.84	0.24	0.84
0.5	0.4	0.88	0.16	0.82	0.34
0.4	0.22	0.46	0.44	0.34	0.52
0.2	0.28	0.62	0.9	0.52	1.06
0.28	0.8	0.42	0.48	1.1	0.46
0.78	0.32	0.88	0.6	0.42	0.36
0.34	0.16	0.34	0.42	0.36	1.08
0.52	0.34	0.48	0.82	1.1	0.24
1.16	1.16	1.1	0.36	0.26	0.26
0.42	0.42	0.42	0.44	0.52	0.5
0.38	0.36	0.36	1.12	0.46	0.46
1.12	1.1	1.12	0.42	0.42	0.1
0.24	0.24	0.22	0.32	0.58	0.42
0.26	0.24	0.3	1.12	0.24	0.46
0.46	0.48	0.46	0.22	1.38	0.24
0.46	0.32	0.6	0.22	0.48	1.38
0.48	0.46	0.44	0.46	0.18	0.48
0.3	0.26	0.28	0.6	0.6	0.2
0.16	0.3	0.24	0.44	0.36	0.58
0.28	1.36	1.4	0.28	0.24	0.38
1.36	0.48	0.48	0.24	0.46	0.24
0.36	0.18	0.2	1.38	0.9	0.36
0.2	0.32	0.26	0.48	0.92	0.62
0.72	0.38	0.38	0.18	0.3	0.26
0.4	0.4	0.42	0.24	0.34	0.92
0.22	0.22	0.2	0.38	0.6	0.3
0.32	0.38	0.24	0.42	0.58	0.34
0.56	0.26	0.88	0.22	0.36	0.46
0.32	0.26	0.92	0.24	0.5	0.56
0.9	0.9	0.26	0.6	0.3	0.34
0.3	0.32	0.32	0.12	0.86	0.48
0.4	0.38	0.62	0.94	1.16	0.32
0.42	0.56	0.66	0.26	0.3	0.88
0.6	0.64	0.26	0.12	0.16	1.14
0.32	0.32	0.5	0.56	0.52	0.32
0.52	0.52	0.28	0.6	0.2	0.16
0.28	0.28	0.86	0.26	0.48	0.52
0.58	0.86	0.56	0.5	0.24	0.2
0.26	0.54	0.56	0.28	0.3	0.5
0.52	0.56	0.28	0.86	0.38	0.2
0.56	0.28	0.2	0.54	0.32	0.36
0.3	0.18	0.48	0.58	0.62	0.12
0.18	0.52	0.2	0.3	0.56	0.18
0.48	0.22	0.48	0.16	0.48	0.34
0.2	0.48	0.14	0.5	0.16	0.62
0.5	0.22	0.52	0.22	0.28	0.54
0.18	0.52	0.5	0.46	0.48	0.44
0.7	0.16	0.64	0.16	0.32	0.16
0.16	0.22	0.48	0.36	0.34	0.14
0.62	0.62	0.44	0.12	0.3	0.48
0.56	0.6	0.16	0.28	0.14	0.32
0.32	0.1	0.56	0.2	0.18	0.22
0.3	0.32	0.26	0.64	0.48	0.3
0.12	0.3	0.28	0.5	0.42	0.14
0.52	0.54	0.18	0.3	0.54	0.18
0.48	0.46	0.68	0.16	0.4	0.46
0.22	0.14	0.54	0.52	0.82	0.38
0.26	0.18	0.4	0.44	0.28	0.56
0.16	0.56	0.8	0.2	0.26	0.4
0.18	0.3	0.26	0.32	0.24	0.78
0.62	0.48	0.26	0.18	0.36	0.26
0.38	0.38	0.22	0.68	0.42	0.26
0.5	0.82	0.36	0.14	0.34	0.2
0.36	0.26	0.32	0.52	0.38	0.36
0.82	0.26	0.34	0.34	0.18	0.44
0.26	0.22	0.36	0.44	0.6	0.26
0.26	0.34	0.6	0.32	0.3	0.38
0.2	0.42	0.56	0.26	0.22	0.18
0.36	0.22	0.3	0.28	0.3	0.6
0.42	0.38	0.22	0.2	0.62	0.34
0.24	0.2	0.8	0.36	0.2	0.24
0.38	0.4	0.5	0.4	0.48	0.32
0.6	0.16	0.6	0.34	0.56	0.18
0.26	0.24	0.24	0.38	0.28	0.86
0.3	0.3	0.42	0.18	0.38	0.48
0.34	0.3	0.34	0.4	0.2	0.56
0.22	0.2	0.64	0.18	0.34	0.26
0.78	0.8	0.2	0.26	0.5	0.38
0.5	0.5	0.34	0.28	0.48	0.2
0.6	0.58	0.26	0.3	0.34	0.34
0.26	0.24	0.32	0.2	0.26	0.48
0.44	0.58	0.62	0.82	0.28	0.16
0.36	0.34	0.5	0.5	0.62	0.24
0.6	0.64	0.56	0.58	0.66	0.3
0.1	0.1	0.16	0.26	0.58	0.28
0.32	0.3	1.06	0.42	0.14	0.26
0.34	0.34	0.62	0.12	1.06	0.62
0.24	0.26	0.36	0.36	0.62	0.62
0.28	0.2	0.4	0.46	0.74	0.56
0.6	0.6	0.16	0.12	0.44	0.16
0.52	0.58	0.1	0.24	0.46	1.04
0.54	0.5	0.5	0.32	0.72	0.62
0.14	0.24	0.66	0.24	0.36	0.64
1.02	1	0.36	0.14	0.32	0.22
0.6	0.32	0.32	0.16	0.3	0.14
0.36	0.28	0.32	0.8	0.36	0.46
0.3	0.36	0.44	0.52	0.28	0.7
0.36	0.3	0.24	0.56	0.14	0.3
0.48	0.3	0.14	0.16	0.2	0.32
0.66	0.18	0.2	1.06	0.48	0.3
0.38	0.46	0.54	0.62	0.54	0.36
0.26	0.66	0.54	0.38	0.16	0.24
0.32	0.38	0.18	0.4	0.32	0.18
0.44	0.26	0.3	0.14	1.16	0.2
0.28	0.32	1.14	0.18	0.32	0.48
0.18	0.46	0.36	0.48	0.36	0.54
0.18	0.28	0.36	0.64	0.38	0.1
0.52	0.14	0.36	0.36	0.26	0.32
0.52	0.18	0.28	0.3	0.28	1.12
0.18	0.54	0.24	0.32	0.28	0.32
0.32	0.54	0.4	0.46	0.3	0.36
1.16	0.3	0.34	0.22	0.24	0.38
0.36	1.16	0.48	0.14	0.48	0.28
0.16	0.54	0.18	0.18	0.28	0.18
0.18	0.16	0.5	0.54	0.74	0.12
0.36	0.26	0.52	0.52	0.2	0.76
0.26	0.26	0.16	0.18	0.42	0.34
0.16	0.26	0.46	0.3	0.28	0.28
0.26	0.24	0.26	1.14	0.24	0.42
0.38	0.4	0.38	0.32	0.2	0.32
0.44	0.46	0.32	0.22	0.12	0.12
0.22	0.52	0.36	0.14	0.42	0.54
0.26	0.52	0.48	0.34	0.52	0.2
0.52	0.26	0.38	0.26	0.4	0.48
0.28	0.46	0.18	0.2	0.16	0.22
0.46	0.24	0.68	0.32	0.76	0.22
0.26	0.14	0.18	0.28	0.24	0.2
0.18	0.12	0.42	0.48	0.22	0.16
0.34	0.34	0.44	0.12	0.42	0.44
0.52	0.5	0.34	0.5	0.34	0.5
0.36	0.4	0.24	0.54	0.34	0.4
0.16	0.16	0.34	0.26	0.3	0.16
0.72	0.78	0.64	0.44	0.62	0.78
0.3	0.24	0.56	0.26	0.58	0.1
0.24	0.24	0.54	0.38	0.48	0.48
0.42	0.22	0.9	0.32	0.9	0.42
0.38	0.42	0.34	0.36	0.4	0.34
0.38	0.34	0.68	0.48	0.64	0.36
0.38	0.36	0.14	0.38	0.26	0.3
0.64	0.32	1.12	0.16	1.02	0.64
0.54	0.2	0.64	0.76	0.48	0.56
0.72	0.36	0.14	0.12	0.14	0.54
0.1	0.54	0.72	0.24	0.2	0.9
0.1	0.56	0.36	0.24	0.5	0.34
0.78	0.26	0.12	0.46	0.34	0.66
0.36	0.1	0.9	0.28	0.18	0.24
0.64	0.78	1.4	0.28	0.92	1.02
1.06	0.34	0.5	0.32	1.36	0.48
0.46	0.66	0.52	0.22	0.52	0.14
0.14	1.02	0.78	0.36	0.52	0.2
0.3	0.64	0.62	0.54	1.4	0.5
0.42	0.14	0.64	0.72	0.64	0.36
0.32	0.46	0.54	0.3	0.56	0.18
0.1	0.32	0.2	0.78	1.18	0.92
0.9	0.16	0.9	0.36	0.36	1.38
0.48	0.92	1.76	0.64	1.36	0.52
0.88	1.4	0.46	0.28	0.48	0.5
0.48	0.5	0.44	1	0.5	0.78
0.5	0.52	0.5	0.64	0.46	0.62
0.76	0.78	0.66	0.12	0.52	0.64
0.6	0.6	0.32	0.68	0.12	0.56
0.64	0.64	0.5	0.36	0.38	0.14
0.56	0.56	0.34	0.18	0.48	0.94
1.18	1.18	0.6	0.92	0.26	0.36
0.34	1.2	0.3	1.44	0.62	1.36
0.86	0.5	0.5	0.5	0.34	0.46
0.48	0.5	0.38	0.52	0.16	0.52
0.48	0.46	0.34	0.78	0.24	0.44
0.46	0.48	0.52	0.62	0.46	0.54
0.46	0.5	0.16	0.62	0.38	0.1
0.5	0.14	0.46	0.52	0.46	0.34
0.14	0.4	0.28	0.12	0.36	0.5
0.38	0.46	0.28	1.02	0.44	0.32
0.14	0.34	0.42	1.74	0.3	0.58
0.26	0.62	0.42	0.44	0.22	0.34
0.36	0.3	0.76	0.48	0.44	0.2
0.6	0.18	0.24	0.5	0.4	0.28
0.54	0.32	0.46	0.66	0.66	0.44
0.32	0.38	0.28	0.3	0.4	0.32
0.38	0.32	0.3	0.48	0.58	0.44
0.34	0.48	0.58	0.36	0.28	0.34
0.48	0.32	0.12	0.6	0.14	0.44
0.34	0.44	0.22	0.3	0.52	0.28
0.46	0.28	0.2	0.48	0.38	0.26
0.26	0.3	0.32	0.38	0.18	0.38
0.32	0.8	0.32	0.3	0.2	0.38
0.8	0.72	0.58	0.5	0.32	0.66
0.7	0.26	0.8	0.2	0.34	0.4
0.26	0.48	0.9	0.46	0.58	0.54
0.46	0.26	0.26	0.26	0.82	0.26
0.28	0.14	0.74	0.28	0.88	0.22
0.1	0.68	0.72	0.4	0.2	0.58
0.66	0.18	0.3	0.42	0.12	0.34
0.2	0.1	0.36	0.76	0.64	0.2
0.16	0.38	0.26	0.26	0.72	0.26
0.22	0.66	0.44	0.48	0.36	0.34
0.3	0.6	0.34	0.26	0.24	0.58
0.32	0.76	0.22	0.24	0.24	0.82
0.54	0.92	0.82	0.58	0.48	0.88
0.78	0.26	0.44	0.1	0.34	0.26
0.94	0.66	0.5	0.22	0.32	0.12
0.18	0.7	0.34	0.22	0.56	0.62
0.64	0.44	0.5	0.64	0.18	0.7
0.72	0.38	0.66	0.52	0.44	0.34
0.44	0.24	0.44	0.78	0.46	0.24
0.36	0.48	0.66	0.88	0.34	0.24
0.26	0.34	1.16	0.28	0.44	0.48
0.46	0.24	0.4	0.74	0.62	0.32
0.2	0.84	0.42	0.7	0.44	0.2
0.24	0.44	0.96	0.3	0.58	0.58
0.64	0.48	0.12	0.36	1.22	0.18
0.2	0.24	0.7	0.24	0.4	0.44
0.44	0.48	0.56	0.44	0.42	0.48
0.48	0.66	0.58	0.34	0.74	0.34
0.26	0.46	0.4	0.2	0.5	0.46
0.46	0.66	0.42	0.68	0.7	0.62
0.64	1.16	0.12	0.18	0.54	0.42
0.44	0.44	1	0.44	0.58	0.58
0.6	0.42	0.46	0.5	0.4	1.22
0.48	0.12	0.66	0.2	0.36	0.4
0.68	0.62	0.5	0.5	0.48	0.44
0.42	0.14	0.4	0.62	0.98	0.74
0.46	0.14	0.24	0.44	0.52	0.3
0.64	0.7	0.32	0.68	0.6	0.7
0.14	0.56	0.54	1.16	0.18	0.54
0.22	0.72	0.22	0.42	0.36	0.56
0.68	0.38	0.28	0.4	0.38	0.4
0.52	0.36	0.46	0.12	0.22	0.36
0.74	0.42	0.28	0.78	0.14	0.42
0.38	0.98	0.68	0.28	0.3	0.96
0.34	0.52	1.92	0.12	0.52	0.5
0.26	0.62	0.42	0.7	0.24	0.6
0.98	0.14	0.4	0.58	0.32	0.18
0.52	0.4	0.28	0.6	0.46	0.36
0.62	0.4	0.5	0.38	0.22	0.38
0.18	0.24	0.24	0.38	0.64	0.18
0.36	0.34	0.26	0.18	1.92	0.14
0.36	0.52	0.34	0.96	0.3	0.3
0.3	0.12	0.42	0.4	0.46	0.52
0.52	0.36	0.46	0.64	0.5	0.24
0.24	0.46	0.76	0.14	0.18	0.32
0.32	0.16	0.56	0.38	0.24	0.48
0.46	0.68	0.18	0.38	0.32	0.24
0.24	1.92	1.32	0.22	0.3	0.64
0.68	0.42	0.78	0.32	0.5	1.94
1	0.4	0.54	0.52	0.78	0.34
0.88	0.22	1.62	0.24	0.56	0.44
0.36	0.5	0.7	0.28	0.12	0.28
0.4	0.24	0.68	0.46	1.28	0.5
0.24	0.3	0.2	0.3	0.78	0.24
0.5	0.32	0.38	0.64	0.54	0.32
0.28	0.34	0.34	1.92	1.52	0.36
0.26	0.36	0.66	0.42	0.46	0.5
0.32	0.76	0.38	0.4	0.86	0.76
0.32	0.56	1.24	0.26	0.4	0.56
0.26	0.18	0.5	0.52	0.32	0.12
0.8	0.64	1.02	0.2	0.14	1.28
0.52	0.66	0.44	0.26	0.62	0.78
0.16	0.76	2.1	0.34	0.4	0.54
0.64	0.56	0.5	0.34	0.34	1.58
0.66	1.6	0.42	0.44	0.62	0.46
0.76	0.6	0.86	0.76	0.22	0.68
0.54	0.72	1.9	0.56	0.96	0.18
0.62	0.12	0.26	0.18	1.54	0.38
0.24	0.44	0.42	1.3	0.56	0.34
0.7	0.3	0.78	0.78	0.46	0.14
0.58	0.66	0.46	0.54	0.52	0.62
0.7	0.38	0.32	1.6	0.44	0.4
0.12	0.42	0.56	0.72	0.9	1.26
0.42	0.8	0.38	0.68	1.88	0.36
0.48	0.52	0.72	0.2	0.16	0.96
0.1	1	0.34	0.38	0.48	2.58
0.66	0.88	0.44	0.34	0.74	0.48
0.36	1.02	0.3	0.66	0.6	0.46
0.4	0.62	0.46	0.38	0.32	0.86
0.82	0.5	0.3	1.24	0.1	1.6
0.52	0.42	0.3	0.5	0.36	0.2
0.98	0.88	0.14	1.02	0.36	0.48
0.48	0.7	0.48	0.44	0.68	0.74
0.38	1.16	0.46	2.1	0.22	0.58
1.1	0.2	0.46	0.52	0.4	0.34
0.48	0.46	0.4	0.42	0.3	0.4
0.52	0.2	0.1	0.86	0.5	0.42
0.42	0.5	0.26	1.9	0.34	0.6
0.9	0.26	0.26	0.26	0.5	0.16
0.7	0.32	0.34	0.46	0.44	0.44
0.42	0.3	0.26	0.74	0.48	0.32
0.72	0.12	0.28	0.58	0.56	0.5
0.16	0.36	0.26	0.32	0.38	0.34
0.46	0.56	0.18	0.56	0.14	0.52
0.18	0.74	0.3	0.36	0.3	0.44
0.5	0.14	0.6	0.72	0.26	0.44
0.26	0.44	0.18	0.44	0.34	0.56
0.34	0.3	0.24	0.3	0.22	0.4
0.32	0.64	0.14	0.62	0.3	0.12
0.18	0.28	0.28	0.32	0.18	0.24
0.34	0.32	0.12	0.3	0.22	0.3
0.48	0.16	0.48	0.14	0.28	0.26
0.72	0.48	0.72	0.42	0.6	0.36
0.46	0.52	1.18	0.54	0.18	0.24
0.32	0.48	0.18	0.46	0.28	0.32
0.48	0.4	0.26	0.38	0.1	0.24
0.26	0.46	0.92	0.4	0.4	0.22
0.32	0.28	0.82	0.28	0.48	0.26
0.16	0.26	0.32	0.24	0.72	0.6
0.48	0.34	0.2	0.34	1.16	0.18
0.52	0.26	0.14	0.26	0.46	0.26
0.5	0.28	0.54	0.28	0.26	0.18
0.36	0.22	0.34	0.16	0.3	0.26
0.3	0.18	0.22	0.16	0.62	0.12
0.26	0.28	0.6	0.3	0.8	0.42
0.18	0.62	1.1	0.58	0.32	0.7
0.28	0.16	0.2	0.2	0.54	1.18
0.32	0.14	1.1	0.26	0.56	0.46
0.24	0.24	0.22	0.12	0.38	0.24
0.2	0.22	2.2	0.48	0.8	0.32
0.28	0.58	0.28	0.7	0.82	0.56
0.62	0.72	0.52	1.2	0.66	0.82
0.18	1.18	0.46	0.16	0.62	0.32
0.14	0.14	0.4	0.26	0.36	0.54
0.22	0.22	0.4	0.94	0.22	0.56
0.24	1.76	0.1	0.8	0.46	0.58
0.6	0.32	0.44	0.32	1.4	0.6
0.72	0.2	0.508386	0.2	0.38	0.86
1.18	0.3	0.6	0.3	0.14	0.64
0.3	0.54	0.2	0.54	0.46	0.62
0.22	0.34	0.16	0.34	0.46	0.36
1.76	0.2	0.56	0.6	0.36	0.22
0.32	0.6	0.4	0.84	0.58	0.4
0.54	0.84	0.28	0.24	0.4	1.5
0.54	0.26	0.82	0.36	0.528386	0.36
0.34	0.36	0.64	0.3	0.6	0.16
0.16	0.32	0.32	0.3	0.4	0.42
0.62	0.34	0.3	0.4	0.54	0.46
0.86	0.36	0.44	0.16	0.38	0.36
0.26	0.16	0.78	1.02	0.1	0.44
0.36	2.06	0.32	1.08	0.3	0.1
0.68	0.4	0.26	0.4	0.76	0.44
0.36	0.16	0.8	0.14	0.58	0.508386
0.16	0.42	0.36	0.52	0.3	0.54
2.08	0.44	0.42	0.46	0.3	0.4
0.36	0.24	0.66	0.4	0.46	0.56
0.18	0.46	0.14	0.4	0.84	0.4
0.44	0.1	0.22	0.1	0.32	0.3
0.44	0.42	0.52	0.44	0.26	0.78
0.26	0.508386	0.98	0.508386	0.72	0.68
0.6	0.52	0.84	0.6	0.44	0.32
0.4	0.4	0.56	0.18	0.38	0.3
0.508386	0.1	0.78	0.2	0.78	0.46
0.5	0.84	0.68	0.5	0.3	0.82
0.38	0.22	0.3	0.4	0.52	0.34
0.12	0.68	0.5	0.3	0.96	0.28
0.84	0.7	0.54	0.66	0.88	0.76
0.48	0.28	0.16	0.66	0.54	0.44
0.66	0.3	0.48	0.3	0.96	0.38
0.72	0.44	0.62	0.3	0.9	0.66
0.28	0.28	0.24	0.44	0.24	0.3
0.32	0.42	0.74	0.32	0.48	0.5
0.36	0.3	0.4	0.42	0.14	0.94
0.8	0.28	0.28	0.3	0.52	0.86
0.32	0.76	0.32	0.28	0.56	0.56
0.28	0.4	0.12	0.38	0.64	0.12
0.38	0.4	0.38	0.36	0.26	0.96
0.34	0.78	0.7	0.4	0.72	1.02
0.46	0.48	0.24	0.4	0.38	0.26
0.38	0.56	0.38	0.64	0.26	0.48
0.64	0.92	0.22	0.16	0.24	0.1
0.92	0.82	0.24	0.22	0.26	0.56
0.9	0.56	0.46	0.5	0.22	0.56
0.86	0.14	0.36	0.94	0.72	0.64
0.5	0.76	0.42	0.82	0.26	0.22
0.14	0.28	0.18	0.56	0.44	0.74
0.76	0.68	0.38	0.12	0.28	0.42
0.28	0.3	1.18	0.8	0.68	0.32
0.7	0.48	0.48	0.54	0.3	0.24
0.3	0.5	0.28	0.26	0.46	0.26
0.48	0.24	0.52	0.26	0.14	0.72
0.16	0.42	0.62	0.46	0.4	0.24
0.48	0.64	0.16	0.5	1.14	0.38
0.2	0.22	0.4	0.16	0.44	0.28
0.44	0.72	0.28	0.48	0.28	0.18
0.64	0.58	0.46	0.64	0.54	0.46
0.24	0.3	0.38	0.24	0.62	0.3
0.72	0.3	0.42	0.74	0.1	0.46
0.56	0.16	0.38	0.58	0.34	0.14
0.34	0.3	0.22	0.3	0.8	0.38
0.26	0.68	0.18	0.44	0.38	1.16
0.16	0.24	0.26	0.36	0.44	0.44
0.7	0.38	0.26	0.7	0.38	0.3
0.24	0.4	0.24	0.24	0.5	0.54
0.38	0.18	0.42	0.38	0.12	0.46
0.24	0.46	0.34	0.22	0.28	0.14
0.2	0.2	0.38	0.2	0.54	0.34
0.46	0.42	0.28	0.46	0.46	0.74
0.16	0.16	0.4	0.34	0.3	0.38
0.44	0.4	0.68	0.42	0.32	0.44
0.16	1.16	0.34	0.12	0.3	0.38
0.3	0.46	0.66	0.38	0.38	0.42
1.14	0.32	0.24	1.18	0.66	0.16
0.46	0.52	0.38	0.46	0.32	0.26
0.32	0.62	0.22	0.28	0.96	0.54
0.54	0.4	0.38	0.52	0.36	0.48
0.6	0.3	0.54	0.62	0.22	0.34
0.38	0.46	0.24	0.18	0.32	0.4
0.32	0.4	0.7	0.4	0.42	0.28
0.44	0.44	0.34	0.28	0.14	0.42
0.4	0.36	0.48	0.46	0.24	0.66
0.42	0.42	0.38	0.36	0.74	0.32
0.4	0.26	0.48	0.44	0.36	0.96
0.64	0.52	0.32	0.36	0.5	0.36
0.26	0.46	0.58	0.32	0.34	0.28
0.54	0.36	0.28	0.2	0.52	0.32
0.46	0.34	0.32	0.18	0.9	0.46
0.36	0.28	0.46	0.26	0.26	0.22
0.34	0.4	0.16	0.26	0.48	0.7
0.3	0.66	0.36	0.22	0.62	0.36
0.38	0.32	0.36	0.46	0.46	0.46
0.68	0.68	0.76	0.34	0.14	0.36
0.34	0.24	0.28	0.3	0.2	0.48
0.66	0.36	0.42	0.28	0.76	0.9
0.26	0.28	0.28	0.36	0.26	0.28
0.38	0.36	0.24	0.66	0.48	0.5
0.22	0.5	0.26	0.34	0.28	0.46
0.32	0.26	0.22	0.7	0.24	0.12
0.46	0.66	0.46	0.2	0.46	0.42
0.12	0.38	0.26	0.38	0.44	0.16
0.26	0.48	0.28	0.22	0.26	0.18
0.68	0.4	0.34	0.38	0.32	0.74
0.32	0.46	0.6	0.54	0.64	0.28
0.28	0.9	0.72	0.26	0.76	0.44
0.4	0.28	0.44	0.68	0.44	0.28
0.46	0.42	0.3	0.36	0.6	0.24
0.24	0.48	0.32	0.52	0.32	0.44
0.6	0.1	0.32	0.36	0.58	0.46
0.26	0.38	0.64	0.48	0.82	0.28
0.44	0.16	0.8	0.56	0.6	0.3
0.44	0.18	0.46	0.28	0.6	0.52
0.12	0.76	0.48	0.32	0.46	0.72
0.4	0.26	0.5	0.56	0.26	0.44
0.12	0.4	0.24	0.42	0.24	0.6
0.3	0.32	0.2	0.78	0.96	0.32
0.44	0.22	0.94	0.28	1.04	0.58
0.28	0.46	1.16	0.42	0.58	0.82
0.48	0.48	0.56	0.28	0.6	0.28
0.3	0.14	0.58	0.24	0.32	0.62
0.22	0.32	0.34	0.24	0.62	0.52
0.46	0.3	0.56	0.2	0.16	0.5
0.46	0.28	0.18	0.46	0.7	0.24
0.1	0.5	0.54	0.16	0.32	0.22
0.3	0.76	0.3	0.3	0.34	0.96
0.32	0.42	0.36	0.28	0.1	1.04
0.18	0.46	0.16	0.34	1.06	0.58
0.5	0.12	1.04	0.6	0.28	0.6
0.76	0.36	0.3	0.72	0.28	0.36
0.42	0.58	0.26	0.42	0.58	0.6
0.48	0.82	0.6	0.28	0.38	0.68
0.1	0.26	0.38	0.32	0.3	0.32
0.36	0.62	0.24	0.32	0.16	0.36
0.6	0.5	0.14	0.62	0.34	0.14
0.78	0.48	0.34	0.78	0.6	1.06
0.26	0.24	0.6	0.28	0.14	0.26
0.5	0.2	0.18	0.46	0.5	0.28
0.52	0.96	0.34	0.38	0.24	0.58
0.46	0.28	0.24	0.38	0.4	0.34
0.28	0.84	0.4	0.26	0.2	0.3
0.22	0.58	0.16	0.18	0.74	0.2
0.14	0.6	0.72	0.94	0.96	0.32
0.78	0.36	0.22	1.04	1	0.6
0.22	0.56	0.7	0.54	0.28	0.12
0.88	0.18	1.08	0.6	0.7	0.12
0.58	0.7	0.68	0.34	0.54	0.34
0.6	0.18	0.32	0.54	0.14	0.26
0.36	0.4	0.7	0.18	0.88	0.34
0.58	0.16	0.88	0.54	0.68	0.2
0.18	1	0.68	0.3	0.42	0.72
0.7	0.3	0.42	0.36	0.2	0.96
0.4	0.26	0.2	0.18	0.18	1
0.18	0.6	0.22	1.02	0.72	1.04
1.02	0.38	0.46	0.3	0.26	0.72
0.3	0.18	0.26	0.26	0.6	0.42
0.3	0.36	0.28	0.58	0.86	0.42
0.58	0.6	0.58	0.42	0.5	0.68
0.38	0.2	0.9	0.18	0.66	0.42
0.18	0.38	0.52	0.18	0.12	0.18
0.18	0.24	0.64	0.3	0.42	0.16
0.36	0.38	0.14	0.6	0.64	0.68
0.6	0.18	0.32	0.2	1.08	0.3
0.4	0.98	0.66	0.36	0.46	0.62
0.24	0.16	1.08	0.24	0.5	0.88
0.36	0.74	0.44	0.38	0.38	0.5
0.2	1.08	0.2	0.16	0.76	0.64
0.7	0.52	0.5	0.7	0.74	0.14
0.22	0.48	0.44	0.22	1.12	0.32
0.18	1.62	0.84	0.7	0.56	0.66
0.68	0.44	0.26	1.1	0.34	1.08
0.56	0.24	0.16	0.68	0.78	0.46
0.5	0.38	0.46	0.32	0.32	0.18
0.46	0.32	0.46	0.7	0.36	0.5
0.52	0.18	0.66	0.88	0.2	0.36
1.64	0.46	0.66	0.66	0.9	0.46
0.7	0.48	0.4	0.4	0.58	0.32
0.38	0.68	0.64	0.22	0.84	0.28
0.3	0.86	0.46	0.22	0.16	0.2
0.22	0.52	0.38	0.44	0.58	0.52
0.44	0.16	0.22	0.56	0.62	1.1
0.28	0.66	0.9	0.6	0.6	0.56
0.2	0.12	0.64	0.9	0.64	0.36
0.66	0.48	1.04	0.52	0.3	0.66
0.86	0.54	0.56	0.64	0.34	0.32
0.52	1.18	0.6	0.1	0.16	0.38
0.18	0.46	0.66	0.32	0.26	0.18
0.6	0.18	0.64	0.28	0.52	0.88
0.38	0.5	0.3	0.4	0.46	0.58
0.54	0.38	0.36	1.06	0.16	0.86
1.18	0.46	0.32	0.42	0.16	0.58
0.46	0.34	0.16	0.2	0.64	0.6
0.18	0.7	0.54	0.48	0.7	0.72
0.5	0.46	0.48	0.44	0.4	0.64
0.38	0.68	0.18	0.84	0.64	0.28
0.44	0.56	0.62	0.2	0.28	0.36
0.34	0.14	0.7	0.48	0.22	0.3
0.7	0.34	0.64	0.44	0.56	0.2
0.46	0.28	0.72	0.66	0.72	0.52
0.68	0.36	0.3	0.68	0.3	0.46
0.56	0.32	0.22	0.4	0.64	0.18
0.14	0.38	0.36	0.62	0.18	0.14
0.32	0.2	0.14	0.32	0.44	0.64
0.68	0.9	0.74	0.36	0.36	0.7
0.34	0.62	0.32	0.18	0.22	0.38
0.38	0.9	1.3	0.88	0.26	0.36
0.18	0.6	0.4	0.64	0.44	0.66
0.9	0.6	0.12	0.92	0.14	0.28
0.58	0.7	0.34	0.1	0.48	0.2
0.88	0.66	0.6	0.56	0.38	0.56
0.54	0.3	0.12	0.6	0.86	0.72
0.62	0.4	0.3	0.7	0.18	0.32
0.7	0.32	0.42	0.64	0.34	0.86
0.64	0.14	1.04	0.32	0.54	0.44
0.3	0.54	0.2	0.36	0.26	0.38
0.38	0.4	0.34	0.44	0.22	0.2
0.16	0.32	0.56	0.54	0.48	0.28
0.52	0.62	0.38	0.46	0.66	0.6
0.4	0.66	0.48	0.2	0.28	0.48
0.2	0.44	0.68	0.62	0.16	0.36
0.64	0.12	0.48	0.72	0.46	1.08
0.68	0.3	0.42	0.58	0.44	0.34
0.36	0.62	0.46	0.1	0.46	0.5
0.12	0.32	0.46	0.7	0.16	0.2
0.24	0.22	0.24	0.32	0.12	0.22
0.64	0.34	0.12	0.22	0.32	0.48
0.32	0.18	0.32	0.36	0.46	0.62
0.2	0.12	0.46	0.12	0.28	0.32
0.34	0.68	0.3	0.22	0.52	0.14
0.16	0.32	0.4	0.72	0.28	0.48
0.68	1.32	0.32	0.32	0.22	0.44
0.32	0.42	0.24	1.3	0.16	0.46
0.84	0.22	0.16	0.4	0.38	0.24
0.44	0.32	0.38	0.12	0.92	0.2
0.4	0.38	1.48	0.36	0.56	0.32
0.2	0.26	0.38	0.58	0.36	0.46
0.28	0.4	0.16	0.18	0.54	0.3
0.38	1.02	0.28	0.26	0.92	0.5
0.18	0.24	0.96	0.42	0.22	0.28
0.18	0.16	0.24	1.02	0.26	0.28
0.28	0.34	0.2	0.18	1.08	0.2
0.38	0.8	1.06	0.34	0.4	0.38
1	0.36	0.28	0.64	0.96	1.5
0.22	0.48	0.96	0.24	0.22	0.36
0.34	0.62	0.28	0.48	0.3	0.18
0.8	0.5	0.32	0.68	0.34	0.5
0.22	0.46	0.5	0.5	0.48	0.9
0.5	0.46	0.14	0.46	0.14	0.24
0.62	0.46	0.22	0.46	0.88	0.24
0.48	0.24	0.64	0.46	0.52	1.08
0.48	0.16	0.16	0.14	0.54	0.42
0.44	0.28	0.34	0.2	0.62	0.96
0.44	0.28	0.54	0.32	0.64	0.16
0.2	0.46	0.52	0.46	0.36	0.3
0.18	0.3	0.46	0.24	0.4	0.34
0.24	0.42	0.14	0.42	0.32	0.48
0.32	0.44	0.36	0.34	0.22	0.16
0.44	0.22	0.42	0.22	0.78	0.88
0.3	0.24	0.34	0.18	0.66	0.16
0.42	0.44	1.06	0.38	0.5	0.38
0.28	1.46	0.58	1.48	0.96	0.56
0.24	0.38	0.94	0.38	0.48	0.6
0.18	0.18	0.48	0.14	0.12	0.44
0.44	0.52	0.12	0.28	0.14	0.16
0.82	0.92	0.16	0.96	0.3	0.34
0.62	0.26	0.3	0.26	0.1	0.4
0.36	0.18	0.92	0.18	0.82	0.32
0.22	1.02	0.3	1.06	0.18	0.12
0.5	0.3	0.66	0.32	0.32	0.8
0.94	0.18	0.34	0.96	0.16	0.66
0.22	0.92	0.72	0.28	0.22	0.96
0.4	0.12	0.24	0.32	0.42	0.48
1.02	0.3	0.48	0.46	0.34	0.12
0.24	0.32	0.26	0.14	0.74	0.44
0.16	0.46	0.2	0.16	0.22	0.8
0.92	0.2	0.56	0.64	0.5	0.2
0.14	0.22	1.58	0.16	0.32	0.28
0.3	0.62	0.32	0.34	0.36	0.16
0.34	0.18	1	0.5	0.56	0.24
0.46	0.46	0.28	0.52	0.12	0.4
0.18	0.52	0.28	0.64	1.46	1.08
0.86	0.52	2.16	0.76	1.02	0.24
0.2	0.4	0.6	0.46	0.28	0.48
0.5	0.18	0.562049	1.04	0.3	0.22
0.5	0.34	0.76	0.58	2.12	0.38
0.54	0.44	1.2	0.58	0.64	0.56
0.52	0.34	0.44	0.92	0.422049	1.56
0.34	0.24	0.58	0.48	0.76	0.28
0.38	1.98	0.42	0.14	1.2	1.02
0.34	0.92	0.3	0.3	0.44	0.3
0.24	0.5	0.18	0.92	0.56	0.3
0.72	0.1	1.2	0.3	0.46	2.12
0.68	0.48	1.12	0.2	0.26	0.62
0.52	0.92	0.78	0.22	0.26	0.442049
0.94	0.3	0.4	0.42	1.24	0.76
0.5	0.2	0.46	0.34	1.1	1.2
0.44	0.22	0.86	0.72	0.82	0.12
0.9	0.42	0.32	0.1	0.46	0.56
0.3	0.34	1.14	0.24	0.48	0.3
0.2	0.72	0.34	0.48	0.1	0.44
0.66	0.12	0.12	0.26	0.72	0.28
1.08	0.22	0.7	0.2	0.3	0.2
0.12	0.48	0.42	0.54	1.14	1.16
0.22	0.68	0.1	0.26	0.42	1.1
0.44	0.56	0.24	1.2	0.34	0.82
0.7	0.1	0.32	0.32	0.12	0.26
0.56	0.3	0.68	0.98	0.88	0.46
1.56	1.14	0.62	0.28	0.24	0.72
0.98	0.98	0.42	0.3	0.36	0.38
0.3	0.32	0.26	1.6	0.68	1.14
0.18	0.26	0.26	0.52	0.62	0.34
2.1	0.58	0.12	0.6	0.36	0.28
0.68	1.5	0.44	0.42	0.2	0.22
0.562049	0.66	0.74	0.76	0.16	0.34
0.3	0.12	0.58	1.18	0.3	0.48
1.1	0.442049	1.22	0.48	0.2	0.24
0.48	0.46	0.26	0.6	0.38	0.36
0.58	0.1	0.18	0.4	0.76	0.64
0.5	1.06	0.48	0.3	0.62	0.62
0.26	0.5	0.3	0.3	1.22	0.32
0.24	0.58	0.56	1.08	0.24	0.38
1.18	0.52	0.12	1.14	0.5	0.32
1.12	0.28	0.46	0.82	0.36	0.76
0.78	0.24	0.58	0.24	0.32	0.62
0.48	1.1	1.02	0.46	0.14	0.76
0.44	1.12	0.52	0.12	0.1	0.44
0.3	0.82	0.32	0.54	0.46	0.24
0.54	0.4	0.46	0.1	0.58	0.5
0.14	0.44	0.4	1.14	1.04	0.12
0.14	0.32	0.34	0.42	0.12	0.54
1.12	0.14	0.9	0.22	0.32	0.18
0.34	0.4	0.38	0.7	0.32	0.44
0.34	0.3	0.42	0.42	0.58	0.58
0.2	1.14	0.68	0.24	0.4	1.04
0.32	0.36	0.54	0.24	0.42	0.52
0.42	0.36	0.58	0.34	0.88	0.3
0.16	0.56	0.36	0.68	0.38	0.58
0.24	0.42	0.22	0.52	0.42	0.4
0.36	0.2	0.82	0.44	0.66	0.42
0.66	0.24	0.42	0.38	0.66	0.86
0.2	0.34	0.28	0.24	0.6	0.38
0.42	0.64	0.78	0.14	0.32	0.42
0.4	0.2	0.42	0.42	0.16	0.66
0.44	0.42	0.36	0.76	1.24	0.58
0.38	0.98	0.42	0.6	0.26	0.6
0.42	0.4	0.2	1.22	0.7	0.32
0.76	0.42	0.88	0.26	0.42	0.26
0.58	0.76	0.4	0.14	0.36	1.2
1.2	0.58	0.26	0.48	0.44	0.24
0.28	1.2	0.36	0.32	0.88	0.76
0.14	0.28	0.22	0.54	0.4	0.42
0.48	0.16	0.28	0.1	0.32	0.36
0.36	0.52	0.5	0.46	0.38	0.42
0.34	0.26	0.32	0.56	0.22	0.88
0.42	0.34	0.58	1.02	0.82	0.4
0.4	0.16	0.42	0.52	0.34	0.32
0.36	0.24	0.34	0.3	0.38	0.38
0.18	0.4	0.32	0.58	0.42	0.24
1.02	0.38	0.12	0.4	0.36	0.82
0.52	0.16	0.36	0.32	0.24	0.36
0.3	1.02	0.26	0.9	0.58	0.38
0.46	0.52	0.26	0.38	0.28	0.44
0.4	0.3	1.74	0.4	0.28	0.32
0.34	0.46	0.44	0.68	0.48	0.24
0.86	0.4	0.24	0.52	0.56	0.42
0.38	0.32	0.44	0.54	0.66	0.28
0.44	0.9	0.34	0.32	0.26	0.28
0.68	0.38	0.18	0.24	0.24	0.46
0.52	0.42	0.58	0.84	0.52	0.62
0.4	0.68	0.2	0.4	0.36	0.62
0.18	0.52	0.22	0.26	0.16	0.26
0.32	0.52	0.18	0.78	0.56	0.28
0.24	0.22	0.2	0.42	0.34	0.18
0.84	0.32	0.36	0.36	0.42	0.4
0.4	0.26	0.34	0.24	0.22	0.34
0.3	0.82	0.22	0.14	0.46	0.12
0.74	0.4	0.24	0.9	0.36	0.58
0.42	0.28	0.88	0.38	0.3	0.36
0.5	0.7	0.3	0.12	0.16	0.16
0.2	0.42	0.36	0.42	0.86	0.16
0.2	0.38	0.54	0.22	0.32	0.22
0.88	0.14	0.34	0.28	0.4	0.46
0.38	0.22	0.8	0.5	0.52	0.4
0.12	0.18	0.48	0.32	0.34	0.22
0.44	0.92	0.36	0.58	0.78	0.26
0.22	0.4	0.18	0.42	0.4	0.86
0.28	0.14	0.34	0.34	0.38	0.32
0.54	0.44	0.2	0.34	0.18	0.32
0.26	0.26	0.44	0.4	0.36	0.58
0.38	0.28	0.38	0.26	0.46	0.32
0.42	0.54	0.2	0.32	0.38	0.8
0.38	0.26	0.26	1.74	0.24	0.42
0.28	0.38	0.34	0.28	0.2	0.38
0.26	0.42	0.52	0.14	0.34	0.26
0.28	0.34	0.5	0.24	0.52	0.52
0.3	0.4	0.68	0.12	0.5	0.46
0.44	0.36	0.2	0.28	0.66	0.38
0.66	0.26	0.5	0.34	0.18	0.22
0.6	0.3	0.28	0.18	0.56	0.24
0.22	0.44	0.22	0.58	0.12	0.36
0.26	0.72	0.42	0.36	0.36	0.42
0.62	0.54	0.94	0.22	0.44	0.5
0.34	0.22	0.28	0.22	0.88	0.64
0.14	0.24	0.3	0.16	0.16	0.18
0.58	0.66	0.76	0.36	0.28	0.74
0.1	0.34	0.9	0.38	0.3	0.18
0.18	0.16	0.38	0.2	0.7	0.48
0.42	0.58	0.22	0.24	0.92	0.88
0.46	0.16	0.52	0.88	0.42	0.12
0.34	0.18	0.44	0.3	0.24	0.28
0.22	0.2	0.28	0.36	0.46	0.3
0.28	0.2	0.22	0.56	0.5	0.72
0.88	0.48	0.48	0.34	0.36	0.92
0.3	0.38	0.12	0.8	0.66	0.4
0.36	0.22	0.36	0.48	0.52	0.22
0.58	0.28	1.4	0.34	0.36	0.5
0.32	0.9	0.42	0.26	1.02	0.52
0.78	0.32	0.2	0.34	0.4	0.36
0.46	0.4	1	0.1	0.28	0.68
0.38	0.58	0.14	0.46	1	0.46
0.22	0.8	0.42	0.38	0.16	1.42
0.38	0.48	1.8	0.2	0.38	0.4
0.46	0.38	0.32	0.24	1.74	0.28
0.38	0.2	0.34	0.36	0.3	0.96
0.2	0.36	0.44	0.54	0.38	0.4
0.38	0.18	0.4	0.5	0.4	1.78
0.52	0.44	0.54	0.66	0.26	0.28
0.52	0.42	0.34	0.22	0.26	0.36
0.48	0.36	0.26	0.8	0.5	0.4
0.2	0.24	0.88	0.18	0.44	0.26
0.44	0.38	0.36	0.42	0.3	0.26
0.3	0.52	1.08	1.1	0.92	0.5
0.2	0.48	0.68	0.28	0.36	0.46
0.44	0.46	0.4	0.3	0.9	0.3
0.86	0.2	0.4	0.8	0.7	0.92
0.2	0.46	0.32	0.88	0.38	0.2
0.24	0.32	0.62	0.42	0.4	0.9
0.3	0.22	1.98	0.22	0.28	0.12
0.78	0.42	0.5	0.52	0.62	0.6
0.96	0.86	0.62	0.44	1.98	0.4
0.4	0.2	0.14	0.28	0.12	0.4
0.3	0.24	0.36	0.46	0.26	0.3
0.48	0.3	0.56	0.28	0.64	0.62
0.46	0.12	0.16	0.36	0.22	0.7
0.36	0.82	0.34	1.4	0.38	1.26
0.2	0.9	0.42	0.42	0.54	0.12
0.48	0.42	0.42	0.2	0.18	0.28
0.26	0.26	1.2	0.48	0.22	0.62
0.34	0.36	0.36	0.52	0.38	0.4
0.46	0.46	0.42	0.4	0.56	0.54
0.96	0.38	0.22	1.78	1.06	0.14
0.42	0.2	0.7	0.34	0.2	0.24
0.2	0.46	0.66	0.34	0.36	0.36
0.5	0.28	1.24	0.46	0.44	0.54
0.5	0.34	0.84	0.14	0.68	1.12
0.4	1.42	0.18	0.38	0.24	0.2
1.76	0.42	0.14	0.58	0.56	0.36
0.3	0.2	0.46	0.42	1.22	0.42
0.36	0.48	0.52	0.26	0.82	0.68
0.68	0.52	0.52	0.88	0.1	0.18
0.24	0.14	0.9	0.34	0.24	0.52
0.5	0.42	0.66	1.1	0.42	1.2
0.42	1.76	0.52	0.6	0.36	0.82
0.28	0.28	0.22	0.4	0.56	0.22
0.88	0.34	0.92	0.36	0.86	0.24
0.4	0.42	0.18	0.38	0.6	0.4
0.64	0.28	0.32	0.64	0.52	0.52
0.4	0.24	0.34	1.94	0.24	0.54
0.6	0.46	1.22	0.5	0.9	0.7
0.4	0.2	0.74	0.62	0.2	0.2
0.56	0.3	0.42	0.12	0.26	0.62
0.3	0.86	0.44	0.36	0.34	0.52
0.64	0.34	0.22	0.54	1.2	0.2
1.96	0.66	0.32	0.18	0.44	0.92
0.12	0.42	0.32	0.26	0.18	0.22
0.28	0.6	0.34	0.42	0.24	0.28
0.64	0.38	0.18	0.48	0.54	0.38
0.14	0.58	0.26	1.14	0.32	1.18
0.34	0.3	0.2	0.38	0.3	0.46
0.54	0.64	1.18	0.42	0.56	0.28
0.1	1.96	0.88	0.2	0.32	0.44
0.32	0.4	0.3	0.7	0.24	0.34
0.38	0.64	0.738418	0.66	0.22	0.32
0.44	0.14	0.3	1.22	0.18	0.2
1.08	0.34	0.26	0.84	0.18	0.34
0.18	0.56	0.5	0.24	1.16	0.4
0.36	0.36	0.42	0.22	0.84	0.46
0.44	0.4	0.32	0.44	0.38	1.16
0.74	0.42	0.54	0.52	0.738418	0.82
0.12	1.18	0.4	0.52	1.1	0.36
0.72	0.12	0.3	0.9	0.3	0.758418
1.2	0.36	0.48	0.66	0.26	0.6
0.84	0.42	0.28	0.54	0.44	0.48
0.1	0.78	0.82	0.2	0.3	0.32
0.24	0.74	0.94	0.92	0.36	0.24
0.4	1.18	0.8	0.18	0.3	0.4
0.2	0.84	1.06	0.28	0.76	0.28
0.56	0.14	0.52	0.34	0.96	0.26
0.86	0.24	0.26	1.22	0.82	0.36
0.6	0.4	0.36	0.46	1.08	0.3
0.56	0.34	1.04	0.26	0.5	0.76
0.2	0.54	0.48	0.4	0.26	0.96
0.9	0.9	0.28	0.38	0.26	0.82
0.3	0.62	0.62	0.22	0.9	1.12
0.36	0.54	0.26	0.2	0.42	0.5
1.2	0.22	0.24	0.34	0.2	0.26
0.46	0.88	0.38	0.44	0.7	0.28
0.28	0.32	0.24	0.22	0.26	0.14
0.44	0.36	0.52	1.2	0.24	0.88
0.28	1.2	0.18	0.86	0.36	0.46
0.36	0.46	1.32	0.32	0.22	0.22
0.24	0.28	0.72	0.64	0.7	0.76
0.2	0.46	0.54	0.58	1.34	0.28
0.32	0.28	0.18	0.5	0.7	0.24
0.22	0.16	0.34	0.44	0.32	0.4
0.18	0.16	0.6	0.24	0.52	0.2
0.26	0.32	0.12	0.54	0.3	0.72
1.12	0.3	0.14	0.4	0.38	1.3
0.84	0.32	0.1	0.26	0.66	0.7
0.34	0.2	1.12	0.1	0.12	0.32
0.758418	0.2	0.3	0.36	0.14	0.54
0.16	0.24	0.32	0.3	0.1	0.32
0.28	1.12	0.8	0.26	0.54	0.36
0.48	0.84	0.48	0.46	0.34	0.66
0.46	0.34	0.84	0.94	0.16	0.12
0.28	0.758418	0.26	0.8	0.32	0.14
0.54	0.18	0.36	1.06	0.3	0.1
0.42	0.3	0.28	0.52	0.8	0.82
0.22	0.46	0.68	0.26	0.48	0.28
0.12	0.44	0.18	0.36	0.84	0.32
0.34	0.28	0.36	0.14	0.28	0.8
0.34	0.56	0.34	0.9	0.38	0.48
0.82	0.48	0.5	0.5	0.4	0.84
0.92	0.28	1.64	0.3	0.66	0.26
0.84	0.22	0.68	0.66	0.6	0.28
1.06	0.34	0.3	0.28	0.42	0.3
0.48	0.34	0.24	0.24	0.66	0.38
0.28	0.74	0.48	0.38	1.2	0.24
0.28	0.94	0.18	0.26	0.48	0.56
0.16	0.82	0.34	0.26	0.4	0.48
0.9	1.08	0.32	0.12	0.26	0.56
0.42	0.52	0.38	0.16	0.58	1.18
0.14	0.68	0.18	1.32	0.48	0.5
0.18	0.14	0.74	0.72	0.18	0.38
0.36	0.86	0.36	0.54	0.32	0.28
0.14	0.48	0.58	0.24	0.32	0.24
0.28	0.1	0.76	0.34	0.36	0.22
0.26	0.24	0.28	0.6	0.2	0.48
0.42	0.5	0.12	0.12	0.78	0.2
0.2	0.28	0.44	0.14	0.38	0.32
0.48	0.34	1.46	0.1	0.58	0.32
1.32	0.42	0.4	1.12	0.58	0.38
0.66	0.2	0.24	0.3	0.22	0.2
0.36	0.32	0.42	0.3	0.28	0.76
0.54	0.12	0.42	0.8	0.12	0.36
0.3	1.32	0.2	0.44	0.42	0.58
0.38	0.66	0.4	0.86	0.62	0.6
0.64	0.54	0.62	0.26	0.76	0.2
0.12	0.22	0.48	0.36	0.26	0.3
0.14	0.36	1.28	0.28	0.24	0.14
0.1	0.64	0.88	0.44	0.4	0.44
1.12	0.12	0.34	0.26	0.42	1.4
0.34	0.14	0.38	0.54	0.14	0.18
0.28	0.1	0.24	1.06	0.44	0.36
0.78	1.12	0.28	0.84	1.1	0.26
0.46	0.3	0.56	0.8	0.36	0.42
0.84	0.28	0.6	0.7	0.86	0.14
0.26	0.78	0.32	0.26	0.86	0.62
0.3	0.44	0.16	0.26	0.44	0.4
0.3	0.82	0.82	0.5	0.34	0.62
0.34	0.28	1.34	0.2	0.28	0.48
0.26	0.36	0.34	0.38	0.3	0.36
0.26	0.3	0.3	0.32	0.56	0.44
0.32	0.64	0.44	0.38	0.68	0.4
0.36	0.18	0.24	0.18	0.26	0.44
0.32	0.32	0.64	0.72	0.2	0.4
0.5	0.34	0.86	0.36	0.74	0.36
1.1	0.34	0.36	0.56	0.68	0.38
0.5	0.52	0.52	0.38	0.68	0.26
0.38	0.8	0.36	0.1	0.26	0.28
0.28	0.8	0.56	0.2	0.32	0.54
0.28	0.36	0.32	0.42	0.38	0.66
0.24	0.3	0.72	0.62	0.24	0.28
0.48	0.26	0.44	0.8	0.12	0.18
0.2	0.5	0.84	0.14	0.62	0.34
0.34	0.2	0.56	0.38	0.86	0.42
0.32	0.32	0.2	0.24	0.36	0.6
0.34	0.34	0.34	0.42	0.52	0.72
0.2	0.36	0.2	0.12	0.34	0.26
0.74	0.2	0.82	0.42	0.54	0.38
0.36	0.76	0.26	0.2	0.44	0.26
0.58	0.36	0.74	0.4	0.32	0.62
0.48	0.58	0.3	0.62	0.34	0.86
0.3	0.56	0.34	0.48	0.5	0.36
0.16	0.28	1.06	1.28	0.14	0.52
0.42	0.26	0.2	0.88	0.62	0.36
0.6	0.2	0.18	0.36	0.4	0.58
0.78	0.42	0.96	0.38	0.34	0.42
0.38	0.56	0.44	0.24	1	0.78
0.24	0.8	0.62	0.4	0.24	0.4
0.42	0.38	0.46	0.4	0.64	0.48
0.46	0.24	0.24	0.12	0.2	0.14
0.18	0.42	0.3	0.6	0.3	0.56
0.26	0.12	0.2	0.3	0.34	0.42
0.64	0.42	0.54	0.18	1.04	0.36
0.44	0.2	0.44	0.8	0.3	1
0.34	0.28	0.22	1.34	1	0.24
0.92	0.64	0.18	0.26	0.46	0.64
0.48	0.44	0.22	0.24	0.4	0.22
0.36	1.3	0.48	0.46	0.74	0.3
0.44	0.48	0.16	0.26	0.22	0.32
0.38	0.36	0.36	0.64	0.76	1.04
0.24	0.54	1.64	0.86	0.64	0.98
0.28	0.36	1.22	0.38	0.42	0.48
0.4	0.28	0.24	0.52	0.1	0.36
0.74	0.26	0.86	0.36	0.34	0.74
0.1	0.58	0.28	0.56	0.14	0.26
0.26	0.72	0.9	0.18	0.28	0.76
0.2	0.14	0.2	0.74	0.3	0.44
0.82	0.3	0.42	0.12	0.86	0.2
0.56	0.18	0.2	0.3	0.82	0.34
0.72	0.84	0.66	0.84	0.32	0.1
0.2	0.52	0.3	0.54	0.82	0.36
0.26	0.74	0.52	0.2	0.24	0.12
0.46	0.3	0.24	0.32	0.16	0.28
0.36	0.26	0.26	0.2	0.58	0.32
0.62	0.44	0.34	0.82	0.36	0.82
0.84	0.36	0.42	0.34	0.88	0.86
0.36	0.62	0.6	0.6	0.16	0.32
0.52	0.84	0.12	0.3	0.44	0.82
0.36	0.36	0.14	0.32	0.2	0.3
0.46	0.52	0.5	1.04	0.66	0.8
0.4	0.36	0.4	0.22	0.28	0.28
0.3	0.46	0.22	0.96	0.54	0.88
0.36	0.42	0.62	0.44	0.24	0.2
0.44	0.7	0.4	0.14	0.6	0.44
0.56	0.44	0.6	0.42	0.56	0.2
0.56	0.68	0.52	0.44	0.56	0.64
0.4	0.56	0.4	0.24	0.44	0.3
0.38	0.2	0.54	0.3	0.9	0.54
0.18	0.36	0.38	0.2	0.22	0.24
0.78	0.16	1.4	0.54	1.08	0.62
0.32	0.8	0.68	0.42	0.58	0.24
0.62	0.36	0.24	0.24	0.18	0.56
0.22	0.64	0.46	0.34	0.28	0.3
0.3	0.2	0.5	0.24	0.44	0.12
0.32	0.3	0.12	0.42	0.54	0.9
1.06	0.36	0.22	0.16	0.56	0.22
0.48	1.04	0.56	0.36	1.54	0.7
0.46	0.2	0.18	1.64	0.62	0.4
0.46	0.26	0.375245	1.2	0.42	0.58
0.44	0.48	0.66	0.3	0.5	0.18
0.36	0.44	0.48	0.84	0.18	0.26
0.74	0.42	0.46	0.2	0.8	0.44
0.24	0.6	0.68	0.72	0.615245	0.54
0.74	0.48	0.6	0.22	0.68	0.28
0.42	0.22	0.92	0.42	0.52	1.52
0.18	0.32	0.8	0.2	0.42	0.66
0.34	0.74	0.28	0.64	0.18	0.26
0.5	0.58	0.72	0.3	0.48	0.44
0.16	0.1	0.2	0.52	0.9	0.5
0.32	0.28	0.52	0.24	0.44	0.14
1.68	0.14	0.66	0.62	0.76	0.56
0.28	0.44	0.22	0.14	0.28	0.2
0.86	0.16	0.7	0.24	0.52	0.375245
0.44	0.32	0.56	0.58	0.16	0.68
0.8	1.68	0.48	0.42	0.16	0.52
0.24	1.16	0.2	0.46	0.52	0.44
0.88	0.46	0.42	0.4	0.46	0.12
0.42	0.8	0.44	0.22	0.2	0.46
0.22	0.3	0.84	0.58	0.2	0.58
0.66	0.74	0.16	0.4	0.34	0.92
0.34	0.22	0.46	0.56	0.5	0.8
0.5	0.4	0.28	0.5	0.52	0.28
0.22	0.2	0.24	0.4	0.76	0.7
0.6	0.64	0.3	0.54	0.18	0.16
0.56	0.3	0.28	0.5	0.44	1
0.54	0.5	0.46	1.52	0.42	0.18
0.44	0.2	0.24	0.7	0.86	0.2
0.68	0.62	0.56	0.16	0.2	0.28
0.18	0.22	0.28	0.96	0.62	0.52
0.96	0.28	0.46	0.14	0.3	0.78
0.6	0.58	0.48	0.56	0.28	0.16
0.22	0.44	0.3	0.18	0.34	0.4
0.26	0.48	0.5	0.375245	0.3	0.84
0.42	0.36	0.24	0.66	0.12	0.2
0.54	0.18	0.38	0.52	0.34	0.62
0.36	1	0.34	0.42	0.26	0.28
1.52	0.58	1.36	0.64	0.56	0.64
0.66	0.18	0.54	0.56	0.86	0.46
0.28	0.24	0.14	0.92	0.3	0.3
0.42	0.42	0.6	0.8	0.46	0.26
0.5	0.56	0.38	0.28	0.28	0.56
0.12	0.36	0.2	0.72	0.52	0.84
0.82	1.42	0.32	0.24	0.26	0.26
0.24	0.68	0.16	0.14	0.34	0.46
0.315245	0.22	0.18	0.1	0.26	0.28
0.54	0.38	0.56	0.7	1.4	0.52
0.52	0.5	0.5	0.16	0.48	0.28
0.42	0.18	0.38	0.2	0.24	0.38
0.72	0.8	0.32	0.18	0.38	0.34
0.88	0.22	0.34	0.44	0.42	1.4
0.44	0.355245	0.28	0.58	0.26	0.5
0.16	0.52	0.16	0.16	0.18	0.16
0.78	0.94	0.26	0.32	0.26	0.46
0.32	0.5	0.78	0.16	0.2	0.4
0.52	0.6	0.16	0.42	0.3	0.26
0.4	0.28	0.46	0.44	0.24	0.22
0.52	0.44	0.18	0.84	0.28	0.2
0.44	0.16	0.44	0.9	0.22	0.18
0.22	0.5	0.38	0.28	0.36	0.24
0.2	0.24	0.14	0.24	0.32	0.22
0.16	0.28	0.26	0.3	0.38	0.18
0.14	0.5	1.28	0.3	0.32	0.24
0.46	0.18	0.38	0.46	0.14	0.38
0.58	0.16	0.88	0.46	0.32	0.24
0.1	0.12	0.62	0.56	0.56	0.24
0.32	0.1	0.68	0.26	0.14	0.28
0.2	0.7	1.02	0.5	0.5	0.16
0.36	0.22	0.28	0.32	0.1	0.26
0.46	0.2	0.3	0.48	0.48	0.54
0.82	0.16	0.26	0.1	0.44	0.14
0.18	0.62	0.14	0.54	0.44	0.48
0.58	0.6	0.36	0.24	0.4	0.1
0.28	0.16	0.68	0.38	0.28	0.48
0.3	0.52	0.16	0.34	0.98	0.44
0.3	0.16	0.62	1.36	0.42	0.4
0.46	0.36	0.56	0.54	0.84	0.46
0.46	0.2	0.46	0.16	0.6	1.26
0.26	0.84	1.22	0.58	0.68	0.42
0.54	0.2	0.66	0.4	1.02	0.82
0.48	0.62	0.2	0.2	0.22	0.62
0.44	0.28	0.24	0.3	0.62	0.7
0.52	0.3	0.38	0.2	0.18	1.02
0.56	0.3	0.3	0.32	0.38	0.26
0.22	0.44	0.16	0.2	0.42	0.58
0.38	0.52	0.48	0.5	0.68	0.2
0.26	0.24	0.16	0.5	0.26	0.32
0.74	0.56	0.5	0.3	0.54	0.42
0.62	0.26	0.32	0.34	0.54	0.7
0.52	0.54	0.38	0.28	0.3	0.26
0.12	0.2	1.46	0.18	0.1	0.54
0.16	0.52	0.14	0.32	1.32	0.54
0.38	0.28	0.32	0.78	0.54	0.3
0.38	0.56	0.38	0.14	0.16	0.1
0.36	0.2	0.34	0.46	0.38	1.88
0.14	0.38	0.36	0.14	0.26	0.12
0.22	0.36	0.32	0.12	0.24	0.2
0.3	0.74	0.84	0.44	0.16	0.38
0.22	0.62	0.22	0.38	0.28	0.26
0.14	0.52	0.14	0.16	0.18	0.26
0.3	0.12	0.36	0.26	0.26	0.16
0.5	0.16	0.46	1.28	0.4	0.26
0.4	0.34	0.32	0.38	1.46	0.16
0.34	0.4	0.56	0.88	0.5	0.28
0.28	0.36	0.48	0.64	0.38	0.4
0.1	0.36	0.26	0.66	0.34	1.48
0.36	0.1	0.24	1.02	0.74	0.5
0.72	0.22	0.42	0.28	0.84	0.38
0.2	0.32	0.48	0.3	0.38	0.34
0.48	0.2	1.14	0.26	0.32	0.14
0.3	0.24	0.24	0.2	0.46	0.76
0.42	0.46	0.28	0.36	0.32	0.86
0.36	0.36	0.44	0.42	0.54	0.22
0.12	0.2	0.789098	0.52	0.42	0.16
0.28	0.28	0.12	0.26	0.18	0.32
1.26	0.12	0.18	0.54	0.28	0.46
0.36	0.36	0.5	1.04	0.24	0.32
0.5	0.76	1.28	1.9	0.6	0.58
0.3	0.18	0.34	0.18	0.2	0.66
0.62	0.48	0.24	0.26	0.3	0.26
0.7	0.14	1.36	0.38	1.04	0.24
0.8	0.34	0.36	0.3	0.64	0.14
0.22	0.4	0.28	0.1	0.42	0.38
0.44	0.4	0.54	0.48	0.769098	0.18
0.3	0.2	0.82	0.18	0.12	1.1
0.26	0.26	0.96	0.4	0.5	0.6
0.22	0.68	0.42	0.34	0.44	0.46
0.36	0.56	0.5	0.38	1.48	0.769098
0.24	0.36	0.48	1.44	0.12	0.12
0.24	0.5	0.22	0.32	0.16	0.32
0.7	0.32	0.66	0.36	0.16	0.44
0.18	0.62	0.28	0.64	1.42	1.5
0.5	0.68	0.38	0.3	0.64	0.1
0.54	0.8	0.28	0.36	1.26	0.16
0.26	0.24	0.42	0.82	1.04	1.42
0.16	0.26	0.12	0.24	0.44	0.38
1.16	0.3	0.16	0.16	0.32	0.24
0.68	0.26	0.88	0.36	0.18	1.3
0.22	0.22	0.32	0.44	0.46	0.96
0.4	0.36	1.16	0.3	0.48	0.44
0.3	0.28	0.46	0.52	0.66	0.5
0.14	0.2	0.54	0.48	0.32	0.46
0.7	0.68	0.2	0.26	0.34	0.28
0.26	0.18	0.34	0.24	0.36	0.72
0.32	0.56	0.34	0.24	0.42	0.34
0.38	0.54	0.4	0.38	0.16	0.22
1.46	0.32	0.2	0.22	0.22	0.26
0.5	0.14	0.58	0.24	0.84	0.4
0.32	1.2	0.32	1.12	0.36	0.2
0.52	0.68	0.62	0.18	1.12	0.14
0.38	0.44	0.18	0.32	0.52	0.88
0.3	0.4	0.32	0.14	0.54	0.32
0.82	0.44	0.42	0.4	0.18	1.12
0.16	0.52	0.22	0.769098	0.3	0.52
0.34	0.16	0.3	0.12	0.38	0.56
0.46	0.28	0.48	0.38	0.42	0.16
0.42	0.32	0.5	0.52	0.32	0.3
0.54	0.4	0.24	1.3	0.6	0.34
0.66	1.48	0.3	0.2	0.2	0.42
0.28	0.5	0.1	0.1	0.44	0.32
0.26	0.36	0.32	0.26	0.14	0.58
0.3	0.64	0.68	1.34	0.5	0.22
0.38	0.36	0.88	0.38	0.42	0.42
0.18	0.28	0.6	0.28	0.22	0.18
0.3	0.22	0.2	1.38	0.28	0.52
1.06	0.82	0.52	0.94	0.48	0.12
0.34	0.22	0.72	0.44	0.4	0.42
0.2	0.16	0.32	0.52	0.38	0.26
0.12	0.34	0.14	0.5	1.04	0.26
0.38	0.46	0.22	0.22	0.62	0.48
0.869098	0.44	0.56	0.64	0.84	0.42
0.54	0.56	0.28	0.36	0.46	0.1
0.2	0.68	0.42	0.36	0.42	0.14
0.32	0.3	0.28	0.26	0.5	0.14
0.3	0.22	0.16	0.2	0.7	0.96
1.38	0.3	0.42	0.16	0.34	0.68
0.26	0.38	0.4	0.1	0.18	0.88
1.34	0.16	0.58	0.9	0.6	0.46
0.34	0.16	0.44	0.34	0.54	0.42
0.26	1.06	0.7	1.16	0.3	0.52
1.36	0.34	0.44	0.46	0.32	0.7
0.9	0.22	0.52	0.54	0.18	0.18
0.44	0.12	0.46	0.2	0.4	0.32
0.48	0.4	0.594701	0.32	0.4	0.6
0.36	0.14	0.46	0.38	0.16	0.48
0.68	0.729098	0.9	0.42	0.46	0.46
0.4	0.32	0.84	0.32	0.68	0.18
0.24	0.48	0.52	0.34	0.9	0.42
0.3	1.3	0.76	0.22	0.48	0.4
0.38	0.32	0.12	0.32	0.594701	0.16
0.16	0.24	0.62	0.64	1.1	0.44
1.04	1.36	0.2	0.5	0.24	0.68
0.32	0.38	0.34	0.42	0.82	0.92
1.1	0.26	0.2	0.22	0.44	0.48
0.46	1.38	0.14	0.32	0.88	0.594701
0.56	0.9	0.34	0.46	0.16	0.42
0.34	0.46	0.28	0.46	0.58	0.68
0.34	0.5	0.48	0.3	0.2	0.24
0.4	0.42	0.6	0.1	0.36	0.84
0.24	0.52	0.36	0.32	0.22	0.44
0.58	0.64	1.1	0.32	0.2	0.74
0.3	0.38	0.66	0.68	0.28	0.2
0.64	0.32	0.14	0.88	0.28	0.56
0.5	0.3	0.32	0.5	0.6	0.2
0.44	0.2	0.42	0.2	0.44	0.58
0.2	0.18	0.12	0.52	0.36	0.18
0.36	0.2	0.36	0.72	1.64	0.28
0.48	0.12	0.18	0.22	0.24	0.28
0.5	0.84	0.14	0.18	0.22	0.6
0.3	0.34	0.36	0.16	0.44	0.46
0.52	1.12	0.7	0.58	0.12	0.4
0.24	0.52	0.44	0.28	0.48	1.74
0.68	0.54	0.22	0.5	0.2	0.24
0.86	0.32	0.62	0.26	0.42	0.22
0.44	0.4	0.16	0.18	0.74	0.44
0.18	0.4	0.36	0.4	0.44	0.12
0.54	0.26	0.28	0.4	0.22	0.32
0.74	0.3	0.4	0.3	0.14	0.2
0.18	0.26	0.58	0.56	0.52	0.2
0.48	0.32	0.46	0.44	0.3	0.42
0.58	0.62	0.32	0.7	0.42	0.74
0.26	0.5	0.48	0.4	0.28	0.46
0.52	0.4	0.4	0.5	0.4	0.2
0.44	0.18	0.42	0.46	0.32	0.14
0.42	0.34	0.34	0.614701	0.24	0.52
0.6	0.46	0.7	0.44	0.64	0.74
0.44	0.5	0.28	0.64	0.26	0.28
0.76	0.28	0.4	0.16	0.3	0.4
0.94	0.1	0.4	0.82	0.16	0.34
0.46	0.24	0.76	0.42	0.36	0.22
0.614701	0.2	0.78	0.76	0.52	0.92
0.32	0.28	0.34	0.62	0.7	0.32
0.64	0.14	0.54	0.2	0.24	0.14
0.24	0.46	0.22	0.34	0.42	0.38
0.84	0.86	0.28	0.2	0.24	0.52
0.3	0.5	0.56	0.52	0.76	0.74
0.74	0.56	0.56	0.28	0.58	0.26
0.16	0.74	0.44	0.46	0.36	0.4
0.8	0.16	0.98	0.62	0.48	0.34
0.2	0.5	0.52	0.38	0.28	0.26
0.2	0.58	0.72	1.08	0.22	0.76
0.22	0.28	0.56	0.66	0.58	0.56
0.22	0.56	0.42	0.46	0.56	0.36
0.28	0.46	0.48	0.42	0.42	0.48
0.42	0.24	0.24	0.12	0.88	0.26
0.62	0.4	1.18	0.38	0.54	0.24
0.28	0.18	0.62	0.16	0.68	0.22
1.16	0.62	0.86	0.14	0.56	0.56
0.44	0.44	0.32	0.36	0.24	0.42
0.18	0.68	0.26	0.72	0.52	0.52
0.52	0.92	0.22	0.44	0.26	0.32
0.44	0.46	0.32	0.22	1.14	0.54
0.56	0.614701	0.14	0.34	1.5	0.68
0.14	0.32	0.6	0.2	0.3	0.56
0.34	0.66	0.502308	0.16	0.28	0.22
0.48	0.24	1.32	0.5	0.32	0.54
0.7	0.84	0.38	0.26	0.1	0.28
0.38	0.22	0.52	0.4	0.24	1.12
0.22	0.76	0.48	0.58	0.56	1.54
0.6	0.84	0.9	0.46	0.522308	0.3
0.2	0.34	0.54	0.56	0.08	0.3
0.34	0.26	0.38	0.48	1.2	0.26
0.32	0.24	0.14	0.4	0.34	0.22
0.38	0.24	0.22	0.4	0.56	0.2
0.4	0.32	0.32	0.46	0.48	0.58
0.18	0.46	0.26	0.74	0.68	0.502308
0.46	0.6	0.2	0.28	0.48	1.48
0.3	0.26	0.22	0.4	0.44	0.36
0.28	1.18	0.36	0.4	0.18	0.56
0.2	0.44	0.54	0.74	0.26	0.5
0.34	0.18	0.3	0.7	0.36	0.7
0.4	0.54	0.86	0.32	0.58	0.44
0.24	0.44	0.76	0.5	0.48	0.14
0.5	0.6	0.24	0.26	0.74	0.24
0.26	0.12	0.44	0.26	0.34	0.36
0.44	0.36	0.68	0.42	0.24	0.6
0.36	0.44	0.26	0.56	0.92	0.48
0.28	0.66	0.22	0.42	0.14	0.32
0.74	0.44	0.44	0.8	0.1	0.26
0.8	0.22	0.46	0.52	0.88	0.34
0.34	0.6	0.16	0.7	0.24	0.18
0.48	0.16	0.4	0.56	0.5	0.9
0.2	0.5	0.34	0.42	0.56	0.74
0.28	0.3	0.1	0.48	0.62	0.28
0.2	0.4	0.7	0.28	0.9	0.48
0.52	0.58	0.42	1.18	0.22	0.62
0.44	0.4	0.38	0.64	0.12	0.66
0.4	0.5	1.82	0.86	0.4	0.42
0.16	0.38	0.2	0.3	0.32	0.46
0.22	0.5	0.58	0.28	0.68	0.22
0.52	0.14	0.54	0.22	0.42	0.14
0.7	0.14	0.2	0.3	0.38	0.4
0.54	0.52	0.3	0.12	1.84	0.3
0.26	0.28	0.36	0.64	0.2	0.6
0.18	0.42	0.28	0.44	0.58	0.42
0.36	0.34	0.74	1.24	0.52	0.4
0.24	0.3	1.14	0.38	0.2	1.84
1.14	0.32	0.2	0.54	0.34	0.18
1.48	0.74	0.26	0.46	0.42	0.6
0.3	0.68	0.38	0.82	0.3	0.54
0.32	0.34	0.12	0.52	0.32	0.12
0.48	0.48	0.16	0.4	0.14	0.3
0.22	0.24	0.44	0.14	0.46	0.4
0.56	0.28	0.5	0.22	0.52	0.28
0.522308	0.56	0.36	0.32	0.62	0.26
0.16	0.54	0.74	0.32	0.38	0.74
0.12	0.42	0.36	0.28	0.42	1.14
0.26	0.4	0.38	0.12	0.2	0.1
0.84	0.12	0.44	0.34	0.42	0.38
0.38	0.36	0.34	0.36	0.52	0.24
0.54	0.5	0.779446	0.54	0.36	0.14
0.5	0.7	0.94	0.18	0.28	0.24
1.04	0.54	0.18	0.94	0.44	0.42
0.66	0.28	0.52	0.14	0.34	0.48
0.22	0.16	0.7	0.1	0.42	0.38
0.28	0.48	0.16	0.86	0.46	0.74
0.36	0.22	0.16	0.26	0.3	0.34
0.22	1.14	0.74	0.5	0.779446	0.44
0.26	1.54	0.72	0.68	0.44	0.42
0.34	0.28	0.16	0.26	0.18	0.32
0.18	0.32	0.44	0.24	0.52	0.779446
0.84	0.52	0.26	0.42	0.7	0.42
0.54	0.18	0.62	0.48	0.18	0.18
0.18	0.56	0.28	0.1	0.18	0.5
0.24	0.522308	0.88	0.2	0.72	0.72
0.48	0.86	0.22	0.4	0.74	0.2
0.6	0.38	0.26	0.38	0.32	0.1
0.38	0.54	0.48	0.36	0.38	0.76
0.26	0.52	0.5	0.66	0.28	0.72
0.92	0.74	0.32	0.52	0.26	0.4
0.64	0.14	0.44	0.34	0.6	0.26
0.38	0.68	0.16	0.74	0.34	0.6
0.34	0.24	0.42	1.06	0.9	0.32
0.14	0.26	0.68	0.2	0.4	0.9
0.6	0.3	1	0.18	0.38	0.1
0.52	0.4	0.14	0.38	0.54	0.4
0.34	0.46	0.32	0.54	0.6	0.38
1.82	0.24	0.36	0.22	0.14	0.5
0.18	0.34	0.42	0.3	0.42	0.66
0.6	0.16	0.56	0.38	0.68	0.28
0.54	0.94	0.22	0.3	0.68	0.44
0.18	0.14	0.34	0.74	0.24	0.7
0.32	0.1	0.22	1.12	0.46	0.96
0.38	0.88	0.66	0.14	0.28	0.48
0.32	0.22	0.2	0.28	0.38	0.18
0.32	0.5	0.5	0.34	0.42	0.4
0.68	0.58	1.22	0.16	0.68	0.42
1.14	0.36	0.48	0.2	0.34	0.64
0.1	0.24	0.56	0.42	0.32	0.38
0.56	0.96	0.48	0.5	0.7	0.3
0.22	0.14	0.78	0.36	0.7	0.54
0.2	0.42	0.1	0.72	0.22	0.2
0.16	0.4	0.26	0.36	0.12	0.68
0.44	0.48	0.46	0.38	0.44	0.24
0.46	0.64	0.28	0.44	1.16	0.58
0.38	0.2	0.14	0.36	0.46	1.16
0.7	0.34	0.2	0.759446	0.38	0.38
0.38	0.74	0.353086	0.42	0.18	0.58
0.44	0.58	0.42	0.18	0.48	0.44
0.26	0.46	0.4	0.52	0.8	0.82
0.46	0.12	0.36	0.7	0.26	0.4
0.779446	0.66	0.3	0.14	0.4	0.38
0.62	0.54	0.72	0.78	0.2	0.16
0.3	0.32	0.28	0.48	0.2	0.24
0.2	0.36	0.48	0.2	0.793086	0.773086
0.52	0.34	0.42	0.18	0.32	0.14
0.7	0.3	0.2	0.42	0.34	0.26
0.2	0.66	0.16	0.28	0.74	0.36
0.9	1.16	0.54	0.62	0.66	0.36
0.26	0.22	0.3	0.3	0.5	0.32
0.46	0.38	0.5	0.84	0.4	0.66
0.22	0.2	0.18	0.22	0.36	0.52
0.24	0.42	0.2	0.28	0.44	0.42
0.28	0.44	0.38	0.46	0.54	0.3
0.58	0.48	0.32	0.54	0.3	0.42
0.34	0.38	0.26	0.34	0.42	0.54
0.88	0.72	0.38	0.44	0.16	0.28
0.16	0.36	0.5	0.16	0.64	0.7
0.34	0.38	0.18	0.42	0.38	0.64
0.44	0.3	0.32	0.68	0.48	0.38
0.5	0.12	0.76	0.98	0.42	0.36
0.7	0.28	0.52	0.32	0.36	0.42
0.16	0.779446	0.38	0.36	0.32	0.38
0.4	0.36	0.38	0.42	0.14	0.28
0.68	0.18	0.5	0.58	0.76	0.76
0.84	0.52	0.38	0.14	0.52	0.52
0.14	0.72	0.2	0.28	0.5	0.38
0.26	0.14	0.8	0.54	0.38	0.38
0.42	0.92	0.18	0.66	0.48	0.5
0.38	0.22	0.34	0.2	0.38	0.38
0.58	0.44	0.3	0.44	0.2	0.2
0.44	0.26	1.54	1.18	0.74	0.74
0.48	0.34	0.26	0.52	0.22	0.26
0.34	0.18	0.42	0.58	0.36	0.36
0.64	0.4	0.34	0.48	0.36	0.36
0.22	0.26	0.3	0.78	0.82	0.8
0.16	0.6	0.46	0.42	0.74	0.74
0.1	0.32	0.72	0.54	0.22	0.22
0.3	0.9	0.46	0.98	0.16	0.44
1.14	0.2	0.72	0.36	0.26	0.4
0.46	0.3	0.42	0.4	0.36	0.24
0.54	0.46	0.4	0.32	0.44	0.44
1.28	0.52	0.28	0.32	0.68	0.72
0.42	0.7	0.28	0.66	0.42	0.42
0.36	0.1	0.28	0.22	0.89984	0.64
0.18	0.4	0.24	0.46	0.4	0.42
0.4	0.66	0.38	0.42	0.4	0.36
0.593086	0.84	0.82	0.34	0.6	0.62
0.56	0.28	0.52	0.54	0.66	0.68
0.42	0.26	0.56	0.3	0.5	0.66
0.26	0.22	0.54	0.7	0.56	0.14
0.4	0.6	0.5	0.18	1.14	0.1
0.3	0.42	0.32	0.38	0.42	0.68
0.32	0.26	0.44	0.34	0.58	1.2
0.66	0.42	0.62	0.3	0.94	0.5
0.5	0.66	0.44	0.24	1.06	0.58
0.36	0.22	1.16	0.38	1.14	0.94
0.36	0.16	0.62	0.5	0.3	0.72
0.54	0.42	0.4	0.18	0.6	0.64
0.26	0.6	0.9	0.12	0.4	1.08
0.78	0.56	0.4	0.18	0.24	1.14
0.52	0.46	0.5	0.76	0.32	0.3
0.5	0.54	0.36	0.52	0.9	0.6
0.34	0.46	0.66	0.38	0.4	0.4
0.24	0.8	1	0.12	0.48	0.84
0.38	0.42	0.32	0.2	1.06	0.42
0.34	0.36	0.66	0.46	1.12004	0.48
0.2	0.14	0.64	0.36	0.3	1.04
0.76	0.38	0.52	0.18	0.66	0.98
0.54	0.573086	0.42	0.76	0.28	0.2
0.5	0.28	0.36	0.24	0.32	0.62
0.34	0.38	0.1	0.34	0.16	0.26
0.42	0.36	0.4	0.28	0.3	0.34
0.62	0.32	0.12	0.78	0.42	0.22
0.76	0.32	0.54	0.74	0.54	0.28
0.28	0.4	0.34	0.24	0.42	0.44
0.36	0.24	0.18	0.4	0.16	0.34
0.32	0.5	0.24	0.34	0.52	0.1
1.36	0.42	0.32	0.34	0.32	0.42
0.18	0.38	0.66	0.42	0.22	0.2
0.26	0.36	0.28	0.18	0.42	0.54
0.16	0.54	0.26	0.48	0.34	0.3
0.24	0.26	0.22	0.38	0.52	0.24
0.4	0.7	0.24	0.74	0.22	0.42
0.24	0.48	1.06	0.42	0.6	0.34
0.46	0.34	0.16	0.36	0.26	0.46
0.7	0.28	0.56	0.32	1.06	0.22
1.39984	0.24	0.68	0.28	0.26	0.6
0.42	0.38	0.14	0.28	0.36	0.2
0.36	0.42	0.66	0.36	0.44	1.06
0.62	0.26	0.12	0.68	0.7	0.24
1.28	0.18	0.38	0.14	0.16	0.32
0.52	0.76	0.62	0.1	0.46	0.38
1.24	0.54	0.38	0.68	0.4	0.14
0.48	0.52	0.4	0.38	0.84	0.68
0.58	0.38	0.72	0.74	0.42	0.16
0.36	0.42	0.3	0.42	0.36	0.48
0.42	0.6	0.6	0.6	0.8	0.34
0.28	0.72	0.7	0.38	0.3	0.1
0.46	0.26	0.78	0.38	0.6	1.28
0.6	0.4	0.8	0.32	0.24	0.3
0.52	0.38	0.32	0.48	0.72	0.46
0.92	1.36	0.14	0.52	0.12	0.3
0.6	0.18	0.84	0.96	0.24	0.6
0.4	0.24	0.507278	0.94	0.54	0.22
0.66	0.1	0.3	0.26	0.74	0.7
0.5	0.28	0.46	0.16	0.26	0.22
0.64	0.3	0.18	0.6	0.24	0.52
0.38	0.26	0.78	0.44	0.6	0.76
0.22	0.4	0.26	1.16	0.1	0.28
0.36	0.72	0.5	0.6	0.547278	0.22
0.82	0.42	0.42	0.4	0.28	0.62
0.46	0.89984	0.44	0.22	0.34	0.527278
0.48	0.44	0.68	0.82	0.2	0.82
1.08	0.34	0.5	0.42	0.28	0.1
0.92	1.86	1.94	0.52	0.5	0.28
0.040042	0.38	1.06	0.38	0.28	0.48
0.3	0.82	0.36	0.38	0.46	0.32
0.24	0.52	0.14	0.26	0.36	0.4
0.4	0.58	0.44	1.10004	0.4	0.44
0.3	0.36	0.72	0.3	0.28	0.42
0.3	0.42	0.56	0.1	0.4	0.28
0.56	0.28	0.74	0.52	0.5	0.4
0.4	0.4	0.38	0.2	1.86	0.48
0.4	0.92	0.32	0.32	1.04	1.86
0.52	0.76	0.38	0.5	0.38	1.04
0.14	0.6	0.76	0.38	0.12	0.38
0.56	0.44	0.16	0.32	0.72	0.14
0.32	1.16	0.36	0.24	0.84	0.72
0.22	0.64	0.32	0.36	0.22	0.84
0.42	0.38	0.32	0.2	0.64	0.18
0.32	0.44	0.3	0.52	0.7	0.64
0.5	0.36	0.52	0.34	0.24	0.7
0.26	0.46	0.36	0.22	0.7	0.24
0.24	0.48	0.28	0.42	0.46	0.72
0.26	1.08	0.3	0.3	0.26	0.42
0.32	1.10004	0.8	0.66	0.16	0.26
1.02	0.14	0.42	0.26	0.48	0.16
0.3	0.2	0.68	0.28	0.3	0.52
0.38	0.46	0.36	0.22	0.3	0.16
0.36	0.34	0.14	0.24	0.34	0.34
0.2	0.3	0.46	1.08	0.46	0.46
0.68	0.5	0.36	0.16	1.04	0.38
0.16	0.42	0.34	0.22	0.26	0.62
0.46	0.36	0.5	0.2	0.44	0.28
0.22	0.56	0.64	0.58	0.32	0.42
0.16	0.2	0.22	0.68	0.6	0.34
0.82	0.5	0.32	0.28	0.42	0.62
0.4	0.32	0.44	0.48	0.12	0.42
0.5	0.22	0.5	0.3	0.46	0.14
0.28	0.44	0.22	0.12	0.38	0.48
0.24	0.32	0.38	0.86	0.18	0.36
0.58	0.48	0.68	0.38	0.52	0.18
0.72	0.28	0.1	0.4	0.24	0.52
0.2	0.48	0.16	0.72	0.6	0.24
0.54	0.3	0.62	0.3	0.2	0.62
0.76	1.04	1.14	0.6	0.48	0.14
0.28	0.26	0.44	0.22	0.48	0.48
0.2	0.38	0.46	0.7	0.46	0.5
0.68	0.38	0.44	0.58	0.34	0.48
0.527278	0.1	0.3	0.8	0.34	0.3
0.8	0.7	0.5	0.32	0.4	0.34
0.1	0.18	0.18	0.66	0.64	0.4
0.32	0.44	0.32	0.16	0.36	0.62
0.2	0.34	0.9	0.507278	0.28	0.24
0.8	0.18	0.659308	0.26	0.6	0.58
0.64	0.82	0.72	0.62	1.14	1.12
0.48	0.4	0.22	0.8	0.62	0.64
0.38	0.3	0.32	0.12	0.44	0.46
0.28	0.52	0.46	0.46	0.4	0.84
0.4	0.26	0.72	0.34	0.44	0.6
0.5	0.24	0.38	0.38	0.6	0.8
1.92	0.6	0.46	0.66	0.88	0.259308
1.02	0.7	1.02	0.5	0.659308	0.72
0.38	0.18	0.42	1.94	0.72	0.28
0.16	0.36	0.3	1.04	0.28	0.26
0.66	0.76	0.46	0.34	0.26	0.46
0.82	0.3	0.46	0.12	0.46	0.72
0.62	0.18	0.44	0.48	0.72	0.34
0.7	0.66	0.4	0.14	0.34	0.5
0.36	0.547278	0.52	0.58	0.6	1.16
0.3	0.26	0.44	0.1	1.16	0.42
0.3	0.16	0.44	0.62	0.44	0.32
0.32	0.2	0.18	0.76	0.32	0.16
0.24	0.78	0.68	0.2	0.16	0.4
0.16	0.18	0.36	0.36	0.42	0.48
0.5	0.42	0.56	0.32	0.46	0.74
0.32	0.38	0.52	0.4	0.44	0.42
0.64	0.36	0.502184	0.54	0.52	0.4
0.48	0.3	1.28	0.36	0.14	0.56
0.38	0.38	0.18	0.34	0.54	0.28
0.28	0.5	0.584601	0.28	0.28	0.64
0.26	1.48	1.9	0.34	0.64	0.66
0.32	0.42	0.44	0.52	0.64	0.36
0.546714	1.06	0.44	0.38	0.38	0.58
0.22	0.14	0.4	0.26	0.14	0.48
0.22	0.16	0.44	0.24	0.36	0.502184
0.24	0.18	1.06	0.28	0.48	1.76
0.38	0.44	0.2	0.42	0.502184	0.18
0.42	0.18	0.62	0.32	1.84	0.44
0.14	0.24	0.16	0.62	0.18	1.38
0.46	0.14	0.32	0.42	0.564601	0.48
0.34	0.4	0.3	0.2	1.34	0.42
0.54	0.54	0.28	0.44	0.54	0.46
0.3	0.7	0.56	0.36	0.44	0.42
0.52	0.38	0.48	0.36	0.42	0.44
0.14	0.32	0.44	0.48	0.42	1.04
0.48	0.64	0.2	0.28	0.46	0.22
0.5	0.24	0.42	0.58	1.04	0.6
0.36	0.84	0.1	0.46	0.18	0.16
0.38	0.64	0.862512	0.26	0.64	0.28
0.66	0.52	0.7	0.46	0.16	0.3
0.26	0.34	0.36	0.5	0.28	0.3
0.14	0.34	0.56	0.3	0.3	0.18
0.6	0.24	0.24	0.4	0.3	0.34
1.18	0.38	0.14	0.42	0.56	0.28
0.46	0.32	0.64	0.1	0.24	0.32
0.26	0.34	0.34	0.66	0.34	0.62
0.4	0.56	0.32	0.2	0.38	0.56
0.36	0.4	0.3	0.12	0.22	0.4
0.44	0.16	0.12	0.48	0.56	0.442512
0.3	0.46	0.74	1.16	0.4	0.7
0.28	0.36	0.42	0.48	0.442512	0.36
0.9	0.18	0.22	0.14	0.34	0.54
0.659308	0.14	0.24	0.44	0.34	0.26
0.14	0.52	0.64	0.34	0.36	0.14
0.22	0.3	0.5	0.48	0.56	0.62
0.28	0.52	0.72	0.62	0.24	0.34
0.3	0.22	0.42	0.76	0.6	0.7
0.28	0.26	0.36	0.12	0.34	0.84
0.44	0.18	0.46	0.659308	0.62	0.7
0.72	0.48	0.93314	0.2	0.7	0.42
0.38	0.48	0.98	0.46	0.7	0.18
0.56	0.14	0.54	0.22	0.44	0.22
1	0.36	0.42	0.36	0.26	0.7
0.42	0.38	0.66	0.44	0.24	0.38
0.24	0.68	0.24	0.7	0.72	0.72
0.38	0.24	0.22	0.38	0.38	0.26
0.34	0.14	0.52	0.46	0.7	0.32
0.34	0.6	0.38	0.5	0.26	0.46
0.2	0.34	0.6	0.48	0.34	0.52
0.28	1.14	0.28	0.44	0.5	0.3
0.22	0.46	0.32	0.32	0.54	0.38
0.68	0.38	0.34	0.12	0.31314	0.6
0.38	0.38	0.14	0.36	1	0.52
0.54	0.38	0.4	0.52	0.52	0.4
0.52	0.44	0.18	0.4	0.4	0.68
0.482184	0.3	0.54	0.12	0.68	0.1
0.64	0.28	0.38	0.44	0.12	0.22
0.98	0.9	0.3	0.24	0.3	0.48
0.18	0.52	0.3	0.24	0.3	0.36
0.584601	0.22	0.783212	0.24	0.5	0.84
0.66	0.34	0.62	0.46	0.36	0.5
0.72	0.34	0.8	0.18	0.86	0.32
0.48	0.24	0.2	0.64	0.5	0.2
0.44	0.44	0.44	0.38	0.32	0.36
0.46	0.72	0.36	0.56	0.2	0.14
0.42	0.36	0.94	0.52	0.52	0.66
0.44	0.48	1.04	0.34	0.52	0.38
1.04	0.52	0.36	0.162184	0.1	0.46
0.18	0.48	0.46	1.3	0.38	0.3
0.44	0.42	0.36	0.26	0.46	0.783212
0.18	0.3	0.82	0.22	0.32	0.54
0.18	0.12	0.56	0.344601	0.763212	0.64
0.3	0.46	0.44	1.4	0.52	0.26
0.28	0.52	0.34	0.44	0.98	0.14
0.28	0.38	0.22	0.42	0.58	0.46
0.16	0.42	0.24	0.42	0.5	0.52
0.36	0.34	0.32	0.62	0.98	0.94
0.58	0.34	0.28	1.02	1	1.04
0.64	0.2	0.18	0.16	0.18	0.18
0.38	0.36	0.34	0.34	0.34	0.34
0.16	0.46	0.36	0.16	0.26	0.46
0.862512	0.68	0.34	0.18	0.2	0.38
0.54	0.38	0.48	0.32	0.38	0.78
0.38	0.16	0.42	0.48	0.8	0.26
0.56	0.26	0.417287	0.32	0.26	0.56
0.22	0.52	0.62	0.14	0.56	0.42
0.12	0.502184	0.34	0.38	0.42	0.34
0.64	1.3	0.42	0.28	0.34	0.4
0.36	0.26	0.34	0.34	0.46	0.16
0.32	0.564601	0.6	0.36	0.52	0.24
0.16	0.32	0.16	0.2	0.14	0.24
0.5	0.54	0.34	0.56	0.14	0.16
0.74	0.44	0.38	0.4	0.16	0.14
0.42	0.22	0.52	0.442512	0.34	0.34
0.34	0.46	0.36	0.7	0.32	0.22
0.36	0.4	0.3	0.36	0.3	0.28
0.6	0.44	0.32	0.54	0.68	0.68
1.12	1.04	0.52	0.28	0.36	0.34
0.52	0.18	0.424979	0.14	0.417287	0.437287
0.26	0.44	1.62	0.64	0.64	0.64
0.54	0.18	0.26	0.38	0.7	0.32
0.8	0.12	0.6	0.42	0.24	0.36
0.86	0.34	0.52	0.38	0.2	0.24
0.56	0.56	0.44	0.7	0.34	0.24
0.38	0.22	1.06	0.42	0.36	0.3
0.7	0.12	0.299462	0.22	0.16	0.24
0.1	0.16	0.68	0.34	0.36	0.18
0.22	0.34	0.64	0.7	0.4	0.36
0.52	0.24	0.16	0.5	0.48	0.26
0.28	0.4	0.4	0.7	0.12	0.42
0.56	0.58	0.4	0.42	0.34	0.5
0.24	0.58	0.18	0.36	0.32	0.1
0.3	0.842512	0.78	0.44	0.86	0.32
0.28	0.56	0.82	0.56	0.424979	0.32
0.36	0.36	0.24	0.28	1.36	0.32
0.5	0.56	0.66	0.42	0.18	0.52
0.16	0.2	0.90958	0.54	0.86	0.424979
0.44	0.12	0.42	0.54	0.64	1.38
0.62	0.68	0.4	0.42	0.82	0.14
0.643212	0.36	0.8	0.66	0.94	0.86
0.36	0.34	0.14	0.12	0.319462	0.62
0.86	0.4	0.68	0.22	0.66	0.46
0.2	0.36	0.24	0.36	0.5	0.34
0.48	0.34	0.42	0.54	0.16	0.94
0.4	0.74	0.2	0.4	0.54	0.319462
0.88	0.26	0.58	0.44	0.42	0.66
0.98	0.32	0.16	0.26	0.16	0.68
0.18	0.36	0.52	0.22	1.5	0.56
0.82	0.56	0.52	0.32	0.32	0.38
0.18	0.46	0.811222	0.5	0.5	0.32
0.82	0.66	0.42	0.4	0.9	1.5
0.58	0.28	0.3	0.3	0.46	0.32
0.44	0.3	0.88	0.3	0.34	0.48
0.32	0.48	0.36	0.52	0.32	0.38
0.22	0.52	0.74	0.14	0.4	0.64958
0.22	0.26	0.14	0.64	0.24	0.44
0.34	0.94	0.4	0.8	0.7	0.36
0.64	0.58	0.50061	0.66	0.42	0.34
0.32	0.4	0.58	0.26	0.52	0.4
0.24	0.68	0.52	0.94	0.64	0.22
0.32	0.2	0.44	1	0.34	0.58
0.66	0.22	0.18	0.32	0.48	0.36
0.4	0.5	1.7	0.14	0.56	0.42
0.417287	0.14	0.84	0.34	0.791222	0.66
0.52	0.38	0.34	0.28	0.42	0.32
0.3	0.5	0.82	0.16	0.16	0.5
0.54	0.1	0.22	0.36	0.16	0.52
0.66	0.46	0.14	0.82	0.82	0.811222
0.28	0.32	0.24	0.56	0.46	0.42
0.34	0.18	0.48	0.44	0.74	0.38
0.18	0.2	0.26	0.34	0.14	0.82
0.36	0.26	0.26	0.24	0.4	0.1
0.38	0.48	0.96	0.58	0.50061	0.74
0.52	0.18	0.18	0.46	0.68	0.44
0.14	0.44	0.12	0.14	0.42	0.46061
0.34	0.62	1.26	0.38	0.64	0.56
0.36	0.52	0.7	0.38	0.3	0.56
0.28	0.38	0.6	0.32	0.36	0.62
0.3	0.86	0.42	0.5	0.8	0.3
0.644979	0.24	0.34	0.42	0.84	0.56
1.3	0.44	0.34	0.397287	0.32	0.8
0.86	0.38	0.3	0.62	0.56	0.86
0.62	0.9	0.520432	0.36	0.26	0.32
0.46	1	5.11688	0.34	0.39571	0.64
0.34	0.2	1.6	0.36	0.56	0.16
1.36	0.32	0.68	0.32	0.3	0.38
5.96958	0.3	0.5	0.34	0.28	0.1
0.32	0.16	0.16	0.18	0.08	0.1
0.36	0.24	0.34	0.36	0.16	0.8
0.32	0.78	0.48	0.38	0.78	0.16
0.68	0.26	0.12	0.52	0.12	0.34
0.56	0.58	0.32	0.36	0.22	0.54
0.54	0.42	0.12	0.28	1.3	0.18
0.42	0.38	0.86	0.32	0.34	0.12
0.2	0.22	0.24	0.5	0.22	0.24
0.46	0.16	0.46	0.4	0.5	1.4
0.3	0.34	0.32	0.6	0.32	0.26
0.48	0.62	0.553034	0.32	0.3	0.2
0.48	0.4	0.725831	0.68	0.36	0.5
0.871222	0.36	2.9	0.22	0.28	0.32
0.42	0.3	0.5	0.6	0.540432	0.3
0.18	0.64	0.16	0.18	0.92	0.38
0.14	0.4	0.44	0.34	0.48	0.28
1.26	0.417287	0.28	0.44	0.36	0.520432
0.72	0.54	0.96	0.94	0.4	0.68
0.44	0.36	0.48	0.319462	0.44	0.24
0.48061	0.48	1.02167	0.68	0.64	0.44
5.97571	0.3	0.62	0.64	0.66	0.38
0.54	0.14	0.36	0.56	0.42	0.48
0.22	0.28	0.5	0.34	0.56	0.36
0.3	0.26	0.58	0.12	1.6	0.64
0.16	0.1	1.02	0.74	0.52	0.46
0.5	0.38	0.78	0.84	0.68	0.64
0.22	0.24	0.92	0.16	0.38	0.576882
0.14	0.38	0.98	0.48	0.32	1.72
0.18	0.54	1.08	0.24	0.28	0.52
0.64	0.14	0.26	0.14	0.7	0.74
0.8	0.34	0.52	0.4	0.3	0.36
0.46	0.34	0.38	0.08	0.42	0.3
0.3	0.3	0.48	0.44	0.12	0.3
0.52	0.3	0.26	0.38	0.12	0.46
0.42	0.644979	0.4	0.78	0.453034	0.32
0.34	1.34	0.74	0.18	0.725831	0.16
0.38	0.88	0.38	0.4	2.9	0.56
0.24	0.52	0.26	0.28	0.7	0.34
0.540432	0.44	0.34	0.5	0.36	0.68
5.05688	1.06	0.44	0.38	0.3	0.16
1.6	0.319462	0.54	0.18	1.08	0.493034
0.44	0.62	0.32	0.48	0.64	0.725831
0.68	0.64	0.36	0.22	1.02167	2.88
0.44	0.58	0.42	0.52	0.64	0.56
0.4	0.32	0.54	0.52	0.34	0.54
0.24	0.74	0.9	0.811222	0.48	0.26
0.5	0.76	0.44	3.98	0.7	0.98
0.34	0.32	0.32	0.62	0.68	0.52
0.493034	0.62	0.68	0.48	0.78	1.06167
0.725831	0.24	0.48	0.46	3.02	0.62
1.9	0.48	0.36	0.16	0.16	0.36
0.94	0.32	0.48	0.34	0.52	0.5
0.08	0.36	0.68	0.12	0.46	0.68
0.54	0.32	0.36	0.84	0.38	0.68
0.38	0.64	0.3	0.34	0.6	0.78
0.28	0.66	0.34	0.56	0.76	3.02
1.1	0.56	0.3	0.28	0.64	0.18
0.48	0.42	0.26	0.32	0.88	0.52
0.62	0.1	0.42	0.62	0.44	0.46
1.04167	0.5	0.36	0.18	0.34	0.5
0.62	0.3	0.32	0.62	0.46	0.62
0.34	0.5	0.32	0.54	0.44	0.28
0.4	0.5	0.48	0.2	0.52	0.44
0.1	0.851222	0.16	0.26	0.18	0.38
0.3	0.62	0.64	0.1	0.78	0.88
0.28	0.2	0.32	0.16	0.4	0.46
0.7	0.5	0.34	0.76	0.32	0.32
0.78	0.14	0.28	0.26	0.18	0.44
1.2	0.26	0.48	0.16	0.5	0.44
1.78	0.26	0.74	1.26	0.52	0.5
0.18	0.76	1.6	0.4	0.48	0.8
0.32	0.14	0.96	0.8	0.4	0.18
0.28	0.44	0.22	0.32	0.68	0.44
0.38	0.48061	0.5	0.32	0.34	0.32
0.5	1.04	0.88	0.38	1.28	0.16
0.66	0.62	0.7	0.26	0.78	0.52
0.3	0.36	0.52	0.540432	0.34	0.5
0.46	0.42	0.68	0.56	0.54	0.24
0.68	0.86	0.48	0.32	0.1	0.42
0.38	0.58	0.68	0.44	0.5	0.68
0.52	0.32	0.48	0.4	0.32	0.34
0.42	0.28	0.24	0.36	0.32	0.68
0.28	0.68	0.62	0.44	0.26	0.6
0.3	0.14	0.58	0.12	0.36	0.76
0.42	0.22	0.56	0.48	0.5	0.36
0.54	0.6	0.16	0.44	0.8	0.48
0.78	0.2	0.44	0.28	1.16	0.48
0.46	0.18	0.44	0.38	0.5	0.22
0.32	0.54	0.12	0.48	0.92	0.34
0.2	0.18	0.26	1.72	0.12	0.26
0.46	0.46	0.36	0.38	0.56	0.34
0.46	1.28	0.86	0.54	0.2	0.48
0.38	0.46	0.38	0.28	0.7	0.72
0.66	0.22	0.38	0.34	0.14	0.34
0.32	0.62	0.34	0.16	0.78	0.82
0.24	0.38	0.44	0.26	0.56	0.44
0.3	0.34	0.44	0.52	0.36	0.94
0.28	1.22043	0.34	0.44	0.3	0.18
0.3	0.82	0.2	0.32	0.58	0.58
0.36	0.42	0.52	0.18	0.34	0.84
0.4	0.44	0.84	0.34	0.62	0.66
0.5	0.46	1.1	0.2	0.48	0.38
0.52	0.34	1.06	0.3	0.4	0.4
0.3	0.64	0.34	0.52	0.36	0.28
0.58	0.26	0.54	0.2	1	0.3
0.4	0.42	0.42	0.473034	0.42	0.46
0.46	0.42	0.22	0.725831	0.42	0.78
0.4	0.576882	0.72	2.76	0.22	0.46
1.18	1.6	0.6	0.14	0.38	0.28
0.42	0.78	0.44	0.34	0.46	0.74
0.94	0.32	0.38	0.56	0.34	1
0.2	0.22	0.36	0.34	0.44	0.42
0.52	0.34	0.42	0.14	0.52	0.4
0.24	0.2	0.58	0.8	0.32	0.24
0.68	0.34	0.18	0.24	0.44	0.36
0.16	0.38	0.52	0.32	0.34	0.48
0.68	0.28	0.28	1	0.4	0.34
0.38	0.2	1.56	0.62	0.46	0.34
0.68	0.14	0.24	0.36	0.84	0.52
0.5	0.18	0.68	0.5	0.32	0.32
0.68	0.16	0.38	0.14	1.06	0.46
0.5	0.353034	1.62	0.36	0.72	0.34
0.84	0.725831	0.68	1.02	0.34	0.4
0.96	2.9	0.34	0.78	0.96	0.46
0.38	0.16	0.3	2	0.22	0.84
0.4	0.36	0.84	1	0.74	0.34
0.42	0.2	0.38	0.28	0.58	1.82
0.1	0.38	0.4	0.52	0.6	0.98
0.22	0.3	0.42	0.52	0.1	0.22
0.52	0.16	0.34	0.46	0.4	0.2
0.46	0.82	0.32	0.26	0.56	0.3
0.3	0.56	0.34	0.4	0.58	0.7
0.4	1.02	0.28	0.76	0.56	0.6
0.56	0.6	0.38	0.42	0.34	0.58
0.32	0.38	1.82	0.24	0.2	0.34
0.42	0.36	0.62	0.34	1.6	0.54
0.46	0.42	1.08	0.22	0.24	0.58
0.28	0.3	0.32	0.46	0.7	0.56
0.42	0.68	0.18	0.32	0.36	0.32
0.52	0.78	0.14	0.46	1.58	1.58
0.84	3	0.16	0.42	0.66	0.24
2.14	0.18	0.28	0.54	0.38	0.68
0.34	0.64	0.44	0.92	0.28	0.38
0.96	0.36	0.34	0.42	0.84	1.6
0.22	0.48	0.1	0.26	0.4	0.68
0.54	0.68	0.26	0.32	0.42	0.38
0.7	0.72	0.26	0.5	0.42	0.3
0.16	0.68	0.12	0.5	0.42	0.86
0.4	0.32	0.38	0.34	0.68	0.38
0.26	0.46	0.16	0.2	0.2	0.32
0.38	0.44	0.46	0.18	0.36	0.44
0.34	0.32	0.2	0.66	1.7	0.34
0.58	0.32	0.16	0.36	0.36	0.68
0.54	0.42	0.2	0.28	0.62	0.24
0.56	0.54	0.22	0.32	0.14	0.38
0.28	0.9	0.2	0.34	1.44	1.68
0.28	0.44	0.54	0.26	0.36	0.36
1.56	0.14	1.16	0.42	0.26	0.6
0.22	0.48	0.26	0.36	0.3	1.14
0.7	0.48	0.28	0.56	0.52	0.26
0.36	0.26	0.72	0.48	0.1	0.1
1.54	0.6	0.42	0.16	0.26	0.28
0.7	0.66	0.12	0.46	0.16	0.34
0.36	0.32	0.3	0.52	0.26	0.52
0.28	0.46	0.82	0.2	0.26	0.5
0.8	0.28	0.56	0.68	0.12	0.24
0.36	0.28	0.34	0.28	0.3	0.3
0.3	0.3	0.74	0.48	0.38	0.16
0.44	0.36	0.74	0.54	0.1	0.18
0.32	0.34	0.52	1.6	0.18	0.18
0.66	0.48	0.58	0.96	0.12	0.1
0.18	0.52	0.72	0.22	0.14	0.12
0.34	0.3	0.16	0.5	0.28	0.22
0.28	0.6	0.72	0.86	0.58	0.16
1.68	0.38	0.373114	0.76	1.3	0.12
0.62	0.46		0.52	0.18	0.2
1.08	0.54		0.68	0.3	0.44
0.3	1.18		0.48	0.68	0.58
0.16	0.42		0.66	0.709921	1.28
0.14	0.94		0.48	0.3	0.26
0.18	0.22		0.24	0.8	0.16
0.34	0.5		0.58	0.56	0.68
0.14	0.24		0.62	0.34	0.66
0.3	0.84		0.56	0.76	0.3
0.16	0.32		0.36	0.74	0.8
0.18	0.46		0.62	0.52	0.56
0.3	0.38		0.56	0.6	0.34
0.1	0.68		0.26	0.72	0.76
0.12	0.5		0.38	0.16	0.74
0.24	0.18		0.44	0.8	0.52
0.26	0.12		0.4	0.293114	0.58
0.16	0.68		0.38		0.74
0.36	0.54		0.36		0.2
0.4	0.82		0.34		0.8
0.58	0.94		0.44		0.293114
0.56	0.4		0.44
1.12	0.42		0.34
0.44	0.44		0.18
0.12	0.1		0.52
1.22	0.22		0.82
0.18	0.52		0.36
0.3	0.46		1.8
0.82	0.32		0.34
0.56	0.4		0.52
0.34	0.54		0.42
0.74	0.32		0.24
0.64	0.42		0.18
0.54	0.46		0.54
0.58	0.28		0.18
0.76	0.52		0.58
0.18	0.52		0.3
1.07311	0.84		0.44
	0.36		0.12
	1.78		0.16
	0.36		0.36
	0.96		0.54
	0.2		0.56
	0.16		0.18
	0.3		0.54
	0.54		0.32
	0.12		0.3
	0.16		0.64
	0.42		0.88
	0.26		0.24
	0.28		0.68
	0.36		0.36
	0.58		1.6
	0.56		0.68
	0.14		0.34
	0.54		0.3
	0.3		0.84
	0.28		0.4
	1.56		0.38
	0.24		0.42
	0.14		0.32
	0.7		0.34
	0.3		0.34
	1.5		0.26
	0.68		0.38
	0.38		1.8
	0.3		0.64
	0.84		1.08
	0.38		0.32
	0.32		0.2
	0.44		0.12
	0.34		0.14
	0.72		0.36
	0.22		0.26
	0.36		0.32
	0.22		0.38
	1.7		0.1
	0.68		0.28
	1.08		0.2
	0.34		0.1
	0.14		0.62
	0.3		0.34
	0.22		0.24
	0.16		0.38
	0.1		0.2
	0.44		0.54
	0.24		1.18
	0.48		0.3
	0.22		0.22
	0.12		1.12
	0.18		1.12
	0.16		0.56
	0.18		0.34
[truncated: 20 more rows]

## Sheet: Fig 4d
SWF 1 TAD					SWF 2 TAD					F1 1 TAD					F1 2 TAD					POF 1 TAD					POF 2 TAD
TAD loci	Length (Mb)	A ratio	B ratio	TAD AB status	TAD loci	Length (Mb)	A ratio	B ratio	TAD AB status	TAD loci	Length (Mb)	A ratio	B ratio	TAD AB status	TAD loci	Length (Mb)	A ratio	B ratio	TAD AB status	TAD loci	Length (Mb)	A ratio	B ratio	TAD AB status	TAD loci	Length (Mb)	A ratio	B ratio	TAD AB status		SWF				F1				POF
1_0_300000	0.3	0.466667	0.533333	NA	1_340000_720000	0.38	1	0	A	1_0_260000	0.26	0.615385	0.384615	NA	1_0_300000	0.3	0.8	0.2	A	1_0_300000	0.3	0.733333	0.266667	A	1_0_300000	0.3	0.733333	0.266667	A		Replicates 1		Replicates 2		Replicates 1		Replicates 2		Replicates 1		Replicates 2
1_340000_740000	0.4	1	0	A	1_740000_840000	0.1	0.8	0.2	A	1_320000_740000	0.42	1	0	A	1_320000_720000	0.4	1	0	A	1_340000_740000	0.4	1	0	A	1_300000_720000	0.42	1	0	A		A	B	A	B	A	B	A	B	A	B	A	B
1_740000_900000	0.16	0.375	0.625	NA	1_880000_1320000	0.44	0.772727	0.227273	A	1_800000_980000	0.18	0.111111	0.888889	B	1_780000_960000	0.18	0.444444	0.555556	NA	1_800000_960000	0.16	0.875	0.125	A	1_920000_1360000	0.44	0.772727	0.227273	A	Median of TAD length (Mb)	0.36	0.44	0.34	0.46	0.36	0.46	0.32	0.5	0.36	0.48	0.36	0.45
1_1040000_1880000	0.84	0.97619	0.0238095	A	1_1380000_1880000	0.5	1	0	A	1_980000_1880000	0.9	0.955556	0.0444444	A	1_1020000_1880000	0.86	0.976744	0.0232558	A	1_1000000_1380000	0.38	1	0	A	1_1380000_1820000	0.44	1	0	A	TAD number	804	856	1015	693	886	667	791	577	911	769	718	666
1_1900000_2020000	0.12	1	0	A	1_1900000_2060000	0.16	1	0	A	1_1900000_3260000	1.36	0.911765	0.0882353	A	1_1900000_2400000	0.5	0.92	0.08	A	1_1400000_1880000	0.48	1	0	A	1_1900000_2820000	0.92	0.804348	0.195652	A
1_2080000_2500000	0.42	0.809524	0.190476	A	1_2080000_2500000	0.42	0.714286	0.285714	A	1_3440000_3680000	0.24	0.166667	0.833333	B	1_2420000_2840000	0.42	0.857143	0.142857	A	1_1900000_3640000	1.74	0.436782	0.563218	NA	1_2840000_3620000	0.78	0.358974	0.641026	NA
1_2520000_3640000	1.12	0.625	0.375	NA	1_2520000_3640000	1.12	0.267857	0.732143	B	1_3700000_4240000	0.54	0.62963	0.37037	NA	1_2860000_3240000	0.38	0.578947	0.421053	NA	1_3720000_4240000	0.52	0.961538	0.0384615	A	1_3640000_4240000	0.6	0.733333	0.266667	A
1_3700000_4240000	0.54	1	0	A	1_3760000_4240000	0.48	0.833333	0.166667	A	1_4280000_4660000	0.38	0	1	B	1_3420000_3680000	0.26	0.230769	0.769231	B	1_4340000_4660000	0.32	0	1	B	1_4340000_4660000	0.32	0.4375	0.5625	NA
1_4260000_4660000	0.4	0.1	0.9	B	1_4300000_4660000	0.36	0	1	B	1_4720000_5580000	0.86	0	1	B	1_3700000_4240000	0.54	0.814815	0.185185	A	1_4740000_5580000	0.84	0.0238095	0.97619	B	1_4740000_5580000	0.84	0.404762	0.595238	NA
1_4720000_5580000	0.86	0.0465116	0.953488	B	1_4740000_5580000	0.84	0	1	B	1_5580000_6700000	1.12	0	1	B	1_4340000_4660000	0.32	0.0625	0.9375	B	1_5580000_6700000	1.12	0.5	0.5	NA	1_5620000_6700000	1.08	0.703704	0.296296	A
1_5600000_6660000	1.06	0.0943396	0.90566	B	1_5580000_6680000	1.1	0	1	B	1_6860000_7240000	0.38	0.947368	0.0526316	A	1_4740000_5580000	0.84	0.214286	0.785714	B	1_6860000_7320000	0.46	1	0	A	1_6860000_7240000	0.38	0.894737	0.105263	A
1_6720000_7240000	0.52	1	0	A	1_6720000_7240000	0.52	0.730769	0.269231	A	1_7400000_7980000	0.58	1	0	A	1_5580000_6700000	1.12	0.428571	0.571429	NA	1_7380000_8020000	0.64	0.84375	0.15625	A	1_7380000_8000000	0.62	0.451613	0.548387	NA
1_7380000_7980000	0.6	0.933333	0.0666667	A	1_7380000_7960000	0.58	0.344828	0.655172	NA	1_8020000_8580000	0.56	0.571429	0.428571	NA	1_6860000_7360000	0.5	0.72	0.28	A	1_8040000_8580000	0.54	0.037037	0.962963	B	1_8060000_8580000	0.52	0.346154	0.653846	NA
1_8040000_8160000	0.12	0.333333	0.666667	NA	1_8160000_8560000	0.4	0	1	B	1_8580000_8960000	0.38	0.0526316	0.947368	B	1_7400000_7980000	0.58	0.586207	0.413793	NA	1_8600000_8980000	0.38	0.105263	0.894737	B	1_8600000_8980000	0.38	0.315789	0.684211	NA
1_8180000_8580000	0.4	0	1	B	1_8580000_8960000	0.38	0	1	B	1_8980000_9560000	0.58	0.413793	0.586207	NA	1_8020000_8560000	0.54	0.555556	0.444444	NA	1_9000000_9560000	0.56	0.107143	0.892857	B	1_9000000_9560000	0.56	0.607143	0.392857	NA
1_8600000_8960000	0.36	0	1	B	1_8980000_9560000	0.58	0.344828	0.655172	NA	1_9580000_9780000	0.2	0	1	B	1_8580000_8960000	0.38	0.210526	0.789474	B	1_9580000_9780000	0.2	0	1	B	1_9580000_9780000	0.2	0.4	0.6	NA
1_8980000_9580000	0.6	0.0333333	0.966667	B	1_9580000_9780000	0.2	0	1	B	1_9800000_10220000	0.42	0	1	B	1_8980000_9560000	0.58	0.758621	0.241379	A	1_9800000_10220000	0.42	0	1	B	1_9800000_10220000	0.42	0.571429	0.428571	NA
1_9600000_9780000	0.18	0	1	B	1_9820000_10200000	0.38	0	1	B	1_10240000_10660000	0.42	0	1	B	1_9580000_9780000	0.2	0.4	0.6	NA	1_10240000_10960000	0.72	0.5	0.5	NA	1_10240000_10660000	0.42	0.47619	0.52381	NA
1_9820000_10120000	0.3	0	1	B	1_10220000_10960000	0.74	0	1	B	1_10700000_10960000	0.26	0.0769231	0.923077	B	1_9800000_10220000	0.42	0.333333	0.666667	NA	1_10980000_11320000	0.34	0.764706	0.235294	A	1_10700000_10960000	0.26	0.153846	0.846154	B
1_10220000_10640000	0.42	0	1	B	1_10980000_11400000	0.42	0	1	B	1_10960000_11320000	0.36	0.0555556	0.944444	B	1_10240000_10660000	0.42	0.142857	0.857143	B	1_11440000_11580000	0.14	0.857143	0.142857	A	1_10980000_11320000	0.34	0.588235	0.411765	NA
1_10720000_10960000	0.24	0	1	B	1_11420000_11580000	0.16	0	1	B	1_11440000_11560000	0.12	0	1	B	1_10700000_10960000	0.26	0.230769	0.769231	B	1_11580000_12000000	0.42	0.333333	0.666667	NA	1_11440000_11580000	0.14	0.571429	0.428571	NA
1_10960000_11380000	0.42	0	1	B	1_11580000_11960000	0.38	0	1	B	1_11580000_11960000	0.38	0.0526316	0.947368	B	1_10980000_11380000	0.4	0.45	0.55	NA	1_12020000_12580000	0.56	0.5	0.5	NA	1_11600000_12000000	0.4	0.4	0.6	NA
1_11400000_11580000	0.18	0	1	B	1_12080000_12580000	0.5	0	1	B	1_12020000_12600000	0.58	0.0689655	0.931034	B	1_11400000_11540000	0.14	0.142857	0.857143	B	1_12600000_13060000	0.46	1	0	A	1_12020000_12580000	0.56	0.642857	0.357143	NA
1_11600000_12000000	0.4	0	1	B	1_12600000_13060000	0.46	0.826087	0.173913	A	1_12620000_13060000	0.44	0.818182	0.181818	A	1_11580000_11960000	0.38	0.157895	0.842105	B	1_13180000_13840000	0.66	0.272727	0.727273	B	1_12600000_13060000	0.46	0.913043	0.0869565	A
1_12020000_12600000	0.58	0.0689655	0.931034	B	1_13140000_13860000	0.72	0.833333	0.166667	A	1_13140000_13880000	0.74	0.945946	0.0540541	A	1_12080000_12600000	0.52	0.461538	0.538462	NA	1_13880000_14340000	0.46	1	0	A	1_13160000_13840000	0.68	0.647059	0.352941	NA
1_12600000_13060000	0.46	1	0	A	1_13920000_14680000	0.76	1	0	A	1_13940000_14340000	0.4	1	0	A	1_12840000_13060000	0.22	0.818182	0.181818	A	1_14440000_14720000	0.28	1	0	A	1_13920000_14340000	0.42	1	0	A
1_13160000_13860000	0.7	0.942857	0.0571429	A	1_14700000_15000000	0.3	0.933333	0.0666667	A	1_14440000_14700000	0.26	1	0	A	1_13140000_13860000	0.72	0.805556	0.194444	A	1_14740000_15120000	0.38	1	0	A	1_14440000_15000000	0.56	0.928571	0.0714286	A
1_13900000_14340000	0.44	1	0	A	1_15020000_15140000	0.12	1	0	A	1_14720000_14980000	0.26	1	0	A	1_13940000_14340000	0.4	1	0	A	1_15220000_15520000	0.3	1	0	A	1_15220000_15520000	0.3	0.866667	0.133333	A
1_14360000_15000000	0.64	1	0	A	1_15420000_15840000	0.42	0.571429	0.428571	NA	1_15000000_15220000	0.22	0.818182	0.181818	A	1_14440000_14680000	0.24	0.75	0.25	A	1_15540000_15840000	0.3	0.0666667	0.933333	B	1_15540000_15840000	0.3	0.4	0.6	NA
1_15400000_15840000	0.44	0.818182	0.181818	A	1_15840000_16020000	0.18	0.222222	0.777778	B	1_15220000_15340000	0.12	0.166667	0.833333	B	1_14700000_14980000	0.28	0.857143	0.142857	A	1_15860000_16140000	0.28	0.285714	0.714286	B	1_15860000_16140000	0.28	0.285714	0.714286	B
1_15840000_16160000	0.32	0.6875	0.3125	NA	1_16040000_16160000	0.12	0.333333	0.666667	NA	1_15420000_15820000	0.4	0.05	0.95	B	1_15000000_15200000	0.2	1	0	A	1_16160000_17680000	1.52	0.0526316	0.947368	B	1_16160000_18940000	2.78	0.230216	0.769784	B
1_16180000_17300000	1.12	0.0178571	0.982143	B	1_16180000_17300000	1.12	0.0178571	0.982143	B	1_15840000_16160000	0.32	0	1	B	1_15420000_15820000	0.4	0.5	0.5	NA	1_17700000_18920000	1.22	0	1	B	1_19040000_20360000	1.32	0.287879	0.712121	B
1_17320000_17680000	0.36	0	1	B	1_17320000_17660000	0.34	0	1	B	1_16180000_17300000	1.12	0.0178571	0.982143	B	1_15840000_16020000	0.18	0.111111	0.888889	B	1_19040000_20360000	1.32	0.166667	0.833333	B	1_20480000_20980000	0.5	0.48	0.52	NA
1_17700000_17940000	0.24	0	1	B	1_17680000_19060000	1.38	0	1	B	1_17320000_17680000	0.36	0	1	B	1_16180000_17300000	1.12	0.178571	0.821429	B	1_20480000_20980000	0.5	0.96	0.04	A	1_21000000_21900000	0.9	0.155556	0.844444	B
1_17960000_19020000	1.06	0.0188679	0.981132	B	1_19060000_20200000	1.14	0	1	B	1_17700000_18160000	0.46	0	1	B	1_17320000_17680000	0.36	0	1	B	1_21000000_21900000	0.9	0	1	B	1_21960000_22420000	0.46	0.217391	0.782609	B
1_19060000_20200000	1.14	0	1	B	1_20220000_20360000	0.14	0	1	B	1_18180000_19040000	0.86	0	1	B	1_17700000_18140000	0.44	0.0454545	0.954545	B	1_21960000_22420000	0.46	0	1	B	1_22440000_22860000	0.42	0.333333	0.666667	NA
1_20220000_20340000	0.12	0.166667	0.833333	B	1_20560000_20960000	0.4	0.25	0.75	B	1_19060000_20220000	1.16	0	1	B	1_18160000_19040000	0.88	0.0454545	0.954545	B	1_22440000_22840000	0.4	0	1	B	1_23080000_23340000	0.26	0.307692	0.692308	NA
1_20560000_20960000	0.4	0.7	0.3	NA	1_21020000_21900000	0.88	0	1	B	1_20240000_20380000	0.14	0	1	B	1_19060000_19340000	0.28	0.0714286	0.928571	B	1_23080000_23320000	0.24	0	1	B	1_23360000_23560000	0.2	0.3	0.7	NA
1_21040000_21900000	0.86	0	1	B	1_21920000_22420000	0.5	0	1	B	1_20500000_20960000	0.46	0	1	B	1_19360000_20200000	0.84	0.142857	0.857143	B	1_23340000_23580000	0.24	0.333333	0.666667	NA	1_23580000_24420000	0.84	0.333333	0.666667	NA
1_21920000_22420000	0.5	0	1	B	1_22440000_22840000	0.4	0	1	B	1_21020000_21900000	0.88	0	1	B	1_20220000_20380000	0.16	0.75	0.25	A	1_23600000_24420000	0.82	0	1	B	1_24480000_24820000	0.34	0.470588	0.529412	NA
1_22440000_22840000	0.4	0	1	B	1_23080000_23300000	0.22	0	1	B	1_21940000_22400000	0.46	0	1	B	1_20520000_20960000	0.44	0.318182	0.681818	NA	1_24480000_24820000	0.34	0.117647	0.882353	B	1_24860000_25380000	0.52	0.423077	0.576923	NA
1_23100000_23300000	0.2	0	1	B	1_23320000_23600000	0.28	0	1	B	1_22440000_23060000	0.62	0	1	B	1_21000000_21900000	0.9	0	1	B	1_24860000_25380000	0.52	0.807692	0.192308	A	1_25440000_26500000	1.06	0.377358	0.622642	NA
1_23320000_23600000	0.28	0.285714	0.714286	B	1_23620000_24420000	0.8	0	1	B	1_23080000_23500000	0.42	0	1	B	1_21940000_22420000	0.48	0.0833333	0.916667	B	1_25420000_26520000	1.1	0.0727273	0.927273	B	1_26560000_27020000	0.46	0.217391	0.782609	B
1_23620000_24400000	0.78	0	1	B	1_24500000_24820000	0.32	0	1	B	1_23560000_24440000	0.88	0.0227273	0.977273	B	1_22440000_23040000	0.6	0.133333	0.866667	B	1_26600000_27020000	0.42	0	1	B	1_27040000_27400000	0.36	0.5	0.5	NA
1_24480000_24820000	0.34	0	1	B	1_24860000_25020000	0.16	0.25	0.75	B	1_24480000_24820000	0.34	0.176471	0.823529	B	1_23080000_23500000	0.42	0.190476	0.809524	B	1_27040000_27400000	0.36	0.277778	0.722222	B	1_27460000_28540000	1.08	0.333333	0.666667	NA
1_24860000_25380000	0.52	0.307692	0.692308	NA	1_25040000_25380000	0.34	0	1	B	1_24900000_25380000	0.48	0.166667	0.833333	B	1_23620000_24440000	0.82	0.195122	0.804878	B	1_27440000_28540000	1.1	0	1	B	1_28560000_28800000	0.24	0.166667	0.833333	B
1_25400000_26560000	1.16	0	1	B	1_25400000_26560000	1.16	0	1	B	1_25460000_26560000	1.1	0	1	B	1_24480000_24840000	0.36	0.666667	0.333333	NA	1_28560000_28820000	0.26	0	1	B	1_28840000_29100000	0.26	0.461538	0.538462	NA
1_26600000_27020000	0.42	0	1	B	1_26600000_27020000	0.42	0	1	B	1_26600000_27020000	0.42	0	1	B	1_24900000_25340000	0.44	0.454545	0.545455	NA	1_29100000_29620000	0.52	0	1	B	1_29120000_29620000	0.5	0.24	0.76	B
1_27040000_27420000	0.38	0.578947	0.421053	NA	1_27040000_27400000	0.36	0.611111	0.388889	NA	1_27060000_27420000	0.36	0.166667	0.833333	B	1_25440000_26560000	1.12	0.160714	0.839286	B	1_29640000_30100000	0.46	0.391304	0.608696	NA	1_29640000_30100000	0.46	0.347826	0.652174	NA
1_27440000_28560000	1.12	0	1	B	1_27460000_28560000	1.1	0	1	B	1_27440000_28560000	1.12	0	1	B	1_26600000_27020000	0.42	0.142857	0.857143	B	1_30260000_30680000	0.42	0.047619	0.952381	B	1_30120000_30220000	0.1	0	1	B
1_28580000_28820000	0.24	0	1	B	1_28580000_28820000	0.24	0	1	B	1_28580000_28800000	0.22	0	1	B	1_27060000_27380000	0.32	0.5625	0.4375	NA	1_30720000_31300000	0.58	0.931034	0.0689655	A	1_30260000_30680000	0.42	0.380952	0.619048	NA
1_28860000_29120000	0.26	0	1	B	1_28860000_29100000	0.24	0	1	B	1_28840000_29140000	0.3	0	1	B	1_27440000_28560000	1.12	0	1	B	1_31320000_31560000	0.24	0.0833333	0.916667	B	1_30840000_31300000	0.46	0.782609	0.217391	A
1_29140000_29600000	0.46	0	1	B	1_29120000_29600000	0.48	0	1	B	1_29160000_29620000	0.46	0.0434783	0.956522	B	1_28580000_28800000	0.22	0.181818	0.818182	B	1_31640000_33020000	1.38	0.0144928	0.985507	B	1_31320000_31560000	0.24	0.0833333	0.916667	B
1_29620000_30080000	0.46	0.347826	0.652174	NA	1_29720000_30040000	0.32	0.25	0.75	B	1_29640000_30240000	0.6	0.0333333	0.966667	B	1_28840000_29060000	0.22	0.181818	0.818182	B	1_33040000_33520000	0.48	0.166667	0.833333	B	1_31640000_33020000	1.38	0.188406	0.811594	B
1_30240000_30720000	0.48	0.583333	0.416667	NA	1_30260000_30720000	0.46	0.652174	0.347826	NA	1_30260000_30700000	0.44	0.272727	0.727273	B	1_29160000_29620000	0.46	0.0434783	0.956522	B	1_33560000_33740000	0.18	0.777778	0.222222	A	1_33040000_33520000	0.48	0.375	0.625	NA
1_30740000_31040000	0.3	0.933333	0.0666667	A	1_31040000_31300000	0.26	0	1	B	1_31020000_31300000	0.28	0.0714286	0.928571	B	1_29640000_30240000	0.6	0.1	0.9	B	1_33900000_34500000	0.6	0.733333	0.266667	A	1_33540000_33740000	0.2	0.5	0.5	NA
1_31060000_31220000	0.16	1	0	A	1_31320000_31620000	0.3	0	1	B	1_31320000_31560000	0.24	0	1	B	1_30260000_30700000	0.44	0.590909	0.409091	NA	1_34520000_34880000	0.36	0.0555556	0.944444	B	1_33920000_34500000	0.58	0.586207	0.413793	NA
1_31340000_31620000	0.28	0	1	B	1_31640000_33000000	1.36	0.0147059	0.985294	B	1_31640000_33040000	1.4	0.0142857	0.985714	B	1_31020000_31300000	0.28	0.357143	0.642857	NA	1_34900000_35140000	0.24	0.916667	0.0833333	A	1_34500000_34880000	0.38	0.526316	0.473684	NA
1_31640000_33000000	1.36	0.0147059	0.985294	B	1_33020000_33500000	0.48	0	1	B	1_33060000_33540000	0.48	0	1	B	1_31320000_31560000	0.24	0.0833333	0.916667	B	1_35160000_35620000	0.46	1	0	A	1_34900000_35140000	0.24	0.583333	0.416667	NA
1_33020000_33380000	0.36	0.0555556	0.944444	B	1_33540000_33720000	0.18	0.666667	0.333333	NA	1_33540000_33740000	0.2	0.4	0.6	NA	1_31640000_33020000	1.38	0.0144928	0.985507	B	1_35700000_36600000	0.9	0.222222	0.777778	B	1_35160000_35520000	0.36	0.611111	0.388889	NA
1_33540000_33740000	0.2	1	0	A	1_33780000_34100000	0.32	1	0	A	1_33780000_34040000	0.26	1	0	A	1_33040000_33520000	0.48	0.291667	0.708333	B	1_36620000_37540000	0.92	0	1	B	1_35700000_36320000	0.62	0.290323	0.709677	B
1_33780000_34500000	0.72	1	0	A	1_34120000_34500000	0.38	0.789474	0.210526	A	1_34100000_34480000	0.38	0.684211	0.315789	NA	1_33560000_33740000	0.18	0.555556	0.444444	NA	1_37560000_37860000	0.3	0.0666667	0.933333	B	1_36340000_36600000	0.26	0.538462	0.461538	NA
1_34520000_34920000	0.4	1	0	A	1_34500000_34900000	0.4	0.9	0.1	A	1_34500000_34920000	0.42	0.619048	0.380952	NA	1_33780000_34020000	0.24	0.916667	0.0833333	A	1_37860000_38200000	0.34	0.941176	0.0588235	A	1_36620000_37540000	0.92	0.391304	0.608696	NA
1_34940000_35160000	0.22	1	0	A	1_34920000_35140000	0.22	1	0	A	1_34940000_35140000	0.2	0.5	0.5	NA	1_34100000_34480000	0.38	0.578947	0.421053	NA	1_38220000_38820000	0.6	0.5	0.5	NA	1_37560000_37860000	0.3	0.533333	0.466667	NA
1_35180000_35500000	0.32	1	0	A	1_35160000_35540000	0.38	0.947368	0.0526316	A	1_35160000_35400000	0.24	0.833333	0.166667	A	1_34500000_34920000	0.42	0.47619	0.52381	NA	1_38960000_39540000	0.58	0.37931	0.62069	NA	1_37860000_38200000	0.34	0.823529	0.176471	A
1_35720000_36280000	0.56	0.464286	0.535714	NA	1_35720000_35980000	0.26	0.538462	0.461538	NA	1_35720000_36600000	0.88	0.431818	0.568182	NA	1_34940000_35160000	0.22	0.454545	0.545455	NA	1_39560000_39920000	0.36	0.777778	0.222222	A	1_38220000_38680000	0.46	0.347826	0.652174	NA
1_36300000_36620000	0.32	0.3125	0.6875	NA	1_36340000_36600000	0.26	0.153846	0.846154	B	1_36620000_37540000	0.92	0	1	B	1_35180000_35420000	0.24	0.583333	0.416667	NA	1_39940000_40440000	0.5	0	1	B	1_38980000_39540000	0.56	0.428571	0.571429	NA
1_36640000_37540000	0.9	0	1	B	1_36620000_37520000	0.9	0	1	B	1_37600000_37860000	0.26	0.153846	0.846154	B	1_35720000_36320000	0.6	0.366667	0.633333	NA	1_40460000_40760000	0.3	0	1	B	1_39560000_39900000	0.34	0.588235	0.411765	NA
1_37560000_37860000	0.3	0.0666667	0.933333	B	1_37540000_37860000	0.32	0	1	B	1_37880000_38200000	0.32	0.4375	0.5625	NA	1_36340000_36460000	0.12	0.5	0.5	NA	1_40820000_41680000	0.86	0.0232558	0.976744	B	1_39940000_40420000	0.48	0.458333	0.541667	NA
1_37860000_38260000	0.4	0.95	0.05	A	1_37860000_38240000	0.38	0.789474	0.210526	A	1_38220000_38840000	0.62	0.0645161	0.935484	B	1_36600000_37540000	0.94	0.12766	0.87234	B	1_41680000_42840000	1.16	0	1	B	1_40440000_40760000	0.32	0.3125	0.6875	NA
1_38280000_38700000	0.42	0.190476	0.809524	B	1_38260000_38820000	0.56	0.214286	0.785714	B	1_38960000_39620000	0.66	0.0909091	0.909091	B	1_37600000_37860000	0.26	0.384615	0.615385	NA	1_42880000_43180000	0.3	0	1	B	1_40800000_41680000	0.88	0.25	0.75	B
1_38960000_39560000	0.6	0.0333333	0.966667	B	1_38920000_39560000	0.64	0.0625	0.9375	B	1_39680000_39940000	0.26	0.153846	0.846154	B	1_37900000_38020000	0.12	0.666667	0.333333	NA	1_43220000_43380000	0.16	0.75	0.25	A	1_41700000_42840000	1.14	0.175439	0.824561	B
1_39580000_39900000	0.32	0.5	0.5	NA	1_39580000_39900000	0.32	0.1875	0.8125	B	1_39960000_40460000	0.5	0.04	0.96	B	1_38280000_38840000	0.56	0.142857	0.857143	B	1_43400000_43920000	0.52	0.923077	0.0769231	A	1_42860000_43180000	0.32	0.125	0.875	B
1_39940000_40460000	0.52	0	1	B	1_39940000_40460000	0.52	0.115385	0.884615	B	1_40480000_40760000	0.28	0.0714286	0.928571	B	1_38980000_39580000	0.6	0.266667	0.733333	B	1_43940000_44140000	0.2	1	0	A	1_43220000_43380000	0.16	0.125	0.875	B
1_40480000_40760000	0.28	0	1	B	1_40480000_40760000	0.28	0	1	B	1_40820000_41680000	0.86	0	1	B	1_39680000_39940000	0.26	0.384615	0.615385	NA	1_44160000_44640000	0.48	1	0	A	1_43400000_43920000	0.52	0.538462	0.461538	NA
1_40820000_41400000	0.58	0	1	B	1_40820000_41680000	0.86	0	1	B	1_41680000_42240000	0.56	0	1	B	1_39960000_40460000	0.5	0.44	0.56	NA	1_44660000_44900000	0.24	1	0	A	1_43940000_44140000	0.2	0.5	0.5	NA
1_41420000_41680000	0.26	0	1	B	1_41700000_42240000	0.54	0	1	B	1_42280000_42840000	0.56	0	1	B	1_40480000_40760000	0.28	0.285714	0.714286	B	1_44920000_45220000	0.3	1	0	A	1_44160000_44660000	0.5	0.52	0.48	NA
1_41740000_42260000	0.52	0	1	B	1_42280000_42840000	0.56	0	1	B	1_42900000_43180000	0.28	0	1	B	1_40820000_41680000	0.86	0.116279	0.883721	B	1_45240000_45620000	0.38	1	0	A	1_44680000_44880000	0.2	0.6	0.4	NA
1_42280000_42840000	0.56	0	1	B	1_42900000_43180000	0.28	0	1	B	1_43200000_43400000	0.2	0	1	B	1_41700000_42240000	0.54	0	1	B	1_45640000_45960000	0.32	1	0	A	1_44900000_45260000	0.36	0.611111	0.388889	NA
1_42880000_43180000	0.3	0.0666667	0.933333	B	1_43200000_43380000	0.18	0	1	B	1_43440000_43920000	0.48	0.0416667	0.958333	B	1_42260000_42840000	0.58	0	1	B	1_46020000_46640000	0.62	0.0322581	0.967742	B	1_45280000_45400000	0.12	0.5	0.5	NA
1_43200000_43380000	0.18	0	1	B	1_43400000_43920000	0.52	0	1	B	1_43940000_44140000	0.2	0	1	B	1_42880000_43180000	0.3	0	1	B	1_46660000_47220000	0.56	0.107143	0.892857	B	1_45420000_45600000	0.18	0.888889	0.111111	A
1_43440000_43920000	0.48	0.0833333	0.916667	B	1_43940000_44160000	0.22	0.0909091	0.909091	B	1_44160000_44640000	0.48	0.166667	0.833333	B	1_43240000_43400000	0.16	0.25	0.75	B	1_47240000_47720000	0.48	0.166667	0.833333	B	1_45620000_45960000	0.34	0.588235	0.411765	NA
1_43940000_44140000	0.2	0.1	0.9	B	1_44160000_44640000	0.48	0.416667	0.583333	NA	1_44740000_44880000	0.14	0.714286	0.285714	A	1_43420000_43920000	0.5	0.2	0.8	B	1_47740000_47900000	0.16	1	0	A	1_46020000_46640000	0.62	0.516129	0.483871	NA
1_44160000_44660000	0.5	0.76	0.24	A	1_44660000_44880000	0.22	0.727273	0.272727	A	1_44900000_45420000	0.52	0.769231	0.230769	A	1_43940000_44160000	0.22	0.181818	0.818182	B	1_47920000_48200000	0.28	1	0	A	1_46660000_47200000	0.54	0.37037	0.62963	NA
1_44680000_44860000	0.18	1	0	A	1_44900000_45420000	0.52	1	0	A	1_45440000_45940000	0.5	0.72	0.28	A	1_44180000_44640000	0.46	0.173913	0.826087	B	1_48220000_48700000	0.48	0.833333	0.166667	A	1_47280000_47720000	0.44	0.454545	0.545455	NA
1_44900000_45600000	0.7	1	0	A	1_45440000_45600000	0.16	1	0	A	1_46000000_46640000	0.64	0.15625	0.84375	B	1_44720000_44880000	0.16	0.375	0.625	NA	1_48720000_49040000	0.32	1	0	A	1_47740000_47900000	0.16	0.75	0.25	A
1_45800000_45960000	0.16	1	0	A	1_45740000_45960000	0.22	1	0	A	1_46740000_47220000	0.48	0.166667	0.833333	B	1_44900000_45260000	0.36	0.444444	0.555556	NA	1_49060000_49400000	0.34	1	0	A	1_48060000_48200000	0.14	0.857143	0.142857	A
1_46020000_46640000	0.62	0.451613	0.548387	NA	1_46020000_46640000	0.62	0.451613	0.548387	NA	1_47280000_47720000	0.44	0.636364	0.363636	NA	1_45300000_45420000	0.12	0.666667	0.333333	NA	1_49440000_49740000	0.3	1	0	A	1_48220000_48700000	0.48	0.708333	0.291667	A
1_46660000_47220000	0.56	0.25	0.75	B	1_46660000_47260000	0.6	0.4	0.6	NA	1_47740000_47900000	0.16	0.75	0.25	A	1_45440000_45720000	0.28	0.785714	0.214286	A	1_49760000_49900000	0.14	1	0	A	1_48720000_49040000	0.32	0.75	0.25	A
1_47420000_47740000	0.32	0.625	0.375	NA	1_47280000_47380000	0.1	0.8	0.2	A	1_48160000_48720000	0.56	0.964286	0.0357143	A	1_45740000_45940000	0.2	0.7	0.3	NA	1_49920000_50100000	0.18	1	0	A	1_49180000_49400000	0.22	0.909091	0.0909091	A
1_47760000_48060000	0.3	1	0	A	1_47420000_47740000	0.32	0.6875	0.3125	NA	1_48740000_49000000	0.26	0.923077	0.0769231	A	1_46000000_46640000	0.64	0.375	0.625	NA	1_50180000_50660000	0.48	1	0	A	1_49440000_49740000	0.3	0.933333	0.0666667	A
1_48060000_48180000	0.12	0.833333	0.166667	A	1_47760000_48060000	0.3	0.933333	0.0666667	A	1_49460000_49740000	0.28	1	0	A	1_46740000_47240000	0.5	0.36	0.64	NA	1_50680000_51100000	0.42	1	0	A	1_49760000_49900000	0.14	1	0	A
1_48200000_48720000	0.52	1	0	A	1_48180000_48720000	0.54	0.925926	0.0740741	A	1_49920000_50100000	0.18	1	0	A	1_47420000_47720000	0.3	0.333333	0.666667	NA	1_51160000_51700000	0.54	1	0	A	1_49920000_50100000	0.18	1	0	A
1_48720000_49200000	0.48	1	0	A	1_48720000_49180000	0.46	0.913043	0.0869565	A	1_50120000_50800000	0.68	1	0	A	1_47740000_47900000	0.16	0.625	0.375	NA	1_51720000_52120000	0.4	1	0	A	1_50180000_50640000	0.46	0.826087	0.173913	A
1_49220000_49440000	0.22	1	0	A	1_49260000_49400000	0.14	1	0	A	1_51160000_51700000	0.54	1	0	A	1_48200000_48720000	0.52	0.423077	0.576923	NA	1_52140000_52960000	0.82	0.463415	0.536585	NA	1_50660000_51040000	0.38	1	0	A
1_49460000_49720000	0.26	1	0	A	1_49920000_50100000	0.18	1	0	A	1_51740000_52140000	0.4	1	0	A	1_48740000_49180000	0.44	0.772727	0.227273	A	1_53000000_53280000	0.28	1	0	A	1_51140000_51700000	0.56	0.714286	0.285714	A
1_49740000_49900000	0.16	1	0	A	1_50120000_50680000	0.56	1	0	A	1_52160000_52960000	0.8	1	0	A	1_49200000_49400000	0.2	0.7	0.3	NA	1_53340000_53600000	0.26	1	0	A	1_51720000_52120000	0.4	0.9	0.1	A
1_49920000_50100000	0.18	1	0	A	1_50840000_51140000	0.3	1	0	A	1_53000000_53260000	0.26	1	0	A	1_49440000_49760000	0.32	0.875	0.125	A	1_53640000_53880000	0.24	1	0	A	1_52180000_52960000	0.78	0.487179	0.512821	NA
1_50120000_50740000	0.62	1	0	A	1_51240000_51720000	0.48	1	0	A	1_53340000_53600000	0.26	1	0	A	1_49920000_50100000	0.18	0.777778	0.222222	A	1_53900000_54260000	0.36	1	0	A	1_52980000_53240000	0.26	0.615385	0.384615	NA
1_50760000_51140000	0.38	1	0	A	1_51740000_52120000	0.38	1	0	A	1_53660000_53880000	0.22	1	0	A	1_50120000_50800000	0.68	0.676471	0.323529	NA	1_54320000_54740000	0.42	1	0	A	1_53340000_53600000	0.26	0.769231	0.230769	A
1_51220000_51720000	0.5	1	0	A	1_52140000_52960000	0.82	0.95122	0.0487805	A	1_53900000_54260000	0.36	1	0	A	1_50820000_50960000	0.14	0.857143	0.142857	A	1_54760000_55100000	0.34	0.0588235	0.941176	B	1_53660000_53860000	0.2	0.8	0.2	A
1_51740000_52100000	0.36	1	0	A	1_52980000_53240000	0.26	1	0	A	1_54320000_54640000	0.32	1	0	A	1_51180000_51700000	0.52	0.346154	0.653846	NA	1_55120000_55500000	0.38	0.526316	0.473684	NA	1_53900000_54260000	0.36	0.888889	0.111111	A
1_52140000_52960000	0.82	0.926829	0.0731707	A	1_53340000_53600000	0.26	1	0	A	1_54740000_55080000	0.34	0.882353	0.117647	A	1_51820000_52160000	0.34	0.588235	0.411765	NA	1_55540000_55720000	0.18	0.777778	0.222222	A	1_54300000_54740000	0.44	0.727273	0.272727	A
1_52980000_53240000	0.26	1	0	A	1_53660000_53880000	0.22	1	0	A	1_55140000_55500000	0.36	0.888889	0.111111	A	1_52180000_52620000	0.44	0.318182	0.681818	NA	1_55740000_56340000	0.6	0.966667	0.0333333	A	1_54840000_55100000	0.26	0.461538	0.538462	NA
1_53340000_53600000	0.26	1	0	A	1_53920000_54260000	0.34	1	0	A	1_55740000_56340000	0.6	1	0	A	1_52640000_52960000	0.32	0.4375	0.5625	NA	1_56380000_56680000	0.3	1	0	A	1_55120000_55500000	0.38	0.578947	0.421053	NA
1_53660000_53860000	0.2	1	0	A	1_54320000_54740000	0.42	1	0	A	1_56360000_56920000	0.56	1	0	A	1_52980000_53240000	0.26	0.384615	0.615385	NA	1_56700000_56920000	0.22	1	0	A	1_55540000_55720000	0.18	0.555556	0.444444	NA
1_53900000_54260000	0.36	1	0	A	1_54860000_55080000	0.22	0.909091	0.0909091	A	1_57020000_57320000	0.3	0.933333	0.0666667	A	1_53340000_53620000	0.28	0.714286	0.285714	A	1_57020000_57320000	0.3	0.933333	0.0666667	A	1_55740000_56340000	0.6	0.666667	0.333333	NA
1_54320000_54740000	0.42	1	0	A	1_55120000_55500000	0.38	1	0	A	1_57340000_57560000	0.22	1	0	A	1_53680000_53880000	0.2	0.7	0.3	NA	1_57500000_58120000	0.62	0	1	B	1_56360000_56700000	0.34	0.764706	0.235294	A
1_54840000_55080000	0.24	0.916667	0.0833333	A	1_55520000_55720000	0.2	1	0	A	1_57580000_58380000	0.8	0.925	0.075	A	1_53900000_54260000	0.36	0.722222	0.277778	A	1_58200000_58400000	0.2	0.1	0.9	B	1_56720000_56960000	0.24	0.916667	0.0833333	A
1_55120000_55500000	0.38	1	0	A	1_55740000_56140000	0.4	1	0	A	1_58400000_58900000	0.5	0.92	0.08	A	1_54320000_54720000	0.4	0.55	0.45	NA	1_58420000_58900000	0.48	0.0416667	0.958333	B	1_56980000_57300000	0.32	0.625	0.375	NA
1_55720000_56320000	0.6	1	0	A	1_56160000_56320000	0.16	1	0	A	1_58940000_59540000	0.6	1	0	A	1_54740000_55080000	0.34	0.411765	0.588235	NA	1_58980000_59540000	0.56	0.928571	0.0714286	A	1_57340000_57520000	0.18	0.222222	0.777778	B
1_56360000_56620000	0.26	1	0	A	1_56360000_56600000	0.24	1	0	A	1_59660000_59900000	0.24	1	0	A	1_55140000_55520000	0.38	0.736842	0.263158	A	1_59600000_59880000	0.28	1	0	A	1_57540000_58400000	0.86	0.27907	0.72093	B
1_56640000_56940000	0.3	1	0	A	1_56620000_56920000	0.3	1	0	A	1_59920000_60340000	0.42	1	0	A	1_55540000_55720000	0.18	0.777778	0.222222	A	1_59900000_60280000	0.38	1	0	A	1_58420000_58900000	0.48	0.25	0.75	B
1_56960000_57300000	0.34	1	0	A	1_57020000_57320000	0.3	1	0	A	1_60540000_60880000	0.34	1	0	A	1_55740000_56140000	0.4	0.55	0.45	NA	1_60300000_60500000	0.2	1	0	A	1_58980000_59540000	0.56	0.785714	0.214286	A
1_57340000_57560000	0.22	1	0	A	1_57340000_57540000	0.2	1	0	A	1_60960000_61600000	0.64	1	0	A	1_56160000_56340000	0.18	0.555556	0.444444	NA	1_60540000_60880000	0.34	1	0	A	1_59640000_59900000	0.26	0.769231	0.230769	A
1_57580000_58360000	0.78	0.717949	0.282051	A	1_57560000_58360000	0.8	0.825	0.175	A	1_61840000_62040000	0.2	1	0	A	1_56360000_56620000	0.26	0.615385	0.384615	NA	1_61120000_61620000	0.5	1	0	A	1_59900000_60280000	0.38	0.578947	0.421053	NA
1_58400000_58900000	0.5	0.8	0.2	A	1_58400000_58900000	0.5	0.96	0.04	A	1_62140000_62480000	0.34	0.941176	0.0588235	A	1_56640000_56920000	0.28	0.714286	0.285714	A	1_61640000_62120000	0.48	1	0	A	1_60300000_60500000	0.2	0.7	0.3	NA
1_58940000_59540000	0.6	0.966667	0.0333333	A	1_58960000_59540000	0.58	1	0	A	1_62500000_62760000	0.26	1	0	A	1_57020000_57320000	0.3	0.4	0.6	NA	1_62140000_62480000	0.34	1	0	A	1_60540000_60880000	0.34	0.764706	0.235294	A
1_59640000_59900000	0.26	1	0	A	1_59660000_59900000	0.24	1	0	A	1_62780000_63100000	0.32	1	0	A	1_57340000_57540000	0.2	0.4	0.6	NA	1_62500000_62760000	0.26	0.846154	0.153846	A	1_61120000_61600000	0.48	0.541667	0.458333	NA
1_59900000_60340000	0.44	1	0	A	1_59920000_60500000	0.58	1	0	A	1_63160000_63780000	0.62	1	0	A	1_57560000_58380000	0.82	0.390244	0.609756	NA	1_62820000_63100000	0.28	0.857143	0.142857	A	1_61640000_61800000	0.16	1	0	A
1_60520000_60880000	0.36	1	0	A	1_60540000_60880000	0.34	1	0	A	1_63980000_64480000	0.5	1	0	A	1_58400000_58900000	0.5	0.24	0.76	B	1_63160000_63780000	0.62	0	1	B	1_61880000_62120000	0.24	0.833333	0.166667	A
1_61020000_61620000	0.6	1	0	A	1_60980000_61620000	0.64	1	0	A	1_64580000_65140000	0.56	1	0	A	1_58960000_59540000	0.58	0.758621	0.241379	A	1_63880000_64540000	0.66	0.333333	0.666667	NA	1_62140000_62440000	0.3	0.8	0.2	A
1_61640000_61740000	0.1	1	0	A	1_61640000_61740000	0.1	1	0	A	1_65160000_65320000	0.16	1	0	A	1_59640000_59900000	0.26	0.615385	0.384615	NA	1_64580000_65160000	0.58	0.793103	0.206897	A	1_62540000_62820000	0.28	0.428571	0.571429	NA
1_61800000_62120000	0.32	1	0	A	1_61820000_62120000	0.3	1	0	A	1_65400000_66460000	1.06	1	0	A	1_59920000_60340000	0.42	0.285714	0.714286	B	1_65180000_65320000	0.14	0.571429	0.428571	NA	1_62840000_63100000	0.26	0.692308	0.307692	NA
1_62140000_62480000	0.34	1	0	A	1_62140000_62480000	0.34	1	0	A	1_66560000_67180000	0.62	1	0	A	1_60360000_60480000	0.12	0.5	0.5	NA	1_65420000_66480000	1.06	0.981132	0.0188679	A	1_63160000_63780000	0.62	0.387097	0.612903	NA
1_62500000_62740000	0.24	1	0	A	1_62500000_62760000	0.26	1	0	A	1_67200000_67560000	0.36	1	0	A	1_60520000_60880000	0.36	0.833333	0.166667	A	1_66560000_67180000	0.62	1	0	A	1_63880000_64500000	0.62	0.516129	0.483871	NA
1_62820000_63100000	0.28	1	0	A	1_62920000_63120000	0.2	1	0	A	1_67580000_67980000	0.4	1	0	A	1_61140000_61600000	0.46	0.304348	0.695652	NA	1_67200000_67940000	0.74	1	0	A	1_64580000_65140000	0.56	0.5	0.5	NA
1_63180000_63780000	0.6	0.6	0.4	NA	1_63180000_63780000	0.6	0.866667	0.133333	A	1_68160000_68320000	0.16	1	0	A	1_61640000_61760000	0.12	0.666667	0.333333	NA	1_67960000_68400000	0.44	1	0	A	1_65160000_65320000	0.16	0.25	0.75	B
1_63980000_64500000	0.52	0.576923	0.423077	NA	1_63980000_64560000	0.58	1	0	A	1_68340000_68440000	0.1	1	0	A	1_61880000_62120000	0.24	0.666667	0.333333	NA	1_68540000_69000000	0.46	0.26087	0.73913	B	1_65420000_66460000	1.04	0.673077	0.326923	NA
1_64580000_65120000	0.54	0.814815	0.185185	A	1_64580000_65080000	0.5	0.92	0.08	A	1_68500000_69000000	0.5	1	0	A	1_62140000_62460000	0.32	0.6875	0.3125	NA	1_69080000_69800000	0.72	0.0555556	0.944444	B	1_66560000_67180000	0.62	0.612903	0.387097	NA
1_65160000_65300000	0.14	1	0	A	1_65180000_65420000	0.24	0.916667	0.0833333	A	1_69140000_69800000	0.66	1	0	A	1_62500000_62740000	0.24	0.666667	0.333333	NA	1_69820000_70180000	0.36	0.0555556	0.944444	B	1_67240000_67880000	0.64	0.8125	0.1875	A
1_65440000_66460000	1.02	0.72549	0.27451	A	1_65440000_66440000	1	0.8	0.2	A	1_69820000_70180000	0.36	1	0	A	1_62780000_62920000	0.14	0.714286	0.285714	A	1_70200000_70520000	0.32	0.75	0.25	A	1_67900000_68120000	0.22	1	0	A
1_66560000_67160000	0.6	1	0	A	1_66560000_66880000	0.32	1	0	A	1_70200000_70520000	0.32	1	0	A	1_62940000_63100000	0.16	0.75	0.25	A	1_70540000_70840000	0.3	0.133333	0.866667	B	1_68140000_68280000	0.14	1	0	A
1_67200000_67560000	0.36	1	0	A	1_66900000_67180000	0.28	0.928571	0.0714286	A	1_70540000_70860000	0.32	1	0	A	1_63160000_63960000	0.8	0.375	0.625	NA	1_70860000_71220000	0.36	0.833333	0.166667	A	1_68540000_69000000	0.46	0.521739	0.478261	NA
1_67580000_67880000	0.3	1	0	A	1_67200000_67560000	0.36	1	0	A	1_70860000_71300000	0.44	1	0	A	1_63980000_64500000	0.52	0.653846	0.346154	NA	1_71340000_71620000	0.28	1	0	A	1_69100000_69800000	0.7	0.285714	0.714286	B
1_68140000_68500000	0.36	1	0	A	1_67580000_67880000	0.3	1	0	A	1_71380000_71620000	0.24	0.916667	0.0833333	A	1_64580000_65140000	0.56	0.5	0.5	NA	1_71660000_71800000	0.14	1	0	A	1_69860000_70160000	0.3	0.6	0.4	NA
1_68520000_69000000	0.48	1	0	A	1_68020000_68320000	0.3	1	0	A	1_71660000_71800000	0.14	1	0	A	1_65160000_65320000	0.16	0.375	0.625	NA	1_71800000_72000000	0.2	1	0	A	1_70200000_70520000	0.32	0.6875	0.3125	NA
1_69140000_69800000	0.66	0.848485	0.151515	A	1_68340000_68520000	0.18	1	0	A	1_71800000_72000000	0.2	1	0	A	1_65400000_66460000	1.06	0.509434	0.490566	NA	1_72100000_72580000	0.48	0.916667	0.0833333	A	1_70540000_70840000	0.3	0.533333	0.466667	NA
1_69800000_70180000	0.38	0.947368	0.0526316	A	1_68540000_69000000	0.46	0.956522	0.0434783	A	1_72040000_72580000	0.54	1	0	A	1_66560000_67180000	0.62	0.677419	0.322581	NA	1_72620000_73160000	0.54	0.0740741	0.925926	B	1_70860000_71220000	0.36	0.722222	0.277778	A
1_70220000_70480000	0.26	1	0	A	1_69140000_69800000	0.66	0.969697	0.030303	A	1_72620000_73160000	0.54	1	0	A	1_67200000_67580000	0.38	0.578947	0.421053	NA	1_73180000_73340000	0.16	0.5	0.5	NA	1_71360000_71600000	0.24	0.75	0.25	A
1_70520000_70840000	0.32	1	0	A	1_69800000_70180000	0.38	1	0	A	1_73180000_73360000	0.18	1	0	A	1_67580000_67980000	0.4	0.6	0.4	NA	1_73360000_73680000	0.32	0.4375	0.5625	NA	1_71620000_71800000	0.18	0.777778	0.222222	A
1_70860000_71300000	0.44	1	0	A	1_70220000_70480000	0.26	1	0	A	1_73380000_73680000	0.3	1	0	A	1_68120000_68260000	0.14	1	0	A	1_73700000_74860000	1.16	0.0172414	0.982759	B	1_71800000_72000000	0.2	0.8	0.2	A
1_71340000_71620000	0.28	0.928571	0.0714286	A	1_70540000_70860000	0.32	1	0	A	1_73700000_74840000	1.14	0.842105	0.157895	A	1_68320000_68500000	0.18	0.777778	0.222222	A	1_74860000_75180000	0.32	0.5	0.5	NA	1_72100000_72580000	0.48	0.666667	0.333333	NA
1_71620000_71800000	0.18	1	0	A	1_70860000_71320000	0.46	1	0	A	1_74860000_75220000	0.36	0.833333	0.166667	A	1_68520000_69000000	0.48	0.666667	0.333333	NA	1_75220000_75580000	0.36	0.888889	0.111111	A	1_72620000_73160000	0.54	0.444444	0.555556	NA
1_71820000_72000000	0.18	1	0	A	1_71340000_71620000	0.28	1	0	A	1_75240000_75600000	0.36	0.888889	0.111111	A	1_69160000_69800000	0.64	0.28125	0.71875	B	1_75600000_75980000	0.38	0.368421	0.631579	NA	1_73180000_73280000	0.1	0.4	0.6	NA
1_72060000_72580000	0.52	0.961538	0.0384615	A	1_71660000_71800000	0.14	1	0	A	1_75620000_75980000	0.36	0.833333	0.166667	A	1_69820000_70180000	0.36	0.722222	0.277778	A	1_76000000_76260000	0.26	0	1	B	1_73360000_73680000	0.32	0.5625	0.4375	NA
1_72620000_73140000	0.52	1	0	A	1_71820000_72000000	0.18	1	0	A	1_76000000_76280000	0.28	0	1	B	1_70220000_70520000	0.3	0.666667	0.333333	NA	1_76280000_76560000	0.28	0.0714286	0.928571	B	1_73720000_74840000	1.12	0.446429	0.553571	NA
1_73160000_73340000	0.18	1	0	A	1_72040000_72580000	0.54	0.962963	0.037037	A	1_76300000_76540000	0.24	0.583333	0.416667	NA	1_70540000_70860000	0.32	0.625	0.375	NA	1_77120000_77400000	0.28	0.714286	0.285714	A	1_74860000_75180000	0.32	0.6875	0.3125	NA
1_73360000_73680000	0.32	1	0	A	1_72620000_73160000	0.54	1	0	A	1_77120000_77520000	0.4	0.9	0.1	A	1_70860000_71320000	0.46	0.73913	0.26087	A	1_77580000_77880000	0.3	1	0	A	1_75220000_75580000	0.36	0.555556	0.444444	NA
1_73680000_74840000	1.16	0.793103	0.206897	A	1_73360000_73660000	0.3	1	0	A	1_77540000_77880000	0.34	1	0	A	1_71380000_71600000	0.22	0.454545	0.545455	NA	1_78040000_78280000	0.24	1	0	A	1_75600000_75980000	0.38	0.315789	0.684211	NA
1_74860000_75220000	0.36	0.888889	0.111111	A	1_73680000_74840000	1.16	0.913793	0.0862069	A	1_78020000_78500000	0.48	0.958333	0.0416667	A	1_71660000_71800000	0.14	0.857143	0.142857	A	1_78300000_78780000	0.48	0.166667	0.833333	B	1_76000000_76280000	0.28	0	1	B
1_75240000_75400000	0.16	0.875	0.125	A	1_74860000_75400000	0.54	0.925926	0.0740741	A	1_78520000_78700000	0.18	0.888889	0.111111	A	1_71820000_72000000	0.18	0.555556	0.444444	NA	1_78800000_79080000	0.28	0	1	B	1_76300000_76480000	0.18	0.333333	0.666667	NA
1_75420000_75600000	0.18	0.888889	0.111111	A	1_75440000_75600000	0.16	1	0	A	1_78720000_79220000	0.5	0.64	0.36	NA	1_72040000_72580000	0.54	0.62963	0.37037	NA	1_79100000_79840000	0.74	0.0540541	0.945946	B	1_76520000_76640000	0.12	0	1	B
1_75620000_75980000	0.36	0.833333	0.166667	A	1_75620000_75880000	0.26	1	0	A	1_79300000_79820000	0.52	1	0	A	1_72640000_73160000	0.52	0.5	0.5	NA	1_79900000_80100000	0.2	1	0	A	1_76660000_77420000	0.76	0.210526	0.789474	B
1_76000000_76260000	0.26	0	1	B	1_76000000_76260000	0.26	0	1	B	1_79920000_80080000	0.16	1	0	A	1_73180000_73360000	0.18	0.666667	0.333333	NA	1_80200000_80620000	0.42	0.952381	0.047619	A	1_77520000_77860000	0.34	0.941176	0.0588235	A
1_76280000_76440000	0.16	0.75	0.25	A	1_76280000_76540000	0.26	0.538462	0.461538	NA	1_80180000_80640000	0.46	1	0	A	1_73380000_73680000	0.3	0.533333	0.466667	NA	1_80660000_80940000	0.28	1	0	A	1_78020000_78300000	0.28	0.642857	0.357143	NA
1_77140000_77400000	0.26	0.923077	0.0769231	A	1_77140000_77380000	0.24	1	0	A	1_80680000_80940000	0.26	1	0	A	1_73700000_74840000	1.14	0.491228	0.508772	NA	1_80960000_81200000	0.24	1	0	A	1_78320000_78740000	0.42	0.333333	0.666667	NA
1_77480000_77860000	0.38	1	0	A	1_77480000_77880000	0.4	1	0	A	1_80960000_81340000	0.38	1	0	A	1_74860000_75180000	0.32	0.75	0.25	A	1_81220000_81420000	0.2	1	0	A	1_78760000_79080000	0.32	0.3125	0.6875	NA
1_78040000_78480000	0.44	1	0	A	1_78040000_78500000	0.46	1	0	A	1_81400000_81720000	0.32	1	0	A	1_75220000_75440000	0.22	0.818182	0.181818	A	1_81460000_81580000	0.12	1	0	A	1_79100000_79220000	0.12	0.166667	0.833333	B
1_78500000_78720000	0.22	0.727273	0.272727	A	1_78700000_79220000	0.52	0.692308	0.307692	NA	1_81740000_82100000	0.36	0.944444	0.0555556	A	1_75480000_75620000	0.14	0.857143	0.142857	A	1_81640000_82060000	0.42	0	1	B	1_79300000_79840000	0.54	0.481481	0.518519	NA
1_78740000_79000000	0.26	0.307692	0.692308	NA	1_79300000_79820000	0.52	0.961538	0.0384615	A	1_82120000_82600000	0.48	0.958333	0.0416667	A	1_75640000_75980000	0.34	0.588235	0.411765	NA	1_82080000_82600000	0.52	0	1	B	1_79920000_80120000	0.2	0.7	0.3	NA
1_79300000_79820000	0.52	0.923077	0.0769231	A	1_79920000_80180000	0.26	1	0	A	1_82620000_83000000	0.38	0.947368	0.0526316	A	1_76000000_76260000	0.26	0	1	B	1_82620000_83020000	0.4	0	1	B	1_80140000_80620000	0.48	0.75	0.25	A
1_79900000_80180000	0.28	1	0	A	1_80200000_80660000	0.46	1	0	A	1_83020000_83200000	0.18	1	0	A	1_76280000_76480000	0.2	0.4	0.6	NA	1_83040000_83200000	0.16	0	1	B	1_80680000_80900000	0.22	1	0	A
1_80200000_80660000	0.46	1	0	A	1_80680000_80920000	0.24	1	0	A	1_83220000_83900000	0.68	1	0	A	1_77120000_77440000	0.32	0.6875	0.3125	NA	1_83220000_83980000	0.76	0.631579	0.368421	NA	1_80960000_81180000	0.22	0.636364	0.363636	NA
1_80680000_80940000	0.26	1	0	A	1_81000000_81140000	0.14	1	0	A	1_84040000_84220000	0.18	0	1	B	1_77580000_77860000	0.28	0.928571	0.0714286	A	1_84000000_84240000	0.24	0	1	B	1_81200000_81400000	0.2	0.9	0.1	A
1_80960000_81140000	0.18	1	0	A	1_81600000_81720000	0.12	0.833333	0.166667	A	1_84340000_84760000	0.42	1	0	A	1_78040000_78520000	0.48	0.708333	0.291667	A	1_84540000_84760000	0.22	1	0	A	1_81420000_81580000	0.16	0.375	0.625	NA
1_81720000_82060000	0.34	0.823529	0.176471	A	1_81740000_82080000	0.34	0.764706	0.235294	A	1_84780000_85220000	0.44	1	0	A	1_78540000_78660000	0.12	0.666667	0.333333	NA	1_84780000_85200000	0.42	1	0	A	1_81640000_82080000	0.44	0.318182	0.681818	NA
1_82080000_82600000	0.52	0.346154	0.653846	NA	1_82100000_82600000	0.5	0.4	0.6	NA	1_85280000_85620000	0.34	1	0	A	1_78720000_79220000	0.5	0.56	0.44	NA	1_85280000_85620000	0.34	1	0	A	1_82100000_82600000	0.5	0.2	0.8	B
1_82660000_83020000	0.36	0.944444	0.0555556	A	1_82600000_83000000	0.4	0.85	0.15	A	1_85720000_85960000	0.24	1	0	A	1_79300000_79840000	0.54	0.666667	0.333333	NA	1_85720000_86060000	0.34	1	0	A	1_82620000_83020000	0.4	0.35	0.65	NA
1_83040000_83200000	0.16	1	0	A	1_83040000_83200000	0.16	1	0	A	1_86080000_86420000	0.34	1	0	A	1_79920000_80180000	0.26	0.923077	0.0769231	A	1_86100000_86400000	0.3	0.733333	0.266667	A	1_83040000_83200000	0.16	0.25	0.75	B
1_83220000_83940000	0.72	0.944444	0.0555556	A	1_83220000_84000000	0.78	0.820513	0.179487	A	1_86480000_87120000	0.64	0.65625	0.34375	NA	1_80200000_80640000	0.44	0.863636	0.136364	A	1_86480000_87100000	0.62	0.193548	0.806452	B	1_83220000_84000000	0.78	0.282051	0.717949	B
1_83960000_84260000	0.3	0	1	B	1_84020000_84260000	0.24	0	1	B	1_87140000_87700000	0.56	0.392857	0.607143	NA	1_80680000_80940000	0.26	0.846154	0.153846	A	1_87120000_87700000	0.58	0	1	B	1_84020000_84120000	0.1	0	1	B
1_84520000_84760000	0.24	1	0	A	1_84280000_84520000	0.24	0.75	0.25	A	1_87720000_88260000	0.54	0.518519	0.481481	NA	1_80960000_81340000	0.38	0.684211	0.315789	NA	1_87780000_88260000	0.48	0.208333	0.791667	B	1_84280000_84760000	0.48	0.375	0.625	NA
1_84780000_85200000	0.42	1	0	A	1_84540000_84760000	0.22	1	0	A	1_88740000_89640000	0.9	0.0888889	0.911111	B	1_81400000_81720000	0.32	0.3125	0.6875	NA	1_88740000_89640000	0.9	0.0444444	0.955556	B	1_84780000_85200000	0.42	0.619048	0.380952	NA
1_85240000_85620000	0.38	1	0	A	1_84780000_85200000	0.42	1	0	A	1_89660000_90000000	0.34	0	1	B	1_81740000_82100000	0.36	0.444444	0.555556	NA	1_89660000_90060000	0.4	0.15	0.85	B	1_85280000_85620000	0.34	0.705882	0.294118	A
1_85680000_86060000	0.38	1	0	A	1_85280000_85620000	0.34	1	0	A	1_90060000_90740000	0.68	0	1	B	1_82120000_82600000	0.48	0.291667	0.708333	B	1_90080000_90720000	0.64	0	1	B	1_85700000_86060000	0.36	0.777778	0.222222	A
1_86080000_86460000	0.38	0.789474	0.210526	A	1_85700000_86060000	0.36	1	0	A	1_90860000_91000000	0.14	0	1	B	1_82640000_83020000	0.38	0.315789	0.684211	NA	1_90740000_91000000	0.26	0	1	B	1_86100000_86400000	0.3	0.6	0.4	NA
1_86480000_87120000	0.64	0.28125	0.71875	B	1_86100000_86420000	0.32	0.8125	0.1875	A	1_91020000_92140000	1.12	0	1	B	1_83040000_83200000	0.16	0.375	0.625	NA	1_91120000_92140000	1.02	0	1	B	1_86480000_87120000	0.64	0.28125	0.71875	B
1_87140000_87680000	0.54	0	1	B	1_86480000_86680000	0.2	0.8	0.2	A	1_92160000_92800000	0.64	0	1	B	1_83220000_83980000	0.76	0.526316	0.473684	NA	1_92160000_92640000	0.48	0	1	B	1_87140000_87700000	0.56	0.285714	0.714286	B
1_87700000_88420000	0.72	0.25	0.75	B	1_86760000_87120000	0.36	0	1	B	1_93000000_93140000	0.14	0.714286	0.285714	A	1_84000000_84120000	0.12	0	1	B	1_92660000_92800000	0.14	0.285714	0.714286	B	1_87760000_88300000	0.54	0.333333	0.666667	NA
1_88440000_88540000	0.1	0.4	0.6	NA	1_87140000_87680000	0.54	0	1	B	1_93180000_93900000	0.72	0.777778	0.222222	A	1_84260000_84500000	0.24	0.416667	0.583333	NA	1_93000000_93200000	0.2	1	0	A	1_88740000_89640000	0.9	0.266667	0.733333	B
1_88740000_88840000	0.1	1	0	A	1_87700000_88260000	0.56	0.0357143	0.964286	B	1_93920000_94280000	0.36	0.111111	0.888889	B	1_84520000_84760000	0.24	0.833333	0.166667	A	1_93220000_93720000	0.5	1	0	A	1_89660000_90000000	0.34	0.294118	0.705882	B
1_88840000_89620000	0.78	0.102564	0.897436	B	1_88460000_88720000	0.26	0.153846	0.846154	B	1_94340000_94460000	0.12	0	1	B	1_84780000_85240000	0.46	0.521739	0.478261	NA	1_93960000_94300000	0.34	0	1	B	1_90080000_90740000	0.66	0.0606061	0.939394	B
1_89660000_90020000	0.36	0.833333	0.166667	A	1_88740000_88840000	0.1	1	0	A	1_94480000_95380000	0.9	0	1	B	1_85380000_85660000	0.28	0.714286	0.285714	A	1_94320000_94500000	0.18	0	1	B	1_90760000_91000000	0.24	0	1	B
1_90080000_90720000	0.64	0	1	B	1_88860000_89640000	0.78	0.25641	0.74359	B	1_95440000_96840000	1.4	0	1	B	1_85680000_85960000	0.28	0.857143	0.142857	A	1_94520000_95440000	0.92	0	1	B	1_91120000_92140000	1.02	0.0588235	0.941176	B
1_91100000_92160000	1.06	0	1	B	1_89680000_90020000	0.34	0.529412	0.470588	NA	1_96940000_97440000	0.5	0	1	B	1_86100000_86420000	0.32	0.875	0.125	A	1_95460000_96820000	1.36	0	1	B	1_92160000_92640000	0.48	0.0416667	0.958333	B
1_92180000_92640000	0.46	0	1	B	1_90080000_90740000	0.66	0	1	B	1_97440000_97960000	0.52	0	1	B	1_86480000_86700000	0.22	0.727273	0.272727	A	1_96920000_97440000	0.52	0	1	B	1_92660000_92800000	0.14	0.571429	0.428571	NA
1_92660000_92800000	0.14	0.142857	0.857143	B	1_91120000_92140000	1.02	0	1	B	1_98000000_98780000	0.78	0	1	B	1_86760000_87120000	0.36	0.388889	0.611111	NA	1_97440000_97960000	0.52	0	1	B	1_93000000_93200000	0.2	0.8	0.2	A
1_92980000_93280000	0.3	1	0	A	1_92160000_92800000	0.64	0	1	B	1_98800000_99420000	0.62	0	1	B	1_87140000_87680000	0.54	0.222222	0.777778	B	1_98000000_99400000	1.4	0	1	B	1_93220000_93720000	0.5	0.6	0.4	NA
1_93300000_93720000	0.42	1	0	A	1_93000000_93140000	0.14	1	0	A	1_99440000_100080000	0.64	0	1	B	1_87700000_88420000	0.72	0.638889	0.361111	NA	1_99440000_100080000	0.64	0.78125	0.21875	A	1_93940000_94300000	0.36	0.388889	0.611111	NA
1_93940000_94260000	0.32	0.0625	0.9375	B	1_93240000_93700000	0.46	1	0	A	1_100100000_100640000	0.54	0	1	B	1_88440000_88740000	0.3	0.333333	0.666667	NA	1_100100000_100660000	0.56	0.892857	0.107143	A	1_94320000_94500000	0.18	0.111111	0.888889	B
1_94380000_94480000	0.1	0	1	B	1_93940000_94260000	0.32	0	1	B	1_100800000_101000000	0.2	0	1	B	1_88860000_89640000	0.78	0.410256	0.589744	NA	1_100800000_101980000	1.18	0	1	B	1_94520000_95440000	0.92	0	1	B
1_94500000_95400000	0.9	0	1	B	1_94300000_94460000	0.16	0	1	B	1_101020000_101920000	0.9	0	1	B	1_89660000_90020000	0.36	0.555556	0.444444	NA	1_102060000_102420000	0.36	0	1	B	1_95460000_96840000	1.38	0.0289855	0.971014	B
1_95420000_95900000	0.48	0	1	B	1_94480000_95400000	0.92	0	1	B	1_102060000_103820000	1.76	0	1	B	1_90080000_90720000	0.64	0.1875	0.8125	B	1_102440000_103800000	1.36	0	1	B	1_96920000_97440000	0.52	0	1	B
1_95920000_96800000	0.88	0	1	B	1_95420000_96820000	1.4	0	1	B	1_103860000_104320000	0.46	0	1	B	1_90740000_91020000	0.28	0	1	B	1_103820000_104300000	0.48	0.666667	0.333333	NA	1_97460000_97960000	0.5	0.28	0.72	B
1_96960000_97440000	0.48	0	1	B	1_96940000_97440000	0.5	0	1	B	1_104360000_104800000	0.44	0.0454545	0.954545	B	1_91140000_92140000	1	0.06	0.94	B	1_104320000_104820000	0.5	0.76	0.24	A	1_98000000_98780000	0.78	0.025641	0.974359	B
1_97460000_97960000	0.5	0	1	B	1_97440000_97960000	0.52	0	1	B	1_104820000_105320000	0.5	0.04	0.96	B	1_92160000_92800000	0.64	0.25	0.75	B	1_104840000_105300000	0.46	0.826087	0.173913	A	1_98800000_99420000	0.62	0.0645161	0.935484	B
1_98020000_98780000	0.76	0	1	B	1_98000000_98780000	0.78	0	1	B	1_105340000_106000000	0.66	0.909091	0.0909091	A	1_93000000_93120000	0.12	1	0	A	1_105340000_105860000	0.52	0.384615	0.615385	NA	1_99440000_100080000	0.64	0.4375	0.5625	NA
1_98800000_99400000	0.6	0	1	B	1_98800000_99400000	0.6	0	1	B	1_106040000_106360000	0.32	1	0	A	1_93220000_93900000	0.68	0.588235	0.411765	NA	1_105880000_106000000	0.12	1	0	A	1_100100000_100660000	0.56	0.535714	0.464286	NA
1_99440000_100080000	0.64	0.375	0.625	NA	1_99440000_100080000	0.64	0.125	0.875	B	1_106420000_106920000	0.5	1	0	A	1_93920000_94280000	0.36	0.555556	0.444444	NA	1_106020000_106400000	0.38	1	0	A	1_100800000_100940000	0.14	0	1	B
1_100100000_100660000	0.56	0.25	0.75	B	1_100100000_100660000	0.56	0.0714286	0.928571	B	1_106940000_107280000	0.34	1	0	A	1_94300000_94480000	0.18	0.333333	0.666667	NA	1_106420000_106900000	0.48	1	0	A	1_101000000_101940000	0.94	0.106383	0.893617	B
1_100800000_101980000	1.18	0	1	B	1_100800000_101980000	1.18	0	1	B	1_107320000_107920000	0.6	1	0	A	1_94500000_95420000	0.92	0	1	B	1_106920000_107180000	0.26	1	0	A	1_102060000_102420000	0.36	0	1	B
1_102080000_102420000	0.34	0	1	B	1_102080000_103280000	1.2	0	1	B	1_108000000_108300000	0.3	1	0	A	1_95440000_96880000	1.44	0	1	B	1_107300000_107920000	0.62	1	0	A	1_102440000_103800000	1.36	0.0147059	0.985294	B
1_102440000_103300000	0.86	0	1	B	1_103300000_103800000	0.5	0	1	B	1_108380000_108880000	0.5	1	0	A	1_96940000_97440000	0.5	0.24	0.76	B	1_108000000_108340000	0.34	0.941176	0.0588235	A	1_103840000_104300000	0.46	0.304348	0.695652	NA
1_103320000_103800000	0.48	0	1	B	1_103820000_104320000	0.5	0.08	0.92	B	1_108900000_109280000	0.38	1	0	A	1_97440000_97960000	0.52	0.192308	0.807692	B	1_108360000_108520000	0.16	1	0	A	1_104320000_104840000	0.52	0.5	0.5	NA
1_103820000_104300000	0.48	0.25	0.75	B	1_104340000_104800000	0.46	0	1	B	1_109320000_109660000	0.34	1	0	A	1_98000000_98780000	0.78	0.0512821	0.948718	B	1_108600000_108840000	0.24	0.0833333	0.916667	B	1_104860000_105300000	0.44	0.409091	0.590909	NA
1_104360000_104820000	0.46	0	1	B	1_104820000_105300000	0.48	0	1	B	1_109680000_110200000	0.52	1	0	A	1_98800000_99420000	0.62	0.322581	0.677419	NA	1_108860000_109320000	0.46	0.913043	0.0869565	A	1_105320000_105860000	0.54	0.37037	0.62963	NA
1_104840000_105300000	0.46	0.130435	0.869565	B	1_105340000_105840000	0.5	0.52	0.48	NA	1_110220000_110380000	0.16	1	0	A	1_99460000_100080000	0.62	0.451613	0.548387	NA	1_109340000_109720000	0.38	0.105263	0.894737	B	1_105900000_106000000	0.1	1	0	A
1_105340000_105840000	0.5	0.72	0.28	A	1_105860000_106000000	0.14	1	0	A	1_110580000_111040000	0.46	0.956522	0.0434783	A	1_100120000_100640000	0.52	0.423077	0.576923	NA	1_109740000_110200000	0.46	0	1	B	1_106020000_106360000	0.34	0.823529	0.176471	A
1_105860000_106000000	0.14	1	0	A	1_106020000_106420000	0.4	1	0	A	1_111060000_111340000	0.28	1	0	A	1_100800000_100920000	0.12	0.5	0.5	NA	1_110220000_110580000	0.36	0.888889	0.111111	A	1_106420000_106920000	0.5	0.84	0.16	A
1_106040000_106420000	0.38	1	0	A	1_106440000_106900000	0.46	1	0	A	1_111380000_111660000	0.28	0.857143	0.142857	A	1_101020000_102040000	1.02	0.117647	0.882353	B	1_110580000_111020000	0.44	0.909091	0.0909091	A	1_106940000_107260000	0.32	0.75	0.25	A
1_106440000_106580000	0.14	1	0	A	1_106920000_107260000	0.34	1	0	A	1_111680000_112100000	0.42	1	0	A	1_102060000_103800000	1.74	0.0114943	0.988506	B	1_111040000_111340000	0.3	1	0	A	1_107340000_107920000	0.58	0.793103	0.206897	A
1_106620000_106880000	0.26	1	0	A	1_107300000_107920000	0.62	1	0	A	1_112120000_112540000	0.42	1	0	A	1_103860000_104300000	0.44	0.318182	0.681818	NA	1_111420000_111640000	0.22	1	0	A	1_108000000_108340000	0.34	0.588235	0.411765	NA
1_106900000_107260000	0.36	1	0	A	1_108000000_108300000	0.3	1	0	A	1_112560000_113320000	0.76	1	0	A	1_104320000_104800000	0.48	0.416667	0.583333	NA	1_111660000_112100000	0.44	1	0	A	1_108360000_108560000	0.2	0.9	0.1	A
1_107320000_107920000	0.6	1	0	A	1_108360000_108540000	0.18	1	0	A	1_113340000_113580000	0.24	1	0	A	1_104820000_105320000	0.5	0.4	0.6	NA	1_112120000_112520000	0.4	1	0	A	1_108580000_108860000	0.28	0.5	0.5	NA
1_108000000_108540000	0.54	1	0	A	1_108560000_108880000	0.32	0.5625	0.4375	NA	1_113640000_114100000	0.46	1	0	A	1_105340000_106000000	0.66	0.454545	0.545455	NA	1_112540000_113200000	0.66	1	0	A	1_108880000_109320000	0.44	0.818182	0.181818	A
1_108560000_108880000	0.32	0.6875	0.3125	NA	1_108900000_109280000	0.38	0.947368	0.0526316	A	1_114260000_114540000	0.28	1	0	A	1_106040000_106340000	0.3	0.866667	0.133333	A	1_113220000_113620000	0.4	1	0	A	1_109340000_109660000	0.32	0.3125	0.6875	NA
1_108900000_109280000	0.38	1	0	A	1_109340000_109660000	0.32	0.375	0.625	NA	1_114560000_114860000	0.3	0.6	0.4	NA	1_106420000_106900000	0.48	0.791667	0.208333	A	1_113640000_114220000	0.58	1	0	A	1_109760000_110200000	0.44	0.318182	0.681818	NA
1_109320000_109660000	0.34	0.411765	0.588235	NA	1_109720000_110200000	0.48	0.416667	0.583333	NA	1_114880000_115460000	0.58	0.758621	0.241379	A	1_106920000_107280000	0.36	0.666667	0.333333	NA	1_114260000_114540000	0.28	0.928571	0.0714286	A	1_110220000_110560000	0.34	0.588235	0.411765	NA
1_109720000_110200000	0.48	0.291667	0.708333	B	1_110220000_110540000	0.32	1	0	A	1_115540000_115660000	0.12	0.333333	0.666667	NA	1_107320000_107920000	0.6	0.5	0.5	NA	1_114560000_114700000	0.14	0.428571	0.571429	NA	1_110580000_111020000	0.44	0.772727	0.227273	A
1_110220000_110560000	0.34	1	0	A	1_110580000_111020000	0.44	1	0	A	1_115680000_115900000	0.22	0.272727	0.727273	B	1_108000000_108300000	0.3	0.8	0.2	A	1_114800000_115320000	0.52	0	1	B	1_111060000_111340000	0.28	0.928571	0.0714286	A
1_110580000_111040000	0.46	0.956522	0.0434783	A	1_111060000_111340000	0.28	1	0	A	1_115920000_116120000	0.2	0.9	0.1	A	1_108400000_108880000	0.48	0.625	0.375	NA	1_115320000_115700000	0.38	0	1	B	1_111400000_111660000	0.26	1	0	A
1_111060000_111320000	0.26	1	0	A	1_111400000_111700000	0.3	1	0	A	1_116140000_116460000	0.32	0.8125	0.1875	A	1_108900000_109280000	0.38	0.684211	0.315789	NA	1_115720000_115900000	0.18	0.222222	0.777778	B	1_111680000_112060000	0.38	0.684211	0.315789	NA
1_111380000_111700000	0.32	0.9375	0.0625	A	1_111720000_112520000	0.8	1	0	A	1_116480000_116800000	0.32	1	0	A	1_109340000_109640000	0.3	0.466667	0.533333	NA	1_115920000_116120000	0.2	0.8	0.2	A	1_112140000_112520000	0.38	0.947368	0.0526316	A
1_111720000_112520000	0.8	1	0	A	1_112540000_113260000	0.72	1	0	A	1_116840000_117420000	0.58	0.931034	0.0689655	A	1_109700000_110200000	0.5	0.52	0.48	NA	1_116140000_116460000	0.32	0.3125	0.6875	NA	1_112540000_113200000	0.66	0.69697	0.30303	NA
1_112580000_113280000	0.7	1	0	A	1_113360000_113620000	0.26	1	0	A	1_117460000_118260000	0.8	0.05	0.95	B	1_110220000_110420000	0.2	0.8	0.2	A	1_116480000_116820000	0.34	0	1	B	1_113220000_113620000	0.4	1	0	A
1_113360000_113620000	0.26	1	0	A	1_113640000_114120000	0.48	1	0	A	1_118280000_119180000	0.9	0.177778	0.822222	B	1_110580000_111040000	0.46	0.695652	0.304348	NA	1_116840000_117420000	0.58	0.310345	0.689655	NA	1_113640000_114180000	0.54	0.925926	0.0740741	A
1_113640000_114100000	0.46	1	0	A	1_114280000_114540000	0.26	0.923077	0.0769231	A	1_119200000_119460000	0.26	0.846154	0.153846	A	1_111060000_111320000	0.26	0.615385	0.384615	NA	1_117480000_118300000	0.82	0	1	B	1_114260000_114520000	0.26	0.615385	0.384615	NA
1_114280000_114560000	0.28	0.928571	0.0714286	A	1_114560000_114700000	0.14	0.142857	0.857143	B	1_119700000_120440000	0.74	1	0	A	1_111380000_111660000	0.28	0.857143	0.142857	A	1_118320000_119200000	0.88	0	1	B	1_114540000_114760000	0.22	0.272727	0.727273	B
1_114580000_114680000	0.1	0.4	0.6	NA	1_114780000_115460000	0.68	0.352941	0.647059	NA	1_120520000_121240000	0.72	1	0	A	1_111680000_112080000	0.4	0.55	0.45	NA	1_119240000_119440000	0.2	0.9	0.1	A	1_114780000_115360000	0.58	0.62069	0.37931	NA
1_114800000_115460000	0.66	0.151515	0.848485	B	1_115460000_115640000	0.18	0.222222	0.777778	B	1_121360000_121660000	0.3	1	0	A	1_112100000_112520000	0.42	0.619048	0.380952	NA	1_119660000_119780000	0.12	1	0	A	1_115580000_115920000	0.34	0.0588235	0.941176	B
1_115460000_115660000	0.2	0.3	0.7	NA	1_115660000_115760000	0.1	0	1	B	1_121700000_122060000	0.36	1	0	A	1_112540000_113300000	0.76	0.657895	0.342105	NA	1_119800000_120440000	0.64	0.15625	0.84375	B	1_115920000_116120000	0.2	0.8	0.2	A
1_115740000_115900000	0.16	0	1	B	1_115760000_116140000	0.38	0.157895	0.842105	B	1_122080000_122340000	0.26	1	0	A	1_113320000_113580000	0.26	1	0	A	1_120520000_121240000	0.72	0.861111	0.138889	A	1_116140000_116400000	0.26	0.538462	0.461538	NA
1_115920000_116140000	0.22	0.545455	0.454545	NA	1_116160000_116820000	0.66	0.393939	0.606061	NA	1_122360000_122800000	0.44	1	0	A	1_113640000_114120000	0.48	0.625	0.375	NA	1_121340000_121700000	0.36	1	0	A	1_116480000_116820000	0.34	0.705882	0.294118	A
1_116160000_116460000	0.3	0.2	0.8	B	1_116840000_117440000	0.6	0.6	0.4	NA	1_122860000_123200000	0.34	1	0	A	1_114280000_114540000	0.26	0.692308	0.307692	NA	1_121840000_122080000	0.24	1	0	A	1_116840000_117420000	0.58	0.482759	0.517241	NA
1_116480000_116800000	0.32	0	1	B	1_117480000_118240000	0.76	0	1	B	1_123280000_123500000	0.22	1	0	A	1_114560000_114800000	0.24	0.583333	0.416667	NA	1_122080000_122320000	0.24	1	0	A	1_117460000_118280000	0.82	0.317073	0.682927	NA
1_116880000_117420000	0.54	0.407407	0.592593	NA	1_118260000_119180000	0.92	0	1	B	1_123520000_124340000	0.82	0.926829	0.0731707	A	1_114880000_115460000	0.58	0.827586	0.172414	A	1_122360000_122840000	0.48	1	0	A	1_118300000_119180000	0.88	0.204545	0.795455	B
1_117460000_118240000	0.78	0	1	B	1_119200000_119460000	0.26	0.0769231	0.923077	B	1_124440000_124880000	0.44	0.636364	0.363636	NA	1_115560000_115660000	0.1	0	1	B	1_122860000_123200000	0.34	0.117647	0.882353	B	1_119200000_119460000	0.26	0.538462	0.461538	NA
1_118260000_119200000	0.94	0	1	B	1_119780000_120440000	0.66	0.424242	0.575758	NA	1_124880000_125380000	0.5	0.36	0.64	NA	1_115680000_115900000	0.22	0.636364	0.363636	NA	1_123220000_123540000	0.32	0.625	0.375	NA	1_119660000_119780000	0.12	0.833333	0.166667	A
1_119240000_119420000	0.18	0.777778	0.222222	A	1_120520000_121220000	0.7	0.828571	0.171429	A	1_125380000_125720000	0.34	0.235294	0.764706	B	1_115920000_116140000	0.22	0.909091	0.0909091	A	1_123560000_124120000	0.56	0.0357143	0.964286	B	1_119800000_120420000	0.62	0.548387	0.451613	NA
1_119780000_120420000	0.64	0.5	0.5	NA	1_121240000_121680000	0.44	1	0	A	1_125740000_126240000	0.5	0.36	0.64	NA	1_116160000_116800000	0.64	0.78125	0.21875	A	1_124160000_124340000	0.18	1	0	A	1_120520000_121220000	0.7	0.657143	0.342857	NA
1_120520000_121240000	0.72	0.777778	0.222222	A	1_121700000_122080000	0.38	1	0	A	1_126360000_127020000	0.66	0	1	B	1_116860000_117380000	0.52	0.730769	0.269231	A	1_124440000_124880000	0.44	0.818182	0.181818	A	1_121340000_121680000	0.34	0.705882	0.294118	A
1_121240000_121680000	0.44	1	0	A	1_122080000_122320000	0.24	1	0	A	1_127040000_127480000	0.44	0	1	B	1_117480000_118260000	0.78	0.410256	0.589744	NA	1_124900000_125360000	0.46	0.0869565	0.913043	B	1_121820000_122060000	0.24	0.666667	0.333333	NA
1_121700000_122060000	0.36	1	0	A	1_122360000_122840000	0.48	1	0	A	1_127520000_128180000	0.66	0	1	B	1_118280000_119160000	0.88	0.431818	0.568182	NA	1_125380000_125720000	0.34	1	0	A	1_122080000_122320000	0.24	0.833333	0.166667	A
1_122080000_122340000	0.26	1	0	A	1_122860000_123200000	0.34	1	0	A	1_128200000_129360000	1.16	0	1	B	1_119180000_119460000	0.28	0.714286	0.285714	A	1_125800000_126240000	0.44	0.909091	0.0909091	A	1_122360000_122840000	0.48	0.625	0.375	NA
1_122360000_122820000	0.46	1	0	A	1_123240000_123480000	0.24	1	0	A	1_129380000_129780000	0.4	0	1	B	1_119700000_120440000	0.74	0.540541	0.459459	NA	1_126400000_127020000	0.62	0.967742	0.0322581	A	1_122860000_123180000	0.32	0.3125	0.6875	NA
1_123000000_123200000	0.2	1	0	A	1_123540000_124380000	0.84	0.97619	0.0238095	A	1_129920000_130340000	0.42	0.190476	0.809524	B	1_120520000_121220000	0.7	0.657143	0.342857	NA	1_127040000_127480000	0.44	0	1	B	1_123280000_123480000	0.2	0.5	0.5	NA
1_123220000_123460000	0.24	1	0	A	1_124440000_124880000	0.44	0.909091	0.0909091	A	1_130420000_131380000	0.96	0.104167	0.895833	B	1_121360000_121660000	0.3	0.866667	0.133333	A	1_127540000_128120000	0.58	0	1	B	1_123540000_124120000	0.58	0.344828	0.655172	NA
1_123520000_124160000	0.64	0.84375	0.15625	A	1_124880000_125360000	0.48	0.708333	0.291667	A	1_131760000_131880000	0.12	1	0	A	1_121700000_122060000	0.36	0.944444	0.0555556	A	1_128140000_129360000	1.22	0	1	B	1_124160000_124340000	0.18	0.111111	0.888889	B
1_124180000_124380000	0.2	0.9	0.1	A	1_125500000_125740000	0.24	0.166667	0.833333	B	1_131900000_132600000	0.7	1	0	A	1_122080000_122320000	0.24	0.833333	0.166667	A	1_129380000_129780000	0.4	0.05	0.95	B	1_124440000_124880000	0.44	0.5	0.5	NA
1_124440000_124880000	0.44	0.909091	0.0909091	A	1_125760000_126240000	0.48	0	1	B	1_132620000_133180000	0.56	0.964286	0.0357143	A	1_122360000_122800000	0.44	0.5	0.5	NA	1_129940000_130360000	0.42	0.47619	0.52381	NA	1_124880000_125360000	0.48	0.25	0.75	B
1_124880000_125360000	0.48	0.916667	0.0833333	A	1_126360000_127020000	0.66	0	1	B	1_133240000_133820000	0.58	1	0	A	1_122860000_123200000	0.34	0.882353	0.117647	A	1_130620000_131360000	0.74	0.162162	0.837838	B	1_125380000_125720000	0.34	0.529412	0.470588	NA
1_125500000_125760000	0.26	0.538462	0.461538	NA	1_127020000_127480000	0.46	0	1	B	1_133960000_134360000	0.4	1	0	A	1_123280000_123480000	0.2	0.7	0.3	NA	1_131400000_131900000	0.5	1	0	A	1_125780000_126240000	0.46	0.565217	0.434783	NA
1_125780000_126240000	0.46	0.0434783	0.956522	B	1_127500000_128160000	0.66	0	1	B	1_134440000_134860000	0.42	1	0	A	1_123500000_124180000	0.68	0.441176	0.558824	NA	1_131920000_132620000	0.7	0.0285714	0.971429	B	1_126400000_127020000	0.62	0.419355	0.580645	NA
1_126380000_127020000	0.64	0.15625	0.84375	B	1_128180000_129340000	1.16	0	1	B	1_134900000_135020000	0.12	1	0	A	1_124200000_124380000	0.18	0.444444	0.555556	NA	1_132640000_133180000	0.54	0.407407	0.592593	NA	1_127040000_127460000	0.42	0.142857	0.857143	B
1_127040000_127480000	0.44	0	1	B	1_129360000_129800000	0.44	0	1	B	1_135340000_136340000	1	0.08	0.92	B	1_124440000_124880000	0.44	0.545455	0.454545	NA	1_133240000_133820000	0.58	1	0	A	1_127540000_128120000	0.58	0.0344828	0.965517	B
1_127540000_128140000	0.6	0	1	B	1_129920000_130340000	0.42	0.428571	0.571429	NA	1_136440000_136900000	0.46	1	0	A	1_124880000_125380000	0.5	0.36	0.64	NA	1_133960000_134360000	0.4	0.35	0.65	NA	1_128140000_129360000	1.22	0	1	B
1_128160000_128640000	0.48	0	1	B	1_130420000_130540000	0.12	0.333333	0.666667	NA	1_136920000_137580000	0.66	1	0	A	1_125520000_125720000	0.2	0.5	0.5	NA	1_134440000_134800000	0.36	1	0	A	1_129380000_129780000	0.4	0.15	0.85	B
1_128660000_129340000	0.68	0	1	B	1_130600000_131220000	0.62	0	1	B	1_137760000_138260000	0.5	1	0	A	1_125740000_126240000	0.5	0.6	0.4	NA	1_134820000_135300000	0.48	0.916667	0.0833333	A	1_129920000_130360000	0.44	0.181818	0.818182	B
1_129360000_129780000	0.42	0	1	B	1_131260000_131400000	0.14	1	0	A	1_138280000_138680000	0.4	1	0	A	1_126400000_127020000	0.62	0.387097	0.612903	NA	1_135360000_136340000	0.98	0	1	B	1_130620000_131360000	0.74	0.135135	0.864865	B
1_129920000_130380000	0.46	0.695652	0.304348	NA	1_131760000_131900000	0.14	1	0	A	1_138920000_139160000	0.24	1	0	A	1_127040000_127480000	0.44	0.136364	0.863636	B	1_136360000_136880000	0.52	0.923077	0.0769231	A	1_131400000_131700000	0.3	0.733333	0.266667	A
1_130580000_131220000	0.64	0.125	0.875	B	1_131920000_132620000	0.7	0.971429	0.0285714	A	1_139280000_139600000	0.32	1	0	A	1_127500000_128180000	0.68	0	1	B	1_136960000_137560000	0.6	0.433333	0.566667	NA	1_131920000_132620000	0.7	0.285714	0.714286	B
1_131240000_131380000	0.14	1	0	A	1_132620000_133180000	0.56	1	0	A	1_139620000_140160000	0.54	1	0	A	1_128200000_129360000	1.16	0	1	B	1_137580000_137760000	0.18	0.555556	0.444444	NA	1_132640000_133180000	0.54	0.555556	0.444444	NA
1_131700000_131920000	0.22	1	0	A	1_133240000_133960000	0.72	1	0	A	1_140180000_140400000	0.22	1	0	A	1_129380000_129800000	0.42	0.238095	0.761905	B	1_137800000_138160000	0.36	1	0	A	1_133240000_133800000	0.56	0.785714	0.214286	A
1_131940000_132620000	0.68	0.5	0.5	NA	1_133980000_134360000	0.38	1	0	A	1_140420000_140700000	0.28	0.785714	0.214286	A	1_129940000_130340000	0.4	0.4	0.6	NA	1_138300000_138680000	0.38	1	0	A	1_133960000_134360000	0.4	0.6	0.4	NA
1_132640000_133160000	0.52	1	0	A	1_134440000_134800000	0.36	1	0	A	1_140800000_141260000	0.46	0	1	B	1_130440000_130560000	0.12	0.666667	0.333333	NA	1_138900000_139120000	0.22	0.909091	0.0909091	A	1_134440000_134800000	0.36	0.833333	0.166667	A
1_133220000_133960000	0.74	1	0	A	1_134820000_135240000	0.42	1	0	A	1_141280000_141560000	0.28	0	1	B	1_130600000_131380000	0.78	0.410256	0.589744	NA	1_139140000_139280000	0.14	1	0	A	1_134820000_135240000	0.42	0.809524	0.190476	A
1_133980000_134360000	0.38	1	0	A	1_135340000_136320000	0.98	0.102041	0.897959	B	1_141600000_142280000	0.68	0	1	B	1_131400000_131680000	0.28	0.928571	0.0714286	A	1_139300000_139600000	0.3	0.333333	0.666667	NA	1_135380000_136340000	0.96	0.25	0.75	B
1_134440000_134780000	0.34	1	0	A	1_136360000_136880000	0.52	1	0	A	1_142300000_144220000	1.92	0	1	B	1_131760000_131880000	0.12	1	0	A	1_139620000_140140000	0.52	0.769231	0.230769	A	1_136400000_136900000	0.5	0.6	0.4	NA
1_134800000_135060000	0.26	1	0	A	1_136960000_137580000	0.62	1	0	A	1_144240000_144660000	0.42	0.761905	0.238095	A	1_131900000_132600000	0.7	0.771429	0.228571	A	1_140180000_140420000	0.24	1	0	A	1_136960000_137560000	0.6	0.633333	0.366667	NA
1_135340000_136320000	0.98	0.183673	0.816327	B	1_137600000_137740000	0.14	0.428571	0.571429	NA	1_144680000_145080000	0.4	0.75	0.25	A	1_132620000_133200000	0.58	0.724138	0.275862	A	1_140440000_140760000	0.32	1	0	A	1_137580000_137760000	0.18	0.555556	0.444444	NA
1_136360000_136880000	0.52	1	0	A	1_137760000_138160000	0.4	1	0	A	1_145120000_145400000	0.28	0.928571	0.0714286	A	1_133220000_133820000	0.6	1	0	A	1_140800000_141260000	0.46	0	1	B	1_137800000_138160000	0.36	0.944444	0.0555556	A
1_136940000_137560000	0.62	1	0	A	1_138300000_138700000	0.4	1	0	A	1_145420000_145920000	0.5	1	0	A	1_133960000_134340000	0.38	0.736842	0.263158	A	1_141280000_141500000	0.22	0	1	B	1_138300000_138680000	0.38	0.842105	0.157895	A
1_137580000_137760000	0.18	0.555556	0.444444	NA	1_138840000_139080000	0.24	1	0	A	1_146040000_146280000	0.24	1	0	A	1_134440000_134820000	0.38	0.789474	0.210526	A	1_141640000_142280000	0.64	0.03125	0.96875	B	1_138940000_139120000	0.18	0.555556	0.444444	NA
1_137800000_138160000	0.36	1	0	A	1_139280000_139620000	0.34	1	0	A	1_146300000_146560000	0.26	1	0	A	1_134840000_135020000	0.18	0.888889	0.111111	A	1_142300000_144220000	1.92	0.0104167	0.989583	B	1_139140000_139280000	0.14	0.857143	0.142857	A
1_138300000_138660000	0.36	1	0	A	1_139640000_140160000	0.52	0.884615	0.115385	A	1_146600000_146940000	0.34	1	0	A	1_135380000_136340000	0.96	0.416667	0.583333	NA	1_144320000_144620000	0.3	0.133333	0.866667	B	1_139300000_139600000	0.3	0.4	0.6	NA
1_139300000_139600000	0.3	1	0	A	1_140180000_140300000	0.12	1	0	A	1_146960000_147380000	0.42	1	0	A	1_136520000_136920000	0.4	0.75	0.25	A	1_144640000_145100000	0.46	0	1	B	1_139620000_140140000	0.52	0.346154	0.653846	NA
1_139620000_140140000	0.52	1	0	A	1_140400000_140760000	0.36	0.944444	0.0555556	A	1_147400000_147860000	0.46	0.826087	0.173913	A	1_136940000_137580000	0.64	0.78125	0.21875	A	1_145400000_145900000	0.5	0.52	0.48	NA	1_140160000_140400000	0.24	0.583333	0.416667	NA
1_140160000_140400000	0.24	1	0	A	1_140820000_141280000	0.46	0	1	B	1_147920000_148680000	0.76	0	1	B	1_137600000_137740000	0.14	0.142857	0.857143	B	1_146040000_146220000	0.18	1	0	A	1_140420000_140740000	0.32	0.75	0.25	A
1_140420000_140740000	0.32	1	0	A	1_141420000_141580000	0.16	0	1	B	1_148720000_149280000	0.56	0	1	B	1_137780000_138160000	0.38	0.947368	0.0526316	A	1_146320000_146560000	0.24	1	0	A	1_140780000_141260000	0.48	0.375	0.625	NA
1_140800000_141260000	0.46	0	1	B	1_141600000_142280000	0.68	0	1	B	1_149300000_149480000	0.18	0	1	B	1_138300000_138680000	0.38	0.947368	0.0526316	A	1_146620000_146940000	0.32	1	0	A	1_141280000_141520000	0.24	0.0833333	0.916667	B
1_141280000_141520000	0.24	0	1	B	1_142300000_144220000	1.92	0	1	B	1_149500000_150820000	1.32	0	1	B	1_138900000_139120000	0.22	0.909091	0.0909091	A	1_146980000_147280000	0.3	0.133333	0.866667	B	1_141620000_142260000	0.64	0.25	0.75	B
1_141600000_142280000	0.68	0	1	B	1_144240000_144660000	0.42	0.142857	0.857143	B	1_150820000_151600000	0.78	0	1	B	1_139280000_139600000	0.32	0.6875	0.3125	NA	1_147400000_147900000	0.5	0.72	0.28	A	1_142280000_144220000	1.94	0.185567	0.814433	B
1_142300000_143300000	1	0	1	B	1_144680000_145080000	0.4	0	1	B	1_151620000_152160000	0.54	0	1	B	1_139620000_140140000	0.52	0.653846	0.346154	NA	1_147920000_148700000	0.78	0	1	B	1_144300000_144640000	0.34	0.294118	0.705882	B
1_143320000_144200000	0.88	0	1	B	1_145120000_145340000	0.22	0.181818	0.818182	B	1_152160000_153780000	1.62	0	1	B	1_140160000_140400000	0.24	0.583333	0.416667	NA	1_148720000_149280000	0.56	0	1	B	1_144660000_145100000	0.44	0.272727	0.727273	B
1_144300000_144660000	0.36	0.0555556	0.944444	B	1_145420000_145920000	0.5	0.52	0.48	NA	1_153800000_154500000	0.7	0.0571429	0.942857	B	1_140420000_140700000	0.28	0.714286	0.285714	A	1_149300000_149420000	0.12	0	1	B	1_145120000_145400000	0.28	0.428571	0.571429	NA
1_144680000_145080000	0.4	0	1	B	1_146040000_146280000	0.24	1	0	A	1_154520000_155200000	0.68	0.529412	0.470588	NA	1_140800000_141260000	0.46	0.304348	0.695652	NA	1_149520000_150800000	1.28	0	1	B	1_145420000_145920000	0.5	0.52	0.48	NA
1_145100000_145340000	0.24	0.0833333	0.916667	B	1_146300000_146600000	0.3	1	0	A	1_155220000_155420000	0.2	1	0	A	1_141280000_141580000	0.3	0.133333	0.866667	B	1_150820000_151600000	0.78	0	1	B	1_146320000_146560000	0.24	0.666667	0.333333	NA
1_145420000_145920000	0.5	0.88	0.12	A	1_146620000_146940000	0.32	1	0	A	1_155460000_155840000	0.38	1	0	A	1_141640000_142280000	0.64	0	1	B	1_151620000_152160000	0.54	0	1	B	1_146620000_146940000	0.32	0.4375	0.5625	NA
1_146000000_146280000	0.28	1	0	A	1_146960000_147300000	0.34	1	0	A	1_155860000_156200000	0.34	0.941176	0.0588235	A	1_142300000_144220000	1.92	0.0208333	0.979167	B	1_152240000_153760000	1.52	0	1	B	1_146960000_147320000	0.36	0.722222	0.277778	A
1_146300000_146560000	0.26	1	0	A	1_147480000_147840000	0.36	0.888889	0.111111	A	1_156540000_157200000	0.66	1	0	A	1_144240000_144660000	0.42	0.714286	0.285714	A	1_154040000_154500000	0.46	0.956522	0.0434783	A	1_147400000_147900000	0.5	0.44	0.56	NA
1_146620000_146940000	0.32	1	0	A	1_147920000_148680000	0.76	0	1	B	1_157220000_157600000	0.38	1	0	A	1_144680000_145080000	0.4	0.65	0.35	NA	1_154540000_155400000	0.86	0	1	B	1_147920000_148680000	0.76	0.0526316	0.947368	B
1_146980000_147300000	0.32	0.9375	0.0625	A	1_148700000_149260000	0.56	0	1	B	1_157620000_158860000	1.24	0	1	B	1_145120000_145380000	0.26	0.538462	0.461538	NA	1_155440000_155840000	0.4	0.95	0.05	A	1_148700000_149260000	0.56	0.142857	0.857143	B
1_147600000_147860000	0.26	0.923077	0.0769231	A	1_149300000_149480000	0.18	0.111111	0.888889	B	1_158880000_159380000	0.5	0	1	B	1_145420000_145940000	0.52	0.692308	0.307692	NA	1_155860000_156180000	0.32	0.75	0.25	A	1_149300000_149420000	0.12	0.166667	0.833333	B
1_147920000_148720000	0.8	0	1	B	1_149500000_150140000	0.64	0	1	B	1_159400000_160420000	1.02	0	1	B	1_146080000_146280000	0.2	1	0	A	1_156420000_156560000	0.14	1	0	A	1_149520000_150800000	1.28	0.1875	0.8125	B
1_148740000_149260000	0.52	0	1	B	1_150160000_150820000	0.66	0	1	B	1_160440000_160880000	0.44	0	1	B	1_146300000_146560000	0.26	1	0	A	1_156580000_157200000	0.62	0.870968	0.129032	A	1_150820000_151600000	0.78	0.0769231	0.923077	B
1_149320000_149480000	0.16	0.125	0.875	B	1_150840000_151600000	0.76	0	1	B	1_160900000_163000000	2.1	0	1	B	1_146600000_146940000	0.34	0.882353	0.117647	A	1_157220000_157620000	0.4	0.9	0.1	A	1_151620000_152160000	0.54	0.259259	0.740741	B
1_149500000_150140000	0.64	0	1	B	1_151620000_152180000	0.56	0	1	B	1_163020000_163520000	0.5	0	1	B	1_146980000_147320000	0.34	0.823529	0.176471	A	1_157640000_157980000	0.34	0	1	B	1_152180000_153760000	1.58	0.164557	0.835443	B
1_150160000_150820000	0.66	0	1	B	1_152200000_153800000	1.6	0	1	B	1_163580000_164000000	0.42	0	1	B	1_147400000_147840000	0.44	0.636364	0.363636	NA	1_158000000_158620000	0.62	0	1	B	1_154040000_154500000	0.46	0.565217	0.434783	NA
1_150840000_151600000	0.76	0	1	B	1_153820000_154420000	0.6	0	1	B	1_164020000_164880000	0.86	0	1	B	1_147920000_148680000	0.76	0.0526316	0.947368	B	1_158640000_158860000	0.22	0	1	B	1_154520000_155200000	0.68	0.205882	0.794118	B
1_151640000_152180000	0.54	0	1	B	1_154500000_155220000	0.72	0.333333	0.666667	NA	1_164900000_166800000	1.9	0	1	B	1_148720000_149280000	0.56	0.25	0.75	B	1_159380000_160340000	0.96	0	1	B	1_155220000_155400000	0.18	0.111111	0.888889	B
1_152200000_152820000	0.62	0	1	B	1_155260000_155380000	0.12	0.333333	0.666667	NA	1_166820000_167080000	0.26	0	1	B	1_149300000_149480000	0.18	0.555556	0.444444	NA	1_160360000_161900000	1.54	0	1	B	1_155460000_155840000	0.38	0.684211	0.315789	NA
1_152840000_153080000	0.24	0	1	B	1_155420000_155860000	0.44	1	0	A	1_167240000_167660000	0.42	1	0	A	1_149500000_150800000	1.3	0	1	B	1_161920000_162480000	0.56	0	1	B	1_155860000_156200000	0.34	0.411765	0.588235	NA
1_153100000_153800000	0.7	0	1	B	1_155880000_156180000	0.3	1	0	A	1_167720000_168500000	0.78	1	0	A	1_150820000_151600000	0.78	0	1	B	1_162500000_162960000	0.46	0	1	B	1_156420000_156560000	0.14	0.428571	0.571429	NA
1_153820000_154400000	0.58	0.103448	0.896552	B	1_156540000_157200000	0.66	1	0	A	1_168500000_168960000	0.46	1	0	A	1_151620000_152160000	0.54	0	1	B	1_163020000_163540000	0.52	0	1	B	1_156580000_157200000	0.62	0.354839	0.645161	NA
1_154520000_155220000	0.7	0.257143	0.742857	B	1_157220000_157600000	0.38	0.894737	0.105263	A	1_169100000_169420000	0.32	1	0	A	1_152160000_153760000	1.6	0	1	B	1_163560000_164000000	0.44	0.0454545	0.954545	B	1_157220000_157620000	0.4	0.75	0.25	A
1_155260000_155380000	0.12	0.833333	0.166667	A	1_157620000_158040000	0.42	0	1	B	1_169440000_170000000	0.56	1	0	A	1_153780000_154500000	0.72	0.416667	0.583333	NA	1_164020000_164920000	0.9	0	1	B	1_157640000_158900000	1.26	0.285714	0.714286	B
1_155420000_155840000	0.42	1	0	A	1_158060000_158860000	0.8	0	1	B	1_170160000_170540000	0.38	1	0	A	1_154520000_155200000	0.68	0.382353	0.617647	NA	1_164940000_166820000	1.88	0	1	B	1_158920000_159280000	0.36	0.277778	0.722222	B
1_155880000_156360000	0.48	1	0	A	1_158860000_159380000	0.52	0	1	B	1_170680000_171400000	0.72	0.972222	0.0277778	A	1_155220000_155420000	0.2	0.7	0.3	NA	1_166840000_167000000	0.16	0.125	0.875	B	1_159400000_160360000	0.96	0.0208333	0.979167	B
1_156380000_156480000	0.1	1	0	A	1_159400000_160400000	1	0	1	B	1_171460000_171800000	0.34	1	0	A	1_155460000_155840000	0.38	0.842105	0.157895	A	1_167240000_167720000	0.48	0.958333	0.0416667	A	1_160380000_162960000	2.58	0.131783	0.868217	B
1_156560000_157220000	0.66	1	0	A	1_160420000_161300000	0.88	0	1	B	1_171820000_172260000	0.44	1	0	A	1_155860000_156200000	0.34	0.764706	0.235294	A	1_167740000_168480000	0.74	0.621622	0.378378	NA	1_163020000_163500000	0.48	0.0416667	0.958333	B
1_157240000_157600000	0.36	0.944444	0.0555556	A	1_161320000_162340000	1.02	0	1	B	1_172260000_172560000	0.3	1	0	A	1_156540000_157200000	0.66	0.484848	0.515152	NA	1_168500000_169100000	0.6	1	0	A	1_163540000_164000000	0.46	0.26087	0.73913	B
1_157620000_158020000	0.4	0	1	B	1_162360000_162980000	0.62	0	1	B	1_172820000_173280000	0.46	1	0	A	1_157220000_157600000	0.38	0.842105	0.157895	A	1_169120000_169440000	0.32	0.9375	0.0625	A	1_164020000_164880000	0.86	0.139535	0.860465	B
1_158040000_158860000	0.82	0	1	B	1_163000000_163500000	0.5	0	1	B	1_173360000_173660000	0.3	1	0	A	1_157620000_158860000	1.24	0.0322581	0.967742	B	1_169460000_169560000	0.1	1	0	A	1_165220000_166820000	1.6	0.1875	0.8125	B
1_158880000_159400000	0.52	0	1	B	1_163580000_164000000	0.42	0.0952381	0.904762	B	1_173680000_173980000	0.3	1	0	A	1_158880000_159380000	0.5	0	1	B	1_169640000_170000000	0.36	0.777778	0.222222	A	1_166840000_167040000	0.2	0.2	0.8	B
1_159420000_160400000	0.98	0	1	B	1_164020000_164900000	0.88	0	1	B	1_174060000_174200000	0.14	1	0	A	1_159400000_160420000	1.02	0	1	B	1_170080000_170440000	0.36	1	0	A	1_167240000_167720000	0.48	0.583333	0.416667	NA
1_160420000_160900000	0.48	0	1	B	1_164920000_165620000	0.7	0	1	B	1_174220000_174700000	0.48	1	0	A	1_160440000_160880000	0.44	0	1	B	1_170700000_171380000	0.68	0.970588	0.0294118	A	1_167740000_168480000	0.74	0.540541	0.459459	NA
1_160960000_161340000	0.38	0	1	B	1_165640000_166800000	1.16	0	1	B	1_174720000_175180000	0.46	1	0	A	1_160900000_163000000	2.1	0	1	B	1_171400000_171620000	0.22	1	0	A	1_168500000_169080000	0.58	0.931034	0.0689655	A
1_161360000_162460000	1.1	0	1	B	1_166820000_167020000	0.2	0	1	B	1_175340000_175800000	0.46	1	0	A	1_163020000_163540000	0.52	0.0384615	0.961538	B	1_171840000_172240000	0.4	1	0	A	1_169120000_169460000	0.34	0.647059	0.352941	NA
1_162480000_162960000	0.48	0	1	B	1_167260000_167720000	0.46	0.956522	0.0434783	A	1_175820000_176220000	0.4	1	0	A	1_163580000_164000000	0.42	0	1	B	1_172260000_172560000	0.3	1	0	A	1_169600000_170000000	0.4	0.7	0.3	NA
1_162980000_163500000	0.52	0	1	B	1_167740000_167940000	0.2	1	0	A	1_176240000_176340000	0.1	1	0	A	1_164020000_164880000	0.86	0	1	B	1_172800000_173300000	0.5	0.16	0.84	B	1_170100000_170520000	0.42	1	0	A
1_163580000_164000000	0.42	0.0952381	0.904762	B	1_167980000_168480000	0.5	1	0	A	1_176820000_177080000	0.26	1	0	A	1_164900000_166800000	1.9	0	1	B	1_173320000_173660000	0.34	0.941176	0.0588235	A	1_170700000_171300000	0.6	0.766667	0.233333	A
1_164020000_164920000	0.9	0	1	B	1_168500000_168760000	0.26	1	0	A	1_177120000_177380000	0.26	1	0	A	1_166820000_167080000	0.26	0.461538	0.538462	NA	1_173700000_174200000	0.5	0.76	0.24	A	1_171460000_171620000	0.16	0.875	0.125	A
1_164940000_165640000	0.7	0	1	B	1_168760000_169080000	0.32	1	0	A	1_177420000_177760000	0.34	1	0	A	1_167240000_167700000	0.46	0.913043	0.0869565	A	1_174220000_174660000	0.44	0	1	B	1_171820000_172260000	0.44	0.909091	0.0909091	A
1_165660000_166080000	0.42	0	1	B	1_169120000_169420000	0.3	1	0	A	1_177780000_178040000	0.26	1	0	A	1_167740000_168480000	0.74	0.648649	0.351351	NA	1_174700000_175180000	0.48	0.125	0.875	B	1_172260000_172580000	0.32	0.625	0.375	NA
1_166100000_166820000	0.72	0	1	B	1_169440000_169560000	0.12	1	0	A	1_178120000_178400000	0.28	1	0	A	1_168500000_169080000	0.58	0.965517	0.0344828	A	1_175240000_175800000	0.56	1	0	A	1_172800000_173300000	0.5	0.52	0.48	NA
1_167080000_167240000	0.16	1	0	A	1_169640000_170000000	0.36	1	0	A	1_178480000_178740000	0.26	1	0	A	1_169100000_169420000	0.32	1	0	A	1_175840000_176220000	0.38	1	0	A	1_173320000_173660000	0.34	0.705882	0.294118	A
1_167260000_167720000	0.46	1	0	A	1_170100000_170660000	0.56	1	0	A	1_178760000_178940000	0.18	1	0	A	1_169460000_170020000	0.56	1	0	A	1_176240000_176380000	0.14	1	0	A	1_173680000_174200000	0.52	0.576923	0.423077	NA
1_167740000_167920000	0.18	1	0	A	1_170680000_171420000	0.74	0.972973	0.027027	A	1_178960000_179260000	0.3	1	0	A	1_170180000_170540000	0.36	1	0	A	1_176800000_177100000	0.3	0.733333	0.266667	A	1_174220000_174660000	0.44	0.590909	0.409091	NA
1_167980000_168480000	0.5	1	0	A	1_171660000_171800000	0.14	1	0	A	1_179280000_179880000	0.6	1	0	A	1_170680000_171400000	0.72	0.972222	0.0277778	A	1_177120000_177380000	0.26	1	0	A	1_174720000_175160000	0.44	0.590909	0.409091	NA
1_168500000_168760000	0.26	1	0	A	1_171820000_172260000	0.44	1	0	A	1_179900000_180080000	0.18	1	0	A	1_171820000_172260000	0.44	1	0	A	1_177420000_177760000	0.34	1	0	A	1_175240000_175800000	0.56	0.928571	0.0714286	A
1_168760000_169100000	0.34	1	0	A	1_172260000_172560000	0.3	1	0	A	1_180180000_180420000	0.24	1	0	A	1_172260000_172560000	0.3	0.866667	0.133333	A	1_177820000_178040000	0.22	0.727273	0.272727	A	1_175820000_176220000	0.4	0.85	0.15	A
1_169120000_169440000	0.32	1	0	A	1_172660000_173300000	0.64	0.96875	0.03125	A	1_180440000_180580000	0.14	1	0	A	1_172660000_173280000	0.62	0.83871	0.16129	A	1_178120000_178420000	0.3	0.8	0.2	A	1_176240000_176360000	0.12	1	0	A
1_169460000_169640000	0.18	1	0	A	1_173380000_173660000	0.28	1	0	A	1_180640000_180920000	0.28	1	0	A	1_173360000_173680000	0.32	1	0	A	1_178520000_178700000	0.18	0.777778	0.222222	A	1_176380000_176620000	0.24	0.916667	0.0833333	A
1_169660000_170000000	0.34	1	0	A	1_173680000_174000000	0.32	1	0	A	1_180920000_181040000	0.12	1	0	A	1_173700000_174000000	0.3	1	0	A	1_178720000_178940000	0.22	0.909091	0.0909091	A	1_176800000_177100000	0.3	0.8	0.2	A
1_170080000_170560000	0.48	1	0	A	1_174020000_174180000	0.16	1	0	A	1_181060000_181540000	0.48	1	0	A	1_174080000_174220000	0.14	1	0	A	1_178960000_179240000	0.28	0.571429	0.428571	NA	1_177120000_177380000	0.26	0.692308	0.307692	NA
1_170700000_171420000	0.72	0.972222	0.0277778	A	1_174220000_174700000	0.48	0.958333	0.0416667	A	1_181720000_182440000	0.72	1	0	A	1_174240000_174660000	0.42	0.952381	0.047619	A	1_179260000_179860000	0.6	1	0	A	1_177420000_177780000	0.36	0.722222	0.277778	A
1_171800000_172260000	0.46	1	0	A	1_174720000_175240000	0.52	0.884615	0.115385	A	1_182480000_183660000	1.18	1	0	A	1_174700000_175240000	0.54	1	0	A	1_179880000_180060000	0.18	1	0	A	1_177800000_178040000	0.24	0.666667	0.333333	NA
1_172260000_172580000	0.32	1	0	A	1_175340000_175820000	0.48	1	0	A	1_183960000_184140000	0.18	1	0	A	1_175340000_175800000	0.46	0.913043	0.0869565	A	1_180200000_180480000	0.28	1	0	A	1_178120000_178440000	0.32	0.75	0.25	A
1_172800000_173280000	0.48	0.958333	0.0416667	A	1_175840000_176240000	0.4	1	0	A	1_184160000_184420000	0.26	0.846154	0.153846	A	1_175840000_176220000	0.38	1	0	A	1_180520000_180620000	0.1	1	0	A	1_178460000_178700000	0.24	0.833333	0.166667	A
1_173380000_173640000	0.26	1	0	A	1_176260000_176720000	0.46	1	0	A	1_184440000_185360000	0.92	1	0	A	1_176240000_176640000	0.4	1	0	A	1_180640000_181040000	0.4	0.9	0.1	A	1_178740000_178960000	0.22	0.727273	0.272727	A
1_173680000_174000000	0.32	1	0	A	1_176800000_177080000	0.28	1	0	A	1_185380000_186200000	0.82	1	0	A	1_176800000_177080000	0.28	1	0	A	1_181060000_181540000	0.48	0.708333	0.291667	A	1_178980000_179240000	0.26	0.615385	0.384615	NA
1_174020000_174180000	0.16	1	0	A	1_177120000_177380000	0.26	1	0	A	1_186240000_186560000	0.32	1	0	A	1_177140000_177380000	0.24	1	0	A	1_181720000_182440000	0.72	0.861111	0.138889	A	1_179260000_179860000	0.6	0.9	0.1	A
1_174220000_174700000	0.48	0.916667	0.0833333	A	1_177420000_177760000	0.34	1	0	A	1_186580000_186780000	0.2	1	0	A	1_177420000_177760000	0.34	1	0	A	1_182480000_183640000	1.16	0.103448	0.896552	B	1_179880000_180060000	0.18	1	0	A
1_174720000_175240000	0.52	0.961538	0.0384615	A	1_177780000_178040000	0.26	1	0	A	1_186800000_186940000	0.14	1	0	A	1_177780000_178040000	0.26	1	0	A	1_183680000_184140000	0.46	0.956522	0.0434783	A	1_180180000_180440000	0.26	0.923077	0.0769231	A
1_175320000_175820000	0.5	1	0	A	1_178120000_178400000	0.28	1	0	A	1_187120000_187660000	0.54	1	0	A	1_178120000_178400000	0.28	1	0	A	1_184160000_184420000	0.26	0.384615	0.615385	NA	1_180460000_180640000	0.18	0.888889	0.111111	A
1_175840000_176200000	0.36	1	0	A	1_178480000_178700000	0.22	1	0	A	1_187680000_188020000	0.34	1	0	A	1_178540000_178700000	0.16	1	0	A	1_184440000_184740000	0.3	0.8	0.2	A	1_180660000_180920000	0.26	0.692308	0.307692	NA
1_176800000_177100000	0.3	1	0	A	1_178760000_178940000	0.18	1	0	A	1_188060000_188280000	0.22	1	0	A	1_178780000_178940000	0.16	1	0	A	1_184760000_185380000	0.62	0	1	B	1_180940000_181060000	0.12	1	0	A
1_177120000_177380000	0.26	1	0	A	1_178960000_179240000	0.28	1	0	A	1_188300000_188900000	0.6	0.9	0.1	A	1_178960000_179260000	0.3	0.866667	0.133333	A	1_185400000_186200000	0.8	0	1	B	1_181080000_181500000	0.42	0.666667	0.333333	NA
1_177420000_177600000	0.18	1	0	A	1_179260000_179880000	0.62	1	0	A	1_188940000_190040000	1.1	1	0	A	1_179280000_179860000	0.58	0.965517	0.0344828	A	1_186220000_186540000	0.32	1	0	A	1_181740000_182440000	0.7	0.8	0.2	A
1_177800000_178080000	0.28	1	0	A	1_179900000_180060000	0.16	1	0	A	1_190060000_190260000	0.2	1	0	A	1_179880000_180080000	0.2	1	0	A	1_186560000_187100000	0.54	1	0	A	1_182460000_183640000	1.18	0.508475	0.491525	NA
1_178100000_178420000	0.32	1	0	A	1_180200000_180340000	0.14	1	0	A	1_190440000_191540000	1.1	0.236364	0.763636	B	1_180660000_180920000	0.26	1	0	A	1_187120000_187680000	0.56	0.464286	0.535714	NA	1_183680000_184140000	0.46	0.956522	0.0434783	A
1_178480000_178720000	0.24	1	0	A	1_180420000_180660000	0.24	1	0	A	1_191540000_191760000	0.22	0.636364	0.363636	NA	1_180920000_181040000	0.12	1	0	A	1_187700000_188080000	0.38	0.368421	0.631579	NA	1_184160000_184400000	0.24	0.666667	0.333333	NA
1_178740000_178940000	0.2	1	0	A	1_180680000_180900000	0.22	1	0	A	1_191800000_194000000	2.2	0.0454545	0.954545	B	1_181060000_181540000	0.48	0.916667	0.0833333	A	1_188100000_188900000	0.8	0.25	0.75	B	1_184420000_184740000	0.32	0.6875	0.3125	NA
1_178960000_179240000	0.28	1	0	A	1_180960000_181540000	0.58	1	0	A	1_194020000_194300000	0.28	0.285714	0.714286	B	1_181740000_182440000	0.7	0.971429	0.0285714	A	1_188940000_189760000	0.82	0.170732	0.829268	B	1_184800000_185360000	0.56	0.785714	0.214286	A
1_179260000_179880000	0.62	1	0	A	1_181720000_182440000	0.72	1	0	A	1_194640000_195160000	0.52	1	0	A	1_182440000_183640000	1.2	0.883333	0.116667	A	1_189780000_190440000	0.66	0.909091	0.0909091	A	1_185380000_186200000	0.82	0.439024	0.560976	NA
1_179900000_180080000	0.18	1	0	A	1_182480000_183660000	1.18	0.847458	0.152542	A	1_195180000_195640000	0.46	1	0	A	1_183980000_184140000	0.16	1	0	A	1_190460000_191080000	0.62	0	1	B	1_186220000_186540000	0.32	0.9375	0.0625	A
1_180180000_180320000	0.14	1	0	A	1_183680000_183820000	0.14	1	0	A	1_195680000_196080000	0.4	1	0	A	1_184160000_184420000	0.26	0.846154	0.153846	A	1_191160000_191520000	0.36	0	1	B	1_186560000_187100000	0.54	0.925926	0.0740741	A
1_180440000_180660000	0.22	1	0	A	1_184200000_184420000	0.22	0.363636	0.636364	NA	1_196100000_196500000	0.4	1	0	A	1_184440000_185380000	0.94	0.957447	0.0425532	A	1_191540000_191760000	0.22	0.727273	0.272727	A	1_187120000_187680000	0.56	0.642857	0.357143	NA
1_180680000_180920000	0.24	1	0	A	1_184440000_186200000	1.76	0.340909	0.659091	NA	1_196520000_196620000	0.1	1	0	A	1_185400000_186200000	0.8	0.95	0.05	A	1_191820000_192280000	0.46	0	1	B	1_187700000_188280000	0.58	0.551724	0.448276	NA
1_180940000_181540000	0.6	1	0	A	1_186240000_186560000	0.32	1	0	A	1_196640000_197080000	0.44	0.954545	0.0454545	A	1_186240000_186560000	0.32	1	0	A	1_192500000_193900000	1.4	0.142857	0.857143	B	1_188300000_188900000	0.6	0.566667	0.433333	NA
1_181720000_182440000	0.72	1	0	A	1_186580000_186780000	0.2	1	0	A	1_197100000_197608386	0.508386	1	0	A	1_186580000_186780000	0.2	1	0	A	1_193920000_194300000	0.38	0.578947	0.421053	NA	1_188920000_189780000	0.86	0.44186	0.55814	NA
1_182480000_183660000	1.18	0.864407	0.135593	A	1_186800000_187100000	0.3	1	0	A	2_0_600000	0.6	0.766667	0.233333	A	1_186800000_187100000	0.3	1	0	A	1_194460000_194600000	0.14	1	0	A	1_189800000_190440000	0.64	0.75	0.25	A
1_183820000_184120000	0.3	0.933333	0.0666667	A	1_187120000_187660000	0.54	0.962963	0.037037	A	2_620000_820000	0.2	0.8	0.2	A	1_187120000_187660000	0.54	1	0	A	1_194700000_195160000	0.46	1	0	A	1_190460000_191080000	0.62	0.580645	0.419355	NA
1_184200000_184420000	0.22	0.363636	0.636364	NA	1_187680000_188020000	0.34	0.941176	0.0588235	A	2_840000_1000000	0.16	0.75	0.25	A	1_187680000_188020000	0.34	0.941176	0.0588235	A	1_195180000_195640000	0.46	1	0	A	1_191160000_191520000	0.36	0.444444	0.555556	NA
1_184440000_186200000	1.76	0.25	0.75	B	1_188080000_188280000	0.2	0.3	0.7	NA	2_1020000_1580000	0.56	0.535714	0.464286	NA	1_188300000_188900000	0.6	0.933333	0.0666667	A	1_195680000_196040000	0.36	1	0	A	1_191540000_191760000	0.22	0.727273	0.272727	A
1_186240000_186560000	0.32	1	0	A	1_188300000_188900000	0.6	0.433333	0.566667	NA	2_1600000_2000000	0.4	0.45	0.55	NA	1_188940000_189780000	0.84	0.97619	0.0238095	A	1_196060000_196640000	0.58	1	0	A	1_191820000_192220000	0.4	0.3	0.7	NA
1_186560000_187100000	0.54	1	0	A	1_188940000_189780000	0.84	0.714286	0.285714	A	2_2180000_2460000	0.28	0.428571	0.571429	NA	1_189800000_190040000	0.24	1	0	A	1_196660000_197060000	0.4	0.95	0.05	A	1_192420000_193920000	1.5	0.68	0.32	NA
1_187120000_187660000	0.54	1	0	A	1_189800000_190060000	0.26	1	0	A	2_2480000_3300000	0.82	0.268293	0.731707	B	1_190060000_190420000	0.36	1	0	A	1_197080000_197608386	0.528386	1	0	A	1_193940000_194300000	0.36	0.555556	0.444444	NA
1_187680000_188020000	0.34	1	0	A	1_190080000_190440000	0.36	0.722222	0.277778	A	2_3360000_4000000	0.64	0.25	0.75	B	1_190460000_190760000	0.3	0.6	0.4	NA	2_0_600000	0.6	0.966667	0.0333333	A	1_194440000_194600000	0.16	0.75	0.25	A
1_188100000_188260000	0.16	0.375	0.625	NA	1_190440000_190760000	0.32	0	1	B	2_4100000_4420000	0.32	0.375	0.625	NA	1_190780000_191080000	0.3	0.933333	0.0666667	A	2_620000_1020000	0.4	0.95	0.05	A	1_194720000_195140000	0.42	1	0	A
1_188280000_188900000	0.62	0.322581	0.677419	NA	1_190780000_191120000	0.34	0	1	B	2_4440000_4740000	0.3	0.333333	0.666667	NA	1_191120000_191520000	0.4	0.85	0.15	A	2_1040000_1580000	0.54	0.814815	0.185185	A	1_195180000_195640000	0.46	1	0	A
1_188920000_189780000	0.86	0.511628	0.488372	NA	1_191140000_191500000	0.36	0.111111	0.888889	B	2_4900000_5340000	0.44	0.454545	0.545455	NA	1_191600000_191760000	0.16	1	0	A	2_1600000_1980000	0.38	0.684211	0.315789	NA	1_195680000_196040000	0.36	1	0	A
1_189800000_190060000	0.26	1	0	A	1_191600000_191760000	0.16	1	0	A	2_5480000_6260000	0.78	0.230769	0.769231	B	1_191780000_192800000	1.02	0.509804	0.490196	NA	2_2100000_2200000	0.1	1	0	A	1_196060000_196500000	0.44	1	0	A
1_190080000_190440000	0.36	1	0	A	1_191820000_193880000	2.06	0	1	B	2_6280000_6600000	0.32	0.625	0.375	NA	1_192820000_193900000	1.08	0.148148	0.851852	B	2_2220000_2520000	0.3	0.533333	0.466667	NA	1_196520000_196620000	0.1	1	0	A
1_190440000_191120000	0.68	0.0882353	0.911765	B	1_193900000_194300000	0.4	0.55	0.45	NA	2_6620000_6880000	0.26	0.307692	0.692308	NA	1_193920000_194320000	0.4	0.65	0.35	NA	2_2540000_3300000	0.76	0.0263158	0.973684	B	1_196640000_197080000	0.44	0.954545	0.0454545	A
1_191140000_191500000	0.36	0	1	B	1_194440000_194600000	0.16	1	0	A	2_6900000_7700000	0.8	0.2	0.8	B	1_194440000_194580000	0.14	1	0	A	2_3340000_3920000	0.58	0.517241	0.482759	NA	1_197100000_197608386	0.508386	1	0	A
1_191600000_191760000	0.16	1	0	A	1_194720000_195140000	0.42	1	0	A	2_7740000_8100000	0.36	0.5	0.5	NA	1_194640000_195160000	0.52	1	0	A	2_4120000_4420000	0.3	0.8	0.2	A	2_0_540000	0.54	0.962963	0.037037	A
1_191840000_193920000	2.08	0.105769	0.894231	B	1_195200000_195640000	0.44	1	0	A	2_8140000_8560000	0.42	0.238095	0.761905	B	1_195180000_195640000	0.46	1	0	A	2_4440000_4740000	0.3	1	0	A	2_600000_1000000	0.4	1	0	A
1_193940000_194300000	0.36	0.5	0.5	NA	1_195680000_195920000	0.24	1	0	A	2_8720000_9380000	0.66	0.30303	0.69697	NA	1_195680000_196080000	0.4	1	0	A	2_4900000_5360000	0.46	1	0	A	2_1020000_1580000	0.56	0.714286	0.285714	A
1_194420000_194600000	0.18	1	0	A	1_196020000_196480000	0.46	1	0	A	2_9400000_9540000	0.14	0	1	B	1_196100000_196500000	0.4	1	0	A	2_5400000_6240000	0.84	0.0238095	0.97619	B	2_1600000_2000000	0.4	0.75	0.25	A
1_194720000_195160000	0.44	1	0	A	1_196500000_196600000	0.1	1	0	A	2_9640000_9860000	0.22	0.363636	0.636364	NA	1_196520000_196620000	0.1	1	0	A	2_6280000_6600000	0.32	1	0	A	2_2200000_2500000	0.3	0.733333	0.266667	A
1_195200000_195640000	0.44	1	0	A	1_196660000_197080000	0.42	0.952381	0.047619	A	2_9960000_10480000	0.52	0.153846	0.846154	B	1_196640000_197080000	0.44	1	0	A	2_6640000_6900000	0.26	1	0	A	2_2520000_3300000	0.78	0.564103	0.435897	NA
1_195680000_195940000	0.26	1	0	A	1_197100000_197608386	0.508386	1	0	A	2_10480000_11460000	0.98	0.265306	0.734694	B	1_197100000_197608386	0.508386	1	0	A	2_6940000_7660000	0.72	0	1	B	2_3320000_4000000	0.68	0.588235	0.411765	NA
1_196020000_196620000	0.6	1	0	A	2_80000_600000	0.52	1	0	A	2_11480000_12320000	0.84	0.261905	0.738095	B	2_0_600000	0.6	0.966667	0.0333333	A	2_7720000_8160000	0.44	0.272727	0.727273	B	2_4100000_4420000	0.32	0.9375	0.0625	A
1_196680000_197080000	0.4	0.95	0.05	A	2_620000_1020000	0.4	0.95	0.05	A	2_12340000_12900000	0.56	0.357143	0.642857	NA	2_620000_800000	0.18	1	0	A	2_8180000_8560000	0.38	0.157895	0.842105	B	2_4440000_4740000	0.3	1	0	A
1_197100000_197608386	0.508386	1	0	A	2_1040000_1140000	0.1	0.8	0.2	A	2_13240000_14020000	0.78	0.435897	0.564103	NA	2_820000_1020000	0.2	0.9	0.1	A	2_8720000_9500000	0.78	0.153846	0.846154	B	2_4900000_5360000	0.46	0.826087	0.173913	A
2_100000_600000	0.5	0.24	0.76	B	2_1140000_1980000	0.84	0.309524	0.690476	NA	2_14320000_15000000	0.68	0.352941	0.647059	NA	2_1040000_1540000	0.5	0.96	0.04	A	2_9560000_9860000	0.3	1	0	A	2_5420000_6240000	0.82	0.512195	0.487805	NA
2_620000_1000000	0.38	0.157895	0.842105	B	2_2220000_2440000	0.22	0.818182	0.181818	A	2_15040000_15340000	0.3	0.466667	0.533333	NA	2_1600000_2000000	0.4	1	0	A	2_9960000_10480000	0.52	1	0	A	2_6260000_6600000	0.34	1	0	A
2_1020000_1140000	0.12	0.333333	0.666667	NA	2_2640000_3320000	0.68	0.147059	0.852941	B	2_15480000_15980000	0.5	0.32	0.68	NA	2_2160000_2460000	0.3	0.733333	0.266667	A	2_10480000_11440000	0.96	0.0416667	0.958333	B	2_6620000_6900000	0.28	0.857143	0.142857	A
2_1140000_1980000	0.84	0.047619	0.952381	B	2_3360000_4060000	0.7	0.228571	0.771429	B	2_16140000_16680000	0.54	0.296296	0.703704	B	2_2640000_3300000	0.66	0.575758	0.424242	NA	2_11440000_12320000	0.88	0.977273	0.0227273	A	2_6940000_7700000	0.76	0.394737	0.605263	NA
2_2020000_2500000	0.48	0.0833333	0.916667	B	2_4140000_4420000	0.28	0.214286	0.785714	B	2_16720000_16880000	0.16	0.25	0.75	B	2_3360000_4020000	0.66	0.454545	0.545455	NA	2_12340000_12880000	0.54	0.962963	0.037037	A	2_7720000_8160000	0.44	0.681818	0.318182	NA
2_2640000_3300000	0.66	0.0606061	0.939394	B	2_4440000_4740000	0.3	0.6	0.4	NA	2_16900000_17380000	0.48	0.416667	0.583333	NA	2_4120000_4420000	0.3	0.8	0.2	A	2_13060000_14020000	0.96	1	0	A	2_8180000_8560000	0.38	0.526316	0.473684	NA
2_3360000_4080000	0.72	0.0277778	0.972222	B	2_4900000_5340000	0.44	0.727273	0.272727	A	2_17440000_18060000	0.62	0.290323	0.709677	B	2_4440000_4740000	0.3	0.933333	0.0666667	A	2_14140000_15040000	0.9	1	0	A	2_8720000_9380000	0.66	0.636364	0.363636	NA
2_4140000_4420000	0.28	0.142857	0.857143	B	2_5480000_5760000	0.28	0	1	B	2_18080000_18320000	0.24	0.25	0.75	B	2_4900000_5340000	0.44	0.681818	0.318182	NA	2_15100000_15340000	0.24	1	0	A	2_9560000_9860000	0.3	0.866667	0.133333	A
2_4440000_4760000	0.32	0.125	0.875	B	2_5820000_6240000	0.42	0.047619	0.952381	B	2_18360000_19100000	0.74	0.216216	0.783784	B	2_5480000_5800000	0.32	0.375	0.625	NA	2_15480000_15960000	0.48	1	0	A	2_9960000_10460000	0.5	0.84	0.16	A
2_5000000_5360000	0.36	0.111111	0.888889	B	2_6280000_6580000	0.3	0.933333	0.0666667	A	2_19300000_19700000	0.4	0.35	0.65	NA	2_5820000_6240000	0.42	0.380952	0.619048	NA	2_16000000_16140000	0.14	1	0	A	2_10480000_11420000	0.94	0.489362	0.510638	NA
2_5440000_6240000	0.8	0.075	0.925	B	2_6620000_6900000	0.28	0.928571	0.0714286	A	2_19720000_20000000	0.28	0.428571	0.571429	NA	2_6280000_6580000	0.3	1	0	A	2_16160000_16680000	0.52	0.115385	0.884615	B	2_11480000_12340000	0.86	0.744186	0.255814	A
2_6260000_6580000	0.32	0.1875	0.8125	B	2_6940000_7700000	0.76	0.0789474	0.921053	B	2_20020000_20340000	0.32	0.125	0.875	B	2_6620000_6900000	0.28	0.928571	0.0714286	A	2_16720000_17280000	0.56	1	0	A	2_12340000_12900000	0.56	0.714286	0.285714	A
2_6620000_6900000	0.28	0.0714286	0.928571	B	2_7740000_8140000	0.4	0.65	0.35	NA	2_20360000_20480000	0.12	0.5	0.5	NA	2_6940000_7320000	0.38	0.526316	0.473684	NA	2_17440000_18080000	0.64	0.78125	0.21875	A	2_12920000_13040000	0.12	0.833333	0.166667	A
2_6940000_7320000	0.38	0	1	B	2_8160000_8560000	0.4	0.15	0.85	B	2_20600000_20980000	0.38	0.368421	0.631579	NA	2_7340000_7700000	0.36	0.444444	0.555556	NA	2_18080000_18340000	0.26	0	1	B	2_13060000_14020000	0.96	0.979167	0.0208333	A
2_7340000_7680000	0.34	0.352941	0.647059	NA	2_8600000_9380000	0.78	0.102564	0.897436	B	2_21000000_21700000	0.7	0.2	0.8	B	2_7740000_8140000	0.4	0.85	0.15	A	2_18360000_19080000	0.72	0.138889	0.861111	B	2_14040000_15060000	1.02	1	0	A
2_7700000_8160000	0.46	0.0434783	0.956522	B	2_9380000_9860000	0.48	0.625	0.375	NA	2_21740000_21980000	0.24	0.25	0.75	B	2_8160000_8560000	0.4	0.55	0.45	NA	2_19300000_19680000	0.38	0.578947	0.421053	NA	2_15080000_15340000	0.26	0.923077	0.0769231	A
2_8180000_8560000	0.38	0.157895	0.842105	B	2_9920000_10480000	0.56	0.892857	0.107143	A	2_22000000_22380000	0.38	0.210526	0.789474	B	2_8740000_9380000	0.64	0.59375	0.40625	NA	2_19780000_20040000	0.26	1	0	A	2_15480000_15960000	0.48	0.958333	0.0416667	A
2_8720000_9360000	0.64	0.15625	0.84375	B	2_10520000_11440000	0.92	0.0652174	0.934783	B	2_22680000_22900000	0.22	0.636364	0.363636	NA	2_9400000_9560000	0.16	0.75	0.25	A	2_20060000_20300000	0.24	0.0833333	0.916667	B	2_16000000_16100000	0.1	1	0	A
2_9560000_10480000	0.92	0.130435	0.869565	B	2_11500000_12320000	0.82	0	1	B	2_22960000_23200000	0.24	0.333333	0.666667	NA	2_9640000_9860000	0.22	0.818182	0.181818	A	2_20320000_20580000	0.26	1	0	A	2_16140000_16700000	0.56	0.607143	0.392857	NA
2_10520000_11420000	0.9	0.0888889	0.911111	B	2_12340000_12900000	0.56	0.0357143	0.964286	B	2_23200000_23660000	0.46	0.478261	0.521739	NA	2_9960000_10460000	0.5	0.64	0.36	NA	2_20600000_20820000	0.22	0.0909091	0.909091	B	2_16720000_17280000	0.56	0.892857	0.107143	A
2_11480000_12340000	0.86	0.162791	0.837209	B	2_13080000_13220000	0.14	0	1	B	2_23680000_24040000	0.36	0.222222	0.777778	B	2_10520000_11460000	0.94	0.361702	0.638298	NA	2_20980000_21700000	0.72	0.0277778	0.972222	B	2_17440000_18080000	0.64	0.8125	0.1875	A
2_12380000_12880000	0.5	0.24	0.76	B	2_13240000_14000000	0.76	0.289474	0.710526	B	2_24060000_24480000	0.42	0.428571	0.571429	NA	2_11500000_12320000	0.82	0.243902	0.756098	B	2_21720000_21980000	0.26	1	0	A	2_18120000_18340000	0.22	0.545455	0.454545	NA
2_13080000_13220000	0.14	0	1	B	2_14040000_14320000	0.28	1	0	A	2_24480000_24660000	0.18	0.222222	0.777778	B	2_12340000_12900000	0.56	0.5	0.5	NA	2_22000000_22440000	0.44	1	0	A	2_18360000_19100000	0.74	0.459459	0.540541	NA
2_13240000_14000000	0.76	0.131579	0.868421	B	2_14340000_15020000	0.68	0.794118	0.205882	A	2_24680000_25060000	0.38	0.157895	0.842105	B	2_13060000_13180000	0.12	1	0	A	2_22680000_22960000	0.28	1	0	A	2_19280000_19700000	0.42	0.761905	0.238095	A
2_14040000_14320000	0.28	0.142857	0.857143	B	2_15040000_15340000	0.3	0.8	0.2	A	2_25080000_26260000	1.18	0.186441	0.813559	B	2_13220000_14020000	0.8	0.675	0.325	NA	2_23000000_23680000	0.68	0.941176	0.0588235	A	2_19720000_20040000	0.32	0.6875	0.3125	NA
2_14340000_15040000	0.7	0.142857	0.857143	B	2_15480000_15960000	0.48	0.958333	0.0416667	A	2_26260000_26740000	0.48	0.166667	0.833333	B	2_14200000_14740000	0.54	0.925926	0.0740741	A	2_23700000_24000000	0.3	0.8	0.2	A	2_20060000_20300000	0.24	0.333333	0.666667	NA
2_15040000_15340000	0.3	0.2	0.8	B	2_16180000_16680000	0.5	0.24	0.76	B	2_26760000_27040000	0.28	0.142857	0.857143	B	2_14760000_15020000	0.26	0.538462	0.461538	NA	2_24020000_24480000	0.46	0.130435	0.869565	B	2_20320000_20580000	0.26	0.846154	0.153846	A
2_15460000_15940000	0.48	0.0416667	0.958333	B	2_16680000_16920000	0.24	0.916667	0.0833333	A	2_27100000_27620000	0.52	0.230769	0.769231	B	2_15140000_15400000	0.26	0.615385	0.384615	NA	2_24520000_24660000	0.14	0	1	B	2_20980000_21700000	0.72	0.388889	0.611111	NA
2_16000000_16160000	0.16	0.125	0.875	B	2_16960000_17380000	0.42	0.333333	0.666667	NA	2_27640000_28260000	0.62	0.16129	0.83871	B	2_15480000_15940000	0.46	0.73913	0.26087	A	2_24680000_25080000	0.4	0.1	0.9	B	2_21740000_21980000	0.24	0.666667	0.333333	NA
2_16180000_16660000	0.48	0.0833333	0.916667	B	2_17440000_18080000	0.64	0.28125	0.71875	B	2_28280000_28440000	0.16	0.25	0.75	B	2_16180000_16680000	0.5	0.72	0.28	A	2_25100000_26240000	1.14	0	1	B	2_22000000_22380000	0.38	0.526316	0.473684	NA
2_16720000_16920000	0.2	0.1	0.9	B	2_18080000_18300000	0.22	0.0909091	0.909091	B	2_28540000_28940000	0.4	0.15	0.85	B	2_16720000_16880000	0.16	0.875	0.125	A	2_26260000_26700000	0.44	0.227273	0.772727	B	2_22680000_22960000	0.28	0.857143	0.142857	A
2_16940000_17380000	0.44	0.0454545	0.954545	B	2_18360000_19080000	0.72	0.0277778	0.972222	B	2_28980000_29260000	0.28	0.0714286	0.928571	B	2_16900000_17380000	0.48	0.625	0.375	NA	2_26760000_27040000	0.28	0	1	B	2_23000000_23180000	0.18	0.333333	0.666667	NA
2_17440000_18080000	0.64	0.1875	0.8125	B	2_19100000_19680000	0.58	0.103448	0.896552	B	2_29280000_29740000	0.46	0.173913	0.826087	B	2_17440000_18080000	0.64	0.65625	0.34375	NA	2_27100000_27640000	0.54	0	1	B	2_23200000_23660000	0.46	0.73913	0.26087	A
2_18100000_18340000	0.24	0.166667	0.833333	B	2_19700000_20000000	0.3	0.4	0.6	NA	2_29760000_30140000	0.38	0.157895	0.842105	B	2_18080000_18320000	0.24	0.25	0.75	B	2_27660000_28280000	0.62	0	1	B	2_23700000_24000000	0.3	0.6	0.4	NA
2_18360000_19080000	0.72	0.194444	0.805556	B	2_20020000_20320000	0.3	0.0666667	0.933333	B	2_30160000_30580000	0.42	0.142857	0.857143	B	2_18360000_19100000	0.74	0.243243	0.756757	B	2_28300000_28400000	0.1	0	1	B	2_24020000_24480000	0.46	0.391304	0.608696	NA
2_19100000_19660000	0.56	0.142857	0.857143	B	2_20340000_20500000	0.16	0	1	B	2_30620000_31000000	0.38	0.210526	0.789474	B	2_19120000_19700000	0.58	0.551724	0.448276	NA	2_28600000_28940000	0.34	0.0588235	0.941176	B	2_24520000_24660000	0.14	0.142857	0.857143	B
2_19680000_20020000	0.34	0.294118	0.705882	B	2_20520000_20820000	0.3	0.0666667	0.933333	B	2_31360000_31580000	0.22	0.0909091	0.909091	B	2_19720000_20020000	0.3	0.533333	0.466667	NA	2_28940000_29740000	0.8	0	1	B	2_24680000_25060000	0.38	0.368421	0.631579	NA
2_20040000_20300000	0.26	0.0769231	0.923077	B	2_20980000_21660000	0.68	0.147059	0.852941	B	2_31600000_31780000	0.18	0.222222	0.777778	B	2_20040000_20480000	0.44	0.272727	0.727273	B	2_29760000_30140000	0.38	0	1	B	2_25080000_26240000	1.16	0.103448	0.896552	B
2_20320000_20480000	0.16	0.125	0.875	B	2_21740000_21980000	0.24	0	1	B	2_31820000_32080000	0.26	0.384615	0.615385	NA	2_20620000_20980000	0.36	0.333333	0.666667	NA	2_30160000_30600000	0.44	0	1	B	2_26280000_26720000	0.44	0.363636	0.636364	NA
2_20980000_21680000	0.7	0.0857143	0.914286	B	2_22000000_22380000	0.38	0.315789	0.684211	NA	2_32100000_32360000	0.26	0.307692	0.692308	NA	2_21000000_21700000	0.7	0.285714	0.714286	B	2_30620000_31000000	0.38	0.947368	0.0526316	A	2_26740000_27040000	0.3	0.266667	0.733333	B
2_21740000_21980000	0.24	0.166667	0.833333	B	2_22520000_22920000	0.4	0.7	0.3	NA	2_32400000_32640000	0.24	0.333333	0.666667	NA	2_21740000_21980000	0.24	0.5	0.5	NA	2_31120000_31620000	0.5	0.6	0.4	NA	2_27100000_27640000	0.54	0.111111	0.888889	B
2_22000000_22380000	0.38	0.105263	0.894737	B	2_23000000_23180000	0.18	0.777778	0.222222	A	2_32660000_33080000	0.42	0.52381	0.47619	NA	2_22000000_22380000	0.38	0.315789	0.684211	NA	2_31640000_31760000	0.12	0.833333	0.166667	A	2_27820000_28280000	0.46	0.173913	0.826087	B
2_22700000_22940000	0.24	0.25	0.75	B	2_23200000_23660000	0.46	0.826087	0.173913	A	2_33160000_33500000	0.34	0.352941	0.647059	NA	2_22680000_22900000	0.22	0.636364	0.363636	NA	2_31800000_32080000	0.28	0.571429	0.428571	NA	2_28300000_28440000	0.14	0.714286	0.285714	A
2_22980000_23180000	0.2	0.3	0.7	NA	2_23680000_23880000	0.2	0.8	0.2	A	2_33560000_33940000	0.38	0.526316	0.473684	NA	2_22980000_23180000	0.2	0.4	0.6	NA	2_32120000_32660000	0.54	1	0	A	2_28600000_28940000	0.34	0.352941	0.647059	NA
2_23200000_23660000	0.46	0.173913	0.826087	B	2_24060000_24480000	0.42	0.238095	0.761905	B	2_34000000_34280000	0.28	0.285714	0.714286	B	2_23200000_23660000	0.46	0.565217	0.434783	NA	2_32660000_33120000	0.46	0.913043	0.0869565	A	2_28980000_29720000	0.74	0.297297	0.702703	B
2_23720000_23880000	0.16	0	1	B	2_24500000_24660000	0.16	0.125	0.875	B	2_34300000_34700000	0.4	0.4	0.6	NA	2_23700000_24040000	0.34	0.647059	0.352941	NA	2_33200000_33500000	0.3	1	0	A	2_29760000_30140000	0.38	0.157895	0.842105	B
2_24040000_24480000	0.44	0.272727	0.727273	B	2_24680000_25080000	0.4	0.05	0.95	B	2_34740000_35420000	0.68	0.235294	0.764706	B	2_24060000_24480000	0.42	0.285714	0.714286	B	2_33620000_33940000	0.32	1	0	A	2_30160000_30600000	0.44	0.363636	0.636364	NA
2_24500000_24660000	0.16	0.125	0.875	B	2_25100000_26260000	1.16	0.0862069	0.913793	B	2_35460000_35800000	0.34	0.352941	0.647059	NA	2_24480000_24600000	0.12	0	1	B	2_34000000_34300000	0.3	1	0	A	2_30620000_31000000	0.38	0.789474	0.210526	A
2_24700000_25000000	0.3	0	1	B	2_26280000_26740000	0.46	0.0434783	0.956522	B	2_35820000_36480000	0.66	0.30303	0.69697	NA	2_24680000_25060000	0.38	0.473684	0.526316	NA	2_34340000_34720000	0.38	0.684211	0.315789	NA	2_31140000_31560000	0.42	0.619048	0.380952	NA
2_25100000_26240000	1.14	0.0877193	0.912281	B	2_26760000_27080000	0.32	0	1	B	2_36500000_36740000	0.24	0.166667	0.833333	B	2_25080000_26260000	1.18	0.152542	0.847458	B	2_34740000_35400000	0.66	0	1	B	2_31620000_31780000	0.16	0.5	0.5	NA
2_26280000_26740000	0.46	0.0434783	0.956522	B	2_27100000_27620000	0.52	0	1	B	2_36760000_37140000	0.38	0.210526	0.789474	B	2_26260000_26720000	0.46	0.434783	0.565217	NA	2_35440000_35760000	0.32	0	1	B	2_31820000_32080000	0.26	0.384615	0.615385	NA
2_26760000_27080000	0.32	0.125	0.875	B	2_27640000_28260000	0.62	0.0645161	0.935484	B	2_37180000_37400000	0.22	0.272727	0.727273	B	2_26760000_27040000	0.28	0.357143	0.642857	NA	2_35780000_36740000	0.96	0.0416667	0.958333	B	2_32100000_32640000	0.54	0.925926	0.0740741	A
2_27100000_27640000	0.54	0.111111	0.888889	B	2_28540000_28940000	0.4	0.15	0.85	B	2_37420000_37800000	0.38	0.210526	0.789474	B	2_27100000_27620000	0.52	0.0769231	0.923077	B	2_36760000_37120000	0.36	0.5	0.5	NA	2_32660000_33140000	0.48	0.625	0.375	NA
2_27660000_28260000	0.6	0.233333	0.766667	B	2_28940000_29240000	0.3	0	1	B	2_37820000_38360000	0.54	0.481481	0.518519	NA	2_27640000_28260000	0.62	0.225806	0.774194	B	2_37200000_37420000	0.22	0.181818	0.818182	B	2_33200000_33540000	0.34	0.764706	0.235294	A
2_28540000_28920000	0.38	0.105263	0.894737	B	2_29260000_29720000	0.46	0.130435	0.869565	B	2_38520000_38760000	0.24	0.25	0.75	B	2_28280000_28460000	0.18	0.444444	0.555556	NA	2_37480000_37800000	0.32	1	0	A	2_33560000_33960000	0.4	0.6	0.4	NA
2_28940000_29260000	0.32	0	1	B	2_29740000_30140000	0.4	0.05	0.95	B	2_38840000_39540000	0.7	0.2	0.8	B	2_28540000_28940000	0.4	0.55	0.45	NA	2_37920000_38340000	0.42	0	1	B	2_34000000_34280000	0.28	0.785714	0.214286	A
2_29280000_29720000	0.44	0.181818	0.818182	B	2_30160000_30600000	0.44	0.0454545	0.954545	B	2_39560000_39900000	0.34	0.235294	0.764706	B	2_28960000_29240000	0.28	0.5	0.5	NA	2_38380000_38520000	0.14	0.714286	0.285714	A	2_34300000_34720000	0.42	0.428571	0.571429	NA
2_29740000_30140000	0.4	0.25	0.75	B	2_30620000_30980000	0.36	0.722222	0.277778	A	2_39920000_40400000	0.48	0.291667	0.708333	B	2_29260000_29720000	0.46	0.26087	0.73913	B	2_38540000_38780000	0.24	0.0833333	0.916667	B	2_34740000_35400000	0.66	0.575758	0.424242	NA
2_30160000_30580000	0.42	0.047619	0.952381	B	2_31360000_31780000	0.42	0.809524	0.190476	A	2_40460000_40840000	0.38	0.368421	0.631579	NA	2_29760000_30120000	0.36	0.222222	0.777778	B	2_38800000_39540000	0.74	1	0	A	2_35440000_35760000	0.32	0.1875	0.8125	B
2_30600000_31000000	0.4	0.05	0.95	B	2_31820000_32080000	0.26	0.538462	0.461538	NA	2_40840000_41320000	0.48	0.541667	0.458333	NA	2_30140000_30580000	0.44	0.363636	0.636364	NA	2_39560000_39920000	0.36	0.888889	0.111111	A	2_35780000_36740000	0.96	0.1875	0.8125	B
2_31140000_31780000	0.64	0.09375	0.90625	B	2_32120000_32640000	0.52	0.884615	0.115385	A	2_41340000_41660000	0.32	0.3125	0.6875	NA	2_30620000_30980000	0.36	0.777778	0.222222	A	2_39940000_40440000	0.5	0.92	0.08	A	2_36760000_37120000	0.36	0.444444	0.555556	NA
2_31820000_32080000	0.26	0.0769231	0.923077	B	2_32660000_33120000	0.46	0.826087	0.173913	A	2_41680000_42260000	0.58	0.172414	0.827586	B	2_31000000_31320000	0.32	0.5625	0.4375	NA	2_40460000_40800000	0.34	0.941176	0.0588235	A	2_37140000_37420000	0.28	0.428571	0.571429	NA
2_32100000_32640000	0.54	0.222222	0.777778	B	2_33140000_33500000	0.36	0.888889	0.111111	A	2_42300000_42580000	0.28	0.5	0.5	NA	2_31380000_31580000	0.2	0.6	0.4	NA	2_40820000_41340000	0.52	1	0	A	2_37480000_37800000	0.32	0.6875	0.3125	NA
2_32660000_33120000	0.46	0.173913	0.826087	B	2_33620000_33960000	0.34	0.882353	0.117647	A	2_42800000_43120000	0.32	0.375	0.625	NA	2_31600000_31780000	0.18	0.777778	0.222222	A	2_41360000_42260000	0.9	0.355556	0.644444	NA	2_37900000_38360000	0.46	0.304348	0.695652	NA
2_33140000_33500000	0.36	0.111111	0.888889	B	2_34000000_34280000	0.28	0.785714	0.214286	A	2_43140000_43600000	0.46	0.347826	0.652174	NA	2_31820000_32080000	0.26	0.692308	0.307692	NA	2_42320000_42580000	0.26	0.0769231	0.923077	B	2_38540000_38760000	0.22	0.545455	0.454545	NA
2_33620000_33960000	0.34	0.117647	0.882353	B	2_34300000_34700000	0.4	0.65	0.35	NA	2_43760000_43920000	0.16	0.5	0.5	NA	2_32100000_32360000	0.26	0.769231	0.230769	A	2_42640000_43120000	0.48	1	0	A	2_38840000_39540000	0.7	0.657143	0.342857	NA
2_34000000_34300000	0.3	0.0666667	0.933333	B	2_34740000_35400000	0.66	0.272727	0.727273	B	2_43940000_44300000	0.36	0.222222	0.777778	B	2_32420000_32640000	0.22	0.909091	0.0909091	A	2_43140000_43760000	0.62	0.516129	0.483871	NA	2_39560000_39920000	0.36	0.5	0.5	NA
2_34300000_34680000	0.38	0.105263	0.894737	B	2_35460000_35780000	0.32	0.0625	0.9375	B	2_44420000_44780000	0.36	0.333333	0.666667	NA	2_32660000_33120000	0.46	0.652174	0.347826	NA	2_43940000_44400000	0.46	0.0869565	0.913043	B	2_39940000_40400000	0.46	0.73913	0.26087	A
2_34740000_35420000	0.68	0.0294118	0.970588	B	2_35800000_36480000	0.68	0.0588235	0.941176	B	2_44800000_45560000	0.76	0.342105	0.657895	NA	2_33160000_33500000	0.34	0.705882	0.294118	A	2_44420000_44560000	0.14	1	0	A	2_40460000_40820000	0.36	0.777778	0.222222	A
2_35440000_35780000	0.34	0.117647	0.882353	B	2_36500000_36740000	0.24	0.0833333	0.916667	B	2_45580000_45860000	0.28	0.428571	0.571429	NA	2_33620000_33920000	0.3	0.6	0.4	NA	2_44580000_44780000	0.2	1	0	A	2_40840000_41320000	0.48	0.916667	0.0833333	A
2_35800000_36460000	0.66	0.0909091	0.909091	B	2_36760000_37120000	0.36	0.111111	0.888889	B	2_45980000_46400000	0.42	0.428571	0.571429	NA	2_34000000_34280000	0.28	0.714286	0.285714	A	2_44800000_45560000	0.76	0	1	B	2_41360000_42260000	0.9	0.511111	0.488889	NA
2_36480000_36740000	0.26	0.0769231	0.923077	B	2_37140000_37420000	0.28	0.0714286	0.928571	B	2_46420000_46700000	0.28	0.428571	0.571429	NA	2_34340000_34700000	0.36	0.611111	0.388889	NA	2_45580000_45840000	0.26	0	1	B	2_42300000_42580000	0.28	0.357143	0.642857	NA
2_36760000_37140000	0.38	0.157895	0.842105	B	2_37440000_37800000	0.36	0	1	B	2_46720000_46960000	0.24	0.25	0.75	B	2_34760000_35420000	0.66	0.333333	0.666667	NA	2_45920000_46400000	0.48	0.875	0.125	A	2_42620000_43120000	0.5	0.72	0.28	A
2_37160000_37380000	0.22	0.0909091	0.909091	B	2_37860000_38360000	0.5	0.04	0.96	B	2_46960000_47220000	0.26	0.461538	0.538462	NA	2_35460000_35800000	0.34	0.235294	0.764706	B	2_46420000_46700000	0.28	0.642857	0.357143	NA	2_43140000_43600000	0.46	0.608696	0.391304	NA
2_37480000_37800000	0.32	0.125	0.875	B	2_38520000_38780000	0.26	0.230769	0.769231	B	2_47220000_47440000	0.22	0.636364	0.363636	NA	2_35820000_36520000	0.7	0.114286	0.885714	B	2_46720000_46960000	0.24	1	0	A	2_43620000_43740000	0.12	1	0	A
2_37900000_38360000	0.46	0	1	B	2_38860000_39520000	0.66	0.212121	0.787879	B	2_47460000_47920000	0.46	0.217391	0.782609	B	2_36540000_36740000	0.2	0.2	0.8	B	2_47000000_47460000	0.46	0.217391	0.782609	B	2_43960000_44380000	0.42	0.380952	0.619048	NA
2_38380000_38500000	0.12	0	1	B	2_39540000_39920000	0.38	0.157895	0.842105	B	2_48160000_48420000	0.26	0.153846	0.846154	B	2_36760000_37140000	0.38	0.368421	0.631579	NA	2_47480000_47920000	0.44	1	0	A	2_44400000_44560000	0.16	0.75	0.25	A
2_38520000_38780000	0.26	0.0769231	0.923077	B	2_39940000_40420000	0.48	0.458333	0.541667	NA	2_48640000_48920000	0.28	0.357143	0.642857	NA	2_37180000_37400000	0.22	0.363636	0.636364	NA	2_48160000_48420000	0.26	0.230769	0.769231	B	2_44580000_44760000	0.18	1	0	A
2_38840000_39520000	0.68	0.294118	0.705882	B	2_40440000_40840000	0.4	0.9	0.1	A	2_48940000_49280000	0.34	0.352941	0.647059	NA	2_37420000_37800000	0.38	0.210526	0.789474	B	2_48620000_48940000	0.32	0.875	0.125	A	2_44820000_45560000	0.74	0.324324	0.675676	NA
2_39540000_39860000	0.32	0.0625	0.9375	B	2_40840000_41300000	0.46	0.869565	0.130435	A	2_49300000_49900000	0.6	0.1	0.9	B	2_37820000_38360000	0.54	0.407407	0.592593	NA	2_49140000_49780000	0.64	0	1	B	2_45580000_45860000	0.28	0.428571	0.571429	NA
2_40100000_40380000	0.28	0.214286	0.785714	B	2_41360000_42260000	0.9	0.733333	0.266667	A	2_49920000_50640000	0.72	0.25	0.75	B	2_38520000_38780000	0.26	0.615385	0.384615	NA	2_49900000_50660000	0.76	0.421053	0.578947	NA	2_45960000_46400000	0.44	0.5	0.5	NA
2_40440000_40840000	0.4	0.2	0.8	B	2_42300000_42580000	0.28	0.928571	0.0714286	A	2_50700000_51140000	0.44	0.454545	0.545455	NA	2_38840000_39520000	0.68	0.382353	0.617647	NA	2_50700000_51140000	0.44	0.954545	0.0454545	A	2_46420000_46700000	0.28	0.642857	0.357143	NA
2_40840000_41300000	0.46	0.173913	0.826087	B	2_42700000_43120000	0.42	0.952381	0.047619	A	2_51160000_51460000	0.3	0.266667	0.733333	B	2_39540000_39900000	0.36	0.222222	0.777778	B	2_51160000_51760000	0.6	0.1	0.9	B	2_46720000_46960000	0.24	0.833333	0.166667	A
2_41360000_41600000	0.24	0	1	B	2_43140000_43620000	0.48	0.541667	0.458333	NA	2_51480000_51800000	0.32	0.3125	0.6875	NA	2_39920000_40440000	0.52	0.538462	0.461538	NA	2_51820000_52140000	0.32	1	0	A	2_47000000_47440000	0.44	0.454545	0.545455	NA
2_41660000_42260000	0.6	0.1	0.9	B	2_43640000_43740000	0.1	0.8	0.2	A	2_51820000_52140000	0.32	0.1875	0.8125	B	2_40480000_40840000	0.36	0.722222	0.277778	A	2_52660000_53240000	0.58	0.0344828	0.965517	B	2_47460000_47920000	0.46	0.565217	0.434783	NA
2_42320000_42580000	0.26	0.461538	0.538462	NA	2_43920000_44300000	0.38	0.684211	0.315789	NA	2_52640000_53280000	0.64	0.09375	0.90625	B	2_40840000_41320000	0.48	0.625	0.375	NA	2_53260000_54080000	0.82	0	1	B	2_48160000_48440000	0.28	0.5	0.5	NA
2_42700000_43140000	0.44	0.318182	0.681818	NA	2_44420000_44580000	0.16	1	0	A	2_53300000_54100000	0.8	0.175	0.825	B	2_41700000_42260000	0.56	0.5	0.5	NA	2_54420000_55020000	0.6	0	1	B	2_48620000_48920000	0.3	0.466667	0.533333	NA
2_43160000_43600000	0.44	0.0909091	0.909091	B	2_44600000_44780000	0.18	1	0	A	2_54580000_55040000	0.46	0.391304	0.608696	NA	2_42300000_42580000	0.28	0.428571	0.571429	NA	2_55080000_55680000	0.6	1	0	A	2_49260000_49780000	0.52	0.192308	0.807692	B
2_43620000_43740000	0.12	0.333333	0.666667	NA	2_44800000_45560000	0.76	0.763158	0.236842	A	2_55160000_55640000	0.48	0.416667	0.583333	NA	2_42800000_43120000	0.32	0.6875	0.3125	NA	2_55700000_56160000	0.46	0.652174	0.347826	NA	2_49940000_50660000	0.72	0.444444	0.555556	NA
2_43940000_44340000	0.4	0.25	0.75	B	2_45580000_45840000	0.26	0.538462	0.461538	NA	2_55660000_56160000	0.5	0.28	0.72	B	2_43140000_43700000	0.56	0.607143	0.392857	NA	2_56220000_56480000	0.26	0.923077	0.0769231	A	2_50700000_51140000	0.44	0.5	0.5	NA
2_44660000_44780000	0.12	0	1	B	2_46000000_46400000	0.4	1	0	A	2_56240000_56480000	0.24	0.333333	0.666667	NA	2_43960000_44380000	0.42	0.428571	0.571429	NA	2_56480000_56720000	0.24	1	0	A	2_51160000_51760000	0.6	0.366667	0.633333	NA
2_44800000_45100000	0.3	0.266667	0.733333	B	2_46400000_46720000	0.32	0.9375	0.0625	A	2_56500000_56700000	0.2	0.1	0.9	B	2_44780000_45560000	0.78	0.102564	0.897436	B	2_56760000_57720000	0.96	0	1	B	2_51820000_52140000	0.32	0.625	0.375	NA
2_45120000_45560000	0.44	0.136364	0.863636	B	2_46740000_46960000	0.22	1	0	A	2_56780000_57720000	0.94	0.297872	0.702128	B	2_45580000_45860000	0.28	0.428571	0.571429	NA	2_57860000_58900000	1.04	0.903846	0.0961538	A	2_52660000_53240000	0.58	0.344828	0.655172	NA
2_45580000_45860000	0.28	0.0714286	0.928571	B	2_46980000_47440000	0.46	0.73913	0.26087	A	2_57740000_58900000	1.16	0.189655	0.810345	B	2_45980000_46400000	0.42	0.52381	0.47619	NA	2_58900000_59480000	0.58	1	0	A	2_53260000_54080000	0.82	0.121951	0.878049	B
2_45920000_46400000	0.48	0.166667	0.833333	B	2_47460000_47940000	0.48	0.75	0.25	A	2_58900000_59460000	0.56	0.214286	0.785714	B	2_46420000_46700000	0.28	0.5	0.5	NA	2_59640000_60240000	0.6	1	0	A	2_54100000_54380000	0.28	0.571429	0.428571	NA
2_46420000_46720000	0.3	0.4	0.6	NA	2_47960000_48100000	0.14	0.857143	0.142857	A	2_59640000_60220000	0.58	0.275862	0.724138	B	2_46720000_46960000	0.24	0.416667	0.583333	NA	2_60360000_60680000	0.32	1	0	A	2_54420000_55040000	0.62	0.129032	0.870968	B
2_46740000_46960000	0.22	0.181818	0.818182	B	2_48160000_48480000	0.32	0.6875	0.3125	NA	2_60360000_60700000	0.34	0.235294	0.764706	B	2_46980000_47220000	0.24	0.333333	0.666667	NA	2_60700000_61320000	0.62	1	0	A	2_55120000_55640000	0.52	0.692308	0.307692	NA
2_46980000_47440000	0.46	0.304348	0.695652	NA	2_48620000_48920000	0.3	1	0	A	2_60720000_61280000	0.56	0.107143	0.892857	B	2_47240000_47440000	0.2	0.8	0.2	A	2_61340000_61500000	0.16	1	0	A	2_55660000_56160000	0.5	0.52	0.48	NA
2_47460000_47920000	0.46	0.217391	0.782609	B	2_48980000_49260000	0.28	0.357143	0.642857	NA	2_61340000_61520000	0.18	0	1	B	2_47460000_47920000	0.46	0.391304	0.608696	NA	2_61520000_62220000	0.7	1	0	A	2_56240000_56480000	0.24	0.583333	0.416667	NA
2_47940000_48040000	0.1	0.2	0.8	B	2_49280000_49780000	0.5	0.8	0.2	A	2_61520000_62060000	0.54	0.037037	0.962963	B	2_47940000_48100000	0.16	0.75	0.25	A	2_62260000_62580000	0.32	0.5	0.5	NA	2_56500000_56720000	0.22	0.727273	0.272727	A
2_48160000_48460000	0.3	0.266667	0.733333	B	2_49920000_50680000	0.76	0.736842	0.263158	A	2_62240000_62540000	0.3	0.2	0.8	B	2_48160000_48460000	0.3	0.666667	0.333333	NA	2_62600000_62940000	0.34	1	0	A	2_56760000_57720000	0.96	0.25	0.75	B
2_48620000_48940000	0.32	0.125	0.875	B	2_50700000_51120000	0.42	0.666667	0.333333	NA	2_62580000_62940000	0.36	0.277778	0.722222	B	2_48640000_48920000	0.28	0.714286	0.285714	A	2_63040000_63140000	0.1	1	0	A	2_57860000_58900000	1.04	0.653846	0.346154	NA
2_49080000_49260000	0.18	0.222222	0.777778	B	2_51160000_51620000	0.46	0.826087	0.173913	A	2_62960000_63120000	0.16	0.375	0.625	NA	2_48940000_49280000	0.34	0.529412	0.470588	NA	2_63240000_64300000	1.06	0	1	B	2_58920000_59500000	0.58	0.862069	0.137931	A
2_49280000_49780000	0.5	0.28	0.72	B	2_51640000_51760000	0.12	0.833333	0.166667	A	2_63260000_64300000	1.04	0.192308	0.807692	B	2_49300000_49900000	0.6	0.333333	0.666667	NA	2_64300000_64580000	0.28	0.714286	0.285714	A	2_59640000_60240000	0.6	0.4	0.6	NA
2_49900000_50660000	0.76	0.289474	0.710526	B	2_51780000_52140000	0.36	0.833333	0.166667	A	2_64320000_64620000	0.3	0.4	0.6	NA	2_49920000_50640000	0.72	0.333333	0.666667	NA	2_64600000_64880000	0.28	1	0	A	2_60320000_60680000	0.36	1	0	A
2_50700000_51120000	0.42	0.047619	0.952381	B	2_52660000_53240000	0.58	0.344828	0.655172	NA	2_64640000_64900000	0.26	0.0769231	0.923077	B	2_50700000_51120000	0.42	0.380952	0.619048	NA	2_64940000_65520000	0.58	0.689655	0.310345	NA	2_60700000_61300000	0.6	0.933333	0.0666667	A
2_51160000_51640000	0.48	0.208333	0.791667	B	2_53260000_54080000	0.82	0.097561	0.902439	B	2_64920000_65520000	0.6	0.2	0.8	B	2_51160000_51440000	0.28	0.214286	0.785714	B	2_65540000_65920000	0.38	1	0	A	2_61540000_62220000	0.68	0.911765	0.0882353	A
2_51660000_51760000	0.1	0.2	0.8	B	2_54120000_54380000	0.26	0.769231	0.230769	A	2_65540000_65920000	0.38	0.263158	0.736842	B	2_51460000_51780000	0.32	0.4375	0.5625	NA	2_65960000_66260000	0.3	1	0	A	2_62240000_62560000	0.32	0.5	0.5	NA
2_51780000_52140000	0.36	0.277778	0.722222	B	2_54400000_55020000	0.62	0.645161	0.354839	NA	2_66080000_66320000	0.24	0.25	0.75	B	2_51820000_52140000	0.32	0.5625	0.4375	NA	2_66400000_66560000	0.16	1	0	A	2_62580000_62940000	0.36	0.666667	0.333333	NA
2_52660000_53260000	0.6	0.2	0.8	B	2_55180000_55680000	0.5	1	0	A	2_66340000_66480000	0.14	0.142857	0.857143	B	2_52660000_53280000	0.62	0.0967742	0.903226	B	2_66580000_66920000	0.34	0.352941	0.647059	NA	2_63000000_63140000	0.14	0.571429	0.428571	NA
2_53280000_54060000	0.78	0.307692	0.692308	NA	2_55700000_56180000	0.48	0.875	0.125	A	2_66580000_66920000	0.34	0.176471	0.823529	B	2_53300000_54080000	0.78	0.153846	0.846154	B	2_66940000_67540000	0.6	1	0	A	2_63240000_64300000	1.06	0.169811	0.830189	B
2_54120000_54380000	0.26	0.0769231	0.923077	B	2_56240000_56480000	0.24	0.833333	0.166667	A	2_66940000_67540000	0.6	0.233333	0.766667	B	2_54100000_54380000	0.28	0.5	0.5	NA	2_67560000_67700000	0.14	1	0	A	2_64320000_64580000	0.26	0.692308	0.307692	NA
2_54420000_54920000	0.5	0.2	0.8	B	2_56500000_56700000	0.2	0.4	0.6	NA	2_67580000_67760000	0.18	0	1	B	2_54580000_55040000	0.46	0.217391	0.782609	B	2_67800000_68300000	0.5	1	0	A	2_64600000_64880000	0.28	0.785714	0.214286	A
2_55180000_55700000	0.52	0.423077	0.576923	NA	2_56740000_57700000	0.96	0.229167	0.770833	B	2_67800000_68140000	0.34	0.235294	0.764706	B	2_55180000_55560000	0.38	0.684211	0.315789	NA	2_68320000_68560000	0.24	1	0	A	2_64940000_65520000	0.58	0.517241	0.482759	NA
2_55720000_56180000	0.46	0.391304	0.608696	NA	2_57740000_58020000	0.28	0.857143	0.142857	A	2_68320000_68560000	0.24	0.333333	0.666667	NA	2_55780000_56160000	0.38	0.368421	0.631579	NA	2_68580000_68980000	0.4	0	1	B	2_65580000_65920000	0.34	0.705882	0.294118	A
2_56200000_56480000	0.28	0.214286	0.785714	B	2_58040000_58880000	0.84	0.47619	0.52381	NA	2_68580000_68980000	0.4	0.15	0.85	B	2_56240000_56500000	0.26	0.384615	0.615385	NA	2_69000000_69200000	0.2	0	1	B	2_65960000_66260000	0.3	0.933333	0.0666667	A
2_56500000_56720000	0.22	0.0909091	0.909091	B	2_58900000_59480000	0.58	0.758621	0.241379	A	2_69000000_69160000	0.16	0.125	0.875	B	2_56520000_56700000	0.18	0.555556	0.444444	NA	2_69220000_69960000	0.74	0	1	B	2_66380000_66580000	0.2	0.7	0.3	NA
2_56740000_56880000	0.14	0.285714	0.714286	B	2_59640000_60240000	0.6	0.633333	0.366667	NA	2_69220000_69940000	0.72	0.111111	0.888889	B	2_56780000_57720000	0.94	0.297872	0.702128	B	2_70220000_71180000	0.96	0	1	B	2_66600000_66920000	0.32	0.125	0.875	B
2_56920000_57700000	0.78	0.128205	0.871795	B	2_60320000_60680000	0.36	1	0	A	2_70240000_70460000	0.22	0.181818	0.818182	B	2_57860000_58900000	1.04	0.153846	0.846154	B	2_71200000_72200000	1	0	1	B	2_66940000_67540000	0.6	0.7	0.3	NA
2_57720000_57940000	0.22	0.181818	0.818182	B	2_60700000_61260000	0.56	0.821429	0.178571	A	2_70480000_71180000	0.7	0.0857143	0.914286	B	2_58920000_59460000	0.54	0.148148	0.851852	B	2_72280000_72560000	0.28	0	1	B	2_67580000_67700000	0.12	0.833333	0.166667	A
2_58020000_58900000	0.88	0.545455	0.454545	NA	2_61340000_61520000	0.18	1	0	A	2_71220000_72300000	1.08	0.148148	0.851852	B	2_59640000_60240000	0.6	0.166667	0.833333	B	2_72600000_73300000	0.7	0	1	B	2_67800000_67920000	0.12	1	0	A
2_58900000_59480000	0.58	0.37931	0.62069	NA	2_61520000_62220000	0.7	0.942857	0.0571429	A	2_72300000_72980000	0.68	0.0882353	0.911765	B	2_60360000_60700000	0.34	0.647059	0.352941	NA	2_73340000_73880000	0.54	0	1	B	2_67960000_68300000	0.34	1	0	A
2_59620000_60220000	0.6	0.533333	0.466667	NA	2_62240000_62420000	0.18	0.888889	0.111111	A	2_73000000_73320000	0.32	0.0625	0.9375	B	2_60720000_61260000	0.54	0.333333	0.666667	NA	2_73920000_74060000	0.14	0	1	B	2_68320000_68580000	0.26	0.230769	0.769231	B
2_60320000_60680000	0.36	0.666667	0.333333	NA	2_62560000_62960000	0.4	0.75	0.25	A	2_73380000_74080000	0.7	0.0285714	0.971429	B	2_61340000_61520000	0.18	0.333333	0.666667	NA	2_74080000_74960000	0.88	0	1	B	2_68600000_68940000	0.34	0.235294	0.764706	B
2_60700000_61280000	0.58	0.448276	0.551724	NA	2_62960000_63120000	0.16	0.75	0.25	A	2_74100000_74980000	0.88	0.136364	0.863636	B	2_61520000_62060000	0.54	0.444444	0.555556	NA	2_74980000_75660000	0.68	0.735294	0.264706	A	2_69000000_69200000	0.2	0.4	0.6	NA
2_61320000_61500000	0.18	0.555556	0.444444	NA	2_63280000_64280000	1	0.42	0.58	NA	2_74980000_75660000	0.68	0.117647	0.882353	B	2_62240000_62540000	0.3	0.333333	0.666667	NA	2_75680000_76100000	0.42	1	0	A	2_69220000_69940000	0.72	0.0555556	0.944444	B
2_61520000_62220000	0.7	0.371429	0.628571	NA	2_64300000_64600000	0.3	1	0	A	2_75680000_76100000	0.42	0.142857	0.857143	B	2_62580000_62940000	0.36	0.388889	0.611111	NA	2_76120000_76320000	0.2	1	0	A	2_70220000_71180000	0.96	0	1	B
2_62560000_62960000	0.4	0.3	0.7	NA	2_64640000_64900000	0.26	1	0	A	2_76120000_76320000	0.2	0.1	0.9	B	2_62960000_63140000	0.18	0.222222	0.777778	B	2_76420000_76600000	0.18	1	0	A	2_71200000_72200000	1	0	1	B
2_62960000_63140000	0.18	0.222222	0.777778	B	2_64920000_65520000	0.6	0.866667	0.133333	A	2_76400000_76620000	0.22	0.272727	0.727273	B	2_63280000_64300000	1.02	0.333333	0.666667	NA	2_76660000_77380000	0.72	0	1	B	2_72280000_73320000	1.04	0	1	B
2_63260000_64280000	1.02	0.215686	0.784314	B	2_65540000_65920000	0.38	0.947368	0.0526316	A	2_76640000_77100000	0.46	0.304348	0.695652	NA	2_64320000_64620000	0.3	0.6	0.4	NA	2_77400000_77660000	0.26	0	1	B	2_73360000_74080000	0.72	0	1	B
2_64300000_64600000	0.3	0.266667	0.733333	B	2_66080000_66260000	0.18	0.777778	0.222222	A	2_77120000_77380000	0.26	0.307692	0.692308	NA	2_64640000_64900000	0.26	0.461538	0.538462	NA	2_77680000_78280000	0.6	0.2	0.8	B	2_74100000_74520000	0.42	0.047619	0.952381	B
2_64620000_64920000	0.3	0.266667	0.733333	B	2_66560000_66920000	0.36	0.722222	0.277778	A	2_77400000_77680000	0.28	0.214286	0.785714	B	2_64920000_65500000	0.58	0.206897	0.793103	B	2_78320000_79180000	0.86	0	1	B	2_74540000_74960000	0.42	0.047619	0.952381	B
2_64940000_65520000	0.58	0.37931	0.62069	NA	2_66940000_67540000	0.6	0.466667	0.533333	NA	2_77700000_78280000	0.58	0.241379	0.758621	B	2_65520000_65940000	0.42	0.380952	0.619048	NA	2_79220000_79720000	0.5	0	1	B	2_74980000_75660000	0.68	0.294118	0.705882	B
2_65540000_65920000	0.38	0.473684	0.526316	NA	2_67560000_67760000	0.2	0.7	0.3	NA	2_78300000_79200000	0.9	0.177778	0.822222	B	2_66080000_66260000	0.18	0.444444	0.555556	NA	2_79940000_80600000	0.66	0	1	B	2_75680000_76100000	0.42	0.47619	0.52381	NA
2_66080000_66260000	0.18	0.444444	0.555556	NA	2_67800000_68180000	0.38	0.842105	0.157895	A	2_79220000_79740000	0.52	0.269231	0.730769	B	2_66380000_66560000	0.18	0.666667	0.333333	NA	2_80620000_80740000	0.12	0	1	B	2_76120000_76300000	0.18	0.777778	0.222222	A
2_66360000_66540000	0.18	0.333333	0.666667	NA	2_68320000_68560000	0.24	0.583333	0.416667	NA	2_79940000_80580000	0.64	0.21875	0.78125	B	2_66620000_66920000	0.3	0.266667	0.733333	B	2_80840000_81260000	0.42	0.761905	0.238095	A	2_76420000_76580000	0.16	0.875	0.125	A
2_66560000_66920000	0.36	0.333333	0.666667	NA	2_68580000_68960000	0.38	0.210526	0.789474	B	2_80600000_80740000	0.14	0.142857	0.857143	B	2_66940000_67540000	0.6	0.566667	0.433333	NA	2_81280000_81920000	0.64	0	1	B	2_76660000_77340000	0.68	0.0294118	0.970588	B
2_66940000_67540000	0.6	0.3	0.7	NA	2_68980000_69160000	0.18	0.111111	0.888889	B	2_80840000_81160000	0.32	0	1	B	2_67560000_67760000	0.2	0.3	0.7	NA	2_81940000_83020000	1.08	0	1	B	2_77360000_77660000	0.3	0.2	0.8	B
2_67800000_68200000	0.4	0.3	0.7	NA	2_69240000_70220000	0.98	0.0408163	0.959184	B	2_81280000_81940000	0.66	0.121212	0.878788	B	2_67820000_68180000	0.36	0.722222	0.277778	A	2_83060000_83520000	0.46	0.0869565	0.913043	B	2_77680000_78300000	0.62	0.548387	0.451613	NA
2_68320000_68560000	0.24	0.0833333	0.916667	B	2_70240000_70400000	0.16	0	1	B	2_81960000_83040000	1.08	0.0555556	0.944444	B	2_68320000_68560000	0.24	0.25	0.75	B	2_83760000_84260000	0.5	0.44	0.56	NA	2_78320000_79200000	0.88	0.272727	0.727273	B
2_68600000_68960000	0.36	0.0555556	0.944444	B	2_70440000_71180000	0.74	0.0540541	0.945946	B	2_83080000_83520000	0.44	0.181818	0.818182	B	2_68600000_68980000	0.38	0.421053	0.578947	NA	2_84300000_84680000	0.38	0	1	B	2_79220000_79720000	0.5	0.24	0.76	B
2_68960000_69160000	0.2	0	1	B	2_71200000_72280000	1.08	0.037037	0.962963	B	2_83560000_83760000	0.2	0.1	0.9	B	2_69000000_69160000	0.16	0.5	0.5	NA	2_84820000_85580000	0.76	0	1	B	2_79940000_80580000	0.64	0.28125	0.71875	B
2_69240000_69940000	0.7	0.114286	0.885714	B	2_72300000_72820000	0.52	0.0384615	0.961538	B	2_83780000_84280000	0.5	0.08	0.92	B	2_69240000_69940000	0.7	0.0571429	0.942857	B	2_85940000_86680000	0.74	0	1	B	2_80600000_80740000	0.14	0.142857	0.857143	B
2_69960000_70180000	0.22	0.0909091	0.909091	B	2_72840000_73320000	0.48	0.0416667	0.958333	B	2_84300000_84740000	0.44	0.0909091	0.909091	B	2_70240000_70460000	0.22	0	1	B	2_86700000_87820000	1.12	0	1	B	2_80840000_81160000	0.32	0.4375	0.5625	NA
2_70200000_70380000	0.18	0	1	B	2_73340000_74960000	1.62	0.0246914	0.975309	B	2_84780000_85620000	0.84	0.119048	0.880952	B	2_70480000_71180000	0.7	0.0571429	0.942857	B	2_87840000_88400000	0.56	0	1	B	2_81260000_81920000	0.66	0	1	B
2_70480000_71160000	0.68	0.0882353	0.911765	B	2_74980000_75420000	0.44	0.181818	0.818182	B	2_85660000_85920000	0.26	0.0769231	0.923077	B	2_71200000_72300000	1.1	0.0181818	0.981818	B	2_88560000_88900000	0.34	0.0588235	0.941176	B	2_81940000_83020000	1.08	0.0185185	0.981481	B
2_71180000_71740000	0.56	0.178571	0.821429	B	2_75440000_75680000	0.24	0.166667	0.833333	B	2_85940000_86100000	0.16	0	1	B	2_72300000_72980000	0.68	0	1	B	2_88960000_89740000	0.78	0.974359	0.025641	A	2_83060000_83520000	0.46	0.130435	0.869565	B
2_71760000_72260000	0.5	0.16	0.84	B	2_75700000_76080000	0.38	0.368421	0.631579	NA	2_86200000_86660000	0.46	0.0869565	0.913043	B	2_73000000_73320000	0.32	0.0625	0.9375	B	2_89780000_90100000	0.32	1	0	A	2_83560000_83740000	0.18	0	1	B
2_72280000_72740000	0.46	0.217391	0.782609	B	2_76100000_76420000	0.32	0.5	0.5	NA	2_86680000_87140000	0.46	0.130435	0.869565	B	2_73380000_74080000	0.7	0	1	B	2_90280000_90640000	0.36	1	0	A	2_83760000_84260000	0.5	0.4	0.6	NA
2_72800000_73320000	0.52	0.0384615	0.961538	B	2_76440000_76620000	0.18	0.222222	0.777778	B	2_87160000_87820000	0.66	0.030303	0.969697	B	2_74100000_74980000	0.88	0.0681818	0.931818	B	2_90660000_90860000	0.2	1	0	A	2_84300000_84660000	0.36	0.277778	0.722222	B
2_73320000_74960000	1.64	0.170732	0.829268	B	2_76640000_77100000	0.46	0	1	B	2_87840000_88500000	0.66	0.121212	0.878788	B	2_75000000_75660000	0.66	0.121212	0.878788	B	2_90920000_91820000	0.9	0.488889	0.511111	NA	2_84800000_85260000	0.46	0.0434783	0.956522	B
2_74980000_75680000	0.7	0.142857	0.857143	B	2_77120000_77600000	0.48	0	1	B	2_88520000_88920000	0.4	0.1	0.9	B	2_75680000_76080000	0.4	0.3	0.7	NA	2_92000000_92580000	0.58	0	1	B	2_85280000_85600000	0.32	0.125	0.875	B
2_75700000_76080000	0.38	0.105263	0.894737	B	2_77620000_78300000	0.68	0.205882	0.794118	B	2_89120000_89760000	0.64	0.09375	0.90625	B	2_76100000_76320000	0.22	0.636364	0.363636	NA	2_92600000_93440000	0.84	0	1	B	2_85640000_85920000	0.28	0.142857	0.857143	B
2_76100000_76400000	0.3	0.0666667	0.933333	B	2_78320000_79180000	0.86	0.186047	0.813953	B	2_89780000_90240000	0.46	0.0869565	0.913043	B	2_76400000_76620000	0.22	0.727273	0.272727	A	2_93460000_93620000	0.16	0.25	0.75	B	2_85940000_86140000	0.2	0	1	B
2_76420000_76640000	0.22	0.0909091	0.909091	B	2_79220000_79740000	0.52	0.115385	0.884615	B	2_90260000_90640000	0.38	0.263158	0.736842	B	2_76640000_77080000	0.44	0.227273	0.772727	B	2_93640000_94220000	0.58	0	1	B	2_86180000_86700000	0.52	0.0384615	0.961538	B
2_76660000_77100000	0.44	0.136364	0.863636	B	2_79760000_79920000	0.16	0.625	0.375	NA	2_90660000_90880000	0.22	0.363636	0.636364	NA	2_77100000_77660000	0.56	0.0714286	0.928571	B	2_94240000_94860000	0.62	0	1	B	2_86720000_87820000	1.1	0.0181818	0.981818	B
2_77120000_77400000	0.28	0.142857	0.857143	B	2_79940000_80600000	0.66	0.121212	0.878788	B	2_90900000_91800000	0.9	0.2	0.8	B	2_77680000_78280000	0.6	0.266667	0.733333	B	2_94980000_95580000	0.6	0	1	B	2_87840000_88400000	0.56	0.107143	0.892857	B
2_77420000_77620000	0.2	0.1	0.9	B	2_80620000_80740000	0.12	0.166667	0.833333	B	2_91920000_92560000	0.64	0.09375	0.90625	B	2_78300000_79200000	0.9	0.222222	0.777778	B	2_95600000_96240000	0.64	0	1	B	2_88560000_88920000	0.36	0.222222	0.777778	B
2_77640000_78300000	0.66	0.151515	0.848485	B	2_80800000_81280000	0.48	0.166667	0.833333	B	2_92580000_93620000	1.04	0.0961538	0.903846	B	2_79220000_79740000	0.52	0.307692	0.692308	NA	2_96260000_96560000	0.3	0.0666667	0.933333	B	2_89080000_89740000	0.66	0.787879	0.212121	A
2_78320000_79180000	0.86	0.162791	0.837209	B	2_81300000_81840000	0.54	0	1	B	2_93640000_94200000	0.56	0.0357143	0.964286	B	2_79940000_80580000	0.64	0.28125	0.71875	B	2_96600000_96940000	0.34	1	0	A	2_89780000_90100000	0.32	0.8125	0.1875	A
2_79200000_79720000	0.52	0.192308	0.807692	B	2_81860000_83040000	1.18	0.0338983	0.966102	B	2_94240000_94840000	0.6	0.133333	0.866667	B	2_80600000_80700000	0.1	0.2	0.8	B	2_96980000_97140000	0.16	1	0	A	2_90280000_90660000	0.38	0.631579	0.368421	NA
2_79740000_79920000	0.18	0.111111	0.888889	B	2_83060000_83520000	0.46	0	1	B	2_94860000_95520000	0.66	0.0909091	0.909091	B	2_80840000_81160000	0.32	0.5625	0.4375	NA	2_97240000_97500000	0.26	1	0	A	2_90680000_90860000	0.18	1	0	A
2_79980000_80580000	0.6	0.0333333	0.966667	B	2_83560000_83740000	0.18	0.111111	0.888889	B	2_95600000_96240000	0.64	0.0625	0.9375	B	2_81260000_81540000	0.28	0.0714286	0.928571	B	2_97520000_98040000	0.52	1	0	A	2_90920000_91800000	0.88	0.386364	0.613636	NA
2_80780000_81160000	0.38	0.157895	0.842105	B	2_83760000_84260000	0.5	0.28	0.72	B	2_96260000_96560000	0.3	0	1	B	2_81560000_81960000	0.4	0	1	B	2_98060000_98520000	0.46	1	0	A	2_91980000_92560000	0.58	0.172414	0.827586	B
2_81280000_81820000	0.54	0.037037	0.962963	B	2_84300000_84680000	0.38	0	1	B	2_96600000_96960000	0.36	0.111111	0.888889	B	2_81980000_83040000	1.06	0.0566038	0.943396	B	2_98540000_98700000	0.16	1	0	A	2_92580000_93440000	0.86	0	1	B
2_81840000_83020000	1.18	0.135593	0.864407	B	2_84780000_85240000	0.46	0.0434783	0.956522	B	2_97000000_97320000	0.32	0.0625	0.9375	B	2_83080000_83500000	0.42	0.142857	0.857143	B	2_98720000_98880000	0.16	1	0	A	2_93640000_94220000	0.58	0.206897	0.793103	B
2_83060000_83520000	0.46	0.0869565	0.913043	B	2_85260000_85600000	0.34	0	1	B	2_97340000_97500000	0.16	0	1	B	2_83560000_83760000	0.2	0.1	0.9	B	2_98900000_99540000	0.64	1	0	A	2_94240000_94840000	0.6	0.2	0.8	B
2_83560000_83740000	0.18	0	1	B	2_85940000_86640000	0.7	0.0285714	0.971429	B	2_97520000_98060000	0.54	0.259259	0.740741	B	2_83780000_84260000	0.48	0.0833333	0.916667	B	2_99560000_100260000	0.7	0.657143	0.342857	NA	2_94860000_95580000	0.72	0.166667	0.833333	B
2_83760000_84260000	0.5	0.12	0.88	B	2_86660000_87120000	0.46	0	1	B	2_98060000_98540000	0.48	0.333333	0.666667	NA	2_84300000_84740000	0.44	0.272727	0.727273	B	2_100720000_101120000	0.4	1	0	A	2_95600000_96240000	0.64	0.28125	0.71875	B
2_84300000_84680000	0.38	0.105263	0.894737	B	2_87140000_87820000	0.68	0.0294118	0.970588	B	2_98700000_98880000	0.18	0.222222	0.777778	B	2_84780000_85620000	0.84	0.166667	0.833333	B	2_101180000_101820000	0.64	0.03125	0.96875	B	2_96260000_96540000	0.28	0.285714	0.714286	B
2_84800000_85240000	0.44	0.0454545	0.954545	B	2_87840000_88400000	0.56	0.0714286	0.928571	B	2_98900000_99520000	0.62	0.258065	0.741935	B	2_85900000_86100000	0.2	0.2	0.8	B	2_101860000_102140000	0.28	1	0	A	2_96600000_96960000	0.36	0.722222	0.277778	A
2_85260000_85600000	0.34	0.117647	0.882353	B	2_88420000_88560000	0.14	0.142857	0.857143	B	2_99600000_100300000	0.7	0.171429	0.828571	B	2_86200000_86680000	0.48	0.125	0.875	B	2_102160000_102380000	0.22	1	0	A	2_96980000_97280000	0.3	0.866667	0.133333	A
2_85940000_86640000	0.7	0.0571429	0.942857	B	2_88580000_88920000	0.34	0.294118	0.705882	B	2_100400000_101040000	0.64	0.1875	0.8125	B	2_86700000_87140000	0.44	0.0909091	0.909091	B	2_102480000_103040000	0.56	1	0	A	2_97300000_97500000	0.2	0.9	0.1	A
2_86660000_87120000	0.46	0.0869565	0.913043	B	2_89080000_89360000	0.28	1	0	A	2_101140000_101860000	0.72	0.194444	0.805556	B	2_87160000_87820000	0.66	0.0606061	0.939394	B	2_103420000_104140000	0.72	0.277778	0.722222	B	2_97520000_98040000	0.52	0.730769	0.269231	A
2_87140000_87820000	0.68	0.0294118	0.970588	B	2_89380000_89740000	0.36	0.555556	0.444444	NA	2_101880000_102180000	0.3	0.266667	0.733333	B	2_87840000_88520000	0.68	0.176471	0.823529	B	2_104180000_104480000	0.3	0.2	0.8	B	2_98060000_98520000	0.46	0.782609	0.217391	A
2_87840000_88400000	0.56	0.0714286	0.928571	B	2_89780000_90100000	0.32	1	0	A	2_102200000_102420000	0.22	0.545455	0.454545	NA	2_88540000_88940000	0.4	0.25	0.75	B	2_104600000_105240000	0.64	0	1	B	2_98540000_98720000	0.18	0.888889	0.111111	A
2_88420000_88560000	0.14	0	1	B	2_90260000_90640000	0.38	1	0	A	2_102500000_102860000	0.36	0.222222	0.777778	B	2_89120000_89740000	0.62	0.612903	0.387097	NA	2_105260000_105440000	0.18	0	1	B	2_98740000_98880000	0.14	0.285714	0.714286	B
2_88580000_88900000	0.32	0.125	0.875	B	2_90660000_90860000	0.2	1	0	A	2_102880000_103020000	0.14	0.285714	0.714286	B	2_89780000_90100000	0.32	0.4375	0.5625	NA	2_105460000_105900000	0.44	0	1	B	2_98900000_99540000	0.64	0.625	0.375	NA
2_89060000_89740000	0.68	0.147059	0.852941	B	2_90920000_91820000	0.9	0.622222	0.377778	NA	2_103420000_104160000	0.74	0.162162	0.837838	B	2_90280000_90640000	0.36	0.666667	0.333333	NA	2_105920000_106280000	0.36	0.0555556	0.944444	B	2_99600000_100300000	0.7	0.514286	0.485714	NA
2_89760000_90100000	0.34	0.294118	0.705882	B	2_91940000_92560000	0.62	0.0967742	0.903226	B	2_104180000_104500000	0.32	0.0625	0.9375	B	2_90680000_90860000	0.18	0.777778	0.222222	A	2_106340000_106560000	0.22	0.545455	0.454545	NA	2_100320000_100700000	0.38	0.736842	0.263158	A
2_90260000_90640000	0.38	0.105263	0.894737	B	2_92580000_93480000	0.9	0.0666667	0.933333	B	2_104580000_105880000	1.3	0.0769231	0.923077	B	2_90920000_91800000	0.88	0.25	0.75	B	2_106580000_106840000	0.26	0	1	B	2_100740000_101100000	0.36	0.777778	0.222222	A
2_90680000_90860000	0.18	0.222222	0.777778	B	2_93620000_94220000	0.6	0.0333333	0.966667	B	2_105920000_106320000	0.4	0.15	0.85	B	2_91920000_92560000	0.64	0.21875	0.78125	B	2_106860000_107300000	0.44	0	1	B	2_101180000_101840000	0.66	0.363636	0.636364	NA
2_90920000_91820000	0.9	0.155556	0.844444	B	2_94240000_94840000	0.6	0.1	0.9	B	2_106360000_106480000	0.12	0.333333	0.666667	NA	2_92580000_93500000	0.92	0.0652174	0.934783	B	2_107320000_107460000	0.14	1	0	A	2_101860000_102140000	0.28	0.928571	0.0714286	A
2_91980000_92560000	0.58	0	1	B	2_94860000_95560000	0.7	0.0571429	0.942857	B	2_106540000_106880000	0.34	0.176471	0.823529	B	2_93520000_93620000	0.1	0.6	0.4	NA	2_107500000_107980000	0.48	1	0	A	2_102260000_102460000	0.2	0.8	0.2	A
2_92580000_93460000	0.88	0.0909091	0.909091	B	2_95580000_96240000	0.66	0	1	B	2_106900000_107500000	0.6	0.233333	0.766667	B	2_93640000_94200000	0.56	0.25	0.75	B	2_108060000_108440000	0.38	1	0	A	2_102480000_103040000	0.56	0.928571	0.0714286	A
2_93640000_94180000	0.54	0.148148	0.851852	B	2_96260000_96560000	0.3	0.0666667	0.933333	B	2_107500000_107620000	0.12	0.166667	0.833333	B	2_94240000_94840000	0.6	0.1	0.9	B	2_108480000_109340000	0.86	0	1	B	2_103420000_104140000	0.72	0.277778	0.722222	B
2_94240000_94860000	0.62	0.0967742	0.903226	B	2_96600000_97000000	0.4	0.9	0.1	A	2_107680000_107980000	0.3	0.2	0.8	B	2_94860000_95560000	0.7	0.0857143	0.914286	B	2_109360000_109540000	0.18	0.222222	0.777778	B	2_104180000_104500000	0.32	0.3125	0.6875	NA
2_94860000_95560000	0.7	0.114286	0.885714	B	2_97020000_97340000	0.32	0.875	0.125	A	2_108020000_108440000	0.42	0.142857	0.857143	B	2_95580000_96220000	0.64	0.21875	0.78125	B	2_110020000_110360000	0.34	0.117647	0.882353	B	2_104580000_105440000	0.86	0.162791	0.837209	B
2_95580000_96220000	0.64	0.03125	0.96875	B	2_97360000_97500000	0.14	0.571429	0.428571	NA	2_108480000_109520000	1.04	0.0384615	0.961538	B	2_96240000_96560000	0.32	0.1875	0.8125	B	2_110400000_110940000	0.54	0.333333	0.666667	NA	2_105460000_105900000	0.44	0.136364	0.863636	B
2_96260000_96560000	0.3	0.466667	0.533333	NA	2_97520000_98060000	0.54	0.407407	0.592593	NA	2_109560000_109760000	0.2	0.2	0.8	B	2_96600000_96960000	0.36	0.5	0.5	NA	2_111100000_111360000	0.26	1	0	A	2_105920000_106300000	0.38	0.578947	0.421053	NA
2_96580000_96960000	0.38	0.157895	0.842105	B	2_98060000_98460000	0.4	0.75	0.25	A	2_110000000_110340000	0.34	0.117647	0.882353	B	2_97060000_97500000	0.44	0.681818	0.318182	NA	2_111380000_111600000	0.22	0	1	B	2_106340000_106540000	0.2	0.7	0.3	NA
2_97320000_97480000	0.16	0.125	0.875	B	2_98560000_98880000	0.32	0.875	0.125	A	2_110380000_110940000	0.56	0.178571	0.821429	B	2_97520000_98060000	0.54	0.333333	0.666667	NA	2_111620000_112100000	0.48	0.958333	0.0416667	A	2_106560000_106840000	0.28	0.357143	0.642857	NA
2_97520000_98040000	0.52	0.153846	0.846154	B	2_98900000_99520000	0.62	0.935484	0.0645161	A	2_111200000_111580000	0.38	0.157895	0.842105	B	2_98060000_98520000	0.46	0.391304	0.608696	NA	2_112120000_112780000	0.66	0	1	B	2_106860000_107460000	0.6	0.333333	0.666667	NA
2_98060000_98460000	0.4	0.05	0.95	B	2_99600000_100260000	0.66	0.909091	0.0909091	A	2_111600000_112080000	0.48	0.166667	0.833333	B	2_98680000_98880000	0.2	0.3	0.7	NA	2_112860000_113140000	0.28	0.642857	0.357143	NA	2_107500000_107980000	0.48	0.875	0.125	A
2_98680000_98880000	0.2	0.1	0.9	B	2_100300000_100740000	0.44	0.636364	0.363636	NA	2_112100000_112780000	0.68	0.235294	0.764706	B	2_98900000_99520000	0.62	0.419355	0.580645	NA	2_113160000_113320000	0.16	0	1	B	2_108080000_108440000	0.36	0.722222	0.277778	A
2_98900000_99540000	0.64	0.1875	0.8125	B	2_100760000_100880000	0.12	1	0	A	2_112840000_113320000	0.48	0.125	0.875	B	2_99580000_100300000	0.72	0.472222	0.527778	NA	2_113380000_113840000	0.46	0	1	B	2_108460000_109540000	1.08	0.37037	0.62963	NA
2_99600000_100280000	0.68	0.176471	0.823529	B	2_100880000_101180000	0.3	0.933333	0.0666667	A	2_113380000_113800000	0.42	0.190476	0.809524	B	2_100320000_100900000	0.58	0.62069	0.37931	NA	2_113900000_114340000	0.44	0	1	B	2_110020000_110360000	0.34	0.470588	0.529412	NA
2_100360000_100720000	0.36	0.0555556	0.944444	B	2_101200000_101820000	0.62	0.225806	0.774194	B	2_113880000_114340000	0.46	0.130435	0.869565	B	2_100940000_101040000	0.1	0.8	0.2	A	2_114360000_114820000	0.46	0.0869565	0.913043	B	2_110440000_110940000	0.5	0.4	0.6	NA
2_100740000_100860000	0.12	0.166667	0.833333	B	2_101860000_102180000	0.32	1	0	A	2_114360000_114820000	0.46	0.173913	0.826087	B	2_101140000_101840000	0.7	0.342857	0.657143	NA	2_114920000_115080000	0.16	1	0	A	2_111100000_111300000	0.2	0.6	0.4	NA
2_100880000_101120000	0.24	0.333333	0.666667	NA	2_102200000_102420000	0.22	1	0	A	2_114840000_115080000	0.24	0.25	0.75	B	2_101860000_102180000	0.32	0.6875	0.3125	NA	2_115340000_115460000	0.12	1	0	A	2_111380000_111600000	0.22	0.272727	0.727273	B
2_101180000_101820000	0.64	0.03125	0.96875	B	2_102500000_102840000	0.34	1	0	A	2_115340000_115460000	0.12	0.5	0.5	NA	2_102200000_102420000	0.22	0.727273	0.272727	A	2_115560000_115880000	0.32	0.8125	0.1875	A	2_111620000_112100000	0.48	0.583333	0.416667	NA
2_101860000_102180000	0.32	0.3125	0.6875	NA	2_102860000_103040000	0.18	1	0	A	2_115560000_115880000	0.32	0.3125	0.6875	NA	2_102500000_102860000	0.36	0.722222	0.277778	A	2_115900000_116360000	0.46	0.521739	0.478261	NA	2_112140000_112760000	0.62	0.258065	0.741935	B
2_102200000_102400000	0.2	0	1	B	2_103060000_103180000	0.12	1	0	A	2_115900000_116360000	0.46	0.304348	0.695652	NA	2_102920000_103040000	0.12	0.333333	0.666667	NA	2_116480000_116760000	0.28	1	0	A	2_112840000_113160000	0.32	0.75	0.25	A
2_102500000_102840000	0.34	0.176471	0.823529	B	2_103480000_104160000	0.68	0.147059	0.852941	B	2_116460000_116760000	0.3	0.266667	0.733333	B	2_103060000_103280000	0.22	0.818182	0.181818	A	2_116780000_117300000	0.52	0	1	B	2_113180000_113320000	0.14	0.142857	0.857143	B
2_102860000_103020000	0.16	0.125	0.875	B	2_104180000_104500000	0.32	0.125	0.875	B	2_116800000_117200000	0.4	0.1	0.9	B	2_103440000_104160000	0.72	0.0833333	0.916667	B	2_117340000_117620000	0.28	0.142857	0.857143	B	2_113360000_113840000	0.48	0.375	0.625	NA
2_103480000_104160000	0.68	0.176471	0.823529	B	2_104560000_105880000	1.32	0.0151515	0.984848	B	2_117340000_117660000	0.32	0.125	0.875	B	2_104180000_104500000	0.32	0.25	0.75	B	2_117700000_117920000	0.22	1	0	A	2_113900000_114340000	0.44	0.272727	0.727273	B
2_104180000_104500000	0.32	0.0625	0.9375	B	2_105900000_106320000	0.42	0.047619	0.952381	B	2_117680000_117920000	0.24	0.25	0.75	B	2_104580000_105880000	1.3	0.107692	0.892308	B	2_118040000_118200000	0.16	0.375	0.625	NA	2_114360000_114820000	0.46	0.478261	0.521739	NA
2_104580000_105420000	0.84	0.0714286	0.928571	B	2_106340000_106560000	0.22	0.272727	0.727273	B	2_118040000_118200000	0.16	0.5	0.5	NA	2_105920000_106320000	0.4	0.55	0.45	NA	2_118260000_118640000	0.38	0	1	B	2_114840000_115080000	0.24	0.666667	0.333333	NA
2_105440000_105880000	0.44	0	1	B	2_106580000_106900000	0.32	0.0625	0.9375	B	2_118260000_118640000	0.38	0	1	B	2_106360000_106480000	0.12	0.5	0.5	NA	2_118720000_119640000	0.92	0	1	B	2_115340000_115540000	0.2	0.6	0.4	NA
2_105900000_106300000	0.4	0.05	0.95	B	2_106920000_107300000	0.38	0.0526316	0.947368	B	2_118720000_120200000	1.48	0.0405405	0.959459	B	2_106540000_106900000	0.36	0.277778	0.722222	B	2_119660000_120220000	0.56	0	1	B	2_115560000_115880000	0.32	0.625	0.375	NA
2_106360000_106560000	0.2	0.1	0.9	B	2_107720000_107980000	0.26	0.846154	0.153846	A	2_120280000_120660000	0.38	0.0526316	0.947368	B	2_106920000_107500000	0.58	0.241379	0.758621	B	2_120300000_120660000	0.36	0	1	B	2_115900000_116360000	0.46	0.391304	0.608696	NA
2_106580000_106860000	0.28	0.285714	0.714286	B	2_108040000_108440000	0.4	0.55	0.45	NA	2_120680000_120840000	0.16	0	1	B	2_107520000_107700000	0.18	0.777778	0.222222	A	2_120840000_121380000	0.54	0.814815	0.185185	A	2_116460000_116760000	0.3	0.8	0.2	A
2_106880000_107260000	0.38	0.0526316	0.947368	B	2_108480000_109500000	1.02	0.0784314	0.921569	B	2_120980000_121260000	0.28	0.142857	0.857143	B	2_107720000_107980000	0.26	0.615385	0.384615	NA	2_121440000_122360000	0.92	0	1	B	2_116780000_117280000	0.5	0.2	0.8	B
2_107280000_107460000	0.18	0.222222	0.777778	B	2_109560000_109800000	0.24	0.0833333	0.916667	B	2_121400000_122360000	0.96	0.166667	0.833333	B	2_108020000_108440000	0.42	0.333333	0.666667	NA	2_122380000_122600000	0.22	0	1	B	2_117340000_117620000	0.28	0.285714	0.714286	B
2_107500000_107680000	0.18	0.111111	0.888889	B	2_109820000_109980000	0.16	0.125	0.875	B	2_122380000_122620000	0.24	0.166667	0.833333	B	2_108480000_109500000	1.02	0.196078	0.803922	B	2_122680000_122940000	0.26	0.0769231	0.923077	B	2_117700000_117980000	0.28	0.428571	0.571429	NA
2_107700000_107980000	0.28	0.142857	0.857143	B	2_110020000_110360000	0.34	0.0588235	0.941176	B	2_122740000_122940000	0.2	0.1	0.9	B	2_109580000_109760000	0.18	0.444444	0.555556	NA	2_123120000_124200000	1.08	0.12963	0.87037	B	2_118000000_118200000	0.2	0.4	0.6	NA
2_108060000_108440000	0.38	0.157895	0.842105	B	2_110400000_111200000	0.8	0.525	0.475	NA	2_123120000_124180000	1.06	0.245283	0.754717	B	2_110020000_110360000	0.34	0.529412	0.470588	NA	2_124220000_124620000	0.4	0	1	B	2_118260000_118640000	0.38	0.0526316	0.947368	B
2_108500000_109500000	1	0.1	0.9	B	2_111220000_111580000	0.36	0.944444	0.0555556	A	2_124200000_124480000	0.28	0.142857	0.857143	B	2_110380000_111020000	0.64	0.34375	0.65625	NA	2_124780000_125740000	0.96	0.770833	0.229167	A	2_118720000_120220000	1.5	0.0133333	0.986667	B
2_109520000_109740000	0.22	0.0909091	0.909091	B	2_111620000_112100000	0.48	0.958333	0.0416667	A	2_124780000_125740000	0.96	0.229167	0.770833	B	2_111340000_111580000	0.24	0.416667	0.583333	NA	2_125760000_125980000	0.22	1	0	A	2_120300000_120660000	0.36	0.277778	0.722222	B
2_110040000_110380000	0.34	0.0588235	0.941176	B	2_112100000_112720000	0.62	0.193548	0.806452	B	2_125760000_126040000	0.28	0.5	0.5	NA	2_111600000_112080000	0.48	0.625	0.375	NA	2_126060000_126360000	0.3	1	0	A	2_120680000_120860000	0.18	0.222222	0.777778	B
2_110400000_111200000	0.8	0.2	0.8	B	2_112840000_113340000	0.5	0.68	0.32	NA	2_126400000_126720000	0.32	0.1875	0.8125	B	2_112100000_112780000	0.68	0.264706	0.735294	B	2_126380000_126720000	0.34	1	0	A	2_120880000_121380000	0.5	0.56	0.44	NA
2_111360000_111580000	0.22	0.272727	0.727273	B	2_113380000_113840000	0.46	0.347826	0.652174	NA	2_126720000_127220000	0.5	0.24	0.76	B	2_112840000_113340000	0.5	0.56	0.44	NA	2_126720000_127200000	0.48	1	0	A	2_121440000_122340000	0.9	0.244444	0.755556	B
2_111600000_112100000	0.5	0.08	0.92	B	2_113880000_114340000	0.46	0.173913	0.826087	B	2_127240000_127380000	0.14	0.142857	0.857143	B	2_113380000_113840000	0.46	0.434783	0.565217	NA	2_127220000_127360000	0.14	1	0	A	2_122360000_122600000	0.24	0.0833333	0.916667	B
2_112120000_112740000	0.62	0.0322581	0.967742	B	2_114360000_114820000	0.46	0.0434783	0.956522	B	2_127400000_127620000	0.22	0	1	B	2_113880000_114340000	0.46	0.391304	0.608696	NA	2_127400000_128280000	0.88	1	0	A	2_122700000_122940000	0.24	0.416667	0.583333	NA
2_112840000_113320000	0.48	0.125	0.875	B	2_114840000_115080000	0.24	0.916667	0.0833333	A	2_127640000_128280000	0.64	0.15625	0.84375	B	2_114360000_114820000	0.46	0.608696	0.391304	NA	2_128660000_129180000	0.52	1	0	A	2_123100000_124180000	1.08	0.314815	0.685185	NA
2_113360000_113840000	0.48	0.208333	0.791667	B	2_115120000_115280000	0.16	1	0	A	2_128320000_128480000	0.16	0	1	B	2_114940000_115080000	0.14	0.571429	0.428571	NA	2_129320000_129860000	0.54	0.0740741	0.925926	B	2_124200000_124620000	0.42	0.52381	0.47619	NA
2_113900000_114340000	0.44	0.0454545	0.954545	B	2_115300000_115580000	0.28	1	0	A	2_128660000_129000000	0.34	0.117647	0.882353	B	2_115340000_115540000	0.2	0.8	0.2	A	2_129880000_130500000	0.62	0.83871	0.16129	A	2_124780000_125740000	0.96	0.645833	0.354167	NA
2_114380000_114820000	0.44	0.136364	0.863636	B	2_115600000_115880000	0.28	0.785714	0.214286	A	2_129320000_129860000	0.54	0.0740741	0.925926	B	2_115560000_115880000	0.32	0.75	0.25	A	2_130600000_131240000	0.64	0.875	0.125	A	2_125820000_125980000	0.16	0.875	0.125	A
2_114900000_115100000	0.2	0.2	0.8	B	2_115900000_116360000	0.46	0.304348	0.695652	NA	2_129980000_130500000	0.52	0	1	B	2_115900000_116360000	0.46	0.478261	0.521739	NA	2_131260000_131620000	0.36	0.555556	0.444444	NA	2_126060000_126360000	0.3	1	0	A
2_115120000_115300000	0.18	0.111111	0.888889	B	2_116460000_116760000	0.3	0.866667	0.133333	A	2_130600000_131060000	0.46	0.217391	0.782609	B	2_116520000_116760000	0.24	0.75	0.25	A	2_131640000_132040000	0.4	0	1	B	2_126380000_126720000	0.34	0.588235	0.411765	NA
2_115320000_115560000	0.24	0.166667	0.833333	B	2_116780000_117200000	0.42	0.047619	0.952381	B	2_131060000_131200000	0.14	0	1	B	2_116780000_117200000	0.42	0.47619	0.52381	NA	2_132080000_132400000	0.32	0	1	B	2_126720000_127200000	0.48	0.916667	0.0833333	A
2_115580000_115900000	0.32	0	1	B	2_117200000_117640000	0.44	0.181818	0.818182	B	2_131240000_131600000	0.36	0.0555556	0.944444	B	2_117340000_117680000	0.34	0.352941	0.647059	NA	2_132540000_132760000	0.22	0.0909091	0.909091	B	2_127220000_127380000	0.16	0.875	0.125	A
2_115920000_116360000	0.44	0	1	B	2_117740000_117960000	0.22	0.454545	0.545455	NA	2_131620000_132040000	0.42	0.142857	0.857143	B	2_117700000_117920000	0.22	0.636364	0.363636	NA	2_132780000_133560000	0.78	0	1	B	2_127400000_128280000	0.88	0.75	0.25	A
2_116460000_116760000	0.3	0.0666667	0.933333	B	2_117980000_118220000	0.24	0.666667	0.333333	NA	2_132080000_132420000	0.34	0.294118	0.705882	B	2_118040000_118220000	0.18	0.444444	0.555556	NA	2_133580000_134240000	0.66	0	1	B	2_128320000_128480000	0.16	1	0	A
2_116780000_117200000	0.42	0.0952381	0.904762	B	2_118260000_118700000	0.44	0.0909091	0.909091	B	2_132540000_133600000	1.06	0.113208	0.886792	B	2_118260000_118640000	0.38	0.421053	0.578947	NA	2_134260000_134760000	0.5	0	1	B	2_128660000_129040000	0.38	0.947368	0.0526316	A
2_117340000_117620000	0.28	0.142857	0.857143	B	2_118720000_120180000	1.46	0.0958904	0.90411	B	2_133620000_134200000	0.58	0.0344828	0.965517	B	2_118720000_120200000	1.48	0.121622	0.878378	B	2_134800000_135760000	0.96	0.270833	0.729167	B	2_129320000_129880000	0.56	0.428571	0.571429	NA
2_117700000_117940000	0.24	0.166667	0.833333	B	2_120260000_120640000	0.38	0	1	B	2_134800000_135740000	0.94	0.148936	0.851064	B	2_120280000_120660000	0.38	0.421053	0.578947	NA	2_135760000_136240000	0.48	0.958333	0.0416667	A	2_129900000_130500000	0.6	0.666667	0.333333	NA
2_118040000_118220000	0.18	0.333333	0.666667	NA	2_120660000_120840000	0.18	0.444444	0.555556	NA	2_135760000_136240000	0.48	0.5	0.5	NA	2_120680000_120820000	0.14	0.714286	0.285714	A	2_136260000_136380000	0.12	0.833333	0.166667	A	2_130600000_131040000	0.44	0.909091	0.0909091	A
2_118280000_118720000	0.44	0.0909091	0.909091	B	2_120860000_121380000	0.52	0.769231	0.230769	A	2_136260000_136380000	0.12	0	1	B	2_120980000_121260000	0.28	0.785714	0.214286	A	2_136520000_136660000	0.14	1	0	A	2_131060000_131220000	0.16	0.375	0.625	NA
2_118740000_119560000	0.82	0.146341	0.853659	B	2_121440000_122360000	0.92	0.0869565	0.913043	B	2_136500000_136660000	0.16	0.75	0.25	A	2_121400000_122360000	0.96	0.229167	0.770833	B	2_136680000_136980000	0.3	1	0	A	2_131280000_131620000	0.34	0.588235	0.411765	NA
2_119580000_120200000	0.62	0.0322581	0.967742	B	2_122380000_122640000	0.26	0	1	B	2_136680000_136980000	0.3	0.4	0.6	NA	2_122380000_122640000	0.26	0.230769	0.769231	B	2_137000000_137100000	0.1	1	0	A	2_131640000_132040000	0.4	0.35	0.65	NA
2_120260000_120620000	0.36	0.0555556	0.944444	B	2_122740000_122920000	0.18	0.222222	0.777778	B	2_137000000_137920000	0.92	0.565217	0.434783	NA	2_122760000_122940000	0.18	0.444444	0.555556	NA	2_137120000_137940000	0.82	1	0	A	2_132080000_132400000	0.32	0.5	0.5	NA
2_120640000_120860000	0.22	0.272727	0.727273	B	2_123140000_124160000	1.02	0.0196078	0.980392	B	2_138160000_138460000	0.3	0.733333	0.266667	A	2_123120000_124180000	1.06	0.169811	0.830189	B	2_137960000_138140000	0.18	1	0	A	2_132540000_132660000	0.12	0.333333	0.666667	NA
2_120880000_121380000	0.5	0.12	0.88	B	2_124180000_124480000	0.3	0.2	0.8	B	2_138700000_139360000	0.66	0.575758	0.424242	NA	2_124200000_124520000	0.32	0.75	0.25	A	2_138160000_138480000	0.32	1	0	A	2_132760000_133560000	0.8	0.05	0.95	B
2_121420000_122360000	0.94	0.12766	0.87234	B	2_124620000_124800000	0.18	1	0	A	2_139380000_139720000	0.34	0.352941	0.647059	NA	2_124780000_125740000	0.96	0.4375	0.5625	NA	2_138520000_138680000	0.16	1	0	A	2_133580000_134240000	0.66	0	1	B
2_122380000_122600000	0.22	0.272727	0.727273	B	2_124820000_125740000	0.92	0.695652	0.304348	NA	2_139740000_140460000	0.72	0.527778	0.472222	NA	2_125760000_126040000	0.28	0.642857	0.357143	NA	2_138700000_138920000	0.22	1	0	A	2_134800000_135760000	0.96	0.25	0.75	B
2_122720000_123120000	0.4	0.25	0.75	B	2_125820000_125940000	0.12	1	0	A	2_140600000_140840000	0.24	0.166667	0.833333	B	2_126400000_126720000	0.32	0.5	0.5	NA	2_138940000_139360000	0.42	0.761905	0.238095	A	2_135760000_136240000	0.48	0.416667	0.583333	NA
2_123140000_124160000	1.02	0.117647	0.882353	B	2_126020000_126320000	0.3	1	0	A	2_140860000_141340000	0.48	0.416667	0.583333	NA	2_126740000_127200000	0.46	0.782609	0.217391	A	2_139380000_139720000	0.34	0.764706	0.235294	A	2_136260000_136380000	0.12	0.666667	0.333333	NA
2_124180000_124420000	0.24	0.0833333	0.916667	B	2_126400000_126720000	0.32	1	0	A	2_141420000_141680000	0.26	0.615385	0.384615	NA	2_127220000_127360000	0.14	1	0	A	2_139740000_140480000	0.74	0.918919	0.0810811	A	2_136660000_137100000	0.44	0.818182	0.181818	A
2_124640000_124800000	0.16	0.125	0.875	B	2_126720000_127180000	0.46	1	0	A	2_141740000_141940000	0.2	0.6	0.4	NA	2_127400000_127560000	0.16	0.5	0.5	NA	2_140620000_140840000	0.22	1	0	A	2_137120000_137920000	0.8	0.6	0.4	NA
2_124820000_125740000	0.92	0.152174	0.847826	B	2_127180000_127380000	0.2	1	0	A	2_142080000_142640000	0.56	0.642857	0.357143	NA	2_127640000_128280000	0.64	0.75	0.25	A	2_140860000_141360000	0.5	0.12	0.88	B	2_137940000_138140000	0.2	0.9	0.1	A
2_125820000_125960000	0.14	0.285714	0.714286	B	2_127400000_127620000	0.22	1	0	A	2_142680000_144260000	1.58	0.240506	0.759494	B	2_128320000_128480000	0.16	0.875	0.125	A	2_141380000_141700000	0.32	0.1875	0.8125	B	2_138160000_138440000	0.28	0.785714	0.214286	A
2_126060000_126360000	0.3	0.266667	0.733333	B	2_127640000_128260000	0.62	1	0	A	2_144280000_144600000	0.32	0.125	0.875	B	2_128660000_129000000	0.34	0.823529	0.176471	A	2_141720000_142080000	0.36	0.944444	0.0555556	A	2_138520000_138680000	0.16	0.875	0.125	A
2_126380000_126720000	0.34	0.0588235	0.941176	B	2_128300000_128480000	0.18	1	0	A	2_144660000_145660000	1	0.4	0.6	NA	2_129360000_129860000	0.5	0.52	0.48	NA	2_142080000_142640000	0.56	0.5	0.5	NA	2_138700000_138940000	0.24	1	0	A
2_126720000_127180000	0.46	0.173913	0.826087	B	2_128520000_128980000	0.46	1	0	A	2_145720000_146000000	0.28	0.785714	0.214286	A	2_129980000_130500000	0.52	0.461538	0.538462	NA	2_142680000_142800000	0.12	0	1	B	2_138960000_139360000	0.4	0.55	0.45	NA
2_127200000_127380000	0.18	0.333333	0.666667	NA	2_129340000_129860000	0.52	0.923077	0.0769231	A	2_146020000_146300000	0.28	0.857143	0.142857	A	2_130600000_131240000	0.64	0.75	0.25	A	2_142800000_144260000	1.46	0	1	B	2_139380000_140460000	1.08	0.555556	0.444444	NA
2_127400000_128260000	0.86	0.0697674	0.930233	B	2_129980000_130500000	0.52	0.961538	0.0384615	A	2_146320000_148480000	2.16	0.453704	0.546296	NA	2_131280000_132040000	0.76	0.473684	0.526316	NA	2_144600000_145620000	1.02	0.0980392	0.901961	B	2_140600000_140840000	0.24	0.75	0.25	A
2_128300000_128500000	0.2	0.2	0.8	B	2_130600000_131000000	0.4	1	0	A	2_148500000_149100000	0.6	0.733333	0.266667	A	2_132080000_132540000	0.46	0.652174	0.347826	NA	2_145700000_145980000	0.28	1	0	A	2_140860000_141340000	0.48	0.291667	0.708333	B
2_128660000_129160000	0.5	0.12	0.88	B	2_131020000_131200000	0.18	0.111111	0.888889	B	2_149120000_149682049	0.562049	0.78285	0.21715	A	2_132560000_133600000	1.04	0.0769231	0.923077	B	2_146020000_146320000	0.3	0.866667	0.133333	A	2_141420000_141640000	0.22	0	1	B
2_129340000_129840000	0.5	0.16	0.84	B	2_131260000_131600000	0.34	0.823529	0.176471	A	3_0_760000	0.76	0.947368	0.0526316	A	2_133620000_134200000	0.58	0.0344828	0.965517	B	2_146340000_148460000	2.12	0.0283019	0.971698	B	2_141700000_142080000	0.38	0.684211	0.315789	NA
2_129960000_130500000	0.54	0.148148	0.851852	B	2_131620000_132060000	0.44	0.363636	0.636364	NA	3_780000_1980000	1.2	1	0	A	2_134220000_134800000	0.58	0.103448	0.896552	B	2_148480000_149120000	0.64	0.59375	0.40625	NA	2_142080000_142640000	0.56	0.321429	0.678571	NA
2_130680000_131200000	0.52	0.615385	0.384615	NA	2_132060000_132400000	0.34	0.0588235	0.941176	B	3_2000000_2440000	0.44	1	0	A	2_134820000_135740000	0.92	0.282609	0.717391	B	2_149260000_149682049	0.422049	0.852982	0.147018	A	2_142700000_144260000	1.56	0.269231	0.730769	B
2_131260000_131600000	0.34	0.117647	0.882353	B	2_132540000_132780000	0.24	0	1	B	3_2480000_3060000	0.58	1	0	A	2_135760000_136240000	0.48	0.458333	0.541667	NA	3_0_760000	0.76	0.5	0.5	NA	2_144300000_144580000	0.28	0.285714	0.714286	B
2_131640000_132020000	0.38	0.0526316	0.947368	B	2_132800000_134780000	1.98	0.0808081	0.919192	B	3_3500000_3920000	0.42	1	0	A	2_136260000_136400000	0.14	0.714286	0.285714	A	3_780000_1980000	1.2	0.2	0.8	B	2_144620000_145640000	1.02	0.313725	0.686275	NA
2_132080000_132420000	0.34	0.176471	0.823529	B	2_134820000_135740000	0.92	0.26087	0.73913	B	3_3920000_4220000	0.3	1	0	A	2_136680000_136980000	0.3	0.8	0.2	A	3_2000000_2440000	0.44	1	0	A	2_145700000_146000000	0.3	0.933333	0.0666667	A
2_132540000_132780000	0.24	0.0833333	0.916667	B	2_135760000_136260000	0.5	0.8	0.2	A	3_4240000_4420000	0.18	1	0	A	2_137000000_137920000	0.92	0.608696	0.391304	NA	3_2480000_3040000	0.56	1	0	A	2_146020000_146320000	0.3	0.533333	0.466667	NA
2_132800000_133520000	0.72	0.138889	0.861111	B	2_136280000_136380000	0.1	1	0	A	3_4580000_5780000	1.2	0.55	0.45	NA	2_138160000_138460000	0.3	0.933333	0.0666667	A	3_3460000_3920000	0.46	0.913043	0.0869565	A	2_146340000_148460000	2.12	0.292453	0.707547	B
2_133540000_134220000	0.68	0.205882	0.794118	B	2_136500000_136980000	0.48	1	0	A	3_6320000_7440000	1.12	0.0178571	0.982143	B	2_138480000_138680000	0.2	1	0	A	3_3920000_4180000	0.26	1	0	A	2_148480000_149100000	0.62	0.741935	0.258065	A
2_134240000_134760000	0.52	0.0384615	0.961538	B	2_137000000_137920000	0.92	0.804348	0.195652	A	3_7500000_8280000	0.78	0.512821	0.487179	NA	2_138700000_138920000	0.22	0.727273	0.272727	A	3_4200000_4460000	0.26	1	0	A	2_149240000_149682049	0.442049	0.769146	0.230854	A
2_134800000_135740000	0.94	0.0425532	0.957447	B	2_138160000_138460000	0.3	1	0	A	3_8360000_8760000	0.4	1	0	A	2_138940000_139360000	0.42	0.47619	0.52381	NA	3_4540000_5780000	1.24	0.225806	0.774194	B	3_0_760000	0.76	0.894737	0.105263	A
2_135760000_136260000	0.5	0.08	0.92	B	2_138480000_138680000	0.2	1	0	A	3_8780000_9240000	0.46	1	0	A	2_139380000_139720000	0.34	0.470588	0.529412	NA	3_6320000_7420000	1.1	0	1	B	3_780000_1980000	1.2	0.783333	0.216667	A
2_136500000_136940000	0.44	0.181818	0.818182	B	2_138700000_138920000	0.22	1	0	A	3_9260000_10120000	0.86	1	0	A	2_139740000_140460000	0.72	0.416667	0.583333	NA	3_7460000_8280000	0.82	0.0243902	0.97561	B	3_2000000_2120000	0.12	1	0	A
2_137020000_137920000	0.9	0.133333	0.866667	B	2_138940000_139360000	0.42	0.952381	0.047619	A	3_10400000_10720000	0.32	1	0	A	2_140480000_140580000	0.1	0.8	0.2	A	3_8300000_8760000	0.46	1	0	A	3_2480000_3040000	0.56	1	0	A
2_138160000_138460000	0.3	0.0666667	0.933333	B	2_139380000_139720000	0.34	0.705882	0.294118	A	3_10740000_11880000	1.14	0.333333	0.666667	NA	2_140600000_140840000	0.24	0.5	0.5	NA	3_8780000_9260000	0.48	0.0833333	0.916667	B	3_3060000_3360000	0.3	1	0	A
2_138480000_138680000	0.2	0.2	0.8	B	2_139740000_140460000	0.72	0.916667	0.0833333	A	3_11980000_12320000	0.34	0.705882	0.294118	A	2_140860000_141340000	0.48	0.625	0.375	NA	3_9280000_9380000	0.1	1	0	A	3_3480000_3920000	0.44	0.954545	0.0454545	A
2_138700000_139360000	0.66	0.181818	0.818182	B	2_140480000_140600000	0.12	1	0	A	3_12360000_12480000	0.12	1	0	A	2_141420000_141680000	0.26	0.384615	0.615385	NA	3_9400000_10120000	0.72	1	0	A	3_3920000_4200000	0.28	1	0	A
2_139380000_140460000	1.08	0.259259	0.740741	B	2_140620000_140840000	0.22	0.545455	0.454545	NA	3_12560000_13260000	0.7	0.885714	0.114286	A	2_141740000_141940000	0.2	0.7	0.3	NA	3_10220000_10520000	0.3	1	0	A	3_4220000_4420000	0.2	1	0	A
2_140480000_140600000	0.12	0.166667	0.833333	B	2_140860000_141340000	0.48	0.416667	0.583333	NA	3_13320000_13740000	0.42	0.666667	0.333333	NA	2_142080000_142620000	0.54	0.444444	0.555556	NA	3_10740000_11880000	1.14	0.736842	0.263158	A	3_4540000_5700000	1.16	0.775862	0.224138	A
2_140620000_140840000	0.22	0	1	B	2_141380000_142060000	0.68	0.764706	0.235294	A	3_13760000_13860000	0.1	1	0	A	2_142680000_142940000	0.26	0.153846	0.846154	B	3_11900000_12320000	0.42	0.190476	0.809524	B	3_6320000_7420000	1.1	0.581818	0.418182	NA
2_140880000_141320000	0.44	0.136364	0.863636	B	2_142080000_142640000	0.56	0.964286	0.0357143	A	3_14120000_14360000	0.24	0.583333	0.416667	NA	2_143060000_144260000	1.2	0.316667	0.683333	NA	3_12360000_12700000	0.34	0.941176	0.0588235	A	3_7460000_8280000	0.82	0.463415	0.536585	NA
2_141380000_142080000	0.7	0.228571	0.771429	B	2_142700000_142800000	0.1	0	1	B	3_14380000_14700000	0.32	0.625	0.375	NA	2_144280000_144600000	0.32	0.375	0.625	NA	3_12720000_12840000	0.12	1	0	A	3_8500000_8760000	0.26	0.923077	0.0769231	A
2_142100000_142660000	0.56	0.178571	0.821429	B	2_142800000_143100000	0.3	0.266667	0.733333	B	3_14760000_15440000	0.68	0.705882	0.294118	A	2_144660000_145640000	0.98	0.285714	0.714286	B	3_12920000_13800000	0.88	0.0681818	0.931818	B	3_8780000_9240000	0.46	0.608696	0.391304	NA
2_142700000_144260000	1.56	0.24359	0.75641	B	2_143120000_144260000	1.14	0.0526316	0.947368	B	3_15480000_16100000	0.62	0.967742	0.0322581	A	2_145720000_146000000	0.28	1	0	A	3_14120000_14360000	0.24	0.0833333	0.916667	B	3_9400000_10120000	0.72	0.972222	0.0277778	A
2_144640000_145620000	0.98	0.204082	0.795918	B	2_144640000_145620000	0.98	0.265306	0.734694	B	3_16160000_16580000	0.42	0.952381	0.047619	A	2_146020000_146320000	0.3	0.733333	0.266667	A	3_14380000_14740000	0.36	0.444444	0.555556	NA	3_10140000_10520000	0.38	1	0	A
2_145700000_146000000	0.3	0.266667	0.733333	B	2_145700000_146020000	0.32	1	0	A	3_16600000_16860000	0.26	1	0	A	2_146340000_147940000	1.6	0.3	0.7	NA	3_14760000_15440000	0.68	0.117647	0.882353	B	3_10740000_11880000	1.14	0.666667	0.333333	NA
2_146020000_146200000	0.18	0	1	B	2_146040000_146300000	0.26	0.923077	0.0769231	A	3_17240000_17500000	0.26	1	0	A	2_147960000_148480000	0.52	0.576923	0.423077	NA	3_15480000_16100000	0.62	1	0	A	3_11980000_12320000	0.34	0.176471	0.823529	B
2_146300000_148400000	2.1	0.12381	0.87619	B	2_146320000_146900000	0.58	0.241379	0.758621	B	3_17520000_17640000	0.12	1	0	A	2_148500000_149100000	0.6	0.9	0.1	A	3_16140000_16500000	0.36	1	0	A	3_12360000_12640000	0.28	0.714286	0.285714	A
2_148420000_149100000	0.68	0.411765	0.588235	NA	2_146920000_148420000	1.5	0.253333	0.746667	B	3_17660000_18100000	0.44	1	0	A	2_149200000_149620000	0.42	0.809524	0.190476	A	3_16760000_16960000	0.2	1	0	A	3_12700000_12920000	0.22	0.727273	0.272727	A
2_149120000_149682049	0.562049	0.750911	0.249089	A	2_148440000_149100000	0.66	0.878788	0.121212	A	3_18160000_18900000	0.74	0.972973	0.027027	A	3_0_760000	0.76	0.842105	0.157895	A	3_17020000_17180000	0.16	1	0	A	3_12940000_13280000	0.34	0.352941	0.647059	NA
3_460000_760000	0.3	1	0	A	2_149120000_149240000	0.12	0.333333	0.666667	NA	3_18960000_19540000	0.58	0.758621	0.241379	A	3_780000_1960000	1.18	0.677966	0.322034	NA	3_17200000_17500000	0.3	1	0	A	3_13300000_13780000	0.48	0.416667	0.583333	NA
3_860000_1960000	1.1	0.927273	0.0727273	A	2_149240000_149682049	0.442049	0.904877	0.0951229	A	3_19600000_20820000	1.22	0.229508	0.770492	B	3_1980000_2460000	0.48	1	0	A	3_17520000_17720000	0.2	1	0	A	3_14120000_14360000	0.24	0.416667	0.583333	NA
3_1980000_2460000	0.48	1	0	A	3_300000_760000	0.46	1	0	A	3_20860000_21120000	0.26	0.538462	0.461538	NA	3_2480000_3080000	0.6	1	0	A	3_17740000_18120000	0.38	1	0	A	3_14380000_14740000	0.36	0.5	0.5	NA
3_2460000_3040000	0.58	1	0	A	3_780000_880000	0.1	1	0	A	3_21140000_21320000	0.18	1	0	A	3_3500000_3900000	0.4	0.95	0.05	A	3_18160000_18920000	0.76	1	0	A	3_14780000_15420000	0.64	0.375	0.625	NA
3_3400000_3900000	0.5	1	0	A	3_880000_1940000	1.06	0.962264	0.0377358	A	3_21340000_21820000	0.48	0.541667	0.458333	NA	3_3920000_4220000	0.3	1	0	A	3_18920000_19540000	0.62	0.483871	0.516129	NA	3_15480000_16100000	0.62	0.870968	0.129032	A
3_3940000_4200000	0.26	1	0	A	3_1960000_2460000	0.5	1	0	A	3_21840000_22140000	0.3	1	0	A	3_4240000_4540000	0.3	1	0	A	3_19600000_20820000	1.22	0.0163934	0.983607	B	3_16160000_16480000	0.32	0.875	0.125	A
3_4220000_4460000	0.24	0.833333	0.166667	A	3_2460000_3040000	0.58	1	0	A	3_22400000_22960000	0.56	0.714286	0.285714	A	3_4620000_5700000	1.08	0.62963	0.37037	NA	3_20860000_21100000	0.24	0	1	B	3_17240000_17620000	0.38	1	0	A
3_4600000_5780000	1.18	0.661017	0.338983	NA	3_3380000_3900000	0.52	1	0	A	3_22960000_23080000	0.12	1	0	A	3_6320000_7460000	1.14	0.526316	0.473684	NA	3_21320000_21820000	0.5	0.08	0.92	B	3_17800000_18120000	0.32	0.9375	0.0625	A
3_6320000_7440000	1.12	0.0357143	0.964286	B	3_3920000_4200000	0.28	1	0	A	3_23160000_23620000	0.46	0.391304	0.608696	NA	3_7460000_8280000	0.82	0.609756	0.390244	NA	3_22020000_22380000	0.36	1	0	A	3_18160000_18920000	0.76	0.947368	0.0526316	A
3_7480000_8260000	0.78	0.282051	0.717949	B	3_4220000_4460000	0.24	1	0	A	3_23620000_24200000	0.58	0.0344828	0.965517	B	3_8520000_8760000	0.24	0.833333	0.166667	A	3_22420000_22740000	0.32	0	1	B	3_18920000_19540000	0.62	0.419355	0.580645	NA
3_8280000_8760000	0.48	1	0	A	3_4600000_5700000	1.1	0.254545	0.745455	B	3_24240000_25260000	1.02	0.0588235	0.941176	B	3_8780000_9240000	0.46	0.608696	0.391304	NA	3_22820000_22960000	0.14	0.428571	0.571429	NA	3_19600000_20360000	0.76	0.289474	0.710526	B
3_8780000_9220000	0.44	0.954545	0.0454545	A	3_6320000_7440000	1.12	0	1	B	3_25460000_25980000	0.52	0.576923	0.423077	NA	3_9260000_9380000	0.12	0.833333	0.166667	A	3_23020000_23120000	0.1	1	0	A	3_20380000_20820000	0.44	0.227273	0.772727	B
3_9260000_9560000	0.3	1	0	A	3_7460000_8280000	0.82	0.170732	0.829268	B	3_25980000_26300000	0.32	0.1875	0.8125	B	3_9580000_10120000	0.54	0.851852	0.148148	A	3_23140000_23600000	0.46	1	0	A	3_20860000_21100000	0.24	0.166667	0.833333	B
3_9580000_10120000	0.54	0.962963	0.037037	A	3_8340000_8740000	0.4	1	0	A	3_26320000_26780000	0.46	0.782609	0.217391	A	3_10400000_10500000	0.1	1	0	A	3_23620000_24200000	0.58	1	0	A	3_21320000_21820000	0.5	0.24	0.76	B
3_10380000_10520000	0.14	1	0	A	3_8780000_9220000	0.44	0.863636	0.136364	A	3_27060000_27460000	0.4	0.6	0.4	NA	3_10740000_11880000	1.14	0.385965	0.614035	NA	3_24240000_25280000	1.04	1	0	A	3_22020000_22140000	0.12	0.666667	0.333333	NA
3_10600000_10740000	0.14	1	0	A	3_9240000_9560000	0.32	1	0	A	3_27480000_27820000	0.34	0.176471	0.823529	B	3_11900000_12320000	0.42	0.52381	0.47619	NA	3_25460000_25580000	0.12	0.833333	0.166667	A	3_22400000_22940000	0.54	0.407407	0.592593	NA
3_10760000_11880000	1.12	0.428571	0.571429	NA	3_9580000_9720000	0.14	1	0	A	3_27900000_28800000	0.9	0	1	B	3_12320000_12540000	0.22	0.909091	0.0909091	A	3_25640000_25960000	0.32	0	1	B	3_22960000_23140000	0.18	0.777778	0.222222	A
3_11980000_12320000	0.34	0.823529	0.176471	A	3_9740000_10140000	0.4	1	0	A	3_28820000_29200000	0.38	0.0526316	0.947368	B	3_12560000_13260000	0.7	0.542857	0.457143	NA	3_25980000_26300000	0.32	0	1	B	3_23160000_23600000	0.44	0.590909	0.409091	NA
3_12360000_12700000	0.34	0.941176	0.0588235	A	3_10220000_10520000	0.3	1	0	A	3_29200000_29620000	0.42	0.0952381	0.904762	B	3_13320000_13740000	0.42	0.666667	0.333333	NA	3_26320000_26900000	0.58	1	0	A	3_23620000_24200000	0.58	0.551724	0.448276	NA
3_12720000_12920000	0.2	0.9	0.1	A	3_10740000_11880000	1.14	0.22807	0.77193	B	3_29640000_30320000	0.68	0.264706	0.735294	B	3_13760000_14000000	0.24	0.416667	0.583333	NA	3_27060000_27460000	0.4	1	0	A	3_24240000_25280000	1.04	0.576923	0.423077	NA
3_12940000_13260000	0.32	0.75	0.25	A	3_11960000_12320000	0.36	0.611111	0.388889	NA	3_30420000_30960000	0.54	0.37037	0.62963	NA	3_14120000_14360000	0.24	0.5	0.5	NA	3_27480000_27900000	0.42	1	0	A	3_25460000_25980000	0.52	0.461538	0.538462	NA
3_13320000_13740000	0.42	0.52381	0.47619	NA	3_12320000_12680000	0.36	0.833333	0.166667	A	3_31160000_31740000	0.58	0.241379	0.758621	B	3_14380000_14720000	0.34	0.529412	0.470588	NA	3_27920000_28800000	0.88	0	1	B	3_26000000_26300000	0.3	0.533333	0.466667	NA
3_13760000_13920000	0.16	1	0	A	3_12700000_13260000	0.56	0.821429	0.178571	A	3_31760000_32120000	0.36	0.888889	0.111111	A	3_14760000_15440000	0.68	0.323529	0.676471	NA	3_28820000_29200000	0.38	0.315789	0.684211	NA	3_26320000_26900000	0.58	0.517241	0.482759	NA
3_14120000_14360000	0.24	0.666667	0.333333	NA	3_13320000_13740000	0.42	0.190476	0.809524	B	3_32160000_32380000	0.22	0.181818	0.818182	B	3_15580000_16100000	0.52	0.461538	0.538462	NA	3_29220000_29640000	0.42	0.0952381	0.904762	B	3_27060000_27460000	0.4	0.6	0.4	NA
3_14380000_14740000	0.36	0.944444	0.0555556	A	3_13760000_13960000	0.2	0.6	0.4	NA	3_32400000_33220000	0.82	0	1	B	3_16140000_16580000	0.44	0.727273	0.272727	A	3_29640000_30300000	0.66	0.606061	0.393939	NA	3_27480000_27900000	0.42	0.571429	0.428571	NA
3_14760000_15420000	0.66	0.69697	0.30303	NA	3_14120000_14360000	0.24	0.583333	0.416667	NA	3_33240000_33660000	0.42	0	1	B	3_16600000_16980000	0.38	0.894737	0.105263	A	3_30340000_31000000	0.66	1	0	A	3_27920000_28780000	0.86	0	1	B
3_15460000_15660000	0.2	0.9	0.1	A	3_14380000_14720000	0.34	0.823529	0.176471	A	3_33760000_34040000	0.28	0.214286	0.785714	B	3_17260000_17500000	0.24	0.75	0.25	A	3_31140000_31740000	0.6	1	0	A	3_28800000_29180000	0.38	0.157895	0.842105	B
3_15680000_16100000	0.42	1	0	A	3_14780000_15420000	0.64	0.59375	0.40625	NA	3_34060000_34840000	0.78	0.0512821	0.948718	B	3_17520000_17660000	0.14	1	0	A	3_31800000_32120000	0.32	1	0	A	3_29200000_29620000	0.42	0.142857	0.857143	B
3_16140000_16540000	0.4	0.85	0.15	A	3_15460000_15660000	0.2	1	0	A	3_34880000_35300000	0.42	0.0952381	0.904762	B	3_17680000_18100000	0.42	0.714286	0.285714	A	3_32160000_32320000	0.16	1	0	A	3_29640000_30300000	0.66	0.363636	0.636364	NA
3_16560000_17000000	0.44	1	0	A	3_15680000_16100000	0.42	1	0	A	3_35420000_35780000	0.36	0.0555556	0.944444	B	3_18160000_18920000	0.76	0.605263	0.394737	NA	3_32400000_33640000	1.24	0.129032	0.870968	B	3_30380000_30960000	0.58	0.758621	0.241379	A
3_17280000_17660000	0.38	1	0	A	3_16140000_17120000	0.98	1	0	A	3_35820000_36240000	0.42	0.666667	0.333333	NA	3_18940000_19540000	0.6	0.6	0.4	NA	3_33780000_34040000	0.26	1	0	A	3_31140000_31740000	0.6	0.9	0.1	A
3_17680000_18100000	0.42	1	0	A	3_17260000_17660000	0.4	1	0	A	3_36260000_36460000	0.2	0.8	0.2	A	3_19600000_20820000	1.22	0.393443	0.606557	NA	3_34060000_34760000	0.7	0	1	B	3_31800000_32120000	0.32	0.75	0.25	A
3_18140000_18900000	0.76	0.947368	0.0526316	A	3_17680000_18100000	0.42	1	0	A	3_36480000_37360000	0.88	0	1	B	3_20860000_21120000	0.26	0.538462	0.461538	NA	3_34880000_35300000	0.42	0.0952381	0.904762	B	3_32140000_32400000	0.26	0.538462	0.461538	NA
3_18960000_19540000	0.58	0.344828	0.655172	NA	3_18160000_18920000	0.76	0.947368	0.0526316	A	3_37380000_37780000	0.4	0.05	0.95	B	3_21140000_21280000	0.14	0.857143	0.142857	A	3_35420000_35780000	0.36	0	1	B	3_32420000_33620000	1.2	0.05	0.95	B
3_19620000_20820000	1.2	0.05	0.95	B	3_18960000_19540000	0.58	0.517241	0.482759	NA	3_37820000_38080000	0.26	0.846154	0.153846	A	3_21340000_21820000	0.48	0.375	0.625	NA	3_36000000_36440000	0.44	0	1	B	3_33800000_34040000	0.24	0.416667	0.583333	NA
3_20840000_21120000	0.28	0.785714	0.214286	A	3_19620000_20820000	1.2	0	1	B	3_38180000_38540000	0.36	0.444444	0.555556	NA	3_21840000_22160000	0.32	0.75	0.25	A	3_36500000_37380000	0.88	0	1	B	3_34060000_34820000	0.76	0.0526316	0.947368	B
3_21140000_21280000	0.14	1	0	A	3_20840000_21120000	0.28	0.928571	0.0714286	A	3_38660000_38880000	0.22	0.181818	0.818182	B	3_22400000_22940000	0.54	0.666667	0.333333	NA	3_37400000_37800000	0.4	0.05	0.95	B	3_34880000_35300000	0.42	0.238095	0.761905	B
3_21340000_21820000	0.48	0.625	0.375	NA	3_21140000_21300000	0.16	1	0	A	3_38940000_39220000	0.28	0	1	B	3_23020000_23120000	0.1	0.8	0.2	A	3_37820000_38140000	0.32	1	0	A	3_35420000_35780000	0.36	0	1	B
3_22020000_22380000	0.36	0.944444	0.0555556	A	3_21320000_21840000	0.52	0.846154	0.153846	A	3_39240000_39740000	0.5	0	1	B	3_23140000_23600000	0.46	0.521739	0.478261	NA	3_38160000_38540000	0.38	1	0	A	3_36000000_36420000	0.42	0	1	B
3_22400000_22740000	0.34	0.882353	0.117647	A	3_22000000_22260000	0.26	1	0	A	3_39760000_40080000	0.32	0.75	0.25	A	3_23640000_24200000	0.56	0.464286	0.535714	NA	3_38660000_38880000	0.22	0	1	B	3_36500000_37380000	0.88	0	1	B
3_22760000_23180000	0.42	0.952381	0.047619	A	3_22400000_22740000	0.34	1	0	A	3_40180000_40760000	0.58	0.862069	0.137931	A	3_24240000_25260000	1.02	0.235294	0.764706	B	3_38920000_39740000	0.82	0.926829	0.0731707	A	3_37400000_37800000	0.4	0.1	0.9	B
3_23200000_23600000	0.4	0.6	0.4	NA	3_22760000_22920000	0.16	1	0	A	3_40780000_41200000	0.42	0.666667	0.333333	NA	3_25460000_25980000	0.52	0.692308	0.307692	NA	3_39760000_40100000	0.34	1	0	A	3_37820000_38140000	0.32	1	0	A
3_23620000_23980000	0.36	0.611111	0.388889	NA	3_22940000_23180000	0.24	1	0	A	3_41240000_41580000	0.34	0.411765	0.588235	NA	3_26000000_26300000	0.3	0.6	0.4	NA	3_40180000_40560000	0.38	0.947368	0.0526316	A	3_38160000_38540000	0.38	0.947368	0.0526316	A
3_24000000_24180000	0.18	0.111111	0.888889	B	3_23200000_23600000	0.4	0.45	0.55	NA	3_41620000_41940000	0.32	0.5625	0.4375	NA	3_26320000_26900000	0.58	0.586207	0.413793	NA	3_40780000_41200000	0.42	0.190476	0.809524	B	3_38660000_38900000	0.24	0.416667	0.583333	NA
3_24240000_25260000	1.02	0.117647	0.882353	B	3_23620000_24000000	0.38	0.631579	0.368421	NA	3_41960000_42080000	0.12	1	0	A	3_27060000_27460000	0.4	0.4	0.6	NA	3_41220000_41580000	0.36	0.0555556	0.944444	B	3_38920000_39740000	0.82	0.365854	0.634146	NA
3_25460000_25980000	0.52	0.423077	0.576923	NA	3_24020000_24180000	0.16	0.625	0.375	NA	3_42160000_42520000	0.36	0.555556	0.444444	NA	3_27500000_27820000	0.32	0.5625	0.4375	NA	3_41620000_41860000	0.24	0.333333	0.666667	NA	3_39760000_40120000	0.36	0.722222	0.277778	A
3_26000000_26300000	0.3	0.133333	0.866667	B	3_24240000_25260000	1.02	0.156863	0.843137	B	3_42680000_42940000	0.26	0.538462	0.461538	NA	3_27900000_28800000	0.9	0.0666667	0.933333	B	3_41960000_42540000	0.58	0.551724	0.448276	NA	3_40180000_40560000	0.38	0.526316	0.473684	NA
3_26320000_26780000	0.46	0.869565	0.130435	A	3_25460000_25980000	0.52	0.346154	0.653846	NA	3_43160000_43420000	0.26	0.923077	0.0769231	A	3_28820000_29200000	0.38	0.157895	0.842105	B	3_42660000_42940000	0.28	0	1	B	3_40780000_41220000	0.44	0.227273	0.772727	B
3_27060000_27460000	0.4	0.9	0.1	A	3_26000000_26300000	0.3	0.266667	0.733333	B	3_43480000_45220000	1.74	0	1	B	3_29220000_29620000	0.4	0.4	0.6	NA	3_43160000_43440000	0.28	0.571429	0.428571	NA	3_41240000_41560000	0.32	0.125	0.875	B
3_27480000_27820000	0.34	0.647059	0.352941	NA	3_26320000_26780000	0.46	0.826087	0.173913	A	3_45240000_45680000	0.44	0	1	B	3_29640000_30320000	0.68	0.323529	0.676471	NA	3_43460000_43940000	0.48	0	1	B	3_41620000_41860000	0.24	0.416667	0.583333	NA
3_27920000_28780000	0.86	0.0930233	0.906977	B	3_27060000_27460000	0.4	0.55	0.45	NA	3_45740000_45980000	0.24	0	1	B	3_30440000_30960000	0.52	0.269231	0.730769	B	3_43960000_44520000	0.56	0.214286	0.785714	B	3_42120000_42540000	0.42	0.285714	0.714286	B
3_28800000_29180000	0.38	0.210526	0.789474	B	3_27480000_27800000	0.32	0.8125	0.1875	A	3_46180000_46620000	0.44	0.136364	0.863636	B	3_31160000_31700000	0.54	0.666667	0.333333	NA	3_44540000_45200000	0.66	0	1	B	3_42660000_42940000	0.28	0.142857	0.857143	B
3_29200000_29640000	0.44	0.272727	0.727273	B	3_27900000_28800000	0.9	0	1	B	3_46720000_47060000	0.34	0	1	B	3_31800000_32120000	0.32	0.8125	0.1875	A	3_45220000_45480000	0.26	0.307692	0.692308	NA	3_43160000_43440000	0.28	0.428571	0.571429	NA
3_29640000_30320000	0.68	0.676471	0.323529	NA	3_28800000_29180000	0.38	0.0526316	0.947368	B	3_47080000_47260000	0.18	0	1	B	3_32140000_32380000	0.24	0.583333	0.416667	NA	3_45720000_45960000	0.24	1	0	A	3_43460000_43920000	0.46	0	1	B
3_30420000_30940000	0.52	0.538462	0.461538	NA	3_29200000_29620000	0.42	0.190476	0.809524	B	3_47280000_47860000	0.58	0.137931	0.862069	B	3_32400000_33240000	0.84	0.119048	0.880952	B	3_46180000_46700000	0.52	0.423077	0.576923	NA	3_43940000_44560000	0.62	0.16129	0.83871	B
3_31000000_31400000	0.4	0.85	0.15	A	3_29640000_30320000	0.68	0.764706	0.235294	A	3_48040000_48240000	0.2	0.8	0.2	A	3_33260000_33660000	0.4	0.15	0.85	B	3_46720000_47080000	0.36	0	1	B	3_44580000_45200000	0.62	0	1	B
3_31560000_31740000	0.18	0.777778	0.222222	A	3_30440000_30960000	0.52	0.961538	0.0384615	A	3_48320000_48540000	0.22	0.909091	0.0909091	A	3_33780000_34040000	0.26	0.692308	0.307692	NA	3_47100000_47260000	0.16	0	1	B	3_45220000_45480000	0.26	0.230769	0.769231	B
3_31800000_32120000	0.32	0.875	0.125	A	3_31000000_31520000	0.52	1	0	A	3_48560000_48740000	0.18	1	0	A	3_34060000_34840000	0.78	0.333333	0.666667	NA	3_47300000_47860000	0.56	0.214286	0.785714	B	3_45700000_45980000	0.28	0.428571	0.571429	NA
3_32140000_32380000	0.24	0.5	0.5	NA	3_31540000_31760000	0.22	1	0	A	3_48760000_48960000	0.2	1	0	A	3_34880000_35300000	0.42	0.47619	0.52381	NA	3_47900000_48240000	0.34	1	0	A	3_46020000_46200000	0.18	0.777778	0.222222	A
3_32400000_33240000	0.84	0.047619	0.952381	B	3_31800000_32120000	0.32	0.8125	0.1875	A	3_48980000_49340000	0.36	0.388889	0.611111	NA	3_35420000_35780000	0.36	0.444444	0.555556	NA	3_48320000_48740000	0.42	0.952381	0.047619	A	3_46220000_46620000	0.4	0.15	0.85	B
3_33260000_33660000	0.4	0.05	0.95	B	3_32140000_32400000	0.26	0.538462	0.461538	NA	3_49800000_50140000	0.34	0.294118	0.705882	B	3_36000000_36240000	0.24	0.75	0.25	A	3_48740000_48960000	0.22	1	0	A	3_46740000_47080000	0.34	0	1	B
3_33760000_34060000	0.3	0.666667	0.333333	NA	3_32420000_33240000	0.82	0.0731707	0.926829	B	3_50160000_50380000	0.22	0.636364	0.363636	NA	3_36260000_36400000	0.14	0.857143	0.142857	A	3_48980000_49440000	0.46	1	0	A	3_47140000_47260000	0.12	0.333333	0.666667	NA
3_34080000_34820000	0.74	0.135135	0.864865	B	3_33260000_33660000	0.4	0.05	0.95	B	3_50460000_50700000	0.24	0.5	0.5	NA	3_36480000_37380000	0.9	0.0666667	0.933333	B	3_49760000_50120000	0.36	0	1	B	3_47280000_47860000	0.58	0.413793	0.586207	NA
3_34880000_35300000	0.42	0.190476	0.809524	B	3_33780000_34060000	0.28	0.642857	0.357143	NA	3_50720000_51600000	0.88	0.0227273	0.977273	B	3_37400000_37780000	0.38	0.526316	0.473684	NA	3_50140000_50440000	0.3	0.866667	0.133333	A	3_47880000_48240000	0.36	0.888889	0.111111	A
3_35440000_35940000	0.5	0.12	0.88	B	3_34080000_34780000	0.7	0.0285714	0.971429	B	3_51640000_51940000	0.3	0.266667	0.733333	B	3_37980000_38100000	0.12	0.666667	0.333333	NA	3_50460000_50620000	0.16	1	0	A	3_48340000_48500000	0.16	0.375	0.625	NA
3_36000000_36200000	0.2	0	1	B	3_34880000_35300000	0.42	0.285714	0.714286	B	3_51960000_52320000	0.36	0.277778	0.722222	B	3_38180000_38600000	0.42	0.428571	0.571429	NA	3_50740000_51600000	0.86	0.534884	0.465116	NA	3_48560000_48720000	0.16	0.75	0.25	A
3_36220000_36420000	0.2	0.2	0.8	B	3_35400000_35780000	0.38	0	1	B	3_52360000_52900000	0.54	0.037037	0.962963	B	3_38660000_38880000	0.22	0.181818	0.818182	B	3_51620000_51940000	0.32	1	0	A	3_48740000_48960000	0.22	0.636364	0.363636	NA
3_36500000_37380000	0.88	0	1	B	3_35800000_35940000	0.14	0.428571	0.571429	NA	3_52960000_53300000	0.34	0	1	B	3_38940000_39220000	0.28	0.357143	0.642857	NA	3_51960000_52360000	0.4	1	0	A	3_48980000_49440000	0.46	0.73913	0.26087	A
3_37400000_37780000	0.38	0.105263	0.894737	B	3_36000000_36220000	0.22	0	1	B	3_53300000_54100000	0.8	0	1	B	3_39240000_39740000	0.5	0.2	0.8	B	3_52380000_52900000	0.52	0.961538	0.0384615	A	3_49740000_50140000	0.4	0.05	0.95	B
3_37960000_38080000	0.12	0.833333	0.166667	A	3_36240000_36420000	0.18	0.444444	0.555556	NA	3_54120000_54600000	0.48	0.125	0.875	B	3_39760000_40080000	0.32	0.5	0.5	NA	3_52960000_53300000	0.34	0	1	B	3_50160000_50380000	0.22	0.454545	0.545455	NA
3_38180000_38620000	0.44	0.681818	0.318182	NA	3_36460000_37380000	0.92	0	1	B	3_54640000_55000000	0.36	0.777778	0.222222	A	3_40180000_40760000	0.58	0.482759	0.517241	NA	3_53320000_54100000	0.78	0.25641	0.74359	B	3_50460000_50720000	0.26	0.538462	0.461538	NA
3_38660000_38880000	0.22	0.727273	0.272727	A	3_37400000_37800000	0.4	0.05	0.95	B	3_55040000_55220000	0.18	0.777778	0.222222	A	3_40780000_41200000	0.42	0.238095	0.761905	B	3_54120000_54520000	0.4	1	0	A	3_50740000_51600000	0.86	0.44186	0.55814	NA
3_38940000_39220000	0.28	0.285714	0.714286	B	3_37940000_38080000	0.14	0.714286	0.285714	A	3_55320000_55660000	0.34	0.0588235	0.941176	B	3_41240000_41580000	0.34	0.470588	0.529412	NA	3_54640000_55020000	0.38	0.842105	0.157895	A	3_51620000_51940000	0.32	0.9375	0.0625	A
3_39240000_39780000	0.54	0.222222	0.777778	B	3_38160000_38600000	0.44	0.909091	0.0909091	A	3_55680000_55880000	0.2	0.1	0.9	B	3_41620000_41960000	0.34	0.529412	0.470588	NA	3_55040000_55220000	0.18	1	0	A	3_51960000_52280000	0.32	0.8125	0.1875	A
3_39800000_40060000	0.26	0.923077	0.0769231	A	3_38660000_38920000	0.26	0.538462	0.461538	NA	3_55900000_56340000	0.44	0.227273	0.772727	B	3_42160000_42560000	0.4	0.35	0.65	NA	3_55300000_55660000	0.36	1	0	A	3_52340000_52920000	0.58	0.517241	0.482759	NA
3_40180000_40560000	0.38	0.894737	0.105263	A	3_38940000_39220000	0.28	0.357143	0.642857	NA	3_56480000_56860000	0.38	0.421053	0.578947	NA	3_42680000_42940000	0.26	0.384615	0.615385	NA	3_55900000_56360000	0.46	1	0	A	3_52960000_53280000	0.32	0.125	0.875	B
3_40780000_41200000	0.42	0.619048	0.380952	NA	3_39240000_39780000	0.54	0.185185	0.814815	B	3_57060000_57260000	0.2	0.4	0.6	NA	3_43140000_43460000	0.32	0.5625	0.4375	NA	3_56480000_56860000	0.38	0.842105	0.157895	A	3_53300000_54100000	0.8	0	1	B
3_41200000_41580000	0.38	0.368421	0.631579	NA	3_39800000_40060000	0.26	1	0	A	3_57280000_57540000	0.26	0.461538	0.538462	NA	3_43480000_45220000	1.74	0	1	B	3_57080000_57320000	0.24	1	0	A	3_54120000_54540000	0.42	0.428571	0.571429	NA
3_41580000_41860000	0.28	0.5	0.5	NA	3_40180000_40560000	0.38	1	0	A	3_57700000_58040000	0.34	0.352941	0.647059	NA	3_45240000_45520000	0.28	0	1	B	3_57340000_57540000	0.2	1	0	A	3_54640000_55020000	0.38	0.578947	0.421053	NA
3_42260000_42520000	0.26	0.692308	0.307692	NA	3_40780000_41200000	0.42	0.333333	0.666667	NA	3_58100000_58620000	0.52	0.192308	0.807692	B	3_45560000_45700000	0.14	0.142857	0.857143	B	3_57680000_58020000	0.34	0.588235	0.411765	NA	3_55040000_55300000	0.26	0.692308	0.307692	NA
3_42660000_42940000	0.28	0.785714	0.214286	A	3_41240000_41580000	0.34	0.294118	0.705882	B	3_58640000_59140000	0.5	0.04	0.96	B	3_45740000_45980000	0.24	0.166667	0.833333	B	3_58100000_58620000	0.52	0.115385	0.884615	B	3_55320000_55840000	0.52	0.692308	0.307692	NA
3_43140000_43440000	0.3	0.333333	0.666667	NA	3_41580000_41980000	0.4	0.6	0.4	NA	3_59140000_59820000	0.68	0.117647	0.882353	B	3_46020000_46140000	0.12	0.666667	0.333333	NA	3_58640000_59140000	0.5	0	1	B	3_55900000_56360000	0.46	0.826087	0.173913	A
3_43460000_43900000	0.44	0	1	B	3_42160000_42520000	0.36	0.833333	0.166667	A	3_59920000_60120000	0.2	0.7	0.3	NA	3_46340000_46620000	0.28	0.214286	0.785714	B	3_59160000_59820000	0.66	0.818182	0.181818	A	3_56480000_56860000	0.38	0.421053	0.578947	NA
3_43920000_44580000	0.66	0	1	B	3_42680000_42940000	0.26	0.769231	0.230769	A	3_60220000_60720000	0.5	0.08	0.92	B	3_46720000_47060000	0.34	0.117647	0.882353	B	3_59940000_60120000	0.18	0.555556	0.444444	NA	3_57060000_57280000	0.22	0.454545	0.545455	NA
3_44600000_45200000	0.6	0	1	B	3_43140000_43440000	0.3	0.4	0.6	NA	3_60740000_61020000	0.28	0	1	B	3_47080000_47260000	0.18	0.111111	0.888889	B	3_60300000_60860000	0.56	0	1	B	3_57300000_57540000	0.24	0.666667	0.333333	NA
3_45260000_45480000	0.22	0.545455	0.454545	NA	3_43460000_43900000	0.44	0	1	B	3_61040000_61260000	0.22	0.272727	0.727273	B	3_47280000_47860000	0.58	0.275862	0.724138	B	3_60880000_61000000	0.12	0	1	B	3_57680000_58040000	0.36	0.222222	0.777778	B
3_45720000_45980000	0.26	0.769231	0.230769	A	3_43920000_44640000	0.72	0	1	B	3_61420000_61840000	0.42	0	1	B	3_47880000_48240000	0.36	0.666667	0.333333	NA	3_61040000_61400000	0.36	0.111111	0.888889	B	3_58200000_58620000	0.42	0	1	B
3_46020000_46640000	0.62	0.322581	0.677419	NA	3_44660000_45200000	0.54	0	1	B	3_61900000_62840000	0.94	0.0638298	0.93617	B	3_48320000_48540000	0.22	0.363636	0.636364	NA	3_61420000_61860000	0.44	0.590909	0.409091	NA	3_58640000_59140000	0.5	0.28	0.72	B
3_46720000_47060000	0.34	0.0588235	0.941176	B	3_45260000_45480000	0.22	0.363636	0.636364	NA	3_63040000_63320000	0.28	1	0	A	3_48560000_48780000	0.22	0.636364	0.363636	NA	3_61940000_62820000	0.88	0.0454545	0.954545	B	3_59160000_59800000	0.64	0.21875	0.78125	B
3_47100000_47240000	0.14	0	1	B	3_45740000_45980000	0.24	0.416667	0.583333	NA	3_63340000_63640000	0.3	0.666667	0.333333	NA	3_48800000_48960000	0.16	0.5	0.5	NA	3_62860000_63020000	0.16	1	0	A	3_59940000_60120000	0.18	0.111111	0.888889	B
3_47300000_47880000	0.58	0.172414	0.827586	B	3_45980000_46640000	0.66	0.787879	0.212121	A	3_64040000_64800000	0.76	0	1	B	3_48980000_49340000	0.36	0.5	0.5	NA	3_63040000_63320000	0.28	0.357143	0.642857	NA	3_60280000_61020000	0.74	0.027027	0.972973	B
3_47900000_48000000	0.1	0.8	0.2	A	3_46720000_47060000	0.34	0.470588	0.529412	NA	3_64880000_65780000	0.9	0.0444444	0.955556	B	3_49780000_50160000	0.38	0.473684	0.526316	NA	3_63340000_63640000	0.3	0	1	B	3_61060000_61240000	0.18	0	1	B
3_48040000_48220000	0.18	0.777778	0.222222	A	3_47080000_47240000	0.16	0.5	0.5	NA	3_65840000_66220000	0.38	0.578947	0.421053	NA	3_50180000_50380000	0.2	0.5	0.5	NA	3_64100000_64800000	0.7	0	1	B	3_61400000_61880000	0.48	0.375	0.625	NA
3_48540000_48960000	0.42	1	0	A	3_47300000_47880000	0.58	0.344828	0.655172	NA	3_66300000_66520000	0.22	0.181818	0.818182	B	3_50460000_50700000	0.24	0.5	0.5	NA	3_64860000_65780000	0.92	0.456522	0.543478	NA	3_61940000_62820000	0.88	0.113636	0.886364	B
3_48980000_49440000	0.46	0.434783	0.565217	NA	3_48040000_48200000	0.16	0.875	0.125	A	3_66600000_67120000	0.52	0.269231	0.730769	B	3_50720000_51600000	0.88	0.0909091	0.909091	B	3_65800000_66220000	0.42	1	0	A	3_62900000_63020000	0.12	0.833333	0.166667	A
3_49800000_50140000	0.34	0	1	B	3_48360000_48540000	0.18	0.888889	0.111111	A	3_67140000_67580000	0.44	0.954545	0.0454545	A	3_51640000_51940000	0.3	0.733333	0.266667	A	3_66300000_66540000	0.24	1	0	A	3_63040000_63320000	0.28	0.357143	0.642857	NA
3_50160000_50380000	0.22	0.818182	0.181818	A	3_48540000_48740000	0.2	0.8	0.2	A	3_67700000_67980000	0.28	1	0	A	3_51960000_52320000	0.36	0.333333	0.666667	NA	3_66600000_67060000	0.46	1	0	A	3_63340000_63640000	0.3	0.333333	0.666667	NA
3_50420000_50700000	0.28	0.785714	0.214286	A	3_48760000_48960000	0.2	0.8	0.2	A	3_68000000_68220000	0.22	1	0	A	3_52360000_52920000	0.56	0.0714286	0.928571	B	3_67080000_67580000	0.5	1	0	A	3_64080000_64800000	0.72	0.0277778	0.972222	B
3_50720000_51600000	0.88	0.136364	0.863636	B	3_48980000_49460000	0.48	0.75	0.25	A	3_68240000_68720000	0.48	0.0416667	0.958333	B	3_52960000_53300000	0.34	0.0588235	0.941176	B	3_67620000_67980000	0.36	1	0	A	3_64860000_65780000	0.92	0.391304	0.608696	NA
3_51640000_51940000	0.3	0.866667	0.133333	A	3_49760000_50140000	0.38	0.526316	0.473684	NA	3_68900000_69020000	0.12	0	1	B	3_53300000_54100000	0.8	0	1	B	3_68060000_68720000	0.66	0.242424	0.757576	B	3_65800000_66200000	0.4	1	0	A
3_51960000_52320000	0.36	0.777778	0.222222	A	3_50160000_50380000	0.22	0.727273	0.272727	A	3_69040000_69400000	0.36	0	1	B	3_54120000_54600000	0.48	0.166667	0.833333	B	3_68900000_69420000	0.52	0	1	B	3_66300000_66520000	0.22	1	0	A
3_52380000_52960000	0.58	0.344828	0.655172	NA	3_50420000_50700000	0.28	0.785714	0.214286	A	3_69420000_70820000	1.4	0	1	B	3_54660000_55000000	0.34	0.176471	0.823529	B	3_69440000_69800000	0.36	0	1	B	3_66560000_67060000	0.5	0.76	0.24	A
3_52980000_53300000	0.32	0	1	B	3_50720000_51620000	0.9	0.4	0.6	NA	3_70840000_71260000	0.42	0	1	B	3_55040000_55300000	0.26	0.538462	0.461538	NA	3_69820000_70840000	1.02	0	1	B	3_67080000_67600000	0.52	0.961538	0.0384615	A
3_53320000_54100000	0.78	0	1	B	3_51640000_51960000	0.32	0.875	0.125	A	3_71280000_71480000	0.2	0.5	0.5	NA	3_55320000_55660000	0.34	0.411765	0.588235	NA	3_70860000_71260000	0.4	0	1	B	3_67620000_67980000	0.36	0.666667	0.333333	NA
3_54120000_54580000	0.46	0.217391	0.782609	B	3_51960000_52360000	0.4	0.85	0.15	A	3_71580000_72580000	1	0.04	0.96	B	3_55760000_55860000	0.1	0.2	0.8	B	3_71280000_71560000	0.28	0.5	0.5	NA	3_68060000_68740000	0.68	0.411765	0.588235	NA
3_54640000_55020000	0.38	0.789474	0.210526	A	3_52380000_52960000	0.58	0.137931	0.862069	B	3_72660000_72800000	0.14	0.571429	0.428571	NA	3_55900000_56360000	0.46	0.217391	0.782609	B	3_71580000_72580000	1	0	1	B	3_68940000_69400000	0.46	0.0434783	0.956522	B
3_55040000_55260000	0.22	0.818182	0.181818	A	3_53300000_54100000	0.8	0	1	B	3_72820000_73240000	0.42	0	1	B	3_56480000_56860000	0.38	0.421053	0.578947	NA	3_72680000_72840000	0.16	0	1	B	3_69420000_70840000	1.42	0.0140845	0.985915	B
3_55300000_55680000	0.38	0.578947	0.421053	NA	3_54120000_54600000	0.48	0.541667	0.458333	NA	3_73300000_75100000	1.8	0	1	B	3_57060000_57260000	0.2	0.5	0.5	NA	3_72860000_73240000	0.38	0	1	B	3_70860000_71260000	0.4	0	1	B
3_55900000_56360000	0.46	0.608696	0.391304	NA	3_54640000_55020000	0.38	0.947368	0.0526316	A	3_75120000_75440000	0.32	0.9375	0.0625	A	3_57300000_57540000	0.24	0.666667	0.333333	NA	3_73340000_75080000	1.74	0	1	B	3_71300000_71580000	0.28	0.428571	0.571429	NA
3_56480000_56860000	0.38	0.157895	0.842105	B	3_55040000_55240000	0.2	1	0	A	3_75520000_75860000	0.34	1	0	A	3_57680000_58040000	0.36	0.444444	0.555556	NA	3_75120000_75420000	0.3	1	0	A	3_71600000_72560000	0.96	0.0208333	0.979167	B
3_57060000_57260000	0.2	0.8	0.2	A	3_55300000_55660000	0.36	0.722222	0.277778	A	3_75880000_76320000	0.44	1	0	A	3_58080000_58620000	0.54	0.296296	0.703704	B	3_75480000_75860000	0.38	1	0	A	3_72840000_73240000	0.4	0.05	0.95	B
3_57660000_58040000	0.38	0.526316	0.473684	NA	3_55720000_55900000	0.18	1	0	A	3_76480000_76880000	0.4	1	0	A	3_58640000_59140000	0.5	0.08	0.92	B	3_75900000_76300000	0.4	0.5	0.5	NA	3_73320000_75100000	1.78	0.0224719	0.977528	B
3_58100000_58620000	0.52	0.0769231	0.923077	B	3_55920000_56360000	0.44	0.636364	0.363636	NA	3_76920000_77460000	0.54	1	0	A	3_59160000_59820000	0.66	0.212121	0.787879	B	3_76320000_76580000	0.26	1	0	A	3_75140000_75420000	0.28	0.785714	0.214286	A
3_58640000_59160000	0.52	0.0384615	0.961538	B	3_56480000_56900000	0.42	0.47619	0.52381	NA	3_77600000_77940000	0.34	1	0	A	3_59920000_60140000	0.22	0.272727	0.727273	B	3_76600000_76860000	0.26	0.0769231	0.923077	B	3_75500000_75860000	0.36	0.944444	0.0555556	A
3_59320000_59800000	0.48	0.208333	0.791667	B	3_56920000_57280000	0.36	0.722222	0.277778	A	3_78000000_78260000	0.26	1	0	A	3_60220000_61020000	0.8	0.15	0.85	B	3_76920000_77420000	0.5	0.12	0.88	B	3_75900000_76300000	0.4	0.6	0.4	NA
3_59920000_60120000	0.2	0.7	0.3	NA	3_57300000_57540000	0.24	1	0	A	3_78320000_79200000	0.88	0.590909	0.409091	NA	3_61060000_61240000	0.18	0.666667	0.333333	NA	3_77480000_77920000	0.44	0.954545	0.0454545	A	3_76320000_76580000	0.26	0.846154	0.153846	A
3_60260000_60700000	0.44	0.0454545	0.954545	B	3_57660000_58040000	0.38	0.736842	0.263158	A	3_79300000_79660000	0.36	1	0	A	3_61420000_61840000	0.42	0.047619	0.952381	B	3_77980000_78280000	0.3	1	0	A	3_76600000_76860000	0.26	0.153846	0.846154	B
3_60720000_61020000	0.3	0	1	B	3_58120000_58640000	0.52	0.0769231	0.923077	B	3_79680000_80760000	1.08	0.611111	0.388889	NA	3_61880000_62980000	1.1	0.218182	0.781818	B	3_78300000_79220000	0.92	0.826087	0.173913	A	3_76920000_77420000	0.5	0.28	0.72	B
3_61060000_61260000	0.2	0.3	0.7	NA	3_58660000_59140000	0.48	0	1	B	3_80780000_81460000	0.68	0.970588	0.0294118	A	3_63040000_63320000	0.28	0.857143	0.142857	A	3_79300000_79660000	0.36	0.944444	0.0555556	A	3_77480000_77940000	0.46	0.652174	0.347826	NA
3_61420000_61860000	0.44	0	1	B	3_59340000_59800000	0.46	0.0869565	0.913043	B	3_81540000_81940000	0.4	0.85	0.15	A	3_63340000_63640000	0.3	0.666667	0.333333	NA	3_79680000_80580000	0.9	0.111111	0.888889	B	3_77980000_78280000	0.3	0.666667	0.333333	NA
3_61900000_62760000	0.86	0.0232558	0.976744	B	3_59920000_60120000	0.2	0.8	0.2	A	3_82120000_82520000	0.4	0.8	0.2	A	3_64020000_64820000	0.8	0.1	0.9	B	3_80780000_81480000	0.7	1	0	A	3_78300000_79220000	0.92	0.586957	0.413043	NA
3_62780000_62980000	0.2	1	0	A	3_60220000_60680000	0.46	0.130435	0.869565	B	3_82540000_82860000	0.32	1	0	A	3_64880000_65760000	0.88	0.0454545	0.954545	B	3_81540000_81920000	0.38	0.894737	0.105263	A	3_79420000_79620000	0.2	0.9	0.1	A
3_63080000_63320000	0.24	1	0	A	3_60700000_61020000	0.32	0.1875	0.8125	B	3_82920000_83540000	0.62	0	1	B	3_65860000_66280000	0.42	0.380952	0.619048	NA	3_82120000_82520000	0.4	0.2	0.8	B	3_79680000_80580000	0.9	0.355556	0.644444	NA
3_63340000_63640000	0.3	0.6	0.4	NA	3_61040000_61260000	0.22	0.363636	0.636364	NA	3_83560000_85540000	1.98	0	1	B	3_66300000_66520000	0.22	0.272727	0.727273	B	3_82540000_82820000	0.28	0.714286	0.285714	A	3_80640000_80760000	0.12	1	0	A
3_64040000_64820000	0.78	0	1	B	3_61420000_61840000	0.42	0.047619	0.952381	B	3_85560000_86060000	0.5	0.04	0.96	B	3_66600000_67120000	0.52	0.461538	0.538462	NA	3_82900000_83520000	0.62	0	1	B	3_80780000_81380000	0.6	0.6	0.4	NA
3_64840000_65800000	0.96	0.125	0.875	B	3_61900000_62760000	0.86	0.0465116	0.953488	B	3_86080000_86700000	0.62	0.741935	0.258065	A	3_67140000_67580000	0.44	0.818182	0.181818	A	3_83540000_85520000	1.98	0	1	B	3_81540000_81940000	0.4	0.55	0.45	NA
3_65820000_66220000	0.4	1	0	A	3_62780000_62980000	0.2	0.9	0.1	A	3_87040000_87180000	0.14	1	0	A	3_67700000_67980000	0.28	0.642857	0.357143	NA	3_85560000_85680000	0.12	0.666667	0.333333	NA	3_82120000_82520000	0.4	0.45	0.55	NA
3_66300000_66600000	0.3	0.933333	0.0666667	A	3_63080000_63320000	0.24	1	0	A	3_87200000_87560000	0.36	0.555556	0.444444	NA	3_68260000_68720000	0.46	0.304348	0.695652	NA	3_85780000_86040000	0.26	0	1	B	3_82540000_82840000	0.3	0.6	0.4	NA
3_66620000_67100000	0.48	0.916667	0.0833333	A	3_63340000_63640000	0.3	0.8	0.2	A	3_87600000_88160000	0.56	0.178571	0.821429	B	3_68740000_69020000	0.28	0.642857	0.357143	NA	3_86060000_86700000	0.64	0	1	B	3_82900000_83520000	0.62	0.16129	0.83871	B
3_67120000_67580000	0.46	1	0	A	3_63880000_64000000	0.12	0.666667	0.333333	NA	3_88180000_88340000	0.16	1	0	A	3_69040000_69400000	0.36	0	1	B	3_86820000_87040000	0.22	1	0	A	3_83540000_84240000	0.7	0	1	B
3_67620000_67980000	0.36	0.944444	0.0555556	A	3_64020000_64840000	0.82	0.0487805	0.95122	B	3_88360000_88700000	0.34	0.882353	0.117647	A	3_69420000_70820000	1.4	0.0142857	0.985714	B	3_87180000_87560000	0.38	0.473684	0.526316	NA	3_84260000_85520000	1.26	0	1	B
3_68040000_68240000	0.2	1	0	A	3_64880000_65780000	0.9	0.111111	0.888889	B	3_88720000_89140000	0.42	0	1	B	3_70840000_71260000	0.42	0.380952	0.619048	NA	3_87600000_88140000	0.54	0.185185	0.814815	B	3_85560000_85680000	0.12	0	1	B
3_68260000_68740000	0.48	0.333333	0.666667	NA	3_65840000_66260000	0.42	1	0	A	3_89160000_89580000	0.42	0	1	B	3_71280000_71480000	0.2	0.8	0.2	A	3_88160000_88340000	0.18	1	0	A	3_85780000_86060000	0.28	0.142857	0.857143	B
3_68740000_69000000	0.26	0.0769231	0.923077	B	3_66300000_66560000	0.26	1	0	A	3_89600000_90800000	1.2	0	1	B	3_71560000_72040000	0.48	0.291667	0.708333	B	3_88460000_88680000	0.22	1	0	A	3_86080000_86700000	0.62	0.129032	0.870968	B
3_69020000_69360000	0.34	0	1	B	3_66740000_67100000	0.36	0.944444	0.0555556	A	3_91020000_91380000	0.36	0	1	B	3_72060000_72580000	0.52	0.269231	0.730769	B	3_88720000_89100000	0.38	0	1	B	3_87160000_87560000	0.4	0.4	0.6	NA
3_69380000_69840000	0.46	0	1	B	3_67120000_67580000	0.46	1	0	A	3_91420000_91840000	0.42	0.380952	0.619048	NA	3_72820000_73220000	0.4	0.35	0.65	NA	3_89120000_89680000	0.56	0	1	B	3_87620000_88160000	0.54	0.148148	0.851852	B
3_69860000_70820000	0.96	0	1	B	3_67620000_68000000	0.38	1	0	A	3_91900000_92120000	0.22	0	1	B	3_73320000_75100000	1.78	0.0224719	0.977528	B	3_89700000_90760000	1.06	0	1	B	3_88180000_88320000	0.14	1	0	A
3_70840000_71260000	0.42	0.047619	0.952381	B	3_68040000_68240000	0.2	1	0	A	3_92140000_92840000	0.7	0	1	B	3_75120000_75460000	0.34	0.882353	0.117647	A	3_90800000_91000000	0.2	0.1	0.9	B	3_88440000_88680000	0.24	1	0	A
3_71280000_71480000	0.2	0.5	0.5	NA	3_68260000_68720000	0.46	0.0434783	0.956522	B	3_93040000_93700000	0.66	0	1	B	3_75500000_75840000	0.34	1	0	A	3_91020000_91380000	0.36	0	1	B	3_88720000_89080000	0.36	0.0555556	0.944444	B
3_71560000_72060000	0.5	0.04	0.96	B	3_68740000_69020000	0.28	0	1	B	3_93760000_95000000	1.24	0	1	B	3_75860000_76320000	0.46	0.73913	0.26087	A	3_91420000_91860000	0.44	0.227273	0.772727	B	3_89100000_89640000	0.54	0.037037	0.962963	B
3_72080000_72580000	0.5	0	1	B	3_69040000_69380000	0.34	0	1	B	3_95080000_95920000	0.84	0.642857	0.357143	NA	3_76340000_76480000	0.14	0.857143	0.142857	A	3_92120000_92800000	0.68	0	1	B	3_89660000_90780000	1.12	0	1	B
3_72840000_73240000	0.4	0	1	B	3_69400000_70820000	1.42	0	1	B	3_95940000_96120000	0.18	1	0	A	3_76500000_76880000	0.38	0.526316	0.473684	NA	3_92820000_93060000	0.24	0.166667	0.833333	B	3_90800000_91000000	0.2	0.2	0.8	B
3_73320000_75080000	1.76	0.0113636	0.988636	B	3_70840000_71260000	0.42	0	1	B	3_96240000_96380000	0.14	1	0	A	3_76920000_77500000	0.58	0.758621	0.241379	A	3_93080000_93640000	0.56	0.0357143	0.964286	B	3_91020000_91380000	0.36	0	1	B
3_75120000_75420000	0.3	1	0	A	3_71280000_71480000	0.2	0.3	0.7	NA	3_96460000_96920000	0.46	1	0	A	3_77520000_77940000	0.42	0.809524	0.190476	A	3_93780000_95000000	1.22	0.0163934	0.983607	B	3_91420000_91840000	0.42	0.285714	0.714286	B
3_75500000_75860000	0.36	1	0	A	3_71580000_72060000	0.48	0	1	B	3_96940000_97460000	0.52	1	0	A	3_78000000_78260000	0.26	0.846154	0.153846	A	3_95100000_95920000	0.82	0.463415	0.536585	NA	3_92120000_92800000	0.68	0	1	B
3_75900000_76580000	0.68	1	0	A	3_72080000_72600000	0.52	0	1	B	3_97480000_98000000	0.52	1	0	A	3_78320000_79200000	0.88	0.409091	0.590909	NA	3_95940000_96040000	0.1	1	0	A	3_92820000_93000000	0.18	0.111111	0.888889	B
3_76640000_76880000	0.24	1	0	A	3_72600000_72740000	0.14	0.142857	0.857143	B	3_98020000_98920000	0.9	0.355556	0.644444	NA	3_79300000_79640000	0.34	0.764706	0.235294	A	3_96240000_96480000	0.24	1	0	A	3_93260000_93780000	0.52	0.230769	0.769231	B
3_76980000_77480000	0.5	0.72	0.28	A	3_72820000_73240000	0.42	0	1	B	3_98940000_99600000	0.66	0.909091	0.0909091	A	3_79680000_80780000	1.1	0.490909	0.509091	NA	3_96500000_96920000	0.42	1	0	A	3_93800000_95000000	1.2	0.266667	0.733333	B
3_77500000_77920000	0.42	0.952381	0.047619	A	3_73320000_75080000	1.76	0	1	B	3_99640000_100160000	0.52	0.923077	0.0769231	A	3_80780000_81380000	0.6	0.533333	0.466667	NA	3_96940000_97300000	0.36	1	0	A	3_95100000_95920000	0.82	0.512195	0.487805	NA
3_77960000_78240000	0.28	1	0	A	3_75140000_75420000	0.28	1	0	A	3_100180000_100400000	0.22	0.909091	0.0909091	A	3_81540000_81940000	0.4	0.6	0.4	NA	3_97460000_98020000	0.56	0.464286	0.535714	NA	3_95940000_96160000	0.22	0.727273	0.272727	A
3_78320000_79200000	0.88	0.568182	0.431818	NA	3_75520000_75860000	0.34	1	0	A	3_100460000_101380000	0.92	0.0434783	0.956522	B	3_82120000_82480000	0.36	0.611111	0.388889	NA	3_98060000_98920000	0.86	0.139535	0.860465	B	3_96240000_96480000	0.24	1	0	A
3_79280000_79680000	0.4	0.95	0.05	A	3_75880000_76300000	0.42	1	0	A	3_101400000_101580000	0.18	1	0	A	3_82500000_82880000	0.38	0.894737	0.105263	A	3_98980000_99580000	0.6	0.0333333	0.966667	B	3_96500000_96900000	0.4	0.85	0.15	A
3_79700000_80340000	0.64	0	1	B	3_76320000_76600000	0.28	1	0	A	3_101600000_101920000	0.32	0.9375	0.0625	A	3_82920000_83560000	0.64	0.34375	0.65625	NA	3_99640000_100160000	0.52	0.0384615	0.961538	B	3_96940000_97460000	0.52	0.769231	0.230769	A
3_80360000_80760000	0.4	0.95	0.05	A	3_76620000_76860000	0.24	1	0	A	3_101940000_102280000	0.34	0.0588235	0.941176	B	3_83580000_85520000	1.94	0	1	B	3_100180000_100420000	0.24	0	1	B	3_97480000_98020000	0.54	0.62963	0.37037	NA
3_80780000_81380000	0.6	0.366667	0.633333	NA	3_77000000_77460000	0.46	0.956522	0.0434783	A	3_102320000_103540000	1.22	0	1	B	3_85560000_86060000	0.5	0.56	0.44	NA	3_100440000_101340000	0.9	0.244444	0.755556	B	3_98020000_98720000	0.7	0.342857	0.657143	NA
3_81540000_81940000	0.4	0.1	0.9	B	3_77720000_77920000	0.2	1	0	A	3_103560000_104300000	0.74	0.945946	0.0540541	A	3_86080000_86700000	0.62	0.612903	0.387097	NA	3_101360000_101560000	0.2	1	0	A	3_98740000_98940000	0.2	0.7	0.3	NA
3_81960000_82520000	0.56	0.25	0.75	B	3_77940000_78240000	0.3	1	0	A	3_104540000_104960000	0.42	1	0	A	3_87040000_87160000	0.12	1	0	A	3_101640000_101900000	0.26	1	0	A	3_98960000_99580000	0.62	0.258065	0.741935	B
3_82540000_82840000	0.3	0.866667	0.133333	A	3_78320000_79180000	0.86	0.534884	0.465116	NA	3_104980000_105420000	0.44	0.909091	0.0909091	A	3_87200000_87560000	0.36	0.5	0.5	NA	3_101940000_102280000	0.34	0.235294	0.764706	B	3_99640000_100160000	0.52	0.5	0.5	NA
3_82900000_83540000	0.64	0.03125	0.96875	B	3_79300000_79640000	0.34	0.941176	0.0588235	A	3_105440000_105660000	0.22	1	0	A	3_87600000_88140000	0.54	0.37037	0.62963	NA	3_102320000_103520000	1.2	0	1	B	3_100220000_100420000	0.2	0.5	0.5	NA
3_83560000_85520000	1.96	0	1	B	3_79680000_80340000	0.66	0.0909091	0.909091	B	3_105680000_106000000	0.32	1	0	A	3_88160000_88340000	0.18	1	0	A	3_103560000_104000000	0.44	1	0	A	3_100440000_101360000	0.92	0.23913	0.76087	B
3_85560000_85680000	0.12	0.666667	0.333333	NA	3_80360000_80780000	0.42	1	0	A	3_106020000_106340000	0.32	1	0	A	3_88440000_88700000	0.26	0.769231	0.230769	A	3_104020000_104200000	0.18	1	0	A	3_101380000_101600000	0.22	1	0	A
3_85760000_86040000	0.28	0	1	B	3_80780000_81380000	0.6	0	1	B	3_106360000_106700000	0.34	1	0	A	3_88720000_89140000	0.42	0.285714	0.714286	B	3_104200000_104440000	0.24	1	0	A	3_101620000_101900000	0.28	0.928571	0.0714286	A
3_86060000_86700000	0.64	0.5625	0.4375	NA	3_81540000_81920000	0.38	0.0526316	0.947368	B	3_106720000_106900000	0.18	1	0	A	3_89160000_89640000	0.48	0.0416667	0.958333	B	3_104460000_105000000	0.54	1	0	A	3_101940000_102320000	0.38	0.315789	0.684211	NA
3_87040000_87180000	0.14	1	0	A	3_81940000_82520000	0.58	0.206897	0.793103	B	3_106920000_107180000	0.26	1	0	A	3_89660000_90800000	1.14	0.0175439	0.982456	B	3_105020000_105340000	0.32	0.875	0.125	A	3_102340000_103520000	1.18	0.169492	0.830508	B
3_87200000_87540000	0.34	0.294118	0.705882	B	3_82540000_82840000	0.3	0.8	0.2	A	3_107200000_107400000	0.2	1	0	A	3_91020000_91400000	0.38	0.210526	0.789474	B	3_105360000_105660000	0.3	1	0	A	3_103540000_104000000	0.46	0.869565	0.130435	A
3_87600000_88140000	0.54	0.185185	0.814815	B	3_82900000_83540000	0.64	0	1	B	3_107620000_108800000	1.18	0.0338983	0.966102	B	3_91420000_91840000	0.42	0.52381	0.47619	NA	3_105800000_106360000	0.56	1	0	A	3_104020000_104300000	0.28	1	0	A
3_88160000_88260000	0.1	1	0	A	3_83560000_85520000	1.96	0	1	B	3_108860000_109740000	0.88	1	0	A	3_91920000_92120000	0.2	0.2	0.8	B	3_106360000_106680000	0.32	0.75	0.25	A	3_104540000_104980000	0.44	1	0	A
3_88360000_88680000	0.32	1	0	A	3_85560000_85960000	0.4	0.15	0.85	B	3_109760000_110060000	0.3	1	0	A	3_92140000_92840000	0.7	0.0857143	0.914286	B	3_106700000_106940000	0.24	0.166667	0.833333	B	3_105000000_105340000	0.34	0.882353	0.117647	A
3_88740000_89120000	0.38	0	1	B	3_86060000_86700000	0.64	0.90625	0.09375	A	3_110100000_110838418	0.738418	1	0	A	3_93040000_93700000	0.66	0.151515	0.848485	B	3_106960000_107180000	0.22	0.818182	0.181818	A	3_105360000_105680000	0.32	1	0	A
3_89140000_89580000	0.44	0	1	B	3_87040000_87180000	0.14	0.857143	0.142857	A	4_0_300000	0.3	0.866667	0.133333	A	3_93780000_95000000	1.22	0.114754	0.885246	B	3_107200000_107380000	0.18	1	0	A	3_106060000_106260000	0.2	1	0	A
3_89700000_90780000	1.08	0	1	B	3_87220000_87560000	0.34	0	1	B	4_320000_580000	0.26	1	0	A	3_95080000_95920000	0.84	0.404762	0.595238	NA	3_107420000_107600000	0.18	0.666667	0.333333	NA	3_106360000_106700000	0.34	0.764706	0.235294	A
3_90820000_91000000	0.18	0.444444	0.555556	NA	3_87600000_88160000	0.56	0.0714286	0.928571	B	4_600000_1100000	0.5	1	0	A	3_95940000_96180000	0.24	0.833333	0.166667	A	3_107620000_108780000	1.16	0	1	B	3_106720000_107120000	0.4	0.75	0.25	A
3_91020000_91380000	0.36	0	1	B	3_88360000_88720000	0.36	0.888889	0.111111	A	4_1160000_1580000	0.42	1	0	A	3_96240000_96460000	0.22	1	0	A	3_108840000_109680000	0.84	1	0	A	3_107140000_107600000	0.46	0.956522	0.0434783	A
3_91420000_91860000	0.44	0.363636	0.636364	NA	3_88740000_89140000	0.4	0	1	B	4_1600000_1920000	0.32	1	0	A	3_96480000_96920000	0.44	0.863636	0.136364	A	3_109700000_110080000	0.38	1	0	A	3_107620000_108780000	1.16	0.241379	0.758621	B
3_92100000_92840000	0.74	0	1	B	3_89160000_89580000	0.42	0	1	B	4_1940000_2480000	0.54	1	0	A	3_96940000_97460000	0.52	0.807692	0.192308	A	3_110100000_110838418	0.738418	0.94583	0.0541699	A	3_108860000_109680000	0.82	0.95122	0.0487805	A
3_92860000_92980000	0.12	0	1	B	3_89600000_90780000	1.18	0	1	B	4_2500000_2900000	0.4	1	0	A	3_97480000_98000000	0.52	0.692308	0.307692	NA	4_0_1100000	1.1	0.945455	0.0545455	A	3_109700000_110060000	0.36	1	0	A
3_93040000_93760000	0.72	0.0833333	0.916667	B	3_90800000_90920000	0.12	0.166667	0.833333	B	4_3020000_3320000	0.3	1	0	A	3_98020000_98920000	0.9	0.622222	0.377778	NA	4_1260000_1560000	0.3	1	0	A	3_110080000_110838418	0.758418	1	0	A
3_93820000_95020000	1.2	0	1	B	3_91020000_91380000	0.36	0	1	B	4_3480000_3960000	0.48	1	0	A	3_98940000_99600000	0.66	0.545455	0.454545	NA	4_1580000_1840000	0.26	1	0	A	4_0_600000	0.6	0.933333	0.0666667	A
3_95080000_95920000	0.84	0.571429	0.428571	NA	3_91420000_91840000	0.42	0.380952	0.619048	NA	4_3980000_4260000	0.28	1	0	A	3_99640000_100180000	0.54	0.814815	0.185185	A	4_2460000_2900000	0.44	1	0	A	4_620000_1100000	0.48	1	0	A
3_95940000_96040000	0.1	1	0	A	3_92080000_92860000	0.78	0.025641	0.974359	B	4_4340000_5160000	0.82	0.170732	0.829268	B	3_100200000_100400000	0.2	0.7	0.3	NA	4_3040000_3340000	0.3	1	0	A	4_1260000_1580000	0.32	1	0	A
3_96240000_96480000	0.24	1	0	A	3_93040000_93780000	0.74	0.027027	0.972973	B	4_5180000_6120000	0.94	0	1	B	3_100460000_101380000	0.92	0.304348	0.695652	NA	4_3600000_3960000	0.36	1	0	A	4_1600000_1840000	0.24	1	0	A
3_96500000_96900000	0.4	1	0	A	3_93820000_95000000	1.18	0	1	B	4_6160000_6960000	0.8	0	1	B	3_101400000_101580000	0.18	0.777778	0.222222	A	4_3980000_4280000	0.3	1	0	A	4_2480000_2880000	0.4	1	0	A
3_96940000_97140000	0.2	1	0	A	3_95080000_95920000	0.84	0.547619	0.452381	NA	4_7020000_8080000	1.06	0	1	B	3_101600000_101880000	0.28	0.857143	0.142857	A	4_4380000_5140000	0.76	0.210526	0.789474	B	4_3040000_3320000	0.28	1	0	A
3_97460000_98020000	0.56	0.678571	0.321429	NA	3_95940000_96080000	0.14	1	0	A	4_8160000_8680000	0.52	0.192308	0.807692	B	3_101940000_102280000	0.34	0.529412	0.470588	NA	4_5160000_6120000	0.96	0.0833333	0.916667	B	4_3340000_3600000	0.26	1	0	A
3_98060000_98920000	0.86	0.0697674	0.930233	B	3_96240000_96480000	0.24	1	0	A	4_8720000_8980000	0.26	0.846154	0.153846	A	3_102320000_103540000	1.22	0.0163934	0.983607	B	4_6120000_6940000	0.82	0	1	B	4_3600000_3960000	0.36	1	0	A
3_98980000_99580000	0.6	0	1	B	3_96500000_96900000	0.4	1	0	A	4_9040000_9400000	0.36	0.944444	0.0555556	A	3_103560000_104020000	0.46	0.826087	0.173913	A	4_7000000_8080000	1.08	0	1	B	4_3980000_4280000	0.3	1	0	A
3_99620000_100180000	0.56	0.714286	0.285714	A	3_96940000_97280000	0.34	1	0	A	4_9440000_10480000	1.04	0.903846	0.0961538	A	3_104040000_104300000	0.26	1	0	A	4_8160000_8660000	0.5	0.08	0.92	B	4_4380000_5140000	0.76	0.236842	0.763158	B
3_100200000_100400000	0.2	0.4	0.6	NA	3_97460000_98000000	0.54	0.777778	0.222222	A	4_10500000_10980000	0.48	1	0	A	3_104540000_104940000	0.4	1	0	A	4_8720000_8980000	0.26	0.153846	0.846154	B	4_5160000_6120000	0.96	0.166667	0.833333	B
3_100460000_101360000	0.9	0.0666667	0.933333	B	3_98020000_98920000	0.9	0.111111	0.888889	B	4_11300000_11580000	0.28	1	0	A	3_104960000_105340000	0.38	0.894737	0.105263	A	4_9040000_9300000	0.26	0	1	B	4_6140000_6960000	0.82	0	1	B
3_101600000_101900000	0.3	0.933333	0.0666667	A	3_98980000_99600000	0.62	0.0645161	0.935484	B	4_11600000_12220000	0.62	1	0	A	3_105440000_105660000	0.22	1	0	A	4_9600000_10500000	0.9	0	1	B	4_7000000_8120000	1.12	0	1	B
3_101940000_102300000	0.36	0.277778	0.722222	B	3_99640000_100180000	0.54	0.925926	0.0740741	A	4_12320000_12580000	0.26	1	0	A	3_106060000_106260000	0.2	1	0	A	4_10520000_10940000	0.42	0	1	B	4_8160000_8660000	0.5	0.16	0.84	B
3_102320000_103520000	1.2	0	1	B	3_100200000_100420000	0.22	0.0909091	0.909091	B	4_12600000_12840000	0.24	1	0	A	3_106360000_106700000	0.34	1	0	A	4_11300000_11500000	0.2	1	0	A	4_8740000_9000000	0.26	0.307692	0.692308	NA
3_103540000_104000000	0.46	0.913043	0.0869565	A	3_100480000_101360000	0.88	0	1	B	4_12960000_13340000	0.38	1	0	A	3_106720000_107160000	0.44	0.954545	0.0454545	A	4_11520000_12220000	0.7	1	0	A	4_9040000_9320000	0.28	0.142857	0.857143	B
3_104020000_104300000	0.28	1	0	A	3_101580000_101900000	0.32	1	0	A	4_13360000_13600000	0.24	1	0	A	3_107180000_107400000	0.22	1	0	A	4_12340000_12600000	0.26	1	0	A	4_9440000_9580000	0.14	1	0	A
3_104560000_105000000	0.44	1	0	A	3_101940000_102300000	0.36	0	1	B	4_13600000_14120000	0.52	1	0	A	3_107600000_108800000	1.2	0.166667	0.833333	B	4_12620000_12860000	0.24	0.916667	0.0833333	A	4_9600000_10480000	0.88	0.181818	0.818182	B
3_105020000_105300000	0.28	0.857143	0.142857	A	3_102320000_103520000	1.2	0	1	B	4_14140000_14320000	0.18	1	0	A	3_108860000_109720000	0.86	0.697674	0.302326	NA	4_12960000_13320000	0.36	0.888889	0.111111	A	4_10500000_10960000	0.46	0.173913	0.826087	B
3_105320000_105680000	0.36	1	0	A	3_103540000_104000000	0.46	0.304348	0.695652	NA	4_14340000_15660000	1.32	0.439394	0.560606	NA	3_109740000_110060000	0.32	1	0	A	4_13380000_13600000	0.22	1	0	A	4_11300000_11520000	0.22	0.818182	0.181818	A
3_105800000_106040000	0.24	1	0	A	3_104020000_104300000	0.28	1	0	A	4_15700000_16420000	0.72	0.972222	0.0277778	A	3_110080000_110720000	0.64	1	0	A	4_13620000_14320000	0.7	1	0	A	4_11540000_12300000	0.76	0.921053	0.0789474	A
3_106060000_106260000	0.2	1	0	A	3_104540000_105000000	0.46	1	0	A	4_16780000_17320000	0.54	1	0	A	4_0_580000	0.58	0.965517	0.0344828	A	4_14340000_15680000	1.34	0.0895522	0.910448	B	4_12320000_12600000	0.28	1	0	A
3_106380000_106700000	0.32	1	0	A	3_105020000_105300000	0.28	0.857143	0.142857	A	4_17520000_17700000	0.18	1	0	A	4_600000_1100000	0.5	1	0	A	4_15700000_16400000	0.7	0.171429	0.828571	B	4_12620000_12860000	0.24	0.916667	0.0833333	A
3_106720000_106940000	0.22	1	0	A	3_105320000_105480000	0.16	1	0	A	4_17720000_18060000	0.34	1	0	A	4_1120000_1560000	0.44	1	0	A	4_16420000_16740000	0.32	1	0	A	4_12940000_13340000	0.4	0.75	0.25	A
3_106960000_107140000	0.18	1	0	A	3_105500000_105660000	0.16	1	0	A	4_18080000_18680000	0.6	0.333333	0.666667	NA	4_1580000_1820000	0.24	1	0	A	4_16800000_17320000	0.52	0.346154	0.653846	NA	4_13380000_13580000	0.2	1	0	A
3_107160000_107420000	0.26	1	0	A	3_105720000_106040000	0.32	1	0	A	4_18740000_18860000	0.12	0	1	B	4_1940000_2480000	0.54	1	0	A	4_17380000_17680000	0.3	1	0	A	4_13600000_14320000	0.72	1	0	A
3_107620000_108740000	1.12	0.375	0.625	NA	3_106060000_106360000	0.3	1	0	A	4_18880000_19020000	0.14	0	1	B	4_2500000_2900000	0.4	1	0	A	4_17700000_18080000	0.38	1	0	A	4_14380000_15680000	1.3	0.0923077	0.907692	B
3_108860000_109700000	0.84	1	0	A	3_106380000_106700000	0.32	1	0	A	4_19040000_19140000	0.1	0	1	B	4_3040000_3300000	0.26	1	0	A	4_18080000_18740000	0.66	0.69697	0.30303	NA	4_15700000_16400000	0.7	0.485714	0.514286	NA
3_109720000_110060000	0.34	1	0	A	3_106720000_106920000	0.2	1	0	A	4_19160000_20280000	1.12	0.321429	0.678571	NA	4_3480000_3580000	0.1	1	0	A	4_18740000_18860000	0.12	0	1	B	4_16420000_16740000	0.32	1	0	A
3_110080000_110838418	0.758418	0.975715	0.0242848	A	3_106940000_107140000	0.2	1	0	A	4_20300000_20600000	0.3	1	0	A	4_3600000_3960000	0.36	1	0	A	4_18880000_19020000	0.14	0	1	B	4_16780000_17320000	0.54	0.444444	0.555556	NA
4_140000_300000	0.16	1	0	A	3_107160000_107400000	0.24	1	0	A	4_20620000_20940000	0.32	0.6875	0.3125	NA	4_3980000_4280000	0.3	1	0	A	4_19040000_19140000	0.1	0	1	B	4_17380000_17700000	0.32	1	0	A
4_320000_600000	0.28	1	0	A	3_107620000_108740000	1.12	0	1	B	4_20960000_21760000	0.8	0.625	0.375	NA	4_4420000_4680000	0.26	0.846154	0.153846	A	4_19160000_19700000	0.54	0	1	B	4_17720000_18080000	0.36	0.777778	0.222222	A
4_620000_1100000	0.48	1	0	A	3_108860000_109700000	0.84	1	0	A	4_21780000_22260000	0.48	0.875	0.125	A	4_4700000_5160000	0.46	0.391304	0.608696	NA	4_19720000_20060000	0.34	0.705882	0.294118	A	4_18080000_18740000	0.66	0.545455	0.454545	NA
4_1140000_1600000	0.46	1	0	A	3_109720000_110060000	0.34	1	0	A	4_22300000_23140000	0.84	0	1	B	4_5180000_6120000	0.94	0.340426	0.659574	NA	4_20080000_20240000	0.16	0	1	B	4_18740000_18860000	0.12	0	1	B
4_1620000_1900000	0.28	1	0	A	3_110080000_110838418	0.758418	1	0	A	4_23160000_23420000	0.26	0	1	B	4_6160000_6960000	0.8	0.225	0.775	B	4_20300000_20620000	0.32	0	1	B	4_18880000_19020000	0.14	0	1	B
4_1920000_2460000	0.54	1	0	A	4_120000_300000	0.18	1	0	A	4_23440000_23800000	0.36	0	1	B	4_7020000_8080000	1.06	0.0566038	0.943396	B	4_20640000_20940000	0.3	0.0666667	0.933333	B	4_19040000_19140000	0.1	0	1	B
4_2480000_2900000	0.42	1	0	A	4_320000_620000	0.3	1	0	A	4_23940000_24220000	0.28	0	1	B	4_8160000_8680000	0.52	0.730769	0.269231	A	4_20960000_21760000	0.8	0.025	0.975	B	4_19160000_19980000	0.82	0.219512	0.780488	B
4_3020000_3240000	0.22	1	0	A	4_640000_1100000	0.46	1	0	A	4_24240000_24920000	0.68	0	1	B	4_8720000_8980000	0.26	0.923077	0.0769231	A	4_21780000_22260000	0.48	0.916667	0.0833333	A	4_20320000_20600000	0.28	0	1	B
4_3480000_3600000	0.12	1	0	A	4_1160000_1600000	0.44	1	0	A	4_25020000_25200000	0.18	0.111111	0.888889	B	4_9040000_9400000	0.36	0.722222	0.277778	A	4_22300000_23140000	0.84	0	1	B	4_20620000_20940000	0.32	0.0625	0.9375	B
4_3600000_3940000	0.34	1	0	A	4_1620000_1900000	0.28	1	0	A	4_25600000_25960000	0.36	0	1	B	4_9420000_9560000	0.14	1	0	A	4_23160000_23440000	0.28	0	1	B	4_20960000_21760000	0.8	0	1	B
4_3960000_4300000	0.34	1	0	A	4_1920000_2480000	0.56	1	0	A	4_25980000_26320000	0.34	0	1	B	4_9580000_10480000	0.9	0.422222	0.577778	NA	4_23440000_23820000	0.38	0	1	B	4_21780000_22260000	0.48	0.416667	0.583333	NA
4_4340000_5160000	0.82	0.365854	0.634146	NA	4_2500000_2980000	0.48	1	0	A	4_26340000_26840000	0.5	0	1	B	4_10500000_11000000	0.5	0.84	0.16	A	4_23840000_24240000	0.4	0	1	B	4_22300000_23140000	0.84	0	1	B
4_5180000_6100000	0.92	0	1	B	4_3060000_3340000	0.28	1	0	A	4_26860000_28500000	1.64	0	1	B	4_11300000_11600000	0.3	1	0	A	4_24260000_24920000	0.66	0	1	B	4_23160000_23420000	0.26	0	1	B
4_6120000_6960000	0.84	0	1	B	4_3360000_3580000	0.22	1	0	A	4_28520000_29200000	0.68	0	1	B	4_11620000_12280000	0.66	0.969697	0.030303	A	4_24960000_25560000	0.6	0.7	0.3	NA	4_23440000_23720000	0.28	0	1	B
4_7020000_8080000	1.06	0	1	B	4_3600000_3940000	0.34	1	0	A	4_29340000_29640000	0.3	0.866667	0.133333	A	4_12300000_12580000	0.28	1	0	A	4_25600000_26020000	0.42	0	1	B	4_23920000_24220000	0.3	0	1	B
4_8160000_8640000	0.48	0	1	B	4_3960000_4300000	0.34	1	0	A	4_29660000_29900000	0.24	0.916667	0.0833333	A	4_12600000_12840000	0.24	1	0	A	4_26040000_26700000	0.66	0	1	B	4_24280000_24660000	0.38	0	1	B
4_8720000_9000000	0.28	0.214286	0.785714	B	4_4420000_5160000	0.74	0.324324	0.675676	NA	4_29920000_30400000	0.48	0.75	0.25	A	4_12960000_13340000	0.38	1	0	A	4_26800000_28000000	1.2	0	1	B	4_24680000_24920000	0.24	0	1	B
4_9040000_9320000	0.28	0.214286	0.785714	B	4_5180000_6120000	0.94	0	1	B	4_30420000_30600000	0.18	0.777778	0.222222	A	4_13360000_13620000	0.26	1	0	A	4_28020000_28500000	0.48	0	1	B	4_24980000_25540000	0.56	0.535714	0.464286	NA
4_9420000_9580000	0.16	1	0	A	4_6160000_6980000	0.82	0	1	B	4_30680000_31020000	0.34	0.294118	0.705882	B	4_13640000_13900000	0.26	1	0	A	4_28520000_28920000	0.4	0.25	0.75	B	4_25600000_26080000	0.48	0	1	B
4_9600000_10500000	0.9	0	1	B	4_7020000_8100000	1.08	0	1	B	4_31040000_31360000	0.32	0.6875	0.3125	NA	4_13960000_14080000	0.12	1	0	A	4_28940000_29200000	0.26	0.0769231	0.923077	B	4_26100000_26660000	0.56	0	1	B
4_10520000_10940000	0.42	0.809524	0.190476	A	4_8160000_8680000	0.52	0.115385	0.884615	B	4_31380000_31760000	0.38	0.210526	0.789474	B	4_14160000_14320000	0.16	1	0	A	4_29320000_29900000	0.58	1	0	A	4_26800000_27980000	1.18	0	1	B
4_11340000_11480000	0.14	1	0	A	4_8720000_9400000	0.68	0.441176	0.558824	NA	4_31780000_31960000	0.18	0.333333	0.666667	NA	4_14340000_15660000	1.32	0.19697	0.80303	B	4_29920000_30400000	0.48	0.166667	0.833333	B	4_28000000_28500000	0.5	0	1	B
4_11500000_11680000	0.18	1	0	A	4_9440000_9580000	0.14	1	0	A	4_32040000_32780000	0.74	0.108108	0.891892	B	4_15700000_16420000	0.72	0.277778	0.722222	B	4_30420000_30600000	0.18	1	0	A	4_28520000_28900000	0.38	0.0526316	0.947368	B
4_11700000_12060000	0.36	1	0	A	4_9600000_10460000	0.86	0.0930233	0.906977	B	4_32860000_33220000	0.36	0.166667	0.833333	B	4_16780000_17320000	0.54	0.814815	0.185185	A	4_30680000_31000000	0.32	0.1875	0.8125	B	4_28920000_29200000	0.28	0.0714286	0.928571	B
4_12080000_12220000	0.14	1	0	A	4_10480000_10960000	0.48	0.833333	0.166667	A	4_33240000_33820000	0.58	0.517241	0.482759	NA	4_17400000_17640000	0.24	1	0	A	4_31040000_31360000	0.32	1	0	A	4_29340000_29580000	0.24	1	0	A
4_12300000_12580000	0.28	1	0	A	4_11340000_11440000	0.1	1	0	A	4_33840000_34600000	0.76	0.973684	0.0263158	A	4_17740000_18080000	0.34	0.705882	0.294118	A	4_31380000_31740000	0.36	0.5	0.5	NA	4_29680000_29900000	0.22	0.727273	0.272727	A
4_12600000_12860000	0.26	1	0	A	4_11460000_11700000	0.24	1	0	A	4_34740000_35020000	0.28	1	0	A	4_18080000_18680000	0.6	0.233333	0.766667	B	4_31760000_31960000	0.2	1	0	A	4_29920000_30400000	0.48	0.333333	0.666667	NA
4_12960000_13380000	0.42	1	0	A	4_11720000_12220000	0.5	1	0	A	4_35040000_35160000	0.12	1	0	A	4_18740000_18860000	0.12	0	1	B	4_32040000_32820000	0.78	0.358974	0.641026	NA	4_30420000_30620000	0.2	0.8	0.2	A
4_13400000_13600000	0.2	1	0	A	4_12300000_12580000	0.28	1	0	A	4_35200000_35640000	0.44	0.0454545	0.954545	B	4_18880000_19020000	0.14	0	1	B	4_32840000_33220000	0.38	0.157895	0.842105	B	4_30680000_31000000	0.32	0.0625	0.9375	B
4_13620000_14100000	0.48	1	0	A	4_12600000_12940000	0.34	1	0	A	4_35660000_37120000	1.46	0	1	B	4_19040000_19140000	0.1	0	1	B	4_33240000_33820000	0.58	1	0	A	4_31020000_31340000	0.32	0.8125	0.1875	A
4_14360000_15680000	1.32	0.0606061	0.939394	B	4_12960000_13380000	0.42	1	0	A	4_37300000_37700000	0.4	0.75	0.25	A	4_19160000_20280000	1.12	0.196429	0.803571	B	4_33840000_34420000	0.58	1	0	A	4_31360000_31740000	0.38	0.157895	0.842105	B
4_15700000_16360000	0.66	0.212121	0.787879	B	4_13400000_13600000	0.2	1	0	A	4_37720000_37960000	0.24	1	0	A	4_20320000_20620000	0.3	0.6	0.4	NA	4_34480000_34700000	0.22	1	0	A	4_31760000_31960000	0.2	0.1	0.9	B
4_16380000_16740000	0.36	1	0	A	4_13620000_13940000	0.32	1	0	A	4_38040000_38460000	0.42	1	0	A	4_20640000_20940000	0.3	0.4	0.6	NA	4_34760000_35040000	0.28	1	0	A	4_32040000_32800000	0.76	0.157895	0.842105	B
4_16780000_17320000	0.54	1	0	A	4_13960000_14080000	0.12	1	0	A	4_38660000_39080000	0.42	0.952381	0.047619	A	4_20960000_21760000	0.8	0.075	0.925	B	4_35100000_35220000	0.12	1	0	A	4_32860000_33220000	0.36	0.222222	0.777778	B
4_17380000_17680000	0.3	1	0	A	4_14360000_15680000	1.32	0.0757576	0.924242	B	4_39100000_39300000	0.2	1	0	A	4_21800000_22240000	0.44	0.545455	0.454545	NA	4_35240000_35660000	0.42	0.047619	0.952381	B	4_33240000_33820000	0.58	0.758621	0.241379	A
4_17700000_18080000	0.38	1	0	A	4_15720000_16380000	0.66	0.454545	0.545455	NA	4_39320000_39720000	0.4	1	0	A	4_22280000_23140000	0.86	0	1	B	4_35680000_36300000	0.62	0	1	B	4_33840000_34440000	0.6	1	0	A
4_18100000_18740000	0.64	0.96875	0.03125	A	4_16780000_17320000	0.54	1	0	A	4_39820000_40440000	0.62	0	1	B	4_23160000_23420000	0.26	0.307692	0.692308	NA	4_36320000_37080000	0.76	0	1	B	4_34500000_34700000	0.2	1	0	A
4_18740000_18860000	0.12	0.166667	0.833333	B	4_17400000_17620000	0.22	1	0	A	4_40460000_40940000	0.48	0	1	B	4_23440000_23800000	0.36	0.222222	0.777778	B	4_37340000_37600000	0.26	0	1	B	4_34740000_35040000	0.3	0.933333	0.0666667	A
4_18880000_19020000	0.14	0	1	B	4_17720000_18080000	0.36	1	0	A	4_40960000_42240000	1.28	0	1	B	4_23940000_24220000	0.28	0.285714	0.714286	B	4_37720000_37960000	0.24	1	0	A	4_35060000_35200000	0.14	1	0	A
4_19040000_19140000	0.1	0	1	B	4_18100000_18740000	0.64	1	0	A	4_42280000_43160000	0.88	0	1	B	4_24240000_24680000	0.44	0	1	B	4_38060000_38460000	0.4	0.9	0.1	A	4_35220000_35660000	0.44	0	1	B
4_19160000_20280000	1.12	0.75	0.25	A	4_18740000_18860000	0.12	0	1	B	4_43340000_43680000	0.34	0.352941	0.647059	NA	4_24700000_24960000	0.26	0.307692	0.692308	NA	4_38680000_39100000	0.42	0.761905	0.238095	A	4_35680000_37080000	1.4	0	1	B
4_20300000_20640000	0.34	1	0	A	4_18880000_19020000	0.14	0	1	B	4_43720000_44100000	0.38	0.105263	0.894737	B	4_25000000_25540000	0.54	1	0	A	4_39140000_39280000	0.14	0.285714	0.714286	B	4_37100000_37280000	0.18	0.222222	0.777778	B
4_20660000_20940000	0.28	0.142857	0.857143	B	4_19040000_19140000	0.1	0	1	B	4_44140000_44380000	0.24	0.333333	0.666667	NA	4_25600000_26660000	1.06	0.0188679	0.981132	B	4_39300000_39740000	0.44	1	0	A	4_37300000_37660000	0.36	0	1	B
4_20960000_21740000	0.78	0	1	B	4_19160000_20280000	1.12	0.75	0.25	A	4_44400000_44680000	0.28	0.928571	0.0714286	A	4_26840000_27680000	0.84	0	1	B	4_39820000_40920000	1.1	0.0363636	0.963636	B	4_37700000_37960000	0.26	0.384615	0.615385	NA
4_21800000_22260000	0.46	1	0	A	4_20340000_20640000	0.3	1	0	A	4_44920000_45480000	0.56	1	0	A	4_27700000_28500000	0.8	0	1	B	4_41000000_41360000	0.36	0	1	B	4_38040000_38460000	0.42	0.285714	0.714286	B
4_22300000_23140000	0.84	0	1	B	4_20660000_20940000	0.28	0.357143	0.642857	NA	4_45680000_46280000	0.6	1	0	A	4_28520000_29220000	0.7	0.0571429	0.942857	B	4_41380000_42240000	0.86	0	1	B	4_38500000_38640000	0.14	1	0	A
4_23160000_23420000	0.26	0	1	B	4_20960000_21740000	0.78	0	1	B	4_46500000_46820000	0.32	1	0	A	4_29340000_29600000	0.26	0.538462	0.461538	NA	4_42280000_43140000	0.86	0	1	B	4_38660000_39280000	0.62	0.516129	0.483871	NA
4_23440000_23740000	0.3	0	1	B	4_21800000_22240000	0.44	0.863636	0.136364	A	4_46840000_47000000	0.16	1	0	A	4_29620000_29880000	0.26	0.923077	0.0769231	A	4_43260000_43700000	0.44	0.227273	0.772727	B	4_39300000_39700000	0.4	0.9	0.1	A
4_23940000_24240000	0.3	0.333333	0.666667	NA	4_22320000_23140000	0.82	0	1	B	4_47020000_47840000	0.82	0.243902	0.756098	B	4_29900000_30400000	0.5	0.2	0.8	B	4_43720000_44060000	0.34	0	1	B	4_39820000_40440000	0.62	0.0322581	0.967742	B
4_24300000_24640000	0.34	0	1	B	4_23160000_23440000	0.28	0	1	B	4_47860000_49200000	1.34	0.328358	0.671642	NA	4_30420000_30620000	0.2	1	0	A	4_44080000_44360000	0.28	0	1	B	4_40460000_40940000	0.48	0	1	B
4_24660000_24920000	0.26	0	1	B	4_23440000_23800000	0.36	0	1	B	4_49220000_49560000	0.34	1	0	A	4_30640000_31020000	0.38	0.736842	0.263158	A	4_44380000_44680000	0.3	0.0666667	0.933333	B	4_41000000_41360000	0.36	0	1	B
4_24960000_25220000	0.26	0.153846	0.846154	B	4_23940000_24240000	0.3	0.466667	0.533333	NA	4_49580000_49880000	0.3	1	0	A	4_31040000_31360000	0.32	0.9375	0.0625	A	4_44920000_45480000	0.56	0.142857	0.857143	B	4_41380000_41820000	0.44	0	1	B
4_25240000_25560000	0.32	1	0	A	4_24280000_24920000	0.64	0	1	B	4_50000000_50440000	0.44	1	0	A	4_31380000_31760000	0.38	0.157895	0.842105	B	4_45680000_46360000	0.68	1	0	A	4_41840000_42240000	0.4	0	1	B
4_25620000_25980000	0.36	0	1	B	4_25000000_25180000	0.18	0.111111	0.888889	B	4_50460000_50700000	0.24	1	0	A	4_31780000_31960000	0.18	0.111111	0.888889	B	4_46540000_46800000	0.26	0	1	B	4_42280000_42720000	0.44	0	1	B
4_26000000_26320000	0.32	0	1	B	4_25240000_25560000	0.32	1	0	A	4_51000000_51640000	0.64	1	0	A	4_32060000_32780000	0.72	0	1	B	4_46820000_47020000	0.2	1	0	A	4_42740000_43140000	0.4	0	1	B
4_26340000_26840000	0.5	0	1	B	4_25600000_25940000	0.34	0	1	B	4_51780000_52640000	0.86	0.581395	0.418605	NA	4_32860000_33220000	0.36	0.333333	0.666667	NA	4_47040000_47780000	0.74	0	1	B	4_43340000_43700000	0.36	0.0555556	0.944444	B
4_26860000_27960000	1.1	0	1	B	4_25960000_26300000	0.34	0	1	B	4_52660000_53020000	0.36	0.944444	0.0555556	A	4_33240000_33800000	0.56	0.285714	0.714286	B	4_47800000_48480000	0.68	0.117647	0.882353	B	4_43720000_44100000	0.38	0	1	B
4_27980000_28480000	0.5	0	1	B	4_26320000_26840000	0.52	0	1	B	4_53040000_53560000	0.52	0.884615	0.115385	A	4_34060000_34440000	0.38	1	0	A	4_48500000_49180000	0.68	0.0588235	0.941176	B	4_44120000_44380000	0.26	0	1	B
4_28520000_28900000	0.38	0.157895	0.842105	B	4_26860000_27660000	0.8	0	1	B	4_53580000_53940000	0.36	1	0	A	4_34500000_34600000	0.1	1	0	A	4_49280000_49540000	0.26	1	0	A	4_44400000_44680000	0.28	0.214286	0.785714	B
4_28920000_29200000	0.28	0.142857	0.857143	B	4_27680000_28480000	0.8	0	1	B	4_53980000_54540000	0.56	1	0	A	4_34740000_34940000	0.2	0.8	0.2	A	4_49560000_49880000	0.32	1	0	A	4_44940000_45480000	0.54	0.111111	0.888889	B
4_29320000_29600000	0.28	1	0	A	4_28520000_28880000	0.36	0	1	B	4_54540000_54860000	0.32	1	0	A	4_35220000_35640000	0.42	0.190476	0.809524	B	4_50020000_50400000	0.38	1	0	A	4_45660000_46320000	0.66	0.969697	0.030303	A
4_29640000_29880000	0.24	1	0	A	4_28900000_29200000	0.3	0	1	B	4_55040000_55760000	0.72	0.0555556	0.944444	B	4_35660000_36280000	0.62	0	1	B	4_50480000_50720000	0.24	1	0	A	4_46540000_46820000	0.28	0.0714286	0.928571	B
4_29900000_30380000	0.48	0.5	0.5	NA	4_29340000_29600000	0.26	1	0	A	4_55780000_56220000	0.44	0.0454545	0.954545	B	4_36300000_37100000	0.8	0	1	B	4_50820000_50940000	0.12	1	0	A	4_46840000_47020000	0.18	1	0	A
4_30420000_30620000	0.2	1	0	A	4_29900000_30400000	0.5	0.64	0.36	NA	4_56240000_57080000	0.84	0.119048	0.880952	B	4_37120000_37260000	0.14	1	0	A	4_51000000_51620000	0.62	0.16129	0.83871	B	4_47040000_47380000	0.34	0	1	B
4_30660000_31000000	0.34	0.823529	0.176471	A	4_30420000_30620000	0.2	1	0	A	4_57240000_57800000	0.56	0.964286	0.0357143	A	4_37300000_37680000	0.38	0.684211	0.315789	NA	4_51780000_52640000	0.86	0.255814	0.744186	B	4_47400000_47820000	0.42	0	1	B
4_31040000_31360000	0.32	1	0	A	4_30680000_31000000	0.32	0.75	0.25	A	4_57820000_58020000	0.2	1	0	A	4_37720000_37960000	0.24	1	0	A	4_52660000_53020000	0.36	0.888889	0.111111	A	4_47840000_48440000	0.6	0	1	B
4_31380000_31720000	0.34	1	0	A	4_31020000_31360000	0.34	1	0	A	4_58260000_58600000	0.34	1	0	A	4_38040000_38460000	0.42	0.666667	0.333333	NA	4_53040000_53560000	0.52	1	0	A	4_48460000_49180000	0.72	0.0277778	0.972222	B
4_31740000_31940000	0.2	0.8	0.2	A	4_31380000_31740000	0.36	0.944444	0.0555556	A	4_58620000_58820000	0.2	1	0	A	4_38480000_38600000	0.12	1	0	A	4_53580000_53920000	0.34	1	0	A	4_49620000_49880000	0.26	1	0	A
4_32040000_32780000	0.74	0.486486	0.513514	NA	4_31760000_31960000	0.2	0.5	0.5	NA	4_58840000_59660000	0.82	0.95122	0.0487805	A	4_38660000_39080000	0.42	0.857143	0.142857	A	4_54000000_54540000	0.54	0.37037	0.62963	NA	4_50000000_50380000	0.38	0.684211	0.315789	NA
4_32860000_33220000	0.36	0.111111	0.888889	B	4_32040000_32800000	0.76	0.157895	0.842105	B	4_59680000_59940000	0.26	1	0	A	4_39100000_39300000	0.2	1	0	A	4_54540000_54980000	0.44	1	0	A	4_50460000_50720000	0.26	0.923077	0.0769231	A
4_33240000_33820000	0.58	0.931034	0.0689655	A	4_32860000_33220000	0.36	0.111111	0.888889	B	4_60020000_60760000	0.74	1	0	A	4_39320000_39720000	0.4	1	0	A	4_55060000_55380000	0.32	0	1	B	4_51000000_51620000	0.62	0.129032	0.870968	B
4_33840000_34320000	0.48	1	0	A	4_33240000_33820000	0.58	0.758621	0.241379	A	4_61020000_61320000	0.3	1	0	A	4_39820000_40440000	0.62	0.193548	0.806452	B	4_55400000_55740000	0.34	0	1	B	4_51780000_52640000	0.86	0.0697674	0.930233	B
4_34740000_35040000	0.3	1	0	A	4_33840000_34400000	0.56	1	0	A	4_61380000_61720000	0.34	0.647059	0.352941	NA	4_40460000_40940000	0.48	0	1	B	4_56260000_56760000	0.5	0.72	0.28	A	4_52660000_53020000	0.36	0.277778	0.722222	B
4_35060000_35220000	0.16	1	0	A	4_34420000_34700000	0.28	1	0	A	4_61740000_62800000	1.06	0.0566038	0.943396	B	4_40960000_42240000	1.28	0.03125	0.96875	B	4_56780000_56920000	0.14	0	1	B	4_53040000_53560000	0.52	0.923077	0.0769231	A
4_35240000_35660000	0.42	0.142857	0.857143	B	4_34740000_35000000	0.26	1	0	A	4_62820000_63020000	0.2	1	0	A	4_42280000_43160000	0.88	0.0227273	0.977273	B	4_57180000_57800000	0.62	0.129032	0.870968	B	4_53580000_53940000	0.36	1	0	A
4_35680000_36280000	0.6	0	1	B	4_35020000_35220000	0.2	1	0	A	4_63140000_63320000	0.18	0.111111	0.888889	B	4_43340000_43700000	0.36	0.444444	0.555556	NA	4_57820000_58220000	0.4	0.65	0.35	NA	4_53960000_54540000	0.58	0.344828	0.655172	NA
4_36300000_37080000	0.78	0	1	B	4_35240000_35660000	0.42	0.047619	0.952381	B	4_63340000_64300000	0.96	0	1	B	4_43720000_44100000	0.38	0.368421	0.631579	NA	4_58240000_58580000	0.34	0.705882	0.294118	A	4_54540000_54960000	0.42	1	0	A
4_37300000_37680000	0.38	0.157895	0.842105	B	4_35680000_36240000	0.56	0	1	B	4_64320000_64760000	0.44	0	1	B	4_44140000_44380000	0.24	0.583333	0.416667	NA	4_58640000_59640000	1	0	1	B	4_55060000_55840000	0.78	0	1	B
4_37700000_37940000	0.24	1	0	A	4_36260000_37060000	0.8	0	1	B	4_64780000_65400000	0.62	0.806452	0.193548	A	4_44400000_44800000	0.4	0.9	0.1	A	4_59660000_59900000	0.24	1	0	A	4_55860000_56260000	0.4	0	1	B
4_38040000_38460000	0.42	1	0	A	4_37300000_37680000	0.38	0	1	B	4_65420000_65880000	0.46	0.869565	0.130435	A	4_44940000_45340000	0.4	0.4	0.6	NA	4_60140000_60780000	0.64	0.78125	0.21875	A	4_56280000_56760000	0.48	0.5	0.5	NA
4_38660000_39120000	0.46	1	0	A	4_37720000_37960000	0.24	0.75	0.25	A	4_65900000_66140000	0.24	0.916667	0.0833333	A	4_45360000_45480000	0.12	0.666667	0.333333	NA	4_60800000_61000000	0.2	1	0	A	4_56780000_56920000	0.14	0	1	B
4_39140000_39320000	0.18	0.888889	0.111111	A	4_38040000_38460000	0.42	1	0	A	4_66520000_66820000	0.3	0.533333	0.466667	NA	4_45680000_46280000	0.6	0.866667	0.133333	A	4_61020000_61320000	0.3	0.733333	0.266667	A	4_57240000_57800000	0.56	0.0357143	0.964286	B
4_39340000_39600000	0.26	1	0	A	4_38480000_38600000	0.12	1	0	A	4_66840000_67040000	0.2	0	1	B	4_46520000_46820000	0.3	0.6	0.4	NA	4_61380000_61720000	0.34	0	1	B	4_57820000_58240000	0.42	0.666667	0.333333	NA
4_39820000_40460000	0.64	0.125	0.875	B	4_38660000_39080000	0.42	1	0	A	4_67060000_67600000	0.54	0.148148	0.851852	B	4_46840000_47020000	0.18	1	0	A	4_61740000_62780000	1.04	0.0576923	0.942308	B	4_58260000_58620000	0.36	0.5	0.5	NA
4_40480000_40920000	0.44	0	1	B	4_39100000_39300000	0.2	1	0	A	4_67620000_68060000	0.44	0.363636	0.636364	NA	4_47040000_47840000	0.8	0	1	B	4_62840000_63140000	0.3	1	0	A	4_58640000_59640000	1	0.08	0.92	B
4_40960000_41300000	0.34	0	1	B	4_39320000_39600000	0.28	1	0	A	4_68080000_68300000	0.22	1	0	A	4_47860000_49200000	1.34	0.0895522	0.910448	B	4_63300000_64300000	1	0	1	B	4_59660000_59900000	0.24	1	0	A
4_41320000_42240000	0.92	0	1	B	4_39820000_40460000	0.64	0.03125	0.96875	B	4_68460000_68640000	0.18	1	0	A	4_49220000_49480000	0.26	1	0	A	4_64320000_64780000	0.46	0.73913	0.26087	A	4_60120000_60760000	0.64	0.90625	0.09375	A
4_42280000_42760000	0.48	0	1	B	4_40480000_40920000	0.44	0	1	B	4_68820000_69040000	0.22	1	0	A	4_49640000_49880000	0.24	1	0	A	4_65000000_65400000	0.4	1	0	A	4_60780000_61000000	0.22	1	0	A
4_42780000_43140000	0.36	0	1	B	4_40960000_42260000	1.3	0	1	B	4_69060000_69540000	0.48	1	0	A	4_49980000_50440000	0.46	0.73913	0.26087	A	4_65420000_66160000	0.74	1	0	A	4_61020000_61320000	0.3	0.866667	0.133333	A
4_43260000_43700000	0.44	0.136364	0.863636	B	4_42280000_42760000	0.48	0	1	B	4_69560000_69720000	0.16	1	0	A	4_50460000_50720000	0.26	1	0	A	4_66600000_66820000	0.22	0.909091	0.0909091	A	4_61400000_61720000	0.32	0.0625	0.9375	B
4_43740000_44120000	0.38	0	1	B	4_42780000_43140000	0.36	0	1	B	4_69820000_70180000	0.36	0.0555556	0.944444	B	4_51000000_51640000	0.64	0.28125	0.71875	B	4_66840000_67600000	0.76	0	1	B	4_61740000_62780000	1.04	0.115385	0.884615	B
4_44140000_44380000	0.24	0	1	B	4_43160000_43700000	0.54	0.222222	0.777778	B	4_70200000_71840000	1.64	0	1	B	4_51780000_52640000	0.86	0.0930233	0.906977	B	4_67640000_68280000	0.64	0	1	B	4_63300000_64280000	0.98	0	1	B
4_44400000_44680000	0.28	0.714286	0.285714	A	4_43740000_44100000	0.36	0	1	B	4_71860000_73080000	1.22	0	1	B	4_52660000_53040000	0.38	0.157895	0.842105	B	4_68380000_68800000	0.42	0.857143	0.142857	A	4_64300000_64780000	0.48	0.458333	0.541667	NA
4_44920000_45320000	0.4	1	0	A	4_44120000_44400000	0.28	0	1	B	4_73140000_73380000	0.24	0.583333	0.416667	NA	4_53040000_53560000	0.52	0.230769	0.769231	B	4_68820000_68920000	0.1	1	0	A	4_65040000_65400000	0.36	0.833333	0.166667	A
4_45620000_46360000	0.74	1	0	A	4_44420000_44680000	0.26	0.923077	0.0769231	A	4_73580000_74440000	0.86	0.116279	0.883721	B	4_53580000_53940000	0.36	0.944444	0.0555556	A	4_69020000_69360000	0.34	1	0	A	4_65420000_66160000	0.74	1	0	A
4_46380000_46480000	0.1	1	0	A	4_44900000_45480000	0.58	1	0	A	4_74460000_74740000	0.28	0.0714286	0.928571	B	4_53980000_54540000	0.56	0.642857	0.357143	NA	4_69380000_69520000	0.14	1	0	A	4_66560000_66820000	0.26	1	0	A
4_46540000_46800000	0.26	1	0	A	4_45620000_46340000	0.72	1	0	A	4_74780000_75680000	0.9	0	1	B	4_54540000_54720000	0.18	1	0	A	4_69540000_69820000	0.28	1	0	A	4_66840000_67600000	0.76	0	1	B
4_46820000_47020000	0.2	1	0	A	4_46360000_46500000	0.14	1	0	A	4_75700000_75900000	0.2	0.5	0.5	NA	4_55040000_55780000	0.74	0.027027	0.972973	B	4_69860000_70160000	0.3	0	1	B	4_67620000_68060000	0.44	0.0909091	0.909091	B
4_47040000_47860000	0.82	0.390244	0.609756	NA	4_46520000_46820000	0.3	1	0	A	4_76000000_76420000	0.42	1	0	A	4_55800000_55920000	0.12	0	1	B	4_70180000_71040000	0.86	0	1	B	4_68080000_68280000	0.2	0.5	0.5	NA
4_47880000_48440000	0.56	0.535714	0.464286	NA	4_46840000_47020000	0.18	1	0	A	4_76440000_76640000	0.2	1	0	A	4_55940000_56240000	0.3	0.0666667	0.933333	B	4_71060000_71880000	0.82	0	1	B	4_68460000_68800000	0.34	0.941176	0.0588235	A
4_48460000_49180000	0.72	0.472222	0.527778	NA	4_47040000_47880000	0.84	0.238095	0.761905	B	4_76720000_77380000	0.66	0.969697	0.030303	A	4_56260000_57100000	0.84	0.190476	0.809524	B	4_71900000_72220000	0.32	0	1	B	4_68820000_68920000	0.1	1	0	A
4_49300000_49500000	0.2	1	0	A	4_47900000_48420000	0.52	0	1	B	4_77400000_77700000	0.3	1	0	A	4_57260000_57800000	0.54	0.296296	0.703704	B	4_72240000_73060000	0.82	0	1	B	4_69020000_69380000	0.36	1	0	A
4_49620000_49880000	0.26	1	0	A	4_48440000_49180000	0.74	0.432432	0.567568	NA	4_77740000_78260000	0.52	1	0	A	4_57820000_58020000	0.2	0.7	0.3	NA	4_73140000_73380000	0.24	1	0	A	4_69400000_69520000	0.12	1	0	A
4_49980000_50440000	0.46	1	0	A	4_49200000_49500000	0.3	1	0	A	4_78280000_78520000	0.24	1	0	A	4_58260000_58580000	0.32	0.5	0.5	NA	4_73540000_73700000	0.16	1	0	A	4_69540000_69820000	0.28	1	0	A
4_50460000_50820000	0.36	1	0	A	4_49620000_49880000	0.26	1	0	A	4_78580000_78840000	0.26	0.615385	0.384615	NA	4_58620000_58820000	0.2	0.2	0.8	B	4_73760000_74340000	0.58	0.0344828	0.965517	B	4_69840000_70160000	0.32	0.1875	0.8125	B
4_51000000_51620000	0.62	1	0	A	4_50000000_50440000	0.44	1	0	A	4_78860000_79200000	0.34	0.529412	0.470588	NA	4_58840000_59660000	0.82	0	1	B	4_74360000_74720000	0.36	0	1	B	4_70180000_71000000	0.82	0	1	B
4_51780000_52620000	0.84	0.0952381	0.904762	B	4_50460000_50820000	0.36	1	0	A	4_79320000_79740000	0.42	1	0	A	4_59680000_60020000	0.34	0.823529	0.176471	A	4_74800000_75680000	0.88	0	1	B	4_71020000_71880000	0.86	0	1	B
4_52660000_53020000	0.36	1	0	A	4_51000000_51620000	0.62	1	0	A	4_79940000_80540000	0.6	1	0	A	4_60160000_60760000	0.6	0.4	0.6	NA	4_75700000_75860000	0.16	0.25	0.75	B	4_71900000_72220000	0.32	0	1	B
4_53040000_53560000	0.52	1	0	A	4_51780000_52620000	0.84	0.047619	0.952381	B	4_80560000_80680000	0.12	1	0	A	4_61020000_61320000	0.3	0.733333	0.266667	A	4_76000000_76440000	0.44	1	0	A	4_72240000_73060000	0.82	0	1	B
4_53580000_53940000	0.36	1	0	A	4_52660000_53020000	0.36	1	0	A	4_80820000_80960000	0.14	0.428571	0.571429	NA	4_61400000_61720000	0.32	0.125	0.875	B	4_76460000_76660000	0.2	1	0	A	4_73080000_73380000	0.3	0.933333	0.0666667	A
4_54080000_54540000	0.46	1	0	A	4_53040000_53560000	0.52	0.923077	0.0769231	A	4_80980000_81480000	0.5	0	1	B	4_61740000_62780000	1.04	0.0192308	0.980769	B	4_76720000_77380000	0.66	0.242424	0.757576	B	4_73540000_74340000	0.8	0.4	0.6	NA
4_54560000_54960000	0.4	1	0	A	4_53580000_53940000	0.36	1	0	A	4_81500000_81900000	0.4	0	1	B	4_62800000_63020000	0.22	1	0	A	4_77400000_77680000	0.28	0.571429	0.428571	NA	4_74360000_74640000	0.28	0.285714	0.714286	B
4_55080000_55380000	0.3	0	1	B	4_54080000_54540000	0.46	1	0	A	4_81920000_82140000	0.22	0.909091	0.0909091	A	4_63340000_64300000	0.96	0	1	B	4_77720000_78260000	0.54	0.444444	0.555556	NA	4_74800000_75680000	0.88	0.181818	0.818182	B
4_55400000_55760000	0.36	0	1	B	4_54540000_54960000	0.42	1	0	A	4_82260000_82880000	0.62	1	0	A	4_64320000_64760000	0.44	0.227273	0.772727	B	4_78280000_78520000	0.24	0.833333	0.166667	A	4_75700000_75900000	0.2	0.5	0.5	NA
4_55780000_56220000	0.44	0	1	B	4_55060000_55760000	0.7	0	1	B	4_82900000_83300000	0.4	1	0	A	4_64780000_64920000	0.14	0.714286	0.285714	A	4_78560000_79160000	0.6	0.133333	0.866667	B	4_76000000_76440000	0.44	1	0	A
4_56240000_56800000	0.56	0	1	B	4_55780000_56220000	0.44	0	1	B	4_83320000_83920000	0.6	1	0	A	4_65000000_65420000	0.42	0.380952	0.619048	NA	4_79200000_79760000	0.56	0.5	0.5	NA	4_76460000_76660000	0.2	1	0	A
4_57240000_57800000	0.56	0.142857	0.857143	B	4_56240000_56920000	0.68	0	1	B	4_83960000_84480000	0.52	1	0	A	4_65440000_65880000	0.44	0.318182	0.681818	NA	4_79940000_80500000	0.56	0.892857	0.107143	A	4_76740000_77380000	0.64	0.71875	0.28125	A
4_57820000_58220000	0.4	1	0	A	4_57240000_57800000	0.56	0	1	B	4_84500000_84900000	0.4	1	0	A	4_65900000_66140000	0.24	0.75	0.25	A	4_80520000_80960000	0.44	1	0	A	4_77400000_77700000	0.3	0.933333	0.0666667	A
4_58240000_58620000	0.38	1	0	A	4_57820000_58020000	0.2	1	0	A	4_84920000_85460000	0.54	1	0	A	4_66520000_66820000	0.3	0.733333	0.266667	A	4_80980000_81880000	0.9	0	1	B	4_77720000_78260000	0.54	0.666667	0.333333	NA
4_58640000_58820000	0.18	1	0	A	4_58260000_58620000	0.36	1	0	A	4_85620000_86000000	0.38	0.578947	0.421053	NA	4_66840000_67040000	0.2	0	1	B	4_81900000_82120000	0.22	0.363636	0.636364	NA	4_78280000_78520000	0.24	0.916667	0.0833333	A
4_58840000_59620000	0.78	0.384615	0.615385	NA	4_58640000_58800000	0.16	1	0	A	4_86200000_87600000	1.4	0	1	B	4_67060000_67600000	0.54	0.0740741	0.925926	B	4_82240000_83320000	1.08	1	0	A	4_78580000_79200000	0.62	0.580645	0.419355	NA
4_59640000_59960000	0.32	1	0	A	4_58820000_59620000	0.8	0.5	0.5	NA	4_87740000_88420000	0.68	0.0294118	0.970588	B	4_67620000_68040000	0.42	0.142857	0.857143	B	4_83340000_83920000	0.58	1	0	A	4_79500000_79740000	0.24	0.833333	0.166667	A
4_60140000_60760000	0.62	1	0	A	4_59640000_60000000	0.36	1	0	A	4_88440000_88680000	0.24	0.916667	0.0833333	A	4_68060000_68300000	0.24	0.75	0.25	A	4_83960000_84140000	0.18	1	0	A	4_79940000_80500000	0.56	0.857143	0.142857	A
4_60780000_61000000	0.22	1	0	A	4_60140000_60780000	0.64	1	0	A	4_88700000_89160000	0.46	0.608696	0.391304	NA	4_68460000_68800000	0.34	0.705882	0.294118	A	4_84160000_84440000	0.28	0.642857	0.357143	NA	4_80520000_80820000	0.3	1	0	A
4_61020000_61320000	0.3	0.933333	0.0666667	A	4_60800000_61000000	0.2	1	0	A	4_89180000_89680000	0.5	0.48	0.52	NA	4_68820000_69060000	0.24	0.666667	0.333333	NA	4_84480000_84920000	0.44	1	0	A	4_80840000_80960000	0.12	0.833333	0.166667	A
4_61400000_61720000	0.32	0	1	B	4_61020000_61320000	0.3	0.866667	0.133333	A	4_89700000_89820000	0.12	1	0	A	4_69080000_69500000	0.42	1	0	A	4_84940000_85480000	0.54	1	0	A	4_80980000_81880000	0.9	0.0444444	0.955556	B
4_61740000_62800000	1.06	0.0566038	0.943396	B	4_61380000_61740000	0.36	0	1	B	4_89900000_90120000	0.22	1	0	A	4_69560000_69720000	0.16	1	0	A	4_85600000_86160000	0.56	0.321429	0.678571	NA	4_81900000_82120000	0.22	0.818182	0.181818	A
4_62820000_63300000	0.48	0.958333	0.0416667	A	4_61760000_62800000	1.04	0	1	B	4_90140000_90700000	0.56	1	0	A	4_69820000_70180000	0.36	0.222222	0.777778	B	4_86180000_87720000	1.54	0.025974	0.974026	B	4_82200000_82900000	0.7	1	0	A
4_63360000_63820000	0.46	0	1	B	4_62820000_63020000	0.2	1	0	A	4_90720000_90900000	0.18	1	0	A	4_70200000_71840000	1.64	0	1	B	4_87760000_88380000	0.62	0	1	B	4_82920000_83320000	0.4	1	0	A
4_63840000_64300000	0.46	0	1	B	4_63040000_63300000	0.26	1	0	A	4_90940000_91315245	0.375245	0.799478	0.200522	A	4_71860000_73060000	1.2	0	1	B	4_88720000_89140000	0.42	1	0	A	4_83340000_83920000	0.58	1	0	A
4_64320000_64760000	0.44	0.136364	0.863636	B	4_63360000_63840000	0.48	0	1	B	5_0_660000	0.66	0.818182	0.181818	A	4_73080000_73380000	0.3	0.8	0.2	A	4_89160000_89660000	0.5	1	0	A	4_83960000_84140000	0.18	1	0	A
4_65040000_65400000	0.36	1	0	A	4_63860000_64300000	0.44	0	1	B	5_680000_1160000	0.48	1	0	A	4_73580000_74420000	0.84	0.261905	0.738095	B	4_89680000_89860000	0.18	1	0	A	4_84160000_84420000	0.26	1	0	A
4_65420000_66160000	0.74	1	0	A	4_64320000_64740000	0.42	0.047619	0.952381	B	5_1180000_1640000	0.46	0.869565	0.130435	A	4_74440000_74640000	0.2	0.4	0.6	NA	4_89900000_90700000	0.8	1	0	A	4_84480000_84920000	0.44	1	0	A
4_66600000_66840000	0.24	0.583333	0.416667	NA	4_64800000_65400000	0.6	0.566667	0.433333	NA	5_1700000_2380000	0.68	1	0	A	4_74960000_75680000	0.72	0	1	B	4_90700000_91315245	0.615245	0.967493	0.0325074	A	4_84940000_85480000	0.54	1	0	A
4_66860000_67600000	0.74	0	1	B	4_65420000_65900000	0.48	0.958333	0.0416667	A	5_2400000_3000000	0.6	0.0333333	0.966667	B	4_75700000_75920000	0.22	0.727273	0.272727	A	5_0_680000	0.68	0.941176	0.0588235	A	4_85620000_85900000	0.28	0.642857	0.357143	NA
4_67620000_68040000	0.42	0	1	B	4_65920000_66140000	0.22	1	0	A	5_3020000_3940000	0.92	0.0434783	0.956522	B	4_76000000_76420000	0.42	0.619048	0.380952	NA	5_700000_1220000	0.52	1	0	A	4_86200000_87720000	1.52	0.289474	0.710526	B
4_68480000_68660000	0.18	1	0	A	4_66520000_66840000	0.32	0.5625	0.4375	NA	5_3980000_4780000	0.8	0	1	B	4_76440000_76640000	0.2	1	0	A	5_1240000_1660000	0.42	0.047619	0.952381	B	4_87740000_88400000	0.66	0.484848	0.515152	NA
4_68680000_69020000	0.34	1	0	A	4_66860000_67600000	0.74	0	1	B	5_4800000_5080000	0.28	0.642857	0.357143	NA	4_76740000_77380000	0.64	0.53125	0.46875	NA	5_1680000_1860000	0.18	1	0	A	4_88420000_88680000	0.26	1	0	A
4_69040000_69540000	0.5	1	0	A	4_67620000_68200000	0.58	0	1	B	5_5120000_5840000	0.72	0.25	0.75	B	4_77400000_77700000	0.3	0.733333	0.266667	A	5_1880000_2360000	0.48	0.458333	0.541667	NA	4_88700000_89140000	0.44	1	0	A
4_69560000_69720000	0.16	1	0	A	4_68240000_68340000	0.1	0.8	0.2	A	5_5900000_6100000	0.2	0	1	B	4_77740000_78260000	0.52	0.538462	0.461538	NA	5_2380000_3280000	0.9	0	1	B	4_89160000_89660000	0.5	1	0	A
4_69860000_70180000	0.32	0.3125	0.6875	NA	4_68360000_68640000	0.28	0.857143	0.142857	A	5_6120000_6640000	0.52	0	1	B	4_78280000_78520000	0.24	0.916667	0.0833333	A	5_3500000_3940000	0.44	0.0454545	0.954545	B	4_89680000_89820000	0.14	1	0	A
4_70200000_71880000	1.68	0	1	B	4_68820000_68960000	0.14	1	0	A	5_6640000_7300000	0.66	0.242424	0.757576	B	4_78580000_79200000	0.62	0.483871	0.516129	NA	5_3980000_4740000	0.76	0	1	B	4_90140000_90700000	0.56	1	0	A
4_71900000_72180000	0.28	0	1	B	4_69080000_69520000	0.44	1	0	A	5_7340000_7560000	0.22	0.636364	0.363636	NA	4_79320000_79460000	0.14	1	0	A	5_4800000_5080000	0.28	0	1	B	4_90700000_90900000	0.2	1	0	A
4_72200000_73060000	0.86	0	1	B	4_69560000_69720000	0.16	1	0	A	5_7560000_8260000	0.7	0.857143	0.142857	A	4_79500000_79740000	0.24	0.916667	0.0833333	A	5_5140000_5660000	0.52	0	1	B	4_90940000_91315245	0.375245	1	0	A
4_73080000_73520000	0.44	1	0	A	4_69860000_70180000	0.32	0.25	0.75	B	5_8460000_9020000	0.56	0.607143	0.392857	NA	4_79940000_80520000	0.58	0.551724	0.448276	NA	5_5680000_5840000	0.16	0.125	0.875	B	5_0_680000	0.68	0.911765	0.0882353	A
4_73580000_74380000	0.8	0.15	0.85	B	4_70200000_71880000	1.68	0	1	B	5_9060000_9540000	0.48	0.958333	0.0416667	A	4_80540000_80960000	0.42	0.47619	0.52381	NA	5_5940000_6100000	0.16	0	1	B	5_700000_1220000	0.52	1	0	A
4_74400000_74640000	0.24	0	1	B	4_71900000_73060000	1.16	0	1	B	5_9820000_10020000	0.2	0.7	0.3	NA	4_81020000_81480000	0.46	0.0869565	0.913043	B	5_6120000_6640000	0.52	0	1	B	5_1240000_1680000	0.44	0.227273	0.772727	B
4_74800000_75680000	0.88	0	1	B	4_73080000_73540000	0.46	0.956522	0.0434783	A	5_10040000_10460000	0.42	0.380952	0.619048	NA	4_81500000_81900000	0.4	0.05	0.95	B	5_6640000_7100000	0.46	0	1	B	5_1700000_1820000	0.12	1	0	A
4_76000000_76420000	0.42	0.380952	0.619048	NA	4_73600000_74400000	0.8	0.025	0.975	B	5_10480000_10920000	0.44	0.863636	0.136364	A	4_81920000_82140000	0.22	0.636364	0.363636	NA	5_7120000_7320000	0.2	0.5	0.5	NA	5_1880000_2340000	0.46	0.73913	0.26087	A
4_76440000_76660000	0.22	1	0	A	4_74420000_74720000	0.3	0	1	B	5_10940000_11780000	0.84	0.0714286	0.928571	B	4_82300000_82880000	0.58	1	0	A	5_7360000_7560000	0.2	0	1	B	5_2360000_2940000	0.58	0	1	B
4_76720000_77380000	0.66	0.212121	0.787879	B	4_74940000_75680000	0.74	0	1	B	5_12060000_12220000	0.16	0.875	0.125	A	4_82900000_83300000	0.4	1	0	A	5_7600000_7940000	0.34	0.941176	0.0588235	A	5_3020000_3940000	0.92	0.0434783	0.956522	B
4_77400000_77740000	0.34	0.294118	0.705882	B	4_75700000_75920000	0.22	0.272727	0.727273	B	5_12240000_12700000	0.46	0.956522	0.0434783	A	4_83360000_83920000	0.56	0.392857	0.607143	NA	5_7960000_8460000	0.5	1	0	A	5_3960000_4760000	0.8	0	1	B
4_77760000_78260000	0.5	0.24	0.76	B	4_76020000_76420000	0.4	0.1	0.9	B	5_12780000_13060000	0.28	1	0	A	4_83980000_84480000	0.5	0.76	0.24	A	5_8480000_9000000	0.52	0.230769	0.769231	B	5_4800000_5080000	0.28	0.0714286	0.928571	B
4_78300000_78520000	0.22	1	0	A	4_76440000_76640000	0.2	1	0	A	5_13080000_13320000	0.24	0.916667	0.0833333	A	4_84500000_84900000	0.4	0.95	0.05	A	5_9040000_9800000	0.76	1	0	A	5_5140000_5840000	0.7	0.0571429	0.942857	B
4_78580000_79180000	0.6	0.0333333	0.966667	B	4_76740000_77380000	0.64	0.0625	0.9375	B	5_13400000_13700000	0.3	1	0	A	4_84920000_85460000	0.54	1	0	A	5_9820000_10000000	0.18	1	0	A	5_5940000_6100000	0.16	0	1	B
4_79200000_79760000	0.56	0.821429	0.178571	A	4_77400000_77700000	0.3	0.4	0.6	NA	5_13920000_14200000	0.28	1	0	A	4_85500000_86000000	0.5	0.68	0.32	NA	5_10020000_10460000	0.44	0	1	B	5_6120000_7120000	1	0	1	B
4_79980000_80520000	0.54	0	1	B	4_77760000_78260000	0.5	0.36	0.64	NA	5_14400000_14860000	0.46	0.782609	0.217391	A	4_86200000_87720000	1.52	0.105263	0.894737	B	5_10480000_10900000	0.42	0.333333	0.666667	NA	5_7140000_7320000	0.18	0.555556	0.444444	NA
4_80540000_80980000	0.44	0.454545	0.545455	NA	4_78320000_78520000	0.2	1	0	A	5_14900000_15140000	0.24	0.75	0.25	A	4_87740000_88440000	0.7	0.371429	0.628571	NA	5_10940000_11800000	0.86	0.0232558	0.976744	B	5_7360000_7560000	0.2	0	1	B
4_81200000_81880000	0.68	0	1	B	4_78580000_79200000	0.62	0.0322581	0.967742	B	5_15360000_15920000	0.56	0.892857	0.107143	A	4_88520000_88680000	0.16	0.5	0.5	NA	5_11820000_12020000	0.2	0.3	0.7	NA	5_7980000_8260000	0.28	1	0	A
4_81900000_82080000	0.18	0.111111	0.888889	B	4_79240000_79460000	0.22	0.545455	0.454545	NA	5_16100000_16380000	0.28	0.928571	0.0714286	A	4_88700000_89660000	0.96	0.291667	0.708333	B	5_12080000_12700000	0.62	0.0322581	0.967742	B	5_8480000_9000000	0.52	0.384615	0.615385	NA
4_82300000_83260000	0.96	1	0	A	4_79480000_79760000	0.28	1	0	A	5_16400000_16860000	0.46	1	0	A	4_89680000_89820000	0.14	1	0	A	5_12760000_13060000	0.3	1	0	A	5_9040000_9820000	0.78	1	0	A
4_83320000_83920000	0.6	1	0	A	4_79940000_80520000	0.58	0.0344828	0.965517	B	5_17320000_17800000	0.48	0.875	0.125	A	4_90140000_90700000	0.56	0.75	0.25	A	5_13080000_13360000	0.28	1	0	A	5_9840000_10000000	0.16	1	0	A
4_83940000_84160000	0.22	1	0	A	4_80540000_80980000	0.44	0.454545	0.545455	NA	5_17820000_18120000	0.3	1	0	A	4_90720000_90900000	0.18	1	0	A	5_13380000_13720000	0.34	1	0	A	5_10020000_10420000	0.4	0	1	B
4_84180000_84440000	0.26	1	0	A	4_81020000_81500000	0.48	0	1	B	5_18140000_18640000	0.5	0.8	0.2	A	4_90940000_91315245	0.375245	1	0	A	5_13920000_14220000	0.3	1	0	A	5_10940000_11780000	0.84	0.166667	0.833333	B
4_84480000_84900000	0.42	1	0	A	4_81520000_81880000	0.36	0	1	B	5_18740000_18980000	0.24	1	0	A	5_0_660000	0.66	0.909091	0.0909091	A	5_14400000_14520000	0.12	1	0	A	5_11800000_12000000	0.2	0.3	0.7	NA
4_84940000_85480000	0.54	1	0	A	4_81900000_82080000	0.18	0.111111	0.888889	B	5_19000000_19380000	0.38	0.263158	0.736842	B	5_680000_1200000	0.52	1	0	A	5_14520000_14860000	0.34	0	1	B	5_12060000_12680000	0.62	0.0645161	0.935484	B
4_85640000_86000000	0.36	0.555556	0.444444	NA	4_82340000_83340000	1	1	0	A	5_19400000_19740000	0.34	0.176471	0.823529	B	5_1220000_1640000	0.42	0.142857	0.857143	B	5_14880000_15140000	0.26	0	1	B	5_12780000_13060000	0.28	1	0	A
4_86200000_87720000	1.52	0.0131579	0.986842	B	4_83360000_83940000	0.58	1	0	A	5_19760000_21120000	1.36	0	1	B	5_1740000_2380000	0.64	0.75	0.25	A	5_15360000_15920000	0.56	0.857143	0.142857	A	5_13080000_13720000	0.64	1	0	A
4_87740000_88400000	0.66	0	1	B	4_83960000_84140000	0.18	1	0	A	5_21140000_21680000	0.54	0	1	B	5_2400000_2960000	0.56	0	1	B	5_16080000_16940000	0.86	1	0	A	5_13760000_14220000	0.46	1	0	A
4_88420000_88700000	0.28	1	0	A	4_84180000_84420000	0.24	1	0	A	5_21700000_21840000	0.14	0.857143	0.142857	A	5_3020000_3940000	0.92	0.152174	0.847826	B	5_16960000_17260000	0.3	0.666667	0.333333	NA	5_14520000_14820000	0.3	0.0666667	0.933333	B
4_88720000_89140000	0.42	1	0	A	4_84480000_84900000	0.42	1	0	A	5_21980000_22580000	0.6	1	0	A	5_3980000_4780000	0.8	0	1	B	5_17340000_17800000	0.46	1	0	A	5_14880000_15140000	0.26	0	1	B
4_89160000_89660000	0.5	0.96	0.04	A	4_84920000_85480000	0.56	1	0	A	5_22600000_22980000	0.38	0.473684	0.526316	NA	5_4800000_5080000	0.28	0.357143	0.642857	NA	5_17860000_18140000	0.28	0.571429	0.428571	NA	5_15360000_15920000	0.56	0.892857	0.107143	A
4_89680000_89800000	0.12	1	0	A	4_85640000_86000000	0.36	0.722222	0.277778	A	5_23160000_23360000	0.2	0.8	0.2	A	5_5120000_5840000	0.72	0.0555556	0.944444	B	5_18160000_18680000	0.52	0.153846	0.846154	B	5_16080000_16920000	0.84	1	0	A
4_89900000_90720000	0.82	0.97561	0.0243902	A	4_86200000_87620000	1.42	0	1	B	5_23380000_23700000	0.32	0.375	0.625	NA	5_5860000_6100000	0.24	0	1	B	5_18700000_18960000	0.26	0.769231	0.230769	A	5_16940000_17200000	0.26	0.538462	0.461538	NA
4_90740000_90980000	0.24	1	0	A	4_87740000_88420000	0.68	0	1	B	5_23720000_23880000	0.16	0.625	0.375	NA	5_6120000_6260000	0.14	0	1	B	5_18980000_19320000	0.34	0.0588235	0.941176	B	5_17340000_17800000	0.46	1	0	A
4_91000000_91315245	0.315245	0.873115	0.126885	A	4_88440000_88660000	0.22	1	0	A	5_23960000_24140000	0.18	0.555556	0.444444	NA	5_6280000_6380000	0.1	0	1	B	5_19380000_19640000	0.26	0.923077	0.0769231	A	5_17860000_18140000	0.28	0.714286	0.285714	A
5_140000_680000	0.54	1	0	A	4_88760000_89140000	0.38	0.789474	0.210526	A	5_24160000_24720000	0.56	0.428571	0.571429	NA	5_6400000_7100000	0.7	0	1	B	5_19760000_21160000	1.4	0	1	B	5_18160000_18680000	0.52	0.153846	0.846154	B
5_700000_1220000	0.52	0.961538	0.0384615	A	4_89160000_89660000	0.5	0.6	0.4	NA	5_24820000_25320000	0.5	0.44	0.56	NA	5_7140000_7300000	0.16	0.875	0.125	A	5_21180000_21660000	0.48	0	1	B	5_18700000_18980000	0.28	0.285714	0.714286	B
5_1240000_1660000	0.42	0	1	B	4_89680000_89860000	0.18	1	0	A	5_25360000_25740000	0.38	0.315789	0.684211	NA	5_7360000_7560000	0.2	0.2	0.8	B	5_21920000_22160000	0.24	0.583333	0.416667	NA	5_19000000_19380000	0.38	0	1	B
5_1680000_2400000	0.72	0.833333	0.166667	A	4_89900000_90700000	0.8	1	0	A	5_25940000_26260000	0.32	0.0625	0.9375	B	5_7780000_7960000	0.18	1	0	A	5_22200000_22580000	0.38	0.894737	0.105263	A	5_19400000_19740000	0.34	0.411765	0.588235	NA
5_2420000_3300000	0.88	0	1	B	4_90720000_90940000	0.22	0.909091	0.0909091	A	5_26280000_26620000	0.34	0	1	B	5_7980000_8420000	0.44	0.954545	0.0454545	A	5_22600000_23020000	0.42	0	1	B	5_19760000_21160000	1.4	0	1	B
5_3340000_3780000	0.44	0	1	B	4_90960000_91315245	0.355245	1	0	A	5_26680000_26960000	0.28	0	1	B	5_8440000_9020000	0.58	0.275862	0.724138	B	5_23040000_23300000	0.26	0.384615	0.615385	NA	5_21180000_21680000	0.5	0	1	B
5_3800000_3960000	0.16	0	1	B	5_140000_660000	0.52	1	0	A	5_27000000_27160000	0.16	0	1	B	5_9040000_9200000	0.16	1	0	A	5_23420000_23600000	0.18	1	0	A	5_21700000_21860000	0.16	0.625	0.375	NA
5_3980000_4760000	0.78	0	1	B	5_680000_1620000	0.94	0.574468	0.425532	NA	5_27180000_27440000	0.26	0	1	B	5_9220000_9540000	0.32	1	0	A	5_23680000_23940000	0.26	1	0	A	5_21960000_22420000	0.46	0.782609	0.217391	A
5_4800000_5120000	0.32	0	1	B	5_1880000_2380000	0.5	0.8	0.2	A	5_27540000_28320000	0.78	0	1	B	5_9820000_9980000	0.16	0.5	0.5	NA	5_23960000_24160000	0.2	1	0	A	5_22620000_23020000	0.4	0.05	0.95	B
5_5140000_5660000	0.52	0	1	B	5_2400000_3000000	0.6	0	1	B	5_28340000_28500000	0.16	0.25	0.75	B	5_10040000_10460000	0.42	0.0952381	0.904762	B	5_24180000_24480000	0.3	1	0	A	5_23040000_23300000	0.26	0.692308	0.307692	NA
5_5700000_6100000	0.4	0.05	0.95	B	5_3020000_3300000	0.28	0	1	B	5_28520000_28980000	0.46	0.0869565	0.913043	B	5_10480000_10920000	0.44	0.409091	0.590909	NA	5_24500000_24740000	0.24	1	0	A	5_23400000_23620000	0.22	1	0	A
5_6120000_6640000	0.52	0.0384615	0.961538	B	5_3340000_3780000	0.44	0	1	B	5_29580000_29760000	0.18	0.111111	0.888889	B	5_10940000_11780000	0.84	0.0238095	0.97619	B	5_24820000_25100000	0.28	0.642857	0.357143	NA	5_23680000_23880000	0.2	1	0	A
5_6640000_7080000	0.44	0	1	B	5_3800000_3960000	0.16	0	1	B	5_29780000_30220000	0.44	0	1	B	5_11800000_12700000	0.9	0.8	0.2	A	5_25120000_25340000	0.22	1	0	A	5_23980000_24160000	0.18	1	0	A
5_7100000_7320000	0.22	0	1	B	5_3980000_4480000	0.5	0	1	B	5_30240000_30620000	0.38	0.0526316	0.947368	B	5_12780000_13060000	0.28	1	0	A	5_25380000_25740000	0.36	0.222222	0.777778	B	5_24180000_24420000	0.24	1	0	A
5_7360000_7560000	0.2	0	1	B	5_4500000_4740000	0.24	0	1	B	5_30640000_30780000	0.14	0.285714	0.714286	B	5_13080000_13320000	0.24	0.916667	0.0833333	A	5_25940000_26260000	0.32	0.9375	0.0625	A	5_24520000_24740000	0.22	1	0	A
5_7620000_7780000	0.16	1	0	A	5_4800000_5080000	0.28	0.214286	0.785714	B	5_30840000_31100000	0.26	0.0769231	0.923077	B	5_13400000_13700000	0.3	1	0	A	5_26280000_26660000	0.38	1	0	A	5_24820000_25000000	0.18	0.888889	0.111111	A
5_7800000_7940000	0.14	1	0	A	5_5140000_5640000	0.5	0	1	B	5_31120000_32400000	1.28	0	1	B	5_13900000_14200000	0.3	1	0	A	5_26680000_27000000	0.32	0.1875	0.8125	B	5_25100000_25340000	0.24	1	0	A
5_7960000_8420000	0.46	1	0	A	5_5660000_5840000	0.18	0.222222	0.777778	B	5_32420000_32800000	0.38	0	1	B	5_14400000_14860000	0.46	0.217391	0.782609	B	5_27020000_27160000	0.14	0	1	B	5_25360000_25740000	0.38	0.210526	0.789474	B
5_8440000_9020000	0.58	1	0	A	5_5940000_6100000	0.16	0	1	B	5_32820000_33700000	0.88	0	1	B	5_14880000_15340000	0.46	0.130435	0.869565	B	5_27180000_27500000	0.32	1	0	A	5_25960000_26200000	0.24	1	0	A
5_9040000_9140000	0.1	1	0	A	5_6120000_6240000	0.12	0	1	B	5_33720000_34340000	0.62	0	1	B	5_15360000_15920000	0.56	0.178571	0.821429	B	5_27520000_28080000	0.56	0.607143	0.392857	NA	5_26400000_26640000	0.24	1	0	A
5_9220000_9540000	0.32	1	0	A	5_6260000_6360000	0.1	0	1	B	5_34380000_35060000	0.68	0.294118	0.705882	B	5_16100000_16360000	0.26	1	0	A	5_28340000_28480000	0.14	1	0	A	5_26700000_26980000	0.28	0.0714286	0.928571	B
5_9820000_10020000	0.2	0.9	0.1	A	5_6380000_7080000	0.7	0	1	B	5_35120000_36140000	1.02	0.0392157	0.960784	B	5_16380000_16880000	0.5	1	0	A	5_28520000_29020000	0.5	1	0	A	5_27000000_27160000	0.16	0	1	B
5_10060000_10420000	0.36	0	1	B	5_7100000_7320000	0.22	0	1	B	5_36300000_36580000	0.28	0.928571	0.0714286	A	5_16900000_17220000	0.32	0.5625	0.4375	NA	5_29040000_29140000	0.1	1	0	A	5_27180000_27440000	0.26	1	0	A
5_10480000_10940000	0.46	0	1	B	5_7360000_7560000	0.2	0	1	B	5_36600000_36900000	0.3	0.666667	0.333333	NA	5_17340000_17820000	0.48	0.666667	0.333333	NA	5_29280000_29760000	0.48	0.541667	0.458333	NA	5_27540000_28080000	0.54	0.259259	0.740741	B
5_10960000_11780000	0.82	0	1	B	5_7620000_7780000	0.16	1	0	A	5_36920000_37180000	0.26	0.923077	0.0769231	A	5_17840000_17940000	0.1	1	0	A	5_29780000_30220000	0.44	0.954545	0.0454545	A	5_28340000_28480000	0.14	1	0	A
5_11800000_11980000	0.18	0.222222	0.777778	B	5_7800000_8420000	0.62	1	0	A	5_37180000_37320000	0.14	0.714286	0.285714	A	5_18160000_18700000	0.54	0.740741	0.259259	A	5_30240000_30680000	0.44	0	1	B	5_28520000_29000000	0.48	1	0	A
5_12080000_12660000	0.58	0	1	B	5_8440000_9040000	0.6	1	0	A	5_37420000_37780000	0.36	0.333333	0.666667	NA	5_18740000_18980000	0.24	0.75	0.25	A	5_30700000_31100000	0.4	0	1	B	5_29020000_29120000	0.1	1	0	A
5_12780000_13060000	0.28	1	0	A	5_9060000_9220000	0.16	1	0	A	5_38380000_39060000	0.68	0.735294	0.264706	A	5_19000000_19380000	0.38	0	1	B	5_31120000_31400000	0.28	0	1	B	5_29280000_29760000	0.48	0.458333	0.541667	NA
5_13080000_13380000	0.3	1	0	A	5_9220000_9740000	0.52	1	0	A	5_39120000_39280000	0.16	0.75	0.25	A	5_19400000_19740000	0.34	0.0588235	0.941176	B	5_31420000_32400000	0.98	0	1	B	5_29780000_30220000	0.44	0.181818	0.818182	B
5_13400000_13700000	0.3	1	0	A	5_9840000_10000000	0.16	0.875	0.125	A	5_39480000_40100000	0.62	0.0967742	0.903226	B	5_19760000_21120000	1.36	0	1	B	5_32420000_32840000	0.42	0	1	B	5_30240000_30640000	0.4	0.1	0.9	B
5_13760000_14220000	0.46	1	0	A	5_10080000_10440000	0.36	0	1	B	5_40120000_40680000	0.56	0	1	B	5_21140000_21680000	0.54	0.0740741	0.925926	B	5_32860000_33700000	0.84	0	1	B	5_30660000_31120000	0.46	0	1	B
5_14400000_14860000	0.46	0.478261	0.521739	NA	5_10460000_10660000	0.2	0	1	B	5_40700000_41160000	0.46	0.304348	0.695652	NA	5_21700000_21860000	0.16	1	0	A	5_33740000_34340000	0.6	0	1	B	5_31140000_32400000	1.26	0	1	B
5_14880000_15140000	0.26	0	1	B	5_10940000_11780000	0.84	0	1	B	5_41180000_42400000	1.22	0	1	B	5_21980000_22560000	0.58	0.862069	0.137931	A	5_34380000_35060000	0.68	0.441176	0.558824	NA	5_32420000_32840000	0.42	0	1	B
5_15360000_15900000	0.54	1	0	A	5_11800000_12000000	0.2	0.5	0.5	NA	5_42420000_43080000	0.66	0	1	B	5_22580000_22980000	0.4	0.55	0.45	NA	5_35120000_36140000	1.02	0.0588235	0.941176	B	5_32860000_33680000	0.82	0	1	B
5_15920000_16400000	0.48	1	0	A	5_12060000_12680000	0.62	0.0322581	0.967742	B	5_43100000_43300000	0.2	0	1	B	5_23160000_23360000	0.2	1	0	A	5_36340000_36560000	0.22	1	0	A	5_33720000_34340000	0.62	0	1	B
5_16420000_16860000	0.44	1	0	A	5_12780000_13060000	0.28	1	0	A	5_43320000_43560000	0.24	0	1	B	5_23380000_23680000	0.3	1	0	A	5_36580000_37200000	0.62	0	1	B	5_34360000_35060000	0.7	0.657143	0.342857	NA
5_17300000_17820000	0.52	1	0	A	5_13080000_13380000	0.3	1	0	A	5_43580000_43960000	0.38	0.368421	0.631579	NA	5_23700000_23900000	0.2	1	0	A	5_37220000_37400000	0.18	0	1	B	5_35120000_36140000	1.02	0.0588235	0.941176	B
5_18160000_18720000	0.56	0.892857	0.107143	A	5_13400000_13700000	0.3	1	0	A	5_44020000_44320000	0.3	0.866667	0.133333	A	5_24180000_24500000	0.32	0.5625	0.4375	NA	5_37420000_37800000	0.38	0.0526316	0.947368	B	5_36320000_36580000	0.26	1	0	A
5_18740000_18960000	0.22	0.181818	0.818182	B	5_13780000_14220000	0.44	1	0	A	5_44340000_44500000	0.16	1	0	A	5_24520000_24720000	0.2	1	0	A	5_37940000_38360000	0.42	1	0	A	5_36600000_37180000	0.58	0	1	B
5_18980000_19360000	0.38	0	1	B	5_14360000_14880000	0.52	0.884615	0.115385	A	5_44580000_45060000	0.48	0.958333	0.0416667	A	5_24840000_25340000	0.5	0.92	0.08	A	5_38380000_39060000	0.68	1	0	A	5_37200000_37400000	0.2	0	1	B
5_19380000_19640000	0.26	0.153846	0.846154	B	5_14900000_15140000	0.24	0	1	B	5_45080000_45240000	0.16	0.875	0.125	A	5_25360000_25860000	0.5	0.28	0.72	B	5_39120000_39380000	0.26	1	0	A	5_37460000_37780000	0.32	0	1	B
5_19760000_20500000	0.74	0	1	B	5_15360000_15920000	0.56	1	0	A	5_45360000_45860000	0.5	0.84	0.16	A	5_25960000_26260000	0.3	0.6	0.4	NA	5_39560000_40100000	0.54	0.037037	0.962963	B	5_37920000_38340000	0.42	1	0	A
5_20520000_21140000	0.62	0	1	B	5_16140000_16400000	0.26	1	0	A	5_45880000_46200000	0.32	0.75	0.25	A	5_26280000_26620000	0.34	0.352941	0.647059	NA	5_40120000_40660000	0.54	0	1	B	5_38360000_39060000	0.7	0.942857	0.0571429	A
5_21160000_21680000	0.52	0	1	B	5_16420000_16960000	0.54	1	0	A	5_46260000_46640000	0.38	1	0	A	5_26680000_26960000	0.28	0.142857	0.857143	B	5_40680000_40980000	0.3	0	1	B	5_39120000_39380000	0.26	1	0	A
5_21700000_21820000	0.12	0	1	B	5_16980000_17180000	0.2	0.4	0.6	NA	5_46700000_48160000	1.46	0.0136986	0.986301	B	5_26980000_27160000	0.18	0	1	B	5_41080000_41180000	0.1	1	0	A	5_39560000_40100000	0.54	0.0740741	0.925926	B
5_21960000_22120000	0.16	1	0	A	5_17320000_17840000	0.52	1	0	A	5_48180000_48320000	0.14	1	0	A	5_27180000_27500000	0.32	0.1875	0.8125	B	5_41200000_42520000	1.32	0	1	B	5_40120000_40660000	0.54	0	1	B
5_22200000_22580000	0.38	1	0	A	5_17860000_18140000	0.28	1	0	A	5_48380000_48700000	0.32	0.9375	0.0625	A	5_27540000_28320000	0.78	0.230769	0.769231	B	5_42540000_43080000	0.54	0	1	B	5_40680000_40980000	0.3	0	1	B
5_22600000_22980000	0.38	0.105263	0.894737	B	5_18160000_18720000	0.56	1	0	A	5_48760000_49140000	0.38	0.631579	0.368421	NA	5_28360000_28500000	0.14	1	0	A	5_43100000_43260000	0.16	0	1	B	5_41080000_41180000	0.1	1	0	A
5_23360000_23720000	0.36	1	0	A	5_18760000_18960000	0.2	0.1	0.9	B	5_49140000_49480000	0.34	0.705882	0.294118	A	5_28520000_28980000	0.46	0.173913	0.826087	B	5_43560000_43940000	0.38	0.684211	0.315789	NA	5_41200000_43080000	1.88	0	1	B
5_23740000_23880000	0.14	1	0	A	5_18980000_19360000	0.38	0	1	B	5_49880000_50240000	0.36	0.888889	0.111111	A	5_29000000_29140000	0.14	1	0	A	5_44020000_44280000	0.26	1	0	A	5_43100000_43220000	0.12	0	1	B
5_23940000_24160000	0.22	1	0	A	5_19380000_19740000	0.36	0	1	B	5_50260000_50580000	0.32	1	0	A	5_29580000_29700000	0.12	1	0	A	5_44300000_44540000	0.24	1	0	A	5_43340000_43540000	0.2	0	1	B
5_24180000_24480000	0.3	1	0	A	5_19760000_20500000	0.74	0	1	B	5_50840000_51680000	0.84	0.452381	0.547619	NA	5_29780000_30220000	0.44	0.0454545	0.954545	B	5_44600000_44760000	0.16	1	0	A	5_43560000_43940000	0.38	0.789474	0.210526	A
5_24500000_24720000	0.22	1	0	A	5_20520000_21140000	0.62	0	1	B	5_51700000_51920000	0.22	1	0	A	5_30240000_30620000	0.38	0.210526	0.789474	B	5_44780000_45060000	0.28	1	0	A	5_44020000_44280000	0.26	1	0	A
5_24860000_25000000	0.14	1	0	A	5_21160000_21680000	0.52	0	1	B	5_52000000_52140000	0.14	1	0	A	5_30660000_30820000	0.16	1	0	A	5_45080000_45260000	0.18	1	0	A	5_44300000_44560000	0.26	1	0	A
5_25040000_25340000	0.3	1	0	A	5_21700000_21820000	0.12	0	1	B	5_52160000_52520000	0.36	1	0	A	5_30840000_31100000	0.26	0.153846	0.846154	B	5_45340000_45600000	0.26	0	1	B	5_44580000_44740000	0.16	1	0	A
5_25360000_25860000	0.5	0.52	0.48	NA	5_21960000_22120000	0.16	1	0	A	5_52540000_53000000	0.46	1	0	A	5_31120000_32400000	1.28	0.015625	0.984375	B	5_46260000_46660000	0.4	0.1	0.9	B	5_44780000_45040000	0.26	1	0	A
5_25880000_26280000	0.4	1	0	A	5_22220000_22560000	0.34	1	0	A	5_53160000_53480000	0.32	1	0	A	5_32420000_32800000	0.38	0.315789	0.684211	NA	5_46700000_48160000	1.46	0	1	B	5_45100000_45260000	0.16	1	0	A
5_26300000_26640000	0.34	1	0	A	5_22580000_22980000	0.4	0.4	0.6	NA	5_53580000_54140000	0.56	0.964286	0.0357143	A	5_32820000_33700000	0.88	0	1	B	5_48200000_48700000	0.5	1	0	A	5_45340000_45620000	0.28	0.214286	0.785714	B
5_26680000_26960000	0.28	1	0	A	5_23000000_23360000	0.36	1	0	A	5_54340000_54820000	0.48	1	0	A	5_33720000_34360000	0.64	0.0625	0.9375	B	5_48780000_49160000	0.38	0	1	B	5_46260000_46660000	0.4	0.2	0.8	B
5_27020000_27120000	0.1	1	0	A	5_23380000_23740000	0.36	1	0	A	5_54840000_55100000	0.26	1	0	A	5_34400000_35060000	0.66	0.424242	0.575758	NA	5_49180000_49520000	0.34	0.176471	0.823529	B	5_46680000_48160000	1.48	0.027027	0.972973	B
5_27160000_27520000	0.36	1	0	A	5_23800000_23900000	0.1	1	0	A	5_55140000_55380000	0.24	1	0	A	5_35120000_36140000	1.02	0.0588235	0.941176	B	5_49860000_50600000	0.74	1	0	A	5_48200000_48700000	0.5	1	0	A
5_27560000_28280000	0.72	1	0	A	5_23940000_24160000	0.22	1	0	A	5_55720000_56140000	0.42	1	0	A	5_36300000_36580000	0.28	1	0	A	5_50820000_51660000	0.84	0.047619	0.952381	B	5_48780000_49160000	0.38	0.0526316	0.947368	B
5_28300000_28500000	0.2	1	0	A	5_24180000_24500000	0.32	1	0	A	5_56160000_56640000	0.48	1	0	A	5_36600000_36900000	0.3	1	0	A	5_51780000_52160000	0.38	1	0	A	5_49180000_49520000	0.34	0.352941	0.647059	NA
5_28520000_29000000	0.48	1	0	A	5_24520000_24720000	0.2	1	0	A	5_56640000_57780000	1.14	0.789474	0.210526	A	5_36920000_37180000	0.26	0.615385	0.384615	NA	5_52180000_52500000	0.32	0.4375	0.5625	NA	5_49680000_49820000	0.14	1	0	A
5_29480000_29780000	0.3	0.933333	0.0666667	A	5_25100000_25340000	0.24	1	0	A	5_57800000_58040000	0.24	1	0	A	5_37180000_37380000	0.2	1	0	A	5_52560000_53020000	0.46	0.956522	0.0434783	A	5_49840000_50600000	0.76	1	0	A
5_29800000_30220000	0.42	0	1	B	5_25360000_25820000	0.46	0.913043	0.0869565	A	5_58060000_58340000	0.28	1	0	A	5_37420000_37780000	0.36	0.333333	0.666667	NA	5_53160000_53480000	0.32	1	0	A	5_50820000_51680000	0.86	0.116279	0.883721	B
5_30240000_30600000	0.36	0	1	B	5_25840000_26200000	0.36	1	0	A	5_58520000_58960000	0.44	1	0	A	5_37960000_38380000	0.42	1	0	A	5_53600000_54140000	0.54	0.222222	0.777778	B	5_51700000_51920000	0.22	1	0	A
5_30660000_30780000	0.12	0	1	B	5_26420000_26620000	0.2	1	0	A	5_59020000_59809098	0.789098	0.974655	0.0253454	A	5_38540000_39060000	0.52	0.846154	0.153846	A	5_54180000_54600000	0.42	1	0	A	5_52000000_52160000	0.16	1	0	A
5_30840000_31120000	0.28	0	1	B	5_26680000_26960000	0.28	1	0	A	6_700000_820000	0.12	0.333333	0.666667	NA	5_39120000_39380000	0.26	1	0	A	5_54620000_54800000	0.18	0.555556	0.444444	NA	5_52180000_52500000	0.32	0.625	0.375	NA
5_31140000_32400000	1.26	0	1	B	5_27020000_27140000	0.12	1	0	A	6_880000_1060000	0.18	0	1	B	5_39560000_40100000	0.54	0.111111	0.888889	B	5_54840000_55120000	0.28	0.214286	0.785714	B	5_52540000_53000000	0.46	0.782609	0.217391	A
5_32420000_32780000	0.36	0	1	B	5_27160000_27520000	0.36	1	0	A	6_1140000_1640000	0.5	0.84	0.16	A	5_40120000_41160000	1.04	0.192308	0.807692	B	5_55140000_55380000	0.24	1	0	A	5_53160000_53480000	0.32	1	0	A
5_32860000_33360000	0.5	0	1	B	5_27540000_28300000	0.76	1	0	A	6_1660000_2940000	1.28	0.890625	0.109375	A	5_41180000_43080000	1.9	0	1	B	5_55500000_56100000	0.6	0	1	B	5_53560000_54140000	0.58	0.37931	0.62069	NA
5_33380000_33680000	0.3	0	1	B	5_28320000_28500000	0.18	1	0	A	6_2960000_3300000	0.34	1	0	A	5_43100000_43280000	0.18	0	1	B	5_56120000_56320000	0.2	1	0	A	5_54160000_54820000	0.66	1	0	A
5_33720000_34340000	0.62	0	1	B	5_28520000_29000000	0.48	1	0	A	6_3500000_3740000	0.24	1	0	A	5_43300000_43560000	0.26	0.0769231	0.923077	B	5_56340000_56640000	0.3	1	0	A	5_54840000_55100000	0.26	0.461538	0.538462	NA
5_34360000_35060000	0.7	0.257143	0.742857	B	5_29280000_29420000	0.14	0.571429	0.428571	NA	6_3760000_5120000	1.36	0.220588	0.779412	B	5_43580000_43960000	0.38	0.421053	0.578947	NA	5_56700000_57740000	1.04	0.0192308	0.980769	B	5_55140000_55380000	0.24	1	0	A
5_35080000_35880000	0.8	0	1	B	5_29460000_29800000	0.34	0.529412	0.470588	NA	6_5140000_5500000	0.36	0.944444	0.0555556	A	5_44020000_44320000	0.3	0.866667	0.133333	A	5_57840000_58480000	0.64	1	0	A	5_55500000_55640000	0.14	0	1	B
5_35900000_36120000	0.22	0.454545	0.545455	NA	5_29820000_30220000	0.4	0	1	B	6_5520000_5800000	0.28	1	0	A	5_44380000_44480000	0.1	1	0	A	5_58540000_58960000	0.42	1	0	A	5_55720000_56100000	0.38	0.263158	0.736842	B
5_36140000_36580000	0.44	1	0	A	5_30240000_30640000	0.4	0	1	B	6_5960000_6500000	0.54	0.555556	0.444444	NA	5_44560000_45040000	0.48	1	0	A	5_59040000_59809098	0.769098	0.0378339	0.962166	B	5_56120000_56300000	0.18	1	0	A
5_36600000_36900000	0.3	0.0666667	0.933333	B	5_30640000_30840000	0.2	0	1	B	6_6520000_7340000	0.82	0.268293	0.731707	B	5_45060000_45240000	0.18	1	0	A	6_500000_620000	0.12	1	0	A	5_56660000_57760000	1.1	0.0545455	0.945455	B
5_36920000_37180000	0.26	0	1	B	5_30860000_31120000	0.26	0	1	B	6_7480000_8440000	0.96	0	1	B	5_45360000_45760000	0.4	0.95	0.05	A	6_700000_1200000	0.5	0.8	0.2	A	5_57780000_58380000	0.6	1	0	A
5_37200000_37420000	0.22	0	1	B	5_31140000_31820000	0.68	0	1	B	6_8460000_8880000	0.42	1	0	A	5_45880000_46220000	0.34	0.941176	0.0588235	A	6_1220000_1660000	0.44	0.0454545	0.954545	B	5_58480000_58940000	0.46	1	0	A
5_37440000_37800000	0.36	0.0555556	0.944444	B	5_31840000_32400000	0.56	0	1	B	6_8940000_9440000	0.5	0.72	0.28	A	5_46260000_46640000	0.38	1	0	A	6_1680000_3160000	1.48	0	1	B	5_59040000_59809098	0.769098	0.661942	0.338058	NA
5_37820000_38060000	0.24	1	0	A	5_32420000_32780000	0.36	0.222222	0.777778	B	6_9460000_9940000	0.48	0.916667	0.0833333	A	5_46700000_48140000	1.44	0.0138889	0.986111	B	6_3180000_3300000	0.12	0	1	B	6_700000_820000	0.12	0.5	0.5	NA
5_38120000_38360000	0.24	1	0	A	5_32860000_33360000	0.5	0	1	B	6_10060000_10280000	0.22	1	0	A	5_48380000_48700000	0.32	1	0	A	6_3340000_3500000	0.16	0	1	B	6_880000_1200000	0.32	0.1875	0.8125	B
5_38380000_39080000	0.7	1	0	A	5_33380000_33700000	0.32	0	1	B	6_10480000_11140000	0.66	0.818182	0.181818	A	5_48760000_49120000	0.36	0.444444	0.555556	NA	6_3520000_3680000	0.16	0	1	B	6_1220000_1660000	0.44	0.954545	0.0454545	A
5_39100000_39280000	0.18	1	0	A	5_33720000_34340000	0.62	0	1	B	6_11160000_11440000	0.28	1	0	A	5_49140000_49780000	0.64	0.8125	0.1875	A	6_3720000_5140000	1.42	0.028169	0.971831	B	6_1680000_3180000	1.5	1	0	A
5_39560000_40060000	0.5	0.28	0.72	B	5_34380000_35060000	0.68	0.176471	0.823529	B	6_11480000_11860000	0.38	0.631579	0.368421	NA	5_49920000_50220000	0.3	1	0	A	6_5160000_5800000	0.64	0	1	B	6_3200000_3300000	0.1	1	0	A
5_40140000_40680000	0.54	0	1	B	5_35080000_35880000	0.8	0	1	B	6_11960000_12240000	0.28	0.714286	0.285714	A	5_50240000_50600000	0.36	1	0	A	6_6040000_7300000	1.26	0	1	B	6_3500000_3660000	0.16	1	0	A
5_40700000_40960000	0.26	0	1	B	5_35900000_36140000	0.24	0.416667	0.583333	NA	6_12260000_12680000	0.42	0.952381	0.047619	A	5_50840000_51660000	0.82	0.219512	0.780488	B	6_7380000_8420000	1.04	0	1	B	6_3720000_5140000	1.42	0.957746	0.0422535	A
5_41040000_41200000	0.16	0.75	0.25	A	5_36320000_36580000	0.26	1	0	A	6_12700000_12820000	0.12	0	1	B	5_51680000_51920000	0.24	1	0	A	6_8440000_8880000	0.44	0.590909	0.409091	NA	6_5160000_5540000	0.38	1	0	A
5_41220000_42380000	1.16	0	1	B	5_36600000_36900000	0.3	0.2	0.8	B	6_12900000_13060000	0.16	0.875	0.125	A	5_52000000_52160000	0.16	1	0	A	6_8920000_9240000	0.32	0.8125	0.1875	A	6_5560000_5800000	0.24	1	0	A
5_42400000_43080000	0.68	0	1	B	5_36920000_37180000	0.26	0	1	B	6_13120000_14000000	0.88	0.113636	0.886364	B	5_52180000_52540000	0.36	0.333333	0.666667	NA	6_9260000_9440000	0.18	0	1	B	6_6000000_7300000	1.3	1	0	A
5_43100000_43320000	0.22	0	1	B	5_37180000_37400000	0.22	0	1	B	6_14140000_14460000	0.32	0.0625	0.9375	B	5_52560000_53000000	0.44	0.409091	0.590909	NA	6_9460000_9920000	0.46	0	1	B	6_7480000_8440000	0.96	0.895833	0.104167	A
5_43560000_43960000	0.4	1	0	A	5_37440000_37800000	0.36	0.0555556	0.944444	B	6_14500000_15660000	1.16	0.0862069	0.913793	B	5_53160000_53460000	0.3	1	0	A	6_10000000_10480000	0.48	0.958333	0.0416667	A	6_8460000_8900000	0.44	0.636364	0.363636	NA
5_44020000_44320000	0.3	1	0	A	5_37820000_38100000	0.28	1	0	A	6_15760000_16220000	0.46	0.347826	0.652174	NA	5_53600000_54120000	0.52	1	0	A	6_10500000_11160000	0.66	0.848485	0.151515	A	6_8940000_9440000	0.5	0.8	0.2	A
5_44340000_44480000	0.14	1	0	A	5_38120000_38320000	0.2	1	0	A	6_16240000_16780000	0.54	0.814815	0.185185	A	5_54340000_54820000	0.48	1	0	A	6_11180000_11500000	0.32	0.6875	0.3125	NA	6_9460000_9920000	0.46	1	0	A
5_44560000_45260000	0.7	1	0	A	5_38380000_39060000	0.68	1	0	A	6_16820000_17020000	0.2	0.4	0.6	NA	5_54840000_55100000	0.26	1	0	A	6_11520000_11860000	0.34	0.647059	0.352941	NA	6_10000000_10280000	0.28	0.285714	0.714286	B
5_45360000_45620000	0.26	0.692308	0.307692	NA	5_39100000_39280000	0.18	1	0	A	6_17040000_17380000	0.34	0.764706	0.235294	A	5_55140000_55380000	0.24	1	0	A	6_11860000_12220000	0.36	1	0	A	6_10460000_11180000	0.72	0.138889	0.861111	B
5_45880000_46200000	0.32	0.1875	0.8125	B	5_39540000_40100000	0.56	0.357143	0.642857	NA	6_17400000_17740000	0.34	0.882353	0.117647	A	5_55480000_55720000	0.24	1	0	A	6_12300000_12720000	0.42	0.857143	0.142857	A	6_11200000_11540000	0.34	0.235294	0.764706	B
5_46260000_46640000	0.38	0.421053	0.578947	NA	5_40120000_40660000	0.54	0	1	B	6_17840000_18240000	0.4	0.9	0.1	A	5_55740000_56120000	0.38	1	0	A	6_12740000_12900000	0.16	0.875	0.125	A	6_11560000_11780000	0.22	0.636364	0.363636	NA
5_46680000_48140000	1.46	0	1	B	5_40680000_41000000	0.32	0	1	B	6_18400000_18600000	0.2	1	0	A	5_56140000_56360000	0.22	1	0	A	6_12900000_13120000	0.22	1	0	A	6_11900000_12160000	0.26	0	1	B
5_48200000_48700000	0.5	1	0	A	5_41020000_41160000	0.14	0.857143	0.142857	A	6_18640000_19220000	0.58	1	0	A	5_56400000_56640000	0.24	1	0	A	6_13140000_13980000	0.84	0.952381	0.047619	A	6_12300000_12700000	0.4	0.3	0.7	NA
5_48780000_49100000	0.32	0.0625	0.9375	B	5_41180000_42380000	1.2	0	1	B	6_19280000_19600000	0.32	0.8125	0.1875	A	5_56640000_57760000	1.12	0.321429	0.678571	NA	6_14120000_14480000	0.36	0	1	B	6_12720000_12920000	0.2	0.2	0.8	B
5_49140000_49660000	0.52	0.615385	0.384615	NA	5_42400000_43080000	0.68	0	1	B	6_19600000_20220000	0.62	0.387097	0.612903	NA	5_57780000_57960000	0.18	1	0	A	6_14520000_15640000	1.12	0.0178571	0.982143	B	6_12920000_13060000	0.14	0.142857	0.857143	B
5_49880000_50260000	0.38	1	0	A	5_43100000_43540000	0.44	0	1	B	6_20280000_20460000	0.18	0.111111	0.888889	B	5_58020000_58340000	0.32	1	0	A	6_15680000_16200000	0.52	0.923077	0.0769231	A	6_13100000_13980000	0.88	0.0681818	0.931818	B
5_50280000_50580000	0.3	1	0	A	5_43560000_43960000	0.4	1	0	A	6_20460000_20780000	0.32	0.25	0.75	B	5_58360000_58500000	0.14	1	0	A	6_16240000_16780000	0.54	1	0	A	6_14140000_14460000	0.32	1	0	A
5_50860000_51680000	0.82	0.0731707	0.926829	B	5_44020000_44460000	0.44	1	0	A	6_20960000_21380000	0.42	0.809524	0.190476	A	5_58540000_58940000	0.4	1	0	A	6_16840000_17020000	0.18	1	0	A	6_14540000_15660000	1.12	0.803571	0.196429	A
5_52000000_52160000	0.16	1	0	A	5_44560000_45080000	0.52	1	0	A	6_21400000_21620000	0.22	0.818182	0.181818	A	5_59040000_59809098	0.769098	0.973996	0.0260045	A	6_17060000_17360000	0.3	1	0	A	6_15680000_16200000	0.52	0.192308	0.807692	B
5_52180000_52520000	0.34	1	0	A	5_45100000_45260000	0.16	1	0	A	6_21700000_22000000	0.3	0.266667	0.733333	B	6_500000_620000	0.12	0	1	B	6_17380000_17760000	0.38	1	0	A	6_16220000_16780000	0.56	0	1	B
5_52540000_53000000	0.46	1	0	A	5_45340000_45620000	0.28	1	0	A	6_22020000_22500000	0.48	0.125	0.875	B	6_720000_1100000	0.38	0.157895	0.842105	B	6_17840000_18260000	0.42	0	1	B	6_16820000_16980000	0.16	0	1	B
5_53040000_53460000	0.42	1	0	A	5_45880000_46200000	0.32	0.375	0.625	NA	6_22540000_23040000	0.5	0.44	0.56	NA	6_1120000_1640000	0.52	0.923077	0.0769231	A	6_18280000_18600000	0.32	0	1	B	6_17040000_17340000	0.3	0	1	B
5_53580000_54120000	0.54	1	0	A	5_46260000_46660000	0.4	0.7	0.3	NA	6_23060000_23300000	0.24	0.166667	0.833333	B	6_1660000_2960000	1.3	0.246154	0.753846	B	6_18640000_19240000	0.6	0	1	B	6_17400000_17740000	0.34	0.0588235	0.941176	B
5_54160000_54820000	0.66	1	0	A	5_46680000_48160000	1.48	0.0135135	0.986486	B	6_23320000_23620000	0.3	0.466667	0.533333	NA	6_2980000_3180000	0.2	1	0	A	6_19340000_19540000	0.2	0	1	B	6_17840000_18260000	0.42	1	0	A
5_54840000_55120000	0.28	0.928571	0.0714286	A	5_48200000_48700000	0.5	1	0	A	6_23640000_23740000	0.1	0.8	0.2	A	6_3200000_3300000	0.1	1	0	A	6_19600000_20040000	0.44	1	0	A	6_18280000_18600000	0.32	1	0	A
5_55140000_55400000	0.26	1	0	A	5_48760000_49120000	0.36	0.0555556	0.944444	B	6_23800000_24120000	0.32	0.625	0.375	NA	6_3500000_3760000	0.26	1	0	A	6_20060000_20200000	0.14	1	0	A	6_18660000_19240000	0.58	1	0	A
5_55420000_55720000	0.3	1	0	A	5_49140000_49780000	0.64	0.4375	0.5625	NA	6_24560000_25240000	0.68	1	0	A	6_3780000_5120000	1.34	0.238806	0.761194	B	6_20280000_20780000	0.5	0.88	0.12	A	6_19300000_19520000	0.22	1	0	A
5_55740000_56120000	0.38	0.736842	0.263158	A	5_49920000_50280000	0.36	1	0	A	6_25260000_26140000	0.88	0.0909091	0.909091	B	6_5140000_5520000	0.38	1	0	A	6_20960000_21380000	0.42	0.142857	0.857143	B	6_19600000_20020000	0.42	0.0952381	0.904762	B
5_56140000_56320000	0.18	1	0	A	5_50300000_50580000	0.28	1	0	A	6_26160000_26760000	0.6	0.466667	0.533333	NA	6_5540000_5820000	0.28	1	0	A	6_21400000_21620000	0.22	0.727273	0.272727	A	6_20040000_20220000	0.18	0	1	B
5_56340000_56640000	0.3	1	0	A	5_50620000_50840000	0.22	1	0	A	6_26840000_27040000	0.2	1	0	A	6_5960000_7340000	1.38	0.898551	0.101449	A	6_21700000_21980000	0.28	0.928571	0.0714286	A	6_20280000_20800000	0.52	0.0769231	0.923077	B
5_56680000_57740000	1.06	0.0188679	0.981132	B	5_50860000_51680000	0.82	0.0487805	0.95122	B	6_27060000_27580000	0.52	0.961538	0.0384615	A	6_7500000_8440000	0.94	0.0638298	0.93617	B	6_22040000_22520000	0.48	0	1	B	6_20820000_20940000	0.12	0	1	B
5_57760000_58100000	0.34	1	0	A	5_51700000_51920000	0.22	1	0	A	6_27700000_28420000	0.72	0.722222	0.277778	A	6_8460000_8900000	0.44	0.863636	0.136364	A	6_22540000_22940000	0.4	0	1	B	6_20960000_21380000	0.42	0.904762	0.0952381	A
5_58120000_58320000	0.2	1	0	A	5_52000000_52160000	0.16	1	0	A	6_28460000_28780000	0.32	1	0	A	6_8920000_9440000	0.52	0.538462	0.461538	NA	6_23100000_23480000	0.38	1	0	A	6_21400000_21660000	0.26	0.769231	0.230769	A
5_58340000_58460000	0.12	1	0	A	5_52180000_52520000	0.34	1	0	A	6_28800000_28940000	0.14	1	0	A	6_9460000_9960000	0.5	1	0	A	6_23500000_24540000	1.04	1	0	A	6_21680000_21940000	0.26	0	1	B
5_58540000_58920000	0.38	1	0	A	5_52540000_53000000	0.46	1	0	A	6_28960000_29180000	0.22	0.818182	0.181818	A	6_10060000_10280000	0.22	1	0	A	6_24620000_25240000	0.62	0.419355	0.580645	NA	6_22040000_22520000	0.48	1	0	A
5_58940000_59809098	0.869098	0.976988	0.0230124	A	5_53020000_53460000	0.44	1	0	A	6_29200000_29760000	0.56	0.928571	0.0714286	A	6_10480000_11120000	0.64	0.84375	0.15625	A	6_25260000_26100000	0.84	0	1	B	6_22540000_22960000	0.42	0.952381	0.047619	A
6_0_540000	0.54	1	0	A	5_53560000_54120000	0.56	1	0	A	6_29780000_30060000	0.28	1	0	A	6_11140000_11500000	0.36	1	0	A	6_26160000_26620000	0.46	0	1	B	6_22980000_23080000	0.1	0	1	B
6_800000_1000000	0.2	1	0	A	5_54140000_54820000	0.68	1	0	A	6_30160000_30580000	0.42	0.952381	0.047619	A	6_11520000_11880000	0.36	0.777778	0.222222	A	6_26640000_27060000	0.42	0.761905	0.238095	A	6_23100000_23240000	0.14	0	1	B
6_1020000_1340000	0.32	0.625	0.375	NA	5_54840000_55140000	0.3	1	0	A	6_30700000_30980000	0.28	1	0	A	6_11900000_12160000	0.26	1	0	A	6_27080000_27580000	0.5	0.64	0.36	NA	6_23280000_23420000	0.14	0	1	B
6_1340000_1640000	0.3	0	1	B	5_55160000_55380000	0.22	1	0	A	6_31000000_31160000	0.16	1	0	A	6_12300000_12500000	0.2	1	0	A	6_27700000_28400000	0.7	0.971429	0.0285714	A	6_23500000_24460000	0.96	0	1	B
6_1660000_3040000	1.38	0.0724638	0.927536	B	5_55420000_55720000	0.3	1	0	A	6_31200000_31620000	0.42	0.952381	0.047619	A	6_12760000_12920000	0.16	0.25	0.75	B	6_28420000_28760000	0.34	0.882353	0.117647	A	6_24560000_25240000	0.68	0.647059	0.352941	NA
6_3500000_3760000	0.26	0	1	B	5_55760000_56140000	0.38	1	0	A	6_31640000_32040000	0.4	0.75	0.25	A	6_12940000_13040000	0.1	0.8	0.2	A	6_28960000_29140000	0.18	0.222222	0.777778	B	6_25260000_26140000	0.88	0.931818	0.0681818	A
6_3780000_5120000	1.34	0.0298507	0.970149	B	5_56160000_56320000	0.16	1	0	A	6_32400000_32980000	0.58	1	0	A	6_13100000_14000000	0.9	0	1	B	6_29180000_29780000	0.6	0	1	B	6_26160000_26620000	0.46	1	0	A
6_5180000_5520000	0.34	0.117647	0.882353	B	5_56340000_56500000	0.16	1	0	A	6_33020000_33460000	0.44	1	0	A	6_14140000_14480000	0.34	0.0588235	0.941176	B	6_30120000_30660000	0.54	0	1	B	6_26640000_27060000	0.42	0.428571	0.571429	NA
6_5540000_5800000	0.26	0	1	B	5_56680000_57740000	1.06	0.0188679	0.981132	B	6_33480000_34180000	0.7	0.942857	0.0571429	A	6_14500000_15660000	1.16	0.0862069	0.913793	B	6_30680000_30980000	0.3	0.0666667	0.933333	B	6_27080000_27600000	0.52	0.461538	0.538462	NA
6_6000000_7360000	1.36	0.0147059	0.985294	B	5_57760000_58100000	0.34	1	0	A	6_34300000_34740000	0.44	0.727273	0.272727	A	6_15760000_16220000	0.46	0.0869565	0.913043	B	6_31000000_31320000	0.32	0.125	0.875	B	6_27700000_28400000	0.7	0.0571429	0.942857	B
6_7540000_8440000	0.9	0.0666667	0.933333	B	5_58120000_58340000	0.22	1	0	A	6_34760000_35280000	0.52	0.730769	0.269231	A	6_16240000_16780000	0.54	0.333333	0.666667	NA	6_31440000_31620000	0.18	0	1	B	6_28460000_28640000	0.18	0.444444	0.555556	NA
6_8460000_8900000	0.44	0.181818	0.818182	B	5_58380000_58500000	0.12	1	0	A	6_35300000_35760000	0.46	1	0	A	6_16820000_17020000	0.2	0	1	B	6_31640000_32040000	0.4	0.2	0.8	B	6_28820000_29140000	0.32	0.8125	0.1875	A
6_8940000_9420000	0.48	0.166667	0.833333	B	5_58520000_58920000	0.4	1	0	A	6_35780000_36374701	0.594701	1	0	A	6_17040000_17360000	0.32	0.0625	0.9375	B	6_32400000_32800000	0.4	0	1	B	6_29180000_29780000	0.6	1	0	A
6_9920000_10280000	0.36	0.611111	0.388889	NA	5_58940000_59080000	0.14	0.857143	0.142857	A	7_0_460000	0.46	0.956522	0.0434783	A	6_17380000_17760000	0.38	0.736842	0.263158	A	6_32820000_32980000	0.16	0	1	B	6_30140000_30620000	0.48	0.875	0.125	A
6_10480000_11160000	0.68	0.5	0.5	NA	5_59080000_59809098	0.729098	1	0	A	7_480000_1380000	0.9	1	0	A	6_17840000_18260000	0.42	1	0	A	6_33000000_33460000	0.46	0.130435	0.869565	B	6_30700000_31160000	0.46	0.956522	0.0434783	A
6_11180000_11580000	0.4	0.85	0.15	A	6_820000_1140000	0.32	0	1	B	7_1400000_2240000	0.84	0.97619	0.0238095	A	6_18280000_18600000	0.32	1	0	A	6_33500000_34180000	0.68	0.0294118	0.970588	B	6_31360000_31540000	0.18	1	0	A
6_11600000_11840000	0.24	1	0	A	6_1160000_1640000	0.48	0.916667	0.0833333	A	7_2280000_2800000	0.52	1	0	A	6_18640000_18980000	0.34	0.882353	0.117647	A	6_34360000_35260000	0.9	0	1	B	6_31620000_32040000	0.42	0.952381	0.047619	A
6_11860000_12160000	0.3	1	0	A	6_1660000_2960000	1.3	0.646154	0.353846	NA	7_2820000_3580000	0.76	0.973684	0.0263158	A	6_19000000_19220000	0.22	0.636364	0.363636	NA	6_35280000_35760000	0.48	0	1	B	6_32400000_32800000	0.4	1	0	A
6_12320000_12700000	0.38	0.684211	0.315789	NA	6_2980000_3300000	0.32	1	0	A	7_3600000_3720000	0.12	1	0	A	6_19280000_19600000	0.32	0.1875	0.8125	B	6_35780000_36374701	0.594701	0	1	B	6_32820000_32980000	0.16	1	0	A
6_12720000_12880000	0.16	1	0	A	6_3500000_3740000	0.24	1	0	A	7_3780000_4400000	0.62	0.709677	0.290323	A	6_19600000_20240000	0.64	0.03125	0.96875	B	7_0_1100000	1.1	0.909091	0.0909091	A	6_33020000_33460000	0.44	1	0	A
6_12940000_13980000	1.04	0.692308	0.307692	NA	6_3760000_5120000	1.36	0.691176	0.308824	NA	7_4420000_4620000	0.2	0.6	0.4	NA	6_20280000_20780000	0.5	0	1	B	7_1140000_1380000	0.24	0	1	B	6_33500000_34180000	0.68	1	0	A
6_14140000_14460000	0.32	0.25	0.75	B	6_5140000_5520000	0.38	1	0	A	7_4640000_4980000	0.34	1	0	A	6_20960000_21380000	0.42	0.571429	0.428571	NA	7_1400000_2220000	0.82	0	1	B	6_34340000_35260000	0.92	1	0	A
6_14540000_15640000	1.1	0.127273	0.872727	B	6_5540000_5800000	0.26	1	0	A	7_5000000_5200000	0.2	1	0	A	6_21400000_21620000	0.22	0.454545	0.545455	NA	7_2240000_2680000	0.44	0.0909091	0.909091	B	6_35280000_35760000	0.48	1	0	A
6_15740000_16200000	0.46	0.173913	0.826087	B	6_6000000_7380000	1.38	0.492754	0.507246	NA	7_5400000_5540000	0.14	1	0	A	6_21700000_22020000	0.32	0.1875	0.8125	B	7_2700000_3580000	0.88	0.136364	0.863636	B	6_35780000_36374701	0.594701	1	0	A
6_16240000_16800000	0.56	0.714286	0.285714	A	6_7540000_8440000	0.9	0.177778	0.822222	B	7_5580000_5920000	0.34	1	0	A	6_22040000_22500000	0.46	0	1	B	7_3600000_3760000	0.16	0	1	B	7_0_420000	0.42	0.047619	0.952381	B
6_17040000_17380000	0.34	1	0	A	6_8460000_8920000	0.46	0.695652	0.304348	NA	7_5940000_6220000	0.28	1	0	A	6_22560000_23020000	0.46	0.478261	0.521739	NA	7_3780000_4360000	0.58	0	1	B	7_440000_1120000	0.68	0	1	B
6_17400000_17740000	0.34	0.941176	0.0588235	A	6_8940000_9440000	0.5	0.76	0.24	A	7_6240000_6720000	0.48	0.875	0.125	A	6_23320000_23620000	0.3	0.2	0.8	B	7_4380000_4580000	0.2	1	0	A	7_1140000_1380000	0.24	0	1	B
6_17840000_18240000	0.4	0.15	0.85	B	6_9460000_9880000	0.42	0.857143	0.142857	A	7_6740000_7340000	0.6	0.933333	0.0666667	A	6_23640000_23740000	0.1	1	0	A	7_4600000_4960000	0.36	1	0	A	7_1400000_2240000	0.84	0	1	B
6_18400000_18640000	0.24	0.25	0.75	B	6_9960000_10480000	0.52	0.730769	0.269231	A	7_7840000_8200000	0.36	0.888889	0.111111	A	6_23800000_24120000	0.32	0.75	0.25	A	7_4980000_5200000	0.22	1	0	A	7_2260000_2700000	0.44	0	1	B
6_18660000_19240000	0.58	0.482759	0.517241	NA	6_10500000_11140000	0.64	0.59375	0.40625	NA	7_8220000_9320000	1.1	0.0727273	0.927273	B	6_24140000_24460000	0.32	1	0	A	7_5400000_5600000	0.2	1	0	A	7_2820000_3560000	0.74	0	1	B
6_19280000_19580000	0.3	0.866667	0.133333	A	6_11160000_11540000	0.38	0.315789	0.684211	NA	7_9340000_10000000	0.66	0.030303	0.969697	B	6_24560000_25240000	0.68	1	0	A	7_5620000_5900000	0.28	0.928571	0.0714286	A	7_3580000_3780000	0.2	0	1	B
6_19600000_20240000	0.64	1	0	A	6_11560000_11880000	0.32	0.5	0.5	NA	7_10040000_10180000	0.14	0	1	B	6_25260000_26140000	0.88	0.25	0.75	B	7_5960000_6240000	0.28	0.428571	0.571429	NA	7_3800000_4360000	0.56	0	1	B
6_20280000_20780000	0.5	1	0	A	6_11900000_12200000	0.3	0.733333	0.266667	A	7_10220000_10540000	0.32	0	1	B	6_26180000_26680000	0.5	0.92	0.08	A	7_6280000_6880000	0.6	1	0	A	7_4380000_4580000	0.2	1	0	A
6_20960000_21400000	0.44	0.772727	0.227273	A	6_12300000_12500000	0.2	1	0	A	7_10580000_11000000	0.42	0.238095	0.761905	B	6_26840000_27040000	0.2	1	0	A	7_6900000_7340000	0.44	0.5	0.5	NA	7_4620000_5200000	0.58	1	0	A
6_21420000_21620000	0.2	0.5	0.5	NA	6_12520000_12700000	0.18	1	0	A	7_11020000_11140000	0.12	0.333333	0.666667	NA	6_27060000_27580000	0.52	0.769231	0.230769	A	7_7840000_8200000	0.36	0.611111	0.388889	NA	7_5400000_5580000	0.18	0.888889	0.111111	A
6_21660000_22020000	0.36	0.777778	0.222222	A	6_12720000_12920000	0.2	0.3	0.7	NA	7_11200000_11560000	0.36	0	1	B	6_27700000_28420000	0.72	0.0277778	0.972222	B	7_8220000_9860000	1.64	0.0365854	0.963415	B	7_5600000_5880000	0.28	0.357143	0.642857	NA
6_22040000_22520000	0.48	0.166667	0.833333	B	6_12940000_13060000	0.12	1	0	A	7_11580000_11760000	0.18	0	1	B	6_28460000_28680000	0.22	0	1	B	7_10060000_10300000	0.24	1	0	A	7_5960000_6240000	0.28	0	1	B
6_22540000_23040000	0.5	0.16	0.84	B	6_13100000_13940000	0.84	0.0714286	0.928571	B	7_11780000_11920000	0.14	0.571429	0.428571	NA	6_28780000_28960000	0.18	0	1	B	7_10320000_10540000	0.22	0.636364	0.363636	NA	7_6260000_6860000	0.6	0.8	0.2	A
6_23340000_23640000	0.3	1	0	A	6_14140000_14480000	0.34	0.529412	0.470588	NA	7_12020000_12380000	0.36	0.166667	0.833333	B	6_28980000_29140000	0.16	0	1	B	7_10560000_11000000	0.44	0	1	B	7_6880000_7340000	0.46	0	1	B
6_23660000_24180000	0.52	1	0	A	6_14520000_15640000	1.12	0.5	0.5	NA	7_12640000_13340000	0.7	0	1	B	6_29180000_29760000	0.58	0.0344828	0.965517	B	7_11020000_11140000	0.12	1	0	A	7_7840000_8240000	0.4	0.2	0.8	B
6_24200000_24440000	0.24	1	0	A	6_15680000_16200000	0.52	0.807692	0.192308	A	7_13360000_13800000	0.44	0	1	B	6_29780000_30060000	0.28	1	0	A	7_11280000_11760000	0.48	1	0	A	7_8260000_10000000	1.74	0.356322	0.643678	NA
6_24580000_25260000	0.68	0.0588235	0.941176	B	6_16240000_16780000	0.54	0.333333	0.666667	NA	7_13880000_14100000	0.22	0	1	B	6_30160000_30660000	0.5	0.36	0.64	NA	7_11780000_11980000	0.2	1	0	A	7_10060000_10300000	0.24	1	0	A
6_25280000_26140000	0.86	0	1	B	6_17020000_17340000	0.32	0	1	B	7_14160000_14780000	0.62	0.0967742	0.903226	B	6_30700000_30960000	0.26	1	0	A	7_12000000_12420000	0.42	1	0	A	7_10320000_10540000	0.22	0.727273	0.272727	A
6_26180000_26620000	0.44	0	1	B	6_17420000_17820000	0.4	0	1	B	7_14840000_15000000	0.16	0.125	0.875	B	6_30980000_31160000	0.18	0.888889	0.111111	A	7_12620000_13360000	0.74	1	0	A	7_10560000_11000000	0.44	0	1	B
6_26840000_27020000	0.18	0.222222	0.777778	B	6_17840000_18240000	0.4	1	0	A	7_15060000_15420000	0.36	0	1	B	6_31220000_31620000	0.4	0.25	0.75	B	7_13380000_13820000	0.44	1	0	A	7_11020000_11140000	0.12	1	0	A
6_27040000_27580000	0.54	0.259259	0.740741	B	6_18400000_18660000	0.26	1	0	A	7_15600000_15880000	0.28	0.357143	0.642857	NA	6_31640000_32040000	0.4	0.1	0.9	B	7_13880000_14100000	0.22	1	0	A	7_11220000_11540000	0.32	1	0	A
6_27680000_28420000	0.74	0.486486	0.513514	NA	6_18680000_18980000	0.3	0.133333	0.866667	B	7_15900000_16300000	0.4	0.4	0.6	NA	6_32100000_32400000	0.3	1	0	A	7_14100000_14240000	0.14	1	0	A	7_11560000_11760000	0.2	1	0	A
6_28460000_28640000	0.18	0.333333	0.666667	NA	6_18980000_19240000	0.26	0	1	B	7_16320000_16900000	0.58	0.827586	0.172414	A	6_32420000_32980000	0.56	1	0	A	7_14260000_14780000	0.52	0.115385	0.884615	B	7_11780000_11980000	0.2	1	0	A
6_28660000_29140000	0.48	0.333333	0.666667	NA	6_19280000_19600000	0.32	0	1	B	7_16900000_17360000	0.46	0.173913	0.826087	B	6_33020000_33460000	0.44	1	0	A	7_14840000_15140000	0.3	0	1	B	7_12000000_12420000	0.42	1	0	A
6_29160000_29740000	0.58	0	1	B	6_19620000_20240000	0.62	0	1	B	7_17380000_17700000	0.32	0.625	0.375	NA	6_33480000_34180000	0.7	0.914286	0.0857143	A	7_15160000_15580000	0.42	0	1	B	7_12600000_13340000	0.74	1	0	A
6_29760000_30020000	0.26	0	1	B	6_20280000_20780000	0.5	0	1	B	7_18200000_18680000	0.48	0.0833333	0.916667	B	6_34340000_34740000	0.4	1	0	A	7_15600000_15880000	0.28	0.5	0.5	NA	7_13360000_13820000	0.46	1	0	A
6_30140000_30660000	0.52	0.269231	0.730769	B	6_21000000_21400000	0.4	0.05	0.95	B	7_18700000_19100000	0.4	0.15	0.85	B	6_34760000_35260000	0.5	1	0	A	7_15900000_16300000	0.4	0.2	0.8	B	7_13880000_14080000	0.2	1	0	A
6_30720000_31160000	0.44	0.181818	0.818182	B	6_21420000_21600000	0.18	0.333333	0.666667	NA	7_19120000_19540000	0.42	0	1	B	6_35280000_35740000	0.46	1	0	A	7_16320000_16640000	0.32	0	1	B	7_14100000_14240000	0.14	1	0	A
6_31620000_32040000	0.42	0.571429	0.428571	NA	6_21680000_22020000	0.34	0	1	B	7_19660000_20000000	0.34	0.529412	0.470588	NA	6_35760000_36374701	0.614701	1	0	A	7_16660000_16900000	0.24	1	0	A	7_14260000_14780000	0.52	0.807692	0.192308	A
6_32380000_32980000	0.6	0.0666667	0.933333	B	6_22040000_22500000	0.46	0.217391	0.782609	B	7_20060000_20760000	0.7	0.0285714	0.971429	B	7_0_440000	0.44	0.954545	0.0454545	A	7_16920000_17560000	0.64	0.25	0.75	B	7_14840000_15580000	0.74	0	1	B
6_33020000_33460000	0.44	0.818182	0.181818	A	6_22560000_23060000	0.5	1	0	A	7_20780000_21060000	0.28	0	1	B	7_460000_1100000	0.64	1	0	A	7_17580000_17840000	0.26	0.538462	0.461538	NA	7_15600000_15880000	0.28	0.714286	0.285714	A
6_33480000_34240000	0.76	0	1	B	6_23360000_23640000	0.28	0.0714286	0.928571	B	7_21080000_21480000	0.4	0.2	0.8	B	7_1140000_1300000	0.16	1	0	A	7_18200000_18500000	0.3	0	1	B	7_15900000_16300000	0.4	0.45	0.55	NA
6_34320000_35260000	0.94	0	1	B	6_23660000_23760000	0.1	0.4	0.6	NA	7_21520000_21920000	0.4	0.15	0.85	B	7_1420000_2240000	0.82	0.609756	0.390244	NA	7_18520000_18680000	0.16	0.875	0.125	A	7_16320000_16660000	0.34	0.294118	0.705882	B
6_35280000_35740000	0.46	0	1	B	6_23780000_24020000	0.24	0.25	0.75	B	7_22580000_23340000	0.76	0.0789474	0.921053	B	7_2380000_2800000	0.42	1	0	A	7_18740000_19100000	0.36	0	1	B	7_16680000_16900000	0.22	0.909091	0.0909091	A
6_35760000_36374701	0.614701	0.0564518	0.943548	B	6_24040000_24240000	0.2	0.2	0.8	B	7_23540000_24320000	0.78	0.153846	0.846154	B	7_2820000_3580000	0.76	0.368421	0.631579	NA	7_19120000_19640000	0.52	0	1	B	7_16920000_17840000	0.92	0.782609	0.217391	A
7_140000_460000	0.32	0.0625	0.9375	B	6_24260000_24540000	0.28	0.857143	0.142857	A	7_24340000_24680000	0.34	0	1	B	7_3780000_4400000	0.62	0.645161	0.354839	NA	7_20060000_20760000	0.7	0	1	B	7_18200000_18520000	0.32	0.25	0.75	B
7_480000_1120000	0.64	0	1	B	6_24600000_24740000	0.14	1	0	A	7_24680000_25220000	0.54	0.037037	0.962963	B	7_4420000_4620000	0.2	0.7	0.3	NA	7_20780000_21020000	0.24	0	1	B	7_18540000_18680000	0.14	0.857143	0.142857	A
7_1140000_1380000	0.24	0	1	B	6_24800000_25260000	0.46	1	0	A	7_25240000_25460000	0.22	1	0	A	7_4640000_4980000	0.34	1	0	A	7_21040000_21460000	0.42	0	1	B	7_18720000_19100000	0.38	0.0526316	0.947368	B
7_1400000_2240000	0.84	0	1	B	6_25280000_26140000	0.86	0.744186	0.255814	A	7_25480000_25760000	0.28	1	0	A	7_5000000_5200000	0.2	1	0	A	7_21520000_21760000	0.24	1	0	A	7_19120000_19640000	0.52	0	1	B
7_2380000_2680000	0.3	0.0666667	0.933333	B	6_26160000_26660000	0.5	1	0	A	7_25780000_26340000	0.56	0.714286	0.285714	A	7_5400000_5920000	0.52	1	0	A	7_22600000_23360000	0.76	1	0	A	7_20020000_20760000	0.74	0.027027	0.972973	B
7_2840000_3580000	0.74	0.783784	0.216216	A	6_27020000_27580000	0.56	0.5	0.5	NA	7_26360000_26920000	0.56	0.464286	0.535714	NA	7_5940000_6220000	0.28	1	0	A	7_23740000_24320000	0.58	0	1	B	7_20780000_21040000	0.26	0	1	B
7_3600000_3760000	0.16	0.625	0.375	NA	6_27680000_28420000	0.74	0.162162	0.837838	B	7_26940000_27380000	0.44	0.863636	0.136364	A	7_6240000_6700000	0.46	1	0	A	7_24340000_24700000	0.36	0	1	B	7_21060000_21460000	0.4	0	1	B
7_3780000_4580000	0.8	1	0	A	6_28460000_28620000	0.16	0.625	0.375	NA	7_27380000_28360000	0.98	0.877551	0.122449	A	7_6720000_7340000	0.62	1	0	A	7_24720000_25200000	0.48	0	1	B	7_21520000_21860000	0.34	1	0	A
7_4640000_4840000	0.2	1	0	A	6_28640000_29140000	0.5	0.4	0.6	NA	7_28380000_28900000	0.52	0.423077	0.576923	NA	7_7840000_8220000	0.38	1	0	A	7_25220000_25500000	0.28	0.857143	0.142857	A	7_22300000_22560000	0.26	1	0	A
7_5000000_5200000	0.2	1	0	A	6_29160000_29740000	0.58	1	0	A	7_28920000_29640000	0.72	0.472222	0.527778	NA	7_8240000_9320000	1.08	0.0555556	0.944444	B	7_25520000_25740000	0.22	0.0909091	0.909091	B	7_22580000_23340000	0.76	1	0	A
7_5400000_5620000	0.22	1	0	A	6_29760000_30040000	0.28	1	0	A	7_29660000_30220000	0.56	1	0	A	7_9340000_10000000	0.66	0.424242	0.575758	NA	7_25760000_26340000	0.58	1	0	A	7_23760000_24320000	0.56	0	1	B
7_5640000_5860000	0.22	0.909091	0.0909091	A	6_30120000_30680000	0.56	0.0714286	0.928571	B	7_30240000_30660000	0.42	1	0	A	7_10060000_10520000	0.46	0.913043	0.0869565	A	7_26360000_26920000	0.56	1	0	A	7_24340000_24700000	0.36	0	1	B
7_5960000_6240000	0.28	1	0	A	6_30700000_31160000	0.46	0.565217	0.434783	NA	7_30680000_31160000	0.48	0.25	0.75	B	7_10580000_11000000	0.42	0.190476	0.809524	B	7_26940000_27360000	0.42	1	0	A	7_24720000_25200000	0.48	0	1	B
7_6280000_6700000	0.42	1	0	A	6_31380000_31620000	0.24	1	0	A	7_31220000_31460000	0.24	0.916667	0.0833333	A	7_11020000_11140000	0.12	1	0	A	7_27380000_28260000	0.88	1	0	A	7_25220000_25480000	0.26	0.230769	0.769231	B
7_6720000_7340000	0.62	0.612903	0.387097	NA	6_31640000_32040000	0.4	0.25	0.75	B	7_31520000_32700000	1.18	0.0338983	0.966102	B	7_11200000_11580000	0.38	1	0	A	7_28380000_28920000	0.54	0	1	B	7_25500000_25740000	0.24	0	1	B
7_7840000_8120000	0.28	0.0714286	0.928571	B	6_32100000_32280000	0.18	1	0	A	7_32740000_33360000	0.62	0.322581	0.677419	NA	7_11600000_11760000	0.16	1	0	A	7_28940000_29620000	0.68	0	1	B	7_25760000_25980000	0.22	0.909091	0.0909091	A
7_8180000_9340000	1.16	0.0172414	0.982759	B	6_32360000_32980000	0.62	0.83871	0.16129	A	7_33380000_34240000	0.86	0.0465116	0.953488	B	7_11780000_11920000	0.14	1	0	A	7_29660000_30220000	0.56	0	1	B	7_26360000_26920000	0.56	1	0	A
7_9360000_9800000	0.44	0.363636	0.636364	NA	6_33020000_33460000	0.44	0.909091	0.0909091	A	7_34260000_34580000	0.32	1	0	A	7_12020000_12380000	0.36	0.555556	0.444444	NA	7_30240000_30480000	0.24	0.333333	0.666667	NA	7_26940000_27360000	0.42	1	0	A
7_9820000_10000000	0.18	1	0	A	6_33520000_34200000	0.68	1	0	A	7_34600000_34860000	0.26	1	0	A	7_12620000_13340000	0.72	0.0277778	0.972222	B	7_30700000_31220000	0.52	0	1	B	7_27380000_27900000	0.52	1	0	A
7_10020000_10540000	0.52	1	0	A	6_34340000_35260000	0.92	1	0	A	7_34880000_35100000	0.22	1	0	A	7_13360000_13800000	0.44	0.545455	0.454545	NA	7_31240000_31500000	0.26	0	1	B	7_27920000_28240000	0.32	1	0	A
7_10560000_11000000	0.44	1	0	A	6_35280000_35740000	0.46	1	0	A	7_35120000_35440000	0.32	1	0	A	7_13880000_14100000	0.22	0.909091	0.0909091	A	7_31520000_32660000	1.14	0	1	B	7_28380000_28920000	0.54	0	1	B
7_11020000_11580000	0.56	1	0	A	6_35760000_36374701	0.614701	1	0	A	7_35460000_35600000	0.14	1	0	A	7_14200000_14540000	0.34	0.352941	0.647059	NA	7_32740000_34240000	1.5	0.466667	0.533333	NA	7_28940000_29620000	0.68	0	1	B
7_11600000_11740000	0.14	1	0	A	7_120000_440000	0.32	1	0	A	7_35620000_36220000	0.6	0.966667	0.0333333	A	7_14580000_14780000	0.2	0.1	0.9	B	7_34260000_34560000	0.3	0.933333	0.0666667	A	7_29660000_30220000	0.56	0	1	B
7_11760000_12100000	0.34	1	0	A	7_460000_1120000	0.66	0	1	B	7_36240000_36742308	0.502308	0.955589	0.044411	A	7_14840000_15000000	0.16	0	1	B	7_34580000_34860000	0.28	0.857143	0.142857	A	7_30240000_30460000	0.22	0	1	B
7_12120000_12600000	0.48	1	0	A	7_1140000_1380000	0.24	0	1	B	8_160000_1480000	1.32	0.257576	0.742424	B	7_15040000_15540000	0.5	0.04	0.96	B	7_34880000_35200000	0.32	0.6875	0.3125	NA	7_30680000_31220000	0.54	0	1	B
7_12660000_13360000	0.7	1	0	A	7_1400000_2240000	0.84	0.0238095	0.97619	B	8_1500000_1880000	0.38	1	0	A	7_15600000_15860000	0.26	1	0	A	7_35220000_35320000	0.1	0	1	B	7_31240000_31520000	0.28	0	1	B
7_13420000_13800000	0.38	1	0	A	7_2380000_2600000	0.22	0.363636	0.636364	NA	8_1900000_2420000	0.52	1	0	A	7_15900000_16300000	0.4	0.45	0.55	NA	7_35380000_35620000	0.24	0.416667	0.583333	NA	7_31540000_32660000	1.12	0	1	B
7_13880000_14100000	0.22	1	0	A	7_2820000_3580000	0.76	1	0	A	8_2480000_2960000	0.48	0.916667	0.0833333	A	7_16320000_16900000	0.58	0.965517	0.0344828	A	7_35640000_36200000	0.56	0	1	B	7_32700000_34240000	1.54	0.649351	0.350649	NA
7_14180000_14780000	0.6	0.2	0.8	B	7_3760000_4600000	0.84	1	0	A	8_2980000_3880000	0.9	0.4	0.6	NA	7_16920000_17380000	0.46	0.217391	0.782609	B	7_36220000_36742308	0.522308	1	0	A	7_34260000_34560000	0.3	0	1	B
7_14840000_15040000	0.2	0	1	B	7_4620000_4960000	0.34	1	0	A	8_3900000_4440000	0.54	0.814815	0.185185	A	7_17400000_17960000	0.56	0.964286	0.0357143	A	8_160000_240000	0.08	1	0	A	7_34580000_34880000	0.3	0	1	B
7_15060000_15400000	0.34	0.0588235	0.941176	B	7_4980000_5240000	0.26	1	0	A	8_4460000_4840000	0.38	0.894737	0.105263	A	7_18200000_18680000	0.48	0.583333	0.416667	NA	8_300000_1500000	1.2	0.0833333	0.916667	B	7_34900000_35160000	0.26	0	1	B
7_15580000_15900000	0.32	0.8125	0.1875	A	7_5400000_5640000	0.24	1	0	A	8_4920000_5060000	0.14	1	0	A	7_18700000_19100000	0.4	0.1	0.9	B	8_1520000_1860000	0.34	0.470588	0.529412	NA	7_35180000_35400000	0.22	0	1	B
7_15920000_16300000	0.38	0.315789	0.684211	NA	7_5660000_5900000	0.24	1	0	A	8_5220000_5440000	0.22	1	0	A	7_19120000_19520000	0.4	0	1	B	8_1880000_2440000	0.56	0	1	B	7_35420000_35620000	0.2	0	1	B
7_16300000_16700000	0.4	0.6	0.4	NA	7_5920000_6240000	0.32	1	0	A	8_5580000_5900000	0.32	0.875	0.125	A	7_19540000_20000000	0.46	0	1	B	8_2480000_2960000	0.48	0.125	0.875	B	7_35640000_36220000	0.58	0	1	B
7_16720000_16900000	0.18	0.777778	0.222222	A	7_6260000_6720000	0.46	1	0	A	8_5920000_6180000	0.26	0.923077	0.0769231	A	7_20020000_20760000	0.74	0.216216	0.783784	B	8_3200000_3880000	0.68	0	1	B	7_36240000_36742308	0.502308	0.044411	0.955589	B
7_16920000_17380000	0.46	0.0434783	0.956522	B	7_6740000_7340000	0.6	0.933333	0.0666667	A	8_6640000_6840000	0.2	1	0	A	7_20780000_21060000	0.28	0	1	B	8_3900000_4380000	0.48	1	0	A	8_0_1480000	1.48	0.27027	0.72973	B
7_17400000_17700000	0.3	0.333333	0.666667	NA	7_7840000_8100000	0.26	0.538462	0.461538	NA	8_6860000_7080000	0.22	1	0	A	7_21080000_21480000	0.4	0.15	0.85	B	8_4400000_4840000	0.44	1	0	A	8_1500000_1860000	0.36	0	1	B
7_18200000_18480000	0.28	0.214286	0.785714	B	7_8160000_9340000	1.18	0.20339	0.79661	B	8_7180000_7540000	0.36	0.944444	0.0555556	A	7_21500000_21900000	0.4	0.2	0.8	B	8_4880000_5060000	0.18	1	0	A	8_1880000_2440000	0.56	0	1	B
7_18500000_18700000	0.2	0.8	0.2	A	7_9360000_9800000	0.44	0.454545	0.545455	NA	8_7560000_8100000	0.54	1	0	A	7_22600000_23340000	0.74	0.135135	0.864865	B	8_5180000_5440000	0.26	1	0	A	8_2480000_2980000	0.5	0.04	0.96	B
7_18760000_19100000	0.34	0	1	B	7_9820000_10000000	0.18	1	0	A	8_8140000_8440000	0.3	0.933333	0.0666667	A	7_23640000_24340000	0.7	0.142857	0.857143	B	8_5540000_5900000	0.36	1	0	A	8_3180000_3880000	0.7	0	1	B
7_19120000_19520000	0.4	0.05	0.95	B	7_10000000_10540000	0.54	1	0	A	8_8460000_9320000	0.86	0.0465116	0.953488	B	7_24360000_24680000	0.32	0	1	B	8_5920000_6500000	0.58	1	0	A	8_4400000_4840000	0.44	1	0	A
7_20000000_20240000	0.24	0	1	B	7_10560000_11000000	0.44	1	0	A	8_9820000_10580000	0.76	0	1	B	7_24700000_25200000	0.5	0	1	B	8_6520000_7000000	0.48	1	0	A	8_4920000_5060000	0.14	1	0	A
7_20260000_20760000	0.5	0	1	B	7_11000000_11600000	0.6	1	0	A	8_10600000_10840000	0.24	1	0	A	7_25220000_25480000	0.26	1	0	A	8_7040000_7780000	0.74	0.72973	0.27027	A	8_5200000_5440000	0.24	1	0	A
7_20780000_21040000	0.26	0	1	B	7_11620000_11740000	0.12	1	0	A	8_10880000_11320000	0.44	0.863636	0.136364	A	7_25480000_25740000	0.26	1	0	A	8_7800000_8140000	0.34	1	0	A	8_5560000_5920000	0.36	1	0	A
7_21060000_21500000	0.44	0	1	B	7_11760000_12120000	0.36	1	0	A	8_11480000_12160000	0.68	0.647059	0.352941	NA	7_25760000_26180000	0.42	0.285714	0.714286	B	8_8160000_8400000	0.24	0.75	0.25	A	8_5940000_6540000	0.6	1	0	A
7_21520000_21880000	0.36	0	1	B	7_12140000_12580000	0.44	1	0	A	8_12300000_12560000	0.26	1	0	A	7_26340000_26900000	0.56	0.0357143	0.964286	B	8_8480000_9400000	0.92	0.108696	0.891304	B	8_6560000_7040000	0.48	0.958333	0.0416667	A
7_22300000_22580000	0.28	1	0	A	7_12680000_13340000	0.66	1	0	A	8_12580000_12800000	0.22	1	0	A	7_26940000_27360000	0.42	0.952381	0.047619	A	8_9420000_9560000	0.14	1	0	A	8_7180000_7500000	0.32	0.8125	0.1875	A
7_22600000_23340000	0.74	1	0	A	7_13360000_13800000	0.44	1	0	A	8_12820000_13260000	0.44	0.818182	0.181818	A	7_27380000_28180000	0.8	0.475	0.525	NA	8_9580000_9680000	0.1	1	0	A	8_7520000_7780000	0.26	1	0	A
7_23540000_24340000	0.8	0.15	0.85	B	7_13880000_14100000	0.22	1	0	A	8_13280000_13740000	0.46	0.565217	0.434783	NA	7_28380000_28900000	0.52	0.307692	0.692308	NA	8_9700000_10580000	0.88	0.136364	0.863636	B	8_7800000_8140000	0.34	1	0	A
7_24360000_24700000	0.34	0	1	B	7_14180000_14780000	0.6	0.2	0.8	B	8_13960000_14120000	0.16	1	0	A	7_28920000_29620000	0.7	0.142857	0.857143	B	8_10600000_10840000	0.24	0	1	B	8_8160000_8340000	0.18	0	1	B
7_24720000_25200000	0.48	0	1	B	7_14840000_15000000	0.16	0.25	0.75	B	8_14620000_15020000	0.4	0.9	0.1	A	7_29660000_30220000	0.56	0.964286	0.0357143	A	8_10860000_11360000	0.5	0.04	0.96	B	8_8440000_9340000	0.9	0.0666667	0.933333	B
7_25220000_25420000	0.2	0.1	0.9	B	7_15040000_15540000	0.5	0.2	0.8	B	8_15040000_15380000	0.34	1	0	A	7_30240000_30660000	0.42	1	0	A	8_11460000_12020000	0.56	0.0714286	0.928571	B	8_9820000_10560000	0.74	0	1	B
7_25480000_25760000	0.28	0.357143	0.642857	NA	7_15560000_15860000	0.3	1	0	A	8_15440000_15540000	0.1	1	0	A	7_30680000_31160000	0.48	0.125	0.875	B	8_12200000_12820000	0.62	0.0645161	0.935484	B	8_10580000_10860000	0.28	0	1	B
7_25780000_25980000	0.2	0	1	B	7_15900000_16300000	0.4	0.65	0.35	NA	8_15540000_16240000	0.7	0.8	0.2	A	7_31220000_31500000	0.28	0.214286	0.785714	B	8_12840000_13740000	0.9	0.155556	0.844444	B	8_10880000_11360000	0.48	0.0833333	0.916667	B
7_26380000_26900000	0.52	0.538462	0.461538	NA	7_16320000_16900000	0.58	1	0	A	8_16340000_16760000	0.42	1	0	A	7_31520000_32700000	1.18	0	1	B	8_13960000_14180000	0.22	1	0	A	8_11400000_12020000	0.62	0.0967742	0.903226	B
7_26920000_27360000	0.44	0.727273	0.272727	A	7_16920000_17320000	0.4	0.05	0.95	B	8_16800000_17180000	0.38	0.947368	0.0526316	A	7_32720000_33360000	0.64	0	1	B	8_14200000_14320000	0.12	1	0	A	8_12160000_12820000	0.66	0	1	B
7_27380000_27780000	0.4	0.35	0.65	NA	7_18200000_18700000	0.5	0.56	0.44	NA	8_17200000_19020000	1.82	0.021978	0.978022	B	7_33380000_34240000	0.86	0.0232558	0.976744	B	8_14620000_15020000	0.4	0.5	0.5	NA	8_12840000_13260000	0.42	0.047619	0.952381	B
7_27800000_27960000	0.16	1	0	A	7_18720000_19100000	0.38	0	1	B	8_19040000_19240000	0.2	1	0	A	7_34260000_34560000	0.3	0.133333	0.866667	B	8_15040000_15360000	0.32	0	1	B	8_13280000_13740000	0.46	0.304348	0.695652	NA
7_27980000_28200000	0.22	1	0	A	7_19120000_19620000	0.5	0	1	B	8_19360000_19940000	0.58	0.689655	0.310345	NA	7_34580000_34860000	0.28	1	0	A	8_15540000_16220000	0.68	0.235294	0.764706	B	8_13960000_14180000	0.22	1	0	A
7_28380000_28900000	0.52	0	1	B	7_19860000_20000000	0.14	0	1	B	8_19980000_20520000	0.54	0.555556	0.444444	NA	7_34880000_35100000	0.22	1	0	A	8_16340000_16760000	0.42	0.904762	0.0952381	A	8_14200000_14340000	0.14	1	0	A
7_28920000_29620000	0.7	0	1	B	7_20020000_20160000	0.14	1	0	A	8_20560000_20760000	0.2	0.7	0.3	NA	7_35120000_35420000	0.3	1	0	A	8_16800000_17180000	0.38	0	1	B	8_14620000_15020000	0.4	0.5	0.5	NA
7_29660000_30200000	0.54	0.444444	0.555556	NA	7_20240000_20760000	0.52	0	1	B	8_20780000_21080000	0.3	1	0	A	7_35440000_35560000	0.12	1	0	A	8_17200000_19040000	1.84	0	1	B	8_15040000_15340000	0.3	0.0666667	0.933333	B
7_30220000_30480000	0.26	0.307692	0.692308	NA	7_20780000_21060000	0.28	0	1	B	8_21140000_21500000	0.36	0.944444	0.0555556	A	7_35580000_36220000	0.64	1	0	A	8_19060000_19260000	0.2	0	1	B	8_15640000_16240000	0.6	0.133333	0.866667	B
7_30500000_30680000	0.18	0.333333	0.666667	NA	7_21080000_21500000	0.42	0.047619	0.952381	B	8_21960000_22240000	0.28	1	0	A	7_36240000_36680000	0.44	1	0	A	8_19360000_19940000	0.58	0.0689655	0.931034	B	8_16340000_16760000	0.42	0.380952	0.619048	NA
7_30820000_31180000	0.36	0	1	B	7_21520000_21860000	0.34	0	1	B	8_22260000_23000000	0.74	0.0810811	0.918919	B	8_200000_1440000	1.24	0.145161	0.854839	B	8_19980000_20500000	0.52	1	0	A	8_16780000_17180000	0.4	0	1	B
7_31220000_31460000	0.24	0	1	B	7_21880000_22180000	0.3	0.666667	0.333333	NA	8_23020000_24160000	1.14	0.0526316	0.947368	B	8_1480000_1860000	0.38	1	0	A	8_20540000_20740000	0.2	1	0	A	8_17200000_19040000	1.84	0.0434783	0.956522	B
7_31520000_32660000	1.14	0	1	B	7_22260000_22580000	0.32	1	0	A	8_24180000_24380000	0.2	1	0	A	8_1880000_2420000	0.54	1	0	A	8_20760000_21100000	0.34	1	0	A	8_19060000_19240000	0.18	0	1	B
7_32740000_34220000	1.48	0.0810811	0.918919	B	7_22600000_23340000	0.74	1	0	A	8_24620000_24880000	0.26	1	0	A	8_2480000_2940000	0.46	0.521739	0.478261	NA	8_21120000_21540000	0.42	1	0	A	8_19360000_19960000	0.6	0.0666667	0.933333	B
7_34240000_34540000	0.3	0	1	B	7_23660000_24340000	0.68	0.147059	0.852941	B	8_24900000_25280000	0.38	1	0	A	8_3060000_3880000	0.82	0.219512	0.780488	B	8_21560000_21860000	0.3	1	0	A	8_19980000_20520000	0.54	1	0	A
7_34560000_34880000	0.32	0	1	B	7_24360000_24700000	0.34	0	1	B	8_25340000_25460000	0.12	1	0	A	8_3900000_4420000	0.52	1	0	A	8_21960000_22280000	0.32	0	1	B	8_20540000_20660000	0.12	1	0	A
7_34900000_35380000	0.48	0.0416667	0.958333	B	7_24720000_25200000	0.48	0	1	B	8_25480000_25640000	0.16	0.625	0.375	NA	8_4440000_4840000	0.4	1	0	A	8_22300000_22440000	0.14	0	1	B	8_20800000_21100000	0.3	1	0	A
7_35400000_35620000	0.22	0.272727	0.727273	B	7_25220000_25460000	0.24	0.916667	0.0833333	A	8_25660000_26100000	0.44	0.5	0.5	NA	8_4920000_5060000	0.14	1	0	A	8_22520000_22980000	0.46	0	1	B	8_21140000_21540000	0.4	1	0	A
7_35640000_36200000	0.56	0	1	B	7_25480000_25760000	0.28	1	0	A	8_26160000_26660000	0.5	0	1	B	8_5220000_5440000	0.22	1	0	A	8_23000000_23520000	0.52	0	1	B	8_21560000_21840000	0.28	1	0	A
7_36220000_36742308	0.522308	0.119294	0.880706	B	7_25780000_26340000	0.56	0.285714	0.714286	B	8_26700000_27060000	0.36	0.833333	0.166667	A	8_5580000_5900000	0.32	1	0	A	8_23540000_24160000	0.62	0	1	B	8_21960000_22220000	0.26	0	1	B
8_80000_240000	0.16	1	0	A	7_26360000_26900000	0.54	0	1	B	8_27080000_27820000	0.74	0.702703	0.297297	A	8_5920000_6240000	0.32	1	0	A	8_24620000_25000000	0.38	1	0	A	8_22240000_22980000	0.74	0	1	B
8_240000_360000	0.12	1	0	A	7_26940000_27360000	0.42	0.571429	0.428571	NA	8_27840000_28200000	0.36	1	0	A	8_6320000_6600000	0.28	1	0	A	8_25020000_25440000	0.42	0.0952381	0.904762	B	8_23000000_24140000	1.14	0	1	B
8_380000_640000	0.26	0.0769231	0.923077	B	7_27380000_27780000	0.4	0	1	B	8_28220000_28600000	0.38	1	0	A	8_6620000_6740000	0.12	1	0	A	8_25460000_25660000	0.2	1	0	A	8_24160000_24260000	0.1	0	1	B
8_640000_1480000	0.84	0	1	B	7_27840000_27960000	0.12	1	0	A	8_28620000_29060000	0.44	0.954545	0.0454545	A	8_6840000_7180000	0.34	1	0	A	8_25680000_26100000	0.42	1	0	A	8_24620000_25000000	0.38	0.842105	0.157895	A
8_1500000_1880000	0.38	0	1	B	7_27980000_28340000	0.36	1	0	A	8_29080000_29420000	0.34	1	0	A	8_7200000_7560000	0.36	1	0	A	8_26140000_26660000	0.52	0	1	B	8_25020000_25260000	0.24	0	1	B
8_1900000_2440000	0.54	0	1	B	7_28400000_28900000	0.5	0	1	B	8_29440000_30219446	0.779446	1	0	A	8_7580000_8120000	0.54	1	0	A	8_26680000_27040000	0.36	1	0	A	8_25280000_25420000	0.14	0.142857	0.857143	B
8_2480000_2980000	0.5	0.08	0.92	B	7_28920000_29620000	0.7	0	1	B	9_0_940000	0.94	0.425532	0.574468	NA	8_8160000_8340000	0.18	1	0	A	8_27080000_27360000	0.28	0	1	B	8_25440000_25680000	0.24	1	0	A
8_3000000_4040000	1.04	0.0192308	0.980769	B	7_29660000_30200000	0.54	1	0	A	9_960000_1140000	0.18	0	1	B	8_8460000_9400000	0.94	0	1	B	8_27380000_27820000	0.44	0.818182	0.181818	A	8_25700000_26120000	0.42	1	0	A
8_4400000_5060000	0.66	1	0	A	7_30220000_30500000	0.28	1	0	A	9_1160000_1680000	0.52	1	0	A	8_9420000_9560000	0.14	0	1	B	8_27840000_28180000	0.34	0.294118	0.705882	B	8_26160000_26640000	0.48	0	1	B
8_5200000_5420000	0.22	1	0	A	7_30520000_30680000	0.16	1	0	A	9_1700000_2400000	0.7	0.428571	0.571429	NA	8_9580000_9680000	0.1	0	1	B	8_28200000_28620000	0.42	1	0	A	8_26680000_27060000	0.38	1	0	A
8_5580000_5860000	0.28	1	0	A	7_30720000_31200000	0.48	0	1	B	9_2460000_2620000	0.16	1	0	A	8_9700000_10560000	0.86	0	1	B	8_28640000_29100000	0.46	1	0	A	8_27080000_27820000	0.74	0.540541	0.459459	NA
8_6660000_7020000	0.36	1	0	A	7_31240000_31460000	0.22	0	1	B	9_2640000_2800000	0.16	1	0	A	8_10580000_10840000	0.26	0.846154	0.153846	A	8_29120000_29420000	0.3	0.0666667	0.933333	B	8_27840000_28180000	0.34	0.117647	0.882353	B
8_7280000_7500000	0.22	1	0	A	7_31520000_32660000	1.14	0	1	B	9_2820000_3560000	0.74	0.0810811	0.918919	B	8_10860000_11360000	0.5	0.44	0.56	NA	8_29440000_30219446	0.779446	0	1	B	8_28200000_28640000	0.44	0.954545	0.0454545	A
8_7520000_7780000	0.26	1	0	A	7_32700000_34240000	1.54	0.012987	0.987013	B	9_3860000_4580000	0.72	0.277778	0.722222	B	8_11480000_12160000	0.68	0.235294	0.764706	B	9_500000_940000	0.44	0.727273	0.272727	A	8_28660000_29080000	0.42	1	0	A
8_7800000_8140000	0.34	0.941176	0.0588235	A	7_34260000_34540000	0.28	0	1	B	9_4600000_4760000	0.16	1	0	A	8_12300000_12560000	0.26	1	0	A	9_960000_1140000	0.18	1	0	A	8_29100000_29420000	0.32	0.0625	0.9375	B
8_8160000_8340000	0.18	0	1	B	7_34560000_34880000	0.32	0.125	0.875	B	9_5320000_5760000	0.44	0.954545	0.0454545	A	8_12580000_12820000	0.24	1	0	A	9_1160000_1680000	0.52	1	0	A	8_29440000_30219446	0.779446	0	1	B
8_8480000_9320000	0.84	0.047619	0.952381	B	7_34900000_35420000	0.52	1	0	A	9_5780000_6040000	0.26	0.846154	0.153846	A	8_12840000_13260000	0.42	0.142857	0.857143	B	9_1700000_2400000	0.7	0.342857	0.657143	NA	9_520000_940000	0.42	0.047619	0.952381	B
8_9820000_10360000	0.54	0	1	B	7_35440000_35620000	0.18	1	0	A	9_6080000_6700000	0.62	0.290323	0.709677	B	8_13280000_13760000	0.48	0.291667	0.708333	B	9_2440000_2620000	0.18	1	0	A	9_960000_1140000	0.18	1	0	A
8_10380000_10560000	0.18	0	1	B	7_35640000_36200000	0.56	0.0357143	0.964286	B	9_6720000_7000000	0.28	0.857143	0.142857	A	8_13780000_13880000	0.1	1	0	A	9_2640000_2820000	0.18	1	0	A	9_1160000_1660000	0.5	0.04	0.96	B
8_10580000_10820000	0.24	0	1	B	7_36220000_36742308	0.522308	1	0	A	9_7060000_7940000	0.88	0.0681818	0.931818	B	8_13980000_14180000	0.2	1	0	A	9_2840000_3560000	0.72	0.666667	0.333333	NA	9_1680000_2400000	0.72	0.166667	0.833333	B
8_10840000_11320000	0.48	0.0833333	0.916667	B	8_620000_1480000	0.86	0	1	B	9_7960000_8180000	0.22	0.818182	0.181818	A	8_14200000_14600000	0.4	1	0	A	9_3840000_4580000	0.74	0.0540541	0.945946	B	9_2440000_2640000	0.2	0	1	B
8_11420000_12020000	0.6	0.0666667	0.933333	B	8_1500000_1880000	0.38	0.789474	0.210526	A	9_8240000_8500000	0.26	1	0	A	8_14620000_15000000	0.38	1	0	A	9_4600000_4920000	0.32	1	0	A	9_2660000_2760000	0.1	0.4	0.6	NA
8_12180000_12560000	0.38	0	1	B	8_1900000_2440000	0.54	0.185185	0.814815	B	9_8520000_9000000	0.48	0.625	0.375	NA	8_15020000_15380000	0.36	0.388889	0.611111	NA	9_4940000_5320000	0.38	1	0	A	9_2820000_3580000	0.76	0.578947	0.421053	NA
8_12580000_12840000	0.26	0	1	B	8_2440000_2960000	0.52	0	1	B	9_9000000_9500000	0.5	0.08	0.92	B	8_15560000_16220000	0.66	0.363636	0.636364	NA	9_5500000_5780000	0.28	1	0	A	9_3860000_4580000	0.72	0	1	B
8_12860000_13780000	0.92	0.565217	0.434783	NA	8_3180000_3920000	0.74	0.0810811	0.918919	B	9_9600000_9920000	0.32	0.75	0.25	A	8_16240000_16760000	0.52	1	0	A	9_5800000_6060000	0.26	0.461538	0.538462	NA	9_5380000_5780000	0.4	1	0	A
8_13960000_14600000	0.64	1	0	A	8_3940000_4080000	0.14	0.714286	0.285714	A	9_9940000_10380000	0.44	0.727273	0.272727	A	8_16840000_17180000	0.34	0.941176	0.0588235	A	9_6080000_6680000	0.6	0	1	B	9_5800000_6060000	0.26	0.230769	0.769231	B
8_14620000_15000000	0.38	0.894737	0.105263	A	8_4380000_5060000	0.68	1	0	A	9_10400000_10560000	0.16	1	0	A	8_17200000_17940000	0.74	0	1	B	9_6700000_7040000	0.34	0	1	B	9_6080000_6680000	0.6	0	1	B
8_15020000_15360000	0.34	0.117647	0.882353	B	8_5200000_5440000	0.24	1	0	A	9_10620000_11040000	0.42	0.52381	0.47619	NA	8_17960000_19020000	1.06	0	1	B	9_7100000_8000000	0.9	0	1	B	9_6720000_7040000	0.32	0	1	B
8_15380000_15520000	0.14	0.571429	0.428571	NA	8_5580000_5840000	0.26	1	0	A	9_11040000_11720000	0.68	0.588235	0.411765	NA	8_19040000_19240000	0.2	0.2	0.8	B	9_8200000_8600000	0.4	1	0	A	9_7100000_8000000	0.9	0.0444444	0.955556	B
8_15620000_16220000	0.6	0	1	B	8_6180000_6480000	0.3	1	0	A	9_11740000_12740000	1	0.3	0.7	NA	8_19360000_19540000	0.18	1	0	A	9_8620000_9000000	0.38	0.473684	0.526316	NA	9_8060000_8160000	0.1	0.2	0.8	B
8_16240000_16760000	0.52	0.153846	0.846154	B	8_6640000_7040000	0.4	1	0	A	9_13060000_13200000	0.14	1	0	A	8_19560000_19940000	0.38	0.105263	0.894737	B	9_9020000_9560000	0.54	0.296296	0.703704	B	9_8200000_8600000	0.4	1	0	A
8_16840000_17180000	0.34	0	1	B	8_7060000_7520000	0.46	1	0	A	9_13220000_13540000	0.32	0.8125	0.1875	A	8_19980000_20520000	0.54	1	0	A	9_9600000_10200000	0.6	0.533333	0.466667	NA	9_8620000_9000000	0.38	0.736842	0.263158	A
8_17200000_19020000	1.82	0.010989	0.989011	B	8_7540000_7780000	0.24	1	0	A	9_13560000_13920000	0.36	0.333333	0.666667	NA	8_20540000_20760000	0.22	1	0	A	9_10420000_10560000	0.14	1	0	A	9_9020000_9520000	0.5	0.92	0.08	A
8_19040000_19220000	0.18	0	1	B	8_7800000_8140000	0.34	1	0	A	9_13940000_14360000	0.42	0.571429	0.428571	NA	8_20780000_21080000	0.3	1	0	A	9_10620000_11040000	0.42	0.047619	0.952381	B	9_9600000_10260000	0.66	0.636364	0.363636	NA
8_19360000_19960000	0.6	0.1	0.9	B	8_8160000_8320000	0.16	1	0	A	9_14400000_14960000	0.56	0.321429	0.678571	NA	8_21160000_21540000	0.38	1	0	A	9_11060000_11740000	0.68	0.0294118	0.970588	B	9_10280000_10560000	0.28	0.642857	0.357143	NA
8_19980000_20520000	0.54	1	0	A	8_8460000_9400000	0.94	0	1	B	9_15520000_15740000	0.22	0.909091	0.0909091	A	8_21960000_22260000	0.3	1	0	A	9_11780000_12460000	0.68	0	1	B	9_10600000_11040000	0.44	0	1	B
8_20560000_20740000	0.18	1	0	A	8_9420000_9560000	0.14	0	1	B	9_16000000_16340000	0.34	0.470588	0.529412	NA	8_22280000_23020000	0.74	0.0540541	0.945946	B	9_12500000_12740000	0.24	0.25	0.75	B	9_11060000_11760000	0.7	0	1	B
8_20760000_21080000	0.32	1	0	A	8_9580000_9680000	0.1	0	1	B	9_16420000_16640000	0.22	1	0	A	8_23040000_24160000	1.12	0.0357143	0.964286	B	9_12760000_13220000	0.46	1	0	A	9_11760000_12720000	0.96	0	1	B
8_21140000_21520000	0.38	1	0	A	8_9700000_10580000	0.88	0	1	B	9_16660000_17320000	0.66	0.242424	0.757576	B	8_24180000_24320000	0.14	1	0	A	9_13240000_13520000	0.28	0.0714286	0.928571	B	9_12740000_13220000	0.48	0.583333	0.416667	NA
8_21540000_21860000	0.32	1	0	A	8_10600000_10820000	0.22	0.272727	0.727273	B	9_17340000_17540000	0.2	0.9	0.1	A	8_24620000_24900000	0.28	1	0	A	9_13540000_13920000	0.38	0	1	B	9_13240000_13420000	0.18	0.111111	0.888889	B
8_21960000_22280000	0.32	0.125	0.875	B	8_10840000_11340000	0.5	0.52	0.48	NA	9_17720000_18220000	0.5	0.36	0.64	NA	8_24920000_25260000	0.34	1	0	A	9_13940000_14360000	0.42	0	1	B	9_13520000_13920000	0.4	0	1	B
8_22300000_22980000	0.68	0	1	B	8_11460000_12040000	0.58	0.310345	0.689655	NA	9_18240000_19460000	1.22	0.0163934	0.983607	B	8_25280000_25440000	0.16	1	0	A	9_14400000_15080000	0.68	1	0	A	9_13940000_14360000	0.42	0	1	B
8_23000000_24140000	1.14	0	1	B	8_12160000_12520000	0.36	0.777778	0.222222	A	9_19480000_19960000	0.48	0.833333	0.166667	A	8_25460000_25660000	0.2	1	0	A	9_15100000_15440000	0.34	1	0	A	9_14400000_15040000	0.64	1	0	A
8_24160000_24260000	0.1	0	1	B	8_12580000_12820000	0.24	0.166667	0.833333	B	9_20100000_20660000	0.56	0.0714286	0.928571	B	8_25680000_26100000	0.42	0.380952	0.619048	NA	9_15500000_15820000	0.32	1	0	A	9_15060000_15440000	0.38	1	0	A
8_24440000_25000000	0.56	0.857143	0.142857	A	8_12840000_13800000	0.96	0.229167	0.770833	B	9_20820000_21300000	0.48	0.166667	0.833333	B	8_26160000_26660000	0.5	0	1	B	9_15840000_16540000	0.7	1	0	A	9_15520000_15820000	0.3	1	0	A
8_25020000_25240000	0.22	0.454545	0.545455	NA	8_13980000_14120000	0.14	1	0	A	9_21320000_22100000	0.78	0.410256	0.589744	NA	8_26700000_27060000	0.36	0.722222	0.277778	A	9_16640000_17340000	0.7	0	1	B	9_15840000_16380000	0.54	1	0	A
8_25260000_25460000	0.2	0.9	0.1	A	8_14180000_14600000	0.42	1	0	A	9_22120000_22220000	0.1	1	0	A	8_27100000_27820000	0.72	0.0833333	0.916667	B	9_17360000_17580000	0.22	0	1	B	9_16420000_16620000	0.2	0.1	0.9	B
8_25500000_25660000	0.16	1	0	A	8_14620000_15020000	0.4	1	0	A	9_22280000_22540000	0.26	1	0	A	8_27840000_28200000	0.36	1	0	A	9_17600000_17720000	0.12	0.833333	0.166667	A	9_16640000_17320000	0.68	0	1	B
8_25680000_26120000	0.44	0.772727	0.227273	A	8_15040000_15520000	0.48	0.5	0.5	NA	9_22620000_23080000	0.46	1	0	A	8_28220000_28600000	0.38	1	0	A	9_17740000_18180000	0.44	0.636364	0.363636	NA	9_17340000_17580000	0.24	0	1	B
8_26180000_26640000	0.46	0	1	B	8_15580000_16220000	0.64	0.03125	0.96875	B	9_23100000_23380000	0.28	1	0	A	8_28620000_29060000	0.44	1	0	A	9_18240000_19400000	1.16	0	1	B	9_17600000_18180000	0.58	0.448276	0.551724	NA
8_26680000_27060000	0.38	0.842105	0.157895	A	8_16560000_16760000	0.2	1	0	A	9_23420000_23560000	0.14	1	0	A	8_29080000_29440000	0.36	1	0	A	9_19420000_19880000	0.46	1	0	A	9_18240000_19400000	1.16	0.0172414	0.982759	B
8_27100000_27800000	0.7	0.371429	0.628571	NA	8_16840000_17180000	0.34	0.588235	0.411765	NA	9_23580000_23780000	0.2	1	0	A	8_29460000_30219446	0.759446	0.604975	0.395025	NA	9_20100000_20480000	0.38	0	1	B	9_19500000_19880000	0.38	1	0	A
8_27820000_28200000	0.38	0	1	B	8_17200000_17940000	0.74	0	1	B	9_23800000_24153086	0.353086	0.962938	0.0370618	A	9_520000_940000	0.42	0.952381	0.047619	A	9_20500000_20680000	0.18	0	1	B	9_20100000_20680000	0.58	0	1	B
8_28220000_28660000	0.44	0.909091	0.0909091	A	8_17960000_18540000	0.58	0	1	B	10_500000_920000	0.42	0.0952381	0.904762	B	9_960000_1140000	0.18	0.111111	0.888889	B	9_20800000_21280000	0.48	0	1	B	9_20800000_21240000	0.44	0	1	B
8_28680000_28940000	0.26	0.923077	0.0769231	A	8_18560000_19020000	0.46	0	1	B	10_1000000_1400000	0.4	0.7	0.3	NA	9_1160000_1680000	0.52	1	0	A	9_21300000_22100000	0.8	0	1	B	9_21280000_22100000	0.82	0	1	B
8_28960000_29420000	0.46	1	0	A	8_19040000_19160000	0.12	0.5	0.5	NA	10_1420000_1780000	0.36	1	0	A	9_1700000_2400000	0.7	0.0285714	0.971429	B	9_22120000_22380000	0.26	0.692308	0.307692	NA	9_22120000_22520000	0.4	0	1	B
8_29440000_30219446	0.779446	0.281541	0.718459	B	8_19300000_19960000	0.66	0.515152	0.484848	NA	10_1800000_2100000	0.3	1	0	A	9_2660000_2800000	0.14	0.857143	0.142857	A	9_22500000_22900000	0.4	0.5	0.5	NA	9_22540000_22920000	0.38	0	1	B
9_0_620000	0.62	0.870968	0.129032	A	8_19980000_20520000	0.54	1	0	A	10_2120000_2840000	0.72	0.944444	0.0555556	A	9_2820000_3600000	0.78	0.025641	0.974359	B	9_22920000_23120000	0.2	1	0	A	9_22940000_23100000	0.16	0.375	0.625	NA
9_620000_920000	0.3	0.133333	0.866667	B	8_20760000_21080000	0.32	1	0	A	10_2860000_3140000	0.28	0.142857	0.857143	B	9_3860000_4340000	0.48	0.0416667	0.958333	B	9_23140000_23340000	0.2	0.9	0.1	A	9_23120000_23360000	0.24	0.0833333	0.916667	B
9_940000_1140000	0.2	1	0	A	8_21140000_21500000	0.36	1	0	A	10_3160000_3640000	0.48	0.75	0.25	A	9_4360000_4560000	0.2	0.3	0.7	NA	9_23360000_24153086	0.793086	1	0	A	9_23380000_24153086	0.773086	0.793037	0.206963	A
9_1160000_1680000	0.52	0.615385	0.384615	NA	8_21520000_21860000	0.34	1	0	A	10_3660000_4080000	0.42	0.952381	0.047619	A	9_4580000_4760000	0.18	1	0	A	10_680000_1000000	0.32	0.125	0.875	B	10_560000_700000	0.14	0	1	B
9_1700000_2400000	0.7	0.2	0.8	B	8_21980000_22280000	0.3	1	0	A	10_4560000_4760000	0.2	1	0	A	9_5320000_5740000	0.42	1	0	A	10_1020000_1360000	0.34	0.764706	0.235294	A	10_740000_1000000	0.26	0.0769231	0.923077	B
9_2440000_2640000	0.2	0.2	0.8	B	8_22300000_22960000	0.66	0	1	B	10_4780000_4940000	0.16	0.75	0.25	A	9_5760000_6040000	0.28	1	0	A	10_1380000_2120000	0.74	1	0	A	10_1020000_1380000	0.36	0.777778	0.222222	A
9_2660000_3560000	0.9	0.177778	0.822222	B	8_22980000_24140000	1.16	0	1	B	10_4960000_5500000	0.54	0.37037	0.62963	NA	9_6080000_6700000	0.62	0	1	B	10_2140000_2800000	0.66	0.818182	0.181818	A	10_1400000_1760000	0.36	1	0	A
9_3560000_3820000	0.26	0.384615	0.615385	NA	8_24160000_24380000	0.22	0.636364	0.363636	NA	10_5560000_5860000	0.3	0.933333	0.0666667	A	9_6720000_7020000	0.3	1	0	A	10_3160000_3660000	0.5	0.16	0.84	B	10_1780000_2100000	0.32	1	0	A
9_3840000_4300000	0.46	0	1	B	8_24620000_25000000	0.38	1	0	A	10_5980000_6480000	0.5	0.96	0.04	A	9_7100000_7940000	0.84	0	1	B	10_3700000_4100000	0.4	0.95	0.05	A	10_2120000_2780000	0.66	0.848485	0.151515	A
9_4320000_4540000	0.22	0	1	B	8_25020000_25220000	0.2	1	0	A	10_6500000_6680000	0.18	1	0	A	9_7960000_8180000	0.22	0.909091	0.0909091	A	10_4120000_4480000	0.36	1	0	A	10_3140000_3660000	0.52	0.307692	0.692308	NA
9_5500000_5740000	0.24	0.916667	0.0833333	A	8_25240000_25660000	0.42	1	0	A	10_6680000_6880000	0.2	1	0	A	9_8240000_8520000	0.28	1	0	A	10_4500000_4940000	0.44	0.954545	0.0454545	A	10_3660000_4080000	0.42	0.952381	0.047619	A
9_5760000_6040000	0.28	0.857143	0.142857	A	8_25680000_26120000	0.44	1	0	A	10_6900000_7280000	0.38	1	0	A	9_8540000_9000000	0.46	1	0	A	10_4960000_5500000	0.54	1	0	A	10_4200000_4500000	0.3	1	0	A
9_6100000_6680000	0.58	0	1	B	8_26160000_26640000	0.48	0	1	B	10_7360000_7680000	0.32	0.9375	0.0625	A	9_9000000_9540000	0.54	1	0	A	10_5560000_5860000	0.3	1	0	A	10_4520000_4940000	0.42	0.952381	0.047619	A
9_6700000_7040000	0.34	0	1	B	8_26680000_27060000	0.38	1	0	A	10_8100000_8360000	0.26	1	0	A	9_9600000_9940000	0.34	1	0	A	10_5920000_6340000	0.42	1	0	A	10_4960000_5500000	0.54	0.962963	0.037037	A
9_7100000_7980000	0.88	0.0227273	0.977273	B	8_27100000_27820000	0.72	0	1	B	10_8380000_8760000	0.38	0.578947	0.421053	NA	9_9940000_10380000	0.44	1	0	A	10_6500000_6660000	0.16	1	0	A	10_5560000_5840000	0.28	1	0	A
9_8000000_8160000	0.16	0.25	0.75	B	8_27840000_28200000	0.36	0.833333	0.166667	A	10_8760000_9260000	0.5	0.68	0.32	NA	9_10400000_10560000	0.16	1	0	A	10_6680000_7320000	0.64	1	0	A	10_5960000_6660000	0.7	1	0	A
9_8200000_8540000	0.34	0.764706	0.235294	A	8_28220000_28600000	0.38	1	0	A	10_9280000_9460000	0.18	0.888889	0.111111	A	9_10600000_11020000	0.42	0.47619	0.52381	NA	10_7340000_7720000	0.38	1	0	A	10_6680000_7320000	0.64	1	0	A
9_8560000_9000000	0.44	1	0	A	8_28620000_28920000	0.3	1	0	A	10_9460000_9780000	0.32	1	0	A	9_11040000_11720000	0.68	0.147059	0.852941	B	10_7740000_8220000	0.48	0.875	0.125	A	10_7340000_7720000	0.38	1	0	A
9_9040000_9540000	0.5	1	0	A	8_28940000_29060000	0.12	1	0	A	10_9800000_10560000	0.76	0.342105	0.657895	NA	9_11760000_12740000	0.98	0.122449	0.877551	B	10_8340000_8760000	0.42	1	0	A	10_7740000_8100000	0.36	1	0	A
9_9680000_10380000	0.7	0.6	0.4	NA	8_29140000_29420000	0.28	1	0	A	10_10600000_11120000	0.52	0.730769	0.269231	A	9_13220000_13540000	0.32	0.125	0.875	B	10_8800000_9160000	0.36	1	0	A	10_8340000_8760000	0.42	1	0	A
9_10400000_10560000	0.16	0.375	0.625	NA	8_29440000_30219446	0.779446	0.975052	0.0249485	A	10_11300000_11680000	0.38	0.842105	0.157895	A	9_13560000_13920000	0.36	0	1	B	10_9280000_9600000	0.32	1	0	A	10_8780000_9160000	0.38	0.947368	0.0526316	A
9_10640000_11040000	0.4	0.05	0.95	B	9_580000_940000	0.36	0.944444	0.0555556	A	10_11720000_12100000	0.38	0.947368	0.0526316	A	9_13940000_14360000	0.42	0.142857	0.857143	B	10_9620000_9760000	0.14	1	0	A	10_9180000_9460000	0.28	1	0	A
9_11060000_11740000	0.68	0.0294118	0.970588	B	9_960000_1140000	0.18	0.111111	0.888889	B	10_12120000_12620000	0.5	0.88	0.12	A	9_14420000_15000000	0.58	0.0689655	0.931034	B	10_9800000_10560000	0.76	0.763158	0.236842	A	10_9800000_10560000	0.76	0.736842	0.263158	A
9_11780000_12620000	0.84	0	1	B	9_1160000_1680000	0.52	1	0	A	10_12680000_13060000	0.38	1	0	A	9_15300000_15440000	0.14	1	0	A	10_10600000_11120000	0.52	1	0	A	10_10600000_11120000	0.52	1	0	A
9_13060000_13200000	0.14	0.857143	0.142857	A	9_1700000_2420000	0.72	0.333333	0.666667	NA	10_13080000_13280000	0.2	1	0	A	9_15520000_15800000	0.28	1	0	A	10_11200000_11700000	0.5	0.8	0.2	A	10_11300000_11680000	0.38	0.789474	0.210526	A
9_13240000_13500000	0.26	0.230769	0.769231	B	9_2440000_2580000	0.14	1	0	A	10_13620000_14420000	0.8	0.2	0.8	B	9_15820000_16360000	0.54	1	0	A	10_11720000_12100000	0.38	0.684211	0.315789	NA	10_11720000_12100000	0.38	1	0	A
9_13520000_13940000	0.42	0.047619	0.952381	B	9_2640000_3560000	0.92	0.26087	0.73913	B	10_14440000_14620000	0.18	1	0	A	9_16660000_17320000	0.66	0.030303	0.969697	B	10_12120000_12600000	0.48	0.291667	0.708333	B	10_12120000_12620000	0.5	0.64	0.36	NA
9_13960000_14340000	0.38	0.473684	0.526316	NA	9_3620000_3840000	0.22	1	0	A	10_14680000_15020000	0.34	1	0	A	9_17340000_17540000	0.2	0	1	B	10_12680000_13060000	0.38	0.578947	0.421053	NA	10_12680000_13060000	0.38	0.842105	0.157895	A
9_14400000_14980000	0.58	0.931034	0.0689655	A	9_3860000_4300000	0.44	0	1	B	10_15100000_15400000	0.3	0.266667	0.733333	B	9_17740000_18180000	0.44	0.909091	0.0909091	A	10_13080000_13280000	0.2	1	0	A	10_13080000_13280000	0.2	0.9	0.1	A
9_15000000_15440000	0.44	1	0	A	9_4320000_4580000	0.26	0.230769	0.769231	B	10_15500000_17040000	1.54	0.168831	0.831169	B	9_18240000_19420000	1.18	0	1	B	10_13620000_14360000	0.74	0.864865	0.135135	A	10_13620000_14360000	0.74	0.648649	0.351351	NA
9_15500000_15980000	0.48	1	0	A	9_4600000_4940000	0.34	1	0	A	10_17080000_17340000	0.26	1	0	A	9_19440000_19960000	0.52	1	0	A	10_14420000_14640000	0.22	1	0	A	10_14380000_14640000	0.26	1	0	A
9_16000000_16340000	0.34	1	0	A	9_5160000_5340000	0.18	1	0	A	10_17360000_17780000	0.42	1	0	A	9_20100000_20680000	0.58	0	1	B	10_14660000_15020000	0.36	1	0	A	10_14660000_15020000	0.36	1	0	A
9_16680000_17320000	0.64	0	1	B	9_5360000_5760000	0.4	1	0	A	10_17800000_18140000	0.34	0.941176	0.0588235	A	9_20820000_21300000	0.48	0	1	B	10_15040000_15400000	0.36	1	0	A	10_15040000_15400000	0.36	0.944444	0.0555556	A
9_17340000_17560000	0.22	0	1	B	9_5780000_6040000	0.26	1	0	A	10_18160000_18460000	0.3	1	0	A	9_21320000_22100000	0.78	0	1	B	10_15460000_16280000	0.82	0.317073	0.682927	NA	10_15480000_16280000	0.8	0.55	0.45	NA
9_17580000_17740000	0.16	0.25	0.75	B	9_6080000_6680000	0.6	0	1	B	10_18500000_18960000	0.46	0.956522	0.0434783	A	9_22120000_22540000	0.42	1	0	A	10_16300000_17040000	0.74	0.621622	0.378378	NA	10_16300000_17040000	0.74	0.810811	0.189189	A
9_17760000_17860000	0.1	0.4	0.6	NA	9_6720000_7040000	0.32	0.875	0.125	A	10_18980000_19700000	0.72	0.972222	0.0277778	A	9_22560000_23100000	0.54	0.962963	0.037037	A	10_17080000_17300000	0.22	1	0	A	10_17080000_17300000	0.22	1	0	A
9_17880000_18180000	0.3	0.6	0.4	NA	9_7060000_7960000	0.9	0	1	B	10_19720000_20180000	0.46	0.913043	0.0869565	A	9_23120000_24100000	0.98	1	0	A	10_17340000_17500000	0.16	1	0	A	10_17340000_17780000	0.44	1	0	A
9_18260000_19400000	1.14	0.0175439	0.982456	B	9_7980000_8180000	0.2	0.1	0.9	B	10_20200000_20920000	0.72	0.75	0.25	A	10_660000_1020000	0.36	0.111111	0.888889	B	10_17540000_17800000	0.26	1	0	A	10_17800000_18200000	0.4	1	0	A
9_19500000_19960000	0.46	0.869565	0.130435	A	9_8220000_8520000	0.3	1	0	A	11_0_420000	0.42	1	0	A	10_1040000_1440000	0.4	0.8	0.2	A	10_17820000_18180000	0.36	1	0	A	10_18220000_18460000	0.24	1	0	A
9_20120000_20660000	0.54	0	1	B	9_8540000_9000000	0.46	1	0	A	11_440000_840000	0.4	1	0	A	10_1460000_1780000	0.32	1	0	A	10_18500000_18940000	0.44	1	0	A	10_18500000_18940000	0.44	1	0	A
9_20820000_22100000	1.28	0	1	B	9_9040000_9560000	0.52	1	0	A	11_860000_1140000	0.28	1	0	A	10_1800000_2120000	0.32	0.9375	0.0625	A	10_18980000_19660000	0.68	0.882353	0.117647	A	10_18980000_19700000	0.72	0.944444	0.0555556	A
9_22120000_22540000	0.42	0.047619	0.952381	B	9_9700000_10400000	0.7	0.885714	0.114286	A	11_1160000_1440000	0.28	1	0	A	10_2140000_2800000	0.66	0.545455	0.454545	NA	10_19780000_20200000	0.42	0	1	B	10_19780000_20200000	0.42	0.142857	0.857143	B
9_22560000_22920000	0.36	0	1	B	9_10460000_10560000	0.1	1	0	A	11_1460000_1740000	0.28	1	0	A	10_2940000_3160000	0.22	0.454545	0.545455	NA	10_20220000_21119840	0.89984	0.400071	0.599929	NA	10_20220000_20860000	0.64	0.65625	0.34375	NA
9_22940000_23120000	0.18	0.888889	0.111111	A	9_10640000_11040000	0.4	0	1	B	11_1760000_2000000	0.24	1	0	A	10_3180000_3640000	0.46	0.608696	0.391304	NA	11_0_400000	0.4	0.6	0.4	NA	11_0_420000	0.42	0.285714	0.714286	B
9_23140000_23540000	0.4	0.95	0.05	A	9_11060000_11720000	0.66	0.0606061	0.939394	B	11_3800000_4180000	0.38	1	0	A	10_3660000_4080000	0.42	1	0	A	11_420000_820000	0.4	0.55	0.45	NA	11_440000_800000	0.36	0.0555556	0.944444	B
9_23560000_24153086	0.593086	0.763947	0.236053	A	9_11780000_12620000	0.84	0	1	B	11_4200000_5020000	0.82	1	0	A	10_4600000_4940000	0.34	0.882353	0.117647	A	11_840000_1440000	0.6	0.533333	0.466667	NA	11_820000_1440000	0.62	0.16129	0.83871	B
10_0_560000	0.56	0	1	B	9_13240000_13520000	0.28	0	1	B	11_5040000_5560000	0.52	1	0	A	10_4960000_5500000	0.54	0	1	B	11_1460000_2120000	0.66	0.545455	0.454545	NA	11_1460000_2140000	0.68	0.205882	0.794118	B
10_580000_1000000	0.42	0.0952381	0.904762	B	9_13540000_13800000	0.26	0	1	B	11_5580000_6140000	0.56	1	0	A	10_5560000_5860000	0.3	0.0666667	0.933333	B	11_2140000_2640000	0.5	0.4	0.6	NA	11_2160000_2820000	0.66	0.393939	0.606061	NA
10_1020000_1280000	0.26	0.538462	0.461538	NA	9_14120000_14340000	0.22	0.636364	0.363636	NA	11_7880000_8420000	0.54	1	0	A	10_5980000_6680000	0.7	0.857143	0.142857	A	11_3240000_3800000	0.56	0.714286	0.285714	A	11_2840000_2980000	0.14	0.571429	0.428571	NA
10_1400000_1800000	0.4	0.75	0.25	A	9_14400000_15000000	0.6	0.7	0.3	NA	11_8440000_8940000	0.5	1	0	A	10_6700000_6880000	0.18	1	0	A	11_3820000_4960000	1.14	0.754386	0.245614	A	11_3000000_3100000	0.1	0.8	0.2	A
10_1820000_2120000	0.3	0.666667	0.333333	NA	9_15020000_15440000	0.42	1	0	A	11_8960000_9280000	0.32	1	0	A	10_6900000_7280000	0.38	1	0	A	11_5120000_5540000	0.42	0.714286	0.285714	A	11_3120000_3800000	0.68	0.441176	0.558824	NA
10_2140000_2460000	0.32	0.6875	0.3125	NA	9_15520000_15780000	0.26	1	0	A	11_9300000_9740000	0.44	1	0	A	10_7380000_7720000	0.34	1	0	A	11_5560000_6140000	0.58	0.655172	0.344828	NA	11_3820000_5020000	1.2	0.55	0.45	NA
10_2480000_3140000	0.66	0.454545	0.545455	NA	9_16100000_16520000	0.42	1	0	A	11_11500000_12120000	0.62	1	0	A	10_7740000_8040000	0.3	1	0	A	11_8920000_9860000	0.94	0.595745	0.404255	NA	11_5040000_5540000	0.5	0.36	0.64	NA
10_3160000_3660000	0.5	0.44	0.56	NA	9_16660000_17320000	0.66	0.030303	0.969697	B	11_12140000_12580000	0.44	1	0	A	10_8120000_8360000	0.24	1	0	A	11_11540000_12600000	1.06	0.54717	0.45283	NA	11_5560000_6140000	0.58	0.482759	0.517241	NA
10_3680000_4040000	0.36	0.833333	0.166667	A	9_17340000_17560000	0.22	0	1	B	11_12600000_13760000	1.16	1	0	A	10_8380000_8760000	0.38	0.263158	0.736842	B	11_12620000_13760000	1.14	0.631579	0.368421	NA	11_8920000_9860000	0.94	0.361702	0.638298	NA
10_4580000_4940000	0.36	0.944444	0.0555556	A	9_17580000_17740000	0.16	1	0	A	11_14080000_14700000	0.62	1	0	A	10_8760000_9260000	0.5	0.32	0.68	NA	11_13780000_14080000	0.3	0.6	0.4	NA	11_10120000_10840000	0.72	0.166667	0.833333	B
10_4960000_5500000	0.54	1	0	A	9_17760000_18180000	0.42	0.47619	0.52381	NA	11_14720000_15120000	0.4	1	0	A	10_9280000_9460000	0.18	1	0	A	11_14100000_14700000	0.6	0.566667	0.433333	NA	11_10860000_11500000	0.64	0.15625	0.84375	B
10_5560000_5820000	0.26	0.923077	0.0769231	A	9_18240000_18840000	0.6	0	1	B	11_15740000_16640000	0.9	1	0	A	10_9460000_9580000	0.12	1	0	A	11_14720000_15120000	0.4	0.6	0.4	NA	11_11520000_12600000	1.08	0.444444	0.555556	NA
10_5900000_6680000	0.78	1	0	A	9_18860000_19420000	0.56	0	1	B	11_16660000_17060000	0.4	1	0	A	10_9600000_9780000	0.18	1	0	A	11_15140000_15380000	0.24	0.5	0.5	NA	11_12620000_13760000	1.14	0.473684	0.526316	NA
10_6680000_7200000	0.52	1	0	A	9_19500000_19960000	0.46	1	0	A	11_17080000_17580000	0.5	1	0	A	10_9800000_10560000	0.76	0.0789474	0.921053	B	11_15400000_15720000	0.32	0.5	0.5	NA	11_13780000_14080000	0.3	0.4	0.6	NA
10_7220000_7720000	0.5	0.88	0.12	A	9_20120000_20660000	0.54	0	1	B	11_18020000_18380000	0.36	1	0	A	10_10600000_11120000	0.52	0.269231	0.730769	B	11_15740000_16640000	0.9	0.577778	0.422222	NA	11_14100000_14700000	0.6	0.4	0.6	NA
10_7740000_8080000	0.34	0.647059	0.352941	NA	9_20820000_21280000	0.46	0	1	B	11_18400000_19060000	0.66	0.969697	0.030303	A	10_11300000_11680000	0.38	0.947368	0.0526316	A	11_16660000_17060000	0.4	0.6	0.4	NA	11_14720000_15120000	0.4	0.2	0.8	B
10_8120000_8360000	0.24	0.916667	0.0833333	A	9_21300000_22100000	0.8	0	1	B	11_19080000_20080000	1	1	0	A	10_11720000_11840000	0.12	1	0	A	11_17080000_17560000	0.48	0.75	0.25	A	11_15780000_16620000	0.84	0.5	0.5	NA
10_8380000_8760000	0.38	0.947368	0.0526316	A	9_22120000_22540000	0.42	0.952381	0.047619	A	12_0_320000	0.32	0.125	0.875	B	10_11920000_12120000	0.2	1	0	A	11_18000000_19060000	1.06	0.622642	0.377358	NA	11_16640000_17060000	0.42	0.285714	0.714286	B
10_8780000_9120000	0.34	0.764706	0.235294	A	9_22560000_22920000	0.36	0.777778	0.222222	A	12_340000_1000000	0.66	0.757576	0.242424	A	10_12140000_12600000	0.46	0.391304	0.608696	NA	11_19080000_20200042	1.12004	0.571445	0.428555	NA	11_17080000_17560000	0.48	0.291667	0.708333	B
10_9580000_9780000	0.2	1	0	A	9_22940000_23080000	0.14	1	0	A	12_1020000_1660000	0.64	0.65625	0.34375	NA	10_12680000_13040000	0.36	0.833333	0.166667	A	12_0_300000	0.3	0.866667	0.133333	A	11_18000000_19040000	1.04	0.0576923	0.942308	B
10_9800000_10560000	0.76	0.578947	0.421053	NA	9_23180000_23560000	0.38	1	0	A	12_1680000_2200000	0.52	0.5	0.5	NA	10_13100000_13280000	0.18	1	0	A	12_340000_1000000	0.66	0.393939	0.606061	NA	11_19060000_20040000	0.98	0.122449	0.877551	B
10_10580000_11120000	0.54	0.962963	0.037037	A	9_23580000_24153086	0.573086	0.977166	0.0228343	A	12_2220000_2640000	0.42	0.47619	0.52381	NA	10_13620000_14380000	0.76	0.157895	0.842105	B	12_1020000_1300000	0.28	0.5	0.5	NA	12_120000_320000	0.2	0.8	0.2	A
10_11180000_11680000	0.5	0.68	0.32	NA	10_720000_1000000	0.28	0.142857	0.857143	B	12_2720000_3080000	0.36	0.555556	0.444444	NA	10_14400000_14640000	0.24	1	0	A	12_1320000_1640000	0.32	0.3125	0.6875	NA	12_340000_960000	0.62	0.193548	0.806452	B
10_11720000_12060000	0.34	0.882353	0.117647	A	10_1020000_1400000	0.38	0.789474	0.210526	A	12_3100000_3200000	0.1	0.6	0.4	NA	10_14680000_15020000	0.34	1	0	A	12_1660000_1820000	0.16	1	0	A	12_1020000_1280000	0.26	0	1	B
10_12100000_12520000	0.42	0.380952	0.619048	NA	10_1420000_1780000	0.36	1	0	A	12_3260000_3660000	0.4	0.25	0.75	B	10_15120000_15400000	0.28	0.285714	0.714286	B	12_1900000_2200000	0.3	0.2	0.8	B	12_1300000_1640000	0.34	0.294118	0.705882	B
10_12680000_13300000	0.62	0.774194	0.225806	A	10_1800000_2120000	0.32	1	0	A	12_3680000_3800000	0.12	1	0	A	10_15500000_16280000	0.78	0	1	B	12_2220000_2640000	0.42	0.333333	0.666667	NA	12_1660000_1880000	0.22	0.636364	0.363636	NA
10_13600000_14360000	0.76	0.815789	0.184211	A	10_2140000_2460000	0.32	1	0	A	12_3880000_4420000	0.54	0.851852	0.148148	A	10_16300000_17040000	0.74	0.27027	0.72973	B	12_2700000_3240000	0.54	1	0	A	12_1900000_2180000	0.28	0.0714286	0.928571	B
10_14380000_14660000	0.28	1	0	A	10_2480000_2880000	0.4	1	0	A	12_4440000_4780000	0.34	0.882353	0.117647	A	10_17080000_17320000	0.24	1	0	A	12_3260000_3680000	0.42	1	0	A	12_2200000_2640000	0.44	0.363636	0.636364	NA
10_14680000_15040000	0.36	1	0	A	10_2900000_3140000	0.24	1	0	A	12_4800000_4980000	0.18	0.888889	0.111111	A	10_17380000_17780000	0.4	0.6	0.4	NA	12_3740000_3900000	0.16	1	0	A	12_2720000_3060000	0.34	0.882353	0.117647	A
10_15060000_15380000	0.32	1	0	A	10_3160000_3660000	0.5	1	0	A	12_5100000_5340000	0.24	0.916667	0.0833333	A	10_17800000_18140000	0.34	0.705882	0.294118	A	12_3920000_4440000	0.52	0	1	B	12_3080000_3180000	0.1	1	0	A
10_15480000_16840000	1.36	0.897059	0.102941	A	10_3680000_4100000	0.42	1	0	A	12_5480000_5800000	0.32	0.8125	0.1875	A	10_18160000_18500000	0.34	0.941176	0.0588235	A	12_4460000_4780000	0.32	0	1	B	12_3240000_3660000	0.42	1	0	A
10_16860000_17040000	0.18	1	0	A	10_4120000_4500000	0.38	1	0	A	12_5820000_6480000	0.66	0.454545	0.545455	NA	10_18520000_18940000	0.42	0.47619	0.52381	NA	12_4800000_5020000	0.22	1	0	A	12_3680000_3880000	0.2	0.4	0.6	NA
10_17080000_17340000	0.26	1	0	A	10_4580000_4940000	0.36	1	0	A	12_6500000_6780000	0.28	0.642857	0.357143	NA	10_18980000_19160000	0.18	0.888889	0.111111	A	12_5040000_5460000	0.42	0.952381	0.047619	A	12_3900000_4440000	0.54	0	1	B
10_17360000_17520000	0.16	1	0	A	10_4960000_5500000	0.54	0.111111	0.888889	B	12_6800000_7060000	0.26	0.230769	0.769231	B	10_19200000_19680000	0.48	1	0	A	12_5500000_5840000	0.34	0.294118	0.705882	B	12_4460000_4760000	0.3	0.0666667	0.933333	B
10_17540000_17780000	0.24	1	0	A	10_5560000_5820000	0.26	0.461538	0.538462	NA	12_7080000_7300000	0.22	0.454545	0.545455	NA	10_19780000_20160000	0.38	0.526316	0.473684	NA	12_5860000_6380000	0.52	0.192308	0.807692	B	12_4800000_5040000	0.24	0.0833333	0.916667	B
10_17800000_18200000	0.4	1	0	A	10_5960000_6660000	0.7	0.914286	0.0857143	A	12_7320000_7560000	0.24	0.333333	0.666667	NA	10_20180000_20920000	0.74	0.918919	0.0810811	A	12_6500000_6720000	0.22	0	1	B	12_5060000_5480000	0.42	0.714286	0.285714	A
10_18220000_18460000	0.24	0.916667	0.0833333	A	10_6680000_7160000	0.48	1	0	A	12_7640000_8700000	1.06	0.0566038	0.943396	B	11_0_420000	0.42	1	0	A	12_6740000_7340000	0.6	0.833333	0.166667	A	12_5500000_5840000	0.34	0.117647	0.882353	B
10_18480000_18940000	0.46	1	0	A	10_7380000_7720000	0.34	1	0	A	12_8720000_8880000	0.16	0.875	0.125	A	11_440000_800000	0.36	1	0	A	12_7360000_7620000	0.26	0	1	B	12_5860000_6320000	0.46	0.0434783	0.956522	B
10_19000000_19700000	0.7	0.657143	0.342857	NA	10_7740000_8020000	0.28	1	0	A	12_9520000_10080000	0.56	0.571429	0.428571	NA	11_820000_1140000	0.32	1	0	A	12_7660000_8720000	1.06	0	1	B	12_6500000_6720000	0.22	0	1	B
10_19720000_21119840	1.39984	0.257172	0.742828	B	10_8120000_8360000	0.24	1	0	A	12_10160000_10840000	0.68	0.441176	0.558824	NA	11_1160000_1440000	0.28	1	0	A	12_8740000_9000000	0.26	0.230769	0.769231	B	12_6740000_7340000	0.6	0.833333	0.166667	A
11_0_420000	0.42	1	0	A	10_8380000_8760000	0.38	0.368421	0.631579	NA	12_10920000_11060000	0.14	1	0	A	11_1460000_1740000	0.28	1	0	A	12_9140000_9500000	0.36	1	0	A	12_7360000_7560000	0.2	0	1	B
11_440000_800000	0.36	1	0	A	10_8760000_9180000	0.42	0.190476	0.809524	B	12_11200000_11860000	0.66	0.757576	0.242424	A	11_1760000_2120000	0.36	1	0	A	12_9520000_9960000	0.44	1	0	A	12_7660000_8720000	1.06	0	1	B
11_820000_1440000	0.62	1	0	A	10_9200000_9460000	0.26	1	0	A	12_11880000_12000000	0.12	0	1	B	11_2140000_2820000	0.68	1	0	A	12_10160000_10860000	0.7	0.428571	0.571429	NA	12_8740000_8980000	0.24	0	1	B
11_1460000_2740000	1.28	1	0	A	10_9600000_9780000	0.18	1	0	A	12_12080000_12460000	0.38	0.473684	0.526316	NA	11_2840000_2980000	0.14	1	0	A	12_10920000_11080000	0.16	1	0	A	12_9180000_9500000	0.32	1	0	A
11_3280000_3800000	0.52	1	0	A	10_9800000_10560000	0.76	0	1	B	12_12480000_13100000	0.62	0	1	B	11_3000000_3100000	0.1	1	0	A	12_11200000_11660000	0.46	0.652174	0.347826	NA	12_9520000_9900000	0.38	1	0	A
11_3820000_5060000	1.24	1	0	A	10_10580000_11120000	0.54	0.555556	0.444444	NA	12_13120000_13500000	0.38	0.368421	0.631579	NA	11_3120000_3800000	0.68	1	0	A	12_11680000_12080000	0.4	1	0	A	12_9940000_10080000	0.14	1	0	A
11_5080000_5560000	0.48	1	0	A	10_11160000_11680000	0.52	0.961538	0.0384615	A	12_13520000_13920000	0.4	0.8	0.2	A	11_3820000_4200000	0.38	1	0	A	12_12240000_13080000	0.84	0	1	B	12_10160000_10840000	0.68	0.647059	0.352941	NA
11_5580000_6160000	0.58	1	0	A	10_11720000_12100000	0.38	1	0	A	12_14020000_14740000	0.72	0.833333	0.166667	A	11_4220000_4960000	0.74	1	0	A	12_13100000_13520000	0.42	0	1	B	12_10920000_11080000	0.16	1	0	A
11_6180000_6540000	0.36	1	0	A	10_12100000_12520000	0.42	0.47619	0.52381	NA	12_14760000_15060000	0.3	1	0	A	11_5120000_5540000	0.42	1	0	A	12_13540000_13900000	0.36	0	1	B	12_11180000_11660000	0.48	0.958333	0.0416667	A
11_6560000_6980000	0.42	1	0	A	10_12680000_13280000	0.6	0.966667	0.0333333	A	12_15080000_15680000	0.6	0.533333	0.466667	NA	11_5560000_6160000	0.6	1	0	A	12_13940000_14740000	0.8	1	0	A	12_11680000_12020000	0.34	1	0	A
11_7000000_7280000	0.28	1	0	A	10_13640000_14360000	0.72	0.194444	0.805556	B	12_15980000_16680000	0.7	0.685714	0.314286	NA	11_6180000_6560000	0.38	1	0	A	12_14760000_15060000	0.3	0.866667	0.133333	A	12_12140000_12240000	0.1	0.8	0.2	A
11_7300000_7760000	0.46	1	0	A	10_14380000_14640000	0.26	1	0	A	12_16760000_17540000	0.78	0.846154	0.153846	A	11_6580000_6960000	0.38	1	0	A	12_15080000_15680000	0.6	0	1	B	12_12260000_13540000	1.28	0.0625	0.9375	B
11_7780000_8380000	0.6	1	0	A	10_14660000_15060000	0.4	1	0	A	12_17700000_18500000	0.8	0.175	0.825	B	11_6980000_7300000	0.32	1	0	A	12_15720000_15960000	0.24	0.916667	0.0833333	A	12_13560000_13860000	0.3	0	1	B
11_8400000_8920000	0.52	1	0	A	10_15080000_15460000	0.38	0.473684	0.526316	NA	12_18520000_18840000	0.32	0.9375	0.0625	A	11_7320000_7800000	0.48	1	0	A	12_15980000_16700000	0.72	0.305556	0.694444	NA	12_13920000_14380000	0.46	0.913043	0.0869565	A
11_8940000_9860000	0.92	1	0	A	10_15480000_16840000	1.36	0.0147059	0.985294	B	12_18860000_19000000	0.14	0.857143	0.142857	A	11_7820000_8340000	0.52	1	0	A	12_16720000_16840000	0.12	0.333333	0.666667	NA	12_14760000_15060000	0.3	0.533333	0.466667	NA
11_11540000_12140000	0.6	1	0	A	10_16860000_17040000	0.18	1	0	A	12_19020000_19860000	0.84	0.97619	0.0238095	A	11_8940000_9900000	0.96	1	0	A	12_16940000_17180000	0.24	0.333333	0.666667	NA	12_15080000_15680000	0.6	0	1	B
[truncated: 542 more rows]

## Sheet: Fig 4e
SWF					F1					POF
[truncated: 2,027 more rows]

## Sheet: Fig 4f
SWF			F1			POF
[truncated: 5,051 more rows]
