# Supplementary material for: Dynamic transcriptome and chromatin architecture in granulosa cells during chicken folliculogenesis
Source: Nat Commun. 2022 Jan 10;13:131. doi: 10.1038/s41467-021-27800-9 (PMC8748434; doi:10.1038/s41467-021-27800-9)
Supplement: Supplementary file 10 — Source data [file 41467_2021_27800_MOESM10_ESM.zip › Source data/Figure 5.xlsx]

## Sheet: Fig 5a
Chr. name	Start	End	SWF D-score	SWF TAD AB type	F1 D-score	F1 TAD AB type	POF D-score	POF TAD AB type			SWF	F1	POF
1	0	300000	0.511576	NA	0.445292	NA	0.503711	A	D-score	A TADs	0.285569	0.287355	0.281817
1	340000	740000	0.389591	A	0.374818	A	0.377021	A		B TADs	0.278796	0.276729	0.280736
1	800000	960000	0.635246	B	0.640573	B	0.581586	A	TAD counts	A TADs	760	862	867
1	1000000	1880000	0.370072	A	0.343064	A	0.356888	A		B TADs	793	630	721
1	1900000	3640000	0.360867	A	0.342052	A	0.347371	NA
1	3700000	4240000	0.277988	A	0.263184	NA	0.273828	A
1	4340000	4660000	0.261479	B	0.262763	B	0.248572	B
1	4740000	5580000	0.29909	B	0.305191	B	0.291928	B
1	5580000	6700000	0.325985	B	0.32472	B	0.303418	NA
1	6860000	7240000	0.258399	A	0.253999	A	0.258222	A
1	7380000	7980000	0.26807	A	0.259298	A	0.26513	A
1	8040000	8580000	0.261041	B	0.267639	NA	0.249815	B
1	8600000	8960000	0.236161	B	0.241801	B	0.227579	B
1	8980000	9560000	0.271266	B	0.265555	NA	0.255236	B
1	9580000	9780000	0.213789	B	0.215108	B	0.204868	B
1	9800000	10220000	0.250983	B	0.259944	B	0.239402	B
1	10240000	10660000	0.245439	B	0.24749	B	0.236511	NA
1	10700000	10960000	0.222763	B	0.226485	B	0.216424	NA
1	10980000	11380000	0.240417	B	0.236287	B	0.23772	A
1	11440000	11580000	0.198022	B	0.200332	B	0.205866	A
1	11580000	12000000	0.246467	B	0.248772	B	0.237235	NA
1	12020000	12600000	0.267637	B	0.269434	B	0.251636	NA
1	12600000	13060000	0.249779	A	0.241093	A	0.248583	A
1	13160000	13860000	0.27829	A	0.271661	A	0.262833	NA
1	13920000	14340000	0.252837	A	0.248982	A	0.258598	A
1	14440000	15000000	0.266543	A	0.252569	A	0.265645	A
1	15020000	15140000	0.206105	A	0.202684	A	0.206687	A
1	15420000	15840000	0.2429	A	0.236819	B	0.230616	NA
1	15840000	16160000	0.219215	NA	0.217588	B	0.213592	B
1	16180000	17300000	0.279177	B	0.29665	B	0.271546	B
1	17320000	17680000	0.223618	B	0.239489	B	0.213755	B
1	17700000	19040000	0.301541	B	0.315532	B	0.284505	B
1	19060000	20220000	0.29642	B	0.301091	B	0.295076	B
1	20220000	20360000	0.19576	B	0.20033	B	0.197623	B
1	20520000	20960000	0.237587	A	0.229484	B	0.245383	A
1	21020000	21900000	0.28251	B	0.301941	B	0.272139	B
1	21940000	22420000	0.232044	B	0.238348	B	0.228912	B
1	22440000	22860000	0.234008	B	0.23584	B	0.228175	B
1	23080000	23580000	0.230292	B	0.234537	B	0.224671	B
1	23620000	24420000	0.266623	B	0.281466	B	0.258612	B
1	24480000	24820000	0.22116	B	0.236791	B	0.228249	B
1	24860000	25380000	0.229103	NA	0.228983	B	0.240227	A
1	25440000	26560000	0.275563	B	0.285932	B	0.27142	B
1	26600000	27020000	0.228047	B	0.238028	B	0.229006	B
1	27040000	27400000	0.23731	NA	0.236121	B	0.229518	B
1	27440000	28560000	0.294609	B	0.313798	B	0.283276	B
1	28580000	28820000	0.202848	B	0.209212	B	0.2009	B
1	28860000	29100000	0.207732	B	0.21572	B	0.204758	B
1	29120000	29620000	0.234998	B	0.247744	B	0.235071	B
1	29640000	30100000	0.234046	NA	0.23551	B	0.224489	NA
1	30260000	30700000	0.236054	NA	0.238432	B	0.230003	B
1	31020000	31300000	0.210243	A	0.222329	B	0.222919	A
1	31320000	31560000	0.204806	B	0.223181	B	0.206447	B
1	31640000	33020000	0.296464	B	0.325647	B	0.288243	B
1	33040000	33520000	0.2228	B	0.223572	B	0.222999	B
1	33540000	33740000	0.216703	A	0.205171	NA	0.210225	A
1	33780000	34500000	0.266864	A	0.249524	A	0.250367	A
1	34500000	34920000	0.231313	A	0.233167	NA	0.230031	B
1	34940000	35140000	0.215617	A	0.214685	NA	0.208542	A
1	35160000	35520000	0.229382	A	0.228531	A	0.232783	A
1	35720000	36600000	0.243397	NA	0.257679	NA	0.246966	B
1	36620000	37540000	0.280662	B	0.298792	B	0.272036	B
1	37560000	37860000	0.217329	B	0.226961	B	0.214649	B
1	37860000	38200000	0.240289	A	0.23011	NA	0.225412	A
1	38220000	38820000	0.243457	B	0.250962	B	0.241877	NA
1	38960000	39560000	0.249715	B	0.254301	B	0.245773	NA
1	39580000	39920000	0.211661	NA	0.212537	B	0.217744	A
1	39940000	40460000	0.228083	B	0.231228	B	0.228029	B
1	40480000	40760000	0.215897	B	0.222583	B	0.209161	B
1	40820000	41680000	0.263031	B	0.262987	B	0.24993	B
1	41700000	42260000	0.229511	B	0.234682	B	0.22813	B
1	42280000	42840000	0.242404	B	0.254882	B	0.238461	B
1	42880000	43180000	0.205393	B	0.217443	B	0.211255	B
1	43220000	43380000	0.194729	B	0.196569	B	0.201618	A
1	43420000	43920000	0.241585	B	0.245449	B	0.250046	A
1	43940000	44140000	0.203975	B	0.204042	B	0.214326	A
1	44160000	44640000	0.256778	A	0.251345	B	0.268848	A
1	44680000	44880000	0.212189	A	0.213255	NA	0.225658	A
1	44900000	45420000	0.258128	A	0.247272	A	0.253534	A
1	45440000	45620000	0.212188	A	0.206854	A	0.213104	A
1	45640000	45960000	0.223453	A	0.216607	NA	0.226628	A
1	46020000	46640000	0.261487	NA	0.272911	B	0.259022	B
1	46660000	47220000	0.236054	B	0.237469	B	0.230894	B
1	47280000	47720000	0.230924	NA	0.229445	NA	0.235208	B
1	47740000	47900000	0.207691	A	0.198894	A	0.214462	A
1	48200000	48720000	0.266259	A	0.250332	A	0.260031	A
1	48720000	49180000	0.257267	A	0.247318	A	0.258235	A
1	49220000	49400000	0.237966	A	0.221598	A	0.239018	A
1	49460000	49740000	0.259753	A	0.243157	A	0.269981	A
1	49920000	50100000	0.241703	A	0.212265	A	0.253435	A
1	50120000	51100000	0.284199	A	0.26055	A	0.289905	A
1	51180000	51700000	0.251289	A	0.23667	A	0.267644	A
1	51740000	52120000	0.252703	A	0.222276	A	0.255157	A
1	52140000	52960000	0.276774	A	0.266733	A	0.274965	NA
1	52980000	53240000	0.240505	A	0.221768	A	0.232541	A
1	53340000	53600000	0.241004	A	0.228777	A	0.24308	A
1	53660000	53880000	0.225767	A	0.218315	A	0.231715	A
1	53900000	54260000	0.245493	A	0.237185	A	0.253797	A
1	54320000	54740000	0.254737	A	0.241157	A	0.250761	A
1	54840000	55080000	0.218665	A	0.215788	A	0.220193	B
1	55120000	55500000	0.235404	A	0.23578	A	0.231358	NA
1	55540000	55720000	0.205029	A	0.198941	A	0.206625	A
1	55740000	56340000	0.255608	A	0.250557	A	0.260497	A
1	56360000	56920000	0.256758	A	0.23983	A	0.258986	A
1	57020000	57320000	0.233905	A	0.227751	A	0.227876	A
1	57340000	57540000	0.209662	A	0.196825	A	0.204182	B
1	57560000	58380000	0.260036	A	0.257688	A	0.260793	B
1	58400000	58900000	0.251937	A	0.248433	A	0.241717	B
1	58960000	59540000	0.268233	A	0.257291	A	0.253196	A
1	59640000	59900000	0.248459	A	0.23336	A	0.23837	A
1	59920000	60500000	0.258271	A	0.245347	A	0.260236	A
1	60540000	60880000	0.235773	A	0.224945	A	0.245276	A
1	61120000	61620000	0.256815	A	0.243912	A	0.263793	A
1	61640000	61760000	0.214574	A	0.190787	A	0.213755	A
1	61840000	62120000	0.221569	A	0.206549	A	0.23778	A
1	62140000	62480000	0.239669	A	0.222833	A	0.246923	A
1	62500000	62760000	0.217633	A	0.200989	A	0.22401	A
1	62820000	63100000	0.219651	A	0.20441	A	0.218704	A
1	63160000	63780000	0.246016	NA	0.247235	A	0.24806	B
1	63980000	64500000	0.24789	NA	0.246832	A	0.246177	NA
1	64580000	65140000	0.250186	A	0.252039	A	0.256057	A
1	65160000	65320000	0.195854	A	0.195945	A	0.203896	NA
1	65420000	66460000	0.292511	A	0.285954	A	0.2963	A
1	66560000	67180000	0.250233	A	0.242798	A	0.261752	A
1	67200000	67580000	0.25153	A	0.235775	A	0.257256	A
1	67580000	67940000	0.238665	A	0.227875	A	0.24672	A
1	68140000	68320000	0.223166	A	0.206959	A	0.23681	A
1	68340000	68500000	0.219806	A	0.203691	A	0.222452	A
1	68540000	69000000	0.242688	A	0.244323	A	0.244077	B
1	69140000	69800000	0.263708	A	0.26457	A	0.262459	B
1	69820000	70180000	0.241546	A	0.228034	A	0.230333	B
1	70220000	70520000	0.22582	A	0.21777	A	0.22477	A
1	70540000	70860000	0.223633	A	0.21807	A	0.219484	B
1	70860000	71300000	0.240091	A	0.234785	A	0.236501	A
1	71360000	71620000	0.218852	A	0.208466	A	0.233323	A
1	71660000	71800000	0.202612	A	0.193127	A	0.210451	A
1	71820000	72000000	0.214297	A	0.206594	A	0.224212	A
1	72060000	72580000	0.25142	A	0.250263	A	0.253212	A
1	72620000	73160000	0.256872	A	0.254641	A	0.251682	B
1	73180000	73340000	0.207998	A	0.20144	A	0.202379	NA
1	73360000	73680000	0.229684	A	0.218016	A	0.224537	NA
1	73700000	74840000	0.316314	A	0.304271	A	0.293621	B
1	74860000	75220000	0.26358	A	0.262337	A	0.25723	NA
1	75220000	75600000	0.276617	A	0.259479	A	0.27317	A
1	75620000	75980000	0.270309	A	0.251162	A	0.272251	NA
1	76000000	76260000	0.805355	B	0.820663	B	0.816953	B
1	76280000	76540000	0.300093	NA	0.311663	NA	0.348215	B
1	77120000	77420000	0.243367	A	0.234341	A	0.255171	NA
1	77540000	77880000	0.253157	A	0.224864	A	0.249961	A
1	78040000	78720000	0.242635	A	0.23371	A	0.247367	NA
1	78720000	79220000	0.301296	NA	0.265463	NA	0.27561	B
1	79300000	79840000	0.256336	A	0.252812	A	0.249189	B
1	79920000	80180000	0.233535	A	0.210211	A	0.221277	A
1	80200000	80640000	0.267288	A	0.245086	A	0.245867	A
1	80680000	80940000	0.226678	A	0.20769	A	0.233899	A
1	80960000	81200000	0.218744	A	0.198213	A	0.226047	A
1	81220000	81340000	0.20293	A	0.184216	A	0.204718	A
1	81460000	81580000	0.195176	A	0.186067	A	0.201019	A
1	81740000	82080000	0.218345	A	0.221394	A	0.220764	B
1	82100000	82600000	0.237708	NA	0.232968	A	0.234463	B
1	82620000	83020000	0.236823	A	0.225109	A	0.22366	B
1	83040000	83200000	0.202595	A	0.198209	A	0.19621	B
1	83220000	83980000	0.268893	A	0.266545	A	0.258603	NA
1	84020000	84240000	0.667343	B	0.723357	B	0.651104	B
1	84340000	84520000	0.199988	A	0.194932	A	0.205684	A
1	84520000	84760000	0.204258	A	0.198762	A	0.216265	A
1	84780000	85200000	0.253434	A	0.239143	A	0.255401	A
1	85280000	85620000	0.226485	A	0.214394	A	0.239915	A
1	85700000	86060000	0.222184	A	0.202145	A	0.238944	A
1	86100000	86420000	0.217814	A	0.216948	A	0.220791	A
1	86480000	87120000	0.231623	B	0.230415	NA	0.236513	B
1	87140000	87700000	0.237876	B	0.240917	NA	0.239554	B
1	87720000	88300000	0.234328	B	0.231223	NA	0.235214	B
1	88740000	89640000	0.259952	B	0.254754	B	0.255148	B
1	89660000	90020000	0.221812	A	0.212404	B	0.219756	B
1	90080000	90740000	0.24544	B	0.26211	B	0.244457	B
1	90860000	91000000	0.715192	B	0.736858	B	0.677376	B
1	91120000	92140000	0.266866	B	0.287298	B	0.266483	B
1	92160000	92800000	0.230867	B	0.238034	B	0.232313	B
1	93000000	93200000	0.202949	A	0.185146	A	0.209921	A
1	93220000	93720000	0.234212	A	0.225401	A	0.239717	A
1	93940000	94280000	0.216572	B	0.220481	B	0.213282	B
1	94320000	94480000	0.181373	B	0.180111	B	0.186817	B
1	94500000	95420000	0.263596	B	0.273335	B	0.253943	B
1	95440000	96840000	0.280852	B	0.295227	B	0.274421	B
1	96940000	97440000	0.226852	B	0.237304	B	0.225658	B
1	97440000	97960000	0.226011	B	0.233276	B	0.22185	B
1	98000000	98780000	0.248792	B	0.263201	B	0.248061	B
1	98800000	99420000	0.230079	B	0.239797	B	0.225347	B
1	99440000	100080000	0.238453	NA	0.237216	B	0.239171	A
1	100100000	100660000	0.237269	B	0.229242	B	0.232348	A
1	100800000	101980000	0.270027	B	0.265745	B	0.252481	B
1	102060000	103800000	0.300328	B	0.31984	B	0.283875	B
1	103840000	104300000	0.224753	B	0.220684	B	0.223246	NA
1	104340000	104820000	0.248049	B	0.249276	B	0.255928	A
1	104820000	105300000	0.22119	B	0.216669	B	0.221988	A
1	105340000	105860000	0.229545	A	0.228909	A	0.231621	NA
1	105860000	106000000	0.201818	A	0.185834	A	0.194434	A
1	106040000	106400000	0.224404	A	0.21155	A	0.227519	A
1	106420000	106900000	0.229928	A	0.220699	A	0.242528	A
1	106920000	107260000	0.233875	A	0.22167	A	0.241179	A
1	107320000	107920000	0.262495	A	0.250978	A	0.272487	A
1	108000000	108340000	0.223726	A	0.217757	A	0.217388	A
1	108360000	108560000	0.202468	A	0.190963	A	0.204027	A
1	108560000	108880000	0.214456	NA	0.21023	A	0.209773	B
1	108900000	109280000	0.235231	A	0.220312	A	0.222578	A
1	109340000	109660000	0.221782	NA	0.216204	A	0.213026	B
1	109720000	110200000	0.233726	B	0.232817	A	0.222226	B
1	110220000	110560000	0.212733	A	0.196551	A	0.208363	A
1	110580000	111040000	0.231494	A	0.21349	A	0.229205	A
1	111060000	111340000	0.233763	A	0.20868	A	0.233906	A
1	111400000	111660000	0.23351	A	0.2148	A	0.237768	A
1	111680000	112100000	0.237275	A	0.221198	A	0.23628	A
1	112120000	112520000	0.248586	A	0.219596	A	0.236363	A
1	112540000	113320000	0.270839	A	0.258489	A	0.271686	A
1	113340000	113620000	0.245843	A	0.213009	A	0.242679	A
1	113640000	114120000	0.264465	A	0.248939	A	0.256175	A
1	114280000	114540000	0.211723	A	0.202772	A	0.206403	A
1	114560000	114760000	0.236486	B	0.217295	NA	0.215676	B
1	114800000	115460000	0.25579	B	0.258533	A	0.244819	B
1	115540000	115660000	0.274424	B	0.291481	NA	0.312062	B
1	115680000	115900000	0.239765	B	0.233152	B	0.225895	B
1	115920000	116140000	0.215209	NA	0.198205	A	0.19792	A
1	116160000	116460000	0.230929	B	0.221086	A	0.214198	NA
1	116480000	116820000	0.225343	B	0.214268	A	0.208918	B
1	116840000	117420000	0.2523	NA	0.253903	A	0.233449	NA
1	117480000	118260000	0.256079	B	0.271999	B	0.247675	B
1	118280000	119180000	0.26323	B	0.273879	B	0.254182	B
1	119200000	119460000	0.19861	NA	0.200666	A	0.200971	A
1	119780000	120440000	0.24658	NA	0.252638	A	0.240651	B
1	120520000	121240000	0.25325	A	0.254939	A	0.24397	A
1	121340000	121680000	0.22011	A	0.213015	A	0.221333	A
1	121700000	122060000	0.21938	A	0.207027	A	0.214921	A
1	122080000	122320000	0.223914	A	0.205423	A	0.215375	A
1	122360000	122840000	0.232495	A	0.228601	A	0.231969	A
1	122860000	123200000	0.204948	A	0.210405	A	0.195125	B
1	123280000	123480000	0.197668	A	0.194828	A	0.193015	A
1	123520000	124380000	0.262078	A	0.269079	A	0.245095	B
1	124440000	124880000	0.225702	A	0.224046	NA	0.226067	A
1	124880000	125360000	0.227108	A	0.230076	NA	0.224714	B
1	125500000	125720000	0.199474	NA	0.20308	B	0.204901	A
1	125780000	126240000	0.219915	B	0.227886	NA	0.221683	A
1	126400000	127020000	0.237881	B	0.238952	B	0.244129	A
1	127040000	127480000	0.226224	B	0.233359	B	0.222033	B
1	127540000	128160000	0.240279	B	0.254378	B	0.231624	B
1	128160000	129360000	0.271504	B	0.299126	B	0.263518	B
1	129380000	129780000	0.207404	B	0.21054	B	0.206546	B
1	129920000	130360000	0.221311	NA	0.219203	B	0.21666	NA
1	130600000	131380000	0.243604	NA	0.257035	B	0.235176	B
1	131760000	131900000	0.189872	A	0.17983	A	0.184518	A
1	131920000	132620000	0.249385	NA	0.256935	A	0.235885	B
1	132640000	133180000	0.232349	A	0.235808	A	0.223558	NA
1	133240000	133820000	0.232929	A	0.227559	A	0.23498	A
1	133960000	134360000	0.226352	A	0.234007	A	0.223734	NA
1	134440000	134800000	0.224425	A	0.228187	A	0.228213	A
1	134820000	135240000	0.222939	A	0.212094	A	0.229167	A
1	135360000	136340000	0.265461	B	0.281219	B	0.258701	B
1	136400000	136900000	0.23297	A	0.223417	A	0.226115	A
1	136960000	137580000	0.252424	A	0.247875	A	0.235758	NA
1	137600000	137760000	0.237638	NA	0.26035	NA	0.209388	NA
1	137800000	138160000	0.231451	A	0.221622	A	0.237585	A
1	138300000	138680000	0.229981	A	0.219441	A	0.235297	A
1	138920000	139120000	0.200343	A	0.196655	A	0.202413	A
1	139300000	139600000	0.213638	A	0.212173	A	0.206564	NA
1	139620000	140140000	0.233219	A	0.239658	A	0.229736	A
1	140180000	140400000	0.19337	A	0.190791	A	0.207154	A
1	140420000	140740000	0.214257	A	0.203472	NA	0.214855	A
1	140800000	141260000	0.221001	B	0.235843	B	0.217588	B
1	141280000	141560000	0.412045	B	0.365655	B	0.392838	B
1	141620000	142280000	0.234328	B	0.260521	B	0.226445	B
1	142300000	144220000	0.297281	B	0.330801	B	0.293904	B
1	144300000	144660000	0.212642	B	0.221856	A	0.205545	B
1	144680000	145080000	0.211053	B	0.216154	A	0.209679	B
1	145120000	145380000	0.214579	B	0.221269	A	0.213684	B
1	145420000	145920000	0.226821	A	0.228681	A	0.223941	NA
1	146040000	146280000	0.202615	A	0.194938	A	0.206194	A
1	146300000	146560000	0.212868	A	0.19904	A	0.210217	A
1	146620000	146940000	0.205038	A	0.200741	A	0.210071	A
1	146980000	147320000	0.209462	A	0.209537	A	0.209271	B
1	147400000	147860000	0.213036	A	0.215177	A	0.215802	NA
1	147920000	148680000	0.245011	B	0.266879	B	0.240353	B
1	148720000	149280000	0.225733	B	0.24268	B	0.223267	B
1	149300000	149480000	0.179877	B	0.182281	B	0.181114	B
1	149500000	150820000	0.267074	B	0.296328	B	0.264051	B
1	150820000	151600000	0.243672	B	0.274105	B	0.239265	B
1	151620000	152160000	0.233109	B	0.247394	B	0.224638	B
1	152200000	153780000	0.282199	B	0.322305	B	0.279081	B
1	153820000	154500000	0.226136	B	0.244832	B	0.234404	A
1	154520000	155220000	0.237146	B	0.24949	NA	0.234269	B
1	155220000	155400000	0.187971	A	0.192609	A	0.19074	B
1	155460000	155840000	0.227449	A	0.227818	A	0.218691	A
1	155860000	156200000	0.223448	A	0.228833	A	0.217557	A
1	156540000	157200000	0.257416	A	0.256566	A	0.240651	A
1	157220000	157600000	0.220539	A	0.225323	A	0.217612	A
1	157620000	158860000	0.275404	B	0.297514	B	0.271166	B
1	158880000	159380000	0.228822	B	0.243538	B	0.220969	B
1	159400000	160400000	0.250144	B	0.282226	B	0.244587	B
1	160420000	162980000	0.301555	B	0.349795	B	0.303755	B
1	163020000	163520000	0.22445	B	0.243455	B	0.223915	B
1	163580000	164000000	0.211244	B	0.220785	B	0.212543	B
1	164020000	164900000	0.251861	B	0.284175	B	0.249365	B
1	164940000	166820000	0.289664	B	0.340817	B	0.296048	B
1	166840000	167040000	0.193121	B	0.207451	B	0.200094	B
1	167240000	167720000	0.231788	A	0.231632	A	0.233559	A
1	167740000	168480000	0.248104	A	0.256793	A	0.252475	NA
1	168500000	169080000	0.26205	A	0.244887	A	0.256797	A
1	169120000	169440000	0.227992	A	0.223594	A	0.224512	A
1	169460000	170000000	0.243644	A	0.245694	A	0.246582	A
1	170100000	170540000	0.253488	A	0.238561	A	0.25487	A
1	170700000	171400000	0.272667	A	0.265982	A	0.269821	A
1	171820000	172260000	0.261261	A	0.244099	A	0.248259	A
1	172260000	172560000	0.229951	A	0.222888	A	0.228115	A
1	172800000	173300000	0.250815	A	0.251438	A	0.244184	B
1	173360000	173660000	0.223657	A	0.22638	A	0.224442	A
1	173680000	174000000	0.229007	A	0.223588	A	0.219408	A
1	174020000	174200000	0.208829	A	0.205254	A	0.19925	NA
1	174220000	174700000	0.243739	A	0.24879	A	0.233887	B
1	174720000	175240000	0.254019	A	0.259533	A	0.23825	B
1	175340000	175800000	0.252567	A	0.253779	A	0.249228	A
1	175840000	176220000	0.233943	A	0.235003	A	0.237	A
1	176240000	176380000	0.194265	A	0.190924	A	0.1986	A
1	176800000	177100000	0.224406	A	0.225543	A	0.225099	A
1	177120000	177380000	0.223013	A	0.221659	A	0.221579	A
1	177420000	177760000	0.229427	A	0.219236	A	0.229849	A
1	177800000	178040000	0.219373	A	0.215214	A	0.216495	A
1	178120000	178420000	0.236985	A	0.230434	A	0.227303	A
1	178480000	178700000	0.227757	A	0.22566	A	0.226901	A
1	178760000	178940000	0.211243	A	0.204978	A	0.209697	A
1	178960000	179240000	0.223858	A	0.22405	A	0.222038	NA
1	179260000	179880000	0.275186	A	0.26676	A	0.261271	A
1	179900000	180080000	0.218071	A	0.206583	A	0.221245	A
1	180200000	180420000	0.22031	A	0.214198	A	0.219679	A
1	180440000	180640000	0.223826	A	0.218176	A	0.216909	A
1	180660000	180920000	0.230055	A	0.231733	A	0.225614	A
1	180940000	181060000	0.214644	A	0.213525	A	0.209625	A
1	181060000	181540000	0.262019	A	0.266192	A	0.249053	A
1	181720000	182440000	0.286435	A	0.279605	A	0.262995	A
1	182480000	183660000	0.301031	A	0.312294	A	0.290697	B
1	183960000	184140000	0.211627	A	0.216579	A	0.213131	A
1	184160000	184420000	0.249634	NA	0.257945	A	0.248383	NA
1	184440000	185380000	0.278165	B	0.285598	A	0.261342	B
1	185380000	186200000	0.277781	B	0.287462	A	0.265121	B
1	186240000	186560000	0.245481	A	0.2271	A	0.249786	A
1	186580000	187100000	0.259279	A	0.239446	A	0.254094	A
1	187120000	187660000	0.258601	A	0.262872	A	0.250515	NA
1	187680000	188020000	0.249167	A	0.257922	A	0.230371	NA
1	188100000	188280000	0.217166	NA	0.22709	A	0.204993	B
1	188300000	188900000	0.30769	NA	0.321064	A	0.280736	B
1	188940000	189780000	0.288912	NA	0.294314	A	0.27451	B
1	189800000	190060000	0.233645	A	0.224577	A	0.225457	A
1	190060000	190440000	0.23575	A	0.227591	A	0.242958	A
1	190460000	191120000	0.264452	B	0.278393	B	0.261992	B
1	191140000	191520000	0.242212	B	0.256006	B	0.237499	B
1	191600000	191760000	0.219659	A	0.222915	A	0.219962	A
1	191820000	193920000	0.351453	B	0.391354	B	0.339764	B
1	193920000	194300000	0.374812	NA	0.350428	NA	0.324243	NA
1	194440000	194600000	0.235882	A	0.220006	A	0.234531	A
1	194720000	195160000	0.278028	A	0.272411	A	0.287412	A
1	195180000	195640000	0.312575	A	0.313217	A	0.31057	A
1	195680000	196040000	0.300009	A	0.300504	A	0.324758	A
1	196060000	196500000	0.300032	A	0.282973	A	0.304914	A
1	196520000	196620000	0.256121	A	0.25225	A	0.257661	A
1	196660000	197080000	0.307061	A	0.288722	A	0.289147	A
1	197100000	197608386	0.33355	A	0.319375	A	0.307742	A
2	0	600000	0.42014	B	0.372673	A	0.414146	A
2	620000	1020000	0.350683	B	0.338879	A	0.337577	A
2	1040000	1580000	0.320807	B	0.326025	NA	0.311479	A
2	1600000	2000000	0.27649	B	0.287348	NA	0.278673	A
2	2180000	2500000	0.263736	B	0.24828	NA	0.25595	NA
2	2640000	3300000	0.298327	B	0.302952	B	0.290436	B
2	3360000	4020000	0.292629	B	0.292196	B	0.295752	NA
2	4120000	4420000	0.254929	B	0.2591	NA	0.261064	A
2	4440000	4740000	0.264387	B	0.244936	NA	0.272045	A
2	4900000	5360000	0.274797	B	0.252109	NA	0.275072	A
2	5480000	6240000	0.296756	B	0.297329	B	0.291607	B
2	6280000	6600000	0.266335	B	0.22804	NA	0.260667	A
2	6620000	6900000	0.26005	B	0.247571	B	0.254559	A
2	6940000	7700000	0.291941	B	0.2996	B	0.29005	B
2	7740000	8160000	0.265913	B	0.260254	NA	0.247212	B
2	8180000	8560000	0.254657	B	0.267246	B	0.247099	B
2	8720000	9380000	0.286177	B	0.2812	NA	0.272579	B
2	9400000	9540000	0.214847	B	0.219248	B	0.208854	B
2	9560000	9860000	0.243725	B	0.242654	NA	0.247668	A
2	9960000	10480000	0.280009	B	0.268189	B	0.26968	A
2	10520000	11440000	0.30546	B	0.325143	B	0.298931	B
2	11480000	12320000	0.301583	B	0.317574	B	0.318817	A
2	12340000	12900000	0.268889	B	0.281351	NA	0.278657	A
2	13080000	13220000	0.211151	B	0.212304	B	0.232551	A
2	13240000	14020000	0.307304	B	0.291474	NA	0.324901	A
2	14140000	15040000	0.315844	B	0.300002	NA	0.337563	A
2	15040000	15340000	0.273476	B	0.256885	NA	0.265098	A
2	15480000	15960000	0.280942	B	0.264799	NA	0.279148	A
2	16180000	16680000	0.258077	B	0.252045	B	0.255884	B
2	16720000	17380000	0.271091	B	0.268801	NA	0.27307	A
2	17440000	18080000	0.27567	B	0.270683	B	0.271808	A
2	18080000	18340000	0.22549	B	0.236083	B	0.230627	B
2	18360000	19100000	0.286114	B	0.295406	B	0.280465	B
2	19280000	19700000	0.24518	B	0.257476	NA	0.246057	NA
2	19720000	20020000	0.248939	B	0.239418	NA	0.252324	A
2	20040000	20320000	0.228464	B	0.223628	B	0.228632	B
2	20320000	20500000	0.219031	B	0.211495	NA	0.223631	A
2	20620000	20820000	0.219229	B	0.225926	NA	0.21768	B
2	20980000	21700000	0.281112	B	0.28639	B	0.271169	B
2	21740000	21980000	0.230136	B	0.223546	B	0.231669	A
2	22000000	22380000	0.261238	B	0.250565	B	0.264207	A
2	22680000	22940000	0.248641	B	0.247593	NA	0.256514	A
2	23000000	23180000	0.225071	NA	0.23773	NA	0.228006	A
2	23200000	23660000	0.269695	B	0.277316	NA	0.261645	A
2	23700000	24000000	0.236481	B	0.23743	B	0.236627	A
2	24060000	24480000	0.253037	B	0.252722	NA	0.246333	B
2	24500000	24660000	0.204236	B	0.205619	B	0.207233	B
2	24680000	25060000	0.225848	B	0.229771	B	0.229598	B
2	25100000	26260000	0.294634	B	0.321195	B	0.289844	B
2	26280000	26740000	0.234101	B	0.237676	B	0.233272	B
2	26760000	27040000	0.217436	B	0.228853	B	0.222139	B
2	27100000	27640000	0.25161	B	0.260261	B	0.249582	B
2	27660000	28260000	0.252256	B	0.25975	B	0.246357	B
2	28300000	28440000	0.193294	B	0.196271	B	0.196241	B
2	28540000	28940000	0.232099	B	0.239162	B	0.235571	B
2	28960000	29260000	0.21855	B	0.2207	B	0.220782	B
2	29260000	29720000	0.24297	B	0.255381	B	0.240507	B
2	29760000	30140000	0.232084	B	0.238703	B	0.237443	B
2	30160000	30600000	0.241104	B	0.247595	B	0.240081	B
2	30620000	31000000	0.25572	B	0.242444	B	0.249923	A
2	31140000	31780000	0.253651	B	0.241187	B	0.251391	NA
2	31820000	32080000	0.214429	B	0.205281	NA	0.226486	NA
2	32100000	32640000	0.260829	B	0.23327	B	0.27064	A
2	32660000	33120000	0.251561	B	0.23883	NA	0.256043	A
2	33160000	33500000	0.246985	B	0.242902	NA	0.2437	A
2	33620000	33960000	0.240475	B	0.230742	NA	0.240677	A
2	34000000	34280000	0.236434	B	0.227772	B	0.243669	A
2	34300000	34700000	0.239709	B	0.24065	NA	0.241293	A
2	34740000	35420000	0.275696	B	0.28023	B	0.270922	B
2	35460000	35780000	0.223678	B	0.233415	NA	0.221196	B
2	35800000	36740000	0.284686	B	0.299226	B	0.283972	B
2	36760000	37140000	0.23234	B	0.236043	B	0.234614	NA
2	37180000	37420000	0.212645	B	0.216455	NA	0.220833	B
2	37480000	37800000	0.231454	B	0.232024	B	0.242573	A
2	37900000	38360000	0.239754	B	0.257573	NA	0.246979	B
2	38520000	38780000	0.221381	B	0.223314	B	0.221271	B
2	38840000	39540000	0.272835	B	0.273839	B	0.285439	A
2	39560000	39920000	0.23066	B	0.229493	B	0.242455	A
2	39940000	40420000	0.251047	B	0.242444	B	0.255287	A
2	40460000	40840000	0.246896	B	0.235297	NA	0.242856	A
2	40840000	41320000	0.250277	B	0.24702	NA	0.26667	A
2	41360000	42260000	0.277247	B	0.2634	B	0.275498	NA
2	42300000	42580000	0.239688	NA	0.227692	NA	0.231532	B
2	42700000	43120000	0.255363	B	0.23105	NA	0.254352	A
2	43140000	43620000	0.263489	B	0.260338	NA	0.26225	NA
2	43620000	43740000	0.218214	NA	0.195883	B	0.213805	A
2	43940000	44380000	0.247007	B	0.238326	B	0.241878	B
2	44420000	44560000	0.208468	NA	0.199749	NA	0.209923	A
2	44600000	44780000	0.225243	B	0.206497	NA	0.222934	A
2	44800000	45560000	0.288739	B	0.283283	NA	0.268637	B
2	45580000	45860000	0.232598	B	0.218398	NA	0.223982	B
2	45980000	46400000	0.254391	B	0.244749	NA	0.24692	A
2	46420000	46700000	0.243477	NA	0.224838	NA	0.234311	NA
2	46720000	46960000	0.232846	B	0.217543	B	0.233077	A
2	46980000	47440000	0.25552	NA	0.238112	NA	0.236943	B
2	47460000	47920000	0.262222	B	0.249524	B	0.251183	A
2	48160000	48460000	0.232609	B	0.220312	B	0.22515	B
2	48620000	48920000	0.235286	B	0.220346	NA	0.227258	A
2	49080000	49280000	0.230044	B	0.255884	B	0.227366	B
2	49280000	49780000	0.254851	B	0.258064	B	0.245009	B
2	49920000	50660000	0.283191	B	0.283781	B	0.270562	NA
2	50700000	51140000	0.251771	B	0.248611	NA	0.248857	A
2	51160000	51760000	0.252612	B	0.252905	B	0.248757	B
2	51820000	52140000	0.244004	B	0.240075	B	0.243163	A
2	52660000	53260000	0.264256	B	0.276212	B	0.263459	B
2	53260000	54080000	0.292408	B	0.308448	B	0.281194	B
2	54120000	54380000	0.226047	B	0.222198	B	0.22234	NA
2	54420000	55040000	0.254833	B	0.251814	NA	0.246225	B
2	55180000	55680000	0.252606	NA	0.237884	NA	0.244486	A
2	55700000	56160000	0.271924	NA	0.254709	B	0.261613	NA
2	56240000	56480000	0.222918	B	0.215533	NA	0.223053	A
2	56500000	56720000	0.2141	B	0.199277	B	0.220422	A
2	56760000	57720000	0.27932	B	0.286057	B	0.268725	B
2	57860000	58900000	0.292758	NA	0.286199	B	0.285553	A
2	58900000	59480000	0.265115	NA	0.252139	B	0.263127	A
2	59640000	60240000	0.277589	NA	0.254886	B	0.266874	A
2	60360000	60680000	0.242908	NA	0.224055	B	0.257325	A
2	60700000	61280000	0.279549	NA	0.263731	B	0.294568	A
2	61340000	61520000	0.236339	NA	0.221033	B	0.236787	A
2	61520000	62220000	0.278049	NA	0.24523	B	0.282754	A
2	62240000	62540000	0.214513	B	0.204801	B	0.214294	NA
2	62580000	62940000	0.241385	B	0.220199	B	0.239575	A
2	62960000	63140000	0.214271	B	0.200945	NA	0.213052	A
2	63260000	64300000	0.267572	B	0.263104	B	0.265196	B
2	64320000	64600000	0.224094	B	0.202756	NA	0.215079	A
2	64640000	64900000	0.23905	B	0.212686	B	0.242888	A
2	64940000	65520000	0.257731	NA	0.251166	B	0.250017	NA
2	65540000	65920000	0.248634	NA	0.231892	B	0.23824	A
2	66080000	66260000	0.218437	NA	0.198594	B	0.233322	A
2	66380000	66560000	0.203485	B	0.192782	NA	0.211568	A
2	66580000	66920000	0.2263	B	0.211769	B	0.220975	NA
2	66940000	67540000	0.240698	B	0.240196	B	0.250303	A
2	67580000	67760000	0.200788	NA	0.19898	B	0.216147	A
2	67800000	68200000	0.231275	B	0.220698	B	0.247437	A
2	68320000	68560000	0.214293	B	0.211404	NA	0.209955	A
2	68600000	68980000	0.217965	B	0.226767	B	0.221402	B
2	69000000	69160000	0.209753	B	0.215239	B	0.209003	B
2	69240000	69940000	0.246294	B	0.264292	B	0.249803	B
2	70240000	71180000	0.262175	B	0.269871	B	0.250309	B
2	71200000	72280000	0.269349	B	0.29476	B	0.264824	B
2	72280000	73320000	0.28954	B	0.279021	B	0.277626	B
2	73360000	74080000	0.250984	B	0.255471	B	0.23755	B
2	74100000	74960000	0.268817	B	0.280053	B	0.252714	B
2	74980000	75660000	0.248072	B	0.247429	B	0.2418	A
2	75680000	76100000	0.222925	B	0.215153	B	0.22398	A
2	76120000	76320000	0.2085	B	0.19651	B	0.207483	A
2	76420000	76620000	0.205424	B	0.197986	B	0.20929	A
2	76660000	77100000	0.233997	B	0.238815	B	0.223235	B
2	77120000	77660000	0.233458	B	0.243418	B	0.227164	B
2	77680000	78300000	0.253062	B	0.249568	B	0.24258	B
2	78320000	79200000	0.269842	B	0.277632	B	0.260628	B
2	79220000	79740000	0.257854	B	0.263413	B	0.255787	B
2	79940000	80580000	0.244014	B	0.24611	B	0.236353	B
2	80620000	80740000	0.177967	B	0.177774	B	0.185286	B
2	80840000	81160000	0.211426	B	0.21087	B	0.211406	A
2	81280000	83040000	0.294259	B	0.313887	B	0.281093	B
2	83060000	83520000	0.219161	B	0.220824	B	0.217688	B
2	83560000	83740000	0.185632	B	0.196017	B	0.188204	B
2	83760000	84260000	0.231518	B	0.234599	B	0.227193	NA
2	84300000	84680000	0.213257	B	0.218329	B	0.208965	B
2	84800000	85600000	0.244519	B	0.254815	B	0.238417	B
2	85940000	86680000	0.240288	B	0.253337	B	0.237456	B
2	86680000	87140000	0.225289	B	0.246174	B	0.216515	B
2	87140000	87820000	0.238368	B	0.252693	B	0.23446	B
2	87840000	88400000	0.240221	B	0.244408	B	0.23439	B
2	88420000	88520000	0.179066	B	0.17569	B	0.17999	A
2	88560000	88920000	0.217221	B	0.224611	B	0.21406	B
2	89080000	89740000	0.247306	B	0.235548	B	0.250239	A
2	89780000	90100000	0.228529	NA	0.207852	B	0.22865	A
2	90280000	90640000	0.226526	B	0.219212	B	0.223633	A
2	90680000	90860000	0.217692	B	0.198465	NA	0.212264	A
2	90920000	91820000	0.277272	B	0.272055	B	0.258777	NA
2	91980000	92560000	0.241358	B	0.256568	B	0.232321	B
2	92580000	93480000	0.260872	B	0.277709	B	0.251479	B
2	93640000	94220000	0.238576	B	0.248587	B	0.228544	B
2	94240000	94840000	0.245278	B	0.251671	B	0.234877	B
2	94860000	95560000	0.25621	B	0.268502	B	0.240652	B
2	95600000	96240000	0.253245	B	0.26365	B	0.239873	B
2	96260000	96560000	0.270295	NA	0.257324	B	0.240893	B
2	96600000	96960000	0.23535	B	0.231691	B	0.235074	A
2	97020000	97500000	0.226883	B	0.227463	B	0.244945	A
2	97520000	98060000	0.244271	B	0.241302	B	0.252612	A
2	98060000	98520000	0.241009	B	0.234309	NA	0.2505	A
2	98680000	98880000	0.21874	B	0.1989	B	0.215652	A
2	98900000	99540000	0.26303	B	0.254734	B	0.251527	A
2	99600000	100300000	0.252877	B	0.254004	B	0.239214	NA
2	100360000	101120000	0.250181	B	0.242835	B	0.242203	NA
2	101180000	101840000	0.251404	B	0.27314	B	0.247299	B
2	101860000	102180000	0.232498	NA	0.221193	B	0.222741	A
2	102200000	102420000	0.213219	B	0.212403	NA	0.228469	A
2	102500000	102860000	0.247901	B	0.236021	B	0.253924	A
2	102860000	103040000	0.219138	B	0.206461	B	0.224328	A
2	103440000	104160000	0.251911	B	0.264224	B	0.250281	NA
2	104180000	104500000	0.222263	B	0.225121	B	0.216717	B
2	104580000	105880000	0.291431	B	0.31326	B	0.27555	B
2	105920000	106320000	0.22497	B	0.241227	B	0.221926	B
2	106360000	106560000	0.211624	B	0.208841	B	0.207913	NA
2	106580000	106880000	0.217603	NA	0.227828	B	0.213934	B
2	106880000	107460000	0.239269	B	0.251755	B	0.233462	B
2	107500000	107980000	0.246724	B	0.244367	B	0.262369	A
2	108060000	108440000	0.244267	B	0.239834	B	0.242784	A
2	108480000	109520000	0.28296	B	0.294547	B	0.266022	B
2	109580000	109760000	0.208085	B	0.208983	B	0.200086	B
2	110020000	110360000	0.218467	B	0.225412	B	0.222226	B
2	110400000	111020000	0.243681	B	0.246956	B	0.236483	NA
2	111100000	111200000	0.189836	B	0.181346	B	0.188176	A
2	111220000	111580000	0.22495	B	0.215885	B	0.21727	NA
2	111620000	112100000	0.248612	B	0.244413	B	0.24032	A
2	112120000	112780000	0.254932	B	0.26001	B	0.250963	B
2	112840000	113320000	0.23922	B	0.244893	B	0.232979	NA
2	113380000	113840000	0.245292	B	0.247448	B	0.234029	B
2	113900000	114340000	0.237699	B	0.247389	B	0.232933	B
2	114360000	114820000	0.241649	B	0.252795	B	0.238595	B
2	114900000	115080000	0.216386	B	0.216854	NA	0.215588	A
2	115340000	115540000	0.228887	B	0.217462	NA	0.218441	A
2	115560000	115880000	0.233199	B	0.234391	NA	0.225599	A
2	115900000	116360000	0.242584	B	0.248518	NA	0.238319	NA
2	116460000	116760000	0.235444	B	0.228487	B	0.23205	A
2	116780000	117200000	0.236665	B	0.242155	B	0.233198	B
2	117340000	117640000	0.218195	B	0.226742	B	0.216706	B
2	117700000	117940000	0.207689	B	0.206836	B	0.213014	A
2	118040000	118220000	0.207964	NA	0.210383	NA	0.203548	NA
2	118260000	118640000	0.210333	B	0.22248	B	0.215544	B
2	118720000	120200000	0.302083	B	0.337262	B	0.298221	B
2	120280000	120660000	0.224839	B	0.243613	B	0.223594	B
2	120680000	120840000	0.201499	NA	0.198015	B	0.197551	A
2	120880000	121380000	0.239834	B	0.237132	B	0.236083	A
2	121440000	122360000	0.281332	B	0.301546	B	0.270597	B
2	122380000	122620000	0.208426	NA	0.211857	B	0.205902	B
2	122740000	122940000	0.206159	B	0.207594	B	0.214704	B
2	123120000	124180000	0.292805	B	0.311204	B	0.288511	B
2	124200000	124520000	0.220954	B	0.223565	B	0.223837	B
2	124780000	125740000	0.30949	B	0.307279	B	0.292534	A
2	125820000	125980000	0.227987	B	0.227864	NA	0.24444	A
2	126060000	126360000	0.254894	B	0.236045	B	0.255394	A
2	126400000	126720000	0.241929	B	0.240842	B	0.246503	A
2	126720000	127200000	0.274231	B	0.258186	B	0.277638	A
2	127220000	127380000	0.217845	NA	0.196005	B	0.225222	A
2	127400000	128280000	0.295896	B	0.285524	B	0.297053	A
2	128320000	128480000	0.250907	B	0.236063	B	0.245803	A
2	128660000	129040000	0.283261	B	0.280282	B	0.276283	A
2	129340000	129860000	0.273702	B	0.281206	B	0.251287	B
2	129980000	130500000	0.277854	B	0.276537	B	0.258273	A
2	130600000	131220000	0.540049	NA	0.520713	B	0.521629	A
2	131260000	131620000	0.250814	B	0.25415	B	0.243397	NA
2	131640000	132040000	0.255385	B	0.252928	B	0.239531	B
2	132080000	132420000	0.235898	B	0.234948	B	0.228297	B
2	132540000	134240000	0.314189	B	0.332478	B	0.304905	B
2	134260000	134760000	0.254606	B	0.265954	B	0.245027	B
2	134800000	135740000	0.278796	B	0.281463	B	0.282436	B
2	135760000	136240000	0.263235	B	0.25021	NA	0.261588	A
2	136260000	136380000	0.20111	B	0.198318	B	0.206929	A
2	136520000	136660000	0.212151	B	0.205379	A	0.223371	A
2	136680000	136980000	0.243335	B	0.227019	NA	0.245334	A
2	137000000	137920000	0.300969	B	0.29642	NA	0.310444	A
2	138160000	138460000	0.259358	B	0.249337	A	0.256446	A
2	138520000	138680000	0.251736	B	0.23564	NA	0.240052	A
2	138700000	138940000	0.250894	B	0.237304	NA	0.250704	A
2	138940000	139360000	0.272407	B	0.271821	NA	0.265485	A
2	139380000	139720000	0.246525	B	0.242745	NA	0.248714	A
2	139740000	140460000	0.306567	B	0.294155	NA	0.298988	A
2	140620000	140840000	0.237942	B	0.234815	B	0.24307	A
2	140860000	141340000	0.267461	B	0.26835	NA	0.258389	B
2	141420000	141700000	0.243569	NA	0.239995	NA	0.233728	B
2	141720000	142080000	0.255702	B	0.243308	NA	0.257156	A
2	142080000	142640000	0.298793	B	0.286558	NA	0.273439	NA
2	142700000	144260000	0.355648	B	0.373377	B	0.345256	B
2	144640000	145640000	0.313902	B	0.31816	NA	0.306843	B
2	145700000	146000000	0.278494	B	0.250338	A	0.263581	A
2	146020000	146320000	0.244643	B	0.232538	A	0.255251	A
2	146340000	148460000	0.371445	B	0.384739	NA	0.367611	B
2	148480000	149100000	0.329147	NA	0.309662	A	0.330273	NA
2	149200000	149682049	0.459867	A	0.429025	A	0.442224	A
3	0	760000	0.357257	A	0.345736	A	0.351789	NA
3	780000	1980000	0.411915	A	0.397146	A	0.394966	B
3	2000000	2460000	0.325207	A	0.317939	A	0.308924	A
3	2480000	3040000	0.350428	A	0.323914	A	0.326081	A
3	3480000	3920000	0.305786	A	0.288462	A	0.303996	A
3	3920000	4200000	0.296864	A	0.261637	A	0.293773	A
3	4220000	4460000	0.339907	A	0.286379	A	0.313581	A
3	4600000	5780000	0.379791	NA	0.383528	NA	0.37857	B
3	6320000	7440000	0.371941	B	0.389886	B	0.357351	B
3	7460000	8280000	0.331472	B	0.333988	NA	0.318965	B
3	8360000	8760000	0.284849	A	0.268179	A	0.281706	A
3	8780000	9240000	0.297045	A	0.291257	A	0.290546	B
3	9260000	10120000	0.320329	A	0.294262	A	0.315961	A
3	10380000	10520000	0.265512	A	0.235203	A	0.272252	A
3	10740000	11880000	0.353664	NA	0.348776	NA	0.358261	A
3	11980000	12320000	0.271548	A	0.266608	A	0.270527	B
3	12360000	12700000	0.267542	A	0.254553	A	0.257989	A
3	12700000	13260000	0.288711	A	0.284388	A	0.275742	B
3	13320000	13740000	0.273573	NA	0.275052	NA	0.26969	B
3	13760000	13920000	0.227036	A	0.217403	A	0.223453	B
3	14120000	14360000	0.248789	NA	0.243388	NA	0.242275	B
3	14380000	14740000	0.273844	A	0.262733	NA	0.260826	NA
3	14760000	15440000	0.299682	A	0.294023	A	0.293801	B
3	15480000	16100000	0.307262	A	0.288546	A	0.309245	A
3	16140000	16580000	0.312634	A	0.297948	A	0.312875	A
3	16600000	16980000	0.302349	A	0.284309	A	0.313711	A
3	17260000	17660000	0.284544	A	0.274765	A	0.311246	A
3	17680000	18100000	0.282393	A	0.271394	A	0.297607	A
3	18160000	18920000	0.307105	A	0.303986	A	0.329802	A
3	18960000	19540000	0.285304	NA	0.281034	A	0.275641	NA
3	19600000	20820000	0.319499	B	0.321986	B	0.307862	B
3	20860000	21120000	0.243331	A	0.244315	NA	0.235264	B
3	21140000	21280000	0.220471	A	0.218467	A	0.214896	A
3	21340000	21820000	0.27661	NA	0.280769	NA	0.266997	B
3	22020000	22260000	0.241634	A	0.230435	A	0.242349	A
3	22400000	22960000	0.270088	A	0.275154	A	0.264296	B
3	22960000	23140000	0.231375	A	0.22665	A	0.231909	A
3	23160000	23600000	0.265058	NA	0.276711	NA	0.273962	A
3	23620000	24200000	0.272296	NA	0.279568	B	0.277659	A
3	24240000	25260000	0.328651	B	0.319742	B	0.35418	A
3	25460000	25980000	0.253997	NA	0.257033	NA	0.256206	B
3	26000000	26300000	0.239581	B	0.241336	B	0.235151	B
3	26320000	26900000	0.25098	A	0.25331	A	0.271854	A
3	27060000	27460000	0.242356	A	0.238514	NA	0.266023	A
3	27480000	27820000	0.25609	NA	0.252641	B	0.281817	A
3	27920000	28800000	0.292286	B	0.303714	B	0.287382	B
3	28820000	29200000	0.247233	B	0.248398	B	0.245289	NA
3	29200000	29620000	0.25427	B	0.260332	B	0.254967	B
3	29640000	30320000	0.281532	NA	0.283445	B	0.282645	NA
3	30420000	30960000	0.302683	NA	0.303806	NA	0.316693	A
3	31140000	31740000	0.282962	A	0.279643	B	0.300336	A
3	31800000	32120000	0.241029	A	0.239399	A	0.263365	A
3	32140000	32380000	0.227965	NA	0.225142	B	0.241421	A
3	32400000	33240000	0.29079	B	0.296481	B	0.277305	B
3	33260000	33660000	0.24712	B	0.258277	B	0.244474	B
3	33780000	34040000	0.231161	NA	0.232819	B	0.231124	A
3	34060000	34820000	0.284802	B	0.290719	B	0.282378	B
3	34880000	35300000	0.253823	B	0.254995	B	0.246153	B
3	35420000	35780000	0.233905	B	0.242696	B	0.232988	B
3	36000000	36420000	0.23188	B	0.233797	A	0.236594	B
3	36500000	37380000	0.293379	B	0.309926	B	0.28503	B
3	37400000	37800000	0.237345	B	0.249382	B	0.240047	B
3	37940000	38100000	0.209427	A	0.209255	A	0.226434	A
3	38180000	38600000	0.265384	NA	0.256847	NA	0.278942	A
3	38660000	38880000	0.228224	A	0.229338	B	0.237593	B
3	38940000	39220000	0.239801	B	0.242272	B	0.249055	A
3	39240000	39740000	0.270315	B	0.276971	B	0.275017	A
3	39760000	40080000	0.240791	A	0.23631	A	0.258653	A
3	40180000	40560000	0.250793	A	0.24949	A	0.254843	A
3	40780000	41200000	0.250678	NA	0.251994	NA	0.256594	B
3	41240000	41580000	0.231595	B	0.232551	NA	0.232971	B
3	41620000	41940000	0.251017	NA	0.270964	NA	0.229833	B
3	42160000	42540000	0.238782	A	0.242816	NA	0.241306	A
3	42680000	42940000	0.224304	A	0.232592	NA	0.227437	B
3	43160000	43440000	0.222123	B	0.223653	A	0.22103	NA
3	43460000	45200000	0.329663	B	0.345546	B	0.31834	B
3	45240000	45480000	0.22677	NA	0.237408	B	0.22269	NA
3	45740000	45980000	0.240083	A	0.252171	B	0.239704	A
3	46020000	46640000	0.272419	NA	0.265505	B	0.252376	NA
3	46720000	47060000	0.254124	B	0.258976	B	0.236287	B
3	47100000	47260000	0.219975	B	0.220045	B	0.208095	B
3	47300000	47860000	0.274013	B	0.27931	B	0.258972	B
3	47900000	48240000	0.239377	A	0.236436	A	0.251185	A
3	48340000	48540000	0.215266	A	0.217066	A	0.220383	A
3	48560000	48740000	0.221475	A	0.212755	A	0.225053	A
3	48740000	48960000	0.220012	A	0.215431	A	0.233818	A
3	48980000	49440000	0.253034	NA	0.252173	NA	0.256927	A
3	49780000	50140000	0.245823	B	0.242921	NA	0.232701	B
3	50160000	50380000	0.223632	A	0.223221	NA	0.221116	A
3	50460000	50700000	0.22153	A	0.221154	NA	0.22142	A
3	50720000	51600000	0.297765	B	0.288429	B	0.278449	NA
3	51640000	51940000	0.246006	A	0.245629	B	0.262581	A
3	51960000	52320000	0.24245	A	0.244558	B	0.250197	A
3	52380000	52920000	0.262752	NA	0.266832	B	0.261959	A
3	52960000	53300000	0.235569	B	0.238605	B	0.234918	B
3	53300000	54100000	0.307767	B	0.31084	B	0.287928	B
3	54120000	54600000	0.244177	B	0.240225	B	0.246083	A
3	54640000	55020000	0.248072	A	0.237477	A	0.251186	A
3	55040000	55260000	0.225531	A	0.218296	A	0.226227	A
3	55320000	55660000	0.256659	NA	0.250222	B	0.25601	A
3	55760000	55860000	0.194631	A	0.191951	B	0.202783	A
3	55900000	56360000	0.273409	NA	0.254246	B	0.278579	A
3	56480000	56860000	0.248789	B	0.242682	NA	0.25215	A
3	57060000	57280000	0.217857	A	0.220452	NA	0.22795	A
3	57300000	57540000	0.219365	A	0.222181	NA	0.222998	A
3	57680000	58040000	0.244212	NA	0.240092	NA	0.232839	NA
3	58100000	58620000	0.260105	B	0.266655	B	0.247464	B
3	58640000	59140000	0.255827	B	0.265411	B	0.243793	B
3	59160000	59820000	0.256243	B	0.266804	B	0.256236	A
3	59920000	60120000	0.221681	A	0.224776	A	0.209777	NA
3	60260000	61020000	0.262946	B	0.268483	B	0.254191	B
3	61060000	61260000	0.214722	B	0.212526	B	0.205125	B
3	61420000	61860000	0.25407	B	0.25799	B	0.241836	NA
3	61900000	62980000	0.290263	B	0.292093	B	0.270028	B
3	63040000	63320000	0.208155	A	0.196709	A	0.203207	NA
3	63340000	63640000	0.236699	NA	0.231988	NA	0.223321	B
3	64040000	64820000	0.283562	B	0.285804	B	0.261569	B
3	64880000	65780000	0.304494	B	0.30538	B	0.289036	NA
3	65840000	66220000	0.261529	A	0.252683	NA	0.267562	A
3	66300000	66540000	0.24856	A	0.240635	B	0.248815	A
3	66600000	67100000	0.24633	A	0.24826	B	0.250471	A
3	67120000	67580000	0.241771	A	0.228805	A	0.252053	A
3	67620000	67980000	0.238892	A	0.229232	A	0.232569	A
3	68060000	68240000	0.20242	A	0.195142	A	0.202639	B
3	68260000	68720000	0.246006	NA	0.250426	B	0.24925	NA
3	68900000	69020000	0.185861	B	0.1865	B	0.188032	B
3	69040000	69400000	0.219426	B	0.231655	B	0.217775	B
3	69420000	70820000	0.302152	B	0.326269	B	0.285492	B
3	70840000	71260000	0.225508	B	0.228448	B	0.217941	B
3	71280000	71480000	0.202887	NA	0.200131	NA	0.198939	NA
3	71580000	72580000	0.270319	B	0.285185	B	0.265351	B
3	72820000	73240000	0.240649	B	0.256393	B	0.229383	B
3	73320000	75100000	0.329366	B	0.362599	B	0.321326	B
3	75120000	75420000	0.230194	A	0.22919	A	0.23514	A
3	75500000	75860000	0.243066	A	0.229235	A	0.24665	A
3	75900000	76320000	0.245819	A	0.232296	A	0.236394	NA
3	76320000	76600000	0.23606	A	0.221511	A	0.223605	A
3	76600000	76880000	0.22694	A	0.219121	A	0.216927	B
3	76920000	77460000	0.249775	A	0.251446	A	0.241922	B
3	77520000	77940000	0.241168	A	0.245489	A	0.241658	A
3	77980000	78260000	0.244468	A	0.233543	A	0.23289	A
3	78320000	79200000	0.300517	NA	0.295425	NA	0.290242	A
3	79300000	79660000	0.244159	A	0.235158	A	0.234042	A
3	79680000	80760000	0.294494	NA	0.292709	NA	0.277369	B
3	80780000	81380000	0.261143	NA	0.264293	A	0.275506	A
3	81540000	81940000	0.234571	B	0.2389	A	0.235912	A
3	82120000	82520000	0.230488	NA	0.235158	A	0.228691	B
3	82540000	82840000	0.214465	A	0.21605	A	0.211263	NA
3	82900000	83540000	0.24606	B	0.250113	B	0.239735	B
3	83560000	85520000	0.328458	B	0.359776	B	0.314576	B
3	85560000	86060000	0.229373	B	0.231577	B	0.223029	B
3	86080000	86700000	0.261217	NA	0.249821	A	0.246877	B
3	87040000	87180000	0.198913	A	0.192277	A	0.200014	A
3	87200000	87560000	0.226479	B	0.224141	NA	0.229698	NA
3	87600000	88160000	0.252508	B	0.254495	B	0.256672	B
3	88180000	88340000	0.214463	A	0.206368	A	0.223699	A
3	88440000	88700000	0.233514	A	0.225036	A	0.230544	A
3	88720000	89140000	0.244016	B	0.24586	B	0.229444	B
3	89160000	89640000	0.24844	B	0.260586	B	0.242546	B
3	89660000	90780000	0.304219	B	0.322843	B	0.289822	B
3	90820000	91000000	0.203947	NA	0.198093	NA	0.20383	B
3	91020000	91380000	0.23558	B	0.250263	B	0.230924	B
3	91420000	91840000	0.247461	NA	0.239684	NA	0.240529	B
3	92120000	92840000	0.289838	B	0.290344	B	0.270226	B
3	93040000	93760000	0.281752	B	0.279425	B	0.263528	B
3	93800000	95000000	0.317425	B	0.335971	B	0.325953	B
3	95080000	95920000	0.316058	NA	0.320856	NA	0.307308	NA
3	95940000	96120000	0.227393	A	0.221067	A	0.228876	A
3	96240000	96480000	0.247837	A	0.229277	A	0.253737	A
3	96500000	96920000	0.276097	A	0.263817	A	0.267864	A
3	96940000	97460000	0.274386	A	0.250014	A	0.269051	A
3	97480000	98020000	0.290434	NA	0.272439	A	0.278198	NA
3	98020000	98920000	0.312582	B	0.323606	NA	0.28953	B
3	98980000	99600000	0.291607	B	0.292811	A	0.28167	B
3	99640000	100180000	0.314798	A	0.309504	A	0.290288	B
3	100200000	100420000	0.233786	NA	0.228815	A	0.227505	B
3	100460000	101360000	0.298014	B	0.308335	B	0.30355	B
3	101400000	101580000	0.230504	A	0.215194	A	0.242009	A
3	101600000	101900000	0.271719	A	0.248136	A	0.26213	A
3	101940000	102300000	0.248862	B	0.251461	B	0.243515	B
3	102320000	103520000	0.328958	B	0.347887	B	0.314079	B
3	103560000	104000000	0.277995	A	0.258799	A	0.268877	A
3	104020000	104300000	0.264794	A	0.246557	A	0.273223	A
3	104540000	105000000	0.315535	A	0.288438	A	0.323845	A
3	105020000	105660000	0.322566	A	0.297601	A	0.314751	A
3	105800000	106040000	0.262323	A	0.230435	A	0.258871	A
3	106060000	106340000	0.25601	A	0.247131	A	0.259104	A
3	106360000	106700000	0.258535	A	0.257087	A	0.256273	A
3	106720000	107160000	0.267895	A	0.260577	A	0.263364	NA
3	107160000	107400000	0.280377	A	0.248195	A	0.248168	A
3	107620000	108780000	0.339043	NA	0.333817	B	0.32452	B
3	108860000	109700000	0.333337	A	0.324268	A	0.327319	A
3	109720000	110060000	0.289483	A	0.25739	A	0.278106	A
3	110080000	110838418	0.333166	A	0.308016	A	0.323441	A
4	0	600000	0.418941	A	0.351359	A	0.428127	A
4	600000	1100000	0.412818	A	0.370716	A	0.404911	A
4	1160000	1580000	0.371084	A	0.326769	A	0.383519	A
4	1600000	1900000	0.406365	A	0.361403	A	0.409085	A
4	1940000	2480000	0.395856	A	0.364922	A	0.394936	A
4	2500000	2900000	0.344445	A	0.326133	A	0.350596	A
4	3040000	3320000	0.313214	A	0.297205	A	0.311271	A
4	3480000	3600000	0.304234	A	0.262172	A	0.285505	A
4	3600000	3960000	0.312395	A	0.293577	A	0.318573	A
4	3980000	4280000	0.302243	A	0.278763	A	0.308685	A
4	4380000	5160000	0.311475	NA	0.319161	B	0.316525	B
4	5180000	6120000	0.348362	B	0.3618	B	0.347257	B
4	6160000	6960000	0.320793	B	0.319821	B	0.320641	B
4	7020000	8080000	0.33915	B	0.355669	B	0.346517	B
4	8160000	8680000	0.308514	B	0.305754	B	0.296157	B
4	8720000	9000000	0.281703	B	0.283562	A	0.267254	B
4	9040000	9400000	0.282652	NA	0.28291	A	0.271184	B
4	9440000	9580000	0.256996	A	0.245305	A	0.256428	A
4	9600000	10480000	0.338536	B	0.339464	A	0.328125	B
4	10500000	10960000	0.276297	A	0.267179	A	0.274109	B
4	11300000	12220000	0.324641	A	0.302058	A	0.321329	A
4	12320000	12580000	0.286865	A	0.266975	A	0.27017	A
4	12600000	12860000	0.284232	A	0.257941	A	0.263766	A
4	12960000	13340000	0.295358	A	0.276803	A	0.276455	A
4	13380000	13600000	0.262091	A	0.252265	A	0.261222	A
4	13620000	14120000	0.299207	A	0.285995	A	0.311345	A
4	14160000	14320000	0.253813	A	0.248815	A	0.260359	A
4	14360000	15680000	0.356833	B	0.370861	NA	0.344191	B
4	15700000	16400000	0.316282	B	0.344417	A	0.317069	B
4	16780000	17320000	0.307274	A	0.301254	A	0.291796	NA
4	17400000	17680000	0.273712	A	0.25811	A	0.265002	A
4	17720000	18080000	0.302696	A	0.280869	A	0.295471	A
4	18080000	18740000	0.326304	A	0.324118	NA	0.31868	NA
4	18740000	18860000	0.362517	B	0.421351	B	0.400069	B
4	18880000	19020000	0.000564515	B	0.000661094	B	0.000698559	B
4	19040000	19140000	0.000423281	B	0.00049573	B	0.000523822	B
4	19160000	20280000	0.339741	A	0.35167	NA	0.328005	B
4	20320000	20620000	0.246279	A	0.239558	A	0.242892	B
4	20640000	20940000	0.290946	B	0.300226	A	0.284997	B
4	20960000	21760000	0.292118	B	0.304024	NA	0.294079	B
4	21800000	22260000	0.255908	A	0.254337	A	0.264328	A
4	22300000	23140000	0.302683	B	0.307686	B	0.287527	B
4	23160000	23420000	0.237981	B	0.242915	B	0.232574	B
4	23440000	23800000	0.24097	B	0.242291	B	0.238265	B
4	23940000	24240000	0.232119	NA	0.230246	B	0.231665	B
4	24280000	24920000	0.272132	B	0.30432	B	0.273064	B
4	25000000	25560000	0.254284	NA	0.245764	NA	0.249909	A
4	25600000	26840000	0.296028	B	0.314435	B	0.293166	B
4	26860000	28500000	0.32897	B	0.359275	B	0.321476	B
4	28520000	29200000	0.269068	B	0.279227	B	0.264297	B
4	29340000	29600000	0.264081	A	0.24093	A	0.254095	A
4	29660000	29900000	0.218563	A	0.217615	A	0.231909	A
4	29920000	30400000	0.268749	NA	0.264958	A	0.268943	B
4	30420000	30620000	0.231677	A	0.227598	A	0.233786	A
4	30680000	31000000	0.248606	A	0.253505	NA	0.244267	B
4	31040000	31360000	0.256665	A	0.244211	NA	0.256287	A
4	31380000	31740000	0.246803	A	0.241545	B	0.246481	NA
4	31760000	31960000	0.22969	A	0.219851	B	0.234608	A
4	32040000	32800000	0.296853	NA	0.291385	B	0.289223	NA
4	32860000	33220000	0.260778	B	0.258484	B	0.256509	B
4	33240000	33820000	0.28709	A	0.282858	NA	0.293161	A
4	33840000	34440000	0.276401	A	0.263463	A	0.299577	A
4	34500000	34700000	0.254697	A	0.23649	A	0.264609	A
4	34740000	35040000	0.250843	A	0.235287	A	0.254881	A
4	35060000	35220000	0.225744	A	0.213489	A	0.229864	A
4	35240000	35660000	0.230185	B	0.235538	B	0.232343	B
4	35680000	37080000	0.308499	B	0.341971	B	0.304558	B
4	37300000	37680000	0.246462	B	0.251271	A	0.234204	B
4	37720000	37960000	0.235547	A	0.233489	A	0.230748	A
4	38040000	38460000	0.259685	A	0.255583	A	0.250266	A
4	38660000	39100000	0.261555	A	0.246951	A	0.252548	A
4	39100000	39300000	0.208873	A	0.213028	A	0.208701	B
4	39320000	39720000	0.238322	A	0.235034	A	0.252253	A
4	39820000	40460000	0.25215	B	0.267952	B	0.254317	B
4	40460000	40940000	0.245875	B	0.271167	B	0.242297	B
4	40960000	42240000	0.29746	B	0.325065	B	0.288624	B
4	42280000	43140000	0.279166	B	0.302995	B	0.269674	B
4	43340000	43700000	0.228633	B	0.239647	NA	0.229152	B
4	43720000	44100000	0.263291	B	0.277716	B	0.257789	B
4	44140000	44380000	0.220923	B	0.232766	NA	0.217748	B
4	44400000	44680000	0.225122	A	0.238604	A	0.225994	B
4	44920000	45480000	0.25104	A	0.249262	A	0.250446	B
4	45680000	46340000	0.281667	A	0.276647	A	0.279321	A
4	46540000	46820000	0.238549	A	0.242731	A	0.234147	B
4	46840000	47020000	0.243007	A	0.23727	A	0.22934	A
4	47040000	47840000	0.289013	NA	0.299536	B	0.275137	B
4	47860000	49180000	0.319782	NA	0.327741	NA	0.301543	B
4	49280000	49500000	0.247174	A	0.225376	A	0.251837	A
4	49620000	49880000	0.264981	A	0.231962	A	0.270684	A
4	50000000	50440000	0.263776	A	0.245653	A	0.260608	A
4	50460000	50720000	0.250422	A	0.249769	A	0.244472	A
4	51000000	51620000	0.293956	A	0.29004	A	0.272237	B
4	51780000	52640000	0.286405	B	0.306648	NA	0.290921	B
4	52660000	53020000	0.260446	A	0.258859	A	0.253283	A
4	53040000	53560000	0.270068	A	0.267068	A	0.282014	A
4	53580000	53940000	0.243516	A	0.236277	A	0.247456	A
4	54000000	54540000	0.262401	A	0.259115	A	0.258706	NA
4	54540000	54960000	0.245342	A	0.240027	A	0.260511	A
4	55060000	55760000	0.264538	B	0.276921	B	0.261915	B
4	55780000	56220000	0.238607	B	0.241683	B	0.233488	B
4	56240000	56920000	0.258073	B	0.269826	B	0.25683	NA
4	57240000	57800000	0.246709	B	0.251841	A	0.251024	B
4	57820000	58220000	0.241989	A	0.230943	A	0.237386	NA
4	58260000	58620000	0.260879	A	0.243539	A	0.2426	NA
4	58640000	58820000	0.22259	A	0.216135	A	0.214875	B
4	58840000	59640000	0.294947	NA	0.306517	A	0.282182	B
4	59660000	59960000	0.238151	A	0.230358	A	0.238443	A
4	60140000	60760000	0.289674	A	0.271064	A	0.276858	A
4	60800000	61000000	0.23661	A	0.224351	A	0.241838	A
4	61020000	61320000	0.253074	A	0.241478	A	0.244309	A
4	61400000	61720000	0.244065	B	0.247164	NA	0.235681	B
4	61740000	62800000	0.318903	B	0.335983	B	0.300837	B
4	62820000	63020000	0.215836	A	0.214242	A	0.229367	A
4	63340000	64300000	0.296893	B	0.321345	B	0.282472	B
4	64320000	64760000	0.23879	B	0.245836	B	0.24283	A
4	65000000	65400000	0.235056	A	0.233641	A	0.242512	A
4	65420000	66160000	0.283747	A	0.279913	A	0.300709	A
4	66560000	66820000	0.232081	NA	0.237625	NA	0.22812	A
4	66840000	67600000	0.288184	B	0.293471	B	0.280362	B
4	67620000	68060000	0.258547	B	0.26393	NA	0.245429	B
4	68080000	68280000	0.21848	B	0.231295	A	0.217093	B
4	68460000	68800000	0.243571	A	0.25003	A	0.242746	A
4	68820000	69020000	0.238921	A	0.2347	A	0.234729	A
4	69040000	69520000	0.276792	A	0.262292	A	0.2798	A
4	69560000	69720000	0.2296	A	0.221572	A	0.229933	A
4	69860000	70180000	0.233137	NA	0.235419	B	0.225332	B
4	70200000	71880000	0.342547	B	0.361703	B	0.321768	B
4	71900000	73060000	0.310364	B	0.341132	B	0.297346	B
4	73080000	73380000	0.252364	A	0.237522	NA	0.24235	A
4	73580000	74400000	0.295732	B	0.304864	B	0.284463	B
4	74400000	74720000	0.235893	B	0.241597	B	0.234434	B
4	74800000	75680000	0.306443	B	0.309449	B	0.301478	B
4	75700000	75900000	0.22412	NA	0.227067	NA	0.221846	NA
4	76000000	76420000	0.260984	NA	0.26325	A	0.266684	A
4	76440000	76660000	0.230144	A	0.235154	A	0.241558	A
4	76740000	77380000	0.289198	B	0.309279	A	0.288404	B
4	77400000	77700000	0.253898	NA	0.270319	A	0.248589	NA
4	77740000	78260000	0.288164	B	0.293674	A	0.283294	NA
4	78280000	78520000	0.241315	A	0.244027	A	0.245145	A
4	78580000	79200000	0.280728	B	0.283038	NA	0.28094	B
4	79320000	79760000	0.270094	A	0.264741	A	0.265105	NA
4	79940000	80520000	0.294804	B	0.299439	A	0.295529	A
4	80540000	80960000	0.264369	NA	0.252888	A	0.257742	A
4	81020000	81880000	0.315587	B	0.315038	B	0.313334	B
4	81900000	82120000	0.240276	B	0.235034	A	0.239632	NA
4	82300000	83320000	0.340564	A	0.326462	A	0.340939	A
4	83340000	83920000	0.325845	A	0.315805	A	0.318805	A
4	83960000	84160000	0.262155	A	0.243046	A	0.256048	A
4	84160000	84440000	0.26873	A	0.255289	A	0.253567	NA
4	84480000	84900000	0.293475	A	0.272999	A	0.30672	A
4	84940000	85480000	0.306284	A	0.269955	A	0.305228	A
4	85620000	86000000	0.393626	NA	0.381315	NA	0.346447	B
4	86200000	87720000	0.373142	B	0.373968	B	0.365417	B
4	87740000	88420000	0.310576	B	0.322102	B	0.305344	B
4	88440000	88680000	0.258958	A	0.241266	A	0.268982	A
4	88720000	89140000	0.285934	A	0.286101	NA	0.292492	A
4	89160000	89660000	0.295732	A	0.292443	NA	0.308586	A
4	89680000	89820000	0.256439	A	0.241846	A	0.260135	A
4	89900000	90700000	0.360625	A	0.358885	A	0.37202	A
4	90720000	90940000	0.428743	A	0.337322	A	0.413764	A
4	90940000	91315245	0.503067	A	0.45341	A	0.471479	A
5	0	680000	0.509096	A	0.437171	A	0.517041	A
5	700000	1220000	0.361239	A	0.342287	A	0.372663	A
5	1240000	1660000	0.342538	B	0.352561	A	0.337285	B
5	1700000	2380000	0.342423	A	0.328118	A	0.333863	NA
5	2400000	3000000	0.352212	B	0.354424	B	0.333181	B
5	3020000	3940000	0.323523	B	0.352901	B	0.339018	B
5	3980000	4760000	0.335615	B	0.349101	B	0.333807	B
5	4800000	5080000	0.289068	B	0.276088	NA	0.271761	B
5	5140000	5840000	0.321924	B	0.321601	B	0.316591	B
5	5940000	6100000	0.46808	B	0.499753	B	0.456585	B
5	6120000	7100000	0.350812	B	0.375513	B	0.365528	B
5	7100000	7320000	0.257077	B	0.252714	A	0.26184	NA
5	7360000	7560000	0.261046	B	0.273275	NA	0.259145	B
5	7620000	7780000	0.252338	A	0.255203	A	0.252449	A
5	7800000	7960000	0.253778	A	0.267095	A	0.258863	A
5	7960000	8420000	0.311377	A	0.307781	A	0.323548	A
5	8440000	9020000	0.331675	A	0.334408	NA	0.322523	NA
5	9040000	9740000	0.324667	A	0.319047	A	0.352053	A
5	9820000	10000000	0.276155	A	0.274957	NA	0.269988	A
5	10040000	10460000	0.292237	B	0.310126	NA	0.295788	B
5	10480000	10920000	0.277167	B	0.284919	A	0.28406	NA
5	10940000	11780000	0.352665	B	0.361984	B	0.342066	B
5	11800000	12000000	0.252625	B	0.252624	A	0.244719	B
5	12060000	12700000	0.295274	B	0.295694	A	0.297651	B
5	12780000	13060000	0.272647	A	0.266338	A	0.27815	A
5	13080000	13380000	0.28821	A	0.283427	A	0.299948	A
5	13400000	13700000	0.278123	A	0.27135	A	0.305709	A
5	13900000	14220000	0.297611	A	0.271511	A	0.301284	A
5	14400000	14860000	0.302072	NA	0.289284	A	0.28101	B
5	14880000	15140000	0.280899	B	0.278752	A	0.271652	B
5	15360000	15920000	0.319319	A	0.305059	A	0.309304	A
5	16100000	16920000	0.334867	A	0.316862	A	0.368793	A
5	16980000	17200000	0.519218	NA	0.511382	B	0.501555	NA
5	17340000	17820000	0.31886	A	0.302672	A	0.312917	A
5	17860000	18140000	0.251608	A	0.244355	A	0.249286	NA
5	18160000	18700000	0.285063	A	0.29062	A	0.272943	B
5	18740000	18980000	0.238217	B	0.239878	A	0.243953	NA
5	19000000	19380000	0.255656	B	0.259994	B	0.258757	B
5	19400000	19740000	0.245966	B	0.250072	B	0.25242	A
5	19760000	21140000	0.339205	B	0.373271	B	0.326054	B
5	21160000	21680000	0.267268	B	0.2803	B	0.261497	B
5	21700000	21840000	0.217764	B	0.213702	A	0.21893	NA
5	21960000	22580000	0.267738	A	0.269878	A	0.278628	A
5	22600000	22980000	0.266624	B	0.272942	NA	0.264803	B
5	23160000	23360000	0.248149	A	0.253926	A	0.24668	B
5	23380000	23700000	0.295214	A	0.29615	NA	0.288505	A
5	23700000	23900000	0.275379	A	0.272085	NA	0.299688	A
5	23960000	24160000	0.279168	A	0.274685	NA	0.30179	A
5	24180000	24500000	0.290141	A	0.279357	NA	0.299443	A
5	24520000	24720000	0.264606	A	0.261651	NA	0.291127	A
5	24840000	25340000	0.286757	A	0.282763	NA	0.290641	A
5	25360000	25820000	0.277433	NA	0.277809	NA	0.279299	B
5	25940000	26260000	0.273191	A	0.284336	B	0.275806	A
5	26300000	26640000	0.290828	A	0.298259	B	0.302647	A
5	26680000	26960000	0.292226	A	0.296722	B	0.272396	B
5	27020000	27160000	0.251661	A	0.260282	B	0.245061	B
5	27180000	27500000	0.292632	A	0.288261	B	0.280091	A
5	27540000	28300000	0.318304	A	0.329516	B	0.32079	A
5	28340000	28500000	0.249891	A	0.255001	B	0.284528	A
5	28520000	29000000	0.32505	A	0.323564	B	0.363554	A
5	29480000	29760000	0.252421	A	0.258056	B	0.254923	A
5	29780000	30220000	0.281709	B	0.29569	B	0.285878	A
5	30240000	30640000	0.260524	B	0.273103	B	0.255216	B
5	30660000	30840000	0.22327	B	0.226952	NA	0.213771	B
5	30840000	31120000	0.226	B	0.230344	B	0.229023	B
5	31140000	32400000	0.328957	B	0.350609	B	0.323454	B
5	32420000	32800000	0.245784	B	0.250764	B	0.236374	B
5	32860000	33700000	0.296875	B	0.322147	B	0.286269	B
5	33720000	34340000	0.275839	B	0.284297	B	0.264943	B
5	34380000	35060000	0.286494	B	0.286407	B	0.286312	NA
5	35120000	36140000	0.324941	B	0.336547	B	0.327303	B
5	36320000	36580000	0.240389	A	0.25219	A	0.246745	A
5	36600000	36900000	0.243901	B	0.256121	NA	0.24452	B
5	36920000	37180000	0.238577	B	0.246826	A	0.233942	B
5	37180000	37400000	0.237213	B	0.241712	A	0.230118	B
5	37440000	37800000	0.263572	B	0.281884	NA	0.25916	B
5	37940000	38360000	0.278452	A	0.319079	NA	0.299541	A
5	38380000	39060000	0.313303	A	0.306137	A	0.324951	A
5	39120000	39380000	0.283238	A	0.263461	NA	0.283731	A
5	39560000	40100000	0.28893	B	0.297575	B	0.281919	B
5	40120000	40680000	0.293197	B	0.295773	B	0.285289	B
5	40680000	41000000	0.247816	B	0.252883	B	0.246087	B
5	41040000	41180000	0.219971	A	0.210111	A	0.225966	A
5	41180000	43080000	0.377822	B	0.389308	B	0.379075	B
5	43100000	43300000	0.236384	B	0.244797	B	0.2289	B
5	43340000	43540000	0.240875	B	0.260877	B	0.239737	B
5	43560000	43960000	0.280715	A	0.281842	NA	0.280725	NA
5	44020000	44500000	0.284449	A	0.277288	A	0.294972	A
5	44580000	45060000	0.294071	A	0.2907	A	0.293434	A
5	45080000	45260000	0.265743	A	0.26379	A	0.263312	A
5	45360000	45620000	0.264233	NA	0.273142	A	0.259959	B
5	45880000	46200000	0.262165	B	0.272824	A	0.250495	NA
5	46260000	46660000	0.268438	NA	0.266717	A	0.264831	B
5	46700000	48160000	0.372781	B	0.400025	B	0.358709	B
5	48200000	48700000	0.306824	A	0.299197	A	0.297149	A
5	48780000	49140000	0.282763	B	0.292168	NA	0.27609	B
5	49140000	49660000	0.312541	NA	0.318269	A	0.298093	NA
5	49880000	50600000	0.334695	A	0.337507	A	0.357761	A
5	50840000	51680000	0.343865	B	0.350816	NA	0.343784	B
5	51700000	51920000	0.25784	A	0.272569	A	0.269977	A
5	52000000	52160000	0.248148	A	0.245957	A	0.262675	A
5	52180000	52520000	0.289041	A	0.278496	A	0.292234	NA
5	52540000	53000000	0.32247	A	0.302508	A	0.311904	A
5	53160000	53480000	0.312865	A	0.287469	A	0.291735	A
5	53580000	54140000	0.335857	A	0.30059	A	0.307524	B
5	54180000	54820000	0.327766	A	0.2956	A	0.310451	A
5	54840000	55120000	0.292231	A	0.272344	A	0.274048	B
5	55140000	55380000	0.296289	A	0.28636	A	0.284395	A
5	55500000	55720000	0.296487	A	0.26259	A	0.263027	B
5	55740000	56120000	0.317962	A	0.306946	A	0.292543	B
5	56140000	56320000	0.285204	A	0.268794	A	0.273816	A
5	56340000	56640000	0.300353	A	0.268563	A	0.294986	A
5	56680000	57760000	0.409091	B	0.407928	A	0.374094	B
5	57780000	58340000	0.363099	A	0.323144	A	0.370035	A
5	58360000	58480000	0.325545	A	0.285589	A	0.307913	A
5	58540000	58940000	0.356291	A	0.328685	A	0.335093	A
5	59040000	59809098	0.408089	A	0.374208	A	0.375674	B
6	720000	1640000	0.483339	NA	0.473038	NA	0.470262	NA
6	1660000	3180000	0.455198	B	0.470734	A	0.440168	B
6	3200000	3300000	0.28726	B	0.276683	A	0.270259	B
6	3500000	3740000	0.287157	B	0.275109	A	0.273246	B
6	3760000	5120000	0.413176	B	0.438462	B	0.400051	B
6	5160000	5520000	0.317111	B	0.317001	A	0.298172	B
6	5540000	5800000	0.283831	B	0.285728	A	0.274508	B
6	6000000	7340000	0.399952	B	0.398096	NA	0.378767	B
6	7500000	8440000	0.379599	B	0.4169	B	0.368067	B
6	8460000	8900000	0.325182	B	0.313023	A	0.328006	NA
6	8940000	9440000	0.333966	B	0.335642	A	0.327537	NA
6	9460000	9920000	0.337098	NA	0.333907	A	0.315184	B
6	10000000	10280000	0.327188	A	0.304058	A	0.325109	A
6	10480000	11160000	0.382524	NA	0.372154	A	0.404582	A
6	11160000	11860000	0.40251	A	0.379854	A	0.391916	NA
6	11900000	12200000	0.355561	A	0.329358	A	0.363875	A
6	12300000	12700000	0.335051	A	0.321241	A	0.342693	A
6	12720000	12920000	0.50772	A	0.502362	B	0.440423	A
6	12940000	13060000	0.262719	B	0.268032	A	0.28888	A
6	13100000	13980000	0.376796	A	0.387742	B	0.381548	A
6	14140000	14480000	0.305883	B	0.323744	B	0.302442	B
6	14520000	15660000	0.376288	B	0.407641	B	0.372596	B
6	15740000	16200000	0.32031	B	0.329411	NA	0.343142	A
6	16240000	16780000	0.33635	A	0.335943	A	0.370679	A
6	16840000	17020000	0.287962	A	0.310055	NA	0.323813	A
6	17040000	17360000	0.324759	A	0.323619	A	0.343692	A
6	17400000	17760000	0.335835	A	0.31282	A	0.326259	A
6	17840000	18260000	0.325011	B	0.310733	A	0.310855	B
6	18400000	18600000	0.29188	B	0.264275	A	0.28078	B
6	18640000	19240000	0.338453	NA	0.319353	A	0.308538	B
6	19280000	19600000	0.32397	A	0.307636	A	0.286621	B
6	19600000	20240000	0.38117	A	0.36342	NA	0.352654	A
6	20280000	20780000	0.374465	A	0.368914	B	0.358171	A
6	20960000	21380000	0.339003	A	0.331323	A	0.326479	B
6	21400000	21620000	0.292485	NA	0.301823	A	0.293132	A
6	21700000	22020000	0.309632	A	0.32955	B	0.320321	A
6	22040000	22520000	0.332172	B	0.353441	B	0.321163	B
6	22540000	23040000	0.327257	B	0.346162	NA	0.326064	B
6	23320000	23640000	0.377077	A	0.349609	NA	0.39247	A
6	23640000	24460000	0.387318	A	0.352721	A	0.430991	A
6	24580000	25240000	0.318671	B	0.312769	A	0.338342	NA
6	25260000	26140000	0.350052	B	0.378005	B	0.349569	B
6	26160000	26760000	0.315401	B	0.333297	NA	0.318167	B
6	26840000	27040000	0.266547	B	0.260556	A	0.286601	A
6	27060000	27580000	0.329324	B	0.31992	A	0.327252	NA
6	27700000	28420000	0.356573	NA	0.369612	A	0.366401	A
6	28460000	28780000	0.298174	NA	0.31273	A	0.303832	A
6	28800000	29140000	0.298233	B	0.314648	A	0.300462	B
6	29180000	29760000	0.338793	B	0.357965	A	0.337228	B
6	29780000	30040000	0.280188	B	0.282618	A	0.272003	B
6	30140000	30660000	0.34669	B	0.330818	A	0.326795	B
6	30700000	31160000	0.330225	B	0.329474	A	0.327126	B
6	31380000	31620000	0.2939	B	0.30654	A	0.28284	B
6	31640000	32040000	0.356948	NA	0.35536	A	0.342222	B
6	32400000	32980000	0.340604	B	0.336845	A	0.325418	B
6	33020000	33460000	0.363572	A	0.354558	A	0.341597	B
6	33500000	34180000	0.366174	B	0.369436	A	0.368191	B
6	34340000	35260000	0.379343	B	0.398379	NA	0.386571	B
6	35280000	35760000	0.33064	B	0.335978	A	0.332762	B
6	35780000	36374701	0.353128	B	0.318605	A	0.359727	B
7	0	460000	0.356512	B	0.339048	A	0.375766	A
7	460000	1120000	0.362528	B	0.35523	A	0.38572	A
7	1140000	1380000	0.284648	B	0.283525	A	0.290473	B
7	1400000	2240000	0.384779	B	0.396546	A	0.372238	B
7	2380000	2700000	0.304826	B	0.302243	A	0.30253	B
7	2820000	3580000	0.382193	A	0.375268	A	0.363868	B
7	3600000	3760000	0.280253	NA	0.273468	A	0.27224	B
7	3780000	4600000	0.406147	A	0.39057	A	0.370031	B
7	4640000	4980000	0.33089	A	0.302737	A	0.349321	A
7	5000000	5200000	0.309604	A	0.278854	A	0.314185	A
7	5400000	5900000	0.349142	A	0.323772	A	0.347452	A
7	5960000	6240000	0.306563	A	0.289127	A	0.303575	NA
7	6260000	6720000	0.358838	A	0.343735	A	0.358816	A
7	6720000	7340000	0.355687	NA	0.357554	A	0.347181	NA
7	7840000	8200000	0.286554	B	0.296169	A	0.305678	NA
7	8220000	9340000	0.391427	B	0.400383	B	0.374145	B
7	9340000	10000000	0.331702	NA	0.342287	B	0.318679	NA
7	10060000	10540000	0.351661	A	0.350939	B	0.326397	A
7	10560000	11000000	0.351436	A	0.342662	B	0.319065	B
7	11020000	11140000	0.293194	A	0.278711	NA	0.271077	A
7	11200000	11580000	0.355473	A	0.353247	B	0.347272	A
7	11580000	11760000	0.311746	A	0.301305	B	0.332954	A
7	11780000	11980000	0.329395	A	0.305698	NA	0.347424	A
7	12000000	12420000	0.354654	A	0.343677	B	0.382551	A
7	12640000	13340000	0.389281	A	0.393246	B	0.406921	A
7	13360000	13800000	0.333008	A	0.332947	B	0.349365	A
7	13880000	14100000	0.304935	A	0.335275	B	0.310872	A
7	14180000	14780000	0.316798	B	0.331338	B	0.328375	B
7	14840000	15040000	0.262789	B	0.277044	B	0.256223	B
7	15040000	15540000	0.305623	B	0.324513	B	0.295263	B
7	15600000	15880000	0.294331	A	0.298321	NA	0.27776	NA
7	15900000	16300000	0.295661	B	0.305751	NA	0.291095	B
7	16320000	16900000	0.319729	NA	0.313269	A	0.304214	NA
7	16920000	17380000	0.305428	B	0.331558	B	0.307313	B
7	17400000	17840000	0.293333	NA	0.303295	A	0.295148	NA
7	18200000	18680000	0.311833	NA	0.328529	B	0.299653	B
7	18720000	19100000	0.289863	B	0.294604	B	0.284709	B
7	19120000	19640000	0.306391	B	0.318435	B	0.297565	B
7	20020000	20760000	0.33428	B	0.354471	B	0.323684	B
7	20780000	21060000	0.274084	B	0.290873	B	0.2639	B
7	21080000	21480000	0.292872	B	0.307174	B	0.296935	B
7	21520000	21880000	0.298422	B	0.321338	B	0.336287	A
7	22600000	23340000	0.393619	A	0.394159	B	0.408311	A
7	23660000	24340000	0.32449	B	0.332824	B	0.308046	B
7	24360000	24700000	0.277928	B	0.292251	B	0.269226	B
7	24720000	25200000	0.304913	B	0.329228	B	0.292771	B
7	25220000	25480000	0.269487	B	0.259429	A	0.27225	A
7	25480000	25760000	0.294963	NA	0.264374	A	0.265457	B
7	25780000	26340000	0.293189	B	0.290202	A	0.314474	A
7	26360000	26920000	0.320333	NA	0.318166	NA	0.340009	A
7	26940000	27360000	0.317251	A	0.308135	A	0.340698	A
7	27380000	28260000	0.354392	NA	0.3434	A	0.380821	A
7	28380000	28900000	0.303381	B	0.325559	NA	0.308707	B
7	28920000	29620000	0.36078	B	0.367588	NA	0.340908	B
7	29660000	30220000	0.343696	NA	0.345585	A	0.319248	B
7	30240000	30500000	0.283102	B	0.2765	A	0.263835	NA
7	30520000	30660000	0.286242	NA	0.269339	A	0.26723	A
7	30700000	31200000	0.315957	B	0.327728	B	0.305625	B
7	31240000	31500000	0.263717	B	0.254116	A	0.254835	B
7	31520000	32660000	0.364999	B	0.378145	B	0.354742	B
7	32740000	34240000	0.427961	B	0.427975	B	0.431716	NA
7	34260000	34560000	0.29328	B	0.303751	A	0.312925	A
7	34580000	34880000	0.300113	B	0.283917	A	0.30111	A
7	34900000	35420000	0.343184	B	0.337526	A	0.320331	NA
7	35420000	35620000	0.314812	B	0.293697	A	0.284519	NA
7	35640000	36220000	0.348335	B	0.346777	A	0.336125	B
7	36240000	36742308	0.408084	B	0.36186	A	0.397136	A
8	200000	1480000	0.480858	B	0.508865	B	0.488	B
8	1500000	1880000	0.331273	B	0.352606	A	0.331087	NA
8	1900000	2440000	0.35679	B	0.378548	A	0.357309	B
8	2480000	2960000	0.359409	B	0.370448	A	0.355149	B
8	3180000	3880000	0.401691	B	0.404465	B	0.393122	B
8	3900000	4380000	0.370248	NA	0.372187	A	0.400602	A
8	4400000	4840000	0.413203	A	0.390046	A	0.436257	A
8	4920000	5060000	0.33312	A	0.327553	A	0.352137	A
8	5200000	5440000	0.355769	A	0.333914	A	0.362138	A
8	5580000	5900000	0.378685	A	0.350532	A	0.394648	A
8	5940000	6500000	0.400691	A	0.3649	A	0.417854	A
8	6640000	7040000	0.370681	A	0.335571	A	0.365212	A
8	7060000	7180000	0.305005	A	0.291587	A	0.301945	B
8	7180000	7780000	0.382238	A	0.376928	A	0.384282	A
8	7800000	8140000	0.352094	A	0.320354	A	0.361411	A
8	8160000	8340000	0.296541	B	0.276387	A	0.30627	A
8	8460000	9400000	0.387755	B	0.403287	B	0.373992	B
8	9820000	10580000	0.369205	B	0.397926	B	0.365504	B
8	10600000	10840000	0.286407	B	0.272195	A	0.285983	B
8	10860000	11360000	0.33425	B	0.339848	A	0.324645	B
8	11460000	12040000	0.352783	B	0.373555	NA	0.350678	B
8	12200000	12560000	0.315578	B	0.316862	A	0.306307	B
8	12580000	12820000	0.29244	B	0.294555	A	0.280273	B
8	12840000	13760000	0.404662	NA	0.408454	NA	0.388778	B
8	13960000	14180000	0.303299	A	0.311416	A	0.31391	A
8	14200000	14600000	0.341279	A	0.3429	A	0.334231	A
8	14620000	15020000	0.330995	A	0.337618	A	0.321531	NA
8	15040000	15380000	0.304497	B	0.317426	A	0.302348	B
8	15580000	16220000	0.357709	B	0.378547	A	0.353721	B
8	16340000	16760000	0.309331	B	0.323171	A	0.324883	A
8	16840000	17180000	0.281446	B	0.284987	A	0.292214	B
8	17200000	19020000	0.434202	B	0.471219	B	0.435204	B
8	19040000	19240000	0.270065	B	0.263035	A	0.25904	B
8	19360000	19960000	0.36048	B	0.37454	A	0.35093	B
8	19980000	20520000	0.394963	A	0.393919	NA	0.394112	A
8	20560000	20740000	0.332557	A	0.321283	A	0.349846	A
8	20780000	21080000	0.362198	A	0.340985	A	0.371254	A
8	21140000	21540000	0.382361	A	0.368847	A	0.397753	A
8	21560000	21860000	0.347431	A	0.317708	A	0.346693	A
8	21960000	22280000	0.314699	B	0.296153	A	0.304778	B
8	22300000	22980000	0.339127	B	0.356945	B	0.33632	B
8	23000000	24160000	0.397979	B	0.430019	B	0.390147	B
8	24180000	24320000	0.252413	B	0.255211	A	0.270015	NA
8	24620000	25000000	0.347195	A	0.347594	A	0.351521	A
8	25020000	25260000	0.323103	NA	0.321785	A	0.316487	B
8	25260000	25460000	0.315854	A	0.306446	A	0.30509	B
8	25460000	25660000	0.344392	A	0.347032	A	0.338198	A
8	25680000	26120000	0.365867	A	0.36926	NA	0.364686	A
8	26160000	26660000	0.366564	B	0.384804	B	0.365855	B
8	26680000	27060000	0.358153	A	0.349781	A	0.376313	A
8	27100000	27820000	0.400565	NA	0.39174	NA	0.392772	NA
8	27840000	28200000	0.336848	B	0.329816	A	0.325308	B
8	28220000	28620000	0.380796	A	0.361031	A	0.384587	A
8	28620000	29080000	0.409799	A	0.404956	A	0.397847	A
8	29080000	29420000	0.400746	A	0.376263	A	0.357474	B
8	29440000	30219446	0.445924	B	0.391452	A	0.410607	B
9	520000	940000	0.421512	B	0.382555	A	0.410878	A
9	960000	1140000	0.389007	A	0.378515	B	0.400004	A
9	1160000	1680000	0.411639	NA	0.395119	A	0.414116	A
9	1700000	2400000	0.43452	B	0.441743	NA	0.43234	NA
9	2440000	2620000	0.325267	B	0.309625	A	0.331807	A
9	2660000	2820000	0.32343	NA	0.308972	A	0.329172	A
9	2820000	3560000	0.420241	B	0.436645	B	0.430512	NA
9	3860000	4580000	0.402661	B	0.415973	B	0.402636	B
9	4600000	4760000	0.347716	A	0.334561	A	0.343316	A
9	5380000	5760000	0.384765	A	0.374893	A	0.395054	A
9	5780000	6040000	0.357648	A	0.361605	A	0.337234	NA
9	6080000	6680000	0.379599	B	0.394313	B	0.372681	B
9	6720000	7040000	0.326018	B	0.330338	A	0.320913	B
9	7100000	7980000	0.417286	B	0.440827	B	0.411487	B
9	7980000	8180000	0.30736	B	0.323957	A	0.30065	B
9	8220000	8540000	0.343966	A	0.343649	A	0.359291	A
9	8540000	9000000	0.370314	A	0.375399	NA	0.349563	NA
9	9020000	9540000	0.405088	A	0.422506	B	0.376549	NA
9	9600000	10380000	0.390489	NA	0.418265	A	0.382554	NA
9	10400000	10560000	0.296806	NA	0.318284	A	0.311344	A
9	10620000	11040000	0.343344	B	0.36394	NA	0.333866	B
9	11060000	11740000	0.381407	B	0.3851	NA	0.357592	B
9	11780000	12740000	0.374887	B	0.395804	B	0.374787	B
9	13060000	13200000	0.31983	A	0.293915	A	0.315103	A
9	13240000	13520000	0.314062	B	0.312785	A	0.312396	B
9	13540000	13920000	0.337708	B	0.329298	NA	0.333917	B
9	13940000	14360000	0.34483	NA	0.329531	NA	0.343188	B
9	14400000	15000000	0.411935	A	0.392819	NA	0.432944	A
9	15060000	15440000	0.410145	A	0.379597	A	0.413915	A
9	15520000	15820000	0.384603	A	0.356594	A	0.40964	A
9	15840000	16380000	0.433019	A	0.418327	NA	0.445668	A
9	16420000	16540000	0.295624	A	0.291125	A	0.303674	A
9	16660000	17320000	0.370664	B	0.381935	B	0.363058	B
9	17340000	17560000	0.302824	B	0.302501	A	0.287728	B
9	17600000	17740000	0.304524	B	0.289168	A	0.285514	A
9	17740000	18180000	0.355211	NA	0.36083	NA	0.356347	NA
9	18240000	19420000	0.428362	B	0.471261	B	0.423283	B
9	19500000	19960000	0.388197	A	0.383876	A	0.385684	A
9	20100000	20680000	0.358825	B	0.385346	B	0.356661	B
9	20820000	21300000	0.340485	B	0.357537	B	0.337607	B
9	21300000	22100000	0.387216	B	0.386735	NA	0.38693	B
9	22120000	22540000	0.354946	B	0.335056	A	0.354249	A
9	22560000	22920000	0.377559	B	0.374221	A	0.372837	NA
9	22940000	23100000	0.363378	A	0.349831	A	0.359033	A
9	23140000	24153086	0.517984	A	0.477777	A	0.51428	A
10	660000	1000000	0.647773	B	0.632819	B	0.723266	B
10	1020000	1400000	0.519993	NA	0.510467	A	0.491457	A
10	1400000	1780000	0.442309	A	0.421863	A	0.433969	A
10	1800000	2120000	0.435111	NA	0.423221	A	0.435834	A
10	2140000	2840000	0.475689	A	0.468618	A	0.486108	A
10	2940000	3140000	0.44001	B	0.478523	B	0.433653	B
10	3160000	3660000	0.452816	NA	0.452821	A	0.470134	B
10	3680000	4080000	0.401907	A	0.403651	A	0.412038	A
10	4580000	4940000	0.38553	A	0.39279	A	0.389364	A
10	4960000	5500000	0.413876	A	0.431968	NA	0.401235	A
10	5560000	5860000	0.359281	A	0.377126	A	0.349457	A
10	5960000	6680000	0.407343	A	0.413637	A	0.399869	A
10	6680000	7320000	0.385038	A	0.397678	A	0.401641	A
10	7360000	7720000	0.368671	A	0.38142	A	0.37095	A
10	7740000	8080000	0.376227	NA	0.389266	A	0.389657	A
10	8120000	8360000	0.343522	A	0.354461	A	0.334961	A
10	8380000	8760000	0.364569	A	0.396256	NA	0.357755	A
10	8780000	9180000	0.373429	A	0.393665	NA	0.354009	A
10	9280000	9460000	0.330172	A	0.336444	A	0.340358	A
10	9600000	9780000	0.303942	A	0.309808	A	0.303154	A
10	9800000	10560000	0.424572	NA	0.432562	NA	0.412866	A
10	10600000	11120000	0.3823	A	0.399202	A	0.387348	A
10	11300000	11680000	0.386572	NA	0.381947	A	0.392565	A
10	11720000	12100000	0.365069	A	0.363859	A	0.370106	NA
10	12120000	12600000	0.415081	NA	0.397353	A	0.403098	B
10	12680000	13060000	0.388561	NA	0.385145	A	0.392859	NA
10	13080000	13280000	0.348072	A	0.348742	A	0.350023	A
10	13620000	14360000	0.427626	A	0.44419	B	0.421222	A
10	14380000	14640000	0.350964	A	0.323992	A	0.342491	A
10	14680000	15020000	0.349638	A	0.350374	A	0.345645	A
10	15080000	15400000	0.341618	A	0.354349	NA	0.34332	A
10	15480000	17040000	0.488412	A	0.494367	B	0.485278	NA
10	17080000	17320000	0.363689	A	0.351489	A	0.361437	A
10	17360000	17780000	0.374441	A	0.37026	A	0.3841	A
10	17800000	18460000	0.41751	A	0.408848	A	0.414883	A
10	18500000	18940000	0.412514	A	0.403189	A	0.397675	A
10	18980000	19700000	0.487374	NA	0.470935	A	0.47947	A
10	19780000	20200000	0.491053	B	0.475843	A	0.501855	B
10	20220000	21119840	0.61367	NA	0.55173	NA	0.578819	NA
11	0	420000	0.421657	A	0.445083	A	0.416879	NA
11	440000	800000	0.464149	A	0.501946	A	0.433492	NA
11	820000	1440000	0.519744	A	0.513111	A	0.544229	NA
11	1460000	2140000	0.513496	A	0.50497	A	0.510713	NA
11	2140000	2740000	0.443115	A	0.485322	A	0.459971	NA
11	3280000	3800000	0.355844	A	0.351089	A	0.358909	NA
11	3820000	5020000	0.441356	A	0.44938	A	0.434475	A
11	5040000	5560000	0.35056	A	0.352648	A	0.344906	A
11	5580000	6160000	0.37833	A	0.382595	A	0.374733	NA
11	8940000	9860000	0.436468	A	0.440495	A	0.421455	NA
11	11520000	12140000	0.355007	A	0.39852	A	0.352544	NA
11	12140000	12580000	0.322532	A	0.349014	A	0.324394	NA
11	12600000	13760000	0.415242	A	0.433893	A	0.404089	NA
11	14100000	14700000	0.360758	A	0.367792	A	0.361579	NA
11	14720000	15120000	0.313669	A	0.317714	A	0.308229	NA
11	15760000	16620000	0.386789	A	0.408645	A	0.38278	NA
11	16640000	17060000	0.345596	A	0.321864	A	0.332164	NA
11	17080000	17560000	0.343514	A	0.350127	A	0.339649	A
11	18000000	19080000	0.590534	A	0.5548	A	0.606513	NA
11	19100000	20200042	0.994416	A	0.994464	A	0.994448	NA
12	0	320000	0.595527	A	0.634792	B	0.652978	A
12	340000	1000000	0.490447	B	0.488447	A	0.496904	NA
12	1020000	1640000	0.486894	NA	0.473795	NA	0.45491	NA
12	1660000	2200000	0.466731	A	0.453491	NA	0.421197	NA
12	2220000	2640000	0.437964	NA	0.418533	NA	0.393777	NA
12	2720000	3080000	0.436225	A	0.412441	NA	0.458973	A
12	3080000	3660000	0.465673	A	0.468516	NA	0.490938	A
12	3680000	3880000	0.353679	B	0.342607	A	0.381783	A
12	3900000	4440000	0.401212	B	0.398887	A	0.390612	B
12	4460000	4780000	0.351238	B	0.36393	A	0.353843	B
12	4800000	5020000	0.325119	B	0.339244	A	0.342864	A
12	5040000	5460000	0.374035	NA	0.382794	A	0.39079	A
12	5500000	5820000	0.357413	NA	0.373053	A	0.363262	NA
12	5840000	6380000	0.382769	B	0.407674	NA	0.38181	B
12	6500000	6760000	0.336507	B	0.343052	NA	0.327879	B
12	6780000	7300000	0.377529	B	0.389304	NA	0.387022	A
12	7320000	7600000	0.348749	B	0.366688	NA	0.33631	B
12	7660000	8720000	0.429006	B	0.456938	B	0.423495	B
12	8740000	8980000	0.315549	B	0.311189	A	0.317756	B
12	9140000	9400000	0.390633	A	0.400195	NA	0.43237	A
12	9520000	10080000	0.410271	A	0.392995	NA	0.430806	A
12	10160000	10840000	0.425278	A	0.399889	NA	0.409331	NA
12	10920000	11080000	0.335596	A	0.288114	A	0.32873	A
12	11200000	11660000	0.384582	A	0.378041	A	0.407652	NA
12	11680000	12000000	0.426595	A	0.415346	B	0.440605	A
12	12080000	12240000	0.342421	NA	0.350473	A	0.360243	A
12	12240000	13100000	0.416679	B	0.446641	B	0.410776	B
12	13120000	13520000	0.342551	B	0.360199	NA	0.339794	B
12	13540000	13900000	0.343134	B	0.365981	A	0.341533	B
12	13940000	14740000	0.415992	NA	0.420232	A	0.423299	A
12	14760000	15060000	0.341933	B	0.321567	A	0.343866	A
12	15080000	15680000	0.378934	B	0.389233	NA	0.373858	B
12	15980000	16680000	0.428714	NA	0.410781	NA	0.409971	NA
12	16940000	17700000	0.388315	B	0.402535	A	0.389391	B
12	17740000	18500000	0.432297	B	0.450219	B	0.41256	B
12	18520000	18820000	0.363898	B	0.375067	A	0.353635	B
12	18820000	19020000	0.376883	NA	0.351258	A	0.383166	A
12	19020000	19680000	0.451069	B	0.452192	A	0.427575	B
12	19860000	20387278	0.481796	B	0.430293	A	0.476341	NA
13	520000	820000	0.849281	A	0.824228	B	0.827949	A
13	880000	1340000	0.609366	A	0.580333	B	0.58212	NA
13	1360000	1540000	0.388368	NA	0.381352	NA	0.383692	NA
13	1560000	2360000	0.497706	B	0.476714	A	0.476299	B
13	2380000	2660000	0.502156	NA	0.481885	NA	0.486085	NA
13	2660000	3120000	0.409774	B	0.413327	A	0.399659	B
13	3160000	3600000	0.419744	B	0.404847	A	0.408059	B
13	3640000	4040000	0.385166	B	0.396818	A	0.385419	B
13	4220000	4500000	0.357851	B	0.360456	A	0.340154	B
13	4520000	4920000	0.37141	B	0.370666	A	0.358771	B
13	4940000	5440000	0.398878	B	0.392477	A	0.389744	B
13	5520000	7440000	0.502038	B	0.529873	NA	0.492247	B
13	7460000	8500000	0.449022	B	0.472677	NA	0.443801	B
13	8540000	8900000	0.35209	B	0.357918	A	0.358067	B
13	8920000	9060000	0.338946	NA	0.33216	A	0.333488	B
13	9280000	9880000	0.433431	A	0.421285	A	0.459707	A
13	9960000	10780000	0.410648	B	0.424047	NA	0.413628	B
13	11360000	11980000	0.404656	B	0.403684	NA	0.44289	A
13	12020000	12740000	0.41546	B	0.423248	A	0.415792	B
13	13020000	13400000	0.372491	B	0.38911	NA	0.367963	B
13	13400000	13720000	0.382171	B	0.388923	NA	0.359067	B
13	13860000	14260000	0.457547	A	0.450015	B	0.482019	A
13	14280000	14560000	0.412408	A	0.409334	NA	0.436086	A
13	14580000	14820000	0.390979	A	0.387193	NA	0.380058	NA
13	15220000	16040000	0.431145	B	0.449756	A	0.41908	B
13	16100000	16740000	0.441394	B	0.437417	A	0.415152	B
13	16740000	17260000	0.458678	B	0.457506	A	0.431134	B
13	17280000	17640000	0.448116	NA	0.455458	A	0.472741	A
13	17640000	18260000	0.525511	A	0.51014	A	0.531351	A
13	18280000	19000000	0.523551	B	0.49375	A	0.508867	B
14	100000	440000	0.720966	B	0.716738	B	0.688534	NA
14	460000	1080000	0.476943	A	0.468853	A	0.477222	A
14	1100000	1520000	0.435305	A	0.427023	A	0.430709	A
14	1540000	1680000	0.380688	A	0.369878	A	0.383604	A
14	1740000	2200000	0.464392	A	0.473259	NA	0.477395	B
14	2220000	2580000	0.437164	A	0.437657	A	0.441754	B
14	2600000	2780000	0.395632	A	0.389541	A	0.4088	B
14	3000000	3520000	0.468254	A	0.468304	A	0.477379	A
14	3560000	3820000	0.417375	NA	0.398074	A	0.422661	B
14	3820000	4420000	0.474314	A	0.490682	NA	0.504577	B
14	4920000	5400000	0.495301	B	0.507087	B	0.533303	B
14	5480000	5960000	0.491831	B	0.476179	B	0.487789	B
14	6040000	6540000	0.483415	B	0.479678	B	0.475943	B
14	6680000	6840000	0.432625	B	0.421157	B	0.429622	B
14	7320000	7680000	0.452357	NA	0.451212	NA	0.440787	A
14	7700000	8080000	0.451737	NA	0.434321	A	0.42634	NA
14	8120000	8780000	0.487097	NA	0.503512	B	0.477471	A
14	9220000	9460000	0.398315	A	0.386137	A	0.406245	A
14	9620000	10220000	0.457559	A	0.471844	NA	0.446275	A
14	10580000	11740000	0.524952	A	0.535635	NA	0.50757	A
14	11760000	12240000	0.420684	A	0.435875	A	0.415012	A
14	12240000	12500000	0.38884	A	0.379404	A	0.370825	A
14	12720000	13160000	0.501141	NA	0.497978	NA	0.503282	B
14	13180000	14000000	0.523705	NA	0.523637	NA	0.51665	NA
14	14020000	14640000	0.478343	A	0.477476	A	0.482162	A
14	14660000	15540000	0.524965	A	0.527584	A	0.517902	A
14	15560000	16219308	0.903786	B	0.93488	B	0.913042	B
15	0	720000	0.681817	NA	0.659868	NA	0.686806	NA
15	740000	1020000	0.45074	B	0.443023	B	0.459853	A
15	1040000	1320000	0.441761	B	0.441223	B	0.44344	NA
15	1340000	1780000	0.471517	B	0.474275	B	0.471209	A
15	1800000	2520000	0.53107	NA	0.552001	A	0.535569	A
15	2540000	2920000	0.423498	B	0.441266	B	0.434577	B
15	3020000	3500000	0.467466	B	0.468637	B	0.455189	B
15	3760000	4780000	0.546751	B	0.559713	NA	0.53512	B
15	4800000	5220000	0.521048	A	0.546603	A	0.501626	A
15	5280000	5580000	0.477436	A	0.501402	A	0.496797	A
15	5600000	5720000	0.414291	NA	0.460718	A	0.447751	A
15	5740000	6200000	0.504553	A	0.518372	A	0.532005	A
15	6220000	6680000	0.506274	A	0.529865	A	0.518843	A
15	6700000	7140000	0.484819	NA	0.497665	NA	0.505377	A
15	7440000	7880000	0.508365	A	0.508087	A	0.522711	A
15	8720000	9280000	0.509364	NA	0.498632	B	0.515675	A
15	9300000	9580000	0.487932	A	0.48459	A	0.481186	A
15	9740000	10180000	0.500295	NA	0.499913	NA	0.476819	B
15	10200000	10380000	0.454792	NA	0.442173	NA	0.423835	B
15	10400000	11060000	0.558626	A	0.562967	A	0.537947	B
15	11080000	11440000	0.520983	NA	0.497935	NA	0.508811	A
15	11460000	12020000	0.518888	B	0.507118	B	0.508683	NA
15	12020000	12540000	0.531836	B	0.528654	NA	0.512601	B
15	12560000	13062184	0.577166	B	0.559716	B	0.565842	B
16	520000	1820000	0.960579	NA	0.959766	NA	0.95726	NA
16	1960000	2140000	0.906514	B	0.90337	A	0.911656	A
16	2260000	2844601	0.935765	NA	0.926932	A	0.914188	NA
17	0	1900000	0.659294	NA	0.647094	NA	0.648411	B
17	1920000	2360000	0.53633	NA	0.523068	A	0.521384	NA
17	2380000	2820000	0.517897	A	0.526119	NA	0.499598	B
17	2840000	3240000	0.490835	A	0.4889	A	0.479758	B
17	3280000	3720000	0.500759	A	0.496876	NA	0.492611	B
17	3900000	4940000	0.605335	A	0.616244	B	0.602351	B
17	4980000	5160000	0.468787	A	0.457992	A	0.460481	B
17	5360000	5980000	0.580958	B	0.577176	NA	0.587934	A
17	6000000	6180000	0.472881	B	0.474955	NA	0.491172	A
17	6200000	6500000	0.502005	B	0.504142	NA	0.503098	A
17	6520000	6820000	0.488582	NA	0.516088	B	0.496418	A
17	7160000	7480000	0.512073	NA	0.500408	A	0.508067	A
17	7500000	7660000	0.494525	B	0.475727	B	0.488781	A
17	7680000	8040000	0.507666	A	0.521842	NA	0.520201	A
17	8060000	8660000	0.551697	NA	0.547269	NA	0.557566	A
17	8680000	9300000	0.569786	B	0.569215	A	0.573632	A
17	9320000	9880000	0.563792	NA	0.588101	NA	0.572294	A
17	9900000	10762512	0.618556	A	0.616812	A	0.6273	B
18	0	700000	0.570836	B	0.570924	B	0.548691	B
18	720000	1080000	0.47812	B	0.458921	B	0.453613	B
18	1100000	1660000	0.528212	B	0.507837	B	0.490759	B
18	1680000	1920000	0.458193	NA	0.448091	B	0.450577	B
18	2180000	2320000	0.426998	NA	0.389067	B	0.393805	B
18	2340000	2980000	0.522381	NA	0.525137	NA	0.491975	B
18	3000000	3360000	0.465562	B	0.463614	B	0.447773	B
18	3520000	4160000	0.519402	NA	0.518999	NA	0.525434	NA
18	4400000	5080000	0.533924	A	0.532594	A	0.558583	A
18	5120000	5840000	0.531496	B	0.551015	NA	0.537912	B
18	5860000	6280000	0.468744	B	0.494301	NA	0.47462	B
18	6400000	6640000	0.455084	A	0.503723	A	0.474294	A
18	6660000	7000000	0.487575	A	0.508373	A	0.512967	A
18	7160000	7860000	0.513053	B	0.528652	NA	0.53728	A
18	7980000	8380000	0.453154	B	0.464891	B	0.462075	B
18	8400000	9100000	0.529928	B	0.521238	B	0.523865	B
18	9340000	9620000	0.531854	A	0.52728	A	0.532695	A
18	9620000	9940000	0.592514	A	0.59355	A	0.5849	A
18	9980000	10460000	0.601367	A	0.608527	A	0.609846	A
18	10460000	11300000	0.698708	NA	0.668715	NA	0.696894	A
19	0	980000	0.663899	NA	0.642372	A	0.656945	NA
19	1000000	1540000	0.533687	B	0.536481	A	0.527368	B
19	1560000	1960000	0.503797	B	0.506758	B	0.48512	B
19	1980000	2660000	0.558904	B	0.554141	B	0.539659	B
19	2680000	2800000	0.4251	B	0.395457	A	0.410519	B
19	3040000	3260000	0.454654	B	0.472457	A	0.462351	B
19	3800000	4300000	0.549965	NA	0.580037	B	0.54332	B
19	4680000	5040000	0.546296	NA	0.561588	NA	0.552616	B
19	5220000	5920000	0.59443	A	0.593263	B	0.603094	A
19	5940000	6440000	0.587943	A	0.584764	B	0.586323	A
19	6460000	6780000	0.539481	A	0.523446	B	0.535835	A
19	6820000	7000000	0.467235	NA	0.474913	B	0.482672	A
19	7020000	7540000	0.56162	A	0.561475	B	0.571577	A
19	7620000	8140000	0.550749	B	0.578745	NA	0.571672	A
19	8140000	8280000	0.464181	B	0.470217	A	0.460802	A
19	8340000	8740000	0.541331	NA	0.549167	A	0.549171	NA
19	8900000	9200000	0.546661	A	0.572053	B	0.541936	A
19	9220000	9520000	0.524081	NA	0.548559	NA	0.538738	A
19	9560000	10323212	0.658949	NA	0.641667	NA	0.669188	B
20	0	540000	0.528922	B	0.534153	B	0.523183	B
20	540000	1460000	0.540231	A	0.541611	A	0.55579	A
20	1460000	1660000	0.390201	B	0.405551	B	0.390815	B
20	1680000	2140000	0.462424	B	0.480005	B	0.445193	B
20	2160000	2560000	0.45744	NA	0.440433	B	0.419883	B
20	2700000	3640000	0.499122	B	0.527786	B	0.503683	B
20	3860000	4860000	0.529623	B	0.546462	B	0.55081	NA
20	5360000	5540000	0.449086	A	0.438169	A	0.437367	A
20	5560000	5900000	0.413975	NA	0.41985	A	0.407479	NA
20	5920000	6380000	0.437628	NA	0.439321	NA	0.433282	B
20	6500000	6860000	0.408521	B	0.41548	B	0.39103	B
20	6860000	7680000	0.492905	B	0.506331	B	0.469994	B
20	7960000	8540000	0.444411	B	0.443463	B	0.425808	B
20	8560000	8980000	0.419839	B	0.4154	B	0.40706	B
20	9000000	9340000	0.426411	B	0.42248	B	0.416903	B
20	9740000	9980000	0.49161	A	0.480975	A	0.503658	A
20	10000000	10220000	0.489202	A	0.488516	A	0.516754	A
20	10240000	10580000	0.5377	A	0.535312	A	0.563189	A
20	10600000	11220000	0.521752	A	0.528319	A	0.529371	A
20	11240000	11580000	0.491401	A	0.494596	A	0.480334	A
20	11660000	12020000	0.432798	A	0.443111	A	0.434879	B
20	12040000	12360000	0.41472	B	0.416937	A	0.420905	B
20	12400000	13040000	0.511978	A	0.518366	A	0.499683	A
20	13060000	13460000	0.450367	A	0.450528	A	0.462425	A
20	13480000	13897287	0.500569	A	0.47513	A	0.53876	A
21	0	620000	0.650521	NA	0.638468	A	0.652906	B
21	640000	1000000	0.578628	B	0.573122	NA	0.557837	B
21	1000000	1420000	0.568254	NA	0.577567	NA	0.568451	B
21	1520000	1800000	0.517451	NA	0.543863	B	0.524916	NA
21	2040000	2160000	0.462716	NA	0.465318	A	0.482405	A
21	2160000	2480000	0.536925	A	0.536611	A	0.552017	A
21	2500000	2840000	0.545868	NA	0.544075	NA	0.550899	A
21	2880000	3040000	0.532444	B	0.528068	B	0.522761	A
21	3060000	3420000	0.572886	B	0.588087	B	0.572953	A
21	3740000	4120000	0.567268	NA	0.574881	NA	0.564732	A
21	4140000	4660000	0.582687	NA	0.585859	NA	0.581666	A
21	4680000	4780000	0.450602	NA	0.447333	A	0.451079	A
21	4840000	5180000	0.544417	NA	0.554717	NA	0.540229	A
21	5200000	5520000	0.537721	A	0.522403	A	0.529041	A
21	5540000	5860000	0.535082	A	0.530149	NA	0.532585	B
21	5880000	6400000	0.601147	B	0.609089	B	0.599444	B
21	6420000	6844979	0.643972	B	0.62879	NA	0.640314	A
22	0	1560000	0.751647	A	0.750137	A	0.755135	A
22	1660000	2520000	0.681461	A	0.680993	A	0.667393	A
22	2540000	3160000	0.691492	NA	0.687436	A	0.689699	NA
22	3560000	4000000	0.763914	NA	0.759197	NA	0.755993	NA
22	4180000	5120000	0.733884	A	0.734605	A	0.725107	A
22	5140000	5459462	0.656081	NA	0.636399	NA	0.63401	A
23	0	680000	0.627824	B	0.617907	A	0.627863	B
23	700000	1360000	0.638631	B	0.641666	NA	0.634697	B
23	1360000	1940000	0.631817	NA	0.626722	NA	0.637354	A
23	1960000	2360000	0.649619	A	0.669383	B	0.667337	A
23	2380000	2560000	0.544722	NA	0.545535	NA	0.565077	A
23	2600000	4200000	0.723223	B	0.730292	A	0.720701	B
23	4220000	4540000	0.570986	NA	0.567859	A	0.567224	A
23	4580000	6149580	0.765695	NA	0.769233	B	0.762252	NA
24	0	440000	0.650625	NA	0.626517	A	0.668307	A
24	460000	820000	0.550514	B	0.544971	B	0.543031	B
24	840000	1180000	0.52589	B	0.516706	A	0.523521	NA
24	1180000	1840000	0.573688	B	0.553699	A	0.574353	NA
24	1860000	2540000	0.598621	NA	0.58978	B	0.581857	B
24	2600000	3140000	0.563589	B	0.594565	NA	0.544678	B
24	3160000	3580000	0.550365	NA	0.564048	A	0.563374	A
24	3600000	4600000	0.628182	NA	0.631659	NA	0.620659	NA
24	4620000	5120000	0.58191	NA	0.60319	B	0.584743	B
24	5140000	5660000	0.597817	NA	0.601697	NA	0.616302	A
24	5680000	6491222	0.676389	NA	0.686029	NA	0.68729	NA
25	0	420000	0.601544	A	0.589411	A	0.59278	A
25	440000	820000	0.9654	A	0.971838	A	0.974712	A
25	840000	2120000	0.988535	A	0.980198	A	0.986729	A
25	2140000	2880000	0.651997	A	0.673369	A	0.657519	A
25	2900000	3040000	0.579069	A	0.58712	A	0.543391	A
25	3060000	3480000	0.810108	A	0.944762	A	0.811085	A
25	3480000	3980610	0.640549	A	0.699498	A	0.655274	A
26	0	1120000	0.74979	A	0.748938	A	0.747255	A
26	1140000	1780000	0.677306	NA	0.676229	NA	0.661997	A
26	1800000	3500000	0.755988	A	0.759522	A	0.756523	A
26	3520000	4380000	0.673407	A	0.673474	A	0.674855	A
26	4400000	4720000	0.602976	A	0.611289	A	0.608204	A
26	4740000	5560000	0.78301	NA	0.768446	NA	0.765631	NA
27	0	620000	0.931173	B	0.931499	B	0.924026	B
27	860000	1440000	0.812202	B	0.751503	B	0.797572	B
27	1520000	1680000	0.897855	B	0.915386	B	0.930165	B
27	1880000	2040000	0.928059	B	0.955856	B	0.923698	B
27	2160000	2920000	0.761368	NA	0.73225	A	0.749398	A
27	2920000	3420000	0.705147	NA	0.670266	NA	0.683573	NA
27	3420000	4720000	0.704806	A	0.695429	A	0.706096	A
27	4740000	5200000	0.604426	A	0.615556	A	0.608334	A
27	5220000	5460000	0.594746	NA	0.612703	NA	0.590157	A
27	5460000	6060000	0.65759	A	0.6524	A	0.656509	A
27	6180000	6500000	0.563005	A	0.569019	A	0.589258	A
27	6520000	6840000	0.633231	A	0.640363	A	0.615341	A
27	6860000	7240000	0.681893	NA	0.699761	NA	0.660617	A
27	7240000	7540000	0.652639	A	0.674597	A	0.641787	A
27	7540000	8080432	0.731432	A	0.728324	A	0.71962	A
28	0	940000	0.768521	B	0.774997	NA	0.792733	B
28	940000	2680000	0.796985	NA	0.796098	NA	0.793374	A
28	2700000	3340000	0.705164	A	0.706358	A	0.696518	A
28	3360000	4500000	0.753886	NA	0.758835	NA	0.745474	A
28	4540000	5116882	0.717208	B	0.709557	B	0.722267	B
30	0	1600000	0.997403	NA	0.996913	NA	0.996624	NA
31	0	1660000	0.972563	NA	0.977925	B	0.977392	A
31	1680000	1840000	0.792553	A	0.711023	B	0.930837	A
31	2040000	2320000	0.717741	NA	0.857722	B	0.749336	A
31	2340000	2840000	0.60458	NA	0.854912	B	0.614945	NA
31	2860000	3020000	0.526949	NA	0.407965	B	0.454148	A
31	3100000	3420000	0.851067	NA	0.822776	B	0.928564	NA
31	3580000	4400000	0.932145	A	0.859878	B	0.915165	B
31	4460000	4760000	0.889525	NA	0.833458	B	0.793442	B
31	4780000	5280000	0.454058	B	0.462274	B	0.513633	B
31	5320000	5640000	0.469148	NA	0.410784	B	0.495827	B
31	5660000	6153034	0.80596	B	0.815981	B	0.767533	B
32	0	725831	0.993514	NA	0.993858	NA	0.99394	NA
33	0	2900000	0.940255	A	0.939931	A	0.934776	B
33	2980000	3660000	0.755288	NA	0.744869	NA	0.744752	NA
33	3760000	4200000	0.75933	A	0.752517	A	0.733743	NA
33	4220000	4500000	0.830647	A	0.809216	A	0.837766	B
33	4640000	5620000	0.767617	A	0.767225	NA	0.764116	A
33	6180000	6760000	0.905861	A	0.921004	A	0.888657	B
33	6780000	7821666	0.773327	NA	0.77125	B	0.768733	A
Z	0	620000	0.354862	A	0.362784	A	0.408802	A
Z	640000	1000000	0.359188	A	0.34136	A	0.352235	A
Z	1020000	1520000	0.37317	A	0.392791	A	0.354459	A
Z	1540000	2140000	0.336293	A	0.300252	A	0.330116	A
Z	2240000	2940000	0.35697	A	0.369608	A	0.353885	A
Z	3260000	4040000	0.353214	A	0.366239	A	0.351227	A
Z	4060000	7080000	0.466209	A	0.457175	A	0.438629	A
Z	7100000	7280000	0.312345	A	0.311765	A	0.282451	A
Z	7400000	7920000	0.369436	A	0.378016	A	0.35365	A
Z	7940000	8400000	0.325754	A	0.314122	A	0.347525	A
Z	8600000	9080000	0.342614	A	0.314703	A	0.377021	A
Z	9120000	9780000	0.368898	A	0.341917	A	0.401039	A
Z	9800000	10560000	0.34324	A	0.337034	A	0.364641	A
Z	10600000	11260000	0.332978	A	0.332971	A	0.324227	A
Z	11560000	12440000	0.338366	A	0.33105	A	0.353979	A
Z	12440000	12900000	0.322468	A	0.32399	A	0.33031	A
Z	12920000	13240000	0.29281	A	0.297216	A	0.309134	A
Z	13280000	13720000	0.306055	A	0.316484	A	0.320506	A
Z	13760000	14180000	0.306315	A	0.299117	A	0.292464	A
Z	14200000	14740000	0.326951	A	0.327916	A	0.302127	NA
Z	14920000	15820000	0.341888	A	0.343064	A	0.323855	NA
Z	15940000	16380000	0.332325	NA	0.306863	A	0.302545	A
Z	16440000	16740000	0.280195	A	0.269537	A	0.291311	A
Z	16780000	16940000	0.264247	A	0.251648	A	0.278808	A
Z	16960000	17460000	0.326591	NA	0.315836	NA	0.345117	A
Z	17560000	18040000	0.317448	A	0.320646	NA	0.315962	A
Z	18620000	18880000	0.275611	A	0.290971	NA	0.28036	A
Z	18980000	19400000	0.3031	A	0.324271	A	0.303689	A
Z	19500000	20180000	0.332961	NA	0.341797	NA	0.323488	NA
Z	20220000	20560000	0.313643	B	0.298039	NA	0.29697	A
Z	20620000	21280000	0.325945	NA	0.305098	A	0.341036	A
Z	21300000	21620000	0.328936	B	0.324546	A	0.358639	NA
Z	21620000	21900000	0.308247	B	0.280571	A	0.312242	NA
Z	22060000	22460000	0.301103	B	0.287783	A	0.305133	A
Z	22480000	22820000	0.299976	B	0.285703	A	0.299789	A
Z	22840000	23180000	0.296296	NA	0.288686	NA	0.289889	NA
Z	23500000	23980000	0.327546	B	0.316112	NA	0.321603	NA
Z	24240000	24720000	0.336338	B	0.306974	A	0.339582	A
Z	24740000	25260000	0.318211	NA	0.299209	A	0.309265	A
Z	25280000	25580000	0.281919	A	0.27315	A	0.282717	A
Z	25680000	26300000	0.306386	A	0.32475	A	0.305653	A
Z	26300000	26660000	0.311327	NA	0.3015	A	0.290668	A
Z	26680000	27160000	0.314249	A	0.309564	A	0.308791	A
Z	27380000	28100000	0.278453	A	0.264554	A	0.341805	A
Z	28140000	29760000	0.363916	NA	0.381039	B	0.345137	B
Z	29780000	30720000	0.332587	B	0.34492	B	0.312848	B
Z	30740000	30960000	0.245611	A	0.255406	B	0.243485	A
Z	31080000	31580000	0.328669	NA	0.344416	B	0.328934	A
Z	32080000	32920000	0.342088	B	0.354055	B	0.330882	NA
Z	32960000	33720000	0.31425	NA	0.309119	NA	0.30607	B
Z	33920000	34300000	0.30785	NA	0.287504	A	0.289955	A
Z	34420000	35100000	0.327923	NA	0.308402	A	0.316743	A
Z	35120000	35620000	0.296575	A	0.28559	A	0.283538	NA
Z	36060000	36740000	0.323491	B	0.315749	NA	0.294626	B
Z	36860000	37340000	0.308003	NA	0.293813	NA	0.284541	NA
Z	38000000	39800000	0.374562	B	0.376886	B	0.357847	B
Z	39820000	40180000	0.267834	A	0.265295	A	0.264059	A
Z	40240000	40660000	0.277574	A	0.288841	A	0.288235	B
Z	40880000	41320000	0.286384	A	0.281817	NA	0.313525	A
Z	41360000	41460000	0.226713	A	0.215084	A	0.244958	A
Z	41500000	41720000	0.261981	A	0.25124	A	0.273808	A
Z	41760000	42140000	0.287732	A	0.288817	NA	0.290027	NA
Z	42280000	42760000	0.269886	A	0.299093	B	0.286428	B
Z	42780000	43140000	0.259908	A	0.290961	B	0.265661	B
Z	43160000	43540000	0.271698	A	0.276242	NA	0.280061	A
Z	43600000	44120000	0.280131	A	0.275039	NA	0.28955	NA
Z	44140000	44460000	0.274991	NA	0.276652	NA	0.301186	NA
Z	44480000	44900000	0.28038	NA	0.270736	NA	0.278809	NA
Z	44940000	45380000	0.312711	B	0.304816	NA	0.301786	B
Z	45400000	45740000	0.279441	NA	0.264709	A	0.268551	NA
Z	45860000	46260000	0.305241	B	0.28718	NA	0.294973	A
Z	46400000	46920000	0.290475	NA	0.292911	NA	0.295471	NA
Z	46940000	47780000	0.323159	NA	0.329909	B	0.310901	NA
Z	47780000	48140000	0.263266	B	0.270777	B	0.254153	B
Z	48140000	49960000	0.379879	B	0.398798	B	0.353612	B
Z	49980000	50320000	0.258266	A	0.260807	NA	0.264681	A
Z	50380000	51340000	0.326694	NA	0.332071	NA	0.318164	B
Z	51400000	51620000	0.262015	A	0.269057	A	0.257409	A
Z	51700000	51860000	0.253617	A	0.249085	A	0.259808	A
Z	52240000	52940000	0.305345	A	0.302607	A	0.308007	B
Z	52960000	53560000	0.305327	A	0.3128	A	0.313279	NA
Z	53940000	54380000	0.308713	A	0.284805	A	0.295348	NA
Z	54440000	54540000	0.222398	A	0.218266	A	0.226655	NA
Z	54800000	55160000	0.30043	A	0.283413	A	0.319187	A
Z	55180000	55720000	0.341512	B	0.325603	NA	0.348412	A
Z	55780000	56340000	0.321422	NA	0.326221	NA	0.330729	A
Z	56680000	57220000	0.323942	A	0.305986	A	0.311227	A
Z	57260000	57560000	0.289373	A	0.263642	A	0.289646	A
Z	57620000	57900000	0.276389	A	0.286881	NA	0.261192	NA
Z	57920000	59480000	0.383539	B	0.378398	B	0.360623	B
Z	59520000	59760000	0.272727	A	0.280714	A	0.285643	A
Z	59940000	60640000	0.334322	NA	0.337987	B	0.317907	B
Z	60660000	61020000	0.280986	A	0.287248	A	0.274108	B
Z	61240000	62820000	0.382272	B	0.40114	B	0.371217	B
Z	62860000	63540000	0.338841	A	0.333907	NA	0.329195	NA
Z	63560000	63940000	0.303033	A	0.285235	A	0.30796	A
Z	63960000	64260000	0.290987	A	0.285406	A	0.290237	A
Z	64440000	65280000	0.35488	A	0.362643	NA	0.334663	B
Z	65340000	65720000	0.297448	A	0.304178	A	0.288246	NA
Z	65740000	66140000	0.28214	A	0.284528	A	0.307262	A
Z	66160000	66580000	0.319336	A	0.305409	A	0.325033	A
Z	66900000	67240000	0.289085	A	0.280887	A	0.30302	A
Z	67340000	68020000	0.331258	A	0.332265	A	0.321635	NA
Z	68040000	68300000	0.441065	B	0.374594	B	0.381347	B
Z	68320000	68700000	0.29897	A	0.29912	A	0.285238	NA
Z	69000000	70700000	0.411999	A	0.425478	NA	0.391621	NA
Z	71180000	71800000	0.373345	A	0.382648	A	0.35868	A
Z	71980000	73420000	0.397028	A	0.409635	A	0.382222	A
Z	73440000	73600000	0.261797	A	0.257459	A	0.257301	A
Z	73620000	73760000	0.480417	B	0.487111	NA	0.534151	B
Z	73800000	74420000	0.591144	B	0.514323	B	0.545096	B
Z	74440000	75120000	0.612436	B	0.55918	B	0.588501	B
Z	75140000	75960000	0.597654	B	0.561659	B	0.587827	B
Z	75980000	76420000	0.585218	B	0.54403	B	0.577536	B
Z	76540000	76700000	0.605565	B	0.49957	B	0.480304	B
Z	76740000	77180000	0.548813	B	0.549035	B	0.552976	B
Z	77180000	77400000	0.655689	B	0.518488	B	0.559853	B
Z	77420000	77520000	0.622858	B	0.590692	B	0.585719	B
Z	77540000	78020000	0.584816	B	0.5018	B	0.555443	B
Z	78140000	78580000	0.65773	B	0.573571	B	0.579632	B
Z	78680000	79220000	0.382074	A	0.389655	A	0.354222	A
Z	79240000	80780000	0.490905	A	0.510289	A	0.459832	A
Z	80800000	81060000	0.625044	B	0.598233	B	0.590441	B
Z	81120000	82520000	0.490377	A	0.506312	A	0.479609	A
W	0	300000	0.788392	A	0.741314	A	0.771167	A
W	320000	1140000	0.835136	NA	0.829686	NA	0.806366	A
W	1140000	1700000	0.818261	NA	0.816997	NA	0.813651	NA
W	1700000	2040000	0.77289	A	0.754277	A	0.742841	A
W	2060000	2820000	0.864237	NA	0.847334	NA	0.839351	NA
W	2820000	3560000	0.853541	B	0.88007	B	0.850123	B
W	3620000	4140000	0.800903	B	0.789786	NA	0.792995	NA
W	4140000	4720000	0.821253	NA	0.816633	B	0.804715	NA
W	4740000	5460000	0.842412	NA	0.844276	NA	0.837704	NA
W	5540000	5700000	0.763626	A	0.751112	A	0.739776	A
W	5700000	6813114	0.851947	A	0.815047	A	0.832693	A

## Sheet: Fig 5b
Chr. name	TAD start	TAD end	Ensembl gene ID	SWF D score	F1 D score	POF D score	avereage SWF log2TPM	avereage F1 log2TPM	avereage POF log2TPM	SWF gene status	F1 gene status	POF gene status			Log2(TPM+1)
10	660000	1000000	ENSGALG00000038550	high	high	high	3.04022	2.90963	3.30649	expression	expression	expression			SWF	F1	POF
10	660000	1000000	ENSGALG00000047924	high	high	high	5.23804	3.92044	4.59559	expression	expression	expression		low	4.01926	3.85096	4.11086
10	1020000	1400000	ENSGALG00000032196	high	high	high	0	0	0	not_expression	not_expression	not_expression		median	3.95299	3.79402	4.11913
10	1020000	1400000	ENSGALG00000039164	high	high	high	4.62469	1.3479	3.93685	expression	expression	expression		high	4.23667	3.92602	4.21307
10	1020000	1400000	ENSGALG00000039166	high	high	high	0	0	0	not_expression	not_expression	not_expression
10	1020000	1400000	ENSGALG00000055004	high	high	high	0.0287328	0	0	not_expression	not_expression	not_expression			Gene number
10	1020000	1400000	ENSGALG00000050452	high	high	high	0	0	0	not_expression	not_expression	not_expression			SWF	F1	POF
10	1020000	1400000	ENSGALG00000030863	high	high	high	0.387706	0.00800753	0.0664639	not_expression	not_expression	not_expression		low	1680	1550	1599
10	1020000	1400000	ENSGALG00000037950	high	high	high	1.92962	0.114987	0.358207	expression	not_expression	not_expression		median	2373	1938	2440
10	1020000	1400000	ENSGALG00000038637	high	high	high	4.31512	4.04656	4.3812	expression	expression	expression		high	5747	4845	5853
10	1020000	1400000	ENSGALG00000041229	high	high	high	0	0	0	not_expression	not_expression	not_expression
10	1020000	1400000	ENSGALG00000040159	high	high	high	1.97555	0.0222807	0.0826678	expression	not_expression	not_expression
10	1020000	1400000	ENSGALG00000045828	high	high	high	0	0	0	not_expression	not_expression	not_expression
10	1020000	1400000	ENSGALG00000032971	high	high	high	0	0	0	not_expression	not_expression	not_expression
10	1020000	1400000	ENSGALG00000048267	high	high	high	0	0	0.0284161	not_expression	not_expression	not_expression
10	1020000	1400000	ENSGALG00000046049	high	high	high	3.07596	0.955172	2.35647	expression	expression	expression
10	1020000	1400000	ENSGALG00000045947	high	high	high	1.43202	0.00337769	0.0265363	expression	not_expression	not_expression
10	1020000	1400000	ENSGALG00000048513	high	high	high	0	0	0	not_expression	not_expression	not_expression
10	1020000	1400000	ENSGALG00000049608	high	high	high	9.25729e-07	0	0.178784	not_expression	not_expression	not_expression
10	1020000	1400000	ENSGALG00000042358	high	high	high	0	0	0	not_expression	not_expression	not_expression
10	1020000	1400000	ENSGALG00000049862	high	high	high	0.89998	0.213836	0.81663	expression	not_expression	expression
10	1020000	1400000	ENSGALG00000051222	high	high	high	0	0	0	not_expression	not_expression	not_expression
10	1020000	1400000	ENSGALG00000044048	high	high	high	0.97509	0.654552	1.29544	expression	expression	expression
10	1020000	1400000	ENSGALG00000035749	high	high	high	6.1761	4.90519	5.71197	expression	expression	expression
10	1020000	1400000	ENSGALG00000053160	high	high	high	0	0	0	not_expression	not_expression	not_expression
10	1020000	1400000	ENSGALG00000044258	high	high	high	0	0.0251578	0.0257399	not_expression	not_expression	not_expression
10	1400000	1780000	ENSGALG00000043506	high	high	high	3.73587	1.32659	4.82855	expression	expression	expression
10	1400000	1780000	ENSGALG00000031408	high	high	high	5.05297	3.50057	3.46703	expression	expression	expression
10	1400000	1780000	ENSGALG00000035246	high	high	high	0.068715	0.00980841	0.0496994	not_expression	not_expression	not_expression
10	1400000	1780000	ENSGALG00000031589	high	high	high	3.75637	2.78883	3.63099	expression	expression	expression
10	1400000	1780000	ENSGALG00000037553	high	high	high	7.17836	6.17224	7.20229	expression	expression	expression
10	1400000	1780000	ENSGALG00000030988	high	high	high	7.09695	1.6755	2.26222	expression	expression	expression
10	1400000	1780000	ENSGALG00000002189	high	high	high	9.60392	6.37949	6.62033	expression	expression	expression
10	1400000	1780000	ENSGALG00000041510	high	high	high	0.058771	0.032148	0.492421	not_expression	not_expression	not_expression
10	1400000	1780000	ENSGALG00000040087	high	high	high	3.77535	4.71133	4.6643	expression	expression	expression
10	1400000	1780000	ENSGALG00000036511	high	high	high	0.019558	0.0107253	0.0205751	not_expression	not_expression	not_expression
10	1400000	1780000	ENSGALG00000030812	high	high	high	5.43869	4.92717	5.13264	expression	expression	expression
10	1400000	1780000	ENSGALG00000046823	high	high	high	8.41759	1.75638	4.70855	expression	expression	expression
10	1400000	1780000	ENSGALG00000034288	high	high	high	7.32343	6.91343	5.77896	expression	expression	expression
10	1400000	1780000	ENSGALG00000030672	high	high	high	3.8468	3.60861	3.37768	expression	expression	expression
10	1400000	1780000	ENSGALG00000036288	high	high	high	6.34788	6.04055	6.0102	expression	expression	expression
10	1400000	1780000	ENSGALG00000002210	high	high	high	9.97882	10.5074	9.96729	expression	expression	expression
10	1800000	2120000	ENSGALG00000027050	high	high	high	3.18373	2.65634	3.89716	expression	expression	expression
10	1800000	2120000	ENSGALG00000002150	high	high	high	4.9312	1.9319	2.49716	expression	expression	expression
10	1800000	2120000	ENSGALG00000001992	high	high	high	10.8581	8.69513	10.469	expression	expression	expression
10	1800000	2120000	ENSGALG00000001901	high	high	high	5.84616	5.16365	5.72693	expression	expression	expression
10	1800000	2120000	ENSGALG00000035202	high	high	high	2.54936	2.29156	3.27068	expression	expression	expression
10	1800000	2120000	ENSGALG00000002097	high	high	high	0.111582	0	0.047362	not_expression	not_expression	not_expression
10	1800000	2120000	ENSGALG00000031313	high	high	high	1.08652	1.54686	3.26896	expression	expression	expression
10	1800000	2120000	ENSGALG00000002000	high	high	high	6.97269	4.33536	4.15156	expression	expression	expression
10	1800000	2120000	ENSGALG00000001981	high	high	high	3.44946	2.45839	3.35172	expression	expression	expression
10	1800000	2120000	ENSGALG00000033618	high	high	high	2.16536	1.16758	2.54627	expression	expression	expression
10	1800000	2120000	ENSGALG00000043828	high	high	high	4.55876	5.35888	5.48682	expression	expression	expression
10	2140000	2840000	ENSGALG00000055009	high	high	high	0.167355	0.0683475	0.41691	not_expression	not_expression	not_expression
10	2140000	2840000	ENSGALG00000001741	high	high	high	7.29077	6.61124	7.14306	expression	expression	expression
10	2140000	2840000	ENSGALG00000044354	high	high	high	5.38269	0.146608	0.333892	expression	not_expression	not_expression
10	2140000	2840000	ENSGALG00000027805	high	high	high	4.16904	3.56402	2.6324	expression	expression	expression
10	2140000	2840000	ENSGALG00000001774	high	high	high	3.38872	1.37211	2.2017	expression	expression	expression
10	2140000	2840000	ENSGALG00000044207	high	high	high	0.692865	0.335526	0.428535	expression	not_expression	not_expression
10	2140000	2840000	ENSGALG00000001721	high	high	high	6.64877	1.19947	0.699193	expression	expression	not_expression
10	2140000	2840000	ENSGALG00000001729	high	high	high	4.55642	4.63432	5.6354	expression	expression	expression
10	2140000	2840000	ENSGALG00000001798	high	high	high	4.19468	2.10281	3.26989	expression	expression	expression
10	2140000	2840000	ENSGALG00000038458	high	high	high	2.89625	7.95987	7.43941	expression	expression	expression
10	2140000	2840000	ENSGALG00000001711	high	high	high	3.13511	1.72427	2.82729	expression	expression	expression
10	2140000	2840000	ENSGALG00000001716	high	high	high	0.136069	0.0626482	0.129349	not_expression	not_expression	not_expression
10	2140000	2840000	ENSGALG00000001788	high	high	high	5.20658	5.34377	5.18585	expression	expression	expression
10	2140000	2840000	ENSGALG00000054560	high	high	high	0.551749	0.62812	1.14042	not_expression	not_expression	expression
10	2940000	3140000	ENSGALG00000045534	high	high	high	4.0534	5.4852	4.44079	expression	expression	expression
10	2940000	3140000	ENSGALG00000021525	high	high	high	1.7074	3.89394	4.76931	expression	expression	expression
10	2940000	3140000	ENSGALG00000001559	high	high	high	10.2662	16.5866	13.9222	expression	expression	expression
10	2940000	3140000	ENSGALG00000034982	high	high	high	4.93843	12.3515	8.47253	expression	expression	expression
10	2940000	3140000	ENSGALG00000001644	high	high	high	3.72463	3.97464	4.54236	expression	expression	expression
10	2940000	3140000	ENSGALG00000001394	high	high	high	5.75015	5.64724	4.89664	expression	expression	expression
10	2940000	3140000	ENSGALG00000029151	high	high	high	0.0713655	2.93059	3.81382	not_expression	expression	expression
10	2940000	3140000	ENSGALG00000001376	high	high	high	4.88941	2.85226	3.49186	expression	expression	expression
10	2940000	3140000	ENSGALG00000001572	high	high	high	7.11775	6.31332	5.84478	expression	expression	expression
10	2940000	3140000	ENSGALG00000001470	high	high	high	4.7074	7.68705	6.14506	expression	expression	expression
10	2940000	3140000	ENSGALG00000001586	high	high	high	4.19583	4.74482	3.21772	expression	expression	expression
10	2940000	3140000	ENSGALG00000001615	high	high	high	4.068	3.22484	3.56852	expression	expression	expression
10	2940000	3140000	ENSGALG00000001412	high	high	high	6.21999	5.72467	4.6968	expression	expression	expression
10	2940000	3140000	ENSGALG00000001449	high	high	high	0.211405	7.60241	4.58449	not_expression	expression	expression
10	3160000	3660000	ENSGALG00000041641	high	high	high	5.03972	4.03252	4.46425	expression	expression	expression
10	3160000	3660000	ENSGALG00000002759	high	high	high	1.97747	1.78695	4.831	expression	expression	expression
10	3160000	3660000	ENSGALG00000002786	high	high	high	0.927345	0.0108596	3.02092	expression	not_expression	expression
10	3160000	3660000	ENSGALG00000039284	high	high	high	7.34106	7.01579	7.58179	expression	expression	expression
10	3160000	3660000	ENSGALG00000002774	high	high	high	9.01999	8.64006	8.5614	expression	expression	expression
10	3160000	3660000	ENSGALG00000002708	high	high	high	1.55816	1.76893	3.57251	expression	expression	expression
10	3680000	4080000	ENSGALG00000003005	high	high	high	0.0645318	0	0.159957	not_expression	not_expression	not_expression
10	3680000	4080000	ENSGALG00000003014	high	high	high	0.35119	0.0258681	0.325705	not_expression	not_expression	not_expression
10	3680000	4080000	ENSGALG00000039897	high	high	high	5.5844	5.12851	5.98981	expression	expression	expression
10	3680000	4080000	ENSGALG00000002945	high	high	high	2.64624	2.27308	3.59237	expression	expression	expression
10	3680000	4080000	ENSGALG00000033391	high	high	high	0.79785	0.00846901	0.188473	expression	not_expression	not_expression
10	3680000	4080000	ENSGALG00000046862	high	high	high	6.66467	5.76579	8.69836	expression	expression	expression
10	3680000	4080000	ENSGALG00000002925	high	high	high	6.77811	6.39769	6.31996	expression	expression	expression
10	3680000	4080000	ENSGALG00000002952	high	high	high	4.40724	3.54202	3.68665	expression	expression	expression
10	4580000	4940000	ENSGALG00000003487	high	high	high	6.61084	5.79899	7.12549	expression	expression	expression
10	4580000	4940000	ENSGALG00000003628	high	high	high	3.89563	2.85922	3.31842	expression	expression	expression
10	4580000	4940000	ENSGALG00000003705	high	high	high	3.35321	2.12164	3.86806	expression	expression	expression
10	4580000	4940000	ENSGALG00000003521	high	high	high	8.45842	3.79906	7.03403	expression	expression	expression
10	4580000	4940000	ENSGALG00000052612	high	high	high	3.75754	4.29365	4.18761	expression	expression	expression
10	4580000	4940000	ENSGALG00000003644	high	high	high	2.71488	0.294057	4.01882	expression	not_expression	expression
10	4580000	4940000	ENSGALG00000003505	high	high	high	3.68654	3.40404	4.04277	expression	expression	expression
10	4960000	5500000	ENSGALG00000003759	high	high	high	1.75822	1.76892	1.85979	expression	expression	expression
10	4960000	5500000	ENSGALG00000046000	high	high	high	2.96524	2.09815	2.81267	expression	expression	expression
10	5560000	5860000	ENSGALG00000003793	high	high	high	7.74758	6.67207	6.57548	expression	expression	expression
10	5560000	5860000	ENSGALG00000044940	high	high	high	2.56888	0.175353	1.08813	expression	not_expression	expression
10	5560000	5860000	ENSGALG00000003788	high	high	high	5.90702	5.25784	6.25283	expression	expression	expression
10	5960000	6680000	ENSGALG00000003944	high	high	high	2.67499	0.423166	1.285	expression	not_expression	expression
10	5960000	6680000	ENSGALG00000003906	high	high	high	4.6694	3.34969	3.52201	expression	expression	expression
10	5960000	6680000	ENSGALG00000026590	high	high	high	1.97549	3.0167	4.96749	expression	expression	expression
10	5960000	6680000	ENSGALG00000003883	high	high	high	4.48888	3.75217	4.55665	expression	expression	expression
10	5960000	6680000	ENSGALG00000044177	high	high	high	3.33952	2.12255	2.55777	expression	expression	expression
10	5960000	6680000	ENSGALG00000003849	high	high	high	0.677931	0.45566	0.909229	expression	not_expression	expression
10	5960000	6680000	ENSGALG00000003930	high	high	high	3.51323	0.47621	4.26334	expression	not_expression	expression
10	5960000	6680000	ENSGALG00000042552	high	high	high	4.93633	3.60936	4.70882	expression	expression	expression
10	5960000	6680000	ENSGALG00000003985	high	high	high	5.19108	3.71485	4.25869	expression	expression	expression
10	5960000	6680000	ENSGALG00000003913	high	high	high	3.25365	2.69	3.03272	expression	expression	expression
10	6680000	7320000	ENSGALG00000004087	high	high	high	1.50235	0.639576	3.0379	expression	not_expression	expression
10	6680000	7320000	ENSGALG00000004150	high	high	high	2.86599	2.21229	4.82173	expression	expression	expression
10	6680000	7320000	ENSGALG00000004059	high	high	high	2.39239	0.512611	3.6359	expression	not_expression	expression
10	6680000	7320000	ENSGALG00000004161	high	high	high	10.2447	5.16542	5.18057	expression	expression	expression
10	6680000	7320000	ENSGALG00000004046	high	high	high	2.00562	1.07654	4.39779	expression	expression	expression
10	6680000	7320000	ENSGALG00000004038	high	high	high	3.69872	2.90603	5.07241	expression	expression	expression
10	6680000	7320000	ENSGALG00000004171	high	high	high	4.32896	3.68234	4.75159	expression	expression	expression
10	6680000	7320000	ENSGALG00000004103	high	high	high	0.0906152	0.0219592	0.736682	not_expression	not_expression	expression
10	6680000	7320000	ENSGALG00000004096	high	high	high	4.70419	7.51268	7.62643	expression	expression	expression
10	6680000	7320000	ENSGALG00000026271	high	high	high	4.91147	4.80644	5.79295	expression	expression	expression
10	7360000	7720000	ENSGALG00000004270	high	high	high	5.39298	2.34777	3.18303	expression	expression	expression
10	7360000	7720000	ENSGALG00000004230	high	high	high	0.132042	0.879623	0.183291	not_expression	expression	not_expression
10	7360000	7720000	ENSGALG00000004261	high	high	high	0.0611916	0.184371	0.109883	not_expression	not_expression	not_expression
10	7360000	7720000	ENSGALG00000034550	high	high	high	4.79956	4.45172	4.94535	expression	expression	expression
10	7360000	7720000	ENSGALG00000004212	high	high	high	6.43492	6.36345	6.3479	expression	expression	expression
10	7360000	7720000	ENSGALG00000004204	high	high	high	4.70846	5.22719	5.44178	expression	expression	expression
10	7740000	8080000	ENSGALG00000036680	high	high	high	3.58331	0.400235	1.69433	expression	not_expression	expression
10	7740000	8080000	ENSGALG00000037723	high	high	high	5.30469	4.08053	5.278	expression	expression	expression
10	7740000	8080000	ENSGALG00000004304	high	high	high	6.61055	6.38657	7.44123	expression	expression	expression
10	7740000	8080000	ENSGALG00000004294	high	high	high	2.23191	2.92666	4.40542	expression	expression	expression
10	8120000	8360000	ENSGALG00000041896	high	high	high	3.84196	3.46497	4.4781	expression	expression	expression
10	8120000	8360000	ENSGALG00000042476	high	high	high	2.6931	1.58508	2.52429	expression	expression	expression
10	8120000	8360000	ENSGALG00000004347	high	high	high	5.16751	3.06894	4.15919	expression	expression	expression
10	8120000	8360000	ENSGALG00000037336	high	high	high	1.26688	0.730757	1.67006	expression	expression	expression
10	8380000	8760000	ENSGALG00000031853	high	high	high	8.67194	8.3264	8.33498	expression	expression	expression
10	8380000	8760000	ENSGALG00000004435	high	high	high	7.33489	5.9831	6.4461	expression	expression	expression
10	8380000	8760000	ENSGALG00000035935	high	high	high	0.207982	1.04704	0.351654	not_expression	expression	not_expression
10	8380000	8760000	ENSGALG00000051831	high	high	high	0.934342	0.0474796	0.0377603	expression	not_expression	not_expression
10	8380000	8760000	ENSGALG00000054678	high	high	high	3.58653	0.121507	0.0531893	expression	not_expression	not_expression
10	8380000	8760000	ENSGALG00000049218	high	high	high	1.99831	1.33637	1.89437	expression	expression	expression
10	8380000	8760000	ENSGALG00000032858	high	high	high	4.83927	4.69983	4.29434	expression	expression	expression
10	8380000	8760000	ENSGALG00000037734	high	high	high	4.88939	3.14001	3.69282	expression	expression	expression
10	8380000	8760000	ENSGALG00000004387	high	high	high	7.5946	5.85424	7.15475	expression	expression	expression
10	8780000	9180000	ENSGALG00000017370	high	high	high	6.97261	6.34609	6.66997	expression	expression	expression
10	8780000	9180000	ENSGALG00000042839	high	high	high	5.85929	4.92065	5.57491	expression	expression	expression
10	8780000	9180000	ENSGALG00000038618	high	high	high	0.132074	0.0469185	0.0687521	not_expression	not_expression	not_expression
10	9280000	9460000	ENSGALG00000004696	median	high	high	3.57274	2.98465	2.83969	expression	expression	expression
10	9280000	9460000	ENSGALG00000031448	median	high	high	5.05604	4.85194	8.06109	expression	expression	expression
10	9280000	9460000	ENSGALG00000030871	median	high	high	8.11758	8.03232	8.61019	expression	expression	expression
10	9280000	9460000	ENSGALG00000039307	median	high	high	6.86549	4.6044	5.39325	expression	expression	expression
10	9280000	9460000	ENSGALG00000033198	median	high	high	0.721768	0.012823	1.5633	expression	not_expression	expression
10	9600000	9780000	ENSGALG00000047289	median	median	median	2.36713	0.373791	2.30847	expression	not_expression	expression
10	9600000	9780000	ENSGALG00000013294	median	median	median	3.16969	0	1.05882	expression	not_expression	not_expression
10	9600000	9780000	ENSGALG00000013293	median	median	median	2.44982	0.652362	1.13555	expression	expression	expression
10	9800000	10560000	ENSGALG00000038266	high	high	high	0.415713	0.106721	0.819634	not_expression	not_expression	expression
10	9800000	10560000	ENSGALG00000004885	high	high	high	3.80125	3.06532	2.94554	expression	expression	expression
10	9800000	10560000	ENSGALG00000030542	high	high	high	3.63684	3.2653	2.58627	expression	expression	expression
10	9800000	10560000	ENSGALG00000032546	high	high	high	5.12957	4.62472	4.53474	expression	expression	expression
10	9800000	10560000	ENSGALG00000004945	high	high	high	0.225748	0.0373664	0.465257	not_expression	not_expression	not_expression
10	10600000	11120000	ENSGALG00000005011	high	high	high	5.53394	0.541475	3.29886	expression	expression	expression
10	10600000	11120000	ENSGALG00000052770	high	high	high	2.40699	0.527881	2.47688	expression	not_expression	expression
10	10600000	11120000	ENSGALG00000048828	high	high	high	2.30094	0.639253	2.30535	expression	expression	expression
10	10600000	11120000	ENSGALG00000052643	high	high	high	2.35995	0.18559	7.40917	expression	not_expression	expression
10	10600000	11120000	ENSGALG00000028158	high	high	high	0.196985	0	0.0344714	not_expression	not_expression	not_expression
10	10600000	11120000	ENSGALG00000041362	high	high	high	6.42253	4.43218	5.69224	expression	expression	expression
10	10600000	11120000	ENSGALG00000005673	high	high	high	3.16706	3.05637	3.04906	expression	expression	expression
10	10600000	11120000	ENSGALG00000048077	high	high	high	5.45265	0.458002	3.93544	expression	not_expression	expression
10	10600000	11120000	ENSGALG00000036201	high	high	high	3.05436	2.90587	4.15764	expression	expression	expression
10	10600000	11120000	ENSGALG00000004960	high	high	high	2.32932	0.644008	4.721	expression	expression	expression
10	10600000	11120000	ENSGALG00000000404	high	high	high	6.34268	5.94882	6.71235	expression	expression	expression
10	10600000	11120000	ENSGALG00000005682	high	high	high	4.68889	2.71148	4.13302	expression	expression	expression
10	11300000	11680000	ENSGALG00000006008	high	high	high	5.72313	0.526593	1.7333	expression	not_expression	expression
10	11300000	11680000	ENSGALG00000006002	high	high	high	3.71812	2.61654	3.9655	expression	expression	expression
10	11300000	11680000	ENSGALG00000005894	high	high	high	4.70849	4.58477	5.43743	expression	expression	expression
10	11300000	11680000	ENSGALG00000026607	high	high	high	5.56511	4.85857	4.16462	expression	expression	expression
10	11300000	11680000	ENSGALG00000005992	high	high	high	4.37393	4.66576	6.83391	expression	expression	expression
10	11300000	11680000	ENSGALG00000023435	high	high	high	1.8104	0.248001	1.04601	expression	not_expression	expression
10	11300000	11680000	ENSGALG00000023436	high	high	high	0.514514	0.263218	1.04192	not_expression	not_expression	expression
10	11300000	11680000	ENSGALG00000006020	high	high	high	6.15987	5.56227	5.81133	expression	expression	expression
10	11300000	11680000	ENSGALG00000006027	high	high	high	2.85807	1.32043	2.27521	expression	expression	expression
10	11300000	11680000	ENSGALG00000006010	high	high	high	6.41462	6.37736	6.19665	expression	expression	expression
10	11300000	11680000	ENSGALG00000023440	high	high	high	4.88355	3.95573	5.32685	expression	expression	expression
10	11720000	12100000	ENSGALG00000006083	high	high	high	6.13468	5.0226	3.34393	expression	expression	expression
10	11720000	12100000	ENSGALG00000054145	high	high	high	1.47626	1.41594	3.33217	expression	expression	expression
10	11720000	12100000	ENSGALG00000047695	high	high	high	0.529416	0.713613	1.99641	not_expression	expression	expression
10	11720000	12100000	ENSGALG00000049798	high	high	high	3.69914	3.40921	4.73442	expression	expression	expression
10	11720000	12100000	ENSGALG00000006045	high	high	high	5.50334	4.06519	3.63941	expression	expression	expression
10	11720000	12100000	ENSGALG00000006041	high	high	high	2.19105	0.00825732	0.112905	expression	not_expression	not_expression
10	11720000	12100000	ENSGALG00000053663	high	high	high	3.64254	2.07516	3.70277	expression	expression	expression
10	11720000	12100000	ENSGALG00000006104	high	high	high	1.05313	1.30501	3.12655	expression	expression	expression
10	12120000	12600000	ENSGALG00000006376	high	high	high	0.961845	0.0396291	1.01992	expression	not_expression	expression
10	12120000	12600000	ENSGALG00000032984	high	high	high	5.1548	4.51242	5.8478	expression	expression	expression
10	12120000	12600000	ENSGALG00000006388	high	high	high	0.841328	0.0513047	1.8967	expression	not_expression	expression
10	12120000	12600000	ENSGALG00000021193	high	high	high	5.13009	3.64617	5.49733	expression	expression	expression
10	12680000	13060000	ENSGALG00000006445	high	high	high	4.21855	2.37017	3.96498	expression	expression	expression
10	12680000	13060000	ENSGALG00000006482	high	high	high	0.61009	0.0259102	0.393975	not_expression	not_expression	not_expression
10	12680000	13060000	ENSGALG00000021171	high	high	high	1.39477	0.307664	3.07713	expression	not_expression	expression
10	12680000	13060000	ENSGALG00000006420	high	high	high	5.42646	4.8241	5.7857	expression	expression	expression
10	12680000	13060000	ENSGALG00000006413	high	high	high	3.29627	0.670333	4.46688	expression	not_expression	expression
10	13080000	13280000	ENSGALG00000006534	high	high	high	2.54984	1.38037	2.09915	expression	expression	expression
10	13080000	13280000	ENSGALG00000006611	high	high	high	3.03817	3.06602	3.69935	expression	expression	expression
10	13080000	13280000	ENSGALG00000006519	high	high	high	0.549488	0.0122151	0.0858538	not_expression	not_expression	not_expression
10	13080000	13280000	ENSGALG00000006516	high	high	high	3.41696	2.26565	2.68489	expression	expression	expression
10	13080000	13280000	ENSGALG00000023395	high	high	high	0.660648	0.48109	1.28051	expression	not_expression	expression
10	13620000	14360000	ENSGALG00000040241	high	high	high	1.60279	0.0264337	0.690508	expression	not_expression	not_expression
10	13620000	14360000	ENSGALG00000006819	high	high	high	1.83646	1.52384	2.11356	expression	expression	expression
10	14380000	14640000	ENSGALG00000006826	high	median	high	4.33102	4.27637	5.3999	expression	expression	expression
10	14380000	14640000	ENSGALG00000006840	high	median	high	3.79786	2.95995	4.90188	expression	expression	expression
10	14380000	14640000	ENSGALG00000046779	high	median	high	3.95653	3.47608	5.18868	expression	expression	expression
10	14680000	15020000	ENSGALG00000006871	high	high	high	1.20887	6.0701	2.40446	expression	expression	expression
10	14680000	15020000	ENSGALG00000006882	high	high	high	4.23101	3.35275	0.732307	expression	expression	expression
10	14680000	15020000	ENSGALG00000006887	high	high	high	5.9962	7.28812	6.41588	expression	expression	expression
10	15080000	15400000	ENSGALG00000039173	high	high	high	1.98917	1.99303	2.96646	expression	expression	expression
10	15480000	17040000	ENSGALG00000007000	high	high	high	2.76217	2.04524	3.06118	expression	expression	expression
10	15480000	17040000	ENSGALG00000007012	high	high	high	5.33869	3.26515	3.66038	expression	expression	expression
10	17080000	17320000	ENSGALG00000040651	high	high	high	4.12697	5.53943	5.57968	expression	expression	expression
10	17080000	17320000	ENSGALG00000007022	high	high	high	5.85888	6.82614	7.22609	expression	expression	expression
10	17080000	17320000	ENSGALG00000007048	high	high	high	2.81936	2.86671	3.16742	expression	expression	expression
10	17080000	17320000	ENSGALG00000007016	high	high	high	3.28516	3.53326	5.30578	expression	expression	expression
10	17360000	17780000	ENSGALG00000007112	high	high	high	1.52726	0.827431	1.75855	expression	expression	expression
10	17360000	17780000	ENSGALG00000007092	high	high	high	2.97192	3.01702	3.03921	expression	expression	expression
10	17360000	17780000	ENSGALG00000038688	high	high	high	1.46457	0.0271337	0.0922532	expression	not_expression	not_expression
10	17360000	17780000	ENSGALG00000014624	high	high	high	1.34227	0.568105	1.772	expression	expression	expression
10	17360000	17780000	ENSGALG00000032366	high	high	high	4.55438	4.36497	5.53022	expression	expression	expression
10	17800000	18460000	ENSGALG00000007335	high	high	high	0.0332235	0	0.243904	not_expression	not_expression	not_expression
10	17800000	18460000	ENSGALG00000007333	high	high	high	0.567871	0.190389	0.773905	expression	not_expression	expression
10	17800000	18460000	ENSGALG00000030076	high	high	high	1.77272	1.17155	2.10227	expression	expression	expression
10	17800000	18460000	ENSGALG00000033365	high	high	high	3.46567	0.0737334	2.83617	expression	not_expression	expression
10	17800000	18460000	ENSGALG00000007371	high	high	high	1.0381	0.483859	1.18263	expression	not_expression	expression
10	17800000	18460000	ENSGALG00000007252	high	high	high	2.30829	1.5289	2.11343	expression	expression	expression
10	17800000	18460000	ENSGALG00000026468	high	high	high	2.4398	2.54105	4.66982	expression	expression	expression
10	17800000	18460000	ENSGALG00000021020	high	high	high	0.151565	0.084575	0.308945	not_expression	not_expression	not_expression
10	17800000	18460000	ENSGALG00000007289	high	high	high	5.37769	4.96091	6.19731	expression	expression	expression
10	17800000	18460000	ENSGALG00000007262	high	high	high	6.1765	5.64579	6.10593	expression	expression	expression
10	17800000	18460000	ENSGALG00000007365	high	high	high	4.32845	5.36216	5.47195	expression	expression	expression
10	17800000	18460000	ENSGALG00000007141	high	high	high	0.929223	0.0326438	0.873328	expression	not_expression	expression
10	17800000	18460000	ENSGALG00000007353	high	high	high	4.69881	3.51302	4.14287	expression	expression	expression
10	17800000	18460000	ENSGALG00000007358	high	high	high	0.640122	0.062527	0.132084	expression	not_expression	not_expression
10	17800000	18460000	ENSGALG00000007170	high	high	high	7.16063	6.30021	6.70096	expression	expression	expression
10	17800000	18460000	ENSGALG00000007410	high	high	high	0.485465	0.137736	0.444202	not_expression	not_expression	not_expression
10	17800000	18460000	ENSGALG00000007349	high	high	high	0.160025	0.133652	1.28884	not_expression	not_expression	expression
10	17800000	18460000	ENSGALG00000007248	high	high	high	2.51291	2.3272	4.60668	expression	expression	expression
10	17800000	18460000	ENSGALG00000007162	high	high	high	7.07256	7.38711	7.39761	expression	expression	expression
10	17800000	18460000	ENSGALG00000021027	high	high	high	4.26612	3.34573	4.52095	expression	expression	expression
10	18500000	18940000	ENSGALG00000007615	high	high	high	6.58504	6.21774	6.46505	expression	expression	expression
10	18500000	18940000	ENSGALG00000007687	high	high	high	7.1147	5.68703	6.27628	expression	expression	expression
10	18500000	18940000	ENSGALG00000041403	high	high	high	3.8636	2.96695	4.46858	expression	expression	expression
10	18500000	18940000	ENSGALG00000007495	high	high	high	0.299256	0.0186904	0.181706	not_expression	not_expression	not_expression
10	18500000	18940000	ENSGALG00000007491	high	high	high	5.01714	4.30585	4.53305	expression	expression	expression
10	18500000	18940000	ENSGALG00000007631	high	high	high	0.62348	0.0382113	0.308112	expression	not_expression	not_expression
10	18500000	18940000	ENSGALG00000007643	high	high	high	3.71184	3.22004	4.87717	expression	expression	expression
10	18500000	18940000	ENSGALG00000007649	high	high	high	5.98696	3.91274	4.65377	expression	expression	expression
10	18980000	19700000	ENSGALG00000007930	high	high	high	4.29485	4.30922	4.48579	expression	expression	expression
10	18980000	19700000	ENSGALG00000035701	high	high	high	4.69544	7.51941	6.11203	expression	expression	expression
10	18980000	19700000	ENSGALG00000008054	high	high	high	5.77286	5.75544	6.95885	expression	expression	expression
10	18980000	19700000	ENSGALG00000008043	high	high	high	5.0497	0.677456	0.18753	expression	expression	not_expression
10	18980000	19700000	ENSGALG00000007970	high	high	high	4.00793	2.84367	4.93039	expression	expression	expression
10	18980000	19700000	ENSGALG00000007979	high	high	high	1.33597	0.200185	1.52796	expression	not_expression	expression
10	18980000	19700000	ENSGALG00000028141	high	high	high	4.99821	3.96533	4.8792	expression	expression	expression
10	18980000	19700000	ENSGALG00000007981	high	high	high	6.31178	4.63878	4.89135	expression	expression	expression
10	18980000	19700000	ENSGALG00000025898	high	high	high	3.70512	2.85942	2.89298	expression	expression	expression
10	18980000	19700000	ENSGALG00000028906	high	high	high	6.09861	5.30217	5.71162	expression	expression	expression
10	18980000	19700000	ENSGALG00000029521	high	high	high	0.325689	0.0338312	0.0180457	not_expression	not_expression	not_expression
10	18980000	19700000	ENSGALG00000045544	high	high	high	0.271778	0	0.135511	not_expression	not_expression	not_expression
10	18980000	19700000	ENSGALG00000008007	high	high	high	2.43536	0.592693	0.442442	expression	not_expression	not_expression
10	18980000	19700000	ENSGALG00000007909	high	high	high	2.06399	0.567282	1.03914	expression	not_expression	expression
10	18980000	19700000	ENSGALG00000007887	high	high	high	5.5497	4.85171	5.08512	expression	expression	expression
10	19780000	20200000	ENSGALG00000008180	high	high	high	5.18804	2.86518	4.04985	expression	expression	expression
10	19780000	20200000	ENSGALG00000034100	high	high	high	6.74069	4.68139	6.18329	expression	expression	expression
10	19780000	20200000	ENSGALG00000008164	high	high	high	3.93918	2.85891	1.04138	expression	expression	expression
10	19780000	20200000	ENSGALG00000008120	high	high	high	1.8853	1.35267	2.43788	expression	expression	expression
10	19780000	20200000	ENSGALG00000008146	high	high	high	8.28689	7.18606	7.76651	expression	expression	expression
10	19780000	20200000	ENSGALG00000026448	high	high	high	6.73132	5.65778	5.74112	expression	expression	expression
10	20220000	21119840	ENSGALG00000008272	high	high	high	5.53063	5.95366	5.98585	expression	expression	expression
10	20220000	21119840	ENSGALG00000052203	high	high	high	2.91482	0.605224	2.508	expression	expression	expression
10	20220000	21119840	ENSGALG00000042201	high	high	high	4.10757	2.824	3.70896	expression	expression	expression
10	20220000	21119840	ENSGALG00000008275	high	high	high	0	0	0.0696229	not_expression	not_expression	not_expression
10	20220000	21119840	ENSGALG00000033557	high	high	high	6.6095	6.29931	7.7705	expression	expression	expression
10	20220000	21119840	ENSGALG00000008291	high	high	high	6.35872	4.95879	6.18006	expression	expression	expression
10	20220000	21119840	ENSGALG00000045045	high	high	high	2.81059	2.63586	2.99754	expression	expression	expression
10	20220000	21119840	ENSGALG00000008302	high	high	high	6.59328	6.62391	7.03331	expression	expression	expression
10	20220000	21119840	ENSGALG00000036163	high	high	high	3.65616	3.86432	4.28943	expression	expression	expression
10	20220000	21119840	ENSGALG00000008425	high	high	high	3.74431	2.71647	4.28489	expression	expression	expression
10	20220000	21119840	ENSGALG00000008549	high	high	high	5.69204	3.98325	4.5315	expression	expression	expression
10	20220000	21119840	ENSGALG00000026467	high	high	high	0.0138286	0	0.209392	not_expression	not_expression	not_expression
10	20220000	21119840	ENSGALG00000008297	high	high	high	4.60667	2.40454	5.08201	expression	expression	expression
10	20220000	21119840	ENSGALG00000008348	high	high	high	9.57442	9.73836	8.75963	expression	expression	expression
10	20220000	21119840	ENSGALG00000008340	high	high	high	0.869248	0.0251856	2.44371	expression	not_expression	expression
10	20220000	21119840	ENSGALG00000008341	high	high	high	6.01704	5.90324	6.08688	expression	expression	expression
10	20220000	21119840	ENSGALG00000030162	high	high	high	5.72714	4.72469	6.80322	expression	expression	expression
10	20220000	21119840	ENSGALG00000008199	high	high	high	4.03225	3.30942	4.76039	expression	expression	expression
10	20220000	21119840	ENSGALG00000013916	high	high	high	8.01452	7.96238	7.46149	expression	expression	expression
10	20220000	21119840	ENSGALG00000028295	high	high	high	5.01249	4.53307	4.7014	expression	expression	expression
10	20220000	21119840	ENSGALG00000020921	high	high	high	2.28178	1.81858	3.41595	expression	expression	expression
10	20220000	21119840	ENSGALG00000029714	high	high	high	4.68547	3.91482	4.13061	expression	expression	expression
10	20220000	21119840	ENSGALG00000008256	high	high	high	3.85303	1.09558	1.6792	expression	expression	expression
10	20220000	21119840	ENSGALG00000044375	high	high	high	4.1908	3.68793	4.32027	expression	expression	expression
10	20220000	21119840	ENSGALG00000030576	high	high	high	0.414777	0.0159668	2.914	not_expression	not_expression	expression
10	20220000	21119840	ENSGALG00000008352	high	high	high	0.437298	0.181791	1.90761	not_expression	not_expression	expression
10	20220000	21119840	ENSGALG00000012836	high	high	high	6.45643	1.4493	2.47073	expression	expression	expression
10	20220000	21119840	ENSGALG00000012833	high	high	high	6.38845	5.49927	5.35655	expression	expression	expression
10	20220000	21119840	ENSGALG00000020923	high	high	high	0.144883	0	0.0663318	not_expression	not_expression	not_expression
10	20220000	21119840	ENSGALG00000053991	high	high	high	12.0653	11.6029	11.3433	expression	expression	expression
10	20220000	21119840	ENSGALG00000027501	high	high	high	1.15241	0.0824718	1.38306	not_expression	not_expression	expression
10	20220000	21119840	ENSGALG00000033790	high	high	high	5.12866	4.73815	4.93264	expression	expression	expression
10	20220000	21119840	ENSGALG00000008208	high	high	high	7.86899	7.02421	6.70313	expression	expression	expression
10	20220000	21119840	ENSGALG00000008385	high	high	high	2.64112	2.48504	2.1929	expression	expression	expression
10	20220000	21119840	ENSGALG00000035465	high	high	high	3.37507	0.983742	2.54308	expression	expression	expression
10	20220000	21119840	ENSGALG00000048349	high	high	high	6.98536	1.8031	2.9227	expression	expression	expression
10	20220000	21119840	ENSGALG00000034434	high	high	high	7.66937	6.1141	6.51724	expression	expression	expression
10	20220000	21119840	ENSGALG00000042029	high	high	high	1.77601	1.07197	2.94509	expression	expression	expression
10	20220000	21119840	ENSGALG00000008262	high	high	high	0.556362	0.0160762	1.93739	expression	not_expression	expression
10	20220000	21119840	ENSGALG00000030858	high	high	high	2.55651	0.0596171	0.641967	expression	not_expression	expression
11	0	420000	ENSGALG00000047540	high	high	high	7.01228	7.4829	7.72437	expression	expression	expression
11	0	420000	ENSGALG00000041787	high	high	high	6.25838	5.0896	7.20396	expression	expression	expression
11	0	420000	ENSGALG00000033068	high	high	high	1.9752	1.47142	3.00492	expression	expression	expression
11	0	420000	ENSGALG00000034950	high	high	high	0.954446	1.12715	1.27555	expression	expression	expression
11	0	420000	ENSGALG00000031718	high	high	high	6.99968	5.64518	6.89769	expression	expression	expression
11	0	420000	ENSGALG00000038865	high	high	high	4.6833	3.35043	3.67877	expression	expression	expression
11	0	420000	ENSGALG00000043662	high	high	high	1.65083	3.51798	4.77709	expression	expression	expression
11	0	420000	ENSGALG00000035575	high	high	high	4.78567	3.97387	4.21548	expression	expression	expression
11	0	420000	ENSGALG00000052975	high	high	high	0.684794	1.15793	2.77209	expression	expression	expression
11	0	420000	ENSGALG00000029324	high	high	high	5.79287	6.00137	6.58219	expression	expression	expression
11	0	420000	ENSGALG00000041475	high	high	high	0.934115	0.209825	1.0238	expression	not_expression	expression
11	0	420000	ENSGALG00000051766	high	high	high	0.442155	0.00966297	2.01946	not_expression	not_expression	expression
11	0	420000	ENSGALG00000031209	high	high	high	5.12236	5.02368	4.81601	expression	expression	expression
11	0	420000	ENSGALG00000050882	high	high	high	6.46462	6.53778	7.34652	expression	expression	expression
11	440000	800000	ENSGALG00000001214	high	high	high	1.07231	1.82488	1.06496	expression	expression	expression
11	440000	800000	ENSGALG00000049157	high	high	high	4.35254	7.85642	5.38157	expression	expression	expression
11	440000	800000	ENSGALG00000034373	high	high	high	3.53105	5.10613	4.62742	expression	expression	expression
11	440000	800000	ENSGALG00000029268	high	high	high	8.45332	6.97916	7.18836	expression	expression	expression
11	440000	800000	ENSGALG00000001316	high	high	high	2.98122	2.00735	3.60316	expression	expression	expression
11	440000	800000	ENSGALG00000001256	high	high	high	0.331064	0.163033	1.3568	not_expression	not_expression	expression
11	440000	800000	ENSGALG00000035604	high	high	high	6.15272	6.28577	5.29464	expression	expression	expression
11	440000	800000	ENSGALG00000000999	high	high	high	4.66301	5.14252	4.61496	expression	expression	expression
11	440000	800000	ENSGALG00000044241	high	high	high	4.06124	6.91844	8.96301	expression	expression	expression
11	440000	800000	ENSGALG00000001220	high	high	high	5.05324	6.95728	6.53773	expression	expression	expression
11	440000	800000	ENSGALG00000001350	high	high	high	3.5079	3.169	5.26199	expression	expression	expression
11	440000	800000	ENSGALG00000030160	high	high	high	2.27684	4.02555	1.96416	expression	expression	expression
11	440000	800000	ENSGALG00000037939	high	high	high	6.11686	8.73688	8.37579	expression	expression	expression
11	440000	800000	ENSGALG00000024466	high	high	high	0.773005	0	0.696429	not_expression	not_expression	not_expression
11	440000	800000	ENSGALG00000001391	high	high	high	1.12196	0.480459	2.16596	expression	not_expression	expression
11	440000	800000	ENSGALG00000001168	high	high	high	6.5417	5.37235	5.78513	expression	expression	expression
11	440000	800000	ENSGALG00000001184	high	high	high	7.02521	6.90155	6.23492	expression	expression	expression
11	440000	800000	ENSGALG00000041143	high	high	high	6.32011	12.7575	10.9811	expression	expression	expression
11	440000	800000	ENSGALG00000001234	high	high	high	0.0494907	0.253578	0.57395	not_expression	not_expression	not_expression
11	440000	800000	ENSGALG00000049492	high	high	high	5.19571	3.55939	4.56958	expression	expression	expression
11	440000	800000	ENSGALG00000042647	high	high	high	0.207366	3.35344	3.41898	not_expression	expression	expression
11	440000	800000	ENSGALG00000043034	high	high	high	3.11346	7.13756	7.11252	expression	expression	expression
11	440000	800000	ENSGALG00000001201	high	high	high	4.95277	5.35116	5.47701	expression	expression	expression
11	440000	800000	ENSGALG00000001204	high	high	high	4.70776	2.90264	3.78871	expression	expression	expression
11	440000	800000	ENSGALG00000038758	high	high	high	6.48301	7.11977	6.71102	expression	expression	expression
11	440000	800000	ENSGALG00000029999	high	high	high	4.68848	6.4536	5.13687	expression	expression	expression
11	440000	800000	ENSGALG00000026663	high	high	high	2.0755	0.0235421	0.358899	expression	not_expression	not_expression
11	440000	800000	ENSGALG00000001149	high	high	high	0.0954919	1.26163	0.57896	not_expression	expression	not_expression
11	440000	800000	ENSGALG00000021473	high	high	high	6.91227	5.87821	6.28121	expression	expression	expression
11	820000	1440000	ENSGALG00000001824	high	high	high	1.67864	0.907436	1.51001	expression	expression	expression
11	820000	1440000	ENSGALG00000028928	high	high	high	0.389867	0.717456	2.47939	not_expression	expression	expression
11	820000	1440000	ENSGALG00000002091	high	high	high	3.51772	2.01113	3.87703	expression	expression	expression
11	820000	1440000	ENSGALG00000002247	high	high	high	4.18771	3.49524	3.94839	expression	expression	expression
11	820000	1440000	ENSGALG00000002244	high	high	high	0.72224	1.00733	0.898958	expression	expression	expression
11	820000	1440000	ENSGALG00000049652	high	high	high	0.0469837	0.0552505	0.330588	not_expression	not_expression	not_expression
11	820000	1440000	ENSGALG00000001965	high	high	high	5.56703	5.53565	5.97501	expression	expression	expression
11	820000	1440000	ENSGALG00000021442	high	high	high	0.094264	0.267914	0.639935	not_expression	not_expression	expression
11	820000	1440000	ENSGALG00000052887	high	high	high	0.0486907	0	0.262889	not_expression	not_expression	not_expression
11	820000	1440000	ENSGALG00000001779	high	high	high	2.18514	1.98515	3.05381	expression	expression	expression
11	820000	1440000	ENSGALG00000040875	high	high	high	3.77572	3.35986	3.97611	expression	expression	expression
11	820000	1440000	ENSGALG00000040878	high	high	high	5.23327	6.71437	6.12663	expression	expression	expression
11	820000	1440000	ENSGALG00000044087	high	high	high	0.0162555	0.0499197	0.0339401	not_expression	not_expression	not_expression
11	820000	1440000	ENSGALG00000054926	high	high	high	0.172107	0.0238105	0.484391	not_expression	not_expression	not_expression
11	820000	1440000	ENSGALG00000027183	high	high	high	0	0.0338951	0.25039	not_expression	not_expression	not_expression
11	820000	1440000	ENSGALG00000048534	high	high	high	4.96986	4.65812	2.62261	expression	expression	expression
11	820000	1440000	ENSGALG00000001702	high	high	high	1.24348	2.00969	2.69685	expression	expression	expression
11	820000	1440000	ENSGALG00000026043	high	high	high	1.94215	2.92172	3.54226	expression	expression	expression
11	820000	1440000	ENSGALG00000028326	high	high	high	1.03868	9.2112	6.91853	expression	expression	expression
11	820000	1440000	ENSGALG00000035368	high	high	high	0	0.0301737	0.131815	not_expression	not_expression	not_expression
11	820000	1440000	ENSGALG00000050464	high	high	high	0.0570189	0.0416897	0	not_expression	not_expression	not_expression
11	820000	1440000	ENSGALG00000002237	high	high	high	6.61815	6.90287	6.38079	expression	expression	expression
11	820000	1440000	ENSGALG00000001647	high	high	high	3.67069	3.13015	3.52545	expression	expression	expression
11	820000	1440000	ENSGALG00000030220	high	high	high	0.514523	1.82225	2.54744	not_expression	expression	expression
11	820000	1440000	ENSGALG00000021451	high	high	high	0.536547	0	2.11174	not_expression	not_expression	expression
11	820000	1440000	ENSGALG00000001602	high	high	high	7.91128	6.62839	7.23005	expression	expression	expression
11	820000	1440000	ENSGALG00000053446	high	high	high	0	0	0.130347	not_expression	not_expression	not_expression
11	820000	1440000	ENSGALG00000001439	high	high	high	4.81165	4.23229	5.58548	expression	expression	expression
11	820000	1440000	ENSGALG00000049254	high	high	high	0	0	0	not_expression	not_expression	not_expression
11	820000	1440000	ENSGALG00000028900	high	high	high	5.30869	1.49089	2.86188	expression	expression	expression
11	820000	1440000	ENSGALG00000050750	high	high	high	0.341786	0.384061	1.45045	not_expression	not_expression	expression
11	820000	1440000	ENSGALG00000001722	high	high	high	3.84305	3.64189	4.14066	expression	expression	expression
11	820000	1440000	ENSGALG00000035945	high	high	high	0.0371551	0.051008	0.28796	not_expression	not_expression	not_expression
11	820000	1440000	ENSGALG00000001791	high	high	high	3.3098	4.15232	3.99324	expression	expression	expression
11	820000	1440000	ENSGALG00000030055	high	high	high	1.33226	0.665099	2.69889	expression	not_expression	expression
11	820000	1440000	ENSGALG00000001533	high	high	high	0.479448	0.319459	0.620765	not_expression	not_expression	expression
11	820000	1440000	ENSGALG00000007867	high	high	high	0.920788	5.07675	4.279	expression	expression	expression
11	820000	1440000	ENSGALG00000001817	high	high	high	4.58664	4.54036	4.85269	expression	expression	expression
11	820000	1440000	ENSGALG00000002103	high	high	high	2.30921	0.743611	4.34635	expression	expression	expression
11	820000	1440000	ENSGALG00000002198	high	high	high	1.50111	5.16357	5.66687	expression	expression	expression
11	820000	1440000	ENSGALG00000023898	high	high	high	3.9214	0.973571	1.81787	expression	expression	expression
11	1460000	2140000	ENSGALG00000002321	high	high	high	7.91409	7.46483	6.16475	expression	expression	expression
11	1460000	2140000	ENSGALG00000026903	high	high	high	0.57468	0.413993	0.154939	expression	not_expression	not_expression
11	1460000	2140000	ENSGALG00000044146	high	high	high	1.21815	0.0248952	0.0128082	expression	not_expression	not_expression
11	1460000	2140000	ENSGALG00000002356	high	high	high	3.28035	2.27513	3.3355	expression	expression	expression
11	1460000	2140000	ENSGALG00000039818	high	high	high	5.98464	6.32857	6.09412	expression	expression	expression
11	1460000	2140000	ENSGALG00000003010	high	high	high	5.84537	3.50178	4.23233	expression	expression	expression
11	1460000	2140000	ENSGALG00000002651	high	high	high	4.70062	3.89977	4.60873	expression	expression	expression
11	1460000	2140000	ENSGALG00000036234	high	high	high	5.77979	4.15046	2.18254	expression	expression	expression
11	1460000	2140000	ENSGALG00000014616	high	high	high	6.1696	1.70859	11.1066	expression	expression	expression
11	1460000	2140000	ENSGALG00000029017	high	high	high	5.34448	4.60684	4.76029	expression	expression	expression
11	1460000	2140000	ENSGALG00000002603	high	high	high	5.48482	4.60792	4.63801	expression	expression	expression
11	1460000	2140000	ENSGALG00000002766	high	high	high	0.258003	1.73488	1.73258	not_expression	expression	expression
11	1460000	2140000	ENSGALG00000002861	high	high	high	3.81325	3.8203	4.16652	expression	expression	expression
11	1460000	2140000	ENSGALG00000002301	high	high	high	5.76036	4.49034	4.8929	expression	expression	expression
11	1460000	2140000	ENSGALG00000002467	high	high	high	2.03724	1.17122	2.75305	expression	expression	expression
11	1460000	2140000	ENSGALG00000002853	high	high	high	5.76419	5.21202	4.36666	expression	expression	expression
11	1460000	2140000	ENSGALG00000002458	high	high	high	6.08064	3.78225	3.91881	expression	expression	expression
11	1460000	2140000	ENSGALG00000047215	high	high	high	4.44981	3.31298	4.02395	expression	expression	expression
11	1460000	2140000	ENSGALG00000028466	high	high	high	5.29631	0.535901	3.31789	expression	not_expression	expression
11	1460000	2140000	ENSGALG00000051002	high	high	high	2.93688	1.95464	2.42318	expression	expression	expression
11	1460000	2140000	ENSGALG00000002775	high	high	high	3.93443	1.83767	1.51425	expression	expression	expression
11	1460000	2140000	ENSGALG00000002798	high	high	high	3.77785	2.70017	3.57823	expression	expression	expression
11	1460000	2140000	ENSGALG00000002313	high	high	high	2.34649	3.63833	3.61882	expression	expression	expression
11	1460000	2140000	ENSGALG00000042415	high	high	high	4.32506	3.20676	5.18099	expression	expression	expression
11	1460000	2140000	ENSGALG00000002407	high	high	high	0.0443781	0.0488647	0.365333	not_expression	not_expression	not_expression
11	1460000	2140000	ENSGALG00000028451	high	high	high	8.05614	4.75384	11.526	expression	expression	expression
11	1460000	2140000	ENSGALG00000042895	high	high	high	4.12538	6.80624	5.60174	expression	expression	expression
11	1460000	2140000	ENSGALG00000000038	high	high	high	0.0178999	3.28244	1.95219	not_expression	expression	expression
11	1460000	2140000	ENSGALG00000002531	high	high	high	6.58001	5.25979	5.80468	expression	expression	expression
11	1460000	2140000	ENSGALG00000002690	high	high	high	3.88692	3.2127	3.36012	expression	expression	expression
11	1460000	2140000	ENSGALG00000046107	high	high	high	0.0626313	0	0	not_expression	not_expression	not_expression
11	2140000	2740000	ENSGALG00000003163	high	high	high	4.46925	4.28713	4.40292	expression	expression	expression
11	2140000	2740000	ENSGALG00000003169	high	high	high	7.33287	7.79316	9.56266	expression	expression	expression
11	2140000	2740000	ENSGALG00000003302	high	high	high	0.0483836	0	0.0684932	not_expression	not_expression	not_expression
11	2140000	2740000	ENSGALG00000003273	high	high	high	5.29891	4.01296	4.88215	expression	expression	expression
11	2140000	2740000	ENSGALG00000003084	high	high	high	6.56041	5.30492	5.35681	expression	expression	expression
11	2140000	2740000	ENSGALG00000003201	high	high	high	3.62319	3.18469	5.24673	expression	expression	expression
11	2140000	2740000	ENSGALG00000003293	high	high	high	6.66993	6.50355	6.43612	expression	expression	expression
11	2140000	2740000	ENSGALG00000003323	high	high	high	2.61949	0.0799205	3.44374	expression	not_expression	expression
11	2140000	2740000	ENSGALG00000044466	high	high	high	2.17803	0.322762	6.55669	expression	not_expression	expression
11	2140000	2740000	ENSGALG00000003195	high	high	high	2.41731	2.50751	4.05852	expression	expression	expression
11	2140000	2740000	ENSGALG00000003107	high	high	high	4.17	4.60868	5.57418	expression	expression	expression
11	2140000	2740000	ENSGALG00000003071	high	high	high	4.36326	3.67847	3.74293	expression	expression	expression
11	2140000	2740000	ENSGALG00000003258	high	high	high	3.1277	0.918381	3.2725	expression	expression	expression
11	2140000	2740000	ENSGALG00000003224	high	high	high	0.228701	0.141906	1.23265	not_expression	not_expression	expression
11	2140000	2740000	ENSGALG00000021345	high	high	high	3.10956	1.60765	4.82691	expression	expression	expression
11	2140000	2740000	ENSGALG00000003183	high	high	high	4.12489	3.4823	6.75225	expression	expression	expression
11	3280000	3800000	ENSGALG00000003433	high	high	high	4.41556	1.15182	7.1791	expression	expression	expression
11	3280000	3800000	ENSGALG00000003574	high	high	high	6.81986	5.05631	4.94365	expression	expression	expression
11	3280000	3800000	ENSGALG00000003560	high	high	high	1.9153	0.179674	0.694757	expression	not_expression	expression
11	3280000	3800000	ENSGALG00000003396	high	high	high	3.41865	3.92985	5.01839	expression	expression	expression
11	3280000	3800000	ENSGALG00000034179	high	high	high	6.74884	5.80326	6.65315	expression	expression	expression
11	3280000	3800000	ENSGALG00000049257	high	high	high	0.123285	0.142194	0.374702	not_expression	not_expression	not_expression
11	3280000	3800000	ENSGALG00000003580	high	high	high	2.92621	0.126247	2.6667	expression	not_expression	expression
11	3280000	3800000	ENSGALG00000048700	high	high	high	3.90302	3.51619	3.83225	expression	expression	expression
11	3280000	3800000	ENSGALG00000003425	high	high	high	0.604072	0.0183407	0.750749	not_expression	not_expression	expression
11	3280000	3800000	ENSGALG00000048067	high	high	high	5.15817	3.6121	3.95995	expression	expression	expression
11	3820000	5020000	ENSGALG00000003602	high	high	high	1.6535	0.827716	1.30482	expression	expression	expression
11	3820000	5020000	ENSGALG00000003588	high	high	high	0.148635	0	0.200352	not_expression	not_expression	not_expression
11	3820000	5020000	ENSGALG00000033378	high	high	high	5.77159	4.76843	5.42446	expression	expression	expression
11	3820000	5020000	ENSGALG00000042045	high	high	high	0.0549948	0.00636187	0.111565	not_expression	not_expression	not_expression
11	3820000	5020000	ENSGALG00000041036	high	high	high	2.22866	0.881471	1.74139	expression	expression	expression
11	3820000	5020000	ENSGALG00000048295	high	high	high	0.0378959	0	0.0255997	not_expression	not_expression	not_expression
11	3820000	5020000	ENSGALG00000003663	high	high	high	2.69273	2.70481	4.04543	expression	expression	expression
11	5040000	5560000	ENSGALG00000039178	high	high	high	2.15398	2.0437	3.39223	expression	expression	expression
11	5040000	5560000	ENSGALG00000034649	high	high	high	3.19405	0.468576	0.431151	expression	not_expression	not_expression
11	5580000	6160000	ENSGALG00000039238	high	high	high	2.10147	0.344113	2.33768	expression	not_expression	expression
11	8940000	9860000	ENSGALG00000004528	high	high	high	5.05398	5.59691	4.07437	expression	expression	expression
11	8940000	9860000	ENSGALG00000049455	high	high	high	0.45807	0.753841	0.249271	not_expression	not_expression	not_expression
11	8940000	9860000	ENSGALG00000004532	high	high	high	2.51625	2.36387	2.60979	expression	expression	expression
11	8940000	9860000	ENSGALG00000049995	high	high	high	0.242489	0.437246	0.219618	not_expression	not_expression	not_expression
11	8940000	9860000	ENSGALG00000004648	high	high	high	7.3216	6.18084	6.42435	expression	expression	expression
11	8940000	9860000	ENSGALG00000004559	high	high	high	2.71383	3.7484	3.20154	expression	expression	expression
11	8940000	9860000	ENSGALG00000004630	high	high	high	0.533399	0.789899	0.278237	not_expression	not_expression	not_expression
11	11520000	12140000	ENSGALG00000039985	high	high	high	2.78602	3.34505	0.688549	expression	expression	expression
11	11520000	12140000	ENSGALG00000032349	high	high	high	2.51119	0.0959054	0.555224	expression	not_expression	not_expression
11	12600000	13760000	ENSGALG00000052636	high	high	high	5.11636	7.19376	5.20906	expression	expression	expression
11	12600000	13760000	ENSGALG00000052818	high	high	high	7.82043	9.38178	7.58847	expression	expression	expression
11	12600000	13760000	ENSGALG00000049269	high	high	high	0	0	0	not_expression	not_expression	not_expression
11	12600000	13760000	ENSGALG00000005319	high	high	high	0.212582	1.52148	1.01453	not_expression	expression	expression
11	14100000	14700000	ENSGALG00000026258	high	high	high	3.3647	6.15667	6.60568	expression	expression	expression
11	14100000	14700000	ENSGALG00000050479	high	high	high	0.814869	1.40623	1.43049	expression	expression	expression
11	15760000	16620000	ENSGALG00000031983	high	high	high	5.82638	5.89491	6.59795	expression	expression	expression
11	15760000	16620000	ENSGALG00000005483	high	high	high	2.6259	0.509396	1.83258	expression	expression	expression
11	15760000	16620000	ENSGALG00000005494	high	high	high	4.04701	3.51681	3.78598	expression	expression	expression
11	15760000	16620000	ENSGALG00000005473	high	high	high	0.819958	0.0115191	3.27652	expression	not_expression	expression
11	15760000	16620000	ENSGALG00000005472	high	high	high	1.10276	0.0249072	2.34821	expression	not_expression	expression
11	15760000	16620000	ENSGALG00000005474	high	high	high	1.1213	0.0195306	2.60265	expression	not_expression	expression
11	16640000	17060000	ENSGALG00000039008	high	median	high	5.9936	1.41354	2.91156	expression	expression	expression
11	16640000	17060000	ENSGALG00000005708	high	median	high	0.0685379	0.100514	0.0574822	not_expression	not_expression	not_expression
11	16640000	17060000	ENSGALG00000042522	high	median	high	5.51496	4.88958	5.44019	expression	expression	expression
11	16640000	17060000	ENSGALG00000033137	high	median	high	4.60933	4.42739	4.51939	expression	expression	expression
11	16640000	17060000	ENSGALG00000032143	high	median	high	0.392384	0.299704	1.0267	not_expression	not_expression	expression
11	16640000	17060000	ENSGALG00000005674	high	median	high	7.27782	6.2494	6.48926	expression	expression	expression
11	16640000	17060000	ENSGALG00000005651	high	median	high	5.70471	6.10368	4.94642	expression	expression	expression
11	16640000	17060000	ENSGALG00000005503	high	median	high	6.09213	8.23924	3.86914	expression	expression	expression
11	16640000	17060000	ENSGALG00000005502	high	median	high	0.963688	4.62352	2.2944	expression	expression	expression
11	16640000	17060000	ENSGALG00000017644	high	median	high	9.95844	10.5994	8.68109	expression	expression	expression
11	17080000	17560000	ENSGALG00000034111	high	high	high	1.48339	0.0890498	0.0382222	expression	not_expression	not_expression
11	17080000	17560000	ENSGALG00000033322	high	high	high	4.63962	2.55703	3.42338	expression	expression	expression
11	18000000	19080000	ENSGALG00000054486	high	high	high	0	0	0.134239	not_expression	not_expression	not_expression
11	18000000	19080000	ENSGALG00000052842	high	high	high	3.83922	4.49779	5.41256	expression	expression	expression
11	18000000	19080000	ENSGALG00000006242	high	high	high	5.80309	0.4711	0.720499	expression	not_expression	not_expression
11	18000000	19080000	ENSGALG00000049153	high	high	high	4.10757	2.95968	3.42552	expression	expression	expression
11	18000000	19080000	ENSGALG00000054988	high	high	high	6.05279	0.906758	1.32371	expression	expression	expression
11	18000000	19080000	ENSGALG00000032410	high	high	high	3.37177	0.312301	1.68183	expression	not_expression	expression
11	18000000	19080000	ENSGALG00000006175	high	high	high	0.0256284	0.0170403	0.034291	not_expression	not_expression	not_expression
11	18000000	19080000	ENSGALG00000005872	high	high	high	4.19375	2.89104	5.62086	expression	expression	expression
11	18000000	19080000	ENSGALG00000006179	high	high	high	10.268	10.9238	10.8733	expression	expression	expression
11	18000000	19080000	ENSGALG00000025712	high	high	high	4.77574	3.94629	3.84746	expression	expression	expression
11	18000000	19080000	ENSGALG00000028363	high	high	high	6.4047	6.29929	6.82492	expression	expression	expression
11	18000000	19080000	ENSGALG00000040713	high	high	high	6.89793	6.16619	6.55536	expression	expression	expression
11	18000000	19080000	ENSGALG00000000657	high	high	high	6.47889	4.90521	4.63187	expression	expression	expression
11	18000000	19080000	ENSGALG00000000654	high	high	high	1.85979	1.48507	1.6311	expression	expression	expression
11	18000000	19080000	ENSGALG00000035882	high	high	high	3.83378	3.31899	3.44814	expression	expression	expression
11	18000000	19080000	ENSGALG00000000650	high	high	high	7.5665	6.73089	5.79398	expression	expression	expression
11	18000000	19080000	ENSGALG00000026945	high	high	high	5.59191	2.31824	4.43196	expression	expression	expression
11	18000000	19080000	ENSGALG00000000507	high	high	high	0.389141	0.198972	0.276254	not_expression	not_expression	not_expression
11	18000000	19080000	ENSGALG00000039673	high	high	high	5.36748	4.31227	4.27085	expression	expression	expression
11	18000000	19080000	ENSGALG00000000549	high	high	high	3.23756	0.480068	1.47685	expression	expression	expression
11	18000000	19080000	ENSGALG00000000059	high	high	high	3.1773	0.0615468	0.655902	expression	not_expression	not_expression
11	18000000	19080000	ENSGALG00000013784	high	high	high	6.04267	1.96281	2.56165	expression	expression	expression
11	18000000	19080000	ENSGALG00000007267	high	high	high	5.189	5.45817	3.1582	expression	expression	expression
11	18000000	19080000	ENSGALG00000049065	high	high	high	5.56601	4.66928	5.71433	expression	expression	expression
11	18000000	19080000	ENSGALG00000030040	high	high	high	4.2647	2.5431	2.66788	expression	expression	expression
11	18000000	19080000	ENSGALG00000000608	high	high	high	4.22163	0.388877	2.05283	expression	not_expression	expression
11	18000000	19080000	ENSGALG00000000660	high	high	high	7.55287	6.48204	6.76199	expression	expression	expression
11	18000000	19080000	ENSGALG00000000540	high	high	high	3.35147	1.98943	3.16907	expression	expression	expression
11	18000000	19080000	ENSGALG00000006161	high	high	high	6.9146	6.73103	6.12612	expression	expression	expression
11	18000000	19080000	ENSGALG00000023468	high	high	high	1.77325	1.37022	2.14438	expression	expression	expression
11	18000000	19080000	ENSGALG00000006144	high	high	high	4.39189	3.07359	3.48331	expression	expression	expression
11	18000000	19080000	ENSGALG00000031000	high	high	high	5.88037	4.48661	4.9377	expression	expression	expression
11	18000000	19080000	ENSGALG00000000513	high	high	high	4.18926	3.30525	4.1541	expression	expression	expression
11	18000000	19080000	ENSGALG00000000516	high	high	high	2.94733	0.0550385	0.465299	expression	not_expression	not_expression
11	18000000	19080000	ENSGALG00000000129	high	high	high	6.34199	5.20779	5.39747	expression	expression	expression
11	18000000	19080000	ENSGALG00000007272	high	high	high	4.81818	4.93215	5.36031	expression	expression	expression
11	18000000	19080000	ENSGALG00000000638	high	high	high	4.68269	3.75153	3.7219	expression	expression	expression
11	18000000	19080000	ENSGALG00000000632	high	high	high	6.8351	1.72342	2.04718	expression	expression	expression
11	18000000	19080000	ENSGALG00000027482	high	high	high	3.23646	2.63417	2.43748	expression	expression	expression
11	18000000	19080000	ENSGALG00000047024	high	high	high	0.465484	0.0637415	2.24452	not_expression	not_expression	expression
11	18000000	19080000	ENSGALG00000029367	high	high	high	5.00066	5.56107	6.68897	expression	expression	expression
11	18000000	19080000	ENSGALG00000023472	high	high	high	0.332338	0.00900189	0.245722	not_expression	not_expression	not_expression
11	18000000	19080000	ENSGALG00000005855	high	high	high	4.15551	4.25269	6.64848	expression	expression	expression
11	18000000	19080000	ENSGALG00000006250	high	high	high	8.37717	7.31402	7.1692	expression	expression	expression
11	18000000	19080000	ENSGALG00000028465	high	high	high	0	0.0253522	0.0847385	not_expression	not_expression	not_expression
11	18000000	19080000	ENSGALG00000039300	high	high	high	3.66566	3.35971	4.9435	expression	expression	expression
11	18000000	19080000	ENSGALG00000000699	high	high	high	5.41146	3.88012	4.43497	expression	expression	expression
11	18000000	19080000	ENSGALG00000000693	high	high	high	6.18022	4.73201	4.96567	expression	expression	expression
11	18000000	19080000	ENSGALG00000000521	high	high	high	0.262736	0.0369788	1.18896	not_expression	not_expression	expression
11	18000000	19080000	ENSGALG00000046674	high	high	high	4.35818	4.09638	4.02589	expression	expression	expression
11	18000000	19080000	ENSGALG00000000528	high	high	high	5.3809	2.46256	4.2768	expression	expression	expression
11	18000000	19080000	ENSGALG00000006118	high	high	high	4.31444	3.67303	4.02094	expression	expression	expression
11	18000000	19080000	ENSGALG00000000630	high	high	high	0.388685	0.329996	0.528038	not_expression	not_expression	not_expression
11	18000000	19080000	ENSGALG00000043126	high	high	high	4.9334	4.85753	4.34706	expression	expression	expression
11	19100000	20200042	ENSGALG00000028253	high	high	high	4.48694	3.96642	4.6521	expression	expression	expression
11	19100000	20200042	ENSGALG00000000802	high	high	high	5.52292	2.83906	4.1634	expression	expression	expression
11	19100000	20200042	ENSGALG00000000848	high	high	high	7.07153	5.73327	6.18042	expression	expression	expression
11	19100000	20200042	ENSGALG00000000893	high	high	high	2.41918	0.0421665	0.272345	expression	not_expression	not_expression
11	19100000	20200042	ENSGALG00000000817	high	high	high	4.73484	3.25677	5.03042	expression	expression	expression
11	19100000	20200042	ENSGALG00000003208	high	high	high	6.80943	6.95795	7.03812	expression	expression	expression
11	19100000	20200042	ENSGALG00000000875	high	high	high	4.75788	2.92006	3.68722	expression	expression	expression
11	19100000	20200042	ENSGALG00000000787	high	high	high	4.57472	4.3362	4.74666	expression	expression	expression
11	19100000	20200042	ENSGALG00000003219	high	high	high	5.03892	3.48551	4.56688	expression	expression	expression
11	19100000	20200042	ENSGALG00000000908	high	high	high	3.74671	2.32712	3.60697	expression	expression	expression
11	19100000	20200042	ENSGALG00000000907	high	high	high	7.43008	6.69783	7.08859	expression	expression	expression
11	19100000	20200042	ENSGALG00000000903	high	high	high	5.68535	5.04352	5.09097	expression	expression	expression
11	19100000	20200042	ENSGALG00000000901	high	high	high	1.8995	0	0.0721076	expression	not_expression	not_expression
11	19100000	20200042	ENSGALG00000000811	high	high	high	6.77734	6.18026	6.81102	expression	expression	expression
11	19100000	20200042	ENSGALG00000000713	high	high	high	1.16185	1.66567	2.1446	expression	expression	expression
11	19100000	20200042	ENSGALG00000000913	high	high	high	4.50511	5.41091	5.4681	expression	expression	expression
1	0	300000	ENSGALG00000029624	high	high	high	5.16888	3.91605	4.67762	expression	expression	expression
1	0	300000	ENSGALG00000054818	high	high	high	0.460281	0.979256	1.96674	not_expression	expression	expression
1	0	300000	ENSGALG00000051297	high	high	high	3.30786	3.25395	4.65022	expression	expression	expression
1	0	300000	ENSGALG00000048560	high	high	high	0.888122	0.876518	1.69299	expression	expression	expression
1	0	300000	ENSGALG00000046962	high	high	high	0.792697	0.171642	1.44077	expression	not_expression	expression
1	0	300000	ENSGALG00000053455	high	high	high	0.0356789	0.122496	0.0530375	not_expression	not_expression	not_expression
1	0	300000	ENSGALG00000050833	high	high	high	2.10083	1.09906	1.88148	expression	expression	expression
1	0	300000	ENSGALG00000048857	high	high	high	1.9723	1.47692	2.03977	expression	expression	expression
1	0	300000	ENSGALG00000038527	high	high	high	2.65516	1.23901	1.96288	expression	expression	expression
1	0	300000	ENSGALG00000042611	high	high	high	5.73752	6.62607	6.82426	expression	expression	expression
1	0	300000	ENSGALG00000050315	high	high	high	6.29581	5.37819	6.13169	expression	expression	expression
1	0	300000	ENSGALG00000051677	high	high	high	0.809456	1.70148	2.29988	expression	expression	expression
1	0	300000	ENSGALG00000053510	high	high	high	2.56619	2.39615	3.42014	expression	expression	expression
1	0	300000	ENSGALG00000042023	high	high	high	5.49394	4.65757	6.24779	expression	expression	expression
1	0	300000	ENSGALG00000045540	high	high	high	3.74482	4.25188	5.33408	expression	expression	expression
1	340000	740000	ENSGALG00000054904	high	high	high	0.773315	0.995975	1.80668	expression	expression	expression
1	340000	740000	ENSGALG00000035824	high	high	high	5.41384	4.40642	4.81737	expression	expression	expression
1	340000	740000	ENSGALG00000047768	high	high	high	0.156407	0.102644	0.558219	not_expression	not_expression	not_expression
1	340000	740000	ENSGALG00000053146	high	high	high	0	0	0	not_expression	not_expression	not_expression
1	340000	740000	ENSGALG00000034366	high	high	high	0.0306728	0	0.0119807	not_expression	not_expression	not_expression
1	340000	740000	ENSGALG00000051055	high	high	high	1.06642	1.35283	2.3615	expression	expression	expression
1	340000	740000	ENSGALG00000032458	high	high	high	3.0183	1.63713	2.76354	expression	expression	expression
1	340000	740000	ENSGALG00000052929	high	high	high	0.795476	1.29592	2.08632	expression	expression	expression
1	340000	740000	ENSGALG00000038044	high	high	high	3.57694	2.38897	3.23688	expression	expression	expression
1	340000	740000	ENSGALG00000039682	high	high	high	1.02547	0.238834	3.11557	expression	not_expression	expression
1	800000	960000	ENSGALG00000047166	high	high	high	2.4417	1.50443	1.98289	expression	expression	expression
1	800000	960000	ENSGALG00000053846	high	high	high	3.42415	4.41593	6.04979	expression	expression	expression
1	800000	960000	ENSGALG00000054512	high	high	high	1.5851	1.07111	3.43078	expression	expression	expression
1	800000	960000	ENSGALG00000048059	high	high	high	0.639457	1.44317	2.38848	expression	expression	expression
1	800000	960000	ENSGALG00000050267	high	high	high	6.78363	7.58512	7.82911	expression	expression	expression
1	800000	960000	ENSGALG00000048258	high	high	high	0.140194	0.0509083	0.471653	not_expression	not_expression	not_expression
1	800000	960000	ENSGALG00000054163	high	high	high	0.372243	0.0498869	0.577171	not_expression	not_expression	expression
1	1000000	1880000	ENSGALG00000008111	high	high	high	2.93403	2.19351	3.17737	expression	expression	expression
1	1000000	1880000	ENSGALG00000043476	high	high	high	6.10055	5.20666	5.57967	expression	expression	expression
1	1000000	1880000	ENSGALG00000036140	high	high	high	5.26364	0.0966296	0.34929	expression	not_expression	not_expression
1	1000000	1880000	ENSGALG00000027296	high	high	high	0.0184306	0	0.0117235	not_expression	not_expression	not_expression
1	1000000	1880000	ENSGALG00000029341	high	high	high	3.27239	3.38256	4.46134	expression	expression	expression
1	1000000	1880000	ENSGALG00000008424	high	high	high	0.0888155	0.0128914	0.0522809	not_expression	not_expression	not_expression
1	1000000	1880000	ENSGALG00000032978	high	high	high	0	0	0	not_expression	not_expression	not_expression
1	1000000	1880000	ENSGALG00000008437	high	high	high	6.52238	7.12661	7.33402	expression	expression	expression
1	1000000	1880000	ENSGALG00000036114	high	high	high	5.22571	5.70877	5.76802	expression	expression	expression
1	1000000	1880000	ENSGALG00000008401	high	high	high	3.67007	2.26165	2.6698	expression	expression	expression
1	1000000	1880000	ENSGALG00000008087	high	high	high	0	0	0.0407717	not_expression	not_expression	not_expression
1	1000000	1880000	ENSGALG00000038520	high	high	high	6.78235	6.57792	3.05842	expression	expression	expression
1	1000000	1880000	ENSGALG00000047596	high	high	high	8.88174	7.25263	7.33294	expression	expression	expression
1	1000000	1880000	ENSGALG00000040060	high	high	high	2.97676	2.12985	4.31247	expression	expression	expression
1	1000000	1880000	ENSGALG00000046885	high	high	high	5.18279	4.81972	5.14967	expression	expression	expression
1	1000000	1880000	ENSGALG00000039420	high	high	high	5.14987	4.63596	4.92212	expression	expression	expression
1	1000000	1880000	ENSGALG00000008048	high	high	high	0.380935	0.333809	0.517669	not_expression	not_expression	expression
1	1000000	1880000	ENSGALG00000054297	high	high	high	6.67084	6.78906	7.48667	expression	expression	expression
1	1000000	1880000	ENSGALG00000055101	high	high	high	2.73059	1.80786	2.79305	expression	expression	expression
1	1000000	1880000	ENSGALG00000041528	high	high	high	6.58221	6.76896	5.85446	expression	expression	expression
1	1000000	1880000	ENSGALG00000008036	high	high	high	4.76321	4.10508	4.40834	expression	expression	expression
1	1000000	1880000	ENSGALG00000008144	high	high	high	6.25386	5.56946	5.79593	expression	expression	expression
1	1000000	1880000	ENSGALG00000033149	high	high	high	3.52838	2.96035	3.21063	expression	expression	expression
1	1000000	1880000	ENSGALG00000043771	high	high	high	4.3746	3.68994	4.48929	expression	expression	expression
1	1000000	1880000	ENSGALG00000043178	high	high	high	4.69377	4.30276	5.03477	expression	expression	expression
1	1000000	1880000	ENSGALG00000008444	high	high	high	3.75535	0.19164	0.113337	expression	not_expression	not_expression
1	1000000	1880000	ENSGALG00000039982	high	high	high	0.90652	0.10404	2.38062	expression	not_expression	expression
1	1000000	1880000	ENSGALG00000032868	high	high	high	5.12755	5.32641	5.00402	expression	expression	expression
1	1000000	1880000	ENSGALG00000008013	high	high	high	3.86337	4.12264	4.23885	expression	expression	expression
1	1000000	1880000	ENSGALG00000008162	high	high	high	3.11372	3.22963	3.17368	expression	expression	expression
1	1000000	1880000	ENSGALG00000008168	high	high	high	3.51237	1.40009	2.02855	expression	expression	expression
1	1000000	1880000	ENSGALG00000008169	high	high	high	8.07949	6.79852	7.26461	expression	expression	expression
1	1000000	1880000	ENSGALG00000054793	high	high	high	5.23994	3.75676	2.9015	expression	expression	expression
1	1000000	1880000	ENSGALG00000008003	high	high	high	4.62865	3.95625	3.80222	expression	expression	expression
1	1000000	1880000	ENSGALG00000031975	high	high	high	6.25548	6.35735	7.26567	expression	expression	expression
1	1000000	1880000	ENSGALG00000041965	high	high	high	0.108715	0.0132765	1.14236	not_expression	not_expression	expression
1	1000000	1880000	ENSGALG00000047026	high	high	high	2.1389	0.0645672	0.0202976	expression	not_expression	not_expression
1	1000000	1880000	ENSGALG00000008103	high	high	high	3.84306	1.56439	2.09575	expression	expression	expression
1	1900000	3640000	ENSGALG00000006489	high	high	high	6.83444	6.15488	6.43721	expression	expression	expression
1	1900000	3640000	ENSGALG00000038187	high	high	high	6.94793	6.35244	5.58901	expression	expression	expression
1	1900000	3640000	ENSGALG00000047442	high	high	high	0.0221399	0.0122283	0.00827771	not_expression	not_expression	not_expression
1	1900000	3640000	ENSGALG00000008477	high	high	high	5.80163	5.01126	5.79831	expression	expression	expression
1	1900000	3640000	ENSGALG00000006473	high	high	high	0.763691	3.46673	1.42306	expression	expression	expression
1	1900000	3640000	ENSGALG00000037842	high	high	high	0.619044	0.231995	1.13353	expression	not_expression	expression
1	3700000	4240000	ENSGALG00000040369	median	median	median	5.24122	6.97565	6.02759	expression	expression	expression
1	3700000	4240000	ENSGALG00000042471	median	median	median	0.44457	0.0648736	1.57659	not_expression	not_expression	expression
1	3700000	4240000	ENSGALG00000052368	median	median	median	0.222547	0.265271	0.735921	not_expression	not_expression	expression
1	3700000	4240000	ENSGALG00000006332	median	median	median	5.33556	4.73473	5.00445	expression	expression	expression
1	3700000	4240000	ENSGALG00000041978	median	median	median	0.344249	0.0304645	1.3893	not_expression	not_expression	expression
1	3700000	4240000	ENSGALG00000006356	median	median	median	5.5438	4.08584	4.91454	expression	expression	expression
1	4340000	4660000	ENSGALG00000009279	median	median	low	1.55459	1.29512	1.76362	expression	expression	expression
1	4340000	4660000	ENSGALG00000048616	median	median	low	0	0	0	not_expression	not_expression	not_expression
1	4740000	5580000	ENSGALG00000006753	median	median	median	8.24638	7.8771	7.61357	expression	expression	expression
1	4740000	5580000	ENSGALG00000006833	median	median	median	1.62844	0.894993	1.6097	expression	expression	expression
1	4740000	5580000	ENSGALG00000006731	median	median	median	4.47181	4.07745	4.59506	expression	expression	expression
1	4740000	5580000	ENSGALG00000030702	median	median	median	4.11411	3.47836	4.23867	expression	expression	expression
1	4740000	5580000	ENSGALG00000006891	median	median	median	1.32048	0.00468421	0.0919145	expression	not_expression	not_expression
1	4740000	5580000	ENSGALG00000029270	median	median	median	2.21344	1.65552	2.89134	expression	expression	expression
1	5580000	6700000	ENSGALG00000035563	median	median	median	2.49122	3.54228	3.24758	expression	expression	expression
1	5580000	6700000	ENSGALG00000006690	median	median	median	5.59277	5.36831	4.8416	expression	expression	expression
1	5580000	6700000	ENSGALG00000034590	median	median	median	2.78064	4.0169	3.13712	expression	expression	expression
1	6860000	7240000	ENSGALG00000013738	median	median	median	6.68999	5.36626	5.85604	expression	expression	expression
1	6860000	7240000	ENSGALG00000030140	median	median	median	1.39828	0	2.71514	expression	not_expression	expression
1	6860000	7240000	ENSGALG00000014038	median	median	median	6.4815	6.13544	5.57696	expression	expression	expression
1	6860000	7240000	ENSGALG00000033051	median	median	median	1.65954	0.873936	3.34395	expression	expression	expression
1	7380000	7980000	ENSGALG00000035201	median	median	median	5.83924	3.79878	4.71978	expression	expression	expression
1	7380000	7980000	ENSGALG00000050213	median	median	median	3.88875	4.52229	2.27148	expression	expression	expression
1	7380000	7980000	ENSGALG00000034992	median	median	median	4.16026	4.77328	2.63565	expression	expression	expression
1	7380000	7980000	ENSGALG00000043593	median	median	median	5.46238	4.73952	5.02676	expression	expression	expression
1	7380000	7980000	ENSGALG00000033226	median	median	median	1.96092	0.56175	3.06926	expression	expression	expression
1	8040000	8580000	ENSGALG00000006576	median	median	low	0.00736997	0	0.0194024	not_expression	not_expression	not_expression
1	8040000	8580000	ENSGALG00000030844	median	median	low	3.71262	2.90166	4.41674	expression	expression	expression
1	8040000	8580000	ENSGALG00000030324	median	median	low	3.76874	7.77842	8.70913	expression	expression	expression
1	8600000	8960000	ENSGALG00000006563	low	low	low	2.21129	1.45511	2.71569	expression	expression	expression
1	8980000	9560000	ENSGALG00000006560	median	median	median	6.15144	7.47452	6.67748	expression	expression	expression
1	9580000	9780000	ENSGALG00000038225	low	low	low	3.90517	3.89361	1.1416	expression	expression	expression
1	9800000	10220000	ENSGALG00000039659	low	median	low	0.132407	0.00252064	0.119608	not_expression	not_expression	not_expression
1	9800000	10220000	ENSGALG00000037435	low	median	low	1.32531	0.0269587	0.0779888	expression	not_expression	not_expression
1	9800000	10220000	ENSGALG00000049217	low	median	low	1.97245	2.16402	3.97563	expression	expression	expression
1	10240000	10660000	ENSGALG00000008486	low	low	low	0.943517	1.34347	3.09177	expression	expression	expression
1	10700000	10960000	ENSGALG00000033974	low	low	low	1.29763	2.13356	6.35172	expression	expression	expression
1	10700000	10960000	ENSGALG00000052917	low	low	low	0.197417	0.0409246	0.630832	not_expression	not_expression	not_expression
1	10700000	10960000	ENSGALG00000050082	low	low	low	0.0261254	0.0167231	0.109487	not_expression	not_expression	not_expression
1	10980000	11380000	ENSGALG00000008439	low	low	low	3.15701	0.131491	3.30919	expression	not_expression	expression
1	10980000	11380000	ENSGALG00000040444	low	low	low	5.19405	7.58617	7.15584	expression	expression	expression
1	11440000	11580000	ENSGALG00000008382	low	low	low	4.91245	3.8501	5.62774	expression	expression	expression
1	11580000	12000000	ENSGALG00000038834	low	low	low	2.25491	1.26985	2.38171	expression	expression	expression
1	12600000	13060000	ENSGALG00000008298	low	low	low	1.30878	0.022589	3.64894	expression	not_expression	expression
1	12600000	13060000	ENSGALG00000008288	low	low	low	2.87678	3.227	4.14232	expression	expression	expression
1	12600000	13060000	ENSGALG00000045817	low	low	low	0.330851	0.456191	1.18108	not_expression	not_expression	expression
1	12600000	13060000	ENSGALG00000046379	low	low	low	0.605683	1.2974	1.1816	expression	expression	expression
1	12600000	13060000	ENSGALG00000051957	low	low	low	3.66768	3.44863	5.3763	expression	expression	expression
1	12600000	13060000	ENSGALG00000050444	low	low	low	1.11857	1.89205	1.44891	expression	expression	expression
1	12600000	13060000	ENSGALG00000053565	low	low	low	0.331672	0.0812531	0.816162	not_expression	not_expression	expression
1	12600000	13060000	ENSGALG00000008328	low	low	low	3.372	3.3333	4.31297	expression	expression	expression
1	12600000	13060000	ENSGALG00000008330	low	low	low	6.1357	5.07747	5.72192	expression	expression	expression
1	12600000	13060000	ENSGALG00000008335	low	low	low	2.63978	1.25935	3.36335	expression	expression	expression
1	12600000	13060000	ENSGALG00000008309	low	low	low	2.44864	2.59962	3.06147	expression	expression	expression
1	12600000	13060000	ENSGALG00000008306	low	low	low	5.80092	10.1971	8.16012	expression	expression	expression
1	12600000	13060000	ENSGALG00000008301	low	low	low	5.08648	5.71303	6.76891	expression	expression	expression
1	12600000	13060000	ENSGALG00000008312	low	low	low	4.0826	5.04221	5.06036	expression	expression	expression
1	13160000	13860000	ENSGALG00000008193	median	median	median	0.917407	1.12269	3.3293	expression	not_expression	expression
1	13160000	13860000	ENSGALG00000043367	median	median	median	1.92839	2.48376	1.15688	expression	expression	expression
1	13160000	13860000	ENSGALG00000008222	median	median	median	3.64779	3.49389	4.89474	expression	expression	expression
1	13160000	13860000	ENSGALG00000008175	median	median	median	5.59734	4.12385	3.31195	expression	expression	expression
1	13920000	14340000	ENSGALG00000008115	low	low	median	2.94601	2.67303	4.59569	expression	expression	expression
1	13920000	14340000	ENSGALG00000008123	low	low	median	4.01383	3.35339	3.2448	expression	expression	expression
1	13920000	14340000	ENSGALG00000008132	low	low	median	3.90526	3.14281	4.13066	expression	expression	expression
1	13920000	14340000	ENSGALG00000045949	low	low	median	1.10326	0.897138	2.07522	expression	expression	expression
1	13920000	14340000	ENSGALG00000054032	low	low	median	0.341662	0.11207	1.11821	not_expression	not_expression	expression
1	13920000	14340000	ENSGALG00000052028	low	low	median	0.115502	0.0441196	0.497808	not_expression	not_expression	not_expression
1	13920000	14340000	ENSGALG00000008154	low	low	median	6.31923	5.62718	5.88394	expression	expression	expression
1	13920000	14340000	ENSGALG00000029006	low	low	median	5.76167	0.0837495	0.500132	expression	not_expression	not_expression
1	14440000	15000000	ENSGALG00000007959	median	low	median	0.247081	0.0420806	6.63712	not_expression	not_expression	expression
1	14440000	15000000	ENSGALG00000008009	median	low	median	6.94632	6.27866	7.81086	expression	expression	expression
1	14440000	15000000	ENSGALG00000007998	median	low	median	0.253654	0.0429555	1.32982	not_expression	not_expression	expression
1	14440000	15000000	ENSGALG00000038981	median	low	median	4.01651	3.60621	4.81248	expression	expression	expression
1	14440000	15000000	ENSGALG00000008081	median	low	median	4.15363	3.7497	4.07946	expression	expression	expression
1	14440000	15000000	ENSGALG00000008050	median	low	median	5.66817	5.53017	6.72638	expression	expression	expression
1	14440000	15000000	ENSGALG00000042764	median	low	median	4.05269	4.20073	5.04589	expression	expression	expression
1	14440000	15000000	ENSGALG00000008032	median	low	median	0.223831	0.0902626	0.181834	not_expression	not_expression	not_expression
1	14440000	15000000	ENSGALG00000008060	median	low	median	1.43501	0.376015	2.07707	expression	not_expression	expression
1	14440000	15000000	ENSGALG00000007931	median	low	median	6.99208	6.54877	6.15542	expression	expression	expression
1	14440000	15000000	ENSGALG00000023661	median	low	median	4.309	3.45034	4.51658	expression	expression	expression
1	15020000	15140000	ENSGALG00000007183	low	low	low	6.18455	5.66488	5.77189	expression	expression	expression
1	15020000	15140000	ENSGALG00000007917	low	low	low	0.0630504	0.0328904	0.0891077	not_expression	not_expression	not_expression
1	15420000	15840000	ENSGALG00000007025	low	low	low	2.46768	0.250836	1.55973	expression	not_expression	expression
1	15420000	15840000	ENSGALG00000043872	low	low	low	0.179019	0.327985	0.231626	not_expression	not_expression	not_expression
1	15420000	15840000	ENSGALG00000004897	low	low	low	5.60625	0.569431	0.987748	expression	expression	expression
1	15420000	15840000	ENSGALG00000013018	low	low	low	4.50287	3.21065	3.16994	expression	expression	expression
1	15420000	15840000	ENSGALG00000007098	low	low	low	4.81667	1.91704	3.37037	expression	expression	expression
1	15420000	15840000	ENSGALG00000040272	low	low	low	4.76624	3.59306	3.63246	expression	expression	expression
1	15840000	16160000	ENSGALG00000031922	low	low	low	4.04193	3.85944	3.9112	expression	expression	expression
1	15840000	16160000	ENSGALG00000054287	low	low	low	5.38333	6.12392	5.87724	expression	expression	expression
1	15840000	16160000	ENSGALG00000034274	low	low	low	4.17181	5.18489	5.27938	expression	expression	expression
1	16180000	17300000	ENSGALG00000043058	median	median	median	3.54227	3.89495	4.49963	expression	expression	expression
1	16180000	17300000	ENSGALG00000048222	median	median	median	0	0	0	not_expression	not_expression	not_expression
1	16180000	17300000	ENSGALG00000023584	median	median	median	2.22135	2.41662	3.1968	expression	expression	expression
1	16180000	17300000	ENSGALG00000052402	median	median	median	0.505381	0.305299	0.544693	not_expression	not_expression	expression
1	16180000	17300000	ENSGALG00000048109	median	median	median	7.63308	8.13138	11.0816	expression	expression	expression
1	16180000	17300000	ENSGALG00000019397	median	median	median	2.43478	3.4476	5.70874	expression	expression	expression
1	17700000	19040000	ENSGALG00000032659	median	median	median	4.61865	4.38166	4.76675	expression	expression	expression
1	17700000	19040000	ENSGALG00000029379	median	median	median	4.75967	4.76343	5.31389	expression	expression	expression
1	19060000	20220000	ENSGALG00000023576	median	median	median	3.73042	5.29581	6.81854	expression	expression	expression
1	20220000	20360000	ENSGALG00000033664	low	low	low	2.99497	0.75019	1.96279	expression	expression	expression
1	20220000	20360000	ENSGALG00000040038	low	low	low	0.412628	0.0218763	0.126924	not_expression	not_expression	not_expression
1	20220000	20360000	ENSGALG00000000003	low	low	low	0.930919	1.68893	1.56175	expression	expression	expression
1	20220000	20360000	ENSGALG00000008554	low	low	low	0.482316	0.0185076	0.56592	not_expression	not_expression	not_expression
1	20520000	20960000	ENSGALG00000040023	low	low	low	3.1092	1.76048	4.45057	expression	expression	expression
1	20520000	20960000	ENSGALG00000039861	low	low	low	5.25121	4.98694	5.90877	expression	expression	expression
1	20520000	20960000	ENSGALG00000019384	low	low	low	1.77223	0.0585864	2.28231	expression	not_expression	expression
1	21020000	21900000	ENSGALG00000008740	median	median	median	3.66557	2.24545	3.00356	expression	expression	expression
1	21020000	21900000	ENSGALG00000049783	median	median	median	1.07241	0.476629	1.23437	expression	not_expression	expression
1	21020000	21900000	ENSGALG00000039403	median	median	median	0.041685	0.0244141	0.0742204	not_expression	not_expression	not_expression
1	21020000	21900000	ENSGALG00000033997	median	median	median	1.93724	1.28906	2.21737	expression	expression	expression
1	21940000	22420000	ENSGALG00000008776	low	low	low	0.00698326	0.00614684	0.0821243	not_expression	not_expression	not_expression
1	21940000	22420000	ENSGALG00000031527	low	low	low	5.77274	5.03634	7.10379	expression	expression	expression
1	21940000	22420000	ENSGALG00000008797	low	low	low	5.63645	4.27838	5.27155	expression	expression	expression
1	21940000	22420000	ENSGALG00000040954	low	low	low	2.90148	1.46024	2.41961	expression	expression	expression
1	21940000	22420000	ENSGALG00000008761	low	low	low	0.129032	0.0206409	0.163417	not_expression	not_expression	not_expression
1	22440000	22860000	ENSGALG00000008926	low	low	low	2.76989	0.552924	1.58911	expression	expression	expression
1	22440000	22860000	ENSGALG00000008874	low	low	low	0.114021	0.0334282	0.0555968	not_expression	not_expression	not_expression
1	22440000	22860000	ENSGALG00000008836	low	low	low	6.66323	7.90085	7.03989	expression	expression	expression
1	22440000	22860000	ENSGALG00000008821	low	low	low	6.83011	6.56018	6.07832	expression	expression	expression
1	22440000	22860000	ENSGALG00000008823	low	low	low	1.45645	0.337985	1.49587	expression	not_expression	expression
1	22440000	22860000	ENSGALG00000008814	low	low	low	0.212948	0.0405905	0.143153	not_expression	not_expression	not_expression
1	23080000	23580000	ENSGALG00000028069	low	low	low	4.2975	5.98988	4.48716	expression	expression	expression
1	23080000	23580000	ENSGALG00000040114	low	low	low	0.157055	0.120682	3.22488	not_expression	not_expression	expression
1	23080000	23580000	ENSGALG00000009002	low	low	low	0.869734	0.251822	0.477661	expression	not_expression	not_expression
1	23080000	23580000	ENSGALG00000008975	low	low	low	6.23759	6.52985	6.61044	expression	expression	expression
1	23620000	24420000	ENSGALG00000009066	median	median	median	1.65116	0.229179	0.628006	expression	not_expression	expression
1	24480000	24820000	ENSGALG00000034574	low	low	low	2.86463	3.25383	2.37765	expression	expression	expression
1	24480000	24820000	ENSGALG00000009110	low	low	low	6.00567	5.15152	5.34229	expression	expression	expression
1	24480000	24820000	ENSGALG00000009134	low	low	low	0.72151	1.76468	4.82375	not_expression	expression	expression
1	24480000	24820000	ENSGALG00000032986	low	low	low	0.204722	3.22468	2.37186	not_expression	expression	expression
1	24860000	25380000	ENSGALG00000036883	low	low	low	3.95964	1.4361	3.88175	expression	expression	expression
1	24860000	25380000	ENSGALG00000037206	low	low	low	5.22277	3.46795	4.19129	expression	expression	expression
1	24860000	25380000	ENSGALG00000048658	low	low	low	4.9586	5.29559	5.37039	expression	expression	expression
1	24860000	25380000	ENSGALG00000043437	low	low	low	6.23486	6.102	6.96886	expression	expression	expression
1	24860000	25380000	ENSGALG00000033295	low	low	low	2.26693	4.51369	8.60082	expression	expression	expression
1	24860000	25380000	ENSGALG00000031934	low	low	low	5.73312	3.31671	5.4193	expression	expression	expression
1	24860000	25380000	ENSGALG00000040557	low	low	low	0.545447	0.014157	1.47164	not_expression	not_expression	expression
1	24860000	25380000	ENSGALG00000043287	low	low	low	2.57295	4.38055	10.0169	expression	expression	expression
1	25440000	26560000	ENSGALG00000009424	median	median	median	3.30816	1.50256	1.73199	expression	expression	expression
1	25440000	26560000	ENSGALG00000009435	median	median	median	0.00260308	0	0	not_expression	not_expression	not_expression
1	25440000	26560000	ENSGALG00000053114	median	median	median	3.8927	1.92139	2.11848	expression	expression	expression
1	25440000	26560000	ENSGALG00000026838	median	median	median	4.11453	5.83644	6.91998	expression	expression	expression
1	26600000	27020000	ENSGALG00000009439	low	low	low	0.266168	0.041914	0.799622	not_expression	not_expression	expression
1	26600000	27020000	ENSGALG00000009440	low	low	low	4.10299	3.12957	5.37859	expression	expression	expression
1	26600000	27020000	ENSGALG00000009443	low	low	low	3.86495	3.38565	3.76202	expression	expression	expression
1	27040000	27400000	ENSGALG00000009448	low	low	low	6.87943	4.91749	6.70665	expression	expression	expression
1	27040000	27400000	ENSGALG00000009446	low	low	low	0.0690292	0	0.570618	not_expression	not_expression	not_expression
1	27040000	27400000	ENSGALG00000009454	low	low	low	6.25287	4.35146	4.61537	expression	expression	expression
1	27040000	27400000	ENSGALG00000009480	low	low	low	3.92755	3.67739	3.6346	expression	expression	expression
1	27440000	28560000	ENSGALG00000052984	median	median	median	1.45004	0.351818	1.35097	expression	not_expression	expression
1	27440000	28560000	ENSGALG00000009488	median	median	median	0.0532249	0.634699	0.824764	not_expression	expression	not_expression
1	28580000	28820000	ENSGALG00000009514	low	low	low	0.0819979	0.00938831	0.255092	not_expression	not_expression	not_expression
1	28580000	28820000	ENSGALG00000009505	low	low	low	4.40514	3.90807	6.03769	expression	expression	expression
1	28580000	28820000	ENSGALG00000009497	low	low	low	0	0	0	not_expression	not_expression	not_expression
1	28860000	29100000	ENSGALG00000053908	low	low	low	0.912649	0.473701	1.3584	expression	expression	expression
1	28860000	29100000	ENSGALG00000009523	low	low	low	0.248186	3.33621	4.35731	not_expression	expression	expression
1	29120000	29620000	ENSGALG00000009530	low	low	low	0.556514	3.34906	1.10578	not_expression	expression	expression
1	29640000	30100000	ENSGALG00000009556	low	low	low	4.1992	1.65012	3.2966	expression	expression	expression
1	29640000	30100000	ENSGALG00000009540	low	low	low	3.80734	3.82726	4.99666	expression	expression	expression
1	29640000	30100000	ENSGALG00000009544	low	low	low	5.51461	4.962	5.70865	expression	expression	expression
1	29640000	30100000	ENSGALG00000009547	low	low	low	3.63428	3.25008	4.03807	expression	expression	expression
1	30260000	30700000	ENSGALG00000009604	low	low	low	6.99428	4.40692	3.51895	expression	expression	expression
1	30260000	30700000	ENSGALG00000009603	low	low	low	2.71425	0.563787	0.522751	expression	expression	not_expression
1	30260000	30700000	ENSGALG00000009601	low	low	low	8.87141	10.2533	8.83308	expression	expression	expression
1	30260000	30700000	ENSGALG00000053883	low	low	low	0.0228935	0	0.0286441	not_expression	not_expression	not_expression
1	31020000	31300000	ENSGALG00000009730	low	low	low	0.552626	0.00910244	0.788129	expression	not_expression	expression
1	31020000	31300000	ENSGALG00000008497	low	low	low	5.86502	6.89662	9.46995	expression	expression	expression
1	31020000	31300000	ENSGALG00000009698	low	low	low	1.70586	3.91565	5.72151	expression	expression	expression
1	31320000	31560000	ENSGALG00000009739	low	low	low	0.262341	6.29305	4.03119	not_expression	expression	expression
1	31640000	33020000	ENSGALG00000050139	median	median	median	0.519593	0.0485323	0.0156935	not_expression	not_expression	not_expression
1	31640000	33020000	ENSGALG00000019361	median	median	median	0.505194	0.326081	1.38641	not_expression	not_expression	expression
1	31640000	33020000	ENSGALG00000049735	median	median	median	1.00913	0.224318	0.848845	expression	not_expression	not_expression
1	31640000	33020000	ENSGALG00000049710	median	median	median	4.99003	2.01354	2.42558	expression	expression	expression
1	31640000	33020000	ENSGALG00000052108	median	median	median	4.55232	4.93282	6.24852	expression	expression	expression
1	31640000	33020000	ENSGALG00000009755	median	median	median	1.69495	0.522534	2.08416	expression	expression	expression
1	31640000	33020000	ENSGALG00000009759	median	median	median	1.67148	1.82223	2.0793	expression	expression	expression
1	33040000	33520000	ENSGALG00000040567	low	low	low	0.647107	0.00739221	0.0853132	expression	not_expression	not_expression
1	33040000	33520000	ENSGALG00000009805	low	low	low	5.21852	1.12774	2.0224	expression	expression	expression
1	33040000	33520000	ENSGALG00000009815	low	low	low	3.14775	2.68605	3.59949	expression	expression	expression
1	33040000	33520000	ENSGALG00000009795	low	low	low	4.43866	3.87234	4.75595	expression	expression	expression
1	33540000	33740000	ENSGALG00000049865	low	low	low	10.5898	11.4881	11.5381	expression	expression	expression
1	33540000	33740000	ENSGALG00000009825	low	low	low	5.00936	4.90759	4.05717	expression	expression	expression
1	33540000	33740000	ENSGALG00000027682	low	low	low	4.02595	3.45736	3.97659	expression	expression	expression
1	33540000	33740000	ENSGALG00000009835	low	low	low	6.41088	5.95644	6.26445	expression	expression	expression
1	33780000	34500000	ENSGALG00000019358	median	low	low	5.98045	5.654	6.07087	expression	expression	expression
1	33780000	34500000	ENSGALG00000009873	median	low	low	4.74648	4.47031	4.65548	expression	expression	expression
1	33780000	34500000	ENSGALG00000009875	median	low	low	5.13429	3.693	7.0814	expression	expression	expression
1	33780000	34500000	ENSGALG00000009879	median	low	low	6.98994	7.88354	7.17924	expression	expression	expression
1	33780000	34500000	ENSGALG00000009842	median	low	low	6.40547	8.24859	8.27007	expression	expression	expression
1	33780000	34500000	ENSGALG00000009859	median	low	low	5.38655	6.12904	3.70901	expression	expression	expression
1	33780000	34500000	ENSGALG00000009856	median	low	low	11.7261	12.5913	10.7901	expression	expression	expression
1	33780000	34500000	ENSGALG00000026661	median	low	low	3.21947	4.89988	6.01296	expression	expression	expression
1	33780000	34500000	ENSGALG00000039209	median	low	low	8.54037	8.24463	5.35214	expression	expression	expression
1	34500000	34920000	ENSGALG00000033879	low	low	low	6.69088	5.60675	6.90265	expression	expression	expression
1	34500000	34920000	ENSGALG00000009885	low	low	low	2.24258	2.04955	4.30636	expression	expression	expression
1	34500000	34920000	ENSGALG00000009895	low	low	low	3.24239	1.41043	3.38062	expression	expression	expression
1	34940000	35140000	ENSGALG00000009901	low	low	low	4.10232	3.2258	3.97183	expression	expression	expression
1	35160000	35520000	ENSGALG00000019355	low	low	low	5.3484	4.74286	5.68363	expression	expression	expression
1	35160000	35520000	ENSGALG00000009903	low	low	low	0.0525575	0	0.158823	not_expression	not_expression	not_expression
1	35160000	35520000	ENSGALG00000009905	low	low	low	3.16011	2.86003	4.11504	expression	expression	expression
1	35160000	35520000	ENSGALG00000009904	low	low	low	0.0321627	0	0.0285685	not_expression	not_expression	not_expression
1	35160000	35520000	ENSGALG00000009934	low	low	low	6.33911	5.18138	5.09851	expression	expression	expression
1	35160000	35520000	ENSGALG00000009927	low	low	low	6.23702	6.13928	6.67416	expression	expression	expression
1	35160000	35520000	ENSGALG00000009945	low	low	low	2.66216	0.340071	1.3285	expression	not_expression	expression
1	35160000	35520000	ENSGALG00000009940	low	low	low	5.83201	4.16909	5.83679	expression	expression	expression
1	35160000	35520000	ENSGALG00000009942	low	low	low	5.37434	5.06512	6.70679	expression	expression	expression
1	35720000	36600000	ENSGALG00000010190	low	median	low	5.21123	4.99175	5.63421	expression	expression	expression
1	35720000	36600000	ENSGALG00000010177	low	median	low	5.31966	4.926	6.70187	expression	expression	expression
1	35720000	36600000	ENSGALG00000010183	low	median	low	7.7753	6.65093	7.03049	expression	expression	expression
1	35720000	36600000	ENSGALG00000010163	low	median	low	1.08093	0.494753	0.308805	expression	not_expression	not_expression
1	35720000	36600000	ENSGALG00000019352	low	median	low	0.123518	0.266554	0.396107	not_expression	not_expression	not_expression
1	35720000	36600000	ENSGALG00000010152	low	median	low	0.183529	0	0.476064	not_expression	not_expression	not_expression
1	35720000	36600000	ENSGALG00000041783	low	median	low	4.89421	4.99365	4.1906	expression	expression	expression
1	35720000	36600000	ENSGALG00000010042	low	median	low	5.14883	4.42997	5.30023	expression	expression	expression
1	35720000	36600000	ENSGALG00000010044	low	median	low	3.04615	2.65699	2.01919	expression	expression	expression
1	35720000	36600000	ENSGALG00000010049	low	median	low	3.72354	1.65998	0.138413	expression	expression	not_expression
1	35720000	36600000	ENSGALG00000040855	low	median	low	0.407128	0.00273805	0.0234411	not_expression	not_expression	not_expression
1	36620000	37540000	ENSGALG00000010200	median	median	median	1.34097	4.05094	3.93426	expression	expression	expression
1	37560000	37860000	ENSGALG00000010222	low	low	low	0.309744	0.582966	0.846585	not_expression	expression	expression
1	37560000	37860000	ENSGALG00000010208	low	low	low	1.3031	0.253179	0.643844	expression	not_expression	expression
1	37560000	37860000	ENSGALG00000010204	low	low	low	1.12671	3.68343	5.04708	expression	expression	expression
1	37860000	38200000	ENSGALG00000034788	low	low	low	8.79613	11.0258	10.277	expression	expression	expression
1	37860000	38200000	ENSGALG00000010223	low	low	low	0.195805	0	0.797434	not_expression	not_expression	expression
1	37860000	38200000	ENSGALG00000010227	low	low	low	5.4971	5.03072	5.02736	expression	expression	expression
1	37860000	38200000	ENSGALG00000010224	low	low	low	2.45895	0.0424406	3.56969	expression	not_expression	expression
1	37860000	38200000	ENSGALG00000010238	low	low	low	9.47451	8.00051	7.65951	expression	expression	expression
1	37860000	38200000	ENSGALG00000033769	low	low	low	4.69066	4.54039	2.73368	expression	expression	expression
1	37860000	38200000	ENSGALG00000010246	low	low	low	6.26102	6.44972	6.10708	expression	expression	expression
1	37860000	38200000	ENSGALG00000047516	low	low	low	3.9037	3.04636	3.68192	expression	expression	expression
1	38220000	38820000	ENSGALG00000029921	low	low	low	6.37354	3.71918	4.3909	expression	expression	expression
1	38220000	38820000	ENSGALG00000031340	low	low	low	2.86836	0.0530837	0.423939	expression	not_expression	not_expression
1	38220000	38820000	ENSGALG00000010311	low	low	low	1.62536	0.658569	2.3316	expression	not_expression	expression
1	38220000	38820000	ENSGALG00000010253	low	low	low	3.93142	2.76978	4.03459	expression	expression	expression
1	38960000	39560000	ENSGALG00000041094	low	median	low	2.22132	1.09486	4.80032	expression	expression	expression
1	39580000	39920000	ENSGALG00000010342	low	low	low	0.422672	0.0012907	0.117389	not_expression	not_expression	not_expression
1	39580000	39920000	ENSGALG00000010325	low	low	low	4.16369	3.85183	5.55111	expression	expression	expression
1	39580000	39920000	ENSGALG00000010320	low	low	low	2.28992	0.158653	1.15126	expression	not_expression	expression
1	39580000	39920000	ENSGALG00000026490	low	low	low	9.88326	10.6085	10.5725	expression	expression	expression
1	39940000	40460000	ENSGALG00000010940	low	low	low	5.44569	5.05814	5.09343	expression	expression	expression
1	39940000	40460000	ENSGALG00000010936	low	low	low	0.0066947	0	0.00758172	not_expression	not_expression	not_expression
1	39940000	40460000	ENSGALG00000010939	low	low	low	3.51388	1.90276	2.87838	expression	expression	expression
1	39940000	40460000	ENSGALG00000028091	low	low	low	0	0	0	not_expression	not_expression	not_expression
1	39940000	40460000	ENSGALG00000051132	low	low	low	2.08323	0.00821815	0.00413521	expression	not_expression	not_expression
1	39940000	40460000	ENSGALG00000010935	low	low	low	1.99891	0.0130167	0.011168	expression	not_expression	not_expression
1	40480000	40760000	ENSGALG00000010958	low	low	low	0.380728	0.217117	1.14921	not_expression	not_expression	expression
1	40820000	41680000	ENSGALG00000050123	median	median	low	0.15511	0.102009	0.331837	not_expression	not_expression	not_expression
1	40820000	41680000	ENSGALG00000010975	median	median	low	1.6708	4.52273	3.94783	expression	expression	expression
1	41700000	42260000	ENSGALG00000010992	low	low	low	1.45223	3.45902	2.10712	expression	expression	expression
1	41700000	42260000	ENSGALG00000044478	low	low	low	0.334656	0.188736	0.120388	not_expression	not_expression	not_expression
1	41700000	42260000	ENSGALG00000027633	low	low	low	0.171934	0.0423055	0.467221	not_expression	not_expression	not_expression
1	41700000	42260000	ENSGALG00000027103	low	low	low	0.45553	0.0777928	0.404583	not_expression	not_expression	not_expression
1	41700000	42260000	ENSGALG00000027213	low	low	low	0.223209	0	0.0225512	not_expression	not_expression	not_expression
1	41700000	42260000	ENSGALG00000027192	low	low	low	0	0	0.460085	not_expression	not_expression	not_expression
1	42280000	42840000	ENSGALG00000045907	low	median	low	4.61989	2.77444	4.15308	expression	expression	expression
1	42280000	42840000	ENSGALG00000011168	low	median	low	4.08428	3.74352	4.06839	expression	expression	expression
1	42280000	42840000	ENSGALG00000028360	low	median	low	0.0158396	0	0	not_expression	not_expression	not_expression
1	42280000	42840000	ENSGALG00000045093	low	median	low	2.84549	2.03674	3.95896	expression	expression	expression
1	42880000	43180000	ENSGALG00000011206	low	low	low	3.71444	4.1653	2.11342	expression	expression	expression
1	42880000	43180000	ENSGALG00000011177	low	low	low	1.93554	1.36107	2.26208	expression	expression	expression
1	42880000	43180000	ENSGALG00000033106	low	low	low	3.75824	3.84919	4.55407	expression	expression	expression
1	43220000	43380000	ENSGALG00000011207	low	low	low	3.17844	0.21702	3.10552	expression	not_expression	expression
1	43420000	43920000	ENSGALG00000030550	low	low	low	5.10882	4.56397	6.87526	expression	expression	expression
1	43940000	44140000	ENSGALG00000011270	low	low	low	0.25318	0	0.0290577	not_expression	not_expression	not_expression
1	43940000	44140000	ENSGALG00000011271	low	low	low	1.46992	0.42725	0.756253	expression	not_expression	expression
1	43940000	44140000	ENSGALG00000011269	low	low	low	0.0132287	0.0297623	0.0143216	not_expression	not_expression	not_expression
1	44160000	44640000	ENSGALG00000011276	median	low	median	8.32257	9.50022	10.1356	expression	expression	expression
1	44160000	44640000	ENSGALG00000011277	median	low	median	0.0574313	0	0.216622	not_expression	not_expression	not_expression
1	44160000	44640000	ENSGALG00000011274	median	low	median	3.11742	0.921804	2.3502	expression	not_expression	expression
1	44680000	44880000	ENSGALG00000011285	low	low	low	6.79935	6.14612	6.85278	expression	expression	expression
1	44680000	44880000	ENSGALG00000011280	low	low	low	3.59892	2.2739	4.15233	expression	expression	expression
1	44900000	45420000	ENSGALG00000011309	median	low	median	6.21286	3.88243	4.60229	expression	expression	expression
1	44900000	45420000	ENSGALG00000011320	median	low	median	4.53114	2.40485	3.03075	expression	expression	expression
1	44900000	45420000	ENSGALG00000011323	median	low	median	3.72129	4.49126	3.59355	expression	expression	expression
1	44900000	45420000	ENSGALG00000011325	median	low	median	7.67152	6.45702	5.82993	expression	expression	expression
1	44900000	45420000	ENSGALG00000011327	median	low	median	4.85735	4.19653	4.51286	expression	expression	expression
1	44900000	45420000	ENSGALG00000019336	median	low	median	4.16716	2.51556	2.09008	expression	expression	expression
1	44900000	45420000	ENSGALG00000050619	median	low	median	4.91145	4.76775	3.25142	expression	expression	expression
1	44900000	45420000	ENSGALG00000011293	median	low	median	6.96906	6.2254	6.51288	expression	expression	expression
1	44900000	45420000	ENSGALG00000011297	median	low	median	4.73839	4.25616	3.73424	expression	expression	expression
1	45440000	45620000	ENSGALG00000011357	low	low	low	4.40527	4.57381	4.49139	expression	expression	expression
1	45440000	45620000	ENSGALG00000011377	low	low	low	7.284	6.35663	6.18179	expression	expression	expression
1	45440000	45620000	ENSGALG00000011400	low	low	low	3.47396	1.90872	3.39038	expression	expression	expression
1	45440000	45620000	ENSGALG00000011342	low	low	low	2.52739	1.98333	3.19074	expression	expression	expression
1	45640000	45960000	ENSGALG00000011414	low	low	low	2.96848	0.59528	1.73828	expression	expression	expression
1	45640000	45960000	ENSGALG00000011406	low	low	low	1.95035	0.222072	0.961096	expression	not_expression	expression
1	45640000	45960000	ENSGALG00000011409	low	low	low	9.8018	8.79288	8.33267	expression	expression	expression
1	45640000	45960000	ENSGALG00000011421	low	low	low	0.51832	0.0605559	0.593426	not_expression	not_expression	not_expression
1	45640000	45960000	ENSGALG00000011459	low	low	low	0.953396	0.0560927	0.740406	expression	not_expression	expression
1	45640000	45960000	ENSGALG00000011456	low	low	low	5.24087	4.12851	5.79397	expression	expression	expression
1	45640000	45960000	ENSGALG00000033709	low	low	low	7.03663	4.76008	5.80123	expression	expression	expression
1	45640000	45960000	ENSGALG00000043701	low	low	low	3.72646	4.62081	5.61504	expression	expression	expression
1	46020000	46640000	ENSGALG00000031699	median	median	median	4.91344	4.09052	4.34436	expression	expression	expression
1	46660000	47220000	ENSGALG00000011549	low	low	low	1.7884	0.324939	2.11316	expression	not_expression	expression
1	46660000	47220000	ENSGALG00000011531	low	low	low	2.88979	2.71392	3.4715	expression	expression	expression
1	46660000	47220000	ENSGALG00000011504	low	low	low	5.92544	4.26846	6.00015	expression	expression	expression
1	46660000	47220000	ENSGALG00000011514	low	low	low	8.21706	8.41135	8.5718	expression	expression	expression
1	46660000	47220000	ENSGALG00000026284	low	low	low	4.81526	4.58558	5.02086	expression	expression	expression
1	47280000	47720000	ENSGALG00000011643	low	low	low	4.13223	3.48897	3.3711	expression	expression	expression
1	47280000	47720000	ENSGALG00000052442	low	low	low	0.174456	0	0.0117408	not_expression	not_expression	not_expression
1	47280000	47720000	ENSGALG00000011594	low	low	low	0.0518795	0	0.0587832	not_expression	not_expression	not_expression
1	47280000	47720000	ENSGALG00000041122	low	low	low	0.0314771	0	0.119519	not_expression	not_expression	not_expression
1	47280000	47720000	ENSGALG00000028373	low	low	low	2.62749	0.0383415	0.63597	expression	not_expression	expression
1	47280000	47720000	ENSGALG00000011633	low	low	low	0.356667	0.0100414	0.325102	not_expression	not_expression	not_expression
1	47280000	47720000	ENSGALG00000011614	low	low	low	0.0975259	0.0506884	0.0392405	not_expression	not_expression	not_expression
1	47280000	47720000	ENSGALG00000011651	low	low	low	7.12917	6.67943	6.84299	expression	expression	expression
1	47740000	47900000	ENSGALG00000011682	low	low	low	5.19984	4.24037	4.08995	expression	expression	expression
1	47740000	47900000	ENSGALG00000011662	low	low	low	5.06902	4.06708	4.55555	expression	expression	expression
1	47740000	47900000	ENSGALG00000011717	low	low	low	0.705189	0.251879	0.866134	expression	not_expression	expression
1	48200000	48720000	ENSGALG00000011794	median	low	median	5.52644	4.11328	4.31664	expression	expression	expression
1	48200000	48720000	ENSGALG00000011796	median	low	median	0.0680546	0	0.37598	not_expression	not_expression	not_expression
1	48200000	48720000	ENSGALG00000011799	median	low	median	3.04644	0.308156	1.50195	expression	not_expression	expression
1	48200000	48720000	ENSGALG00000011798	median	low	median	5.00201	3.82917	5.8862	expression	expression	expression
1	48200000	48720000	ENSGALG00000011809	median	low	median	2.49141	0.0255289	0.0344847	expression	not_expression	not_expression
1	48200000	48720000	ENSGALG00000011800	median	low	median	3.93652	3.84702	4.4543	expression	expression	expression
1	48200000	48720000	ENSGALG00000011803	median	low	median	2.78832	0.418671	3.81042	expression	not_expression	expression
1	48200000	48720000	ENSGALG00000011802	median	low	median	0.139358	0.0114808	0.0504416	not_expression	not_expression	not_expression
1	48720000	49180000	ENSGALG00000036238	median	low	median	6.04709	5.31835	5.90562	expression	expression	expression
1	48720000	49180000	ENSGALG00000028016	median	low	median	0.933665	0.966471	1.59778	expression	expression	expression
1	48720000	49180000	ENSGALG00000011856	median	low	median	4.87056	3.52823	3.74644	expression	expression	expression
1	48720000	49180000	ENSGALG00000011854	median	low	median	3.9946	2.81437	4.3161	expression	expression	expression
1	48720000	49180000	ENSGALG00000011859	median	low	median	0.0294413	0.0338551	0.212879	not_expression	not_expression	not_expression
1	48720000	49180000	ENSGALG00000011847	median	low	median	4.44316	6.43907	2.93529	expression	expression	expression
1	48720000	49180000	ENSGALG00000029583	median	low	median	7.11818	13.7131	10.7055	expression	expression	expression
1	48720000	49180000	ENSGALG00000011814	median	low	median	4.05524	3.1599	3.52503	expression	expression	expression
1	48720000	49180000	ENSGALG00000011838	median	low	median	0.507344	2.32772	0.748336	not_expression	expression	expression
1	49220000	49400000	ENSGALG00000011872	low	low	low	1.03895	0.20592	2.79326	expression	not_expression	expression
1	49220000	49400000	ENSGALG00000011878	low	low	low	4.46889	3.14252	4.18277	expression	expression	expression
1	49220000	49400000	ENSGALG00000023193	low	low	low	2.51889	1.61172	2.0178	expression	expression	expression
1	49460000	49740000	ENSGALG00000049127	median	low	median	0.405102	0.0653773	2.10707	not_expression	not_expression	expression
1	49460000	49740000	ENSGALG00000011918	median	low	median	6.05668	6.12597	6.92601	expression	expression	expression
1	49460000	49740000	ENSGALG00000011914	median	low	median	6.80956	1.98166	2.85309	expression	expression	expression
1	49460000	49740000	ENSGALG00000011966	median	low	median	6.80919	5.71836	5.94711	expression	expression	expression
1	49460000	49740000	ENSGALG00000011965	median	low	median	5.60665	3.21763	3.92837	expression	expression	expression
1	49460000	49740000	ENSGALG00000050576	median	low	median	0.365146	0.735611	2.18037	not_expression	expression	expression
1	49460000	49740000	ENSGALG00000011947	median	low	median	5.1007	2.65924	4.21188	expression	expression	expression
1	49460000	49740000	ENSGALG00000011957	median	low	median	5.38878	4.69084	5.06055	expression	expression	expression
1	49460000	49740000	ENSGALG00000011953	median	low	median	7.80604	7.08135	6.84822	expression	expression	expression
1	49460000	49740000	ENSGALG00000011958	median	low	median	6.42749	5.35168	6.16408	expression	expression	expression
1	49460000	49740000	ENSGALG00000041687	median	low	median	5.74233	7.30012	6.93593	expression	expression	expression
1	49460000	49740000	ENSGALG00000045762	median	low	median	0.541819	1.49446	1.50785	expression	expression	expression
1	49460000	49740000	ENSGALG00000019322	median	low	median	0.0656698	0	0.2715	not_expression	not_expression	not_expression
1	49460000	49740000	ENSGALG00000047248	median	low	median	6.51969	5.70151	6.14009	expression	expression	expression
1	49460000	49740000	ENSGALG00000038599	median	low	median	3.97309	3.50921	4.75348	expression	expression	expression
1	49460000	49740000	ENSGALG00000031186	median	low	median	0.809408	1.00206	2.98928	expression	expression	expression
1	49460000	49740000	ENSGALG00000011931	median	low	median	6.58653	6.19136	6.0375	expression	expression	expression
1	49460000	49740000	ENSGALG00000011932	median	low	median	4.60302	3.60242	3.9645	expression	expression	expression
1	49460000	49740000	ENSGALG00000011950	median	low	median	6.83775	6.2045	6.37977	expression	expression	expression
1	49460000	49740000	ENSGALG00000030101	median	low	median	0.602964	0.101253	1.29706	expression	not_expression	expression
1	49920000	50100000	ENSGALG00000012033	low	low	median	5.56707	3.34611	4.45041	expression	expression	expression
1	49920000	50100000	ENSGALG00000012013	low	low	median	5.55121	3.94734	5.08288	expression	expression	expression
1	49920000	50100000	ENSGALG00000012024	low	low	median	4.94388	4.6971	6.74555	expression	expression	expression
1	50120000	51100000	ENSGALG00000029810	median	median	median	5.55358	4.85948	4.89404	expression	expression	expression
1	50120000	51100000	ENSGALG00000041766	median	median	median	6.03443	5.84018	6.7939	expression	expression	expression
1	50120000	51100000	ENSGALG00000048223	median	median	median	0.473782	0.159778	2.1032	not_expression	not_expression	expression
1	50120000	51100000	ENSGALG00000036897	median	median	median	0.38809	0.0804225	0.415825	not_expression	not_expression	not_expression
1	50120000	51100000	ENSGALG00000030783	median	median	median	4.89375	4.78006	4.8944	expression	expression	expression
1	50120000	51100000	ENSGALG00000032257	median	median	median	5.5963	5.0699	6.68885	expression	expression	expression
1	50120000	51100000	ENSGALG00000012135	median	median	median	8.16764	8.56517	9.11765	expression	expression	expression
1	50120000	51100000	ENSGALG00000028230	median	median	median	4.76523	4.71728	6.163	expression	expression	expression
1	50120000	51100000	ENSGALG00000045936	median	median	median	0.704442	0	0.0482914	expression	not_expression	not_expression
1	50120000	51100000	ENSGALG00000037360	median	median	median	7.05975	5.94464	7.39225	expression	expression	expression
1	50120000	51100000	ENSGALG00000012150	median	median	median	5.58329	5.94116	4.17351	expression	expression	expression
1	50120000	51100000	ENSGALG00000012265	median	median	median	2.30404	2.79454	4.20394	expression	expression	expression
1	50120000	51100000	ENSGALG00000036867	median	median	median	3.32615	3.32054	4.09061	expression	expression	expression
1	50120000	51100000	ENSGALG00000012144	median	median	median	4.2632	3.58476	3.83561	expression	expression	expression
1	50120000	51100000	ENSGALG00000012218	median	median	median	6.99326	1.7863	3.39293	expression	expression	expression
1	50120000	51100000	ENSGALG00000012178	median	median	median	1.75398	0.0363307	3.19393	expression	not_expression	expression
1	50120000	51100000	ENSGALG00000012172	median	median	median	9.54409	10.5509	10.6414	expression	expression	expression
1	50120000	51100000	ENSGALG00000019316	median	median	median	7.3885	7.23495	7.03707	expression	expression	expression
1	50120000	51100000	ENSGALG00000012293	median	median	median	1.15364	0.232928	1.01701	expression	not_expression	expression
1	50120000	51100000	ENSGALG00000034504	median	median	median	2.35799	2.36704	3.82897	expression	expression	expression
1	50120000	51100000	ENSGALG00000012236	median	median	median	1.92171	1.54409	1.94986	expression	expression	expression
1	50120000	51100000	ENSGALG00000053778	median	median	median	0.46442	0.0139004	0.417164	not_expression	not_expression	not_expression
1	50120000	51100000	ENSGALG00000053773	median	median	median	1.57321	1.12711	2.01433	expression	expression	expression
1	50120000	51100000	ENSGALG00000043451	median	median	median	5.54227	4.38582	5.18067	expression	expression	expression
1	50120000	51100000	ENSGALG00000027665	median	median	median	5.37136	8.49378	6.34045	expression	expression	expression
1	50120000	51100000	ENSGALG00000041236	median	median	median	7.1756	5.00231	7.43507	expression	expression	expression
1	50120000	51100000	ENSGALG00000012254	median	median	median	0.707945	0.0703658	0.884542	expression	not_expression	expression
1	50120000	51100000	ENSGALG00000012272	median	median	median	6.05226	5.57427	6.58904	expression	expression	expression
1	50120000	51100000	ENSGALG00000028989	median	median	median	7.61785	6.77373	7.10573	expression	expression	expression
1	50120000	51100000	ENSGALG00000012277	median	median	median	4.4328	3.94673	6.89541	expression	expression	expression
1	50120000	51100000	ENSGALG00000012281	median	median	median	4.65443	2.4401	3.45516	expression	expression	expression
1	50120000	51100000	ENSGALG00000012285	median	median	median	3.27385	0.348624	0.670636	expression	not_expression	expression
1	50120000	51100000	ENSGALG00000036743	median	median	median	4.4959	6.79952	5.12614	expression	expression	expression
1	50120000	51100000	ENSGALG00000012050	median	median	median	3.47659	2.91896	3.42566	expression	expression	expression
1	50120000	51100000	ENSGALG00000012056	median	median	median	0.514966	0.0275071	0.83079	not_expression	not_expression	expression
1	50120000	51100000	ENSGALG00000012299	median	median	median	4.72365	4.54072	5.19556	expression	expression	expression
1	50120000	51100000	ENSGALG00000012291	median	median	median	8.90113	8.42791	8.38383	expression	expression	expression
1	50120000	51100000	ENSGALG00000012290	median	median	median	0.154967	0	0.0723045	not_expression	not_expression	not_expression
1	50120000	51100000	ENSGALG00000032313	median	median	median	5.3726	2.54218	4.16167	expression	expression	expression
1	50120000	51100000	ENSGALG00000041604	median	median	median	1.03575	1.68572	3.93198	expression	expression	expression
1	50120000	51100000	ENSGALG00000041823	median	median	median	2.97485	2.85131	3.46967	expression	expression	expression
1	51180000	51700000	ENSGALG00000012446	low	low	median	0.0170245	0	0.170985	not_expression	not_expression	not_expression
1	51180000	51700000	ENSGALG00000012488	low	low	median	5.38495	6.0413	6.18862	expression	expression	expression
1	51180000	51700000	ENSGALG00000012483	low	low	median	0.136113	0.00868368	0.0825285	not_expression	not_expression	not_expression
1	51180000	51700000	ENSGALG00000039658	low	low	median	5.3386	5.14146	5.45583	expression	expression	expression
1	51180000	51700000	ENSGALG00000012490	low	low	median	0.224345	0.116305	0.285654	not_expression	not_expression	not_expression
1	51180000	51700000	ENSGALG00000023131	low	low	median	4.89433	4.42586	4.78885	expression	expression	expression
1	51180000	51700000	ENSGALG00000025881	low	low	median	0.298811	0.00594512	1.76482	not_expression	not_expression	expression
1	51180000	51700000	ENSGALG00000012422	low	low	median	0.291343	0.00518609	0.972849	not_expression	not_expression	expression
1	51180000	51700000	ENSGALG00000050441	low	low	median	0.696041	0	2.69916	not_expression	not_expression	expression
1	51180000	51700000	ENSGALG00000042419	low	low	median	0.922716	0.902982	0.871562	expression	expression	expression
1	51180000	51700000	ENSGALG00000038141	low	low	median	1.79009	2.17514	3.3247	expression	expression	expression
1	51180000	51700000	ENSGALG00000012457	low	low	median	0.056664	0.00696525	0.0711369	not_expression	not_expression	not_expression
1	51180000	51700000	ENSGALG00000038556	low	low	median	4.11982	2.55198	4.09911	expression	expression	expression
1	51180000	51700000	ENSGALG00000012522	low	low	median	0.470227	0	0.250548	not_expression	not_expression	not_expression
1	51180000	51700000	ENSGALG00000047483	low	low	median	2.80081	0.290817	0.835388	expression	not_expression	expression
1	51180000	51700000	ENSGALG00000042990	low	low	median	2.44856	1.78189	3.01712	expression	expression	expression
1	51180000	51700000	ENSGALG00000042365	low	low	median	0.637626	0.0505718	0.229168	not_expression	not_expression	not_expression
1	51180000	51700000	ENSGALG00000040840	low	low	median	5.08964	3.88862	4.70956	expression	expression	expression
1	51180000	51700000	ENSGALG00000012472	low	low	median	0.239146	0.00271513	0.402178	not_expression	not_expression	not_expression
1	51180000	51700000	ENSGALG00000012442	low	low	median	0.826182	0	1.97482	expression	not_expression	expression
1	51180000	51700000	ENSGALG00000031977	low	low	median	0.52976	0.00929937	0.306998	not_expression	not_expression	not_expression
1	51180000	51700000	ENSGALG00000003213	low	low	median	1.70031	1.05812	2.2428	expression	expression	expression
1	51180000	51700000	ENSGALG00000012456	low	low	median	1.54094	0.0822599	4.02771	expression	not_expression	expression
1	51180000	51700000	ENSGALG00000012454	low	low	median	1.02825	0.00373432	2.2998	not_expression	not_expression	expression
1	51740000	52120000	ENSGALG00000012550	low	low	median	4.14291	1.77721	8.08526	expression	expression	expression
1	51740000	52120000	ENSGALG00000043092	low	low	median	6.04875	4.63698	7.75803	expression	expression	expression
1	51740000	52120000	ENSGALG00000012541	low	low	median	0.938828	0	0.765355	expression	not_expression	not_expression
1	51740000	52120000	ENSGALG00000012540	low	low	median	4.10005	4.34251	5.73251	expression	expression	expression
1	51740000	52120000	ENSGALG00000012542	low	low	median	0.165683	0.00536582	0.0113964	not_expression	not_expression	not_expression
1	51740000	52120000	ENSGALG00000012546	low	low	median	6.02877	2.49425	2.39024	expression	expression	expression
1	52140000	52960000	ENSGALG00000012559	median	median	median	3.28178	3.47494	3.5799	expression	expression	expression
1	52140000	52960000	ENSGALG00000052369	median	median	median	7.05836	7.01473	7.74216	expression	expression	expression
1	52140000	52960000	ENSGALG00000044768	median	median	median	4.60099	4.45434	5.32101	expression	expression	expression
1	52980000	53240000	ENSGALG00000028627	low	low	low	8.24361	10.0152	10.553	expression	expression	expression
1	52980000	53240000	ENSGALG00000033589	low	low	low	0.446633	0.24739	1.34574	not_expression	not_expression	expression
1	53340000	53600000	ENSGALG00000012631	low	low	low	5.41463	4.15228	4.39518	expression	expression	expression
1	53340000	53600000	ENSGALG00000039595	low	low	low	1.23479	1.10719	2.40085	expression	expression	expression
1	53660000	53880000	ENSGALG00000012647	low	low	low	0.40898	0.0119963	0.0662632	not_expression	not_expression	not_expression
1	53660000	53880000	ENSGALG00000012655	low	low	low	5.49884	3.53501	3.88684	expression	expression	expression
1	53660000	53880000	ENSGALG00000029484	low	low	low	4.65012	4.21339	5.47462	expression	expression	expression
1	53900000	54260000	ENSGALG00000027122	low	low	median	5.94855	5.60796	5.63644	expression	expression	expression
1	53900000	54260000	ENSGALG00000026311	low	low	median	5.74104	7.81683	6.80669	expression	expression	expression
1	53900000	54260000	ENSGALG00000012659	low	low	median	7.41268	7.65707	7.32186	expression	expression	expression
1	53900000	54260000	ENSGALG00000012662	low	low	median	3.28988	4.04402	7.08397	expression	expression	expression
1	54320000	54740000	ENSGALG00000033789	median	low	low	9.48556	9.53535	8.01788	expression	expression	expression
1	54320000	54740000	ENSGALG00000029616	median	low	low	4.46414	3.25544	5.01854	expression	expression	expression
1	54320000	54740000	ENSGALG00000012694	median	low	low	6.87764	5.30676	5.65629	expression	expression	expression
1	54320000	54740000	ENSGALG00000012697	median	low	low	4.17075	3.4795	3.83568	expression	expression	expression
1	54320000	54740000	ENSGALG00000035345	median	low	low	3.23613	1.91078	3.51256	expression	expression	expression
1	54320000	54740000	ENSGALG00000031457	median	low	low	3.69994	3.57346	4.61466	expression	expression	expression
1	54320000	54740000	ENSGALG00000041193	median	low	low	4.78479	4.39989	5.83008	expression	expression	expression
1	54320000	54740000	ENSGALG00000030607	median	low	low	5.67514	6.03481	4.00665	expression	expression	expression
1	54320000	54740000	ENSGALG00000034078	median	low	low	0.817974	0.00628171	0.419101	expression	not_expression	not_expression
1	54320000	54740000	ENSGALG00000030933	median	low	low	5.87391	5.1733	5.07879	expression	expression	expression
1	54840000	55080000	ENSGALG00000039245	low	low	low	0.232209	0.0121819	0.0195743	not_expression	not_expression	not_expression
1	54840000	55080000	ENSGALG00000037082	low	low	low	0.524841	0.0417694	0.00503017	not_expression	not_expression	not_expression
1	54840000	55080000	ENSGALG00000051926	low	low	low	4.70707	4.24737	5.79909	expression	expression	expression
1	54840000	55080000	ENSGALG00000012754	low	low	low	0.194465	0.00624111	0.143586	not_expression	not_expression	not_expression
1	55120000	55500000	ENSGALG00000019300	low	low	low	0.084269	0.108443	0	not_expression	not_expression	not_expression
1	55120000	55500000	ENSGALG00000012760	low	low	low	5.9881	5.41268	5.89237	expression	expression	expression
1	55120000	55500000	ENSGALG00000012759	low	low	low	5.2527	3.07689	3.216	expression	expression	expression
1	55120000	55500000	ENSGALG00000012755	low	low	low	0.0451255	0.0507561	0	not_expression	not_expression	not_expression
1	55120000	55500000	ENSGALG00000012756	low	low	low	2.56939	0.141289	0.28647	expression	not_expression	not_expression
1	55120000	55500000	ENSGALG00000012757	low	low	low	2.8262	0.309017	0.462428	expression	not_expression	not_expression
1	55540000	55720000	ENSGALG00000012783	low	low	low	0.011641	0.032765	0.257382	not_expression	not_expression	not_expression
1	55540000	55720000	ENSGALG00000012769	low	low	low	5.45383	3.5084	6.03056	expression	expression	expression
1	55540000	55720000	ENSGALG00000012766	low	low	low	2.73849	1.24222	3.89845	expression	expression	expression
1	55740000	56340000	ENSGALG00000012791	median	low	median	3.47069	1.64849	2.70868	expression	expression	expression
1	55740000	56340000	ENSGALG00000012792	median	low	median	1.49702	4.63601	5.45424	expression	expression	expression
1	55740000	56340000	ENSGALG00000012796	median	low	median	2.64089	2.96036	4.14657	expression	expression	expression
1	55740000	56340000	ENSGALG00000040666	median	low	median	0.0397814	0.0339263	0.30445	not_expression	not_expression	not_expression
1	56360000	56920000	ENSGALG00000051868	median	low	median	0.247611	0.0663248	0.484774	not_expression	not_expression	not_expression
1	56360000	56920000	ENSGALG00000012850	median	low	median	4.69049	1.668	2.307	expression	expression	expression
1	56360000	56920000	ENSGALG00000012857	median	low	median	2.44466	2.04103	1.45372	expression	expression	expression
1	56360000	56920000	ENSGALG00000012823	median	low	median	5.54325	6.62565	5.48231	expression	expression	expression
1	56360000	56920000	ENSGALG00000012834	median	low	median	7.54642	1.12378	2.03699	expression	expression	expression
1	56360000	56920000	ENSGALG00000012852	median	low	median	6.16956	5.80329	6.79331	expression	expression	expression
1	56360000	56920000	ENSGALG00000035108	median	low	median	4.21979	3.35579	4.41086	expression	expression	expression
1	56360000	56920000	ENSGALG00000032595	median	low	median	8.1212	8.72162	8.44788	expression	expression	expression
1	56360000	56920000	ENSGALG00000034511	median	low	median	1.53477	0.224304	1.97629	expression	not_expression	expression
1	56360000	56920000	ENSGALG00000037671	median	low	median	0.0694121	0.0212433	0.0342388	not_expression	not_expression	not_expression
1	56360000	56920000	ENSGALG00000012863	median	low	median	3.41244	2.69261	3.3844	expression	expression	expression
1	56360000	56920000	ENSGALG00000012849	median	low	median	4.43357	4.67107	5.31137	expression	expression	expression
1	56360000	56920000	ENSGALG00000012847	median	low	median	0.386163	0.0330643	0.622362	not_expression	not_expression	expression
1	57020000	57320000	ENSGALG00000028444	low	low	low	1.0389	3.12185	2.58973	expression	expression	expression
1	57020000	57320000	ENSGALG00000012870	low	low	low	5.92162	5.19548	4.76923	expression	expression	expression
1	57340000	57540000	ENSGALG00000012890	low	low	low	0.154939	0.0578504	0.0195493	not_expression	not_expression	not_expression
1	57340000	57540000	ENSGALG00000012877	low	low	low	4.88619	5.24954	5.28238	expression	expression	expression
1	57560000	58380000	ENSGALG00000041619	median	median	median	6.39078	6.01844	6.8624	expression	expression	expression
1	57560000	58380000	ENSGALG00000040493	median	median	median	3.34471	2.09392	4.38599	expression	expression	expression
1	57560000	58380000	ENSGALG00000028459	median	median	median	0.0279449	0	0.0469164	not_expression	not_expression	not_expression
1	57560000	58380000	ENSGALG00000012894	median	median	median	0.0410996	0.064543	0.0214898	not_expression	not_expression	not_expression
1	57560000	58380000	ENSGALG00000051894	median	median	median	1.15629	1.37134	1.51411	expression	expression	expression
1	57560000	58380000	ENSGALG00000012908	median	median	median	0.0130921	0	0.0337719	not_expression	not_expression	not_expression
1	58400000	58900000	ENSGALG00000036355	low	low	low	8.6868	8.17835	7.37747	expression	expression	expression
1	58400000	58900000	ENSGALG00000012913	low	low	low	6.52217	7.07542	4.31336	expression	expression	expression
1	58400000	58900000	ENSGALG00000012911	low	low	low	0.637969	0.0247142	0.00621605	expression	not_expression	not_expression
1	58960000	59540000	ENSGALG00000012934	median	median	median	1.82511	0.22922	0.746528	expression	not_expression	expression
1	58960000	59540000	ENSGALG00000012932	median	median	median	4.59579	4.05942	2.09687	expression	expression	expression
1	58960000	59540000	ENSGALG00000012938	median	median	median	4.46552	1.83484	3.25355	expression	expression	expression
1	58960000	59540000	ENSGALG00000012944	median	median	median	5.62118	3.14107	3.50158	expression	expression	expression
1	58960000	59540000	ENSGALG00000051944	median	median	median	1.86762	1.04634	2.27224	expression	expression	expression
1	58960000	59540000	ENSGALG00000045168	median	median	median	5.9088	3.13968	5.49289	expression	expression	expression
1	58960000	59540000	ENSGALG00000027056	median	median	median	5.83301	4.74912	3.54049	expression	expression	expression
1	59640000	59900000	ENSGALG00000012956	low	low	low	5.37896	4.59526	3.52688	expression	expression	expression
1	59920000	60500000	ENSGALG00000012987	median	low	median	5.0786	0.56913	1.33498	expression	not_expression	expression
1	59920000	60500000	ENSGALG00000012974	median	low	median	5.57884	4.0474	4.92186	expression	expression	expression
1	59920000	60500000	ENSGALG00000012975	median	low	median	0.689259	0.119479	0.342114	expression	not_expression	not_expression
1	59920000	60500000	ENSGALG00000012992	median	low	median	5.4782	3.83764	5.10703	expression	expression	expression
1	59920000	60500000	ENSGALG00000012989	median	low	median	0.578926	0	0.0558226	not_expression	not_expression	not_expression
1	59920000	60500000	ENSGALG00000012988	median	low	median	1.56338	0.16914	0.141368	expression	not_expression	not_expression
1	59920000	60500000	ENSGALG00000012985	median	low	median	0.369564	0.0461572	0.319464	not_expression	not_expression	not_expression
1	59920000	60500000	ENSGALG00000012986	median	low	median	4.75629	3.77124	4.21745	expression	expression	expression
1	59920000	60500000	ENSGALG00000019290	median	low	median	0.633334	0.0349397	0.187756	expression	not_expression	not_expression
1	59920000	60500000	ENSGALG00000019291	median	low	median	0.0496499	0.00874155	0.0431001	not_expression	not_expression	not_expression
1	60540000	60880000	ENSGALG00000012998	low	low	low	2.26528	0.511611	1.37496	expression	not_expression	expression
1	60540000	60880000	ENSGALG00000012994	low	low	low	3.54273	3.4979	3.86918	expression	expression	expression
1	60540000	60880000	ENSGALG00000039171	low	low	low	4.30269	0.483907	0.745228	expression	not_expression	expression
1	61120000	61620000	ENSGALG00000033887	median	low	median	3.70239	2.42704	4.97244	expression	expression	expression
1	61120000	61620000	ENSGALG00000013022	median	low	median	3.11063	1.4284	2.20228	expression	expression	expression
1	61120000	61620000	ENSGALG00000050288	median	low	median	3.2312	3.25584	3.70651	expression	expression	expression
1	61640000	61760000	ENSGALG00000013034	low	low	low	2.41672	2.49991	3.02044	expression	expression	expression
1	61640000	61760000	ENSGALG00000013031	low	low	low	4.84677	4.96952	3.36389	expression	expression	expression
1	61640000	61760000	ENSGALG00000013026	low	low	low	4.05107	4.07678	4.07271	expression	expression	expression
1	61840000	62120000	ENSGALG00000045122	low	low	low	8.62987	6.33185	5.81027	expression	expression	expression
1	61840000	62120000	ENSGALG00000013056	low	low	low	0.181148	0	0.140636	not_expression	not_expression	not_expression
1	61840000	62120000	ENSGALG00000013057	low	low	low	4.90991	2.21981	4.99093	expression	expression	expression
1	61840000	62120000	ENSGALG00000013042	low	low	low	2.2368	1.01711	2.70281	expression	expression	expression
1	61840000	62120000	ENSGALG00000013045	low	low	low	0.0821077	0.0145458	0.307653	not_expression	not_expression	not_expression
1	61840000	62120000	ENSGALG00000013039	low	low	low	7.04159	5.23063	5.65804	expression	expression	expression
1	61840000	62120000	ENSGALG00000019286	low	low	low	4.92188	3.45867	4.02075	expression	expression	expression
1	61840000	62120000	ENSGALG00000050257	low	low	low	0.671133	0.0486383	0.405787	expression	not_expression	not_expression
1	62140000	62480000	ENSGALG00000054210	low	low	low	0.79074	0.575378	1.23963	expression	expression	expression
1	62140000	62480000	ENSGALG00000013072	low	low	low	2.00523	0.323988	3.35679	expression	not_expression	expression
1	62140000	62480000	ENSGALG00000013069	low	low	low	6.33483	4.59758	7.59819	expression	expression	expression
1	62140000	62480000	ENSGALG00000033471	low	low	low	2.79349	0.357609	1.23164	expression	not_expression	expression
1	62140000	62480000	ENSGALG00000051034	low	low	low	6.66353	7.15509	7.2605	expression	expression	expression
1	62140000	62480000	ENSGALG00000049903	low	low	low	6.2791	5.14677	5.73696	expression	expression	expression
1	62140000	62480000	ENSGALG00000003466	low	low	low	4.07947	3.02946	3.57328	expression	expression	expression
1	62500000	62760000	ENSGALG00000028186	low	low	low	4.86318	8.05129	8.29748	expression	expression	expression
1	62820000	63100000	ENSGALG00000013091	low	low	low	6.18112	6.66402	6.8249	expression	expression	expression
1	62820000	63100000	ENSGALG00000013092	low	low	low	6.88124	6.09474	5.93265	expression	expression	expression
1	63160000	63780000	ENSGALG00000036358	low	low	low	4.42401	1.52976	0.391875	expression	expression	not_expression
1	63160000	63780000	ENSGALG00000013097	low	low	low	4.40475	0.00746688	0.10058	expression	not_expression	not_expression
1	63160000	63780000	ENSGALG00000013098	low	low	low	6.5516	5.9277	6.61493	expression	expression	expression
1	63980000	64500000	ENSGALG00000013117	low	low	low	2.43474	0.440357	1.38809	expression	not_expression	expression
1	63980000	64500000	ENSGALG00000013123	low	low	low	0.0800143	0.00901944	0.0166594	not_expression	not_expression	not_expression
1	63980000	64500000	ENSGALG00000013125	low	low	low	0.0264701	0	0.0268007	not_expression	not_expression	not_expression
1	63980000	64500000	ENSGALG00000013134	low	low	low	2.56293	0.948652	2.82117	expression	expression	expression
1	64580000	65140000	ENSGALG00000013143	low	low	median	2.91344	0.665269	1.3879	expression	expression	expression
1	64580000	65140000	ENSGALG00000013154	low	low	median	0.0462453	0.00864213	0.0348756	not_expression	not_expression	not_expression
1	65160000	65320000	ENSGALG00000031293	low	low	low	1.44365	0.00390836	0.0793229	expression	not_expression	not_expression
1	65160000	65320000	ENSGALG00000013168	low	low	low	0.300447	0.384262	0.660107	not_expression	not_expression	expression
1	65160000	65320000	ENSGALG00000013173	low	low	low	4.81939	2.95632	3.31502	expression	expression	expression
1	65160000	65320000	ENSGALG00000019276	low	low	low	1.22791	0	0.368969	expression	not_expression	not_expression
1	65160000	65320000	ENSGALG00000019277	low	low	low	0.0980318	0	0.226733	not_expression	not_expression	not_expression
1	65420000	66460000	ENSGALG00000051324	median	median	median	3.00943	4.37157	4.05203	expression	expression	expression
1	65420000	66460000	ENSGALG00000032768	median	median	median	0.700182	2.48799	2.50185	expression	expression	expression
1	66560000	67180000	ENSGALG00000013218	low	low	median	1.1844	0.258423	3.6923	expression	not_expression	expression
1	66560000	67180000	ENSGALG00000013211	low	low	median	4.46436	7.87553	5.11652	expression	expression	expression
1	66560000	67180000	ENSGALG00000026373	low	low	median	2.79338	5.44473	5.54608	expression	expression	expression
1	66560000	67180000	ENSGALG00000035836	low	low	median	10.5477	10.7249	7.63942	expression	expression	expression
1	66560000	67180000	ENSGALG00000013226	low	low	median	0.103954	0.473421	0.28186	not_expression	not_expression	not_expression
1	66560000	67180000	ENSGALG00000013229	low	low	median	4.32966	5.85994	4.67187	expression	expression	expression
1	66560000	67180000	ENSGALG00000014011	low	low	median	3.6101	0.0810309	1.88055	expression	not_expression	expression
1	66560000	67180000	ENSGALG00000053183	low	low	median	0.683149	0.558496	1.30151	expression	expression	expression
1	66560000	67180000	ENSGALG00000055024	low	low	median	0.146746	0.0339513	0.468873	not_expression	not_expression	not_expression
1	66560000	67180000	ENSGALG00000013244	low	low	median	4.26369	5.55614	4.89392	expression	expression	expression
1	66560000	67180000	ENSGALG00000013273	low	low	median	0.0929404	0	0	not_expression	not_expression	not_expression
1	66560000	67180000	ENSGALG00000052474	low	low	median	0.253894	0.0767755	0.344924	not_expression	not_expression	not_expression
1	66560000	67180000	ENSGALG00000013265	low	low	median	0.502664	0.104995	0.029733	not_expression	not_expression	not_expression
1	67200000	67580000	ENSGALG00000054273	low	low	median	4.84956	6.10929	5.04035	expression	expression	expression
1	67200000	67580000	ENSGALG00000030943	low	low	median	5.33967	5.0416	6.06281	expression	expression	expression
1	67580000	67940000	ENSGALG00000014071	low	low	low	1.47542	2.02735	3.95149	expression	expression	expression
1	67580000	67940000	ENSGALG00000048539	low	low	low	1.48438	0.45598	3.56965	expression	not_expression	expression
1	67580000	67940000	ENSGALG00000014042	low	low	low	0.768343	0.143212	1.80489	not_expression	not_expression	expression
1	68140000	68320000	ENSGALG00000014126	low	low	low	0.226163	0.0229554	0.235963	not_expression	not_expression	not_expression
1	68140000	68320000	ENSGALG00000014106	low	low	low	5.9294	5.79038	8.83358	expression	expression	expression
1	68340000	68500000	ENSGALG00000014122	low	low	low	5.11952	6.65865	6.20379	expression	expression	expression
1	68340000	68500000	ENSGALG00000014128	low	low	low	0.095297	0.0104671	0.319474	not_expression	not_expression	not_expression
1	68340000	68500000	ENSGALG00000014163	low	low	low	2.4405	1.80438	3.1849	expression	expression	expression
1	68340000	68500000	ENSGALG00000014159	low	low	low	5.28672	3.62752	7.18587	expression	expression	expression
1	68340000	68500000	ENSGALG00000014140	low	low	low	5.27523	4.81771	6.02838	expression	expression	expression
1	68540000	69000000	ENSGALG00000014188	low	low	low	0.30665	0	0.805866	not_expression	not_expression	expression
1	68540000	69000000	ENSGALG00000014186	low	low	low	4.62714	2.88929	4.71581	expression	expression	expression
1	68540000	69000000	ENSGALG00000052391	low	low	low	0.0913969	0.00737573	0.194731	not_expression	not_expression	not_expression
1	68540000	69000000	ENSGALG00000014178	low	low	low	1.47809	2.07608	2.6055	expression	expression	expression
1	68540000	69000000	ENSGALG00000014167	low	low	low	6.39434	5.42873	5.69442	expression	expression	expression
1	69140000	69800000	ENSGALG00000036598	median	median	median	0.481711	0.0253442	2.78552	not_expression	not_expression	expression
1	69140000	69800000	ENSGALG00000014203	median	median	median	0.66357	0.0515256	2.27295	not_expression	not_expression	expression
1	69140000	69800000	ENSGALG00000014213	median	median	median	2.81486	2.50365	3.81531	expression	expression	expression
1	69820000	70180000	ENSGALG00000014218	low	low	low	1.58853	0.208241	1.04114	expression	not_expression	expression
1	69820000	70180000	ENSGALG00000019261	low	low	low	4.84847	0.986459	2.3306	expression	expression	expression
1	70220000	70520000	ENSGALG00000014228	low	low	low	0.919702	0.0962017	0.0312548	expression	not_expression	not_expression
1	70220000	70520000	ENSGALG00000014226	low	low	low	5.79786	4.79683	6.07741	expression	expression	expression
1	70220000	70520000	ENSGALG00000014227	low	low	low	0.0929132	0.00538085	0.136201	not_expression	not_expression	not_expression
1	70220000	70520000	ENSGALG00000014233	low	low	low	2.63447	5.07903	2.94897	expression	expression	expression
1	70220000	70520000	ENSGALG00000014232	low	low	low	0.10803	0.185224	0.0539558	not_expression	not_expression	not_expression
1	70540000	70860000	ENSGALG00000014234	low	low	low	5.5074	4.72535	3.6308	expression	expression	expression
1	70540000	70860000	ENSGALG00000036255	low	low	low	0.204686	0.00700484	0.114803	not_expression	not_expression	not_expression
1	70860000	71300000	ENSGALG00000041470	low	low	low	2.30322	4.68599	5.51514	expression	expression	expression
1	70860000	71300000	ENSGALG00000028840	low	low	low	4.49562	4.94288	5.01505	expression	expression	expression
1	71360000	71620000	ENSGALG00000012921	low	low	low	3.46607	3.1349	4.45149	expression	expression	expression
1	71360000	71620000	ENSGALG00000013911	low	low	low	7.18979	4.90785	5.74597	expression	expression	expression
1	71660000	71800000	ENSGALG00000031503	low	low	low	2.39607	2.67488	3.30451	expression	expression	expression
1	71820000	72000000	ENSGALG00000045619	low	low	low	0	0	0	not_expression	not_expression	not_expression
1	71820000	72000000	ENSGALG00000028155	low	low	low	3.31978	3.54878	3.929	expression	expression	expression
1	71820000	72000000	ENSGALG00000037030	low	low	low	5.53078	5.55386	5.89245	expression	expression	expression
1	72060000	72580000	ENSGALG00000022980	low	low	median	5.38059	5.77051	6.68265	expression	expression	expression
1	72620000	73160000	ENSGALG00000051865	median	median	low	3.26966	2.15502	3.68165	expression	expression	expression
1	72620000	73160000	ENSGALG00000026372	median	median	low	0.123214	0.608334	0.560193	not_expression	expression	not_expression
1	72620000	73160000	ENSGALG00000017296	median	median	low	3.74335	3.89735	4.50175	expression	expression	expression
1	72620000	73160000	ENSGALG00000017295	median	median	low	3.92524	7.23633	6.77653	expression	expression	expression
1	72620000	73160000	ENSGALG00000036730	median	median	low	6.6573	6.43743	5.93711	expression	expression	expression
1	72620000	73160000	ENSGALG00000031666	median	median	low	2.94601	2.00552	3.69181	expression	expression	expression
1	73180000	73340000	ENSGALG00000017291	low	low	low	5.1201	3.95414	4.88479	expression	expression	expression
1	73360000	73680000	ENSGALG00000026776	low	low	low	5.27359	4.06858	4.41776	expression	expression	expression
1	73360000	73680000	ENSGALG00000027791	low	low	low	1.13706	0.267118	1.39382	expression	not_expression	expression
1	73360000	73680000	ENSGALG00000017283	low	low	low	5.00927	3.99467	5.13696	expression	expression	expression
1	73360000	73680000	ENSGALG00000017287	low	low	low	0.0669567	0.0233424	0.00960481	not_expression	not_expression	not_expression
1	73700000	74840000	ENSGALG00000053475	median	median	median	0.0471351	0.0623085	0.167611	not_expression	not_expression	not_expression
1	73700000	74840000	ENSGALG00000040681	median	median	median	1.26086	1.0949	0.898688	expression	expression	expression
1	73700000	74840000	ENSGALG00000046707	median	median	median	0	0	0	not_expression	not_expression	not_expression
1	73700000	74840000	ENSGALG00000017271	median	median	median	2.79216	3.12268	4.03472	expression	expression	expression
1	73700000	74840000	ENSGALG00000017272	median	median	median	1.5562	0.00970368	0.229763	expression	not_expression	not_expression
1	73700000	74840000	ENSGALG00000017274	median	median	median	7.37405	2.29449	2.71998	expression	expression	expression
1	73700000	74840000	ENSGALG00000017276	median	median	median	3.48608	0.028027	0.16211	expression	not_expression	not_expression
1	73700000	74840000	ENSGALG00000043916	median	median	median	3.1698	0.0970789	0.0664025	expression	not_expression	not_expression
1	73700000	74840000	ENSGALG00000050991	median	median	median	3.5809	6.26682	5.86235	expression	expression	expression
1	73700000	74840000	ENSGALG00000049772	median	median	median	1.75957	0.130949	0.472917	expression	not_expression	not_expression
1	73700000	74840000	ENSGALG00000049435	median	median	median	1.02808	1.24303	1.51659	expression	not_expression	expression
1	73700000	74840000	ENSGALG00000053338	median	median	median	1.49	1.32908	2.45542	expression	expression	expression
1	73700000	74840000	ENSGALG00000052262	median	median	median	2.69253	3.26263	3.04808	expression	expression	expression
1	73700000	74840000	ENSGALG00000053526	median	median	median	2.58503	1.10735	3.43565	expression	expression	expression
1	74860000	75220000	ENSGALG00000052513	median	median	median	2.38196	1.79212	2.25362	expression	expression	expression
1	74860000	75220000	ENSGALG00000014347	median	median	median	3.90346	3.71529	4.37281	expression	expression	expression
1	74860000	75220000	ENSGALG00000014346	median	median	median	5.12207	5.54848	7.77766	expression	expression	expression
1	74860000	75220000	ENSGALG00000054994	median	median	median	2.8645	2.22466	3.72249	expression	expression	expression
1	74860000	75220000	ENSGALG00000047524	median	median	median	0.798205	0.66792	0.359928	expression	not_expression	not_expression
1	74860000	75220000	ENSGALG00000013272	median	median	median	1.43058	2.79492	4.21731	expression	expression	expression
1	75220000	75600000	ENSGALG00000027772	median	median	median	4.63812	0.424367	0.15078	expression	not_expression	not_expression
1	75220000	75600000	ENSGALG00000014335	median	median	median	5.30386	4.47208	6.35669	expression	expression	expression
1	75220000	75600000	ENSGALG00000014331	median	median	median	8.20377	7.09349	6.93613	expression	expression	expression
1	75220000	75600000	ENSGALG00000014324	median	median	median	6.33735	5.66482	10.2464	expression	expression	expression
1	75220000	75600000	ENSGALG00000014329	median	median	median	5.10593	4.45221	5.48253	expression	expression	expression
1	75220000	75600000	ENSGALG00000053547	median	median	median	0.0928861	0	0.331691	not_expression	not_expression	not_expression
1	75220000	75600000	ENSGALG00000014342	median	median	median	6.02326	4.61495	7.76701	expression	expression	expression
1	75220000	75600000	ENSGALG00000037656	median	median	median	6.68257	5.7162	5.82816	expression	expression	expression
1	75220000	75600000	ENSGALG00000013420	median	median	median	5.30154	0.851499	1.75598	expression	expression	expression
1	75220000	75600000	ENSGALG00000013422	median	median	median	3.92673	0.591706	0.88493	expression	not_expression	expression
1	75220000	75600000	ENSGALG00000013424	median	median	median	4.68049	3.67076	5.11594	expression	expression	expression
1	75620000	75980000	ENSGALG00000040184	median	low	median	4.86438	4.00888	4.50665	expression	expression	expression
1	75620000	75980000	ENSGALG00000031681	median	low	median	7.60383	6.49133	7.22692	expression	expression	expression
1	75620000	75980000	ENSGALG00000053074	median	low	median	0.598528	0.161326	0.539398	not_expression	not_expression	expression
1	75620000	75980000	ENSGALG00000054682	median	low	median	0.401428	0	0.0260661	not_expression	not_expression	not_expression
1	75620000	75980000	ENSGALG00000036447	median	low	median	1.55682	0.316338	1.9318	expression	not_expression	expression
1	75620000	75980000	ENSGALG00000014252	median	low	median	1.68501	0.0800079	0.362665	expression	not_expression	not_expression
1	75620000	75980000	ENSGALG00000048015	median	low	median	0.101985	0	0	not_expression	not_expression	not_expression
1	75620000	75980000	ENSGALG00000052883	median	low	median	0.0281783	0	0.0093483	not_expression	not_expression	not_expression
1	75620000	75980000	ENSGALG00000050774	median	low	median	0.0614047	0	0	not_expression	not_expression	not_expression
1	75620000	75980000	ENSGALG00000053848	median	low	median	0.641697	0.0263344	0.145804	expression	not_expression	not_expression
1	75620000	75980000	ENSGALG00000047320	median	low	median	0.973342	0.874458	1.37084	expression	expression	expression
1	75620000	75980000	ENSGALG00000048124	median	low	median	0.29631	0	0.109709	not_expression	not_expression	not_expression
1	75620000	75980000	ENSGALG00000050720	median	low	median	0.834792	0.10765	1.14415	not_expression	not_expression	expression
1	75620000	75980000	ENSGALG00000052583	median	low	median	0.610099	0.0186313	0.26078	expression	not_expression	not_expression
1	75620000	75980000	ENSGALG00000047480	median	low	median	0.572611	0.0144886	0.158316	expression	not_expression	not_expression
1	75620000	75980000	ENSGALG00000054795	median	low	median	0.598032	0	0.144569	not_expression	not_expression	not_expression
1	75620000	75980000	ENSGALG00000051209	median	low	median	2.55363	0.56144	2.90254	expression	expression	expression
1	75620000	75980000	ENSGALG00000014280	median	low	median	0.0151514	0	0.0227873	not_expression	not_expression	not_expression
1	75620000	75980000	ENSGALG00000014263	median	low	median	4.26081	3.00393	3.29261	expression	expression	expression
1	75620000	75980000	ENSGALG00000048815	median	low	median	0.890482	0.0162834	0.320804	expression	not_expression	not_expression
1	76000000	76260000	ENSGALG00000048910	high	high	high	2.36195	1.8034	2.89716	expression	expression	expression
1	76280000	76540000	ENSGALG00000052200	median	median	high	1.04906	0	0	expression	not_expression	not_expression
1	76280000	76540000	ENSGALG00000051522	median	median	high	0.216675	0.127617	0.344736	not_expression	not_expression	not_expression
1	76280000	76540000	ENSGALG00000031659	median	median	high	1.40676	0	0.00786474	expression	not_expression	not_expression
1	76280000	76540000	ENSGALG00000011930	median	median	high	2.08917	0.322529	0.253343	expression	not_expression	not_expression
1	76280000	76540000	ENSGALG00000053343	median	median	high	0.434625	0	0.0847438	not_expression	not_expression	not_expression
1	76280000	76540000	ENSGALG00000053694	median	median	high	0.24123	0	0.00924858	not_expression	not_expression	not_expression
1	76280000	76540000	ENSGALG00000053002	median	median	high	0.0987807	0	0.0130666	not_expression	not_expression	not_expression
1	77120000	77420000	ENSGALG00000038405	low	low	median	0.00996981	0.0961436	0.0756722	not_expression	not_expression	not_expression
1	77120000	77420000	ENSGALG00000014362	low	low	median	0.0960975	0	0.917437	not_expression	not_expression	expression
1	77120000	77420000	ENSGALG00000041564	low	low	median	4.51297	4.59889	4.89634	expression	expression	expression
1	77540000	77880000	ENSGALG00000014468	low	low	low	7.00377	6.14371	6.49772	expression	expression	expression
1	77540000	77880000	ENSGALG00000014466	low	low	low	0.257373	0.866021	2.41455	not_expression	expression	expression
1	77540000	77880000	ENSGALG00000014467	low	low	low	7.4366	6.87019	7.4496	expression	expression	expression
1	77540000	77880000	ENSGALG00000050127	low	low	low	6.57175	5.7146	6.05722	expression	expression	expression
1	77540000	77880000	ENSGALG00000014477	low	low	low	0.24709	0.0342796	0.864449	not_expression	not_expression	expression
1	77540000	77880000	ENSGALG00000032599	low	low	low	4.20574	3.67069	4.13425	expression	expression	expression
1	77540000	77880000	ENSGALG00000046776	low	low	low	7.01136	6.25683	6.4892	expression	expression	expression
1	77540000	77880000	ENSGALG00000028638	low	low	low	2.95943	2.05432	2.32941	expression	expression	expression
1	77540000	77880000	ENSGALG00000044449	low	low	low	0.0503869	0.0150019	0.399663	not_expression	not_expression	not_expression
1	77540000	77880000	ENSGALG00000013565	low	low	low	6.31857	5.64814	5.82893	expression	expression	expression
1	77540000	77880000	ENSGALG00000014428	low	low	low	2.37691	1.99368	3.56154	expression	expression	expression
1	77540000	77880000	ENSGALG00000039448	low	low	low	5.70692	2.06818	2.90591	expression	expression	expression
1	77540000	77880000	ENSGALG00000014435	low	low	low	7.09817	6.76295	5.91093	expression	expression	expression
1	77540000	77880000	ENSGALG00000049853	low	low	low	2.58872	1.87982	2.89274	expression	expression	expression
1	77540000	77880000	ENSGALG00000053765	low	low	low	8.40411	7.52382	7.94939	expression	expression	expression
1	77540000	77880000	ENSGALG00000048620	low	low	low	0.24585	0.0435471	1.04063	not_expression	not_expression	expression
1	77540000	77880000	ENSGALG00000037807	low	low	low	5.3212	4.59062	4.81477	expression	expression	expression
1	77540000	77880000	ENSGALG00000014442	low	low	low	12.087	10.4024	12.4316	expression	expression	expression
1	77540000	77880000	ENSGALG00000014443	low	low	low	4.10218	3.60028	4.5854	expression	expression	expression
1	77540000	77880000	ENSGALG00000040424	low	low	low	1.32737	1.05079	1.57775	expression	expression	expression
1	77540000	77880000	ENSGALG00000014455	low	low	low	0.339408	0.0378792	1.63132	not_expression	not_expression	expression
1	77540000	77880000	ENSGALG00000014457	low	low	low	5.87448	4.55473	5.47422	expression	expression	expression
1	78040000	78720000	ENSGALG00000014674	low	low	low	0.825272	2.17475	3.02918	not_expression	expression	expression
1	78040000	78720000	ENSGALG00000014659	low	low	low	1.46242	1.38766	3.10882	expression	expression	expression
1	78040000	78720000	ENSGALG00000030506	low	low	low	0	0.0751979	0.137336	not_expression	not_expression	not_expression
1	78040000	78720000	ENSGALG00000014688	low	low	low	5.09291	4.23285	7.19481	expression	expression	expression
1	78040000	78720000	ENSGALG00000014689	low	low	low	1.78182	0.125099	2.46206	expression	not_expression	expression
1	78040000	78720000	ENSGALG00000014685	low	low	low	0	0.0153368	0.0144784	not_expression	not_expression	not_expression
1	78040000	78720000	ENSGALG00000014687	low	low	low	0.896802	0.0267497	1.15709	expression	not_expression	expression
1	78040000	78720000	ENSGALG00000014680	low	low	low	2.14814	0.439939	1.1011	expression	not_expression	expression
1	78040000	78720000	ENSGALG00000014683	low	low	low	4.23113	3.15745	3.91337	expression	expression	expression
1	78040000	78720000	ENSGALG00000014746	low	low	low	1.87446	0.615225	0.0674843	expression	expression	not_expression
1	78040000	78720000	ENSGALG00000014695	low	low	low	0.317805	0.201993	0.355005	not_expression	not_expression	not_expression
1	78040000	78720000	ENSGALG00000014698	low	low	low	4.0191	2.62077	3.67488	expression	expression	expression
1	78040000	78720000	ENSGALG00000051033	low	low	low	1.26179	0.404947	1.28637	expression	not_expression	expression
1	78040000	78720000	ENSGALG00000014708	low	low	low	6.23999	6.25281	6.16953	expression	expression	expression
1	78040000	78720000	ENSGALG00000014701	low	low	low	2.94081	1.98179	2.43392	expression	expression	expression
1	78040000	78720000	ENSGALG00000051102	low	low	low	1.04109	0.0507351	0.0324343	expression	not_expression	not_expression
1	78040000	78720000	ENSGALG00000014603	low	low	low	1.76618	0.201911	3.46685	expression	not_expression	expression
1	78040000	78720000	ENSGALG00000014736	low	low	low	0.208913	0.0218009	2.25772	not_expression	not_expression	expression
1	78040000	78720000	ENSGALG00000054780	low	low	low	0.909335	0.0528834	1.34641	expression	not_expression	expression
1	78040000	78720000	ENSGALG00000051473	low	low	low	2.14936	1.00204	1.94579	expression	expression	expression
1	78040000	78720000	ENSGALG00000014662	low	low	low	2.20405	1.32553	3.56657	expression	expression	expression
1	78720000	79220000	ENSGALG00000054324	median	median	median	0	0.217246	0	not_expression	not_expression	not_expression
1	78720000	79220000	ENSGALG00000032796	median	median	median	0.0256041	0	0.0169628	not_expression	not_expression	not_expression
1	78720000	79220000	ENSGALG00000050594	median	median	median	0	0.818625	0.334156	not_expression	expression	not_expression
1	78720000	79220000	ENSGALG00000051751	median	median	median	0	0.279742	0.147579	not_expression	not_expression	not_expression
1	78720000	79220000	ENSGALG00000050399	median	median	median	0.219719	0.314735	0.508972	not_expression	not_expression	not_expression
1	78720000	79220000	ENSGALG00000014750	median	median	median	2.73582	0.13771	0.64396	expression	not_expression	not_expression
1	78720000	79220000	ENSGALG00000014754	median	median	median	0.940053	1.03275	2.53979	expression	expression	expression
1	78720000	79220000	ENSGALG00000014759	median	median	median	2.91323	1.25513	2.81194	expression	expression	expression
1	78720000	79220000	ENSGALG00000048265	median	median	median	0	0.0349276	0.0663235	not_expression	not_expression	not_expression
1	78720000	79220000	ENSGALG00000014749	median	median	median	2.99467	1.83884	2.79395	expression	expression	expression
1	78720000	79220000	ENSGALG00000034698	median	median	median	0.967355	0.00941116	1.39388	expression	not_expression	expression
1	78720000	79220000	ENSGALG00000047647	median	median	median	0.0580071	1.88454	0.371153	not_expression	expression	not_expression
1	78720000	79220000	ENSGALG00000031890	median	median	median	9.73518	7.84312	8.0035	expression	expression	expression
1	78720000	79220000	ENSGALG00000054992	median	median	median	0	0	0.0641663	not_expression	not_expression	not_expression
1	78720000	79220000	ENSGALG00000046716	median	median	median	0	0	0.0306194	not_expression	not_expression	not_expression
1	78720000	79220000	ENSGALG00000014723	median	median	median	6.04196	5.34552	10.0206	expression	expression	expression
1	78720000	79220000	ENSGALG00000014722	median	median	median	0.15018	0.127495	1.50144	not_expression	not_expression	expression
1	78720000	79220000	ENSGALG00000054335	median	median	median	0.0102043	0.243405	0.20649	not_expression	not_expression	not_expression
1	78720000	79220000	ENSGALG00000042936	median	median	median	2.08075	1.08424	3.21621	expression	expression	expression
1	79300000	79840000	ENSGALG00000035228	median	median	low	0.959302	0.487696	1.09936	expression	not_expression	expression
1	79300000	79840000	ENSGALG00000014776	median	median	low	0.0118021	0	0	not_expression	not_expression	not_expression
1	79300000	79840000	ENSGALG00000014772	median	median	low	3.45842	3.62626	3.04481	expression	expression	expression
1	79300000	79840000	ENSGALG00000014766	median	median	low	0.504454	1.41701	0.476811	not_expression	expression	not_expression
1	79300000	79840000	ENSGALG00000050866	median	median	low	5.40289	11.8445	7.37265	expression	expression	expression
1	79920000	80180000	ENSGALG00000033889	low	low	low	6.92987	5.0374	5.47337	expression	expression	expression
1	79920000	80180000	ENSGALG00000014453	low	low	low	6.20148	0.692323	1.53595	expression	expression	expression
1	79920000	80180000	ENSGALG00000007084	low	low	low	4.53786	3.18372	3.69026	expression	expression	expression
1	79920000	80180000	ENSGALG00000014800	low	low	low	7.1307	5.85173	7.00499	expression	expression	expression
1	79920000	80180000	ENSGALG00000014818	low	low	low	3.66351	0.689205	2.84886	expression	expression	expression
1	79920000	80180000	ENSGALG00000014812	low	low	low	6.42523	0.244858	0.297896	expression	not_expression	not_expression
1	79920000	80180000	ENSGALG00000031560	low	low	low	2.24282	1.51158	2.28857	expression	expression	expression
1	79920000	80180000	ENSGALG00000014820	low	low	low	1.40727	0.326433	2.25145	expression	not_expression	expression
1	79920000	80180000	ENSGALG00000045606	low	low	low	4.16369	2.65726	3.81566	expression	expression	expression
1	80200000	80640000	ENSGALG00000014924	median	low	low	3.53377	0.194329	1.00428	expression	not_expression	expression
1	80200000	80640000	ENSGALG00000032361	median	low	low	4.37603	2.82338	2.48743	expression	expression	expression
1	80200000	80640000	ENSGALG00000042320	median	low	low	4.25388	3.77533	3.85036	expression	expression	expression
1	80200000	80640000	ENSGALG00000027688	median	low	low	9.25777	7.86628	7.68548	expression	expression	expression
1	80200000	80640000	ENSGALG00000014966	median	low	low	0.252968	0.147877	0.941358	not_expression	not_expression	expression
1	80200000	80640000	ENSGALG00000014949	median	low	low	4.54272	2.72495	3.16481	expression	expression	expression
1	80680000	80940000	ENSGALG00000033186	low	low	low	2.95171	4.02142	5.38226	expression	expression	expression
1	80680000	80940000	ENSGALG00000014977	low	low	low	5.37416	5.81489	6.97461	expression	expression	expression
1	80680000	80940000	ENSGALG00000014973	low	low	low	0.436657	1.01757	3.30021	not_expression	expression	expression
1	80680000	80940000	ENSGALG00000050404	low	low	low	0.68291	0.302139	1.03585	expression	not_expression	expression
1	80680000	80940000	ENSGALG00000014981	low	low	low	8.15831	7.63623	7.67226	expression	expression	expression
1	80680000	80940000	ENSGALG00000014980	low	low	low	1.55629	1.24466	1.95166	expression	expression	expression
1	80960000	81200000	ENSGALG00000032247	low	low	low	9.14107	9.36571	9.52338	expression	expression	expression
1	80960000	81200000	ENSGALG00000015016	low	low	low	2.42135	2.78938	3.21372	expression	expression	expression
1	80960000	81200000	ENSGALG00000015006	low	low	low	2.12539	2.66466	2.48084	expression	expression	expression
1	80960000	81200000	ENSGALG00000014997	low	low	low	0.544041	0.0343998	2.10595	not_expression	not_expression	expression
1	81220000	81340000	ENSGALG00000015025	low	low	low	3.36088	2.71319	3.14196	expression	expression	expression
1	81220000	81340000	ENSGALG00000015018	low	low	low	0.319663	0.217466	0.350661	not_expression	not_expression	not_expression
1	81220000	81340000	ENSGALG00000015038	low	low	low	4.41216	2.60357	3.16631	expression	expression	expression
1	81460000	81580000	ENSGALG00000015079	low	low	low	1.69234	0.00644667	0.0192699	expression	not_expression	not_expression
1	81460000	81580000	ENSGALG00000015077	low	low	low	0.96039	0.0114434	1.86667	not_expression	not_expression	expression
1	81740000	82080000	ENSGALG00000052522	low	low	low	0.409674	0.0192246	0	not_expression	not_expression	not_expression
1	81740000	82080000	ENSGALG00000040620	low	low	low	2.60233	4.50251	2.95433	expression	expression	expression
1	81740000	82080000	ENSGALG00000051879	low	low	low	2.36389	1.97996	2.67693	expression	expression	expression
1	83040000	83200000	ENSGALG00000015089	low	low	low	0.179205	0.0289561	0.050502	not_expression	not_expression	not_expression
1	83220000	83980000	ENSGALG00000015117	median	median	median	0.347678	1.86685	1.24745	not_expression	expression	expression
1	83220000	83980000	ENSGALG00000019233	median	median	median	0.965096	0.0299971	0.157661	expression	not_expression	not_expression
1	83220000	83980000	ENSGALG00000053464	median	median	median	2.51223	1.64048	2.21753	expression	expression	expression
1	83220000	83980000	ENSGALG00000046548	median	median	median	0.592914	0	0.0619331	not_expression	not_expression	not_expression
1	83220000	83980000	ENSGALG00000015094	median	median	median	1.35134	1.04604	2.22407	expression	expression	expression
1	83220000	83980000	ENSGALG00000035629	median	median	median	5.54927	2.60447	3.57413	expression	expression	expression
1	83220000	83980000	ENSGALG00000037485	median	median	median	4.90499	4.49124	4.64675	expression	expression	expression
1	83220000	83980000	ENSGALG00000015123	median	median	median	2.27153	0.357325	1.78662	expression	not_expression	expression
1	84340000	84520000	ENSGALG00000015182	low	low	low	3.9921	3.07596	3.47967	expression	expression	expression
1	84340000	84520000	ENSGALG00000015172	low	low	low	4.25767	0.228144	0.238762	expression	not_expression	not_expression
1	84340000	84520000	ENSGALG00000015152	low	low	low	1.70568	0.86828	1.67887	expression	expression	expression
1	84340000	84520000	ENSGALG00000054317	low	low	low	1.09736	0.246723	0.809725	expression	not_expression	expression
1	84340000	84520000	ENSGALG00000042577	low	low	low	0.833939	0.0111581	0.074773	expression	not_expression	not_expression
1	84340000	84520000	ENSGALG00000015136	low	low	low	2.42597	0.056318	0.20747	expression	not_expression	not_expression
1	84520000	84760000	ENSGALG00000015204	low	low	low	6.73056	5.3238	6.08293	expression	expression	expression
1	84520000	84760000	ENSGALG00000019231	low	low	low	0.56792	0.0276567	1.84094	not_expression	not_expression	expression
1	84520000	84760000	ENSGALG00000029298	low	low	low	1.69326	0.591173	4.39064	expression	expression	expression
1	84520000	84760000	ENSGALG00000015185	low	low	low	6.15102	5.75339	5.41796	expression	expression	expression
1	84520000	84760000	ENSGALG00000015197	low	low	low	3.70134	2.77685	4.50428	expression	expression	expression
1	84520000	84760000	ENSGALG00000015193	low	low	low	2.40334	4.03576	4.18156	expression	expression	expression
1	84520000	84760000	ENSGALG00000015191	low	low	low	0.0269552	0	0.112815	not_expression	not_expression	not_expression
1	84520000	84760000	ENSGALG00000015190	low	low	low	4.5415	3.18013	3.84693	expression	expression	expression
1	84780000	85200000	ENSGALG00000015235	low	low	median	0.109884	0.0114702	0.374592	not_expression	not_expression	not_expression
1	84780000	85200000	ENSGALG00000039376	low	low	median	0.168999	0.0337177	0.117887	not_expression	not_expression	not_expression
1	84780000	85200000	ENSGALG00000015233	low	low	median	8.39334	8.94436	7.89391	expression	expression	expression
1	84780000	85200000	ENSGALG00000015230	low	low	median	4.12308	3.20047	3.72656	expression	expression	expression
1	84780000	85200000	ENSGALG00000015221	low	low	median	1.80418	0.686966	1.73127	expression	expression	expression
1	84780000	85200000	ENSGALG00000015225	low	low	median	5.74803	4.78461	5.43976	expression	expression	expression
1	85280000	85620000	ENSGALG00000015253	low	low	low	0.440462	0.0322416	1.13553	not_expression	not_expression	expression
1	85280000	85620000	ENSGALG00000050398	low	low	low	0.94414	0	1.04777	not_expression	not_expression	expression
1	85280000	85620000	ENSGALG00000015240	low	low	low	6.63212	4.85082	5.37748	expression	expression	expression
1	85280000	85620000	ENSGALG00000015252	low	low	low	6.24988	3.40646	4.98924	expression	expression	expression
1	85700000	86060000	ENSGALG00000015275	low	low	low	5.13425	3.57477	4.23246	expression	expression	expression
1	85700000	86060000	ENSGALG00000015273	low	low	low	4.3269	3.82114	5.17989	expression	expression	expression
1	85700000	86060000	ENSGALG00000015271	low	low	low	3.40824	3.9367	6.08556	expression	expression	expression
1	85700000	86060000	ENSGALG00000015267	low	low	low	4.43018	5.47361	4.74024	expression	expression	expression
1	85700000	86060000	ENSGALG00000015263	low	low	low	1.7806	1.23596	1.82672	expression	expression	expression
1	85700000	86060000	ENSGALG00000015293	low	low	low	1.09503	0	2.89879	not_expression	not_expression	expression
1	85700000	86060000	ENSGALG00000015287	low	low	low	0.160808	0.0377767	0.440541	not_expression	not_expression	not_expression
1	85700000	86060000	ENSGALG00000015285	low	low	low	6.11581	4.84191	5.71419	expression	expression	expression
1	85700000	86060000	ENSGALG00000053198	low	low	low	2.60707	4.8166	2.51097	expression	expression	expression
1	86100000	86420000	ENSGALG00000015322	low	low	low	0.964065	0.825759	2.45509	expression	expression	expression
1	86100000	86420000	ENSGALG00000049529	low	low	low	0.848725	0.903109	4.91702	expression	not_expression	expression
1	86100000	86420000	ENSGALG00000015307	low	low	low	1.11113	0.897382	4.90053	expression	not_expression	expression
1	86480000	87120000	ENSGALG00000015346	low	low	low	0.975139	0.214594	3.0326	expression	not_expression	expression
1	86480000	87120000	ENSGALG00000015347	low	low	low	4.22788	2.70297	1.43042	expression	expression	expression
1	86480000	87120000	ENSGALG00000015344	low	low	low	2.35027	0.99623	2.65807	expression	expression	expression
1	87140000	87700000	ENSGALG00000015348	low	low	low	2.02351	1.39181	4.38137	expression	expression	expression
1	87720000	88300000	ENSGALG00000015351	low	low	low	2.13107	2.03038	3.50103	expression	expression	expression
1	88740000	89640000	ENSGALG00000022871	median	median	median	6.03368	7.28398	5.77568	expression	expression	expression
1	88740000	89640000	ENSGALG00000054836	median	median	median	0.222323	0.282079	0.576693	not_expression	not_expression	expression
1	88740000	89640000	ENSGALG00000015358	median	median	median	1.71605	2.28306	1.71577	expression	expression	expression
1	88740000	89640000	ENSGALG00000015356	median	median	median	4.72244	4.91427	3.67852	expression	expression	expression
1	88740000	89640000	ENSGALG00000047952	median	median	median	0.133831	0	0.319135	not_expression	not_expression	not_expression
1	88740000	89640000	ENSGALG00000015360	median	median	median	4.89209	1.0346	1.5889	expression	expression	expression
1	88740000	89640000	ENSGALG00000015362	median	median	median	0.5671	0	0.670619	expression	not_expression	not_expression
1	88740000	89640000	ENSGALG00000015363	median	median	median	4.45079	0.564343	1.36447	expression	expression	expression
1	88740000	89640000	ENSGALG00000015364	median	median	median	0.148697	0	0.0672871	not_expression	not_expression	not_expression
1	88740000	89640000	ENSGALG00000015367	median	median	median	6.27299	3.27778	5.56684	expression	expression	expression
1	88740000	89640000	ENSGALG00000047477	median	median	median	0	0	0	not_expression	not_expression	not_expression
1	88740000	89640000	ENSGALG00000028448	median	median	median	2.57777	0	1.49391	expression	not_expression	expression
1	89660000	90020000	ENSGALG00000026299	low	low	low	1.27759	3.76862	3.97514	expression	expression	expression
1	89660000	90020000	ENSGALG00000015377	low	low	low	5.55062	6.37778	7.57308	expression	expression	expression
1	89660000	90020000	ENSGALG00000015375	low	low	low	2.36807	1.24672	2.50939	expression	expression	expression
1	89660000	90020000	ENSGALG00000015379	low	low	low	0.795926	0.271403	1.52124	expression	not_expression	expression
1	89660000	90020000	ENSGALG00000015378	low	low	low	4.53713	3.32855	3.32629	expression	expression	expression
1	89660000	90020000	ENSGALG00000015389	low	low	low	0.336087	1.53584	1.25391	not_expression	expression	expression
1	89660000	90020000	ENSGALG00000015395	low	low	low	0.118597	0.00723812	0.206021	not_expression	not_expression	not_expression
1	89660000	90020000	ENSGALG00000015396	low	low	low	1.71219	1.68571	1.7936	expression	expression	expression
1	89660000	90020000	ENSGALG00000045596	low	low	low	0.839954	0.021127	0.275327	expression	not_expression	not_expression
1	90080000	90740000	ENSGALG00000015403	low	median	low	1.72074	0.970122	0.282351	expression	not_expression	not_expression
1	91120000	92140000	ENSGALG00000015414	median	median	median	3.38874	1.8822	2.21194	expression	expression	expression
1	91120000	92140000	ENSGALG00000015413	median	median	median	0.158772	0.0068501	0.154729	not_expression	not_expression	not_expression
1	91120000	92140000	ENSGALG00000015409	median	median	median	3.86375	4.0563	5.13484	expression	expression	expression
1	91120000	92140000	ENSGALG00000015412	median	median	median	2.98677	2.19923	2.95515	expression	expression	expression
1	92160000	92800000	ENSGALG00000039302	low	low	low	4.65045	3.36817	4.45064	expression	expression	expression
1	92160000	92800000	ENSGALG00000019215	low	low	low	4.07367	3.08207	4.6933	expression	expression	expression
1	92160000	92800000	ENSGALG00000015418	low	low	low	0.374438	0.0540834	0.0928589	not_expression	not_expression	not_expression
1	92160000	92800000	ENSGALG00000024077	low	low	low	2.5194	1.34877	4.08858	expression	expression	expression
1	92160000	92800000	ENSGALG00000050046	low	low	low	0.227108	0.0597589	0.193002	not_expression	not_expression	not_expression
1	92160000	92800000	ENSGALG00000050064	low	low	low	0.134799	0.0304806	1.35481	not_expression	not_expression	expression
1	92160000	92800000	ENSGALG00000040949	low	low	low	0.565916	0.0353903	0.082068	not_expression	not_expression	not_expression
1	93000000	93200000	ENSGALG00000015446	low	low	low	3.3241	2.84484	2.24939	expression	expression	expression
1	93000000	93200000	ENSGALG00000015441	low	low	low	1.89152	0.391389	3.46952	expression	not_expression	expression
1	93000000	93200000	ENSGALG00000040426	low	low	low	4.77981	5.90295	8.1111	expression	expression	expression
1	93220000	93720000	ENSGALG00000053667	low	low	low	3.70633	0.0900538	0.497982	expression	not_expression	not_expression
1	93220000	93720000	ENSGALG00000015474	low	low	low	3.92765	3.69758	4.5392	expression	expression	expression
1	93220000	93720000	ENSGALG00000015473	low	low	low	4.82628	6.12594	6.31362	expression	expression	expression
1	93220000	93720000	ENSGALG00000024480	low	low	low	6.05045	5.80607	5.0817	expression	expression	expression
1	93220000	93720000	ENSGALG00000015461	low	low	low	0.392372	0.103865	0.610729	not_expression	not_expression	expression
1	93220000	93720000	ENSGALG00000015464	low	low	low	3.60083	4.47129	5.06164	expression	expression	expression
1	93220000	93720000	ENSGALG00000019211	low	low	low	4.21131	0.167385	0.0980255	expression	not_expression	not_expression
1	93220000	93720000	ENSGALG00000036738	low	low	low	4.79486	4.28631	4.19201	expression	expression	expression
1	93220000	93720000	ENSGALG00000044138	low	low	low	0.061507	0.0132409	0.0132178	not_expression	not_expression	not_expression
1	93220000	93720000	ENSGALG00000047821	low	low	low	0.472831	0.236072	0.640636	not_expression	not_expression	expression
1	93220000	93720000	ENSGALG00000015458	low	low	low	1.02864	0.00745982	0.827205	expression	not_expression	expression
1	93220000	93720000	ENSGALG00000015459	low	low	low	3.49855	3.20186	3.48927	expression	expression	expression
1	93940000	94280000	ENSGALG00000015494	low	low	low	0.049557	0.516753	0.812292	not_expression	not_expression	expression
1	93940000	94280000	ENSGALG00000015495	low	low	low	0.227706	0.479584	0.218827	not_expression	not_expression	not_expression
1	94320000	94480000	ENSGALG00000015497	low	low	low	1.5761	0.0854101	3.88962	expression	not_expression	expression
1	94500000	95420000	ENSGALG00000043393	median	median	median	0.993065	1.42394	2.67604	expression	expression	expression
1	95440000	96840000	ENSGALG00000050351	median	median	median	1.32596	1.51524	1.9802	expression	expression	expression
1	95440000	96840000	ENSGALG00000049771	median	median	median	0.415976	0.140533	1.55518	not_expression	not_expression	expression
1	95440000	96840000	ENSGALG00000042771	median	median	median	5.33676	4.02696	4.70597	expression	expression	expression
1	97440000	97960000	ENSGALG00000015511	low	low	low	1.6101	1.2274	3.43159	expression	expression	expression
1	98000000	98780000	ENSGALG00000015519	low	median	low	0.406184	0.0138483	0.379194	not_expression	not_expression	not_expression
1	98000000	98780000	ENSGALG00000048974	low	median	low	0.801055	0.515368	1.55404	expression	not_expression	expression
1	98800000	99420000	ENSGALG00000015662	low	low	low	0.0300632	0.0491448	0.43538	not_expression	not_expression	not_expression
1	98800000	99420000	ENSGALG00000044391	low	low	low	1.32801	1.23343	3.27606	expression	expression	expression
1	99440000	100080000	ENSGALG00000015693	low	low	low	3.71153	6.12262	5.48281	expression	expression	expression
1	99440000	100080000	ENSGALG00000028720	low	low	low	0.113846	0.135726	0.281487	not_expression	not_expression	not_expression
1	99440000	100080000	ENSGALG00000015681	low	low	low	3.48548	4.64945	5.82935	expression	expression	expression
1	99440000	100080000	ENSGALG00000019201	low	low	low	3.67568	4.07886	4.22828	expression	expression	expression
1	99440000	100080000	ENSGALG00000040926	low	low	low	1.00328	0.259969	2.72702	expression	not_expression	expression
1	100100000	100660000	ENSGALG00000050117	low	low	low	1.33879	0.977634	2.18388	expression	expression	expression
1	100800000	101980000	ENSGALG00000015730	median	median	median	0.0470835	0.00599178	0.138145	not_expression	not_expression	not_expression
1	100800000	101980000	ENSGALG00000048907	median	median	median	7.48591	7.73538	7.849	expression	expression	expression
1	100800000	101980000	ENSGALG00000052484	median	median	median	0.923433	0.514078	1.42542	expression	not_expression	expression
1	100800000	101980000	ENSGALG00000015720	median	median	median	0.184326	0.0156671	1.09864	not_expression	not_expression	expression
1	102060000	103800000	ENSGALG00000050918	median	median	median	1.07225	0.801229	1.95422	expression	expression	expression
1	102060000	103800000	ENSGALG00000015737	median	median	median	2.60225	3.3187	2.27066	expression	expression	expression
1	102060000	103800000	ENSGALG00000054620	median	median	median	0.0925053	0.0456735	0.142097	not_expression	not_expression	not_expression
1	102060000	103800000	ENSGALG00000046958	median	median	median	0.110686	0.307784	0.633512	not_expression	not_expression	expression
1	102060000	103800000	ENSGALG00000047472	median	median	median	4.45204	6.19046	4.11781	expression	expression	expression
1	102060000	103800000	ENSGALG00000047511	median	median	median	0.203974	0.093714	0.328555	not_expression	not_expression	not_expression
1	103840000	104300000	ENSGALG00000053764	low	low	low	4.1044	0.222195	0.856694	expression	not_expression	expression
1	103840000	104300000	ENSGALG00000015751	low	low	low	7.34197	7.37759	6.73813	expression	expression	expression
1	103840000	104300000	ENSGALG00000015763	low	low	low	6.0489	4.8247	5.37162	expression	expression	expression
1	103840000	104300000	ENSGALG00000015770	low	low	low	8.26778	8.06461	8.87713	expression	expression	expression
1	104340000	104820000	ENSGALG00000048235	low	low	median	0	0	0	not_expression	not_expression	not_expression
1	104340000	104820000	ENSGALG00000040342	low	low	median	3.39943	3.32843	6.50109	expression	expression	expression
1	104340000	104820000	ENSGALG00000053665	low	low	median	4.01357	3.30658	5.52907	expression	expression	expression
1	104340000	104820000	ENSGALG00000050583	low	low	median	4.01357	3.30658	5.52907	expression	expression	expression
1	104340000	104820000	ENSGALG00000015795	low	low	median	0.185413	0.0114715	0.156102	not_expression	not_expression	not_expression
1	104340000	104820000	ENSGALG00000055068	low	low	median	4.01357	3.30658	5.52907	expression	expression	expression
1	104340000	104820000	ENSGALG00000050657	low	low	median	0	0	0.220616	not_expression	not_expression	not_expression
1	104820000	105300000	ENSGALG00000015802	low	low	low	4.4471	3.52807	4.92954	expression	expression	expression
1	105340000	105860000	ENSGALG00000044073	low	low	low	0	0	0	not_expression	not_expression	not_expression
1	105340000	105860000	ENSGALG00000015841	low	low	low	0	0	0	not_expression	not_expression	not_expression
1	105340000	105860000	ENSGALG00000015822	low	low	low	0.415749	0.0364574	0.203617	not_expression	not_expression	not_expression
1	105340000	105860000	ENSGALG00000015835	low	low	low	0.221803	0.0193176	0.912134	not_expression	not_expression	expression
1	105340000	105860000	ENSGALG00000015828	low	low	low	4.08166	2.61885	6.11885	expression	expression	expression
1	105340000	105860000	ENSGALG00000015821	low	low	low	8.52219	7.26992	7.11813	expression	expression	expression
1	105860000	106000000	ENSGALG00000015844	low	low	low	8.55032	8.22581	7.9698	expression	expression	expression
1	105860000	106000000	ENSGALG00000015842	low	low	low	2.94908	0.393862	1.75682	expression	not_expression	expression
1	106040000	106400000	ENSGALG00000015879	low	low	low	1.49513	0.182719	0.639598	expression	not_expression	expression
1	106040000	106400000	ENSGALG00000015884	low	low	low	5.24282	2.641	2.73878	expression	expression	expression
1	106040000	106400000	ENSGALG00000015887	low	low	low	3.3861	2.29367	2.8403	expression	expression	expression
1	106040000	106400000	ENSGALG00000033965	low	low	low	3.2994	3.36234	4.04018	expression	expression	expression
1	106040000	106400000	ENSGALG00000037962	low	low	low	5.81078	4.36041	5.21597	expression	expression	expression
1	106040000	106400000	ENSGALG00000032882	low	low	low	0.863114	1.21953	2.06846	not_expression	expression	expression
1	106420000	106900000	ENSGALG00000031010	low	low	low	0.0443618	0	0	not_expression	not_expression	not_expression
1	106420000	106900000	ENSGALG00000036677	low	low	low	3.85171	3.2763	5.27372	expression	expression	expression
1	106420000	106900000	ENSGALG00000037414	low	low	low	3.71883	2.32337	3.08086	expression	expression	expression
1	106420000	106900000	ENSGALG00000041867	low	low	low	3.22107	4.34414	5.57585	expression	expression	expression
1	106420000	106900000	ENSGALG00000037989	low	low	low	2.67628	0.253399	4.38441	expression	not_expression	expression
1	106420000	106900000	ENSGALG00000033199	low	low	low	0.258161	0.307447	0.764559	not_expression	not_expression	expression
1	106420000	106900000	ENSGALG00000037076	low	low	low	5.23497	4.11579	5.07328	expression	expression	expression
1	106420000	106900000	ENSGALG00000052354	low	low	low	5.45449	4.87562	6.64995	expression	expression	expression
1	106420000	106900000	ENSGALG00000034396	low	low	low	4.87105	4.7338	6.40259	expression	expression	expression
1	106420000	106900000	ENSGALG00000040059	low	low	low	0.0618147	0.019953	0.0484152	not_expression	not_expression	not_expression
1	106420000	106900000	ENSGALG00000036833	low	low	low	5.36871	4.74512	5.91305	expression	expression	expression
1	106420000	106900000	ENSGALG00000030363	low	low	low	3.67979	2.6257	5.31269	expression	expression	expression
1	106420000	106900000	ENSGALG00000038649	low	low	low	3.13317	0.693703	2.11178	expression	expression	expression
1	106420000	106900000	ENSGALG00000029670	low	low	low	4.98019	3.14599	5.04814	expression	expression	expression
1	106420000	106900000	ENSGALG00000032660	low	low	low	4.62623	5.75043	7.8177	expression	expression	expression
1	106920000	107260000	ENSGALG00000030793	low	low	low	4.30402	1.65349	3.27502	expression	expression	expression
1	106920000	107260000	ENSGALG00000027579	low	low	low	7.09441	8.15663	7.61157	expression	expression	expression
1	106920000	107260000	ENSGALG00000016011	low	low	low	0.0199655	0.0579558	0.290859	not_expression	not_expression	not_expression
1	106920000	107260000	ENSGALG00000041812	low	low	low	8.5192	8.14596	7.87852	expression	expression	expression
1	106920000	107260000	ENSGALG00000034083	low	low	low	11.21	11.5662	11.4767	expression	expression	expression
1	107320000	107920000	ENSGALG00000016022	median	low	median	1.85446	3.85617	5.95335	expression	expression	expression
1	107320000	107920000	ENSGALG00000016020	median	low	median	0.673503	0.306927	0.597594	expression	not_expression	expression
1	107320000	107920000	ENSGALG00000016027	median	low	median	6.14466	4.77412	4.60659	expression	expression	expression
1	107320000	107920000	ENSGALG00000016024	median	low	median	2.2854	2.07421	2.03471	expression	expression	expression
1	108000000	108340000	ENSGALG00000016042	low	low	low	4.86711	1.90042	2.92628	expression	expression	expression
1	108000000	108340000	ENSGALG00000016043	low	low	low	0.0275317	0	0	not_expression	not_expression	not_expression
1	108000000	108340000	ENSGALG00000016044	low	low	low	0.20037	0.0101833	0.0665216	not_expression	not_expression	not_expression
1	108000000	108340000	ENSGALG00000054080	low	low	low	0.421644	0.120549	0.313708	not_expression	not_expression	not_expression
1	108360000	108560000	ENSGALG00000016053	low	low	low	3.78135	3.57112	4.77673	expression	expression	expression
1	108360000	108560000	ENSGALG00000016052	low	low	low	5.03601	4.35065	5.59748	expression	expression	expression
1	108560000	108880000	ENSGALG00000016055	low	low	low	1.06745	0.022625	0.0328381	expression	not_expression	not_expression
1	108560000	108880000	ENSGALG00000016054	low	low	low	0.0877924	0	0.00841832	not_expression	not_expression	not_expression
1	108900000	109280000	ENSGALG00000016062	low	low	low	5.27317	4.42237	4.55474	expression	expression	expression
1	108900000	109280000	ENSGALG00000016059	low	low	low	4.76443	1.87445	5.38855	expression	expression	expression
1	108900000	109280000	ENSGALG00000016058	low	low	low	1.49184	0.0894208	0.393511	expression	not_expression	not_expression
1	109340000	109660000	ENSGALG00000016132	low	low	low	1.05023	0.0459205	0.049708	expression	not_expression	not_expression
1	109340000	109660000	ENSGALG00000016127	low	low	low	0.974408	0.306558	2.62335	expression	not_expression	expression
1	109340000	109660000	ENSGALG00000016125	low	low	low	1.75067	0.98034	1.69706	expression	expression	expression
1	109340000	109660000	ENSGALG00000016128	low	low	low	0.357533	0.0107344	0.0646826	not_expression	not_expression	not_expression
1	109340000	109660000	ENSGALG00000047890	low	low	low	4.34842	10.1072	7.81164	expression	expression	expression
1	109720000	110200000	ENSGALG00000016138	low	low	low	1.29147	0.833086	1.29773	expression	expression	expression
1	109720000	110200000	ENSGALG00000034932	low	low	low	5.27991	7.46237	6.9634	expression	expression	expression
1	110220000	110560000	ENSGALG00000040189	low	low	low	0.642512	0.0559723	0.684709	expression	not_expression	expression
1	110220000	110560000	ENSGALG00000016140	low	low	low	1.68759	2.8961	0.941343	expression	expression	expression
1	110220000	110560000	ENSGALG00000016144	low	low	low	2.12867	0.0718444	0.0492099	expression	not_expression	not_expression
1	110220000	110560000	ENSGALG00000052523	low	low	low	0.0229145	0	0.0241833	not_expression	not_expression	not_expression
1	110220000	110560000	ENSGALG00000019178	low	low	low	3.06074	2.48882	3.41565	expression	expression	expression
1	110220000	110560000	ENSGALG00000016157	low	low	low	0.709336	0.0110312	0.014396	expression	not_expression	not_expression
1	110220000	110560000	ENSGALG00000016147	low	low	low	3.23507	3.29236	5.37579	expression	expression	expression
1	110220000	110560000	ENSGALG00000016148	low	low	low	5.16458	1.36312	4.26181	expression	expression	expression
1	110220000	110560000	ENSGALG00000016142	low	low	low	1.79524	0.201272	2.54115	expression	not_expression	expression
1	110580000	111040000	ENSGALG00000019175	low	low	low	1.08115	0.00438694	0.291817	expression	not_expression	not_expression
1	110580000	111040000	ENSGALG00000048672	low	low	low	0	0	0.00673201	not_expression	not_expression	not_expression
1	110580000	111040000	ENSGALG00000016196	low	low	low	4.54919	1.08371	2.57634	expression	expression	expression
1	110580000	111040000	ENSGALG00000016191	low	low	low	3.98536	3.73662	4.42043	expression	expression	expression
1	110580000	111040000	ENSGALG00000016185	low	low	low	2.07329	1.58485	3.1973	expression	expression	expression
1	110580000	111040000	ENSGALG00000016187	low	low	low	5.09589	4.40264	3.74276	expression	expression	expression
1	110580000	111040000	ENSGALG00000016186	low	low	low	0.924225	0.0391488	0.562605	not_expression	not_expression	not_expression
1	110580000	111040000	ENSGALG00000043976	low	low	low	0	0	0	not_expression	not_expression	not_expression
1	110580000	111040000	ENSGALG00000022813	low	low	low	6.07591	5.72474	5.55294	expression	expression	expression
1	110580000	111040000	ENSGALG00000016173	low	low	low	1.0146	0.128735	2.13882	not_expression	not_expression	expression
1	110580000	111040000	ENSGALG00000016169	low	low	low	0.24551	0	0.183608	not_expression	not_expression	not_expression
1	110580000	111040000	ENSGALG00000016165	low	low	low	0	0	0.317889	not_expression	not_expression	not_expression
1	110580000	111040000	ENSGALG00000016164	low	low	low	1.74855	1.18457	4.5886	expression	expression	expression
1	111060000	111340000	ENSGALG00000016202	low	low	low	5.01835	1.79363	2.89115	expression	expression	expression
1	111060000	111340000	ENSGALG00000016199	low	low	low	0.0697444	0.0354473	0.0780363	not_expression	not_expression	not_expression
1	111060000	111340000	ENSGALG00000041988	low	low	low	2.60691	0.962336	4.8193	expression	expression	expression
1	111060000	111340000	ENSGALG00000035696	low	low	low	5.2075	4.69329	5.10993	expression	expression	expression
1	111400000	111660000	ENSGALG00000052076	low	low	low	0.093153	0	0.154243	not_expression	not_expression	not_expression
1	111400000	111660000	ENSGALG00000019171	low	low	low	6.28728	7.70585	5.60995	expression	expression	expression
1	111400000	111660000	ENSGALG00000031932	low	low	low	6.08129	4.09379	5.13107	expression	expression	expression
1	111400000	111660000	ENSGALG00000045726	low	low	low	4.41424	3.68546	3.50316	expression	expression	expression
1	111400000	111660000	ENSGALG00000022804	low	low	low	3.88905	3.51206	4.7005	expression	expression	expression
1	111400000	111660000	ENSGALG00000046714	low	low	low	2.63009	1.8485	1.70329	expression	expression	expression
1	111680000	112100000	ENSGALG00000045925	low	low	low	2.35809	2.11046	2.36158	expression	expression	expression
1	111680000	112100000	ENSGALG00000031637	low	low	low	2.08739	5.73494	3.24342	expression	expression	expression
1	112120000	112520000	ENSGALG00000016217	low	low	low	4.7342	4.34874	5.11543	expression	expression	expression
1	112120000	112520000	ENSGALG00000016222	low	low	low	1.78301	0.924096	0.942821	expression	expression	expression
1	112120000	112520000	ENSGALG00000028187	low	low	low	5.69517	5.38173	4.17175	expression	expression	expression
1	112120000	112520000	ENSGALG00000016221	low	low	low	4.56893	1.03404	1.15739	expression	expression	expression
1	112540000	113320000	ENSGALG00000044763	median	median	median	0.125757	0.0352484	0.184927	not_expression	not_expression	not_expression
1	112540000	113320000	ENSGALG00000042400	median	median	median	6.43189	5.70464	5.72309	expression	expression	expression
1	112540000	113320000	ENSGALG00000032836	median	median	median	4.96139	1.96424	3.99538	expression	expression	expression
1	112540000	113320000	ENSGALG00000016228	median	median	median	0.326377	0.171176	0.509606	not_expression	not_expression	expression
1	112540000	113320000	ENSGALG00000016224	median	median	median	1.47877	0.229693	2.87413	expression	not_expression	expression
1	112540000	113320000	ENSGALG00000016227	median	median	median	0.894643	0.0588511	3.42	expression	not_expression	expression
1	113340000	113620000	ENSGALG00000016232	low	low	low	8.84392	9.79877	9.85614	expression	expression	expression
1	113340000	113620000	ENSGALG00000016241	low	low	low	8.26854	7.52355	7.57764	expression	expression	expression
1	113340000	113620000	ENSGALG00000016238	low	low	low	5.15005	3.93153	4.20781	expression	expression	expression
1	113340000	113620000	ENSGALG00000016236	low	low	low	6.13545	4.80672	5.40853	expression	expression	expression
1	113340000	113620000	ENSGALG00000016231	low	low	low	8.4793	7.88191	8.84561	expression	expression	expression
1	113640000	114120000	ENSGALG00000016245	median	low	median	2.954	2.82528	4.06234	expression	expression	expression
1	113640000	114120000	ENSGALG00000041078	median	low	median	6.45547	5.43605	7.27437	expression	expression	expression
1	114280000	114540000	ENSGALG00000016259	low	low	low	6.61097	4.74067	5.31984	expression	expression	expression
1	114280000	114540000	ENSGALG00000016258	low	low	low	1.78681	0.0518124	1.59038	expression	not_expression	expression
1	114280000	114540000	ENSGALG00000016261	low	low	low	1.6321	0.132734	3.88836	expression	not_expression	expression
1	114280000	114540000	ENSGALG00000016262	low	low	low	3.93735	2.87889	4.32745	expression	expression	expression
1	114280000	114540000	ENSGALG00000043100	low	low	low	3.15257	1.18479	2.23866	expression	expression	expression
1	114560000	114760000	ENSGALG00000016268	low	low	low	1.01079	0.0888435	0.179455	expression	not_expression	not_expression
1	114560000	114760000	ENSGALG00000016266	low	low	low	2.98683	2.46869	5.67571	expression	expression	expression
1	114800000	115460000	ENSGALG00000027198	median	median	low	4.34526	3.57906	3.68844	expression	expression	expression
1	115680000	115900000	ENSGALG00000016287	low	low	low	6.27947	4.45432	3.60774	expression	expression	expression
1	115920000	116140000	ENSGALG00000016286	low	low	low	0.099216	0	0.884999	not_expression	not_expression	expression
1	115920000	116140000	ENSGALG00000016284	low	low	low	4.79584	4.00499	5.37642	expression	expression	expression
1	115920000	116140000	ENSGALG00000016285	low	low	low	2.92071	0.641288	4.00147	expression	expression	expression
1	116840000	117420000	ENSGALG00000016281	low	median	low	4.19337	3.24485	2.71434	expression	expression	expression
1	117480000	118260000	ENSGALG00000016288	median	median	low	1.94732	1.171	0.326672	expression	expression	not_expression
1	118280000	119180000	ENSGALG00000053127	median	median	median	4.01768	3.8992	5.04981	expression	expression	expression
1	118280000	119180000	ENSGALG00000047469	median	median	median	2.07478	1.20164	3.04401	expression	expression	expression
1	118280000	119180000	ENSGALG00000046848	median	median	median	1.46744	0.737248	1.83296	expression	expression	expression
1	119200000	119460000	ENSGALG00000042604	low	low	low	1.17824	0.0818427	3.72383	expression	not_expression	expression
1	119780000	120440000	ENSGALG00000016358	low	low	low	0.99852	0.714403	1.37917	expression	expression	expression
1	119780000	120440000	ENSGALG00000016357	low	low	low	7.85683	9.18169	9.20959	expression	expression	expression
1	119780000	120440000	ENSGALG00000016375	low	low	low	0.927084	0.0519131	0.453857	expression	not_expression	not_expression
1	120520000	121240000	ENSGALG00000019157	low	median	low	3.2545	2.52118	4.13486	expression	expression	expression
1	120520000	121240000	ENSGALG00000016406	low	median	low	6.83347	6.1213	6.54249	expression	expression	expression
1	120520000	121240000	ENSGALG00000016410	low	median	low	7.67775	7.25251	7.15256	expression	expression	expression
1	120520000	121240000	ENSGALG00000016391	low	median	low	0.959362	1.61671	3.55721	expression	expression	expression
1	120520000	121240000	ENSGALG00000016382	low	median	low	3.31279	2.78856	3.11263	expression	expression	expression
1	120520000	121240000	ENSGALG00000016388	low	median	low	0.0990138	0	0.0397141	not_expression	not_expression	not_expression
1	121340000	121680000	ENSGALG00000016418	low	low	low	4.54007	3.39514	5.57829	expression	expression	expression
1	121340000	121680000	ENSGALG00000016426	low	low	low	0.236319	0.0146085	0.138617	not_expression	not_expression	not_expression
1	121340000	121680000	ENSGALG00000016420	low	low	low	4.00078	3.32318	4.51461	expression	expression	expression
1	121700000	122060000	ENSGALG00000016529	low	low	low	1.83442	0.41328	2.48402	expression	not_expression	expression
1	121700000	122060000	ENSGALG00000016430	low	low	low	6.93722	5.84714	6.01837	expression	expression	expression
1	121700000	122060000	ENSGALG00000016518	low	low	low	4.60113	2.44409	3.98708	expression	expression	expression
1	121700000	122060000	ENSGALG00000016511	low	low	low	1.4217	5.90455	6.02001	expression	expression	expression
1	121700000	122060000	ENSGALG00000016523	low	low	low	0.062617	0.0437471	0	not_expression	not_expression	not_expression
1	121700000	122060000	ENSGALG00000016522	low	low	low	5.49493	1.03889	0.815035	expression	expression	expression
1	122080000	122320000	ENSGALG00000016538	low	low	low	6.9375	7.64856	6.1986	expression	expression	expression
1	122360000	122840000	ENSGALG00000016545	low	low	low	1.62123	4.19223	2.36301	expression	expression	expression
1	122360000	122840000	ENSGALG00000016547	low	low	low	4.31165	6.17857	5.01133	expression	expression	expression
1	122360000	122840000	ENSGALG00000016546	low	low	low	4.70927	5.44007	3.02787	expression	expression	expression
1	122360000	122840000	ENSGALG00000016543	low	low	low	0.728522	0.656155	1.67608	expression	expression	expression
1	122860000	123200000	ENSGALG00000027960	low	low	low	3.62712	0.23586	0.178141	expression	not_expression	not_expression
1	123280000	123480000	ENSGALG00000029168	low	low	low	2.87467	0.507851	1.40468	expression	expression	expression
1	123280000	123480000	ENSGALG00000016557	low	low	low	0.166595	0	0	not_expression	not_expression	not_expression
1	123280000	123480000	ENSGALG00000016554	low	low	low	0.806738	0.543557	1.22143	expression	not_expression	expression
1	123280000	123480000	ENSGALG00000016558	low	low	low	0.526192	0	0.231401	not_expression	not_expression	not_expression
1	123280000	123480000	ENSGALG00000016559	low	low	low	2.85376	2.42174	3.21848	expression	expression	expression
1	123280000	123480000	ENSGALG00000016562	low	low	low	0.0446854	0.0132421	0.0437913	not_expression	not_expression	not_expression
1	123520000	124380000	ENSGALG00000050177	median	median	low	1.13694	0.00343275	0.949181	not_expression	not_expression	not_expression
1	123520000	124380000	ENSGALG00000054387	median	median	low	0.892433	0.734033	1.47225	expression	expression	expression
1	123520000	124380000	ENSGALG00000016578	median	median	low	7.50138	6.76928	6.77931	expression	expression	expression
1	123520000	124380000	ENSGALG00000016579	median	median	low	5.99526	6.15172	6.2346	expression	expression	expression
1	123520000	124380000	ENSGALG00000016571	median	median	low	0.0926143	0.117354	0.174593	not_expression	not_expression	not_expression
1	123520000	124380000	ENSGALG00000016574	median	median	low	4.83904	3.91361	4.12224	expression	expression	expression
1	123520000	124380000	ENSGALG00000016575	median	median	low	5.32772	2.94127	6.13035	expression	expression	expression
1	123520000	124380000	ENSGALG00000016576	median	median	low	3.40057	2.6334	3.71989	expression	expression	expression
1	123520000	124380000	ENSGALG00000016569	median	median	low	2.9214	0.136678	0.300876	expression	not_expression	not_expression
1	123520000	124380000	ENSGALG00000016568	median	median	low	4.30554	4.10248	4.25274	expression	expression	expression
1	123520000	124380000	ENSGALG00000016581	median	median	low	2.84755	4.35739	4.14249	expression	expression	expression
1	124440000	124880000	ENSGALG00000026383	low	low	low	8.83516	6.99358	10.8584	expression	expression	expression
1	124440000	124880000	ENSGALG00000016592	low	low	low	1.65067	0.373417	2.62366	expression	not_expression	expression
1	124440000	124880000	ENSGALG00000016590	low	low	low	0.776698	0.00981873	2.95862	not_expression	not_expression	expression
1	124440000	124880000	ENSGALG00000016584	low	low	low	1.18478	1.01101	0.639588	expression	not_expression	not_expression
1	124880000	125360000	ENSGALG00000033541	low	low	low	1.53237	2.57397	4.42537	expression	expression	expression
1	125500000	125720000	ENSGALG00000016602	low	low	low	1.05244	0.254582	4.51072	expression	not_expression	expression
1	125780000	126240000	ENSGALG00000038504	low	low	low	1.26495	0.0170886	0.766543	expression	not_expression	expression
1	125780000	126240000	ENSGALG00000016607	low	low	low	0.252633	1.85692	2.17397	not_expression	expression	expression
1	126400000	127020000	ENSGALG00000040006	low	low	low	4.00949	3.34001	4.56592	expression	expression	expression
1	126400000	127020000	ENSGALG00000016615	low	low	low	0.17353	0.285579	0	not_expression	not_expression	not_expression
1	126400000	127020000	ENSGALG00000030802	low	low	low	3.1646	2.66278	3.21029	expression	expression	expression
1	127040000	127480000	ENSGALG00000035266	low	low	low	0.142231	0.212929	0.537204	not_expression	not_expression	not_expression
1	127540000	128160000	ENSGALG00000050043	low	median	low	1.1453	0.908858	1.84413	expression	expression	expression
1	127540000	128160000	ENSGALG00000040388	low	median	low	2.85784	3.27155	4.44511	expression	expression	expression
1	127540000	128160000	ENSGALG00000016622	low	median	low	0.887463	2.29453	3.23782	expression	expression	expression
1	128160000	129360000	ENSGALG00000052489	median	median	median	1.5091	0.591934	2.19487	expression	expression	expression
1	128160000	129360000	ENSGALG00000049563	median	median	median	3.19351	3.53461	4.20546	expression	expression	expression
1	128160000	129360000	ENSGALG00000016628	median	median	median	0.134177	0.317109	1.40923	not_expression	not_expression	expression
1	129380000	129780000	ENSGALG00000016648	low	low	low	1.92338	0.336492	0.753736	expression	not_expression	expression
1	129380000	129780000	ENSGALG00000042759	low	low	low	3.9517	3.63282	6.55389	expression	expression	expression
1	129380000	129780000	ENSGALG00000050180	low	low	low	2.83557	2.49129	3.91265	expression	expression	expression
1	129920000	130360000	ENSGALG00000016685	low	low	low	0.382502	0.0286429	0.340684	not_expression	not_expression	not_expression
1	129920000	130360000	ENSGALG00000016681	low	low	low	5.36248	5.44437	5.73936	expression	expression	expression
1	129920000	130360000	ENSGALG00000016686	low	low	low	5.09728	3.76666	3.91709	expression	expression	expression
1	130600000	131380000	ENSGALG00000016698	low	median	low	0.557906	0	0	not_expression	not_expression	not_expression
1	130600000	131380000	ENSGALG00000016716	low	median	low	4.17691	3.86812	3.6555	expression	expression	expression
1	130600000	131380000	ENSGALG00000016717	low	median	low	3.34645	2.92196	3.42535	expression	expression	expression
1	130600000	131380000	ENSGALG00000016702	low	median	low	5.03793	2.49065	2.31213	expression	expression	expression
1	131760000	131900000	ENSGALG00000039811	low	low	low	4.95218	4.78052	5.67897	expression	expression	expression
1	131760000	131900000	ENSGALG00000016739	low	low	low	4.85287	2.91362	3.86797	expression	expression	expression
1	131920000	132620000	ENSGALG00000016740	low	median	low	0.356243	0.00419615	0.00862157	not_expression	not_expression	not_expression
1	131920000	132620000	ENSGALG00000041042	low	median	low	1.59537	0.0255502	0.235771	expression	not_expression	not_expression
1	131920000	132620000	ENSGALG00000016744	low	median	low	1.52584	0.94843	0.638487	expression	not_expression	expression
1	132640000	133180000	ENSGALG00000043118	low	low	low	2.32208	6.67481	5.09802	expression	expression	expression
1	132640000	133180000	ENSGALG00000029392	low	low	low	0.618593	0.124054	0.999943	not_expression	not_expression	expression
1	133240000	133820000	ENSGALG00000030780	low	low	low	3.13285	2.39368	3.41651	expression	expression	expression
1	133240000	133820000	ENSGALG00000053594	low	low	low	0.0472171	0	0	not_expression	not_expression	not_expression
1	133240000	133820000	ENSGALG00000040709	low	low	low	0.199221	0	0.0243806	not_expression	not_expression	not_expression
1	133240000	133820000	ENSGALG00000036076	low	low	low	5.91502	5.54195	6.43769	expression	expression	expression
1	133240000	133820000	ENSGALG00000016755	low	low	low	0.0155138	0	0.150672	not_expression	not_expression	not_expression
1	133240000	133820000	ENSGALG00000053188	low	low	low	0.1664	0	0.0181603	not_expression	not_expression	not_expression
1	133240000	133820000	ENSGALG00000016760	low	low	low	5.58881	6.14326	6.38178	expression	expression	expression
1	133240000	133820000	ENSGALG00000029709	low	low	low	2.3714	2.53399	4.15082	expression	expression	expression
1	133240000	133820000	ENSGALG00000016757	low	low	low	0.0144806	0.00482	0.00598579	not_expression	not_expression	not_expression
1	133240000	133820000	ENSGALG00000016758	low	low	low	3.50162	3.37175	3.58497	expression	expression	expression
1	133240000	133820000	ENSGALG00000016759	low	low	low	1.44421	1.9924	3.39903	expression	expression	expression
1	133240000	133820000	ENSGALG00000037353	low	low	low	4.25016	3.06306	3.93087	expression	expression	expression
1	133240000	133820000	ENSGALG00000036791	low	low	low	6.91698	6.06812	6.69618	expression	expression	expression
1	133240000	133820000	ENSGALG00000039826	low	low	low	0.0520765	0.025766	0.205743	not_expression	not_expression	not_expression
1	133960000	134360000	ENSGALG00000016767	low	low	low	0.233458	0.490126	1.4119	not_expression	not_expression	expression
1	134440000	134800000	ENSGALG00000039563	low	low	low	5.92505	5.81763	5.81939	expression	expression	expression
1	134440000	134800000	ENSGALG00000016771	low	low	low	5.02939	0.581971	0.355741	expression	expression	not_expression
1	134440000	134800000	ENSGALG00000016779	low	low	low	5.77268	5.68869	5.73713	expression	expression	expression
1	134440000	134800000	ENSGALG00000016776	low	low	low	2.13324	0.559268	1.82327	expression	not_expression	expression
1	134440000	134800000	ENSGALG00000016774	low	low	low	0.476904	3.04159	3.18387	not_expression	expression	expression
1	134440000	134800000	ENSGALG00000016775	low	low	low	9.60788	10.5858	10.6031	expression	expression	expression
1	134440000	134800000	ENSGALG00000016772	low	low	low	5.56599	5.24962	6.32407	expression	expression	expression
1	134440000	134800000	ENSGALG00000016770	low	low	low	5.31548	0.3367	0.229715	expression	not_expression	not_expression
1	134820000	135240000	ENSGALG00000016785	low	low	low	5.27713	1.06467	8.96194	expression	expression	expression
1	134820000	135240000	ENSGALG00000030526	low	low	low	0.724457	0	2.16259	not_expression	not_expression	expression
1	134820000	135240000	ENSGALG00000046326	low	low	low	2.31989	2.03044	3.39225	expression	expression	expression
1	134820000	135240000	ENSGALG00000016781	low	low	low	4.52576	5.40851	6.12662	expression	expression	expression
1	134820000	135240000	ENSGALG00000016788	low	low	low	0.0817011	0	0.172443	not_expression	not_expression	not_expression
1	134820000	135240000	ENSGALG00000040621	low	low	low	2.08234	0.754287	3.8128	expression	expression	expression
1	134820000	135240000	ENSGALG00000045388	low	low	low	0.0340806	0	0.0866908	not_expression	not_expression	not_expression
1	134820000	135240000	ENSGALG00000043044	low	low	low	2.33586	0.999233	5.42981	expression	expression	expression
1	135360000	136340000	ENSGALG00000016794	median	median	median	5.6246	4.79325	4.74343	expression	expression	expression
1	135360000	136340000	ENSGALG00000033739	median	median	median	0.0757037	0.0625955	0.0835576	not_expression	not_expression	not_expression
1	136400000	136900000	ENSGALG00000016801	low	low	low	5.43968	5.83353	5.95928	expression	expression	expression
1	136400000	136900000	ENSGALG00000016802	low	low	low	0.106171	0.0788692	0.00640207	not_expression	not_expression	not_expression
1	136400000	136900000	ENSGALG00000016795	low	low	low	3.26313	2.25682	3.12763	expression	expression	expression
1	136400000	136900000	ENSGALG00000016797	low	low	low	2.84521	0.48958	0.794045	expression	not_expression	expression
1	136400000	136900000	ENSGALG00000016799	low	low	low	6.22452	4.81352	5.38035	expression	expression	expression
1	136400000	136900000	ENSGALG00000016796	low	low	low	4.79646	3.41403	4.08896	expression	expression	expression
1	136400000	136900000	ENSGALG00000043690	low	low	low	1.49955	0.174483	0.61759	expression	not_expression	not_expression
1	136960000	137580000	ENSGALG00000016806	low	low	low	4.22151	4.23699	3.6994	expression	expression	expression
1	136960000	137580000	ENSGALG00000016803	low	low	low	3.86809	3.43314	1.84295	expression	expression	expression
1	136960000	137580000	ENSGALG00000016804	low	low	low	0.0223544	0.00526134	0.117792	not_expression	not_expression	not_expression
1	136960000	137580000	ENSGALG00000016805	low	low	low	0.999482	0.018433	0.281787	expression	not_expression	not_expression
1	136960000	137580000	ENSGALG00000029970	low	low	low	5.41056	5.87068	5.163	expression	expression	expression
1	137600000	137760000	ENSGALG00000033619	low	median	low	2.0139	0.605051	2.04765	expression	expression	expression
1	137600000	137760000	ENSGALG00000051334	low	median	low	2.81874	1.43755	2.75345	expression	expression	expression
1	137600000	137760000	ENSGALG00000048911	low	median	low	3.71468	1.58398	3.50599	expression	expression	expression
1	137600000	137760000	ENSGALG00000052731	low	median	low	3.85405	1.76182	4.31369	expression	expression	expression
1	137600000	137760000	ENSGALG00000052894	low	median	low	2.53123	1.29108	2.61569	expression	expression	expression
1	137600000	137760000	ENSGALG00000046504	low	median	low	1.05983	0.187052	1.24025	expression	not_expression	expression
1	137600000	137760000	ENSGALG00000045815	low	median	low	0.913723	0.349154	1.65483	expression	not_expression	expression
1	137800000	138160000	ENSGALG00000016809	low	low	low	0.0964585	0.206091	0.0615627	not_expression	not_expression	not_expression
1	137800000	138160000	ENSGALG00000016810	low	low	low	3.90298	0.532491	1.62899	expression	not_expression	expression
1	137800000	138160000	ENSGALG00000054834	low	low	low	2.45989	0.504268	1.13838	expression	not_expression	expression
1	138300000	138680000	ENSGALG00000016822	low	low	low	0.00911809	0.0181407	0.0824671	not_expression	not_expression	not_expression
1	138300000	138680000	ENSGALG00000016820	low	low	low	2.14848	0.748894	3.10924	expression	expression	expression
1	138300000	138680000	ENSGALG00000035839	low	low	low	0.646448	0.0688681	0.0477261	expression	not_expression	not_expression
1	138300000	138680000	ENSGALG00000016817	low	low	low	4.80793	2.61186	3.69617	expression	expression	expression
1	138300000	138680000	ENSGALG00000016816	low	low	low	4.23176	3.2389	3.72184	expression	expression	expression
1	138920000	139120000	ENSGALG00000016833	low	low	low	0.122244	0	0.44275	not_expression	not_expression	not_expression
1	138920000	139120000	ENSGALG00000016834	low	low	low	4.1563	2.50718	1.31075	expression	expression	expression
1	138920000	139120000	ENSGALG00000026677	low	low	low	1.2444	0.0898363	2.72315	expression	not_expression	expression
1	140180000	140400000	ENSGALG00000016843	low	low	low	2.21875	0.0552702	0.43992	expression	not_expression	not_expression
1	140180000	140400000	ENSGALG00000036798	low	low	low	2.95263	0.203012	0.846641	expression	not_expression	expression
1	140420000	140740000	ENSGALG00000030125	low	low	low	3.57232	2.40661	5.15677	expression	expression	expression
1	140420000	140740000	ENSGALG00000031009	low	low	low	3.57612	2.70625	4.12717	expression	expression	expression
1	140420000	140740000	ENSGALG00000016847	low	low	low	4.97071	4.04268	4.82148	expression	expression	expression
1	140420000	140740000	ENSGALG00000016849	low	low	low	3.50794	2.94606	4.77023	expression	expression	expression
1	140420000	140740000	ENSGALG00000016844	low	low	low	3.26746	2.22913	3.58365	expression	expression	expression
1	140420000	140740000	ENSGALG00000016845	low	low	low	6.22881	5.24786	5.82437	expression	expression	expression
1	140800000	141260000	ENSGALG00000030353	low	low	low	0.794622	0.162194	0.329891	expression	not_expression	not_expression
1	141280000	141560000	ENSGALG00000048183	high	high	high	0.314902	0.0412323	0.218632	not_expression	not_expression	not_expression
1	141280000	141560000	ENSGALG00000050358	high	high	high	0.511971	0.107811	0.88567	not_expression	not_expression	expression
1	141280000	141560000	ENSGALG00000039979	high	high	high	0.220139	0.027753	0.431263	not_expression	not_expression	not_expression
1	141280000	141560000	ENSGALG00000050486	high	high	high	0.615046	0.0733552	0.764101	expression	not_expression	not_expression
1	141280000	141560000	ENSGALG00000053931	high	high	high	2.90914	3.31642	3.35621	expression	expression	expression
1	141280000	141560000	ENSGALG00000048470	high	high	high	0.821152	0.0324561	0.62912	expression	not_expression	expression
1	141280000	141560000	ENSGALG00000048127	high	high	high	0	0	0	not_expression	not_expression	not_expression
1	141280000	141560000	ENSGALG00000051579	high	high	high	1.07384	0.244305	1.05984	expression	not_expression	expression
1	141280000	141560000	ENSGALG00000050730	high	high	high	0.940322	0.11471	0.679582	expression	not_expression	expression
1	141280000	141560000	ENSGALG00000053439	high	high	high	1.09038	0.237832	1.42688	expression	not_expression	expression
1	141280000	141560000	ENSGALG00000052140	high	high	high	1.67069	0.0428535	1.48839	expression	not_expression	expression
1	141280000	141560000	ENSGALG00000050039	high	high	high	0.902775	0.327252	0.778388	expression	not_expression	expression
1	141280000	141560000	ENSGALG00000035351	high	high	high	2.11761	1.56995	2.55623	expression	expression	expression
1	141280000	141560000	ENSGALG00000050195	high	high	high	0.488728	0.0120544	0.671617	not_expression	not_expression	expression
1	141280000	141560000	ENSGALG00000050613	high	high	high	0.63719	0.207993	0.271053	expression	not_expression	not_expression
1	141280000	141560000	ENSGALG00000049342	high	high	high	0.645432	0	0.321299	expression	not_expression	not_expression
1	141280000	141560000	ENSGALG00000049591	high	high	high	0.0828501	0	0.116353	not_expression	not_expression	not_expression
1	141280000	141560000	ENSGALG00000054160	high	high	high	0.125829	0	0.0154985	not_expression	not_expression	not_expression
1	141620000	142280000	ENSGALG00000026994	low	median	low	0.0263065	0.0600165	0.569112	not_expression	not_expression	expression
1	141620000	142280000	ENSGALG00000022762	low	median	low	0.0645334	0	0.355908	not_expression	not_expression	not_expression
1	141620000	142280000	ENSGALG00000052158	low	median	low	6.0786	2.47446	2.39158	expression	expression	expression
1	141620000	142280000	ENSGALG00000016854	low	median	low	2.42326	2.50323	3.52724	expression	expression	expression
1	141620000	142280000	ENSGALG00000016853	low	median	low	4.86021	4.9178	5.702	expression	expression	expression
1	141620000	142280000	ENSGALG00000016852	low	median	low	2.50594	1.93434	3.84976	expression	expression	expression
1	141620000	142280000	ENSGALG00000050660	low	median	low	3.86031	0.610316	0.368001	expression	not_expression	not_expression
1	142300000	144220000	ENSGALG00000053912	median	median	median	1.77889	2.78679	2.03578	expression	expression	expression
1	142300000	144220000	ENSGALG00000016858	median	median	median	0.211183	0.0550108	0.00883101	not_expression	not_expression	not_expression
1	142300000	144220000	ENSGALG00000048920	median	median	median	1.41237	1.19723	2.82225	expression	expression	expression
1	142300000	144220000	ENSGALG00000029175	median	median	median	3.40842	3.2285	3.77367	expression	expression	expression
1	142300000	144220000	ENSGALG00000045327	median	median	median	1.29308	2.71974	2.60016	expression	expression	expression
1	142300000	144220000	ENSGALG00000016860	median	median	median	3.30063	2.91207	3.7862	expression	expression	expression
1	142300000	144220000	ENSGALG00000049807	median	median	median	7.57113	9.352	7.40237	expression	expression	expression
1	142300000	144220000	ENSGALG00000049532	median	median	median	2.79966	1.95804	2.5885	expression	expression	expression
1	142300000	144220000	ENSGALG00000016859	median	median	median	0.0858978	0.0216083	0.0190997	not_expression	not_expression	not_expression
1	142300000	144220000	ENSGALG00000016855	median	median	median	5.76563	5.09109	6.07633	expression	expression	expression
1	142300000	144220000	ENSGALG00000048309	median	median	median	6.01199	6.83026	9.11321	expression	expression	expression
1	144300000	144660000	ENSGALG00000016866	low	low	low	0.188069	2.14938	2.02936	not_expression	expression	expression
1	144300000	144660000	ENSGALG00000016865	low	low	low	3.98589	3.97773	4.24899	expression	expression	expression
1	144680000	145080000	ENSGALG00000016867	low	low	low	0	0	0.00873279	not_expression	not_expression	not_expression
1	144680000	145080000	ENSGALG00000016868	low	low	low	0.32847	0.0397643	1.05967	not_expression	not_expression	expression
1	145120000	145380000	ENSGALG00000016870	low	low	low	2.69026	3.21486	3.52237	expression	expression	expression
1	145420000	145920000	ENSGALG00000034197	low	low	low	0	0	0	not_expression	not_expression	not_expression
1	145420000	145920000	ENSGALG00000016875	low	low	low	3.55352	2.75305	2.82304	expression	expression	expression
1	145420000	145920000	ENSGALG00000016872	low	low	low	4.55145	3.49267	3.59672	expression	expression	expression
1	145420000	145920000	ENSGALG00000041083	low	low	low	0.0365033	0	0.0646969	not_expression	not_expression	not_expression
1	146040000	146280000	ENSGALG00000016885	low	low	low	3.67591	3.59271	4.20813	expression	expression	expression
1	146040000	146280000	ENSGALG00000016880	low	low	low	5.55497	4.9502	5.30335	expression	expression	expression
1	146040000	146280000	ENSGALG00000016883	low	low	low	4.15972	2.63516	4.29885	expression	expression	expression
1	146040000	146280000	ENSGALG00000016884	low	low	low	6.90998	0.630971	4.13628	expression	expression	expression
1	146040000	146280000	ENSGALG00000022750	low	low	low	0.192978	0.038771	0.616305	not_expression	not_expression	not_expression
1	146300000	146560000	ENSGALG00000016886	low	low	low	5.48922	5.33192	6.31676	expression	expression	expression
1	146620000	146940000	ENSGALG00000016889	low	low	low	6.52803	4.3936	4.9039	expression	expression	expression
1	146620000	146940000	ENSGALG00000016891	low	low	low	0	0	0	not_expression	not_expression	not_expression
1	146620000	146940000	ENSGALG00000016890	low	low	low	1.30539	3.26964	3.40677	expression	expression	expression
1	146980000	147320000	ENSGALG00000034146	low	low	low	1.65239	0.58883	2.02775	expression	expression	expression
1	146980000	147320000	ENSGALG00000025906	low	low	low	0.594665	0.914494	2.27327	expression	expression	expression
1	146980000	147320000	ENSGALG00000016893	low	low	low	4.02902	3.99487	3.58969	expression	expression	expression
1	147400000	147860000	ENSGALG00000019114	low	low	low	1.34052	3.04396	8.12263	expression	expression	expression
1	147400000	147860000	ENSGALG00000035157	low	low	low	0.994605	0.278858	3.36707	expression	not_expression	expression
1	147400000	147860000	ENSGALG00000016896	low	low	low	4.1001	3.82031	7.69305	expression	expression	expression
1	147400000	147860000	ENSGALG00000016895	low	low	low	3.28914	1.57257	6.44616	expression	expression	expression
1	147400000	147860000	ENSGALG00000016894	low	low	low	5.45147	6.5517	7.13846	expression	expression	expression
1	147920000	148680000	ENSGALG00000049165	low	median	low	0.0215989	0	0.198189	not_expression	not_expression	not_expression
1	147920000	148680000	ENSGALG00000052360	low	median	low	0.312164	0.0594367	0.395765	not_expression	not_expression	not_expression
1	147920000	148680000	ENSGALG00000016900	low	median	low	0	0.0306785	0.12646	not_expression	not_expression	not_expression
1	148720000	149280000	ENSGALG00000051576	low	low	low	0.43504	0.194068	1.06817	not_expression	not_expression	expression
1	149300000	149480000	ENSGALG00000016902	low	low	low	1.57058	4.73385	3.64241	expression	expression	expression
1	149500000	150820000	ENSGALG00000048478	median	median	median	0.578895	0.162709	0.402687	expression	not_expression	not_expression
1	149500000	150820000	ENSGALG00000052317	median	median	median	0.0221249	0.0129781	0.0477155	not_expression	not_expression	not_expression
1	149500000	150820000	ENSGALG00000045605	median	median	median	0.101053	0.0344543	0.0642853	not_expression	not_expression	not_expression
1	150820000	151600000	ENSGALG00000048294	low	median	low	5.57712	7.33791	5.82289	expression	expression	expression
1	150820000	151600000	ENSGALG00000054281	low	median	low	2.15583	1.99978	2.33402	expression	expression	expression
1	150820000	151600000	ENSGALG00000055122	low	median	low	0.250638	0.342472	0.827417	not_expression	not_expression	expression
1	150820000	151600000	ENSGALG00000048604	low	median	low	0.148435	0.211654	0.366654	not_expression	not_expression	not_expression
1	150820000	151600000	ENSGALG00000050251	low	median	low	0.0858171	0.0563875	0.19765	not_expression	not_expression	not_expression
1	151620000	152160000	ENSGALG00000016904	low	low	low	0.217169	0.80314	1.9902	not_expression	not_expression	expression
1	151620000	152160000	ENSGALG00000046911	low	low	low	1.56892	1.54558	3.06346	expression	expression	expression
1	151620000	152160000	ENSGALG00000051313	low	low	low	3.91973	2.97383	2.8538	expression	expression	expression
1	152200000	153780000	ENSGALG00000016905	median	median	median	0	0	0	not_expression	not_expression	not_expression
1	153820000	154500000	ENSGALG00000016910	low	low	low	5.2933	4.48452	5.02203	expression	expression	expression
1	153820000	154500000	ENSGALG00000016906	low	low	low	1.98417	0.18036	2.57009	expression	not_expression	expression
1	153820000	154500000	ENSGALG00000051466	low	low	low	4.67067	7.08655	6.24905	expression	expression	expression
1	154520000	155220000	ENSGALG00000016911	low	low	low	4.77171	2.20013	3.52556	expression	expression	expression
1	154520000	155220000	ENSGALG00000035441	low	low	low	0.467567	0.064342	0.12638	not_expression	not_expression	not_expression
1	154520000	155220000	ENSGALG00000054730	low	low	low	4.24657	3.55733	4.66899	expression	expression	expression
1	155220000	155400000	ENSGALG00000016912	low	low	low	2.43734	0.063625	3.08643	expression	not_expression	expression
1	155460000	155840000	ENSGALG00000016915	low	low	low	4.35665	4.66981	4.52046	expression	expression	expression
1	155460000	155840000	ENSGALG00000027514	low	low	low	6.14011	6.05631	4.73255	expression	expression	expression
1	155460000	155840000	ENSGALG00000048716	low	low	low	4.90337	5.89094	5.45494	expression	expression	expression
1	155860000	156200000	ENSGALG00000016919	low	low	low	0.70938	0.460083	2.57436	expression	not_expression	expression
1	155860000	156200000	ENSGALG00000033816	low	low	low	2.46248	4.68693	5.24673	expression	expression	expression
1	155860000	156200000	ENSGALG00000051914	low	low	low	0.0703154	0.0652369	0.24016	not_expression	not_expression	not_expression
1	156540000	157200000	ENSGALG00000016926	median	median	low	3.46033	3.97494	3.7827	expression	expression	expression
1	157220000	157600000	ENSGALG00000016930	low	low	low	4.30636	3.56258	3.93033	expression	expression	expression
1	157220000	157600000	ENSGALG00000016929	low	low	low	2.64798	1.00856	1.86333	expression	expression	expression
1	157220000	157600000	ENSGALG00000016927	low	low	low	1.07642	0.0575179	2.13404	expression	not_expression	expression
1	157620000	158860000	ENSGALG00000016931	median	median	median	4.60278	0.514231	0.89956	expression	not_expression	expression
1	157620000	158860000	ENSGALG00000016932	median	median	median	4.35045	3.07506	3.4287	expression	expression	expression
1	157620000	158860000	ENSGALG00000037015	median	median	median	0.568297	0.119375	1.2106	expression	not_expression	expression
1	158880000	159380000	ENSGALG00000016907	low	low	low	0.555255	0.051863	0.0996657	not_expression	not_expression	not_expression
1	160420000	162980000	ENSGALG00000016908	median	high	median	1.3731	0.983765	1.64401	expression	expression	expression
1	160420000	162980000	ENSGALG00000030056	median	high	median	5.47287	6.42692	0.368368	expression	expression	not_expression
1	160420000	162980000	ENSGALG00000044238	median	high	median	1.13374	0.221029	0.52416	expression	not_expression	not_expression
1	160420000	162980000	ENSGALG00000052974	median	high	median	0.680774	0.214867	1.54288	not_expression	not_expression	expression
1	160420000	162980000	ENSGALG00000051651	median	high	median	0.191614	0.296683	0.0757601	not_expression	not_expression	not_expression
1	160420000	162980000	ENSGALG00000052244	median	high	median	0.0459774	0.100372	0.107752	not_expression	not_expression	not_expression
1	160420000	162980000	ENSGALG00000051781	median	high	median	1.36718	0.925792	1.74389	expression	expression	expression
1	160420000	162980000	ENSGALG00000049642	median	high	median	2.8091	3.15002	4.23774	expression	expression	expression
1	163020000	163520000	ENSGALG00000016934	low	low	low	0.17249	2.62963	0.541377	not_expression	expression	expression
1	163020000	163520000	ENSGALG00000047329	low	low	low	2.44653	2.61086	3.21265	expression	expression	expression
1	163020000	163520000	ENSGALG00000048185	low	low	low	2.12846	2.02441	2.9403	expression	expression	expression
1	163020000	163520000	ENSGALG00000049088	low	low	low	1.4643	2.10092	3.62958	expression	expression	expression
1	163020000	163520000	ENSGALG00000054029	low	low	low	0.785168	0.430463	1.32929	expression	not_expression	expression
1	163020000	163520000	ENSGALG00000052022	low	low	low	0.228542	0.28521	0.892106	not_expression	not_expression	expression
1	163580000	164000000	ENSGALG00000016936	low	low	low	4.23009	4.00967	4.76762	expression	expression	expression
1	163580000	164000000	ENSGALG00000016937	low	low	low	3.81241	0.240881	0.308091	expression	not_expression	not_expression
1	164020000	164900000	ENSGALG00000055132	low	median	low	1.81501	0.817457	2.23703	expression	expression	expression
1	164020000	164900000	ENSGALG00000016941	low	median	low	0.31741	0.175766	0.297982	not_expression	not_expression	not_expression
1	164020000	164900000	ENSGALG00000051789	low	median	low	0.140372	0.315012	0.687711	not_expression	not_expression	expression
1	166840000	167040000	ENSGALG00000036258	low	low	low	2.73604	0.203338	0.61195	expression	not_expression	not_expression
1	166840000	167040000	ENSGALG00000016943	low	low	low	0.00980413	0.00595947	0.214466	not_expression	not_expression	not_expression
1	167240000	167720000	ENSGALG00000032808	low	low	low	3.59646	2.80616	4.26129	expression	expression	expression
1	167240000	167720000	ENSGALG00000016959	low	low	low	0.394254	0.266241	0.637155	not_expression	not_expression	expression
1	167240000	167720000	ENSGALG00000016954	low	low	low	4.03254	4.38441	4.68241	expression	expression	expression
1	167240000	167720000	ENSGALG00000016955	low	low	low	2.508	2.38193	2.77966	expression	expression	expression
1	167740000	168480000	ENSGALG00000026163	low	median	median	1.67925	0.0637767	1.33732	expression	not_expression	expression
1	167740000	168480000	ENSGALG00000030571	low	median	median	1.70789	0	4.04377	expression	not_expression	expression
1	167740000	168480000	ENSGALG00000016967	low	median	median	0.977272	0.534963	2.76478	expression	not_expression	expression
1	167740000	168480000	ENSGALG00000016965	low	median	median	6.31643	5.92214	6.84052	expression	expression	expression
1	167740000	168480000	ENSGALG00000016964	low	median	median	1.42731	0.03069	3.60194	expression	not_expression	expression
1	168500000	169080000	ENSGALG00000031567	median	low	median	4.5893	4.0004	4.38907	expression	expression	expression
1	168500000	169080000	ENSGALG00000016968	median	low	median	0.287906	0.289029	0.909095	not_expression	not_expression	expression
1	168500000	169080000	ENSGALG00000051442	median	low	median	6.01358	7.3893	8.88738	expression	expression	expression
1	168500000	169080000	ENSGALG00000016974	median	low	median	4.37885	4.01215	4.21838	expression	expression	expression
1	168500000	169080000	ENSGALG00000016975	median	low	median	0.0587266	0	0.732124	not_expression	not_expression	expression
1	168500000	169080000	ENSGALG00000016971	median	low	median	4.94201	3.73823	4.40409	expression	expression	expression
1	168500000	169080000	ENSGALG00000016972	median	low	median	6.21839	3.75921	3.66413	expression	expression	expression
1	169120000	169440000	ENSGALG00000050157	low	low	low	2.57328	2.01978	2.52201	expression	expression	expression
1	169120000	169440000	ENSGALG00000016985	low	low	low	0	0.00852654	0.100364	not_expression	not_expression	not_expression
1	169120000	169440000	ENSGALG00000016984	low	low	low	4.68022	4.20398	4.99306	expression	expression	expression
1	169120000	169440000	ENSGALG00000016986	low	low	low	2.67636	0.415954	5.38241	expression	not_expression	expression
1	169120000	169440000	ENSGALG00000016981	low	low	low	0.0734955	0	0.0149696	not_expression	not_expression	not_expression
1	169120000	169440000	ENSGALG00000047120	low	low	low	0.0637524	0	0.0824576	not_expression	not_expression	not_expression
1	169120000	169440000	ENSGALG00000026849	low	low	low	0.00602667	0.0350062	0.285747	not_expression	not_expression	not_expression
1	169460000	170000000	ENSGALG00000016992	low	low	low	0.501473	0.0169893	1.51596	not_expression	not_expression	expression
1	169460000	170000000	ENSGALG00000016993	low	low	low	6.03443	6.25932	6.03722	expression	expression	expression
1	169460000	170000000	ENSGALG00000016990	low	low	low	3.40571	1.01849	2.9742	expression	expression	expression
1	169460000	170000000	ENSGALG00000016991	low	low	low	7.54706	6.95141	7.80153	expression	expression	expression
1	169460000	170000000	ENSGALG00000016994	low	low	low	4.51336	3.16888	4.76955	expression	expression	expression
1	170100000	170540000	ENSGALG00000017002	low	low	median	6.29566	7.01214	7.0151	expression	expression	expression
1	170100000	170540000	ENSGALG00000017000	low	low	median	3.00537	3.51128	4.10426	expression	expression	expression
1	170100000	170540000	ENSGALG00000017006	low	low	median	3.77004	3.94522	4.32367	expression	expression	expression
1	170100000	170540000	ENSGALG00000017005	low	low	median	1.90777	2.04037	3.25473	expression	expression	expression
1	170100000	170540000	ENSGALG00000017004	low	low	median	2.98309	3.37132	3.52148	expression	expression	expression
1	170100000	170540000	ENSGALG00000050065	low	low	median	0.445037	0.0140192	1.26409	not_expression	not_expression	expression
1	170100000	170540000	ENSGALG00000017003	low	low	median	0.827846	1.96217	0.996343	expression	expression	expression
1	170700000	171400000	ENSGALG00000017015	median	median	median	5.3807	4.63522	5.67817	expression	expression	expression
1	170700000	171400000	ENSGALG00000017016	median	median	median	2.43697	2.71851	1.19779	expression	expression	expression
1	170700000	171400000	ENSGALG00000017017	median	median	median	0.0636793	0.0378217	0.0690624	not_expression	not_expression	not_expression
1	171820000	172260000	ENSGALG00000017032	median	low	low	4.90001	3.06914	3.0956	expression	expression	expression
1	171820000	172260000	ENSGALG00000017033	median	low	low	6.46142	5.37485	5.27165	expression	expression	expression
1	171820000	172260000	ENSGALG00000017034	median	low	low	4.20309	4.9058	2.73302	expression	expression	expression
1	171820000	172260000	ENSGALG00000054550	median	low	low	0.375824	0.516002	0.720115	not_expression	not_expression	expression
[truncated: 10,695 more rows]

## Sheet: Fig 5c
				SWF vs F1		F1 vs POF			Log2(TPM FC)
Ensembl gene ID	Chr. name	TAD start	TAD end	Dscore change types	log2(TPM FC) (edgeR)	Dscore change types	log2(TPM FC) (edgeR)			SWF vs F1	F1 vs POF
ENSGALG00000038550	10	660000	1000000	No change	0.578424	No change	-0.302112		No change	-0.12081	0.237617
ENSGALG00000047924	10	660000	1000000	No change	-0.645074	No change	-0.0455116		Increased	-0.00506003	0.273155
ENSGALG00000032196	10	1020000	1400000	No change	0	No change	0		Decreased	-0.31147	0.102883
ENSGALG00000039164	10	1020000	1400000	No change	-3.19755	No change	2.45954
ENSGALG00000039166	10	1020000	1400000	No change	0	No change	0		Gene number
ENSGALG00000055004	10	1020000	1400000	No change	-1.11715	No change	0			SWF vs F1	F1 vs POF
ENSGALG00000050452	10	1020000	1400000	No change	0	No change	0		No change	11740	10162
ENSGALG00000030863	10	1020000	1400000	No change	-4.65877	No change	2.04256		Increased	274	1659
ENSGALG00000037950	10	1020000	1400000	No change	-4.35255	No change	1.04545		Decreased	680	873
ENSGALG00000038637	10	1020000	1400000	No change	0.460435	No change	-0.400912
ENSGALG00000041229	10	1020000	1400000	No change	0	No change	0
ENSGALG00000040159	10	1020000	1400000	No change	-6.55124	No change	1.03162
ENSGALG00000045828	10	1020000	1400000	No change	0	No change	0
ENSGALG00000032971	10	1020000	1400000	No change	0	No change	0
ENSGALG00000048267	10	1020000	1400000	No change	0	No change	1.12627
ENSGALG00000046049	10	1020000	1400000	No change	-2.22373	No change	1.36372
ENSGALG00000045947	10	1020000	1400000	No change	-8.43878	No change	2.0575
ENSGALG00000048513	10	1020000	1400000	No change	0	No change	0
ENSGALG00000049608	10	1020000	1400000	No change	-9.81804e-06	No change	1.04467
ENSGALG00000042358	10	1020000	1400000	No change	0	No change	0
ENSGALG00000049862	10	1020000	1400000	No change	-1.61112	No change	1.42195
ENSGALG00000051222	10	1020000	1400000	No change	0	No change	0
ENSGALG00000044048	10	1020000	1400000	No change	0.00386562	No change	0.609396
ENSGALG00000035749	10	1020000	1400000	No change	-0.565258	No change	0.083985
ENSGALG00000053160	10	1020000	1400000	No change	0	No change	0
ENSGALG00000044258	10	1020000	1400000	No change	1.39665	No change	-0.222973
ENSGALG00000043506	10	1400000	1780000	No change	-2.25581	No change	3.38075
ENSGALG00000031408	10	1400000	1780000	No change	-0.896663	No change	-0.811939
ENSGALG00000035246	10	1400000	1780000	No change	-1.75878	No change	1.35082
ENSGALG00000031589	10	1400000	1780000	No change	-0.347415	No change	0.192485
ENSGALG00000037553	10	1400000	1780000	No change	-0.269962	No change	0.291397
ENSGALG00000030988	10	1400000	1780000	No change	-5.20031	No change	0.0394004
ENSGALG00000002189	10	1400000	1780000	No change	-2.50707	No change	-0.509259
ENSGALG00000041510	10	1400000	1780000	No change	-0.081239	No change	3.36982
ENSGALG00000040087	10	1400000	1780000	No change	1.73418	No change	-0.809336
ENSGALG00000036511	10	1400000	1780000	No change	-0.338982	No change	0.401725
ENSGALG00000030812	10	1400000	1780000	No change	0.198399	No change	-0.535053
ENSGALG00000046823	10	1400000	1780000	No change	-6.48579	No change	2.68879
ENSGALG00000034288	10	1400000	1780000	No change	0.33587	No change	-1.90994
ENSGALG00000030672	10	1400000	1780000	No change	0.480447	No change	-1.00979
ENSGALG00000036288	10	1400000	1780000	No change	0.43676	No change	-0.798097
ENSGALG00000002210	10	1400000	1780000	No change	1.2739	No change	-1.30171
ENSGALG00000027050	10	1800000	2120000	No change	0.138472	Increased	0.63778
ENSGALG00000002150	10	1800000	2120000	No change	-2.65392	Increased	-0.0308362
ENSGALG00000001992	10	1800000	2120000	No change	-1.42343	Increased	1.01393
ENSGALG00000001901	10	1800000	2120000	No change	0.0423991	Increased	-0.167773
ENSGALG00000035202	10	1800000	2120000	No change	0.435482	Increased	0.372987
ENSGALG00000002097	10	1800000	2120000	No change	-1.78696	Increased	1.07354
ENSGALG00000031313	10	1800000	2120000	No change	1.54214	Increased	1.41558
ENSGALG00000002000	10	1800000	2120000	No change	-1.96101	Increased	-0.950789
ENSGALG00000001981	10	1800000	2120000	No change	-0.395317	Increased	0.274758
ENSGALG00000033618	10	1800000	2120000	No change	-0.737812	Increased	1.19739
ENSGALG00000043828	10	1800000	2120000	No change	1.56555	Increased	-0.621593
ENSGALG00000055009	10	2140000	2840000	No change	-0.480717	No change	1.8758
ENSGALG00000001741	10	2140000	2840000	No change	0.0459701	No change	-0.207483
ENSGALG00000044354	10	2140000	2840000	No change	-7.89837	No change	0.676638
ENSGALG00000027805	10	2140000	2840000	No change	0.0885457	No change	-1.7713
ENSGALG00000001774	10	2140000	2840000	No change	-1.82336	No change	0.40766
ENSGALG00000044207	10	2140000	2840000	No change	-0.44281	No change	-0.415965
ENSGALG00000001721	10	2140000	2840000	No change	-5.5279	No change	-1.68878
ENSGALG00000001729	10	2140000	2840000	No change	0.828408	No change	0.272084
ENSGALG00000001798	10	2140000	2840000	No change	-1.64717	No change	0.61498
ENSGALG00000038458	10	2140000	2840000	No change	6.09086	No change	-1.2797
ENSGALG00000001711	10	2140000	2840000	No change	-1.0146	No change	0.650135
ENSGALG00000001716	10	2140000	2840000	No change	-0.312737	No change	0.317205
ENSGALG00000001788	10	2140000	2840000	No change	0.883277	No change	-0.921278
ENSGALG00000054560	10	2140000	2840000	No change	1.00938	No change	0.337349
ENSGALG00000045534	10	2940000	3140000	No change	2.22734	No change	-1.82919
ENSGALG00000021525	10	2940000	3140000	No change	3.43809	No change	0.148135
ENSGALG00000001559	10	2940000	3140000	No change	7.07958	No change	-3.41718
ENSGALG00000034982	10	2940000	3140000	No change	8.20989	No change	-4.64113
ENSGALG00000001644	10	2940000	3140000	No change	1.01773	No change	-0.163841
ENSGALG00000001394	10	2940000	3140000	No change	0.640303	No change	-1.53968
ENSGALG00000029151	10	2940000	3140000	No change	7.81024	No change	0.218823
ENSGALG00000001376	10	2940000	3140000	No change	-1.4668	No change	-0.036791
ENSGALG00000001572	10	2940000	3140000	No change	-0.0761647	No change	-1.23711
ENSGALG00000001470	10	2940000	3140000	No change	3.79007	No change	-2.31838
ENSGALG00000001586	10	2940000	3140000	No change	1.32178	No change	-2.41444
ENSGALG00000001615	10	2940000	3140000	No change	-0.169723	No change	-0.382899
ENSGALG00000001412	10	2940000	3140000	No change	0.243464	No change	-1.83803
ENSGALG00000001449	10	2940000	3140000	No change	11.0895	No change	-3.84044
ENSGALG00000041641	10	3160000	3660000	No change	-0.31326	No change	-0.303405
ENSGALG00000002759	10	3160000	3660000	No change	0.494215	No change	2.72388
ENSGALG00000002786	10	3160000	3660000	No change	-5.86604	No change	8.88652
ENSGALG00000039284	10	3160000	3660000	No change	0.416722	No change	-0.191319
ENSGALG00000002774	10	3160000	3660000	No change	0.365483	No change	-0.840816
ENSGALG00000002708	10	3160000	3660000	No change	1.14113	No change	1.40127
ENSGALG00000003005	10	3680000	4080000	No change	-4.18177	No change	5.37861
ENSGALG00000003014	10	3680000	4080000	No change	-3.09496	No change	2.97147
ENSGALG00000039897	10	3680000	4080000	No change	0.269713	No change	0.133128
ENSGALG00000002945	10	3680000	4080000	No change	0.294182	No change	0.759799
ENSGALG00000033391	10	3680000	4080000	No change	-5.34502	No change	2.9917
ENSGALG00000046862	10	3680000	4080000	No change	-0.174306	No change	2.21435
ENSGALG00000002925	10	3680000	4080000	No change	0.362579	No change	-0.842848
ENSGALG00000002952	10	3680000	4080000	No change	-0.194294	No change	-0.600087
ENSGALG00000003487	10	4580000	4940000	No change	-0.0864121	No change	0.600892
ENSGALG00000003628	10	4580000	4940000	No change	-0.417056	No change	-0.233577
ENSGALG00000003705	10	4580000	4940000	No change	-0.725062	No change	1.2625
ENSGALG00000003521	10	4580000	4940000	No change	-4.01447	No change	2.59233
ENSGALG00000052612	10	4580000	4940000	No change	1.3184	No change	-0.867543
ENSGALG00000003644	10	4580000	4940000	No change	-3.8624	No change	5.35625
ENSGALG00000003505	10	4580000	4940000	No change	0.430984	No change	-0.0572029
ENSGALG00000003759	10	4960000	5500000	No change	0.741744	No change	-0.634935
ENSGALG00000046000	10	4960000	5500000	No change	-0.308951	No change	0.120237
ENSGALG00000003793	10	5560000	5860000	No change	-0.352094	Decreased	-0.84463
ENSGALG00000044940	10	5560000	5860000	No change	-4.60838	Decreased	2.47595
ENSGALG00000003788	10	5560000	5860000	No change	0.0680396	Decreased	0.268579
ENSGALG00000003944	10	5960000	6680000	No change	-3.22499	Decreased	1.30183
ENSGALG00000003906	10	5960000	6680000	No change	-0.682764	Decreased	-0.548057
ENSGALG00000026590	10	5960000	6680000	No change	2.05464	Decreased	1.35072
ENSGALG00000003883	10	5960000	6680000	No change	-0.0444708	Decreased	0.105172
ENSGALG00000044177	10	5960000	6680000	No change	-0.708514	Decreased	-0.210716
ENSGALG00000003849	10	5960000	6680000	No change	0.0576136	Decreased	0.503727
ENSGALG00000003930	10	5960000	6680000	No change	-4.02352	Decreased	4.79986
ENSGALG00000042552	10	5960000	6680000	No change	-0.664891	Decreased	0.408402
ENSGALG00000003985	10	5960000	6680000	No change	-0.818933	Decreased	-0.163825
ENSGALG00000003913	10	5960000	6680000	No change	0.0892289	Decreased	-0.366924
ENSGALG00000004087	10	6680000	7320000	No change	-0.890962	No change	2.89712
ENSGALG00000004150	10	6680000	7320000	No change	0.00456726	No change	2.16262
ENSGALG00000004059	10	6680000	7320000	No change	-2.59302	No change	4.00665
ENSGALG00000004161	10	6680000	7320000	No change	-4.37491	No change	-0.746711
ENSGALG00000004046	10	6680000	7320000	No change	-0.690914	No change	3.404
ENSGALG00000004038	10	6680000	7320000	No change	-0.148591	No change	1.57625
ENSGALG00000004171	10	6680000	7320000	No change	0.0447893	No change	0.378997
ENSGALG00000004103	10	6680000	7320000	No change	-1.06269	No change	4.3706
ENSGALG00000004096	10	6680000	7320000	No change	3.5896	No change	-0.626084
ENSGALG00000026271	10	6680000	7320000	No change	0.63698	No change	0.260466
ENSGALG00000004270	10	7360000	7720000	No change	-2.59235	No change	0.225928
ENSGALG00000004230	10	7360000	7720000	No change	3.92355	No change	-3.35792
ENSGALG00000004261	10	7360000	7720000	No change	2.43241	No change	-1.5061
ENSGALG00000034550	10	7360000	7720000	No change	0.37677	No change	-0.233841
ENSGALG00000004212	10	7360000	7720000	No change	0.664708	No change	-0.748461
ENSGALG00000004204	10	7360000	7720000	No change	1.27665	No change	-0.533698
ENSGALG00000036680	10	7740000	8080000	No change	-4.37759	No change	2.08935
ENSGALG00000037723	10	7740000	8080000	No change	-0.536017	No change	0.505654
ENSGALG00000004304	10	7740000	8080000	No change	0.517828	No change	0.306607
ENSGALG00000004294	10	7740000	8080000	No change	1.56577	No change	0.849634
ENSGALG00000041896	10	8120000	8360000	No change	0.33127	No change	0.330778
ENSGALG00000042476	10	8120000	8360000	No change	-0.717081	No change	0.497165
ENSGALG00000004347	10	8120000	8360000	No change	-1.49549	No change	0.437731
ENSGALG00000037336	10	8120000	8360000	No change	-0.350452	No change	0.951731
ENSGALG00000031853	10	8380000	8760000	Increased	0.391935	Decreased	-0.758364
ENSGALG00000004435	10	8380000	8760000	Increased	-0.645837	Decreased	-0.276276
ENSGALG00000035935	10	8380000	8760000	Increased	3.58297	Decreased	-2.68722
ENSGALG00000051831	10	8380000	8760000	Increased	-3.90835	Decreased	-1.00629
ENSGALG00000054678	10	8380000	8760000	Increased	-6.27916	Decreased	-1.68945
ENSGALG00000049218	10	8380000	8760000	Increased	-0.236619	Decreased	0.0749407
ENSGALG00000032858	10	8380000	8760000	Increased	0.599734	Decreased	-1.17611
ENSGALG00000037734	10	8380000	8760000	Increased	-1.13648	Decreased	-0.14555
ENSGALG00000004387	10	8380000	8760000	Increased	-1.02693	Decreased	0.575725
ENSGALG00000017370	10	8780000	9180000	No change	0.104279	Decreased	-0.418905
ENSGALG00000042839	10	8780000	9180000	No change	-0.22337	Decreased	-0.075635
ENSGALG00000038618	10	8780000	9180000	No change	-0.723097	Decreased	-0.180556
ENSGALG00000004696	10	9280000	9460000	Increased	0.0808051	No change	-0.917221
ENSGALG00000031448	10	9280000	9460000	Increased	0.537235	No change	2.52563
ENSGALG00000030871	10	9280000	9460000	Increased	0.653064	No change	-0.160092
ENSGALG00000039307	10	9280000	9460000	Increased	-1.56738	No change	0.0573351
ENSGALG00000033198	10	9280000	9460000	Increased	-5.34183	No change	6.93096
ENSGALG00000047289	10	9600000	9780000	No change	-3.05456	No change	3.01546
ENSGALG00000013294	10	9600000	9780000	No change	-12.1411	No change	9.25066
ENSGALG00000013293	10	9600000	9780000	No change	-2.22256	No change	0.332533
ENSGALG00000038266	10	9800000	10560000	No change	-1.33468	No change	2.45179
ENSGALG00000004885	10	9800000	10560000	No change	-0.0782184	No change	-0.870091
ENSGALG00000030542	10	9800000	10560000	No change	0.33523	No change	-1.54116
ENSGALG00000032546	10	9800000	10560000	No change	0.216278	No change	-0.852416
ENSGALG00000004945	10	9800000	10560000	No change	-1.86405	No change	3.00274
ENSGALG00000005011	10	10600000	11120000	Increased	-5.89545	No change	3.51831
ENSGALG00000052770	10	10600000	11120000	Increased	-2.53518	No change	2.63615
ENSGALG00000048828	10	10600000	11120000	Increased	-2.06573	No change	2.07457
ENSGALG00000052643	10	10600000	11120000	Increased	-4.09237	No change	9.46221
ENSGALG00000028158	10	10600000	11120000	Increased	-3.35495	No change	1.18446
ENSGALG00000041362	10	10600000	11120000	Increased	-1.30413	No change	0.543936
ENSGALG00000005673	10	10600000	11120000	Increased	0.615405	No change	-0.777778
ENSGALG00000048077	10	10600000	11120000	Increased	-6.06609	No change	4.47146
ENSGALG00000036201	10	10600000	11120000	Increased	0.572139	No change	0.608767
ENSGALG00000004960	10	10600000	11120000	Increased	-2.04829	No change	4.69701
ENSGALG00000000404	10	10600000	11120000	Increased	0.340656	No change	0.0181712
ENSGALG00000005682	10	10600000	11120000	Increased	-1.41805	No change	0.818151
ENSGALG00000006008	10	11300000	11680000	No change	-6.15006	No change	1.6491
ENSGALG00000006002	10	11300000	11680000	No change	-0.508124	No change	0.766098
ENSGALG00000005894	10	11300000	11680000	No change	0.607187	No change	0.136524
ENSGALG00000026607	10	11300000	11680000	No change	-0.000406537	No change	-1.48952
ENSGALG00000005992	10	11300000	11680000	No change	1.05527	No change	1.45483
ENSGALG00000023435	10	11300000	11680000	No change	-2.99329	No change	1.739
ENSGALG00000023436	10	11300000	11680000	No change	-0.321054	No change	1.66206
ENSGALG00000006020	10	11300000	11680000	No change	0.128732	No change	-0.493519
ENSGALG00000006027	10	11300000	11680000	No change	-1.285	No change	0.588383
ENSGALG00000006010	10	11300000	11680000	No change	0.696125	No change	-0.939577
ENSGALG00000023440	10	11300000	11680000	No change	-0.227653	No change	0.689049
ENSGALG00000006083	10	11720000	12100000	No change	-0.40089	No change	-2.56217
ENSGALG00000054145	10	11720000	12100000	No change	0.643463	No change	1.68056
ENSGALG00000047695	10	11720000	12100000	No change	1.25626	No change	1.45765
ENSGALG00000049798	10	11720000	12100000	No change	0.417658	No change	0.654855
ENSGALG00000006045	10	11720000	12100000	No change	-0.757127	No change	-1.22761
ENSGALG00000006041	10	11720000	12100000	No change	-8.34976	No change	2.88863
ENSGALG00000053663	10	11720000	12100000	No change	-1.1035	No change	1.12441
ENSGALG00000006104	10	11720000	12100000	No change	1.17471	No change	1.62664
ENSGALG00000006376	10	12120000	12600000	No change	-4.39767	No change	4.47083
ENSGALG00000032984	10	12120000	12600000	No change	0.0897945	No change	0.621954
ENSGALG00000006388	10	12120000	12600000	No change	-3.58774	No change	5.43435
ENSGALG00000021193	10	12120000	12600000	No change	-0.817249	No change	1.1908
ENSGALG00000006445	10	12680000	13060000	No change	-1.35455	No change	1.03518
ENSGALG00000006482	10	12680000	13060000	No change	-4.00131	No change	3.28749
ENSGALG00000021171	10	12680000	13060000	No change	-2.01825	No change	4.20528
ENSGALG00000006420	10	12680000	13060000	No change	0.114655	No change	0.230569
ENSGALG00000006413	10	12680000	13060000	No change	-3.16162	No change	4.38063
ENSGALG00000006534	10	13080000	13280000	No change	-0.850671	No change	0.271934
ENSGALG00000006611	10	13080000	13280000	No change	0.779831	No change	-0.0603771
ENSGALG00000006519	10	13080000	13280000	No change	-4.87271	No change	1.93492
ENSGALG00000006516	10	13080000	13280000	No change	-0.60184	No change	-0.24673
ENSGALG00000023395	10	13080000	13280000	No change	0.197273	No change	1.06818
ENSGALG00000040241	10	13620000	14360000	No change	-5.88577	No change	4.16392
ENSGALG00000006819	10	13620000	14360000	No change	0.278293	No change	0.0682094
ENSGALG00000006826	10	14380000	14640000	No change	0.691753	Increased	0.401874
ENSGALG00000006840	10	14380000	14640000	No change	-0.182849	Increased	1.33143
ENSGALG00000046779	10	14380000	14640000	No change	0.217078	Increased	1.03805
ENSGALG00000006871	10	14680000	15020000	No change	6.4265	No change	-4.7218
ENSGALG00000006882	10	14680000	15020000	No change	-0.182154	No change	-4.55579
ENSGALG00000006887	10	14680000	15020000	No change	2.04536	No change	-1.6513
ENSGALG00000039173	10	15080000	15400000	No change	0.761194	No change	0.436692
ENSGALG00000007000	10	15480000	17040000	No change	-0.155611	No change	0.539551
ENSGALG00000007012	10	15480000	17040000	No change	-1.46667	No change	-0.314339
ENSGALG00000040651	10	17080000	17320000	No change	2.21108	No change	-0.713169
ENSGALG00000007022	10	17080000	17320000	No change	1.73334	No change	-0.345299
ENSGALG00000007048	10	17080000	17320000	No change	0.803517	No change	-0.396189
ENSGALG00000007016	10	17080000	17320000	No change	1.00757	No change	1.10427
ENSGALG00000007112	10	17360000	17780000	No change	-0.540722	No change	0.846364
ENSGALG00000007092	10	17360000	17780000	No change	0.795157	No change	-0.730629
ENSGALG00000038688	10	17360000	17780000	No change	-5.73781	No change	1.02561
ENSGALG00000014624	10	17360000	17780000	No change	-0.90508	No change	1.5789
ENSGALG00000032366	10	17360000	17780000	No change	0.557729	No change	0.453419
ENSGALG00000007335	10	17800000	18460000	No change	-2.48646	No change	5.19088
ENSGALG00000007333	10	17800000	18460000	No change	-1.04269	No change	1.57205
ENSGALG00000030076	10	17800000	18460000	No change	-0.200268	No change	0.637737
ENSGALG00000033365	10	17800000	18460000	No change	-6.74795	No change	6.06976
ENSGALG00000007371	10	17800000	18460000	No change	-0.655333	No change	0.906776
ENSGALG00000007252	10	17800000	18460000	No change	-0.307272	No change	0.0394339
ENSGALG00000026468	10	17800000	18460000	No change	0.879548	No change	1.58727
ENSGALG00000021020	10	17800000	18460000	No change	-0.00608899	No change	1.11122
ENSGALG00000007289	10	17800000	18460000	No change	0.307092	No change	0.515209
ENSGALG00000007262	10	17800000	18460000	No change	0.206567	No change	-0.292781
ENSGALG00000007365	10	17800000	18460000	No change	1.81899	No change	-0.661071
ENSGALG00000007141	10	17800000	18460000	No change	-4.50498	No change	4.37619
ENSGALG00000007353	10	17800000	18460000	No change	-0.523061	No change	-0.0669446
ENSGALG00000007358	10	17800000	18460000	No change	-2.84365	No change	0.319942
ENSGALG00000007170	10	17800000	18460000	No change	-0.125897	No change	-0.346155
ENSGALG00000007410	10	17800000	18460000	No change	-1.24478	No change	1.08964
ENSGALG00000007349	10	17800000	18460000	No change	0.523106	No change	3.11323
ENSGALG00000007248	10	17800000	18460000	No change	0.569775	No change	1.78381
ENSGALG00000007162	10	17800000	18460000	No change	1.05776	No change	-0.743312
ENSGALG00000021027	10	17800000	18460000	No change	-0.255557	No change	0.509516
ENSGALG00000007615	10	18500000	18940000	No change	0.36959	No change	-0.509084
ENSGALG00000007687	10	18500000	18940000	No change	-0.704025	No change	-0.153409
ENSGALG00000041403	10	18500000	18940000	No change	-0.24499	No change	0.876965
ENSGALG00000007495	10	18500000	18940000	No change	-3.39314	No change	2.58761
ENSGALG00000007491	10	18500000	18940000	No change	0.000225926	No change	-0.522588
ENSGALG00000007631	10	18500000	18940000	No change	-3.51788	No change	2.31995
ENSGALG00000007643	10	18500000	18940000	No change	0.202953	No change	1.02226
ENSGALG00000007649	10	18500000	18940000	No change	-1.41287	No change	0.0290195
ENSGALG00000007930	10	18980000	19700000	No change	0.762774	No change	-0.578923
ENSGALG00000035701	10	18980000	19700000	No change	3.62786	No change	-2.19027
ENSGALG00000008054	10	18980000	19700000	No change	0.720729	No change	0.469566
ENSGALG00000008043	10	18980000	19700000	No change	-5.0852	No change	-2.75661
ENSGALG00000007970	10	18980000	19700000	No change	-0.544916	No change	1.51159
ENSGALG00000007979	10	18980000	19700000	No change	-2.52004	No change	2.85297
ENSGALG00000028141	10	18980000	19700000	No change	-0.344525	No change	0.217849
ENSGALG00000007981	10	18980000	19700000	No change	-0.982126	No change	-0.49752
ENSGALG00000025898	10	18980000	19700000	No change	-0.198344	No change	-0.696137
ENSGALG00000028906	10	18980000	19700000	No change	-0.0753997	No change	-0.334675
ENSGALG00000029521	10	18980000	19700000	No change	-2.5248	No change	-1.52952
ENSGALG00000045544	10	18980000	19700000	No change	-4.38712	No change	3.47385
ENSGALG00000008007	10	18980000	19700000	No change	-2.45201	No change	-1.22955
ENSGALG00000007909	10	18980000	19700000	No change	-1.99968	No change	0.365265
ENSGALG00000007887	10	18980000	19700000	No change	0.021118	No change	-0.520069
ENSGALG00000008180	10	19780000	20200000	No change	-1.76081	No change	0.552421
ENSGALG00000034100	10	19780000	20200000	No change	-1.38316	No change	0.80894
ENSGALG00000008164	10	19780000	20200000	No change	-0.462932	No change	-3.32646
ENSGALG00000008120	10	19780000	20200000	No change	-0.0207882	No change	0.770602
ENSGALG00000008146	10	19780000	20200000	No change	-0.370259	No change	-0.165718
ENSGALG00000026448	10	19780000	20200000	No change	-0.354476	No change	-0.672667
ENSGALG00000008272	10	20220000	21119840	No change	1.17632	No change	-0.720449
ENSGALG00000052203	10	20220000	21119840	No change	-2.81987	No change	2.30591
ENSGALG00000042201	10	20220000	21119840	No change	-0.678139	No change	0.231485
ENSGALG00000008275	10	20220000	21119840	No change	0	No change	3.01302
ENSGALG00000033557	10	20220000	21119840	No change	0.41698	No change	0.727126
ENSGALG00000008291	10	20220000	21119840	No change	-0.675967	No change	0.485907
ENSGALG00000045045	10	20220000	21119840	No change	0.536476	No change	-0.336671
ENSGALG00000008302	10	20220000	21119840	No change	0.786123	No change	-0.362175
ENSGALG00000036163	10	20220000	21119840	No change	0.970817	No change	-0.298201
ENSGALG00000008425	10	20220000	21119840	No change	-0.42647	No change	0.970855
ENSGALG00000008549	10	20220000	21119840	No change	-1.03114	No change	-0.180006
ENSGALG00000026467	10	20220000	21119840	No change	-1.13743	No change	4.56407
ENSGALG00000008297	10	20220000	21119840	No change	-1.69396	No change	2.19037
ENSGALG00000008348	10	20220000	21119840	No change	0.907854	No change	-1.72493
ENSGALG00000008340	10	20220000	21119840	No change	-4.5789	No change	7.08278
ENSGALG00000008341	10	20220000	21119840	No change	0.632654	No change	-0.572036
ENSGALG00000030162	10	20220000	21119840	No change	-0.290507	No change	1.37185
ENSGALG00000008199	10	20220000	21119840	No change	-0.04125	No change	0.800875
ENSGALG00000013916	10	20220000	21119840	No change	0.688506	No change	-1.25298
ENSGALG00000028295	10	20220000	21119840	No change	0.238782	No change	-0.577112
ENSGALG00000020921	10	20220000	21119840	No change	0.129158	No change	1.18089
ENSGALG00000029714	10	20220000	21119840	No change	-0.0680441	No change	-0.528191
ENSGALG00000008256	10	20220000	21119840	No change	-2.82112	No change	0.193746
ENSGALG00000044375	10	20220000	21119840	No change	0.194956	No change	-0.0785485
ENSGALG00000030576	10	20220000	21119840	No change	-3.69574	No change	8.02052
ENSGALG00000008352	10	20220000	21119840	No change	-0.65157	No change	3.57718
ENSGALG00000012836	10	20220000	21119840	No change	-4.90799	No change	0.663698
ENSGALG00000012833	10	20220000	21119840	No change	-0.159598	No change	-0.909776
ENSGALG00000020923	10	20220000	21119840	No change	-4.96163	No change	3.63797
ENSGALG00000053991	10	20220000	21119840	No change	0.268675	No change	-1.00394
ENSGALG00000027501	10	20220000	21119840	No change	-3.50234	No change	3.95907
ENSGALG00000033790	10	20220000	21119840	No change	0.347354	No change	-0.562884
ENSGALG00000008208	10	20220000	21119840	No change	-0.117251	No change	-1.07353
ENSGALG00000008385	10	20220000	21119840	No change	0.55114	No change	-1.13543
ENSGALG00000035465	10	20220000	21119840	No change	-2.51619	No change	1.5399
ENSGALG00000048349	10	20220000	21119840	No change	-4.89943	No change	0.647422
ENSGALG00000034434	10	20220000	21119840	No change	-0.824814	No change	-0.353262
ENSGALG00000042029	10	20220000	21119840	No change	-0.390319	No change	1.86513
ENSGALG00000008262	10	20220000	21119840	No change	-4.68735	No change	7.23259
ENSGALG00000030858	10	20220000	21119840	No change	-6.03879	No change	2.89142
ENSGALG00000047540	11	0	420000	Increased	1.21697	Decreased	-0.526652
ENSGALG00000041787	11	0	420000	Increased	-0.462536	Decreased	1.39082
ENSGALG00000033068	11	0	420000	Increased	0.0331949	Decreased	1.198
ENSGALG00000034950	11	0	420000	Increased	1.09419	Decreased	-0.528701
ENSGALG00000031718	11	0	420000	Increased	-0.634093	Decreased	0.512571
ENSGALG00000038865	11	0	420000	Increased	-0.681915	Decreased	-0.400508
ENSGALG00000043662	11	0	420000	Increased	3.09043	Decreased	0.525334
ENSGALG00000035575	11	0	420000	Increased	-0.119039	Decreased	-0.494999
ENSGALG00000052975	11	0	420000	Increased	1.80789	Decreased	1.46054
ENSGALG00000029324	11	0	420000	Increased	0.972796	Decreased	-0.173815
ENSGALG00000041475	11	0	420000	Increased	-1.81222	Decreased	1.97142
ENSGALG00000051766	11	0	420000	Increased	-4.72356	Decreased	7.8945
ENSGALG00000031209	11	0	420000	Increased	0.640997	Decreased	-0.989531
ENSGALG00000050882	11	0	420000	Increased	0.830088	Decreased	0.0562795
ENSGALG00000001214	11	440000	800000	No change	1.95389	No change	-1.96307
ENSGALG00000049157	11	440000	800000	No change	4.32558	No change	-3.27275
ENSGALG00000034373	11	440000	800000	No change	2.41174	No change	-1.26336
ENSGALG00000029268	11	440000	800000	No change	-0.739296	No change	-0.541854
ENSGALG00000001316	11	440000	800000	No change	-0.46178	No change	1.13364
ENSGALG00000001256	11	440000	800000	No change	-0.304994	No change	2.9554
ENSGALG00000035604	11	440000	800000	No change	0.875194	No change	-1.77698
ENSGALG00000000999	11	440000	800000	No change	1.22788	No change	-1.30266
ENSGALG00000044241	11	440000	800000	No change	3.78463	No change	1.25069
ENSGALG00000001220	11	440000	800000	No change	2.67646	No change	-1.1604
ENSGALG00000001350	11	440000	800000	No change	0.372019	No change	1.47008
ENSGALG00000030160	11	440000	800000	No change	2.72989	No change	-3.1363
ENSGALG00000037939	11	440000	800000	No change	3.38437	No change	-1.12192
ENSGALG00000024466	11	440000	800000	No change	-4.87583	No change	4.83855
ENSGALG00000001391	11	440000	800000	No change	-0.809246	No change	2.37223
ENSGALG00000001168	11	440000	800000	No change	-0.451082	No change	-0.331498
ENSGALG00000001184	11	440000	800000	No change	0.627014	No change	-1.44942
ENSGALG00000041143	11	440000	800000	No change	7.21544	No change	-2.54051
ENSGALG00000001234	11	440000	800000	No change	3.10535	No change	0.632952
ENSGALG00000049492	11	440000	800000	No change	-0.996489	No change	0.32076
ENSGALG00000042647	11	440000	800000	No change	6.69947	No change	-0.701136
ENSGALG00000043034	11	440000	800000	No change	4.94257	No change	-0.782064
ENSGALG00000001201	11	440000	800000	No change	1.14811	No change	-0.622954
ENSGALG00000001204	11	440000	800000	No change	-1.20528	No change	0.218187
ENSGALG00000038758	11	440000	800000	No change	1.38187	No change	-1.16637
ENSGALG00000029999	11	440000	800000	No change	2.55156	No change	-2.1049
ENSGALG00000026663	11	440000	800000	No change	-6.72356	No change	3.30525
ENSGALG00000001149	11	440000	800000	No change	5.07208	No change	-2.2377
ENSGALG00000021473	11	440000	800000	No change	-0.309628	No change	-0.341838
ENSGALG00000001824	11	820000	1440000	No change	-0.593195	Increased	0.325273
ENSGALG00000028928	11	820000	1440000	No change	1.8315	Increased	2.11846
ENSGALG00000002091	11	820000	1440000	No change	-1.00564	Increased	1.36698
ENSGALG00000002247	11	820000	1440000	No change	-0.00566605	Increased	-0.262138
ENSGALG00000002244	11	820000	1440000	No change	1.3751	Increased	-0.994977
ENSGALG00000049652	11	820000	1440000	No change	0.678989	Increased	2.01087
ENSGALG00000001965	11	820000	1440000	No change	0.71448	Increased	-0.317079
ENSGALG00000021442	11	820000	1440000	No change	2.358	Increased	0.696972
ENSGALG00000052887	11	820000	1440000	No change	-2.2997	Increased	4.54833
ENSGALG00000001779	11	820000	1440000	No change	0.489519	Increased	0.543964
ENSGALG00000040875	11	820000	1440000	No change	0.293274	Increased	-0.0861861
ENSGALG00000040878	11	820000	1440000	No change	2.25801	Increased	-1.35989
ENSGALG00000044087	11	820000	1440000	No change	2.13223	Increased	-1.19463
ENSGALG00000054926	11	820000	1440000	No change	-1.90426	Increased	3.48987
ENSGALG00000027183	11	820000	1440000	No change	3.75057	Increased	2.08214
ENSGALG00000048534	11	820000	1440000	No change	0.420006	Increased	-3.01026
ENSGALG00000001702	11	820000	1440000	No change	1.97658	Increased	0.0323251
ENSGALG00000026043	11	820000	1440000	No change	1.98502	Increased	-0.0603025
ENSGALG00000028326	11	820000	1440000	No change	9.89725	Increased	-3.06952
ENSGALG00000035368	11	820000	1440000	No change	3.10924	Increased	1.20363
ENSGALG00000050464	11	820000	1440000	No change	0.309665	Increased	-2.43228
ENSGALG00000002237	11	820000	1440000	No change	1.03244	Increased	-1.2855
ENSGALG00000001647	11	820000	1440000	No change	0.14524	Increased	-0.324917
ENSGALG00000030220	11	820000	1440000	No change	3.33572	Increased	0.174603
ENSGALG00000021451	11	820000	1440000	No change	-5.65693	Increased	8.55066
ENSGALG00000001602	11	820000	1440000	No change	-0.548115	Increased	-0.147011
ENSGALG00000053446	11	820000	1440000	No change	0	Increased	3.52175
ENSGALG00000001439	11	820000	1440000	No change	0.14155	Increased	0.635677
ENSGALG00000049254	11	820000	1440000	No change	0	Increased	0
ENSGALG00000028900	11	820000	1440000	No change	-3.6698	Increased	1.04597
ENSGALG00000050750	11	820000	1440000	No change	0.959687	Increased	1.72334
ENSGALG00000001722	11	820000	1440000	No change	0.521629	Increased	-0.213359
ENSGALG00000035945	11	820000	1440000	No change	0.984078	Increased	1.86605
ENSGALG00000001791	11	820000	1440000	No change	1.6734	Increased	-0.926134
ENSGALG00000030055	11	820000	1440000	No change	-0.544482	Increased	2.44582
ENSGALG00000001533	11	820000	1440000	No change	0.0604609	Increased	0.34428
ENSGALG00000007867	11	820000	1440000	No change	6.01604	Increased	-1.58489
ENSGALG00000001817	11	820000	1440000	No change	0.69613	Increased	-0.429456
ENSGALG00000002103	11	820000	1440000	No change	-1.69511	Increased	4.03605
ENSGALG00000002198	11	820000	1440000	No change	5.08117	Increased	-0.240828
ENSGALG00000023898	11	820000	1440000	No change	-3.12391	Increased	0.611787
ENSGALG00000002321	11	1460000	2140000	No change	0.296495	No change	-2.07861
ENSGALG00000026903	11	1460000	2140000	No change	0.181824	No change	-2.27379
ENSGALG00000044146	11	1460000	2140000	No change	-5.07582	No change	-0.932555
ENSGALG00000002356	11	1460000	2140000	No change	-0.431327	No change	0.480006
ENSGALG00000039818	11	1460000	2140000	No change	1.08786	No change	-0.993067
ENSGALG00000003010	11	1460000	2140000	No change	-1.70921	No change	0.0279403
ENSGALG00000002651	11	1460000	2140000	No change	-0.0950732	No change	-0.015012
ENSGALG00000036234	11	1460000	2140000	No change	-0.951546	No change	-2.99428
ENSGALG00000014616	11	1460000	2140000	No change	-4.19469	No change	9.16455
ENSGALG00000029017	11	1460000	2140000	No change	-0.0207388	No change	-0.596133
ENSGALG00000002603	11	1460000	2140000	No change	-0.162001	No change	-0.730469
ENSGALG00000002766	11	1460000	2140000	No change	4.39812	No change	-0.747862
ENSGALG00000002861	11	1460000	2140000	No change	0.756431	No change	-0.390076
ENSGALG00000002301	11	1460000	2140000	No change	-0.577223	No change	-0.336135
ENSGALG00000002467	11	1460000	2140000	No change	-0.574264	No change	1.4556
ENSGALG00000002853	11	1460000	2140000	No change	0.182256	No change	-1.63766
ENSGALG00000002458	11	1460000	2140000	No change	-1.65247	No change	-0.603166
ENSGALG00000047215	11	1460000	2140000	No change	-0.467358	No change	0.00864408
ENSGALG00000028466	11	1460000	2140000	No change	-5.67628	No change	3.56161
ENSGALG00000051002	11	1460000	2140000	No change	-0.435779	No change	-0.17809
ENSGALG00000002775	11	1460000	2140000	No change	-1.71503	No change	-1.22657
ENSGALG00000002798	11	1460000	2140000	No change	-0.467551	No change	0.233903
ENSGALG00000002313	11	1460000	2140000	No change	2.24421	No change	-0.778344
ENSGALG00000042415	11	1460000	2140000	No change	-0.466774	No change	1.34072
ENSGALG00000002407	11	1460000	2140000	No change	0.894843	No change	2.27132
ENSGALG00000028451	11	1460000	2140000	No change	-2.59498	No change	6.07234
ENSGALG00000042895	11	1460000	2140000	No change	3.51198	No change	-1.98362
ENSGALG00000000038	11	1460000	2140000	No change	9.49442	No change	-2.35734
ENSGALG00000002531	11	1460000	2140000	No change	-0.603581	No change	-0.196151
ENSGALG00000002690	11	1460000	2140000	No change	0.00219582	No change	-0.605367
ENSGALG00000046107	11	1460000	2140000	No change	-2.4746	No change	0
ENSGALG00000003163	11	2140000	2740000	No change	0.551529	No change	-0.634147
ENSGALG00000003169	11	2140000	2740000	No change	1.2192	No change	1.03013
ENSGALG00000003302	11	2140000	2740000	No change	-2.62015	No change	2.93089
ENSGALG00000003273	11	2140000	2740000	No change	-0.601372	No change	0.143281
ENSGALG00000003084	11	2140000	2740000	No change	-0.541162	No change	-0.704594
ENSGALG00000003201	11	2140000	2740000	No change	0.263643	No change	1.41791
ENSGALG00000003293	11	2140000	2740000	No change	0.56899	No change	-0.824882
ENSGALG00000003323	11	2140000	2740000	No change	-5.68201	No change	6.61006
ENSGALG00000044466	11	2140000	2740000	No change	-3.04599	No change	7.86681
ENSGALG00000003195	11	2140000	2740000	No change	0.867731	No change	0.965768
ENSGALG00000003107	11	2140000	2740000	No change	1.20769	No change	0.241451
ENSGALG00000003071	11	2140000	2740000	No change	0.00643122	No change	-0.687863
ENSGALG00000003258	11	2140000	2740000	No change	-2.39192	No change	2.51132
ENSGALG00000003224	11	2140000	2740000	No change	-0.0211466	No change	2.97366
ENSGALG00000021345	11	2140000	2740000	No change	-1.16196	No change	2.97899
ENSGALG00000003183	11	2140000	2740000	No change	0.0516824	No change	2.64089
ENSGALG00000003433	11	3280000	3800000	No change	-3.30695	Increased	6.08094
ENSGALG00000003574	11	3280000	3800000	No change	-1.07093	Increased	-0.852952
ENSGALG00000003560	11	3280000	3800000	No change	-3.73886	Increased	1.54205
ENSGALG00000003396	11	3280000	3800000	No change	1.29799	Increased	0.394295
ENSGALG00000034179	11	3280000	3800000	No change	-0.228068	Increased	0.111779
ENSGALG00000049257	11	3280000	3800000	No change	0.92661	Increased	0.726673
ENSGALG00000003580	11	3280000	3800000	No change	-5.30708	Increased	5.11152
ENSGALG00000048700	11	3280000	3800000	No change	0.320806	Increased	-0.412361
ENSGALG00000003425	11	3280000	3800000	No change	-4.17928	Increased	4.52003
ENSGALG00000048067	11	3280000	3800000	No change	-0.888358	Increased	-0.382466
ENSGALG00000003602	11	3820000	5020000	No change	-0.72628	No change	0.165056
ENSGALG00000003588	11	3820000	5020000	No change	-4.60079	No change	5.00549
ENSGALG00000033378	11	3820000	5020000	No change	-0.297822	No change	-0.0726171
ENSGALG00000042045	11	3820000	5020000	No change	-1.82807	No change	2.80231
ENSGALG00000041036	11	3820000	5020000	No change	-1.41558	No change	0.715557
ENSGALG00000048295	11	3820000	5020000	No change	-3.34076	No change	2.80287
ENSGALG00000003663	11	3820000	5020000	No change	0.766561	No change	0.741098
ENSGALG00000039178	11	5040000	5560000	No change	0.60559	No change	0.856889
ENSGALG00000034649	11	5040000	5560000	No change	-3.68786	No change	-0.88962
ENSGALG00000039238	11	5580000	6160000	No change	-2.87469	No change	3.09693
ENSGALG00000004528	11	8940000	9860000	No change	1.29354	No change	-2.35015
ENSGALG00000049455	11	8940000	9860000	No change	1.53877	No change	-2.52689
ENSGALG00000004532	11	8940000	9860000	No change	0.552757	No change	-0.448051
ENSGALG00000049995	11	8940000	9860000	No change	1.59896	No change	-1.75926
ENSGALG00000004648	11	8940000	9860000	No change	-0.41593	No change	-0.50542
ENSGALG00000004559	11	8940000	9860000	No change	1.90247	No change	-1.36481
ENSGALG00000004630	11	8940000	9860000	No change	1.38247	No change	-2.47301
ENSGALG00000039985	11	11520000	12140000	No change	1.34496	No change	-4.55808
ENSGALG00000032349	11	11520000	12140000	No change	-5.29588	No change	2.01421
ENSGALG00000052636	11	12600000	13760000	Increased	2.88927	Decreased	-2.78779
ENSGALG00000052818	11	12600000	13760000	Increased	2.34373	Decreased	-2.57133
ENSGALG00000049269	11	12600000	13760000	Increased	0	Decreased	0
ENSGALG00000005319	11	12600000	13760000	Increased	4.28349	Decreased	-1.68149
ENSGALG00000026258	11	14100000	14700000	No change	3.70626	No change	-0.309643
ENSGALG00000050479	11	14100000	14700000	No change	1.86321	No change	-0.698977
ENSGALG00000031983	11	15760000	16620000	No change	0.815052	No change	-0.0362224
ENSGALG00000005483	11	15760000	16620000	No change	-2.82348	No change	1.85154
ENSGALG00000005494	11	15760000	16620000	No change	0.162562	No change	-0.471196
ENSGALG00000005473	11	15760000	16620000	No change	-5.37631	No change	8.93645
ENSGALG00000005472	11	15760000	16620000	No change	-5.24104	No change	7.06938
ENSGALG00000005474	11	15760000	16620000	No change	-5.60584	No change	7.71984
ENSGALG00000039008	11	16640000	17060000	No change	-4.51205	No change	1.23727
ENSGALG00000005708	11	16640000	17060000	No change	1.27691	No change	-1.51545
ENSGALG00000042522	11	16640000	17060000	No change	0.0889226	No change	-0.179749
ENSGALG00000033137	11	16640000	17060000	No change	0.550912	No change	-0.67035
ENSGALG00000032143	11	16640000	17060000	No change	0.357965	No change	1.43244
ENSGALG00000005674	11	16640000	17060000	No change	-0.309737	No change	-0.503656
ENSGALG00000005651	11	16640000	17060000	No change	1.14871	No change	-1.94383
ENSGALG00000005503	11	16640000	17060000	No change	2.9113	No change	-5.24485
ENSGALG00000005502	11	16640000	17060000	No change	5.34585	No change	-3.33022
ENSGALG00000017644	11	16640000	17060000	No change	1.39138	No change	-2.66545
ENSGALG00000034111	11	17080000	17560000	No change	-4.01173	No change	-1.7552
ENSGALG00000033322	11	17080000	17560000	No change	-1.54961	No change	0.221245
ENSGALG00000054486	11	18000000	19080000	No change	0	No change	4.41309
ENSGALG00000052842	11	18000000	19080000	No change	1.44082	No change	0.185719
ENSGALG00000006242	11	18000000	19080000	No change	-6.31509	No change	0.0721692
ENSGALG00000049153	11	18000000	19080000	No change	-0.529085	No change	-0.227561
ENSGALG00000054988	11	18000000	19080000	No change	-5.49777	No change	0.0293976
ENSGALG00000032410	11	18000000	19080000	No change	-4.54562	No change	2.49164
ENSGALG00000006175	11	18000000	19080000	No change	0.320788	No change	0.273319
ENSGALG00000005872	11	18000000	19080000	No change	-0.695491	No change	2.16381
ENSGALG00000006179	11	18000000	19080000	No change	1.41146	No change	-0.812427
ENSGALG00000025712	11	18000000	19080000	No change	-0.12527	No change	-0.879253
ENSGALG00000028363	11	18000000	19080000	No change	0.628045	No change	-0.227152
ENSGALG00000040713	11	18000000	19080000	No change	0.00707153	No change	-0.369611
ENSGALG00000000657	11	18000000	19080000	No change	-0.86309	No change	-1.04839
ENSGALG00000000654	11	18000000	19080000	No change	0.22146	No change	-0.574639
ENSGALG00000035882	11	18000000	19080000	No change	0.179512	No change	-0.625948
ENSGALG00000000650	11	18000000	19080000	No change	-0.0920424	No change	-1.71946
ENSGALG00000026945	11	18000000	19080000	No change	-2.82249	No change	1.61921
ENSGALG00000000507	11	18000000	19080000	No change	-0.312014	No change	-0.223583
ENSGALG00000039673	11	18000000	19080000	No change	-0.353925	No change	-0.802598
ENSGALG00000000549	11	18000000	19080000	No change	-3.67678	No change	1.43798
ENSGALG00000000059	11	18000000	19080000	No change	-6.79464	No change	2.9558
ENSGALG00000013784	11	18000000	19080000	No change	-3.74485	No change	-0.000270821
ENSGALG00000007267	11	18000000	19080000	No change	1.02874	No change	-3.20495
ENSGALG00000049065	11	18000000	19080000	No change	-0.182689	No change	0.321328
ENSGALG00000030040	11	18000000	19080000	No change	-1.18504	No change	-0.611652
ENSGALG00000000608	11	18000000	19080000	No change	-5.0893	No change	2.57722
ENSGALG00000000660	11	18000000	19080000	No change	-0.334839	No change	-0.480373
ENSGALG00000000540	11	18000000	19080000	No change	-0.893744	No change	0.677227
ENSGALG00000006161	11	18000000	19080000	No change	0.555988	No change	-1.38046
ENSGALG00000023468	11	18000000	19080000	No change	0.140329	No change	0.359922
ENSGALG00000006144	11	18000000	19080000	No change	-0.68468	No change	-0.303412
ENSGALG00000031000	11	18000000	19080000	No change	-0.689839	No change	-0.285529
ENSGALG00000000513	11	18000000	19080000	No change	-0.212485	No change	0.168017
ENSGALG00000000516	11	18000000	19080000	No change	-6.68908	No change	2.5297
ENSGALG00000000129	11	18000000	19080000	No change	-0.417672	No change	-0.559954
ENSGALG00000007272	11	18000000	19080000	No change	0.85914	No change	-0.307431
ENSGALG00000000638	11	18000000	19080000	No change	-0.241976	No change	-0.774391
ENSGALG00000000632	11	18000000	19080000	No change	-4.88191	No change	-0.311506
ENSGALG00000027482	11	18000000	19080000	No change	0.0417012	No change	-0.988012
ENSGALG00000047024	11	18000000	19080000	No change	-2.30893	No change	5.6007
ENSGALG00000029367	11	18000000	19080000	No change	1.34202	No change	0.385704
ENSGALG00000023472	11	18000000	19080000	No change	-3.82872	No change	3.51869
ENSGALG00000005855	11	18000000	19080000	No change	0.861377	No change	1.68016
ENSGALG00000006250	11	18000000	19080000	No change	-0.319224	No change	-0.918802
ENSGALG00000028465	11	18000000	19080000	No change	1.36377	No change	0.818735
ENSGALG00000039300	11	18000000	19080000	No change	0.41484	No change	0.926957
ENSGALG00000000699	11	18000000	19080000	No change	-0.851873	No change	-0.170234
ENSGALG00000000693	11	18000000	19080000	No change	-0.738178	No change	-0.51307
ENSGALG00000000521	11	18000000	19080000	No change	-2.06299	No change	4.7306
ENSGALG00000046674	11	18000000	19080000	No change	0.465232	No change	-0.826529
ENSGALG00000000528	11	18000000	19080000	No change	-2.43215	No change	1.26736
ENSGALG00000006118	11	18000000	19080000	No change	0.0566381	No change	-0.381777
ENSGALG00000000630	11	18000000	19080000	No change	0.4734	No change	0.0289668
ENSGALG00000043126	11	18000000	19080000	No change	0.661787	No change	-1.29102
ENSGALG00000028253	11	19100000	20200042	No change	0.185726	No change	-0.038408
ENSGALG00000000802	11	19100000	20200042	No change	-2.13098	No change	0.704048
ENSGALG00000000848	11	19100000	20200042	No change	-0.616525	No change	-0.303017
ENSGALG00000000893	11	19100000	20200042	No change	-6.36988	No change	1.98274
ENSGALG00000000817	11	19100000	20200042	No change	-0.817766	No change	1.12773
ENSGALG00000003208	11	19100000	20200042	No change	0.894911	No change	-0.678351
ENSGALG00000000875	11	19100000	20200042	No change	-1.25174	No change	0.0975805
ENSGALG00000000787	11	19100000	20200042	No change	0.487653	No change	-0.32342
ENSGALG00000003219	11	19100000	20200042	No change	-0.902377	No change	0.406838
ENSGALG00000000908	11	19100000	20200042	No change	-0.869563	No change	0.726575
ENSGALG00000000907	11	19100000	20200042	No change	0.00295303	No change	-0.359018
ENSGALG00000000903	11	19100000	20200042	No change	0.0837432	No change	-0.701465
ENSGALG00000000901	11	19100000	20200042	No change	-8.71647	No change	3.05727
ENSGALG00000000811	11	19100000	20200042	No change	0.138755	No change	-0.111021
ENSGALG00000000713	11	19100000	20200042	No change	1.57445	No change	-0.112264
ENSGALG00000000913	11	19100000	20200042	No change	1.67522	No change	-0.696435
ENSGALG00000029624	1	0	300000	No change	-0.564065	No change	0.0421553
ENSGALG00000054818	1	0	300000	No change	2.1216	No change	0.789381
ENSGALG00000051297	1	0	300000	No change	0.721713	No change	0.706221
ENSGALG00000048560	1	0	300000	No change	0.70992	No change	0.621461
ENSGALG00000046962	1	0	300000	No change	-1.75733	No change	2.96899
ENSGALG00000053455	1	0	300000	No change	2.50617	No change	-1.97728
ENSGALG00000050833	1	0	300000	No change	-0.773565	No change	0.515018
ENSGALG00000048857	1	0	300000	No change	0.0409735	No change	0.0335618
ENSGALG00000038527	1	0	300000	No change	-1.20873	No change	0.340269
ENSGALG00000042611	1	0	300000	No change	1.65005	No change	-0.56706
ENSGALG00000050315	1	0	300000	No change	-0.188827	No change	0.0206998
ENSGALG00000051677	1	0	300000	No change	2.2802	No change	0.0555295
ENSGALG00000053510	1	0	300000	No change	0.540476	No change	0.429414
ENSGALG00000042023	1	0	300000	No change	-0.115014	No change	0.877808
ENSGALG00000045540	1	0	300000	No change	1.29531	No change	0.364376
ENSGALG00000054904	1	340000	740000	No change	1.24132	No change	0.553755
ENSGALG00000035824	1	340000	740000	No change	-0.304443	No change	-0.330178
ENSGALG00000047768	1	340000	740000	No change	0.164393	No change	1.86887
ENSGALG00000053146	1	340000	740000	No change	0	No change	0
ENSGALG00000034366	1	340000	740000	No change	-2.12245	No change	1.09608
ENSGALG00000051055	1	340000	740000	No change	1.26049	No change	0.641602
ENSGALG00000032458	1	340000	740000	No change	-0.996263	No change	0.688804
ENSGALG00000052929	1	340000	740000	No change	1.72549	No change	0.379263
ENSGALG00000038044	1	340000	740000	No change	-0.622354	No change	0.235916
ENSGALG00000039682	1	340000	740000	No change	-1.69717	No change	4.64891
ENSGALG00000047166	1	800000	960000	No change	-0.527788	No change	-0.0769007
ENSGALG00000053846	1	800000	960000	No change	1.8393	No change	0.933709
ENSGALG00000054512	1	800000	960000	No change	-0.0784104	No change	2.39515
ENSGALG00000048059	1	800000	960000	No change	2.40153	No change	0.54629
ENSGALG00000050267	1	800000	960000	No change	1.54797	No change	-0.506799
ENSGALG00000048258	1	800000	960000	No change	-0.516091	No change	2.30216
ENSGALG00000054163	1	800000	960000	No change	-2.26035	No change	3.04893
ENSGALG00000008111	1	1000000	1880000	No change	-0.147733	No change	0.402086
ENSGALG00000043476	1	1000000	1880000	No change	-0.14309	No change	-0.417363
ENSGALG00000036140	1	1000000	1880000	No change	-8.25732	No change	1.23797
ENSGALG00000027296	1	1000000	1880000	No change	-1.72634	No change	1.15414
ENSGALG00000029341	1	1000000	1880000	No change	0.868253	No change	0.404343
ENSGALG00000008424	1	1000000	1880000	No change	-1.46142	No change	0.888135
ENSGALG00000032978	1	1000000	1880000	No change	0	No change	0
ENSGALG00000008437	1	1000000	1880000	No change	1.35323	No change	-0.562808
ENSGALG00000036114	1	1000000	1880000	No change	1.2394	No change	-0.704266
ENSGALG00000008401	1	1000000	1880000	No change	-0.883545	No change	-0.27029
ENSGALG00000008087	1	1000000	1880000	No change	0	No change	2.56333
ENSGALG00000038520	1	1000000	1880000	No change	0.550039	No change	-4.4546
ENSGALG00000047596	1	1000000	1880000	No change	-0.893622	No change	-0.700718
ENSGALG00000040060	1	1000000	1880000	No change	-0.2688	No change	1.73034
ENSGALG00000046885	1	1000000	1880000	No change	0.364723	No change	-0.419362
ENSGALG00000039420	1	1000000	1880000	No change	0.214875	No change	-0.462305
ENSGALG00000008048	1	1000000	1880000	No change	0.569094	No change	-0.0346211
ENSGALG00000054297	1	1000000	1880000	No change	0.871002	No change	-0.0598533
ENSGALG00000055101	1	1000000	1880000	No change	-0.425443	No change	0.487493
ENSGALG00000041528	1	1000000	1880000	No change	0.937818	No change	-1.68113
ENSGALG00000008036	1	1000000	1880000	No change	0.0430898	No change	-0.435641
ENSGALG00000008144	1	1000000	1880000	No change	0.0509693	No change	-0.534913
ENSGALG00000033149	1	1000000	1880000	No change	0.106704	No change	-0.472777
ENSGALG00000043771	1	1000000	1880000	No change	0.0266776	No change	0.0773773
ENSGALG00000043178	1	1000000	1880000	No change	0.33207	No change	0.00366649
ENSGALG00000008444	1	1000000	1880000	No change	-5.74	No change	-1.41711
ENSGALG00000039982	1	1000000	1880000	No change	-2.72709	No change	5.07648
ENSGALG00000032868	1	1000000	1880000	No change	0.942747	No change	-1.08989
ENSGALG00000008013	1	1000000	1880000	No change	1.02457	No change	-0.638504
ENSGALG00000008162	1	1000000	1880000	No change	0.885451	No change	-0.829314
ENSGALG00000008168	1	1000000	1880000	No change	-1.89551	No change	0.130296
ENSGALG00000008169	1	1000000	1880000	No change	-0.549969	No change	-0.283035
ENSGALG00000054793	1	1000000	1880000	No change	-0.819059	No change	-1.71956
ENSGALG00000008003	1	1000000	1880000	No change	0.030948	No change	-0.926826
ENSGALG00000031975	1	1000000	1880000	No change	0.851554	No change	0.163088
ENSGALG00000041965	1	1000000	1880000	No change	-1.653	No change	5.55181
ENSGALG00000047026	1	1000000	1880000	No change	-5.35477	No change	-1.37183
ENSGALG00000008103	1	1000000	1880000	No change	-2.03612	No change	-0.0171664
ENSGALG00000006489	1	1900000	3640000	No change	0.0566448	No change	-0.471999
ENSGALG00000038187	1	1900000	3640000	No change	0.136095	No change	-1.533
ENSGALG00000047442	1	1900000	3640000	No change	-0.0936617	No change	-0.886499
ENSGALG00000008477	1	1900000	3640000	No change	-0.0715134	No change	0.0321883
ENSGALG00000006473	1	1900000	3640000	No change	4.56149	No change	-3.33022
ENSGALG00000037842	1	1900000	3640000	No change	-0.891336	No change	2.00653
ENSGALG00000040369	1	3700000	4240000	No change	2.50061	No change	-1.70687
ENSGALG00000042471	1	3700000	4240000	No change	-2.03766	No change	4.55758
ENSGALG00000052368	1	3700000	4240000	No change	1.07452	No change	0.961635
ENSGALG00000006332	1	3700000	4240000	No change	0.111887	No change	-0.46396
ENSGALG00000041978	1	3700000	4240000	No change	-2.84671	No change	5.52165
ENSGALG00000006356	1	3700000	4240000	No change	-0.780377	No change	0.118814
ENSGALG00000009279	1	4340000	4660000	No change	0.331657	No change	-0.045368
ENSGALG00000048616	1	4340000	4660000	No change	0	No change	0
ENSGALG00000006753	1	4740000	5580000	No change	0.371359	No change	-1.02604
ENSGALG00000006833	1	4740000	5580000	No change	-0.559392	No change	0.515939
ENSGALG00000006731	1	4740000	5580000	No change	0.322244	No change	-0.209329
ENSGALG00000030702	1	4740000	5580000	No change	0.04892	No change	0.063704
ENSGALG00000006891	1	4740000	5580000	No change	-7.72959	No change	3.34193
ENSGALG00000029270	1	4740000	5580000	No change	-0.0321408	No change	0.845956
ENSGALG00000035563	1	5580000	6700000	No change	1.95945	No change	-1.09084
ENSGALG00000006690	1	5580000	6700000	No change	0.518761	No change	-1.32359
ENSGALG00000034590	1	5580000	6700000	No change	2.12882	No change	-1.73868
ENSGALG00000013738	1	6860000	7240000	No change	-0.608901	No change	-0.263095
ENSGALG00000030140	1	6860000	7240000	No change	-7.64423	No change	9.40582
ENSGALG00000014038	1	6860000	7240000	No change	0.381643	No change	-1.32792
ENSGALG00000033051	1	6860000	7240000	No change	-0.555355	No change	2.69158
ENSGALG00000035201	1	7380000	7980000	No change	-1.3845	No change	0.220164
ENSGALG00000050213	1	7380000	7980000	No change	1.39972	No change	-3.25674
ENSGALG00000034992	1	7380000	7980000	No change	1.37698	No change	-3.07484
ENSGALG00000043593	1	7380000	7980000	No change	-0.00745369	No change	-0.455585
ENSGALG00000033226	1	7380000	7980000	No change	-1.80724	No change	3.19329
ENSGALG00000006576	1	8040000	8580000	No change	-1.72079	No change	2.96804
ENSGALG00000030844	1	8040000	8580000	No change	-0.158603	No change	0.908592
ENSGALG00000030324	1	8040000	8580000	No change	4.90174	No change	0.158506
ENSGALG00000006563	1	8600000	8960000	No change	-0.315536	No change	0.909033
ENSGALG00000006560	1	8980000	9560000	No change	2.07252	No change	-1.55841
ENSGALG00000038225	1	9580000	9780000	No change	0.712019	No change	-4.28878
ENSGALG00000039659	1	9800000	10220000	No change	-4.8995	No change	4.66722
ENSGALG00000037435	1	9800000	10220000	No change	-5.34386	No change	0.617305
ENSGALG00000049217	1	9800000	10220000	No change	1.01443	No change	1.32977
ENSGALG00000008486	1	10240000	10660000	No change	1.56601	No change	1.51147
ENSGALG00000033974	1	10700000	10960000	No change	2.00794	No change	3.83232
ENSGALG00000052917	1	10700000	10960000	No change	-1.43917	No change	3.28798
ENSGALG00000050082	1	10700000	10960000	No change	0.179088	No change	1.71187
ENSGALG00000008439	1	10980000	11380000	No change	-5.47782	No change	5.74217
ENSGALG00000040444	1	10980000	11380000	No change	3.14742	No change	-1.16375
ENSGALG00000008382	1	11440000	11580000	No change	-0.367547	No change	1.10682
ENSGALG00000038834	1	11580000	12000000	No change	-0.647372	No change	0.791794
ENSGALG00000008298	1	12600000	13060000	No change	-5.57948	No change	8.62419
ENSGALG00000008288	1	12600000	13060000	No change	1.14996	No change	0.23731
ENSGALG00000045817	1	12600000	13060000	No change	1.26122	No change	0.980727
ENSGALG00000046379	1	12600000	13060000	No change	2.24771	No change	-0.954988
ENSGALG00000051957	1	12600000	13060000	No change	0.509431	No change	1.29282
ENSGALG00000050444	1	12600000	13060000	No change	1.97945	No change	-1.37222
ENSGALG00000053565	1	12600000	13060000	No change	-1.36586	No change	2.86625
ENSGALG00000008328	1	12600000	13060000	No change	0.699677	No change	0.308481
ENSGALG00000008330	1	12600000	13060000	No change	-0.336218	No change	-0.100234
ENSGALG00000008335	1	12600000	13060000	No change	-1.14438	No change	2.01049
ENSGALG00000008309	1	12600000	13060000	No change	0.955896	No change	-0.233176
ENSGALG00000008306	1	12600000	13060000	No change	5.166	No change	-2.78773
ENSGALG00000008301	1	12600000	13060000	No change	1.37785	No change	0.316008
ENSGALG00000008312	1	12600000	13060000	No change	1.7402	No change	-0.738355
ENSGALG00000008193	1	13160000	13860000	No change	1.16131	Decreased	2.16491
ENSGALG00000043367	1	13160000	13860000	No change	1.4511	Decreased	-2.67102
ENSGALG00000008222	1	13160000	13860000	No change	0.586545	Decreased	0.733525
ENSGALG00000008175	1	13160000	13860000	No change	-0.795133	Decreased	-1.63753
ENSGALG00000008115	1	13920000	14340000	No change	0.429009	No change	1.35686
ENSGALG00000008123	1	13920000	14340000	No change	0.0154471	No change	-0.879085
ENSGALG00000008132	1	13920000	14340000	No change	-0.103829	No change	0.336036
ENSGALG00000045949	1	13920000	14340000	No change	0.355141	No change	1.1065
ENSGALG00000054032	1	13920000	14340000	No change	-0.933858	No change	3.06851
ENSGALG00000052028	1	13920000	14340000	No change	-0.542037	No change	2.85722
ENSGALG00000008154	1	13920000	14340000	No change	0.0328086	No change	-0.5019
ENSGALG00000029006	1	13920000	14340000	No change	-9.13074	No change	2.13504
ENSGALG00000007959	1	14440000	15000000	No change	-1.8778	No change	10.9596
ENSGALG00000008009	1	14440000	15000000	No change	0.0734763	No change	0.780227
ENSGALG00000007998	1	14440000	15000000	No change	-1.8517	No change	4.81606
ENSGALG00000038981	1	14440000	15000000	No change	0.304689	No change	0.523648
ENSGALG00000008081	1	14440000	15000000	No change	0.305715	No change	-0.39961
ENSGALG00000008050	1	14440000	15000000	No change	0.605402	No change	0.465136
ENSGALG00000042764	1	14440000	15000000	No change	0.89774	No change	0.121399
ENSGALG00000008032	1	14440000	15000000	No change	-0.637078	No change	0.309452
ENSGALG00000008060	1	14440000	15000000	No change	-1.72937	No change	2.64592
ENSGALG00000007931	1	14440000	15000000	No change	0.288647	No change	-1.15563
ENSGALG00000023661	1	14440000	15000000	No change	-0.171217	No change	0.37924
ENSGALG00000007183	1	15020000	15140000	No change	0.21473	No change	-0.654292
ENSGALG00000007917	1	15020000	15140000	No change	-0.16117	No change	0.684034
ENSGALG00000007025	1	15420000	15840000	No change	-3.86903	No change	2.6604
ENSGALG00000043872	1	15420000	15840000	No change	1.71172	No change	-1.33336
ENSGALG00000004897	1	15420000	15840000	No change	-5.9037	No change	0.302925
ENSGALG00000013018	1	15420000	15840000	No change	-0.660451	No change	-0.796006
ENSGALG00000007098	1	15420000	15840000	No change	-2.53916	No change	0.99494
ENSGALG00000040272	1	15420000	15840000	No change	-0.505541	No change	-0.71112
ENSGALG00000031922	1	15840000	16160000	No change	0.55438	No change	-0.710458
ENSGALG00000054287	1	15840000	16160000	No change	1.50754	No change	-1.02331
ENSGALG00000034274	1	15840000	16160000	No change	1.81207	No change	-0.643919
ENSGALG00000043058	1	16180000	17300000	No change	1.11767	No change	-0.105132
ENSGALG00000048222	1	16180000	17300000	No change	0	No change	0
ENSGALG00000023584	1	16180000	17300000	No change	0.957038	No change	0.164222
ENSGALG00000052402	1	16180000	17300000	No change	-0.0657164	No change	0.189061
ENSGALG00000048109	1	16180000	17300000	No change	1.31537	No change	2.18453
ENSGALG00000019397	1	16180000	17300000	No change	1.91475	No change	1.63858
ENSGALG00000032659	1	17700000	19040000	No change	0.485516	No change	-0.334846
ENSGALG00000029379	1	17700000	19040000	No change	0.74027	No change	-0.169975
ENSGALG00000023576	1	19060000	20220000	No change	2.38292	No change	0.795391
ENSGALG00000033664	1	20220000	20360000	No change	-2.59029	No change	1.33052
ENSGALG00000040038	1	20220000	20360000	No change	-3.40876	No change	1.58904
ENSGALG00000000003	1	20220000	20360000	No change	2.04688	No change	-0.979183
ENSGALG00000008554	1	20220000	20360000	No change	-4.20755	No change	4.46121
ENSGALG00000040023	1	20520000	20960000	No change	-0.882613	Increased	2.35765
ENSGALG00000039861	1	20520000	20960000	No change	0.457812	Increased	0.201176
ENSGALG00000019384	1	20520000	20960000	No change	-5.02101	Increased	5.73565
ENSGALG00000008740	1	21020000	21900000	No change	-0.909152	No change	0.1464
ENSGALG00000049783	1	21020000	21900000	No change	-0.722562	No change	1.01629
ENSGALG00000039403	1	21020000	21900000	No change	0.0939167	No change	0.96332
ENSGALG00000033997	1	21020000	21900000	No change	-0.232318	No change	0.587563
ENSGALG00000008776	1	21940000	22420000	No change	0.231825	No change	2.69867
ENSGALG00000031527	1	21940000	22420000	No change	-0.0141978	No change	1.33174
ENSGALG00000008797	1	21940000	22420000	No change	-0.672461	No change	0.289008
ENSGALG00000040954	1	21940000	22420000	No change	-1.12861	No change	0.559106
ENSGALG00000008761	1	21940000	22420000	No change	-1.6711	No change	1.99068
ENSGALG00000008926	1	22440000	22860000	No change	-2.94347	No change	1.38006
ENSGALG00000008874	1	22440000	22860000	No change	-0.885117	No change	-0.0890744
ENSGALG00000008836	1	22440000	22860000	No change	1.97855	No change	-1.61869
ENSGALG00000008821	1	22440000	22860000	No change	0.468409	No change	-1.24726
ENSGALG00000008823	1	22440000	22860000	No change	-1.99005	No change	2.03058
ENSGALG00000008814	1	22440000	22860000	No change	-1.8676	No change	1.25091
ENSGALG00000028069	1	23080000	23580000	No change	2.51975	No change	-2.4001
ENSGALG00000040114	1	23080000	23580000	No change	0.320493	No change	5.8553
ENSGALG00000009002	1	23080000	23580000	No change	-1.28903	No change	0.259892
ENSGALG00000008975	1	23080000	23580000	No change	1.03954	No change	-0.669856
ENSGALG00000009066	1	23620000	24420000	No change	-2.98963	No change	0.967886
ENSGALG00000034574	1	24480000	24820000	Increased	1.18808	No change	-1.82383
ENSGALG00000009110	1	24480000	24820000	Increased	-0.130276	No change	-0.555634
ENSGALG00000009134	1	24480000	24820000	Increased	2.67646	No change	2.75155
ENSGALG00000032986	1	24480000	24820000	Increased	6.57847	No change	-1.76927
ENSGALG00000036883	1	24860000	25380000	No change	-2.41558	No change	2.31514
ENSGALG00000037206	1	24860000	25380000	No change	-1.11105	No change	0.0248495
ENSGALG00000048658	1	24860000	25380000	No change	1.1371	No change	-0.693379
ENSGALG00000043437	1	24860000	25380000	No change	0.608338	No change	0.129138
ENSGALG00000033295	1	24860000	25380000	No change	3.31213	No change	3.41312
ENSGALG00000031934	1	24860000	25380000	No change	-1.78441	No change	1.4679
ENSGALG00000040557	1	24860000	25380000	No change	-4.34865	No change	6.38461
ENSGALG00000043287	1	24860000	25380000	No change	2.84904	No change	4.93506
ENSGALG00000009424	1	25440000	26560000	No change	-1.55455	No change	-0.397332
ENSGALG00000009435	1	25440000	26560000	No change	-1.11178	No change	0
ENSGALG00000053114	1	25440000	26560000	No change	-1.5824	No change	-0.491693
ENSGALG00000026838	1	25440000	26560000	No change	2.51161	No change	0.340914
ENSGALG00000009439	1	26600000	27020000	No change	-1.95057	No change	3.83547
ENSGALG00000009440	1	26600000	27020000	No change	-0.320369	No change	1.65057
ENSGALG00000009443	1	26600000	27020000	No change	0.217609	No change	-0.348745
ENSGALG00000009448	1	27040000	27400000	No change	-1.25721	No change	1.09641
ENSGALG00000009446	1	27040000	27400000	No change	-2.77486	No change	5.99497
ENSGALG00000009454	1	27040000	27400000	No change	-1.21122	No change	-0.477339
ENSGALG00000009480	1	27040000	27400000	No change	0.487284	No change	-0.794641
ENSGALG00000052984	1	27440000	28560000	No change	-1.86829	No change	1.69654
ENSGALG00000009488	1	27440000	28560000	No change	4.56856	No change	-0.271847
ENSGALG00000009514	1	28580000	28820000	No change	-2.25372	No change	3.96653
ENSGALG00000009505	1	28580000	28820000	No change	0.210977	No change	1.47343
ENSGALG00000009497	1	28580000	28820000	No change	0	No change	0
ENSGALG00000053908	1	28860000	29100000	No change	-0.40842	No change	1.24778
ENSGALG00000009523	1	28860000	29100000	No change	6.38338	No change	0.339336
ENSGALG00000009530	1	29120000	29620000	Increased	5.03428	Decreased	-3.74276
ENSGALG00000009556	1	29640000	30100000	No change	-2.28593	Decreased	1.2836
ENSGALG00000009540	1	29640000	30100000	No change	0.764528	Decreased	0.483438
ENSGALG00000009544	1	29640000	30100000	No change	0.17086	Decreased	0.0177987
ENSGALG00000009547	1	29640000	30100000	No change	0.319495	Decreased	0.112705
ENSGALG00000009604	1	30260000	30700000	No change	-1.91715	No change	-1.71868
ENSGALG00000009603	1	30260000	30700000	No change	-2.78684	No change	-0.849939
ENSGALG00000009601	1	30260000	30700000	No change	2.13051	No change	-2.19306
ENSGALG00000053883	1	30260000	30700000	No change	-2.17252	No change	2.49562
ENSGALG00000009730	1	31020000	31300000	Increased	-5.20091	No change	5.83127
ENSGALG00000008497	1	31020000	31300000	Increased	1.7944	No change	1.82663
ENSGALG00000009698	1	31020000	31300000	Increased	3.45966	No change	1.11884
ENSGALG00000009739	1	31320000	31560000	No change	9.37279	No change	-3.08346
ENSGALG00000050139	1	31640000	33020000	No change	-2.79873	No change	-2.02929
ENSGALG00000019361	1	31640000	33020000	No change	0.259328	No change	1.75825
ENSGALG00000049735	1	31640000	33020000	No change	-1.87051	No change	1.47959
ENSGALG00000049710	1	31640000	33020000	No change	-2.57262	No change	-0.242692
ENSGALG00000052108	1	31640000	33020000	No change	1.1665	No change	0.564297
ENSGALG00000009755	1	31640000	33020000	No change	-1.64451	No change	2.14509
ENSGALG00000009759	1	31640000	33020000	No change	1.00647	No change	-0.467537
ENSGALG00000040567	1	33040000	33520000	No change	-5.33902	No change	2.21268
ENSGALG00000009805	1	33040000	33520000	No change	-4.2016	No change	0.60914
ENSGALG00000009815	1	33040000	33520000	No change	0.220847	No change	0.281563
ENSGALG00000009795	1	33040000	33520000	No change	0.13483	No change	0.175866
ENSGALG00000049865	1	33540000	33740000	Decreased	1.65416	No change	-0.707381
ENSGALG00000009825	1	33540000	33740000	Decreased	0.645982	No change	-1.66096
ENSGALG00000027682	1	33540000	33740000	Decreased	0.123317	No change	-0.189936
ENSGALG00000009835	1	33540000	33740000	Decreased	0.272636	No change	-0.435994
ENSGALG00000019358	1	33780000	34500000	Decreased	0.407569	No change	-0.314716
ENSGALG00000009873	1	33780000	34500000	Decreased	0.456064	No change	-0.555104
ENSGALG00000009875	1	33780000	34500000	Decreased	-0.713501	No change	2.7362
ENSGALG00000009879	1	33780000	34500000	Decreased	1.64684	No change	-1.47546
ENSGALG00000009842	1	33780000	34500000	Decreased	2.59925	No change	-0.716191
ENSGALG00000009859	1	33780000	34500000	Decreased	1.5071	No change	-3.27584
ENSGALG00000009856	1	33780000	34500000	Decreased	1.60742	No change	-2.54383
ENSGALG00000026661	1	33780000	34500000	Decreased	2.54679	No change	0.377158
ENSGALG00000039209	1	33780000	34500000	Decreased	0.465158	No change	-3.68123
ENSGALG00000033879	1	34500000	34920000	No change	-0.364598	No change	0.55975
ENSGALG00000009885	1	34500000	34920000	No change	0.502813	No change	1.8258
ENSGALG00000009895	1	34500000	34920000	No change	-1.6005	No change	1.74793
ENSGALG00000009901	1	34940000	35140000	No change	-0.216442	No change	0.0619051
ENSGALG00000019355	1	35160000	35520000	No change	0.122347	Increased	0.213147
ENSGALG00000009903	1	35160000	35520000	No change	-2.94727	Increased	4.40124
ENSGALG00000009905	1	35160000	35520000	No change	0.398084	Increased	0.639058
ENSGALG00000009904	1	35160000	35520000	No change	-1.72776	Increased	1.71848
ENSGALG00000009934	1	35160000	35520000	No change	-0.436756	Increased	-0.846127
ENSGALG00000009927	1	35160000	35520000	No change	0.647736	Increased	-0.205265
ENSGALG00000009945	1	35160000	35520000	No change	-3.60278	Increased	1.76562
ENSGALG00000009940	1	35160000	35520000	No change	-0.982844	Increased	0.977897
ENSGALG00000009942	1	35160000	35520000	No change	0.425427	Increased	0.907705
ENSGALG00000010190	1	35720000	36600000	Increased	0.51538	Decreased	-0.0894692
ENSGALG00000010177	1	35720000	36600000	Increased	0.350819	Decreased	1.07304
ENSGALG00000010183	1	35720000	36600000	Increased	-0.396244	Decreased	-0.361157
ENSGALG00000010163	1	35720000	36600000	Increased	-0.709105	Decreased	-1.54686
ENSGALG00000019352	1	35720000	36600000	Increased	1.6918	Decreased	-0.062765
ENSGALG00000010152	1	35720000	36600000	Increased	-4.30896	Decreased	5.75873
ENSGALG00000041783	1	35720000	36600000	Increased	0.842456	Decreased	-1.59722
ENSGALG00000010042	1	35720000	36600000	Increased	-0.0087793	Decreased	0.1553
ENSGALG00000010044	1	35720000	36600000	Increased	0.300029	Decreased	-1.55784
ENSGALG00000010049	1	35720000	36600000	Increased	-1.759	Decreased	-5.1688
ENSGALG00000040855	1	35720000	36600000	Increased	-5.94902	Decreased	1.71105
ENSGALG00000010200	1	36620000	37540000	No change	4.12339	Decreased	-0.901155
ENSGALG00000010222	1	37560000	37860000	No change	1.73651	No change	-0.0482631
ENSGALG00000010208	1	37560000	37860000	No change	-2.17427	No change	0.760433
ENSGALG00000010204	1	37560000	37860000	No change	4.07996	No change	0.644873
ENSGALG00000034788	1	37860000	38200000	Decreased	3.00426	Decreased	-1.51162
ENSGALG00000010223	1	37860000	38200000	Decreased	-3.56768	Decreased	5.88322
ENSGALG00000010227	1	37860000	38200000	Decreased	0.248615	Decreased	-0.739373
ENSGALG00000010224	1	37860000	38200000	Decreased	-6.22074	Decreased	7.60063
ENSGALG00000010238	1	37860000	38200000	Decreased	-0.748466	Decreased	-1.08312
ENSGALG00000033769	1	37860000	38200000	Decreased	0.580025	Decreased	-2.71792
ENSGALG00000010246	1	37860000	38200000	Decreased	0.932157	Decreased	-1.10317
ENSGALG00000047516	1	37860000	38200000	Decreased	-0.209453	Decreased	-0.0428053
ENSGALG00000029921	1	38220000	38820000	Increased	-2.00433	Decreased	-0.0195766
ENSGALG00000031340	1	38220000	38820000	Increased	-6.59058	Decreased	2.40342
ENSGALG00000010311	1	38220000	38820000	Increased	-1.06999	Decreased	2.04433
ENSGALG00000010253	1	38220000	38820000	Increased	-0.552139	Decreased	0.663587
ENSGALG00000041094	1	38960000	39560000	No change	-0.953624	No change	3.84635
ENSGALG00000010342	1	39580000	39920000	No change	-7.15005	No change	5.10188
ENSGALG00000010325	1	39580000	39920000	No change	0.414606	No change	1.0283
ENSGALG00000010320	1	39580000	39920000	No change	-4.32837	No change	2.6291
ENSGALG00000026490	1	39580000	39920000	No change	1.4776	No change	-0.78878
ENSGALG00000010940	1	39940000	40460000	No change	0.342897	No change	-0.748833
ENSGALG00000010936	1	39940000	40460000	No change	-1.13151	No change	1.0713
ENSGALG00000010939	1	39940000	40460000	No change	-1.18389	No change	0.463652
ENSGALG00000028091	1	39940000	40460000	No change	0	No change	0
ENSGALG00000051132	1	39940000	40460000	No change	-7.98153	No change	-1.28967
ENSGALG00000010935	1	39940000	40460000	No change	-7.82276	No change	-0.761262
ENSGALG00000010958	1	40480000	40760000	No change	-0.141114	No change	2.13679
ENSGALG00000050123	1	40820000	41680000	No change	0.19292	No change	1.03087
ENSGALG00000010975	1	40820000	41680000	No change	4.06373	No change	-1.34448
ENSGALG00000010992	1	41700000	42260000	No change	3.23936	No change	-2.34868
ENSGALG00000044478	1	41700000	42260000	No change	-0.193405	No change	-1.41179
ENSGALG00000027633	1	41700000	42260000	No change	-1.40533	No change	2.99965
ENSGALG00000027103	1	41700000	42260000	No change	-2.04185	No change	1.81325
ENSGALG00000027213	1	41700000	42260000	No change	-6.10744	No change	2.95752
ENSGALG00000027192	1	41700000	42260000	No change	0	No change	5.6432
ENSGALG00000045907	1	42280000	42840000	No change	-1.26752	No change	0.766454
ENSGALG00000011168	1	42280000	42840000	No change	0.372234	No change	-0.419266
ENSGALG00000028360	1	42280000	42840000	No change	-1.74758	No change	0
ENSGALG00000045093	1	42280000	42840000	No change	-0.271131	No change	1.47858
ENSGALG00000011206	1	42880000	43180000	No change	1.17043	No change	-3.07161
ENSGALG00000011177	1	42880000	43180000	No change	-0.0947147	No change	0.527271
ENSGALG00000033106	1	42880000	43180000	No change	0.834459	No change	0.00675119
ENSGALG00000011207	1	43220000	43380000	No change	-4.91457	No change	4.85969
ENSGALG00000030550	1	43420000	43920000	No change	0.196926	No change	1.63932
[truncated: 11,781 more rows]
