# Supplementary material for: Dynamic transcriptome and chromatin architecture in granulosa cells during chicken folliculogenesis
Source: Nat Commun. 2022 Jan 10;13:131. doi: 10.1038/s41467-021-27800-9 (PMC8748434; doi:10.1038/s41467-021-27800-9)
Supplement: Supplementary file 10 — Source data [file 41467_2021_27800_MOESM10_ESM.zip › Source data/Figure 6.xlsx]

## Sheet: Fig 6a
	SWF RPS	F1 RPS	POF RPS	SWF RPS Percentile	F1F RPS Percentile	POFF RPS Percentile	SWF average TPM	F1 average TPM	POF average TPM
ENSGALG00000000003	2.2446	0	2.19906	P60	P0	P60	0	0	0				P0	P20	P40	P60	P80	P100
ENSGALG00000000011	2.17554	0	1.33347	P60	P0	P40	0	0	0		Median_TPM	SWF	8.31883	11.7454	9.35803	11.1251	11.2441	11.5966
ENSGALG00000000038	0	0	0	P0	P0	P0	0	0	0			F1	3.83233	8.21314	4.36085	5.69871	6.57642	7.54131
ENSGALG00000000044	0	0	0	P0	P0	P0	0	0	0			POF	9.20368	12.1798	7.12226	14.1239	12.5837	12.787
ENSGALG00000000048	0	0	0	P0	P0	P0	0	0	0		Gene_number	SWF	10748	1206	1206	1206	1206	1207
ENSGALG00000000055	0	11.288	8.99845	P0	P100	P100	0	0	0			F1	11128	1130	1130	1130	1130	1131
ENSGALG00000000059	0	0	0	P0	P0	P0	0	0	0			POF	10779	1200	1200	1200	1200	1200
ENSGALG00000000067	0	0	1.1178	P0	P0	P40	0	0	0
ENSGALG00000000071	1.99254	4.55556	2.2165	P60	P80	P60	0	0	0
ENSGALG00000000081	0	0	0	P0	P0	P0	0	0	0
ENSGALG00000000086	0	0	0	P0	P0	P0	0	0	0
ENSGALG00000000091	2.09183	0	0	P60	P0	P0	0	0	0
ENSGALG00000000094	0	0	0	P0	P0	P0	0	0	0
ENSGALG00000000102	0	0	0	P0	P0	P0	0	0	0
ENSGALG00000000104	0	0	0	P0	P0	P0	0	0	0
ENSGALG00000000106	0	0	0	P0	P0	P0	0	0	0
ENSGALG00000000107	0	0	0	P0	P0	P0	0	0	0
ENSGALG00000000109	1.19285	0	2.50483	P40	P0	P80	0	0	0
ENSGALG00000000112	0	0	0	P0	P0	P0	0	0	0
ENSGALG00000000115	0	0	0	P0	P0	P0	0	0	0
ENSGALG00000000120	0	0	0	P0	P0	P0	0	0	0
ENSGALG00000000122	0	0	0	P0	P0	P0	0	0	0
ENSGALG00000000129	0	0	0	P0	P0	P0	0	0	0
ENSGALG00000000136	0	0	0	P0	P0	P0	0	0	0
ENSGALG00000000137	0	0	0	P0	P0	P0	0	0	0
ENSGALG00000000141	0	0	0	P0	P0	P0	0	0	0
ENSGALG00000000142	0	0	0	P0	P0	P0	0	0	0
ENSGALG00000000146	0	1.06766	0	P0	P20	P0	0	0	0
ENSGALG00000000150	0	0.896992	1.949	P0	P20	P60	0	0	0
ENSGALG00000000151	1.70695	0.697812	3.43099	P40	P20	P80	0	0	0
ENSGALG00000000154	0	0	1.27448	P0	P0	P40	0	0	0
ENSGALG00000000156	0	0	0	P0	P0	P0	0	0	0
ENSGALG00000000158	0	0	0	P0	P0	P0	0	0	0
ENSGALG00000000161	0	0	3.04361	P0	P0	P80	0	0	0
ENSGALG00000000162	0	0	0	P0	P0	P0	0	0	0
ENSGALG00000000164	0	0	0	P0	P0	P0	0	0	0
ENSGALG00000000168	0	0	0	P0	P0	P0	0	0	0
ENSGALG00000000172	0	0	0	P0	P0	P0	0	0	0
ENSGALG00000000184	1.58092	0	1.45842	P40	P0	P40	0	0	0
ENSGALG00000000186	0	0	0	P0	P0	P0	0	0	0
ENSGALG00000000189	0	0	0	P0	P0	P0	0	0	0
ENSGALG00000000195	0	0	0	P0	P0	P0	0	0	0
ENSGALG00000000201	0	0	0	P0	P0	P0	0	0	0
ENSGALG00000000208	0	0.71988	2.75737	P0	P20	P80	0	0	0
ENSGALG00000000209	0	0	0	P0	P0	P0	0	0	0
ENSGALG00000000215	2.91604	3.05803	2.37723	P60	P80	P80	0	0	0
ENSGALG00000000217	0	0	0	P0	P0	P0	0	0	0
ENSGALG00000000218	3.16319	1.43713	0	P80	P40	P0	0	0	0
ENSGALG00000000220	2.34809	1.95547	3.16957	P60	P60	P80	0	0	0
ENSGALG00000000223	0	0	0	P0	P0	P0	0	0	0
ENSGALG00000000225	0	0	0	P0	P0	P0	0	0	0
ENSGALG00000000226	0	0	0	P0	P0	P0	0	0	0
ENSGALG00000000227	0	0	0	P0	P0	P0	0	0	0
ENSGALG00000000233	0	0	0	P0	P0	P0	0	0	0
ENSGALG00000000234	0	3.62644	0.770766	P0	P80	P20	0	0	0
ENSGALG00000000235	0	0	0	P0	P0	P0	0	0	0
ENSGALG00000000241	0.813201	4.60222	3.25074	P20	P80	P80	0	0	0
ENSGALG00000000242	0	0	0	P0	P0	P0	0	0	0
ENSGALG00000000243	0	0	0	P0	P0	P0	0	0	0
ENSGALG00000000244	1.0498	2.50052	1.41014	P20	P60	P40	0	0	0
ENSGALG00000000247	1.63532	2.20972	8.03978	P40	P60	P100	0	0	0
ENSGALG00000000249	0	0	0	P0	P0	P0	0	0	0
ENSGALG00000000251	0	0	0	P0	P0	P0	0	0	0
ENSGALG00000000253	0	1.73182	0.785965	P0	P40	P20	0	0	0
ENSGALG00000000255	2.38282	5.13265	0	P60	P80	P0	0	0	0
ENSGALG00000000259	0	3.49484	6.37867	P0	P80	P100	0	0	0
ENSGALG00000000264	0	1.54046	1.47886	P0	P40	P40	0	0	0
ENSGALG00000000273	0	0	0.855655	P0	P0	P20	0	0	0
ENSGALG00000000274	0	0	0	P0	P0	P0	0	0	0
ENSGALG00000000275	0	0	0	P0	P0	P0	0	0	0
ENSGALG00000000276	0.811528	2.82953	0	P20	P60	P0	0	0	0
ENSGALG00000000277	0	0	0	P0	P0	P0	0	0	0
ENSGALG00000000280	1.9235	10.0408	2.10785	P40	P100	P60	0	0	0
ENSGALG00000000284	0	0	0	P0	P0	P0	0	0	0
ENSGALG00000000293	0	0	0	P0	P0	P0	0	0	0
ENSGALG00000000295	0	0	0	P0	P0	P0	0	0	0
ENSGALG00000000296	4.83766	9.45941	5.06477	P100	P100	P100	0	0	0
ENSGALG00000000299	0	0	0	P0	P0	P0	0	0	0
ENSGALG00000000302	0	0	0	P0	P0	P0	0	0	0
ENSGALG00000000309	0	0	0	P0	P0	P0	0	0	0
ENSGALG00000000311	0	0	0	P0	P0	P0	0	0	0
ENSGALG00000000313	0	0	0	P0	P0	P0	0	0	0
ENSGALG00000000314	0	0	0	P0	P0	P0	0	0	0
ENSGALG00000000317	0	0	0	P0	P0	P0	0	0	0
ENSGALG00000000318	0	0	0	P0	P0	P0	0	0	0
ENSGALG00000000329	0	0	2.51526	P0	P0	P80	0	0	0
ENSGALG00000000336	0	0	0	P0	P0	P0	0	0	0
ENSGALG00000000337	0	0	0	P0	P0	P0	0	0	0
ENSGALG00000000341	0	0	0	P0	P0	P0	0	0	0
ENSGALG00000000349	0	0	0	P0	P0	P0	0	0	0
ENSGALG00000000352	0	0	0	P0	P0	P0	0	0	0
ENSGALG00000000357	0	0	0	P0	P0	P0	0	0	0
ENSGALG00000000364	0	0	0	P0	P0	P0	0	0	0
ENSGALG00000000365	0	0	0	P0	P0	P0	0	0	0
ENSGALG00000000367	0	0	0	P0	P0	P0	0	0	0
ENSGALG00000000371	0	0	0	P0	P0	P0	0	0	0
ENSGALG00000000374	1.20617	0	0	P40	P0	P0	0	0	0
ENSGALG00000000377	0	0	0	P0	P0	P0	0	0	0
ENSGALG00000000378	0	0	0	P0	P0	P0	0	0	0
ENSGALG00000000379	0	0	0	P0	P0	P0	0	0	0
ENSGALG00000000390	0	0	0	P0	P0	P0	0	0	0
ENSGALG00000000394	0	0	0	P0	P0	P0	0	0	0
ENSGALG00000000396	0	0	0	P0	P0	P0	0	0	0
ENSGALG00000000397	0	0	0	P0	P0	P0	0	0	0
ENSGALG00000000399	0	0	0	P0	P0	P0	0	0	0
ENSGALG00000000400	0	0	0	P0	P0	P0	0	0	0
ENSGALG00000000401	0	0	0	P0	P0	P0	0	0	0
ENSGALG00000000402	0	0	0	P0	P0	P0	0	0	0
ENSGALG00000000404	0.97719	0	0	P20	P0	P0	0	0	0
ENSGALG00000000407	0	0	0	P0	P0	P0	0	0	0
ENSGALG00000000409	1.34869	0	0	P40	P0	P0	0	0	0
ENSGALG00000000410	0	0	0	P0	P0	P0	0	0	0
ENSGALG00000000417	0	0	0	P0	P0	P0	0	0	0
ENSGALG00000000419	0	0	0	P0	P0	P0	0	0	0
ENSGALG00000000424	0	0	0	P0	P0	P0	0	0	0
ENSGALG00000000430	0	0	0	P0	P0	P0	0	0	0
ENSGALG00000000433	2.06373	4.06611	3.00611	P60	P80	P80	0	0	0
ENSGALG00000000436	0	0	0	P0	P0	P0	0	0	0
ENSGALG00000000437	0	0	0	P0	P0	P0	0	0	0
ENSGALG00000000438	2.83018	0	10.1348	P60	P0	P100	0	0	0
ENSGALG00000000441	0	0	0	P0	P0	P0	0	0	0
ENSGALG00000000442	0	0	0	P0	P0	P0	0	0	0
ENSGALG00000000451	0	0	0	P0	P0	P0	0	0	0
ENSGALG00000000452	0	0	0	P0	P0	P0	0	0	0
ENSGALG00000000458	0	0	0	P0	P0	P0	0	0	0
ENSGALG00000000461	0	0	0	P0	P0	P0	0	0	0
ENSGALG00000000466	0	0	0	P0	P0	P0	0	0	0
ENSGALG00000000469	0	0	0	P0	P0	P0	0	0	0
ENSGALG00000000470	0	0	0	P0	P0	P0	0	0	0
ENSGALG00000000474	0	0	0	P0	P0	P0	0	0	0
ENSGALG00000000476	0	0	0	P0	P0	P0	0	0	0
ENSGALG00000000478	0	0	0	P0	P0	P0	0	0	0
ENSGALG00000000497	0	0	0	P0	P0	P0	0	0	0
ENSGALG00000000498	0	0	0	P0	P0	P0	0	0	0
ENSGALG00000000504	1.15464	0	0	P40	P0	P0	0	0	0
ENSGALG00000000505	0	0	0	P0	P0	P0	0	0	0
ENSGALG00000000507	0	0	0	P0	P0	P0	0	0	0
ENSGALG00000000510	0	0	0	P0	P0	P0	0	0	0
ENSGALG00000000511	1.15464	0	0	P40	P0	P0	0	0	0
ENSGALG00000000513	0	0	0	P0	P0	P0	0	0	0
ENSGALG00000000516	0	0	0	P0	P0	P0	0	0	0
ENSGALG00000000518	0	0	0	P0	P0	P0	0	0	0
ENSGALG00000000521	0	0	0	P0	P0	P0	0	0	0
ENSGALG00000000523	0	0	0	P0	P0	P0	0	0	0
ENSGALG00000000525	0	0	0	P0	P0	P0	0	0	0
ENSGALG00000000528	0	0	0	P0	P0	P0	0	0	0
ENSGALG00000000529	0	0	0	P0	P0	P0	0	0	0
ENSGALG00000000533	0	0	0	P0	P0	P0	0	0	0
ENSGALG00000000535	0	0	0	P0	P0	P0	0	0	0
ENSGALG00000000538	0	0	0	P0	P0	P0	0	0	0
ENSGALG00000000540	0	0	0	P0	P0	P0	0	0	0
ENSGALG00000000541	0	0	0	P0	P0	P0	0	0	0
ENSGALG00000000542	0	0	0	P0	P0	P0	0	0	0
ENSGALG00000000544	0	0	0	P0	P0	P0	0	0	0
ENSGALG00000000545	0	0	0	P0	P0	P0	0	0	0
ENSGALG00000000549	0	0	0	P0	P0	P0	0	0	0
ENSGALG00000000550	0	0	0	P0	P0	P0	0	0	0
ENSGALG00000000551	0	0	0	P0	P0	P0	0	0	0
ENSGALG00000000556	0	0	0	P0	P0	P0	0	0	0
ENSGALG00000000557	0	0	0	P0	P0	P0	0	0	0
ENSGALG00000000558	0	2.08054	0	P0	P60	P0	0	0	0
ENSGALG00000000560	1.52785	0	0	P40	P0	P0	0	0	0
ENSGALG00000000564	0	0	0	P0	P0	P0	0	0	0
ENSGALG00000000568	1.169	0	0	P40	P0	P0	0	0	0
ENSGALG00000000573	0	0	0	P0	P0	P0	0	0	0
ENSGALG00000000576	0	0	0	P0	P0	P0	0	0	0
ENSGALG00000000577	0	0	0	P0	P0	P0	0	0	0
ENSGALG00000000579	0	0	0	P0	P0	P0	0	0	0
ENSGALG00000000581	0	0	0	P0	P0	P0	0	0	0
ENSGALG00000000583	0	0	0	P0	P0	P0	0	0	0
ENSGALG00000000584	0	0	1.18296	P0	P0	P40	0	0	0
ENSGALG00000000585	0	0	0	P0	P0	P0	0	0	0
ENSGALG00000000589	0	0	0	P0	P0	P0	0	0	0
ENSGALG00000000593	0	0	0	P0	P0	P0	0	0	0
ENSGALG00000000596	0	0	0	P0	P0	P0	0	0	0
ENSGALG00000000599	0	0	0	P0	P0	P0	0	0	0
ENSGALG00000000603	0	0	0	P0	P0	P0	0	0	0
ENSGALG00000000604	0	0	0	P0	P0	P0	0	0	0
ENSGALG00000000606	0	0	0	P0	P0	P0	0	0	0
ENSGALG00000000607	0	0	0	P0	P0	P0	0	0	0
ENSGALG00000000608	0	0	0	P0	P0	P0	0	0	0
ENSGALG00000000611	2.31617	0	0	P60	P0	P0	0	0	0
ENSGALG00000000613	0	0	0	P0	P0	P0	0	0	0
ENSGALG00000000615	0	0	0	P0	P0	P0	0	0	0
ENSGALG00000000616	0	0	0	P0	P0	P0	0	0	0
ENSGALG00000000618	0	0	0	P0	P0	P0	0	0	0
ENSGALG00000000619	0	0	0	P0	P0	P0	0	0	0
ENSGALG00000000621	0	0	0	P0	P0	P0	0	0	0
ENSGALG00000000625	0	0	0	P0	P0	P0	0	0	0
ENSGALG00000000627	0	1.20148	0	P0	P40	P0	0	0	0
ENSGALG00000000629	0	0	0	P0	P0	P0	0	0	0
ENSGALG00000000630	0	0	0	P0	P0	P0	0	0	0
ENSGALG00000000632	0	0	0	P0	P0	P0	0	0	0
ENSGALG00000000636	0	0	0	P0	P0	P0	0	0	0
ENSGALG00000000637	0	0	0	P0	P0	P0	0	0	0
ENSGALG00000000638	0	0	0	P0	P0	P0	0	0	0
ENSGALG00000000639	0	0	0	P0	P0	P0	0	0	0
ENSGALG00000000643	0	1.09956	0	P0	P40	P0	0	0	0
ENSGALG00000000645	0	0	0	P0	P0	P0	0	0	0
ENSGALG00000000650	0	0	0	P0	P0	P0	0	0	0
ENSGALG00000000652	0	0	1.12034	P0	P0	P40	0	0	0
ENSGALG00000000653	0	0	0	P0	P0	P0	0	0	0
ENSGALG00000000654	0	0	0	P0	P0	P0	0	0	0
ENSGALG00000000657	0	0	0	P0	P0	P0	0	0	0
ENSGALG00000000660	0	0	0	P0	P0	P0	0	0	0
ENSGALG00000000667	0	0	0	P0	P0	P0	0	0	0
ENSGALG00000000668	0	0	0	P0	P0	P0	0	0	0
ENSGALG00000000669	0	0	0	P0	P0	P0	0	0	0
ENSGALG00000000672	0	0	0	P0	P0	P0	0	0	0
ENSGALG00000000674	0	0	0	P0	P0	P0	0	0	0
ENSGALG00000000678	0	0	0	P0	P0	P0	0	0	0
ENSGALG00000000681	12.9535	4.52237	0	P100	P80	P0	0	0	0
ENSGALG00000000684	0	0	0	P0	P0	P0	0	0	0
ENSGALG00000000685	0	0	0	P0	P0	P0	0	0	0
ENSGALG00000000690	6.74151	6.84103	0	P100	P100	P0	0	0	0
ENSGALG00000000692	0	0	0	P0	P0	P0	0	0	0
ENSGALG00000000693	0	0	0	P0	P0	P0	0	0	0
ENSGALG00000000695	0	0	0	P0	P0	P0	0	0	0
ENSGALG00000000699	0	0	0	P0	P0	P0	0	0	0
ENSGALG00000000703	0	0	0	P0	P0	P0	0	0	0
ENSGALG00000000707	0	0	0	P0	P0	P0	0	0	0
ENSGALG00000000708	0	0	0	P0	P0	P0	0	0	0
ENSGALG00000000712	0	0	0	P0	P0	P0	0	0	0
ENSGALG00000000713	0	0	0	P0	P0	P0	0	0	0
ENSGALG00000000719	0	0	0	P0	P0	P0	0	0	0
ENSGALG00000000720	0	0	0	P0	P0	P0	0	0	0
ENSGALG00000000721	0	0	0	P0	P0	P0	0	0	0
ENSGALG00000000722	0	0	0	P0	P0	P0	0	0	0
ENSGALG00000000723	0	0	0	P0	P0	P0	0	0	0
ENSGALG00000000724	0	0	0	P0	P0	P0	0	0	0
ENSGALG00000000726	0	0	0	P0	P0	P0	0	0	0
ENSGALG00000000729	0	0	0	P0	P0	P0	0	0	0
ENSGALG00000000731	0	0	0	P0	P0	P0	0	0	0
ENSGALG00000000734	0	0	0	P0	P0	P0	0	0	0
ENSGALG00000000736	0	0	0	P0	P0	P0	0	0	0
ENSGALG00000000737	0	0	0	P0	P0	P0	0	0	0
ENSGALG00000000740	0	0	0	P0	P0	P0	0	0	0
ENSGALG00000000745	0	0	0	P0	P0	P0	0	0	0
ENSGALG00000000747	0	0	0	P0	P0	P0	0	0	0
ENSGALG00000000748	0	0	0	P0	P0	P0	0	0	0
ENSGALG00000000751	0	0	0	P0	P0	P0	0	0	0
ENSGALG00000000755	0	0	0	P0	P0	P0	0	0	0
ENSGALG00000000761	2.12054	0	1.5194	P60	P0	P40	0	0	0
ENSGALG00000000764	0	0	0	P0	P0	P0	0	0	0
ENSGALG00000000769	0	0	0	P0	P0	P0	0	0	0
ENSGALG00000000775	0	0	0	P0	P0	P0	0	0	0
ENSGALG00000000776	0	0	0	P0	P0	P0	0	0	0
ENSGALG00000000777	0	1.30112	0	P0	P40	P0	0	0	0
ENSGALG00000000783	0	0	0	P0	P0	P0	0	0	0
ENSGALG00000000784	0	0	0	P0	P0	P0	0	0	0
ENSGALG00000000785	0	3.64406	0	P0	P80	P0	0	0	0
ENSGALG00000000786	0	0	0	P0	P0	P0	0	0	0
ENSGALG00000000787	0	0	0	P0	P0	P0	0	0	0
ENSGALG00000000788	0	0	0	P0	P0	P0	0	0	0
ENSGALG00000000790	0	0	0	P0	P0	P0	0	0	0
ENSGALG00000000791	1.23845	0	0	P40	P0	P0	0	0	0
ENSGALG00000000793	0	0	0	P0	P0	P0	0	0	0
ENSGALG00000000795	0	0	0	P0	P0	P0	0	0	0
ENSGALG00000000802	0	0	0	P0	P0	P0	0	0	0
ENSGALG00000000803	0	0	0	P0	P0	P0	0	0	0
ENSGALG00000000806	0	0	0	P0	P0	P0	0	0	0
ENSGALG00000000808	0	0	0	P0	P0	P0	0	0	0
ENSGALG00000000811	0	0	0	P0	P0	P0	0	0	0
ENSGALG00000000812	0	1.41447	0	P0	P40	P0	0	0	0
ENSGALG00000000814	0	0	0	P0	P0	P0	0	0	0
ENSGALG00000000816	1.23845	0	0	P40	P0	P0	0	0	0
ENSGALG00000000817	0	0	0	P0	P0	P0	0	0	0
ENSGALG00000000818	1.0446	0	0	P20	P0	P0	0	0	0
ENSGALG00000000820	0	0	0	P0	P0	P0	0	0	0
ENSGALG00000000824	0	0	0	P0	P0	P0	0	0	0
ENSGALG00000000830	0	0	0	P0	P0	P0	0	0	0
ENSGALG00000000835	0	0	0	P0	P0	P0	0	0	0
ENSGALG00000000836	0	0	0	P0	P0	P0	0	0	0
ENSGALG00000000838	0	0	0	P0	P0	P0	0	0	0
ENSGALG00000000839	0	0	0	P0	P0	P0	0	0	0
ENSGALG00000000843	0	1.45414	0	P0	P40	P0	0	0	0
ENSGALG00000000845	0	0	0	P0	P0	P0	0	0	0
ENSGALG00000000847	0	0	0	P0	P0	P0	0	0	0
ENSGALG00000000848	0	0	0	P0	P0	P0	0	0	0
ENSGALG00000000853	0	0	0	P0	P0	P0	0	0	0
ENSGALG00000000855	0	0	0	P0	P0	P0	0	0	0
ENSGALG00000000856	0	0	0	P0	P0	P0	0.00149342	0	0
ENSGALG00000000857	0	0	0	P0	P0	P0	0.00180595	0	0
ENSGALG00000000862	0	0	0	P0	P0	P0	0.00298532	0	0
ENSGALG00000000863	0	0	0	P0	P0	P0	0.00336313	0	0
ENSGALG00000000864	0	0	0	P0	P0	P0	0.00402312	0	0
ENSGALG00000000866	0	0	0	P0	P0	P0	0.00456132	0	0
ENSGALG00000000868	1.477	2.92581	2.6617	P40	P60	P80	0.00491381	0	0
ENSGALG00000000870	0	0	0	P0	P0	P0	0.00502484	0	0
ENSGALG00000000871	0	0	0	P0	P0	P0	0.0054498	0	0
ENSGALG00000000875	0	0	0	P0	P0	P0	0.00584319	0	0
ENSGALG00000000881	0	0	0	P0	P0	P0	0.00628023	0	0
ENSGALG00000000883	0	0	0	P0	P0	P0	0.00646905	0	0
ENSGALG00000000884	0	1.22418	0	P0	P40	P0	0.00660788	0	0
ENSGALG00000000887	0	0	0	P0	P0	P0	0.00695152	0	0
ENSGALG00000000891	0	0	2.29682	P0	P0	P80	0.00716211	0	0
ENSGALG00000000892	0	0	0	P0	P0	P0	0.0071705	0	0
ENSGALG00000000893	0	0	0	P0	P0	P0	0.00725494	0	0
ENSGALG00000000895	0	0	0	P0	P0	P0	0.00735982	0	0
ENSGALG00000000901	0	0	0	P0	P0	P0	0.00750479	0	0
ENSGALG00000000902	0	0	0	P0	P0	P0	0.00821413	0	0
ENSGALG00000000903	0	0	0	P0	P0	P0	0.0084059	0	0
ENSGALG00000000905	0	0	0	P0	P0	P0	0.00859999	0	0
ENSGALG00000000906	0	0	1.24517	P0	P0	P40	0.00902641	0	0
ENSGALG00000000907	0	0	0	P0	P0	P0	0.00946457	0	0
ENSGALG00000000908	0	0	0	P0	P0	P0	0.00952132	0	0
ENSGALG00000000909	0	0	0	P0	P0	P0	0.0100388	0	0
ENSGALG00000000911	0	0	0	P0	P0	P0	0.0101594	0	0
ENSGALG00000000913	0	0	0	P0	P0	P0	0.0102851	0	0
ENSGALG00000000914	0	0	0	P0	P0	P0	0.0107437	0	0
ENSGALG00000000918	0	0	0	P0	P0	P0	0.0110397	0	0
ENSGALG00000000919	0	0	0	P0	P0	P0	0.0113781	0	0
ENSGALG00000000927	0	3.35478	4.36662	P0	P80	P100	0.0117369	0	0
ENSGALG00000000934	0	3.30989	1.15743	P0	P80	P40	0.0117768	0	0
ENSGALG00000000943	0	0	0	P0	P0	P0	0.0118597	0	0
ENSGALG00000000944	0	0	0	P0	P0	P0	0.0121272	0	0
ENSGALG00000000946	0	0	0	P0	P0	P0	0.0123544	0	0
ENSGALG00000000949	0	1.16462	1.27107	P0	P40	P40	0.0129338	0	0
ENSGALG00000000950	0	0	0	P0	P0	P0	0.0133282	0	0
ENSGALG00000000955	0	0	0	P0	P0	P0	0.0134844	0	0
ENSGALG00000000962	0	0	1.79111	P0	P0	P60	0.01507	0	0
ENSGALG00000000966	1.15781	0	0	P40	P0	P0	0.0152469	0	0
ENSGALG00000000972	0	3.19203	1.19105	P0	P80	P40	0.0156813	0	0
ENSGALG00000000975	0	2.32923	2.41769	P0	P60	P80	0.0163963	0	0
ENSGALG00000000977	0	3.19203	1.19105	P0	P80	P40	0.016736	0	0
ENSGALG00000000978	0	0	0	P0	P0	P0	0.0169309	0	0
ENSGALG00000000988	0	0	0	P0	P0	P0	0.0171932	0	0
ENSGALG00000000990	0	2.3939	1.39733	P0	P60	P40	0.0172948	0	0
ENSGALG00000000991	0	0	0	P0	P0	P0	0.0176663	0	0
ENSGALG00000000993	1.11662	0	0	P40	P0	P0	0.0192542	0	0
ENSGALG00000000994	0	0	0	P0	P0	P0	0.0192668	0	0
ENSGALG00000000996	0	1.45414	0	P0	P40	P0	0.0201157	0	0
ENSGALG00000000997	0	0	0	P0	P0	P0	0.0210093	0	0
ENSGALG00000000998	0	0	0	P0	P0	P0	0.021974	0	0
ENSGALG00000000999	0	0	0	P0	P0	P0	0.0228946	0	0
ENSGALG00000001000	1.11662	0	0	P40	P0	P0	0.0235054	0	0
ENSGALG00000001003	0	0	0	P0	P0	P0	0.0235341	0	0
ENSGALG00000001006	0	6.92725	0	P0	P100	P0	0.024018	0	0
ENSGALG00000001013	0	0	0	P0	P0	P0	0.0254918	0	0
ENSGALG00000001014	0	0	0	P0	P0	P0	0.0258002	0	0
ENSGALG00000001017	0	6.92725	0	P0	P100	P0	0.0260871	0	0
ENSGALG00000001019	0	0	0	P0	P0	P0	0.0261943	0	0
ENSGALG00000001021	3.21547	0	2.19	P80	P0	P60	0.026734	0	0
ENSGALG00000001022	0	0	0	P0	P0	P0	0.0270693	0	0
ENSGALG00000001024	0	0	0	P0	P0	P0	0.02768	0	0
ENSGALG00000001025	1.10894	1.06357	0	P40	P20	P0	0.0279816	0	0
ENSGALG00000001028	0	0	0	P0	P0	P0	0.0283419	0	0
ENSGALG00000001030	0	0	0	P0	P0	P0	0.028491	0	0
ENSGALG00000001031	0	0	0	P0	P0	P0	0.0289463	0	0
ENSGALG00000001034	0	1.10316	2.2565	P0	P40	P60	0.0295886	0	0
ENSGALG00000001035	0	0	0	P0	P0	P0	0.0296074	0	0
ENSGALG00000001036	4.2339	0	0	P80	P0	P0	0.0303794	0	0
ENSGALG00000001037	1.11662	0	0	P40	P0	P0	0.0312269	0	0
ENSGALG00000001038	0	0	0	P0	P0	P0	0.0332699	0	0
ENSGALG00000001042	0	0	1.11375	P0	P0	P40	0.0340386	0	0
ENSGALG00000001043	0	0	0	P0	P0	P0	0.0343743	0	0
ENSGALG00000001046	0	1.24983	1.25395	P0	P40	P40	0.034662	0	0
ENSGALG00000001048	0	1.15216	1.17917	P0	P40	P40	0.0372827	0	0
ENSGALG00000001049	0	0	1.11375	P0	P0	P40	0.0375296	0	0
ENSGALG00000001051	0	0	0	P0	P0	P0	0.0405737	0	0
ENSGALG00000001054	0	1.15833	0	P0	P40	P0	0.0434813	0	0
ENSGALG00000001055	0	0	0	P0	P0	P0	0.0437632	0	0
ENSGALG00000001056	0	0	1.18164	P0	P0	P40	0.0443689	0	0
ENSGALG00000001058	0	0	0	P0	P0	P0	0.0446033	0	0
ENSGALG00000001062	0	0	0	P0	P0	P0	0.047817	0	0
ENSGALG00000001067	0	0	0	P0	P0	P0	0.048241	0	0
ENSGALG00000001073	0	1.15216	1.17917	P0	P40	P40	0.0488174	0	0
ENSGALG00000001076	0	1.22381	0	P0	P40	P0	0.0488174	0	0
ENSGALG00000001078	0	0	0	P0	P0	P0	0.0488174	0	0
ENSGALG00000001079	0	0	0	P0	P0	P0	0.0490679	0	0
ENSGALG00000001080	0	2.37602	0	P0	P60	P0	0.0490679	0	0
ENSGALG00000001081	0	0	0	P0	P0	P0	0.0491863	0	0
ENSGALG00000001084	0	0	0	P0	P0	P0	0.049576	0	0
ENSGALG00000001091	0	0	0	P0	P0	P0	0.049576	0	0
ENSGALG00000001093	0	0	0	P0	P0	P0	0.0495894	0	0
ENSGALG00000001094	0	0	0	P0	P0	P0	0.0496162	0	0
ENSGALG00000001096	0	0	0	P0	P0	P0	0.0505425	0	0
ENSGALG00000001097	0	0	0	P0	P0	P0	0.05315	0	0
ENSGALG00000001099	0	1.21291	0	P0	P40	P0	0.0532773	0	0
ENSGALG00000001101	0	0	0	P0	P0	P0	0.0580205	0	0
ENSGALG00000001103	2.25552	0	0	P60	P0	P0	0.0634345	0	0
ENSGALG00000001107	0	0	0	P0	P0	P0	0.0665417	0	0
ENSGALG00000001108	0	1.40018	0	P0	P40	P0	0.0666164	0	0
ENSGALG00000001109	0	0	0	P0	P0	P0	0.0674127	0	0
ENSGALG00000001110	0	0	0	P0	P0	P0	0.0679868	0	0
ENSGALG00000001111	0	0	0	P0	P0	P0	0.0689694	0	0
ENSGALG00000001115	3.42137	0	0	P80	P0	P0	0.0691627	0	0
ENSGALG00000001117	0	0	0	P0	P0	P0	0.0698529	0	0
ENSGALG00000001118	1.2457	1.07103	0	P40	P20	P0	0.0705596	0	0
ENSGALG00000001121	0	0	0	P0	P0	P0	0.0709709	0	0
ENSGALG00000001122	0	0	0	P0	P0	P0	0.0732494	0	0
ENSGALG00000001124	0	0	1.14498	P0	P0	P40	0.0740257	0	0
ENSGALG00000001126	0	0	0	P0	P0	P0	0.0741328	0	0
ENSGALG00000001130	0	0	0	P0	P0	P0	0.076361	0	0
ENSGALG00000001132	0	0	0	P0	P0	P0	0.0790782	0	0
ENSGALG00000001136	1.14853	0	0	P40	P0	P0	0.079755	0	0
ENSGALG00000001141	0	0	0	P0	P0	P0	0.0820401	0	0
ENSGALG00000001143	0	1.27739	0	P0	P40	P0	0.0883373	0	0
ENSGALG00000001144	0	1.19881	1.2594	P0	P40	P40	0.0887295	0	0
ENSGALG00000001146	0	0	0	P0	P0	P0	0.0892234	0	0
ENSGALG00000001149	0	0	0	P0	P0	P0	0.0929967	0	0
ENSGALG00000001153	0	0	0	P0	P0	P0	0.0981105	0	0
ENSGALG00000001157	0	0	1.20364	P0	P0	P40	0.102745	0	0
ENSGALG00000001158	0	1.19881	1.2594	P0	P40	P40	0.102795	0	0
ENSGALG00000001161	0	0	0	P0	P0	P0	0.11023	0	0
ENSGALG00000001163	0	0	0	P0	P0	P0	0.11374	0	0
ENSGALG00000001165	0	0	0	P0	P0	P0	0.114135	0	0
ENSGALG00000001167	0	0	0	P0	P0	P0	0.119025	0	0
ENSGALG00000001168	0	0	0	P0	P0	P0	0.122407	0	0
ENSGALG00000001169	2.26908	0	0	P60	P0	P0	0.13283	0	0
ENSGALG00000001171	0	1.43881	0	P0	P40	P0	0.137579	0	0
ENSGALG00000001172	1.14559	2.19644	2.16283	P40	P60	P60	0.141682	0	0
ENSGALG00000001174	0	0	0	P0	P0	P0	0.146452	0	0
ENSGALG00000001175	0	0	1.68631	P0	P0	P60	0.147956	0	0
ENSGALG00000001177	0	0	0	P0	P0	P0	0.149437	0	0
ENSGALG00000001181	0	0	0	P0	P0	P0	0.154314	0	0
ENSGALG00000001182	0	2.28363	0	P0	P60	P0	0.160944	0	0
ENSGALG00000001183	0	0	0	P0	P0	P0	0.17419	0	0
ENSGALG00000001184	0	0	0	P0	P0	P0	0.175539	0	0
ENSGALG00000001189	0	0	0	P0	P0	P0	0.176173	0	0
ENSGALG00000001191	0	0	0	P0	P0	P0	0.177663	0	0
ENSGALG00000001201	0	0	0	P0	P0	P0	0.218259	0	0
ENSGALG00000001203	0	0	0	P0	P0	P0	0.230912	0	0
ENSGALG00000001204	0	0	0	P0	P0	P0	0.232859	0	0
ENSGALG00000001206	0	0	1.13046	P0	P0	P40	0.234026	0	0
ENSGALG00000001207	0	1.1738	0	P0	P40	P0	0.246421	0	0
ENSGALG00000001209	0	0	1.17641	P0	P0	P40	0.254135	0	0
ENSGALG00000001214	0	0	0	P0	P0	P0	0.261736	0	0
ENSGALG00000001219	0	0	1.17641	P0	P0	P40	0.265342	0	0
ENSGALG00000001220	0	0	0	P0	P0	P0	0.275483	0	0
ENSGALG00000001223	0	0	0	P0	P0	P0	0.321453	0	0
ENSGALG00000001225	0	0	0	P0	P0	P0	0.327701	0	0
ENSGALG00000001229	3.51628	9.00057	5.67445	P80	P100	P100	0.371522	0	0
ENSGALG00000001231	0	2.62984	1.14168	P0	P60	P40	0.372244	0	0
ENSGALG00000001234	0	0	0	P0	P0	P0	0.394837	0	0
ENSGALG00000001235	0	0	0	P0	P0	P0	0.40323	0	0
ENSGALG00000001238	0	0	0	P0	P0	P0	0.415591	0	0
ENSGALG00000001239	0	0	1.13046	P0	P0	P40	0.425822	0	0
ENSGALG00000001244	0	0	0	P0	P0	P0	0.472131	0	0
ENSGALG00000001245	0	0	0	P0	P0	P0	0.504622	0	0
ENSGALG00000001250	0	1.39964	0	P0	P40	P0	0.565733	0	0
ENSGALG00000001252	0	0	0	P0	P0	P0	0.584385	0	0
ENSGALG00000001253	0	0	0	P0	P0	P0	0.676333	0	0
ENSGALG00000001256	0	0	0	P0	P0	P0	0.845068	0	0
ENSGALG00000001258	1.58424	2.60769	4.09912	P40	P60	P100	0.886473	0	0
ENSGALG00000001262	0	0	0	P0	P0	P0	1.01093	0	0
ENSGALG00000001263	1.42075	1.13479	2.18975	P40	P40	P60	1.06917	0	0
ENSGALG00000001264	1.19147	0	0	P40	P0	P0	1.47519	0	0
ENSGALG00000001267	0	0	0	P0	P0	P0	1.82079	0	0
ENSGALG00000001270	0	0	0	P0	P0	P0	2.55807	0	0
ENSGALG00000001273	0	0	0	P0	P0	P0	2.59155	0	0
ENSGALG00000001275	0	0	0	P0	P0	P0	4.32263	0	0
ENSGALG00000001276	0	0	0	P0	P0	P0	10.8625	0	0
ENSGALG00000001279	0	0	0	P0	P0	P0	0	7.46667e-06	0
ENSGALG00000001282	0	0	0	P0	P0	P0	0	0.0017984	0
ENSGALG00000001283	0	0	0	P0	P0	P0	0.104936	0.00209807	0
ENSGALG00000001288	2.37872	0	2.27633	P60	P0	P60	0	0.00224407	0
ENSGALG00000001289	0	1.45638	0	P0	P40	P0	0.365491	0.00225785	0
ENSGALG00000001299	0	0	0	P0	P0	P0	0	0.00322486	0
ENSGALG00000001304	0	1.3164	2.21414	P0	P40	P60	0.0142854	0.00331431	0
ENSGALG00000001306	0	0	0	P0	P0	P0	0.00426718	0.00362075	0
ENSGALG00000001309	0	0	0	P0	P0	P0	0.00265453	0.0040509	0
ENSGALG00000001310	0	0	0	P0	P0	P0	0.683949	0.00413751	0
ENSGALG00000001311	0	0	0	P0	P0	P0	0.00631596	0.00473071	0
ENSGALG00000001313	0	0	0	P0	P0	P0	0.00542338	0.00478616	0
ENSGALG00000001314	0	2.20397	0	P0	P60	P0	0	0.00487485	0
ENSGALG00000001315	0	0	0	P0	P0	P0	0	0.00538059	0
ENSGALG00000001316	0	0	0	P0	P0	P0	0	0.00569339	0
ENSGALG00000001317	0	1.45638	0	P0	P40	P0	0	0.00629594	0
ENSGALG00000001319	0	0	0	P0	P0	P0	0.952427	0.00641348	0
ENSGALG00000001320	0	0	0	P0	P0	P0	0.00709205	0.00641985	0
ENSGALG00000001325	0	0	0	P0	P0	P0	1.58016	0.00683028	0
ENSGALG00000001328	0	1.36967	0	P0	P40	P0	0	0.00702662	0
ENSGALG00000001329	0	0	0	P0	P0	P0	0	0.0071798	0
ENSGALG00000001330	0	0	0	P0	P0	P0	1.17731	0.00754831	0
ENSGALG00000001331	0	0	0	P0	P0	P0	3.10969	0.00765037	0
ENSGALG00000001332	0	1.15835	1.32032	P0	P40	P40	0.333571	0.00790202	0
ENSGALG00000001333	1.12287	1.08638	2.3228	P40	P20	P80	0.157421	0.00987019	0
ENSGALG00000001334	2.48577	0	1.26973	P60	P0	P40	0.0260008	0.00987404	0
ENSGALG00000001335	0	0	0	P0	P0	P0	0	0.0110903	0
ENSGALG00000001341	0	0	0	P0	P0	P0	0	0.0114871	0
ENSGALG00000001342	0	0	0	P0	P0	P0	0	0.0115672	0
ENSGALG00000001343	0	0	0	P0	P0	P0	0.134703	0.0116473	0
ENSGALG00000001347	0	0	0	P0	P0	P0	0	0.0117928	0
ENSGALG00000001348	0	0	0	P0	P0	P0	0	0.0121557	0
ENSGALG00000001350	0	0	0	P0	P0	P0	0.328386	0.0134146	0
ENSGALG00000001362	1.20865	0	0	P40	P0	P0	0.022297	0.0143957	0
ENSGALG00000001363	0	0	0	P0	P0	P0	0	0.0155182	0
ENSGALG00000001364	0	4.66249	8.19151	P0	P80	P100	0.130928	0.016323	0
ENSGALG00000001366	0	0	0	P0	P0	P0	0.224101	0.0167697	0
ENSGALG00000001369	0	0	0	P0	P0	P0	0	0.0187199	0
ENSGALG00000001370	0	0	0	P0	P0	P0	0.00590004	0.020282	0
ENSGALG00000001371	0	0	0	P0	P0	P0	0	0.0215872	0
ENSGALG00000001373	0	0	0	P0	P0	P0	0.652003	0.0241193	0
ENSGALG00000001374	0	1.14258	0	P0	P40	P0	0	0.0254534	0
ENSGALG00000001375	0	0	0	P0	P0	P0	0.119603	0.0259011	0
ENSGALG00000001376	1.07621	0	0	P20	P0	P0	0.312954	0.0262655	0
ENSGALG00000001377	0	2.6911	0	P0	P60	P0	0.55092	0.0269543	0
ENSGALG00000001382	1.16597	0	1.08781	P40	P0	P40	0.184612	0.0273274	0
ENSGALG00000001383	0	4.30947	4.35123	P0	P80	P100	0	0.0284455	0
ENSGALG00000001387	0	2.27684	3.41031	P0	P60	P80	0.0403139	0.0293186	0
ENSGALG00000001389	0	0	0	P0	P0	P0	0.500355	0.0307022	0
ENSGALG00000001391	0	0	0	P0	P0	P0	0.0443585	0.0307876	0
ENSGALG00000001392	0	0	2.16939	P0	P0	P60	0.187299	0.0342983	0
ENSGALG00000001394	1.07621	0	0	P20	P0	P0	0.0317729	0.0358077	0
ENSGALG00000001405	0	0	0	P0	P0	P0	7.44574	0.0402243	0
ENSGALG00000001407	0	0	0	P0	P0	P0	0.0808664	0.050998	0
ENSGALG00000001409	0	0	0	P0	P0	P0	0	0.0517274	0
ENSGALG00000001410	0	0	0	P0	P0	P0	0.10204	0.0659688	0
ENSGALG00000001412	1.1469	0	0	P40	P0	P0	0.594623	0.0709661	0
ENSGALG00000001416	0	1.10605	1.14026	P0	P40	P40	0	0.0712375	0
ENSGALG00000001418	0	0	0	P0	P0	P0	0.0601504	0.0780639	0
ENSGALG00000001419	0	0	1.20447	P0	P0	P40	0.0641307	0.117595	0
ENSGALG00000001420	0	1.48609	0	P0	P40	P0	0.16245	0.125728	0
ENSGALG00000001425	0	0	0	P0	P0	P0	0	0.162512	0
ENSGALG00000001428	0	0	2.23382	P0	P0	P60	0.127814	0.218899	0
ENSGALG00000001429	0	0	0	P0	P0	P0	0	0.283332	0
ENSGALG00000001431	0	0	0	P0	P0	P0	0.00547375	0.383207	0
ENSGALG00000001433	0	0	0	P0	P0	P0	0.484861	0.638301	0
ENSGALG00000001434	0	0	1.18219	P0	P0	P40	0	0	2.1e-06
ENSGALG00000001437	0	0	0	P0	P0	P0	0.0609198	0.0947234	4.9201e-05
ENSGALG00000001439	0	0	0	P0	P0	P0	0	0	0.00031753
ENSGALG00000001441	1.42075	1.12108	1.17393	P40	P40	P40	0	0	0.000473132
ENSGALG00000001442	0	0	0	P0	P0	P0	0.000984332	0	0.00158677
ENSGALG00000001445	0	0	0	P0	P0	P0	0.00205904	0.00157358	0.00159985
ENSGALG00000001446	0	0	0	P0	P0	P0	0.00589918	0	0.0017689
ENSGALG00000001449	2.29778	0	0	P60	P0	P0	0.223625	0	0.00186807
ENSGALG00000001450	0	0	0	P0	P0	P0	0.334952	0.00375736	0.00204246
ENSGALG00000001452	0	0	0	P0	P0	P0	0.0866572	0.00208072	0.0020942
ENSGALG00000001459	0	0	0	P0	P0	P0	0.0151654	0.00802345	0.00214428
ENSGALG00000001462	0	0	0	P0	P0	P0	0.191923	0	0.00227989
ENSGALG00000001463	0	0	0	P0	P0	P0	0.00115597	0.00217142	0.00229145
ENSGALG00000001465	0	0	0	P0	P0	P0	0.0527796	0	0.00230275
ENSGALG00000001467	0	0	1.0939	P0	P0	P40	0	0	0.00233022
ENSGALG00000001470	7.19482	0	0	P100	P0	P0	0	0.0139777	0.00258919
ENSGALG00000001472	0	0	0	P0	P0	P0	0.16301	0.00565071	0.00259669
ENSGALG00000001473	0	0	0	P0	P0	P0	0.0030185	0	0.00285411
ENSGALG00000001474	0	0	0	P0	P0	P0	0.0353651	0	0.00285663
ENSGALG00000001475	0	0	0	P0	P0	P0	3.23755	0.00571264	0.00287042
ENSGALG00000001476	0	0	0	P0	P0	P0	0.0779231	0.00243355	0.0028959
ENSGALG00000001479	0	0	0	P0	P0	P0	0.00552017	0	0.00304993
ENSGALG00000001480	0	0	0	P0	P0	P0	0.00328183	0	0.00306609
ENSGALG00000001483	0	2.42879	0	P0	P60	P0	0.00249122	0	0.00315452
ENSGALG00000001486	0	0	0	P0	P0	P0	0	0	0.00315484
ENSGALG00000001489	3.51315	0	1.08548	P80	P0	P40	0.0190517	0	0.00316562
ENSGALG00000001490	0	0	0	P0	P0	P0	0.0226773	0.0303521	0.00324203
ENSGALG00000001491	0	0	0	P0	P0	P0	0.00296459	0.03515	0.00328032
ENSGALG00000001492	0	2.30841	0	P0	P60	P0	0.0517234	0	0.00337313
ENSGALG00000001501	0	0	0	P0	P0	P0	0.0393845	0	0.00340989
ENSGALG00000001502	0	0	0	P0	P0	P0	0.438775	0.0293755	0.00349273
ENSGALG00000001503	0	0	0	P0	P0	P0	0	0	0.00355998
ENSGALG00000001504	0	0	0	P0	P0	P0	0.158365	0	0.00364756
ENSGALG00000001506	0	3.22101	2.26488	P0	P80	P60	0	0	0.00374064
ENSGALG00000001512	0	0	0	P0	P0	P0	0	0	0.00376456
ENSGALG00000001513	0	0	0	P0	P0	P0	0.0463474	0	0.0041282
ENSGALG00000001518	0	0	0	P0	P0	P0	0.0100877	0.00334656	0.00415766
ENSGALG00000001521	0	0	0	P0	P0	P0	0	0	0.00416212
ENSGALG00000001522	0	0	1.22978	P0	P0	P40	0	0.0610958	0.00426286
ENSGALG00000001525	0	0	0	P0	P0	P0	0.00637187	0.00341164	0.00428909
ENSGALG00000001527	0	0	0	P0	P0	P0	0.00578851	0	0.00429156
ENSGALG00000001529	0	0	0	P0	P0	P0	0	0	0.00430694
ENSGALG00000001531	0	0	0	P0	P0	P0	0.556137	0.0172781	0.00431793
ENSGALG00000001533	0	0	0	P0	P0	P0	0.383873	0.00432214	0.00437616
ENSGALG00000001534	0	0	0	P0	P0	P0	0.0763678	0.0561898	0.00444744
ENSGALG00000001536	0	2.28285	0	P0	P60	P0	0.0569895	0	0.00444815
ENSGALG00000001538	0	0	0	P0	P0	P0	0.284825	0.0279321	0.00458412
ENSGALG00000001540	0	0	0	P0	P0	P0	0.0804423	0.00567004	0.00462873
ENSGALG00000001542	1.14404	0	0	P40	P0	P0	0.00530196	0.0555812	0.00465394
ENSGALG00000001545	0	0	1.14304	P0	P0	P40	0	0	0.00467718
ENSGALG00000001546	0	0	0	P0	P0	P0	1.71981	0	0.00477383
ENSGALG00000001547	0	0	0	P0	P0	P0	0.202252	0	0.00483534
ENSGALG00000001550	0	0	1.09695	P0	P0	P40	0.009625	0	0.00493966
ENSGALG00000001551	1.23293	0	1.16136	P40	P0	P40	0.0102331	0.00170684	0.00499389
ENSGALG00000001555	1.14521	0	0	P40	P0	P0	0.0130498	0	0.00501326
ENSGALG00000001557	0	0	0	P0	P0	P0	0.0105412	0.0113465	0.00511096
ENSGALG00000001559	6.52338	0	0	P100	P0	P0	0.359065	0	0.00524132
ENSGALG00000001561	1.13812	0	0	P40	P0	P0	0.0046512	0	0.00526908
ENSGALG00000001563	0	0	0	P0	P0	P0	0	0	0.00531882
ENSGALG00000001564	0	0	0	P0	P0	P0	0	0	0.00531882
ENSGALG00000001565	0	0	0	P0	P0	P0	0.00304527	0	0.00540201
ENSGALG00000001568	0	0	0	P0	P0	P0	0.024096	0	0.00548297
ENSGALG00000001569	0	0	0	P0	P0	P0	0.318487	0.0267366	0.00554164
ENSGALG00000001571	0	0	0	P0	P0	P0	0.014356	0	0.00561062
ENSGALG00000001572	6.52338	0	0	P100	P0	P0	0.00469824	0.00850588	0.00563445
ENSGALG00000001573	0	0	0	P0	P0	P0	0	0	0.00564224
ENSGALG00000001577	0	0	2.34833	P0	P0	P80	0.0456056	0.0313638	0.0056608
ENSGALG00000001583	0	1.06822	0	P0	P20	P0	0	0	0.0057418
ENSGALG00000001586	4.22847	0	0	P80	P0	P0	2.02221	0.0142304	0.00574337
ENSGALG00000001592	0	0	0	P0	P0	P0	0.0154646	0.00851206	0.00575416
ENSGALG00000001593	0	0	0	P0	P0	P0	0.0404257	0.0010089	0.00579107
ENSGALG00000001595	0	0	0	P0	P0	P0	0	0.00499452	0.00582639
ENSGALG00000001596	0	1.37711	0	P0	P40	P0	5.56016	0.0232105	0.00584498
ENSGALG00000001597	0	0	0	P0	P0	P0	0.0627427	0	0.00585219
ENSGALG00000001600	0	0	0	P0	P0	P0	0.162645	0.18569	0.00593418
ENSGALG00000001602	0	0	0	P0	P0	P0	0.00679684	0.0014876	0.00594229
ENSGALG00000001603	0	0	0	P0	P0	P0	0.0675194	0.0122429	0.00597217
ENSGALG00000001604	0	0	0	P0	P0	P0	0.00901867	0.00222917	0.00597578
ENSGALG00000001605	0	0	0	P0	P0	P0	0.280088	0.00291279	0.00599391
ENSGALG00000001606	0	0	0	P0	P0	P0	0	0	0.00602075
ENSGALG00000001607	0	0	0	P0	P0	P0	0.0296484	0	0.00605294
ENSGALG00000001608	0	0	0	P0	P0	P0	0	0	0.00607147
ENSGALG00000001610	0	0	0	P0	P0	P0	0.157637	0.0388668	0.00613996
ENSGALG00000001611	0	0	0	P0	P0	P0	0	0	0.00614389
ENSGALG00000001613	0	0	0	P0	P0	P0	0.0802278	0.0754594	0.00622413
ENSGALG00000001615	1.11806	0	0	P40	P0	P0	0.182	0	0.00643122
ENSGALG00000001616	0	0	0	P0	P0	P0	0.00954962	0	0.00643174
ENSGALG00000001617	0	0	0	P0	P0	P0	0.0174268	0	0.00643896
ENSGALG00000001618	0	0	0	P0	P0	P0	0.011708	0	0.0064662
ENSGALG00000001619	0	1.02468	1.06721	P0	P20	P20	0.0213324	0.00704908	0.00648377
ENSGALG00000001620	0	0	0	P0	P0	P0	0.0197237	0	0.00650078
ENSGALG00000001621	0	0	1.02785	P0	P0	P20	0.0999653	0	0.00650596
ENSGALG00000001624	0	0	0	P0	P0	P0	0	0	0.00663952
ENSGALG00000001626	0	0	0	P0	P0	P0	0	0.0076861	0.00667327
ENSGALG00000001633	0	0	0	P0	P0	P0	0.0475047	0.0163113	0.00667976
ENSGALG00000001634	0	0	0	P0	P0	P0	0	0	0.00672644
ENSGALG00000001637	0	0	0	P0	P0	P0	0	0	0.00672644
ENSGALG00000001639	0	0	0	P0	P0	P0	0	0	0.00672644
ENSGALG00000001640	1.47641	0	0	P40	P0	P0	0.0190022	0.0252277	0.00672799
ENSGALG00000001642	0	0	0	P0	P0	P0	0.0745632	0	0.00672942
ENSGALG00000001644	2.69404	0	0	P60	P0	P0	0.0159197	0.00466801	0.00676831
ENSGALG00000001645	0	0	0	P0	P0	P0	0	0	0.00698228
ENSGALG00000001647	0	0	0	P0	P0	P0	0.827869	0.00999105	0.00702869
ENSGALG00000001651	1.47641	0	0	P40	P0	P0	0.351859	0.00280541	0.00704747
ENSGALG00000001652	0	0	0	P0	P0	P0	0.781807	0.0236831	0.00705114
ENSGALG00000001653	0	0	0	P0	P0	P0	0.133803	0.00346031	0.0070563
ENSGALG00000001654	0	0	0	P0	P0	P0	0.00983386	0	0.00710294
ENSGALG00000001655	0	0	0	P0	P0	P0	0.00624533	0	0.00712706
ENSGALG00000001658	0	0	0	P0	P0	P0	0	0	0.00724615
ENSGALG00000001661	0	0	0	P0	P0	P0	0.13621	0.00401924	0.0072777
ENSGALG00000001662	0	0	0	P0	P0	P0	0.224865	0	0.0072975
ENSGALG00000001663	0	0	0	P0	P0	P0	0	0	0.00730517
ENSGALG00000001664	3.49463	0	0	P80	P0	P0	0.286384	0.0186844	0.00749141
ENSGALG00000001666	0	0	0	P0	P0	P0	0	0	0.00749811
ENSGALG00000001668	3.36774	1.61974	0.808707	P80	P40	P20	0.016888	0	0.00754929
ENSGALG00000001678	2.16811	0	0	P60	P0	P0	0.683302	0	0.00768026
ENSGALG00000001682	0	0	0	P0	P0	P0	0.00119848	0.00191687	0.00769222
ENSGALG00000001684	1.19454	0	0	P40	P0	P0	0.0294572	0	0.00774736
ENSGALG00000001688	1.30007	0	1.03386	P40	P0	P20	0.520501	0.00372462	0.0077588
ENSGALG00000001689	0	0	0	P0	P0	P0	0	0.00565546	0.00778274
ENSGALG00000001690	0	1.21126	0	P0	P40	P0	0.00871758	0	0.00780657
ENSGALG00000001691	1.21388	0	0	P40	P0	P0	0	0	0.00782756
ENSGALG00000001692	0	0	0	P0	P0	P0	0	0.00452517	0.00787153
ENSGALG00000001693	0	0	0	P0	P0	P0	0.0213482	0	0.00798715
ENSGALG00000001695	0	0	0	P0	P0	P0	3.14329	0.0230943	0.00801233
ENSGALG00000001696	1.0691	1.00429	2.09397	P20	P20	P60	1.10225	0.0132701	0.00804401
ENSGALG00000001697	0	0	0	P0	P0	P0	0.0117201	0	0.00805911
ENSGALG00000001698	0	1.19581	0	P0	P40	P0	0.213464	0.00235671	0.00807068
ENSGALG00000001701	0	0	2.16757	P0	P0	P60	0	0	0.00808211
ENSGALG00000001702	0	0	0	P0	P0	P0	0.0128571	0	0.00815924
ENSGALG00000001708	0	0	0	P0	P0	P0	0.00939518	0	0.00816017
ENSGALG00000001709	0	0	0	P0	P0	P0	0.00407591	0	0.00816081
ENSGALG00000001711	1.11835	0	0	P40	P0	P0	0.128539	0	0.00817129
ENSGALG00000001714	1.27348	0	0	P40	P0	P0	0	0	0.00819129
ENSGALG00000001716	0	0	0	P0	P0	P0	0	0	0.00823775
ENSGALG00000001717	0	0	0	P0	P0	P0	0.00227815	0	0.00825004
ENSGALG00000001718	0	0	1.09119	P0	P0	P40	0.0134319	0	0.00829746
ENSGALG00000001720	0	1.29243	0	P0	P40	P0	0.0214884	0	0.00833894
ENSGALG00000001721	0	0	0	P0	P0	P0	0.012104	0	0.00841754
ENSGALG00000001722	0	0	0	P0	P0	P0	0.031946	0.00277813	0.00845122
ENSGALG00000001723	0	0	0	P0	P0	P0	0.0124121	0	0.00846035
ENSGALG00000001725	0	0	0	P0	P0	P0	0.131826	0	0.00852567
ENSGALG00000001726	0	0	0	P0	P0	P0	0	0	0.00858319
ENSGALG00000001727	0	0	0	P0	P0	P0	0.0100687	0	0.00861655
ENSGALG00000001728	0	0	0	P0	P0	P0	0.0188533	0.0304776	0.00863334
ENSGALG00000001729	2.17476	0	0	P60	P0	P0	0	0	0.00868377
ENSGALG00000001730	2.00942	0	2.07806	P60	P0	P60	0.296125	0.00324013	0.00870198
ENSGALG00000001731	0	0	0	P0	P0	P0	0.0296526	0	0.00874369
ENSGALG00000001733	0	0	0	P0	P0	P0	0.615911	0	0.00874626
ENSGALG00000001737	0	0	1.08313	P0	P0	P40	0	0	0.00883067
ENSGALG00000001740	0	0	0	P0	P0	P0	1.32648	0.0174058	0.00891748
ENSGALG00000001741	0	0	0	P0	P0	P0	0.00665437	0.00546178	0.00894935
ENSGALG00000001749	0	1.55235	0	P0	P40	P0	0	0	0.00900178
ENSGALG00000001750	0	0	2.29466	P0	P0	P80	0.25883	0.0756226	0.00904773
ENSGALG00000001753	0	2.43696	0	P0	P60	P0	0.143621	0	0.00906113
ENSGALG00000001758	2.30913	0	0	P60	P0	P0	0.00483269	0	0.009068
ENSGALG00000001765	0	0	0.8702	P0	P0	P20	0.0708681	0	0.00909823
ENSGALG00000001768	0	1.16472	1.23871	P0	P40	P40	0.581651	0	0.00910287
ENSGALG00000001773	0	0	0	P0	P0	P0	0.069639	0.00473202	0.0091518
ENSGALG00000001774	0	0	0	P0	P0	P0	0.0435552	0.00922012	0.00920399
ENSGALG00000001777	0	0	0	P0	P0	P0	0.00777232	0.0138399	0.00925685
ENSGALG00000001779	0	0	0	P0	P0	P0	0.030694	0	0.00933099
ENSGALG00000001780	0	0	1.27582	P0	P0	P40	0	0	0.00934612
ENSGALG00000001782	0	0	0	P0	P0	P0	0	0	0.00937269
ENSGALG00000001788	0	0	0	P0	P0	P0	0.206442	0	0.00939405
ENSGALG00000001790	0	0	0	P0	P0	P0	0.00854369	0	0.00942837
ENSGALG00000001791	0	0	0	P0	P0	P0	0.0512166	0	0.0095161
ENSGALG00000001792	0	4.38933	1.18639	P0	P80	P40	0.00372953	0.00323821	0.0095301
ENSGALG00000001793	0	0	0	P0	P0	P0	0.0283826	0	0.00967429
ENSGALG00000001797	0	1.10142	0	P0	P40	P0	0.00373597	0	0.00971027
ENSGALG00000001798	0	0	0	P0	P0	P0	0.0103412	0.00854007	0.00971126
ENSGALG00000001800	0	0	0	P0	P0	P0	0.00486271	0	0.00975469
ENSGALG00000001801	0	0	0	P0	P0	P0	0.386008	0	0.0098218
ENSGALG00000001802	0	0	0	P0	P0	P0	0.0448406	0.0370995	0.00988055
ENSGALG00000001803	0	3.11608	0	P0	P80	P0	0.0092116	0.0208439	0.0099764
ENSGALG00000001805	0	2.6408	1.17978	P0	P60	P40	0.635052	0.00767553	0.0100285
ENSGALG00000001806	0	0	0	P0	P0	P0	0.00258608	0.0320565	0.0100351
ENSGALG00000001812	0	2.94778	0	P0	P60	P0	0.0979887	0	0.0100837
ENSGALG00000001816	0	0	0	P0	P0	P0	0.0676658	0.00345582	0.0100855
ENSGALG00000001817	0	0	0	P0	P0	P0	0	0.0106873	0.0100862
ENSGALG00000001823	3.4218	0	0	P80	P0	P0	0.00712799	0.00260511	0.0101061
ENSGALG00000001824	0	0	0	P0	P0	P0	0.00802289	0	0.0101776
ENSGALG00000001826	0	0	0	P0	P0	P0	0	0	0.0102532
ENSGALG00000001833	0	0	0	P0	P0	P0	0.0605624	0	0.0102875
ENSGALG00000001835	0	0	0	P0	P0	P0	0.0522631	0	0.0104302
ENSGALG00000001837	0	0	0	P0	P0	P0	0.0313976	0	0.0104409
ENSGALG00000001838	1.47641	0	0	P40	P0	P0	0	0.00978803	0.0104815
ENSGALG00000001840	0	0	0.868519	P0	P0	P20	0.0252508	0.00591242	0.0105206
ENSGALG00000001841	0	0	1.15227	P0	P0	P40	0.0197561	0.0225735	0.0106273
ENSGALG00000001844	0	0	0	P0	P0	P0	0.0092269	0	0.0106888
ENSGALG00000001845	0	0	0	P0	P0	P0	0.01564	0	0.0107162
ENSGALG00000001848	0	1.07212	0	P0	P20	P0	0.748365	0	0.0107294
ENSGALG00000001849	0	1.17972	0	P0	P40	P0	0	0.00967309	0.0107695
ENSGALG00000001850	0	0	0	P0	P0	P0	0.0911348	0	0.0108007
ENSGALG00000001852	0	0	0	P0	P0	P0	4.425e-07	0.00649819	0.0109052
ENSGALG00000001856	0	0	0	P0	P0	P0	0.433551	0.0342122	0.0109373
ENSGALG00000001857	2.28636	2.19118	2.38196	P60	P60	P80	0.00355298	0	0.0109537
ENSGALG00000001860	0	0	0	P0	P0	P0	0.348785	0.00277544	0.010976
ENSGALG00000001862	0	3.86314	0	P0	P80	P0	0	0	0.0111366
ENSGALG00000001863	0	0	1.97345	P0	P0	P60	0.00792229	0.00712811	0.0112294
ENSGALG00000001864	0	0	0	P0	P0	P0	0.0905664	0.0113468	0.0113224
ENSGALG00000001866	0	0	0	P0	P0	P0	0.0336996	0.013019	0.0113724
ENSGALG00000001869	0	0	0	P0	P0	P0	0.0151068	0	0.0113914
ENSGALG00000001872	1.13218	0	0	P40	P0	P0	0.425317	0	0.0114251
ENSGALG00000001882	0	0	0	P0	P0	P0	4.43502	0.0278514	0.0114681
ENSGALG00000001883	0	2.72911	0	P0	P60	P0	0	0	0.0115588
ENSGALG00000001889	4.42843	1.12669	0	P80	P40	P0	0.0570285	0.00627138	0.0116144
ENSGALG00000001892	0	2.92781	1.18571	P0	P60	P40	0.485171	0	0.0117079
ENSGALG00000001894	0	0	0	P0	P0	P0	0.0655187	0.004148	0.0117574
ENSGALG00000001895	0	0	0	P0	P0	P0	0.0179058	0	0.0118271
ENSGALG00000001900	0	0	0	P0	P0	P0	0.0219956	0.0053985	0.0119595
ENSGALG00000001901	0	0	0	P0	P0	P0	0	0	0.0119763
ENSGALG00000001905	0	1.08013	2.30284	P0	P20	P80	0.0795893	0.00751433	0.0119838
ENSGALG00000001907	0	0	0	P0	P0	P0	0.0159915	0	0.0120279
ENSGALG00000001912	0	0	0	P0	P0	P0	0.207545	0	0.0120501
ENSGALG00000001916	0	1.196	0	P0	P40	P0	0.00747326	0	0.012065
ENSGALG00000001917	0	0	0	P0	P0	P0	1.1285	0.00386925	0.0120867
ENSGALG00000001918	1.95855	0	0.701905	P40	P0	P20	0.208364	0.0099263	0.0121674
ENSGALG00000001921	0	0	0	P0	P0	P0	0.02426	0	0.0122674
ENSGALG00000001925	0	0	0	P0	P0	P0	0.112775	0.00961585	0.0123227
ENSGALG00000001926	0	0	0	P0	P0	P0	0.0477299	0	0.0123356
ENSGALG00000001932	0	0	0	P0	P0	P0	0	0	0.012339
ENSGALG00000001933	0	0	0	P0	P0	P0	0	0	0.0123488
ENSGALG00000001934	0	0	0	P0	P0	P0	0.00508506	0.00441032	0.0123838
ENSGALG00000001936	0	0	0	P0	P0	P0	0.0798167	0	0.0124399
ENSGALG00000001938	0	0	0	P0	P0	P0	0.00601631	0	0.0124914
ENSGALG00000001939	0	0	0	P0	P0	P0	0.229668	0.00208645	0.0125584
ENSGALG00000001942	0	0	0	P0	P0	P0	0.253263	0.0237271	0.0125869
ENSGALG00000001943	0	3.9564	0	P0	P80	P0	0.0143913	0.0594582	0.0125933
ENSGALG00000001944	0	0	0	P0	P0	P0	0	0	0.012636
ENSGALG00000001945	0	1.15297	0	P0	P40	P0	0.0123458	0.00283168	0.0126451
ENSGALG00000001946	0	0	0	P0	P0	P0	0.122255	0	0.0126673
ENSGALG00000001947	0	0	0	P0	P0	P0	0	0	0.0126707
ENSGALG00000001948	0	0	0	P0	P0	P0	0.0404557	0	0.012683
ENSGALG00000001949	0	1.09147	0	P0	P20	P0	0.0243688	0	0.0127409
ENSGALG00000001950	0	0	0	P0	P0	P0	0.00346909	0	0.0127582
ENSGALG00000001951	0	0	0	P0	P0	P0	0.158143	0.0035379	0.0127717
ENSGALG00000001954	0	0	0	P0	P0	P0	0.0056284	0	0.0127955
ENSGALG00000001955	0	0	0	P0	P0	P0	0.210912	0.00943992	0.012874
ENSGALG00000001956	0	0	0	P0	P0	P0	0.158721	0	0.0129203
ENSGALG00000001959	0	0	0	P0	P0	P0	0	0	0.012921
ENSGALG00000001962	0	1.38461	0	P0	P40	P0	1.02257	0	0.0129505
ENSGALG00000001963	0	1.09147	0	P0	P20	P0	0.214821	0	0.012986
ENSGALG00000001964	0	0	0	P0	P0	P0	0.315341	0.0102634	0.0130142
ENSGALG00000001965	0	0	0	P0	P0	P0	0	0	0.0131013
ENSGALG00000001968	0	0	0	P0	P0	P0	0	0	0.0131099
ENSGALG00000001971	0	1.2395	0	P0	P40	P0	0.049986	0.0174215	0.0131553
ENSGALG00000001972	0	0	0	P0	P0	P0	0.0153395	0	0.0131679
ENSGALG00000001973	0	0	0	P0	P0	P0	0.0266269	0	0.0132836
ENSGALG00000001975	0	2.6077	0	P0	P60	P0	0	0.0616549	0.0132866
ENSGALG00000001976	0	0	0	P0	P0	P0	3.25979	0	0.0132986
ENSGALG00000001977	0	0	0	P0	P0	P0	0.061348	0.0150905	0.0133269
ENSGALG00000001978	0	0	0	P0	P0	P0	0.464226	0	0.0133403
ENSGALG00000001981	2.17176	0	0	P60	P0	P0	0	0	0.0133836
ENSGALG00000001983	0	0	0	P0	P0	P0	0.159889	0	0.0134732
ENSGALG00000001985	1.27354	2.2736	0	P40	P60	P0	0.152934	0.0208457	0.0135182
ENSGALG00000001986	1.65007	0	0	P40	P0	P0	0.00729728	0.00261161	0.0135247
ENSGALG00000001988	0	0	0	P0	P0	P0	0.0189263	0	0.0135362
ENSGALG00000001992	2.17176	0	0	P60	P0	P0	0.00512154	0	0.0135396
ENSGALG00000001994	0	0	0	P0	P0	P0	0.0211225	0.0069617	0.0135442
ENSGALG00000001995	3.24617	0	0	P80	P0	P0	0.00820723	0.00209535	0.0135881
ENSGALG00000001996	0	0	0	P0	P0	P0	0	0	0.0136224
ENSGALG00000001998	0	0	0	P0	P0	P0	0.113374	0.0409137	0.0136428
ENSGALG00000002000	0	0	0	P0	P0	P0	0	0.0687144	0.0136709
ENSGALG00000002001	0	0	0	P0	P0	P0	0.305024	0.00327398	0.0138231
ENSGALG00000002002	0	0	0	P0	P0	P0	0.304584	0.0183346	0.0138462
ENSGALG00000002003	0	0	0	P0	P0	P0	0.964107	0.0137346	0.0138919
ENSGALG00000002008	0	3.99767	0	P0	P80	P0	0.0115513	0	0.013899
ENSGALG00000002009	2.62348	0	0.699786	P60	P0	P20	0	0	0.0139144
ENSGALG00000002010	0	0	0	P0	P0	P0	3.40426	0.0457712	0.0141687
ENSGALG00000002012	0	0	0	P0	P0	P0	0	0	0.0142597
ENSGALG00000002013	0	0	0	P0	P0	P0	0.164266	0.00829578	0.0143381
ENSGALG00000002014	0	0	0	P0	P0	P0	0.00285727	0.000974854	0.0143447
ENSGALG00000002015	0	0	0	P0	P0	P0	0.0136489	0.00746195	0.0143638
ENSGALG00000002016	0	1.25301	0	P0	P40	P0	0.185445	0.0391999	0.0144306
ENSGALG00000002018	0	0	0	P0	P0	P0	0.194312	0	0.0144811
ENSGALG00000002021	0	0	0	P0	P0	P0	0.0840758	0.126707	0.014518
ENSGALG00000002022	0	0	0	P0	P0	P0	0.0149943	0	0.014556
ENSGALG00000002023	0.815629	0	3.8249	P20	P0	P80	0.00929603	0	0.0146553
ENSGALG00000002024	0	0	0	P0	P0	P0	1.18546	0.0118094	0.0147022
ENSGALG00000002028	0	2.21541	3.57521	P0	P60	P80	0.03373	0.0243961	0.0148472
ENSGALG00000002029	0	0	0	P0	P0	P0	0.412393	0.00680207	0.0149397
ENSGALG00000002033	0	0	0	P0	P0	P0	0.0288977	0.0457536	0.0150071
ENSGALG00000002038	0	0	0	P0	P0	P0	0	0	0.0151012
ENSGALG00000002042	3.59677	2.23985	1.15694	P80	P60	P40	0	0	0.0152078
ENSGALG00000002043	1.02632	0	1.23662	P20	P0	P40	0.0301886	0.023054	0.0152257
ENSGALG00000002044	0	0	0	P0	P0	P0	0.98242	0.00460298	0.0152695
ENSGALG00000002046	0	0	0	P0	P0	P0	0.0439773	0.00837266	0.0152758
ENSGALG00000002048	0	0	0	P0	P0	P0	0.00371469	0	0.0153092
ENSGALG00000002050	0	1.43071	0	P0	P40	P0	0	0	0.015335
ENSGALG00000002053	0	4.63743	0	P0	P80	P0	0.01828	0	0.0154142
ENSGALG00000002055	0	1.07703	0	P0	P20	P0	0	0	0.0154311
ENSGALG00000002056	0	0	1.0476	P0	P0	P20	0.0406607	0	0.0154871
ENSGALG00000002057	1.18523	0	0	P40	P0	P0	1.52525	0	0.0155253
ENSGALG00000002060	0	1.08013	0	P0	P20	P0	0	0	0.015572
ENSGALG00000002062	0	1.31644	0	P0	P40	P0	0	0	0.015572
ENSGALG00000002064	0.919597	0	0	P20	P0	P0	0	0	0.015572
ENSGALG00000002066	0	0	0	P0	P0	P0	0	0	0.015572
ENSGALG00000002067	1.30794	0	0	P40	P0	P0	0	0	0.015572
ENSGALG00000002069	0	0	0.928893	P0	P0	P20	0	0	0.015572
ENSGALG00000002070	3.17979	1.07599	1.10333	P80	P20	P40	0	0	0.015572
ENSGALG00000002080	0	0	0	P0	P0	P0	0	0	0.015572
ENSGALG00000002081	0	0	0	P0	P0	P0	0	0	0.015572
ENSGALG00000002082	0	0	0	P0	P0	P0	0	0	0.015572
ENSGALG00000002083	0	0	2.23452	P0	P0	P60	0	0	0.015572
ENSGALG00000002085	0	0	0	P0	P0	P0	0	0	0.015572
ENSGALG00000002086	0	0	0	P0	P0	P0	0	0	0.015572
ENSGALG00000002087	0	0	0	P0	P0	P0	0.0118216	0.0206187	0.015588
ENSGALG00000002088	0	1.31644	0	P0	P40	P0	0.0453441	0.0113859	0.0157019
ENSGALG00000002089	0	0	0	P0	P0	P0	0.0105575	0	0.0159204
ENSGALG00000002090	0	0	0	P0	P0	P0	0.00602004	0	0.0159877
ENSGALG00000002091	0	0	0	P0	P0	P0	0	0	0.0160858
ENSGALG00000002094	0	0	1.02723	P0	P0	P20	0.0407884	0	0.0161497
ENSGALG00000002095	0	0	0	P0	P0	P0	0.00420464	0.00410824	0.0162284
ENSGALG00000002097	0	0	0	P0	P0	P0	0	0	0.0162482
ENSGALG00000002098	0	0	0	P0	P0	P0	0.010242	0	0.0162539
ENSGALG00000002099	0	2.21684	0	P0	P60	P0	0.0106972	0	0.0162736
ENSGALG00000002103	0	0	0	P0	P0	P0	0	0	0.0162747
ENSGALG00000002105	0	0	0	P0	P0	P0	0.326043	0.00189967	0.0163809
ENSGALG00000002106	0	0	0	P0	P0	P0	0.0254692	0.0128469	0.0164704
ENSGALG00000002107	0	0	1.02723	P0	P0	P20	0.061161	0.031424	0.0165134
ENSGALG00000002108	0	0	0	P0	P0	P0	0	0.0220302	0.0165669
ENSGALG00000002110	0	0	0	P0	P0	P0	0.864807	0.019249	0.0165818
ENSGALG00000002111	0	0	0	P0	P0	P0	0.00440312	0.147986	0.0166306
ENSGALG00000002112	0	0	0	P0	P0	P0	0.538719	0	0.016693
ENSGALG00000002113	0	0	0	P0	P0	P0	0.00995474	0	0.0168379
ENSGALG00000002116	0	0	0	P0	P0	P0	0	0	0.0168574
ENSGALG00000002117	0	0	0	P0	P0	P0	0	0.0843791	0.0168927
ENSGALG00000002118	0	0	0	P0	P0	P0	0.0160099	0	0.0169038
ENSGALG00000002119	0	0	0	P0	P0	P0	0.0173738	0	0.0169229
ENSGALG00000002121	0	0	0	P0	P0	P0	0.148078	0	0.0170429
ENSGALG00000002123	0	0	0	P0	P0	P0	0.0631889	0.0115712	0.017304
ENSGALG00000002124	0	0	0	P0	P0	P0	0	0	0.0175683
ENSGALG00000002125	0	0	0	P0	P0	P0	0	0	0.0177295
ENSGALG00000002127	0	0	0	P0	P0	P0	0	0	0.0178163
ENSGALG00000002129	0	0	0	P0	P0	P0	0.0626371	0	0.0178552
ENSGALG00000002131	0	2.41364	0	P0	P60	P0	0.0266155	0	0.0179027
ENSGALG00000002132	0	0	0	P0	P0	P0	1.31209	0.00210997	0.0179345
ENSGALG00000002137	0	0	1.14242	P0	P0	P40	0	0	0.0179392
ENSGALG00000002138	0	2.70355	0	P0	P60	P0	0	0.017591	0.0180016
ENSGALG00000002139	0	0	0	P0	P0	P0	1.00806	0.0166902	0.0182124
ENSGALG00000002141	2.19136	2.09511	0	P60	P60	P0	0.255808	0.00132228	0.018218
ENSGALG00000002142	0	0	0	P0	P0	P0	0.320814	0	0.0182319
ENSGALG00000002143	0	0	4.31987	P0	P0	P100	0.149748	0	0.0182389
ENSGALG00000002144	0	0	0	P0	P0	P0	0.017885	0.00552323	0.0182925
ENSGALG00000002145	0	0	0	P0	P0	P0	1.69824	0.00234398	0.0185638
ENSGALG00000002147	0	0	0	P0	P0	P0	0.018517	0	0.0187504
ENSGALG00000002150	4.34424	0	0	P80	P0	P0	0	0	0.0188512
ENSGALG00000002151	0	0	0	P0	P0	P0	0.0118673	0	0.0189285
ENSGALG00000002152	0	0	0	P0	P0	P0	0.41565	0.0158958	0.0190501
ENSGALG00000002155	1.06767	4.226	0	P20	P80	P0	0.0291735	0.0399483	0.0192134
ENSGALG00000002157	0	0	0	P0	P0	P0	0.0242425	0.00466967	0.0194264
ENSGALG00000002158	0	0	0	P0	P0	P0	0.840997	0	0.01943
ENSGALG00000002159	0	0	0	P0	P0	P0	0.00268434	0	0.0194962
ENSGALG00000002160	2.26151	0	0	P60	P0	P0	0.248367	0	0.0195406
ENSGALG00000002162	0	0	0	P0	P0	P0	0.0148245	0.0258344	0.0197031
ENSGALG00000002164	0	0	0	P0	P0	P0	0.0155339	0	0.0197655
ENSGALG00000002165	0.799917	1.61995	2.98329	P20	P40	P80	0	0	0.0198918
ENSGALG00000002167	2.26151	0	0	P60	P0	P0	0.0225438	0	0.0199995
ENSGALG00000002169	0	1.03678	0.999511	P0	P20	P20	0	0	0.0200013
ENSGALG00000002170	0	0	0	P0	P0	P0	0.0116332	0	0.0200089
ENSGALG00000002172	0.979012	3.32057	1.08289	P20	P80	P20	0.0159951	0	0.020053
ENSGALG00000002175	1.14614	0	0	P40	P0	P0	0.00868496	0	0.0200745
ENSGALG00000002179	0	0	0	P0	P0	P0	0.00742735	0	0.020113
ENSGALG00000002180	1.12929	0	1.08112	P40	P0	P20	0.00918739	0.0016638	0.0201134
ENSGALG00000002182	0	0	0	P0	P0	P0	0.275195	0.00328169	0.0201362
ENSGALG00000002183	0	0	0	P0	P0	P0	0.0846997	0.0377624	0.0201392
ENSGALG00000002186	0	0	0	P0	P0	P0	0	0	0.0202443
ENSGALG00000002187	0	0	0	P0	P0	P0	0.0497632	0	0.0202782
ENSGALG00000002189	0	0	0	P0	P0	P0	0.0497475	0	0.0203175
ENSGALG00000002191	0	0	0	P0	P0	P0	1.8043	0.0116305	0.0203299
ENSGALG00000002192	1.10209	0	0	P40	P0	P0	0.191831	0	0.0203455
ENSGALG00000002193	4.46168	1.02366	4.36319	P100	P20	P100	0.0112485	0	0.020595
ENSGALG00000002194	0	1.35985	0	P0	P40	P0	0	0	0.020715
ENSGALG00000002197	0	0	0	P0	P0	P0	0.0296829	0.00461939	0.0207954
ENSGALG00000002198	0	0	0	P0	P0	P0	0.416827	0.0754908	0.0208232
ENSGALG00000002199	1.18949	1.0792	0	P40	P20	P0	0.00507761	0	0.020951
ENSGALG00000002200	0	0	0	P0	P0	P0	0	0	0.0209764
ENSGALG00000002201	1.22328	1.05287	0	P40	P20	P0	0	0.00383898	0.0209984
ENSGALG00000002203	0	0	0	P0	P0	P0	0.0537654	0	0.0210449
ENSGALG00000002204	0	0	0	P0	P0	P0	0.00799801	0	0.0210617
ENSGALG00000002205	1.26958	0	1.09373	P40	P0	P40	41.8325	0.193316	0.0210906
ENSGALG00000002207	0	0	0	P0	P0	P0	0.0298329	0	0.0211268
ENSGALG00000002210	2.26572	0	0	P60	P0	P0	1.0367	0	0.0211317
ENSGALG00000002216	1.05106	0	0	P20	P0	P0	0.032598	0	0.0211573
ENSGALG00000002219	0	1.25363	1.14379	P0	P40	P40	0.00728476	0.00229225	0.021161
ENSGALG00000002222	1.1838	0	0	P40	P0	P0	0.0038363	0	0.021287
ENSGALG00000002223	0	0	0	P0	P0	P0	0.16808	0.00533747	0.0213115
ENSGALG00000002225	0	0	0	P0	P0	P0	0	0	0.0214506
ENSGALG00000002227	0	0	0	P0	P0	P0	0.140567	0.00206296	0.0215085
ENSGALG00000002229	0	0	0	P0	P0	P0	0.0287471	0	0.0216156
ENSGALG00000002232	3.69449	0	1.16618	P80	P0	P40	0.00333473	0	0.0218249
ENSGALG00000002234	1.32909	2.5749	0	P40	P60	P0	0.12777	0.159805	0.0218845
ENSGALG00000002237	0	0	0	P0	P0	P0	0.891725	0.0689555	0.0219006
ENSGALG00000002239	0	0	1.25698	P0	P0	P40	0.0325414	0	0.0220375
ENSGALG00000002240	0	3.52791	0	P0	P80	P0	0.0724272	0	0.0220492
ENSGALG00000002242	1.14897	0	1.06722	P40	P0	P20	0.0484187	0	0.0220624
ENSGALG00000002244	0	0	0	P0	P0	P0	0.0341488	0	0.0221485
ENSGALG00000002246	0	0	0	P0	P0	P0	2.90248	0.0165254	0.0221547
ENSGALG00000002247	0	0	0	P0	P0	P0	0.0625778	0.0368286	0.0222946
ENSGALG00000002249	0	0	0	P0	P0	P0	0.015593	0.0764653	0.0223642
ENSGALG00000002250	0	0	0	P0	P0	P0	0.0170641	0.00774995	0.0226017
ENSGALG00000002253	0	0	0	P0	P0	P0	0.0171997	0	0.0226248
ENSGALG00000002260	0	17.1868	0	P0	P100	P0	0.00790659	0	0.0226385
ENSGALG00000002262	0	0	0	P0	P0	P0	1.05778	0.0357925	0.0227364
ENSGALG00000002263	1.04992	1.01082	1.0633	P20	P20	P20	0.0122309	0.00495297	0.0228097
ENSGALG00000002266	0	0	0	P0	P0	P0	0.170799	0.00206539	0.0228257
ENSGALG00000002267	2.445	2.28935	3.62989	P60	P60	P80	0.0103796	0	0.0229191
ENSGALG00000002272	0	0	2.05867	P0	P0	P60	0.0236084	0.0130765	0.0229556
ENSGALG00000002273	0	0	0	P0	P0	P0	0.00978928	0	0.0229729
ENSGALG00000002276	0	1.1001	0	P0	P40	P0	0	0	0.0230424
ENSGALG00000002277	1.96637	0.967667	2.19798	P40	P20	P60	0	0	0.0230616
ENSGALG00000002278	0	1.22359	0	P0	P40	P0	1.31849	0	0.0231367
ENSGALG00000002282	3.28497	3.24864	3.30793	P80	P80	P80	0.0126622	0	0.0231815
ENSGALG00000002283	0	11.5723	0	P0	P100	P0	0	0	0.0232918
ENSGALG00000002284	0	0	0	P0	P0	P0	0.0128617	0.00493575	0.0233798
ENSGALG00000002285	0	1.07783	0	P0	P20	P0	0.0987071	0	0.0235838
ENSGALG00000002286	0	0	0	P0	P0	P0	0.266586	0	0.0235853
ENSGALG00000002287	0	0	0	P0	P0	P0	0	0	0.023616
ENSGALG00000002288	0	0	1.18341	P0	P0	P40	0.00911608	0	0.023685
ENSGALG00000002289	0	0	0	P0	P0	P0	0.0113311	0.0352073	0.0238044
ENSGALG00000002294	0	0	0	P0	P0	P0	0.0120826	0	0.0238652
ENSGALG00000002298	0	5.23006	0	P0	P100	P0	0.049289	0.0148337	0.0240164
ENSGALG00000002299	0	0	0	P0	P0	P0	0.0179229	0.0118814	0.0240535
ENSGALG00000002301	0	0	0	P0	P0	P0	0.235309	0.0110163	0.024115
ENSGALG00000002303	0	0	0	P0	P0	P0	0.0234366	0	0.024155
ENSGALG00000002304	0	1.31004	0	P0	P40	P0	0	0	0.0241648
ENSGALG00000002305	2.35717	0	0	P60	P0	P0	0.00889818	0.00973952	0.0241737
ENSGALG00000002307	0	0	0	P0	P0	P0	0.1463	0	0.0241815
ENSGALG00000002308	0	0	0	P0	P0	P0	1.53245	0.0817314	0.0241962
ENSGALG00000002311	0	0	1.14018	P0	P0	P40	0.0109485	0.0139646	0.0243101
ENSGALG00000002312	0	2.32558	1.09107	P0	P60	P40	0	0	0.0243444
ENSGALG00000002313	0	0	0	P0	P0	P0	0.0032515	0.1798	0.0243445
ENSGALG00000002314	0	0	0	P0	P0	P0	2.10396	0.0555939	0.0244608
ENSGALG00000002315	2.13385	2.02777	1.04603	P60	P60	P20	0.0325741	0.00600824	0.0244685
ENSGALG00000002316	0	1.07783	0	P0	P20	P0	0.108171	0.00135967	0.024516
ENSGALG00000002318	0	0	0	P0	P0	P0	0.0118754	0	0.0246316
ENSGALG00000002319	0	1.31004	0	P0	P40	P0	0.0117478	0.00434253	0.0246692
ENSGALG00000002321	0	0	0	P0	P0	P0	0.091021	0	0.024725
ENSGALG00000002325	0	0	0	P0	P0	P0	0	0	0.0247604
ENSGALG00000002326	0.89064	2.66178	2.9666	P20	P60	P80	0.233237	0	0.0249889
ENSGALG00000002329	0	0	0	P0	P0	P0	0	0.00307474	0.0250749
ENSGALG00000002335	0	4.38169	0	P0	P80	P0	0.00658188	0	0.0251233
ENSGALG00000002336	0	0	0	P0	P0	P0	0.862411	0.0193063	0.0251664
ENSGALG00000002341	0	0	0	P0	P0	P0	0.0182352	0.0156356	0.0252324
ENSGALG00000002345	0	0	0	P0	P0	P0	0.693348	0.287365	0.0252833
ENSGALG00000002346	0	0	0	P0	P0	P0	0.0315972	0.0241105	0.0254304
ENSGALG00000002347	5.87796	15.9069	1.08216	P100	P100	P20	0.0188367	0.0157128	0.0254581
ENSGALG00000002350	0	0	3.55025	P0	P0	P80	0.142302	0.00610139	0.0255711
ENSGALG00000002354	0	0	0	P0	P0	P0	0	0.0914004	0.0256161
ENSGALG00000002356	0	0	0	P0	P0	P0	0.0187319	0	0.0256466
ENSGALG00000002358	0	0	0	P0	P0	P0	0.029288	0	0.025734
ENSGALG00000002362	0	0	0	P0	P0	P0	0	0	0.0258002
ENSGALG00000002363	0	0	0	P0	P0	P0	0	0.0155372	0.0259529
ENSGALG00000002364	1.12382	0	0	P40	P0	P0	0.0247153	0	0.0261041
ENSGALG00000002369	0	0	0	P0	P0	P0	0.0535052	0	0.0261253
ENSGALG00000002370	0	0	0	P0	P0	P0	0.0150194	0.0202328	0.0261445
ENSGALG00000002371	2.54426	1.60088	0.778234	P60	P40	P20	0	0	0.0262107
ENSGALG00000002374	8.00212	0	1.30834	P100	P0	P40	0	0	0.0263117
ENSGALG00000002375	1.30528	0	0	P40	P0	P0	0.950995	0.0419345	0.0263825
ENSGALG00000002377	0	0	1.17717	P0	P0	P40	0.911018	0.0334579	0.026519
ENSGALG00000002379	0	0	1.18774	P0	P0	P40	0.0236116	0.0115807	0.0265227
ENSGALG00000002383	0	0	0	P0	P0	P0	0.253621	0.0157624	0.0265234
ENSGALG00000002386	0.960401	1.56998	3.75521	P20	P40	P80	0.0315103	0.0304841	0.0266385
ENSGALG00000002388	0	0	1.18774	P0	P0	P40	0.0626386	0.0377449	0.0266464
ENSGALG00000002390	0	0	1.17717	P0	P0	P40	0.191092	0.042756	0.0267441
ENSGALG00000002394	0.909686	0.849676	3.37994	P20	P20	P80	1.79605	0.0636694	0.0268477
ENSGALG00000002395	0	0	0	P0	P0	P0	0.249681	0	0.026899
ENSGALG00000002397	0	0	0	P0	P0	P0	2.30396	0.163827	0.0269052
ENSGALG00000002399	0	0	0	P0	P0	P0	0.0585851	0	0.0271114
ENSGALG00000002403	0	0	0	P0	P0	P0	0.105203	0.0957493	0.0273836
ENSGALG00000002407	0	0	0	P0	P0	P0	0	0	0.0274352
ENSGALG00000002408	0	0	0	P0	P0	P0	0.069937	0.035759	0.0275727
ENSGALG00000002412	1.2061	0	1.74002	P40	P0	P60	0.0434882	0.00819179	0.0277712
ENSGALG00000002413	0	0	0	P0	P0	P0	12.8554	0.108032	0.0277965
ENSGALG00000002414	0	0	0	P0	P0	P0	0.0383932	0.0462131	0.0278106
ENSGALG00000002415	0	1.35655	0	P0	P40	P0	0.071041	0	0.0279101
ENSGALG00000002417	0.956956	1.94633	5.13953	P20	P40	P100	0	0	0.0279179
ENSGALG00000002419	0	0	2.12748	P0	P0	P60	1.70384	0.0234046	0.028008
ENSGALG00000002421	0	0	0	P0	P0	P0	0.0336287	0.00204135	0.0280238
ENSGALG00000002424	0	1.35655	0	P0	P40	P0	0	0	0.0280685
ENSGALG00000002426	0	0	0	P0	P0	P0	0.0315188	0.00799059	0.0281526
ENSGALG00000002427	0	1.27749	0	P0	P40	P0	0.0191025	0.000924161	0.0282002
ENSGALG00000002428	0	1.24888	2.53494	P0	P40	P80	0.0319318	0.0338793	0.0282067
ENSGALG00000002430	0	0	0	P0	P0	P0	0.0908577	0.024869	0.0283286
ENSGALG00000002431	1.06066	0	0	P20	P0	P0	0	0.00672067	0.0283535
ENSGALG00000002432	0	0	0	P0	P0	P0	0.0134201	0.00498934	0.0284307
ENSGALG00000002437	1.10112	2.19877	1.10985	P40	P60	P40	0.0336864	0	0.0284486
ENSGALG00000002439	0	0	0	P0	P0	P0	1.68868	0.00860592	0.028503
ENSGALG00000002442	0	0	0	P0	P0	P0	0	0	0.0286639
ENSGALG00000002443	0	0	0	P0	P0	P0	0	0.00468113	0.0287744
ENSGALG00000002445	0	0	0	P0	P0	P0	0.350942	0.0255797	0.0289709
ENSGALG00000002447	0	0	0	P0	P0	P0	0.0309339	0.00334258	0.0293806
ENSGALG00000002448	0	0	0	P0	P0	P0	0.141875	0.0396246	0.0294699
ENSGALG00000002450	1.20175	1.10068	0	P40	P40	P0	0	0.0723352	0.0294793
ENSGALG00000002452	2.83923	4.10797	0.796767	P60	P80	P20	0.00589857	0	0.029486
ENSGALG00000002455	0	0	0	P0	P0	P0	0	0	0.0295182
ENSGALG00000002457	0	1.13324	0	P0	P40	P0	1.55101	0.021381	0.0295486
ENSGALG00000002458	0	0	0	P0	P0	P0	0.105838	0.00386257	0.0295535
ENSGALG00000002461	0	0	0	P0	P0	P0	0.154745	0	0.0296555
ENSGALG00000002463	0	1.14321	0	P0	P40	P0	0.0636164	0.00511877	0.0296933
ENSGALG00000002466	0	2.1383	1.08092	P0	P60	P20	0.0127805	0	0.0297455
ENSGALG00000002467	0	0	0	P0	P0	P0	0.0062192	0	0.0297695
ENSGALG00000002469	0.999423	0	0	P20	P0	P0	0.576526	0.0214719	0.0297806
ENSGALG00000002473	0	4.56261	2.26078	P0	P80	P60	0.00856101	0	0.0297902
ENSGALG00000002478	0	0	0	P0	P0	P0	0	0	0.0298189
ENSGALG00000002479	0	0	0	P0	P0	P0	0.154865	0.0862168	0.0298551
ENSGALG00000002484	0	3.51266	4.79188	P0	P80	P100	0.315045	0	0.0298924
ENSGALG00000002485	0	0	0	P0	P0	P0	0.0480415	0.0111849	0.0301582
ENSGALG00000002486	0	2.62831	0	P0	P60	P0	0.53046	0.0356328	0.0301776
ENSGALG00000002487	0	0	0	P0	P0	P0	0.0184553	0.0257003	0.0303187
ENSGALG00000002488	0	0	0	P0	P0	P0	0.0350137	0.00607757	0.0303255
ENSGALG00000002489	0	0	1.18262	P0	P0	P40	0.0138708	0.00495403	0.0303447
ENSGALG00000002490	2.58417	3.61677	1.18457	P60	P80	P40	0.285372	0.00691193	0.030406
ENSGALG00000002492	1.22808	1.10021	3.49166	P40	P40	P80	0.0377919	0	0.0304106
ENSGALG00000002495	0	0	0	P0	P0	P0	0.281612	0.0860318	0.0304862
ENSGALG00000002496	0	0	0	P0	P0	P0	0.0719731	0.00922878	0.0305859
ENSGALG00000002497	1.28276	0	0	P40	P0	P0	0.0344679	0	0.0306604
ENSGALG00000002499	0	0	0	P0	P0	P0	3.32839	0.0183436	0.0306858
ENSGALG00000002500	0	1.23514	0	P0	P40	P0	0.00688976	0.00266406	0.0306969
ENSGALG00000002501	0	0	0	P0	P0	P0	0.0268317	0.0157949	0.0307076
ENSGALG00000002503	0	0	0	P0	P0	P0	0.0314582	0.009221	0.0308192
ENSGALG00000002504	0	0	0	P0	P0	P0	0.0178352	0	0.0308755
ENSGALG00000002506	8.26995	5.80218	0	P100	P100	P0	0.564799	0.0123225	0.0309081
ENSGALG00000002507	0	0	0	P0	P0	P0	0.00359136	0.00920179	0.031112
ENSGALG00000002510	0	0	0	P0	P0	P0	0.00738566	0.00733916	0.0311956
ENSGALG00000002511	0	0	0	P0	P0	P0	0	0	0.0312003
ENSGALG00000002514	0	0	0	P0	P0	P0	0.0435676	0.0177719	0.0315725
ENSGALG00000002515	0	0	0	P0	P0	P0	0.444628	0.0187178	0.031855
ENSGALG00000002517	0	0	0	P0	P0	P0	1.03221	0.0143817	0.0318778
ENSGALG00000002519	6.8825	14.5779	4.37791	P100	P100	P100	0.00282773	0.00998443	0.0319616
ENSGALG00000002523	2.57825	2.35697	6.01749	P60	P60	P100	0	0	0.0319999
ENSGALG00000002524	0	0	0	P0	P0	P0	0.104011	0.0182912	0.032043
ENSGALG00000002525	0	0	0	P0	P0	P0	0.0150542	0	0.0321284
ENSGALG00000002527	0	0	1.17979	P0	P0	P40	0	0	0.0322004
ENSGALG00000002528	0	0	0	P0	P0	P0	0.00992115	0	0.0322876
ENSGALG00000002529	0	0	0	P0	P0	P0	0	0	0.0326277
ENSGALG00000002531	0	0	0	P0	P0	P0	0.00451187	0.0305429	0.0327235
ENSGALG00000002532	0	0	0	P0	P0	P0	0	0	0.0327969
ENSGALG00000002536	0	0	1.03998	P0	P0	P20	0.0163368	0	0.0328402
ENSGALG00000002539	0	0	0	P0	P0	P0	0	0	0.0328651
ENSGALG00000002542	0	0	0	P0	P0	P0	0.0195587	0	0.0330545
ENSGALG00000002543	0	0	0	P0	P0	P0	0.281212	0.00542141	0.0331874
ENSGALG00000002544	0	0	0	P0	P0	P0	0.0804126	0	0.0333737
ENSGALG00000002546	1.22776	2.24368	0	P40	P60	P0	0.0128411	0.0116221	0.033552
ENSGALG00000002548	2.57825	2.35697	6.01749	P60	P60	P100	0.015454	0.00903634	0.0336269
ENSGALG00000002549	1.11678	0	0	P40	P0	P0	0.56531	0.0488934	0.0336345
ENSGALG00000002550	0	0	0	P0	P0	P0	0.0107969	0.00910904	0.0337241
ENSGALG00000002551	0	0	0	P0	P0	P0	0.0269522	0.0356053	0.0337945
ENSGALG00000002553	0	0	0	P0	P0	P0	0.0575636	0.0433386	0.0338668
ENSGALG00000002554	0	0	0	P0	P0	P0	0.4272	0	0.0339101
ENSGALG00000002555	0	0	0	P0	P0	P0	0.0412083	0.00412906	0.0339883
ENSGALG00000002556	0	0	0	P0	P0	P0	0.629514	0	0.0340396
ENSGALG00000002557	0	0	0	P0	P0	P0	0.0168572	0.0454178	0.0341074
ENSGALG00000002558	0	0	0	P0	P0	P0	0.0207119	0	0.0341116
ENSGALG00000002561	0	0	0	P0	P0	P0	0.0437779	0.0139265	0.0341283
ENSGALG00000002562	0	0	0	P0	P0	P0	0.012705	0.00814798	0.0341331
ENSGALG00000002563	0	1.48633	0	P0	P40	P0	0	0	0.0341726
ENSGALG00000002564	0	0	0	P0	P0	P0	0.0169775	0.00375598	0.0342293
ENSGALG00000002569	0	0	1.0969	P0	P0	P40	0.0900487	0.127674	0.0343175
ENSGALG00000002570	0	0	0	P0	P0	P0	0.021927	0	0.0343384
ENSGALG00000002576	0	0	0	P0	P0	P0	0.0291276	0.0142831	0.0343503
ENSGALG00000002577	0	0	0	P0	P0	P0	0.0324869	0	0.0344302
ENSGALG00000002578	2.27857	2.26627	4.9589	P60	P60	P100	0.10289	0.0196776	0.0344493
ENSGALG00000002579	0	0	1.05053	P0	P0	P20	3.37315	0.0510595	0.0346981
ENSGALG00000002581	2.14638	0	0	P60	P0	P0	0.0145981	0.0315946	0.034807
ENSGALG00000002583	1.19741	0	2.31356	P40	P0	P80	0	0	0.0348664
ENSGALG00000002587	0	0	0	P0	P0	P0	0.100285	0.0140187	0.03487
ENSGALG00000002588	0	0	0	P0	P0	P0	0.0950287	0.00168125	0.0349753
ENSGALG00000002591	0	0	0	P0	P0	P0	0	1.0521	0.0349916
ENSGALG00000002594	0	0	0	P0	P0	P0	0.00976205	0	0.0350329
ENSGALG00000002595	0	0	0	P0	P0	P0	0.0487821	0.00682184	0.0350493
ENSGALG00000002597	0	0	0	P0	P0	P0	1.07086	0.0323416	0.0350554
ENSGALG00000002598	0	1.08482	0	P0	P20	P0	1.52218	0	0.0350722
ENSGALG00000002599	3.0517	3.41287	4.85752	P80	P80	P100	0.514093	0.00151837	0.035186
ENSGALG00000002603	0	0	0	P0	P0	P0	0.0566066	0	0.0352404
ENSGALG00000002605	2.58799	0	4.64051	P60	P0	P100	0	0.0264982	0.0353202
ENSGALG00000002606	2.36369	2.2939	0	P60	P60	P0	0.0290191	0.00433358	0.035337
ENSGALG00000002612	0	9.22056	0	P0	P100	P0	0.79459	0.0197041	0.0353913
ENSGALG00000002615	0	0	0	P0	P0	P0	6.24395	0.0114845	0.0354926
ENSGALG00000002616	0	0	0	P0	P0	P0	0.0816524	0.0179782	0.0356249
ENSGALG00000002618	0	3.30568	1.47716	P0	P80	P40	0.13226	0.0202736	0.0356252
ENSGALG00000002621	0	1.4751	0	P0	P40	P0	0.0854821	0	0.0359249
ENSGALG00000002622	0	0	0	P0	P0	P0	0.0481374	0.0122736	0.0359394
ENSGALG00000002623	0	2.03687	1.32259	P0	P60	P40	0.0165714	0.0248252	0.0360839
ENSGALG00000002624	0	0	0	P0	P0	P0	0.0419649	0.00686473	0.0361245
ENSGALG00000002630	0	0	0	P0	P0	P0	0	0.00962572	0.0363457
ENSGALG00000002631	0	1.07755	0	P0	P20	P0	0.104219	0.0189311	0.0364699
ENSGALG00000002632	0	0	0	P0	P0	P0	0.188148	0.0301434	0.0365749
ENSGALG00000002634	0	0	0	P0	P0	P0	0.00952564	0.00461111	0.0366842
ENSGALG00000002637	0	0	0	P0	P0	P0	0.0350053	0	0.0367935
ENSGALG00000002638	0	0	0	P0	P0	P0	0.0634967	0.00897566	0.036903
ENSGALG00000002639	0.95788	2.98008	0	P20	P60	P0	0.182677	0	0.0369966
ENSGALG00000002643	2.14638	0	0	P60	P0	P0	0.00179309	0.0031307	0.0370678
ENSGALG00000002644	0	0	0	P0	P0	P0	0.00877405	0.0092085	0.0373283
ENSGALG00000002645	0	0	1.1042	P0	P0	P40	0	0	0.037352
ENSGALG00000002646	0	0	0	P0	P0	P0	0.0281757	0	0.0373847
ENSGALG00000002647	0	0.909023	2.0678	P0	P20	P60	0.0250391	0.0886169	0.0374469
ENSGALG00000002649	0	0	0	P0	P0	P0	0	0	0.0374914
ENSGALG00000002651	0	0	0	P0	P0	P0	0.0205827	0	0.0376754
ENSGALG00000002653	0	0	0	P0	P0	P0	0	0.0257008	0.0376988
ENSGALG00000002655	1.24895	0	0	P40	P0	P0	0.192988	0.00667693	0.0377101
ENSGALG00000002656	0	0	0	P0	P0	P0	0.0021593	0.014955	0.0378148
ENSGALG00000002659	0	0	1.1737	P0	P0	P40	3.54685	0.509643	0.0378915
ENSGALG00000002661	0	0	1.11682	P0	P0	P40	0	0.0139345	0.0380511
ENSGALG00000002663	0	0.909023	2.0678	P0	P20	P60	0.0777554	0.136994	0.0381075
ENSGALG00000002666	0	1.24461	0	P0	P40	P0	0	0.00708674	0.0381813
ENSGALG00000002667	2.19316	0	0	P60	P0	P0	0.33107	0	0.0381963
ENSGALG00000002671	0	0	0	P0	P0	P0	0.28554	0	0.0382411
ENSGALG00000002675	0	0	1.42368	P0	P0	P40	0	0.014536	0.0383102
ENSGALG00000002679	0	0	1.22893	P0	P0	P40	0.0727577	0	0.0383452
ENSGALG00000002682	0	1.19159	1.13113	P0	P40	P40	0.00503027	0.00731573	0.0383861
ENSGALG00000002683	0	4.82919	0	P0	P80	P0	0.13068	0	0.0383897
ENSGALG00000002686	0	0	0	P0	P0	P0	0	0	0.038498
ENSGALG00000002688	0	4.82919	0	P0	P80	P0	0.0538393	0.00530564	0.0385699
ENSGALG00000002689	0	0	0	P0	P0	P0	0	0	0.0386925
ENSGALG00000002690	0	0	0	P0	P0	P0	1.00423	0.018103	0.0388392
ENSGALG00000002692	0	0	0	P0	P0	P0	0.166099	0.103656	0.0388394
ENSGALG00000002693	0	0	0	P0	P0	P0	0.200318	0.0177922	0.0389684
ENSGALG00000002695	0	0	1.22893	P0	P0	P40	0.0273963	0.0631348	0.0391135
ENSGALG00000002699	3.55369	5.89001	0	P80	P100	P0	0.228511	0	0.0391525
ENSGALG00000002701	0	0	0	P0	P0	P0	0.0822405	0.0234412	0.0392889
ENSGALG00000002703	0	0	0	P0	P0	P0	0.0336797	0.0027108	0.0392891
ENSGALG00000002705	0	0	0	P0	P0	P0	0.0300015	0.00412726	0.0393813
ENSGALG00000002706	0	0	2.90582	P0	P0	P80	0.493737	0	0.0394516
ENSGALG00000002707	0	0	0	P0	P0	P0	0.00704025	0	0.0394617
ENSGALG00000002708	1.07421	0	0	P20	P0	P0	0.00428884	0.011477	0.0394877
ENSGALG00000002709	0	0	1.12897	P0	P0	P40	0.394816	0	0.0395628
ENSGALG00000002710	0	0	0	P0	P0	P0	0.0367694	0	0.0396128
ENSGALG00000002714	0	0	0	P0	P0	P0	0.00637996	0.0122834	0.0396714
ENSGALG00000002719	0	1.35082	0	P0	P40	P0	0.0174227	0.0344811	0.039726
ENSGALG00000002722	0	3.49549	1.85774	P0	P80	P60	0.00599866	0.00229658	0.0397733
ENSGALG00000002723	0	0	0	P0	P0	P0	0.227006	0.0195625	0.039776
ENSGALG00000002725	0	0	0	P0	P0	P0	0	0.0813788	0.0397791
ENSGALG00000002726	1.31149	0	1.16184	P40	P0	P40	0.133859	0	0.0398033
ENSGALG00000002728	1.2961	0	0	P40	P0	P0	0	0	0.0398928
ENSGALG00000002729	0.939312	0	3.00139	P20	P0	P80	0.00519534	0	0.039909
ENSGALG00000002734	1.07526	0	0	P20	P0	P0	0.0802922	0.0123271	0.0399479
ENSGALG00000002735	0	0	0	P0	P0	P0	0.018313	0.00487602	0.039958
ENSGALG00000002739	0	0	0	P0	P0	P0	0.00472425	0.00901476	0.0399874
ENSGALG00000002742	0	0	12.309	P0	P0	P100	1.07931	0.00623035	0.0400757
ENSGALG00000002744	0	0	0	P0	P0	P0	0.299043	0.00491106	0.0400973
ENSGALG00000002750	1.18442	0	0	P40	P0	P0	0.0252925	0.00281154	0.0402012
ENSGALG00000002759	2.24103	0	0	P60	P0	P0	0.00853753	0.108048	0.0402517
ENSGALG00000002761	0	0	0	P0	P0	P0	0	0	0.0402751
ENSGALG00000002762	0	0	0	P0	P0	P0	0.586252	0.0111331	0.0405181
ENSGALG00000002763	2.32839	0	0	P60	P0	P0	0.012463	0.021886	0.0405311
ENSGALG00000002764	2.04123	3.97147	0	P60	P80	P0	0.0280457	0.0123659	0.0405659
ENSGALG00000002765	0	0	0	P0	P0	P0	0.0486534	0.0721554	0.040648
ENSGALG00000002766	0	0	0	P0	P0	P0	0.195244	0.0138865	0.0407441
ENSGALG00000002769	0	0	0	P0	P0	P0	0.0588203	0	0.0407561
ENSGALG00000002771	0	0	0	P0	P0	P0	0.237086	0	0.0407665
ENSGALG00000002773	0	0	0	P0	P0	P0	0.0416077	0.0418465	0.0409174
ENSGALG00000002774	2.33094	0	0	P60	P0	P0	0.151422	0	0.0410374
ENSGALG00000002775	0	0	0	P0	P0	P0	1.57395	0.0131072	0.041107
ENSGALG00000002781	0	0	0	P0	P0	P0	2.75434	0.0395382	0.0411573
ENSGALG00000002783	0	0	0	P0	P0	P0	0.0568768	0.003379	0.0411696
ENSGALG00000002784	0	3.61173	0	P0	P80	P0	0.0632228	0.0139452	0.0412711
ENSGALG00000002786	0	0	0	P0	P0	P0	0.0409604	0.0150538	0.0414573
ENSGALG00000002789	1.33103	0	0	P40	P0	P0	0.0640849	0.0145133	0.0414579
ENSGALG00000002790	0	1.12213	1.71633	P0	P40	P60	0.0892421	0	0.0414659
ENSGALG00000002792	0	0	0	P0	P0	P0	0.111095	0.00365627	0.0414968
ENSGALG00000002797	0	0	0	P0	P0	P0	0.0366145	0	0.0415869
ENSGALG00000002798	0	0	0	P0	P0	P0	0.0126695	0.0149069	0.041606
ENSGALG00000002800	5.90751	6.86103	5.95807	P100	P100	P100	1.50556	0.00675929	0.0418318
ENSGALG00000002802	0	0	0	P0	P0	P0	0.0749194	0.00519028	0.0419012
ENSGALG00000002803	1.14838	0	0	P40	P0	P0	0.0339204	0	0.041902
ENSGALG00000002804	0	0	0	P0	P0	P0	0	0	0.0420751
ENSGALG00000002813	0	0	0	P0	P0	P0	0.0979093	0	0.0422615
ENSGALG00000002816	0	1.04142	1.46068	P0	P20	P40	0.278783	0.00437912	0.0422764
ENSGALG00000002818	0	0	0	P0	P0	P0	0.0100682	0	0.0427555
ENSGALG00000002820	1.16501	0	0	P40	P0	P0	0.0311665	0	0.043188
ENSGALG00000002827	0	0	0	P0	P0	P0	0.0111604	0.0134494	0.0432275
ENSGALG00000002830	0	0	0	P0	P0	P0	0	0	0.0433264
ENSGALG00000002831	0	2.1878	1.10063	P0	P60	P40	2.22548	0.0053042	0.0433393
ENSGALG00000002832	0	0	0	P0	P0	P0	0.113584	0.0040379	0.0433561
ENSGALG00000002836	0	3.36798	0	P0	P80	P0	0.116735	0.0697754	0.0435981
ENSGALG00000002837	0	0	0	P0	P0	P0	1.55197	0.0312439	0.0436684
ENSGALG00000002840	0	0	0	P0	P0	P0	0.441601	0	0.0437708
ENSGALG00000002841	0	0	0	P0	P0	P0	1.06991	0	0.043812
ENSGALG00000002843	0	0	2.24128	P0	P0	P60	0.152278	0.0143695	0.0438514
ENSGALG00000002845	0	0	0	P0	P0	P0	0.50829	0	0.0438635
ENSGALG00000002846	0	3.62472	1.07556	P0	P80	P20	0.0222677	0	0.0440153
ENSGALG00000002848	0	0	0	P0	P0	P0	0.138982	0.010624	0.0440933
ENSGALG00000002849	1.19857	1.3367	0	P40	P40	P0	0.580376	0.114561	0.044165
ENSGALG00000002850	8.78994	3.85708	0	P100	P80	P0	0.0140233	0	0.0442238
ENSGALG00000002853	0	0	0	P0	P0	P0	0.0545461	0.0192963	0.0443872
ENSGALG00000002854	0.78538	2.33166	4.99511	P20	P60	P100	0.0445475	0.0052702	0.0445138
ENSGALG00000002855	0	0	2.22308	P0	P0	P60	0.108211	0.050661	0.0446508
ENSGALG00000002856	0	0	0	P0	P0	P0	0.149661	0.00637209	0.0447064
ENSGALG00000002860	0	0	0	P0	P0	P0	0	0	0.0449698
ENSGALG00000002861	0	0	0	P0	P0	P0	0.00960742	0.0144642	0.0452044
ENSGALG00000002863	0	3.44308	1.13715	P0	P80	P40	0.0615967	0.121258	0.045251
ENSGALG00000002864	0	0	0	P0	P0	P0	2.29332	0.0207674	0.0454077
ENSGALG00000002866	1.13407	0	0	P40	P0	P0	0.160145	0	0.0454286
ENSGALG00000002868	0	6.69466	1.53396	P0	P100	P40	0.361681	0.0292116	0.0454627
ENSGALG00000002870	0	0	0	P0	P0	P0	0	0	0.0454806
ENSGALG00000002877	1.19857	0	1.17628	P40	P0	P40	0	0	0.0455405
ENSGALG00000002878	0	0	0	P0	P0	P0	0.0319806	0.00814031	0.0455539
ENSGALG00000002880	0	0	0	P0	P0	P0	0.0319806	0.00814031	0.0455539
ENSGALG00000002881	1.20706	0	0	P40	P0	P0	0.0725562	0.0241694	0.0455669
ENSGALG00000002882	0	0	0	P0	P0	P0	0.0589716	0.0171883	0.0455868
ENSGALG00000002883	0	0	0	P0	P0	P0	0.0783441	0	0.045715
ENSGALG00000002886	0	0	0	P0	P0	P0	0.0272584	0	0.0458472
ENSGALG00000002888	0	1.09467	0	P0	P40	P0	0.281233	0.00746826	0.0458548
ENSGALG00000002891	0	0	0	P0	P0	P0	0.025625	0	0.0458652
ENSGALG00000002892	0	0	0	P0	P0	P0	0.167937	0.0553225	0.045944
ENSGALG00000002893	0	0	1.21783	P0	P0	P40	0.0250513	0.175478	0.0460942
ENSGALG00000002897	4.86565	2.09382	3.02397	P100	P60	P80	0.105209	0.00625607	0.0462084
ENSGALG00000002899	0	0	1.11806	P0	P0	P40	0.127312	0.0174566	0.0462419
ENSGALG00000002900	2.43496	1.2397	0	P60	P40	P0	0.0577939	0	0.0462924
ENSGALG00000002904	0	0	0	P0	P0	P0	0.619753	0.00421791	0.04661
ENSGALG00000002906	0	0	1.2593	P0	P0	P40	0	0	0.0469102
ENSGALG00000002907	0	0	0	P0	P0	P0	0.0908235	0.0149768	0.0469645
ENSGALG00000002908	0	0	0	P0	P0	P0	1.65627	0.0250812	0.0469722
ENSGALG00000002911	0	0	3.28197	P0	P0	P80	0.327747	0.00834989	0.0470013
ENSGALG00000002913	0	0	1.11806	P0	P0	P40	0.908621	0	0.0470154
ENSGALG00000002919	0	2.20939	0	P0	P60	P0	0	0.0245054	0.047045
ENSGALG00000002921	0	0	0	P0	P0	P0	0.105641	0	0.0470511
ENSGALG00000002922	4.51791	0	1.81732	P100	P0	P60	0	0	0.0470541
ENSGALG00000002925	1.27935	0	0	P40	P0	P0	0.0100002	0	0.0470583
ENSGALG00000002929	3.11924	0.928482	3.02769	P80	P20	P80	0.452572	0	0.0470963
ENSGALG00000002931	0	0	0	P0	P0	P0	7.99923	0.0696056	0.0471023
ENSGALG00000002932	1.17626	0	0	P40	P0	P0	0.0452128	0.00692231	0.0471351
ENSGALG00000002937	0	0	0	P0	P0	P0	0.308311	0.00556583	0.0471469
ENSGALG00000002942	0	0	0	P0	P0	P0	0.148993	0.00708347	0.0471889
ENSGALG00000002943	0	0	1.11341	P0	P0	P40	0.01259	0.0659166	0.0472048
ENSGALG00000002944	0	0	0	P0	P0	P0	0	0	0.0472197
ENSGALG00000002945	1.17049	0	0	P40	P0	P0	0.111135	0	0.0472243
ENSGALG00000002952	1.02777	0	0	P20	P0	P0	0.0722412	0.0293076	0.0472454
ENSGALG00000002954	0	0	0	P0	P0	P0	2.21861	0.881426	0.0473958
ENSGALG00000002955	3.90254	1.05146	0	P80	P20	P0	0.0617858	0.0288474	0.0474262
ENSGALG00000002958	0	4.81442	3.20613	P0	P80	P80	0.282977	0.0142666	0.0476409
ENSGALG00000002959	0	0	0	P0	P0	P0	0.108568	0	0.0477446
ENSGALG00000002960	0	0	0	P0	P0	P0	0.120717	0.0345203	0.0480796
ENSGALG00000002963	1.83168	3.98807	1.10976	P40	P80	P40	0.110366	0.0232303	0.0482019
ENSGALG00000002964	0	0	1.11806	P0	P0	P40	0.00171445	0.00339383	0.0482895
ENSGALG00000002967	0	0	0	P0	P0	P0	0	0	0.048554
ENSGALG00000002968	0	0	0	P0	P0	P0	0.0341057	0	0.0486209
ENSGALG00000002969	0	0	0	P0	P0	P0	0.0152777	0.00240118	0.0486916
ENSGALG00000002973	0	0	0	P0	P0	P0	0.095868	0.033056	0.0488091
ENSGALG00000002974	3.9594	4.81209	2.01542	P80	P80	P60	0.0257858	0	0.0488129
ENSGALG00000002980	0	0	0	P0	P0	P0	0.00838126	0.0391887	0.0488663
ENSGALG00000002981	0	0	0	P0	P0	P0	0.0451277	0.0265626	0.0490347
ENSGALG00000002982	2.4776	3.30457	0	P60	P80	P0	0.00509193	0	0.0490702
ENSGALG00000002984	0	0	0	P0	P0	P0	0.0328494	0.0329528	0.049101
ENSGALG00000002985	0	0	0	P0	P0	P0	0.00975321	0	0.0493502
ENSGALG00000002987	0	1.13155	0	P0	P40	P0	0.218411	0	0.0494029
ENSGALG00000002990	0	0	0	P0	P0	P0	0	0	0.0494423
ENSGALG00000002992	7.76444	6.73385	4.15344	P100	P100	P100	0.110582	0	0.0494956
ENSGALG00000002993	0	0	1.18659	P0	P0	P40	0.034485	0	0.0496701
ENSGALG00000003003	0	0	0	P0	P0	P0	0.034485	0	0.0496701
ENSGALG00000003005	0	0	0	P0	P0	P0	0.034485	0	0.0496701
ENSGALG00000003010	0	0	0	P0	P0	P0	1.67212	0.00624081	0.0497024
ENSGALG00000003011	0	0	1.18172	P0	P0	P40	0	0	0.0497231
ENSGALG00000003013	0	0	0	P0	P0	P0	0.00483293	0	0.0498391
ENSGALG00000003014	0	0	0	P0	P0	P0	0	0.0228245	0.0499138
ENSGALG00000003015	0	2.3016	0	P0	P60	P0	0.12739	0.0884536	0.0499544
ENSGALG00000003016	0	0	0	P0	P0	P0	0.103966	0.009917	0.0500465
ENSGALG00000003021	0	0	0	P0	P0	P0	0.0517333	0	0.0500575
ENSGALG00000003022	0.997463	0	0	P20	P0	P0	0.0733892	0	0.0501966
ENSGALG00000003024	0	0	0	P0	P0	P0	0.980819	0.0107738	0.050275
ENSGALG00000003025	4.96991	3.22237	2.86957	P100	P80	P80	1.03527	0.0199896	0.0504299
ENSGALG00000003026	0	3.47819	0	P0	P80	P0	0.040058	0.00483962	0.0505443
ENSGALG00000003029	0.997463	0	0	P20	P0	P0	0.0337728	0.00525861	0.050558
ENSGALG00000003031	0	2.16559	0	P0	P60	P0	0	0	0.0509899
ENSGALG00000003033	0	0	0	P0	P0	P0	0.687144	0.00736692	0.0510193
ENSGALG00000003034	0	1.15547	0	P0	P40	P0	2.73084	0	0.0512513
ENSGALG00000003035	0.997463	0	0	P20	P0	P0	0.0176841	0.014247	0.0513553
ENSGALG00000003039	0	4.52911	1.07112	P0	P80	P20	0.207474	0.0277741	0.0516501
ENSGALG00000003042	0	0	0	P0	P0	P0	0.00411358	0	0.0519558
ENSGALG00000003045	0	0	1.14458	P0	P0	P40	0.169736	0	0.0519865
ENSGALG00000003046	0	0	0	P0	P0	P0	0.0163703	0.166569	0.0520835
ENSGALG00000003047	0	1.4751	0	P0	P40	P0	0.0533678	0.00494862	0.0521199
ENSGALG00000003052	1.91082	4.79139	1.07959	P40	P80	P20	0	0	0.0523484
ENSGALG00000003053	5.26823	0	0	P100	P0	P0	0.0657281	0	0.052444
ENSGALG00000003058	0	0	0	P0	P0	P0	0.253678	0.134839	0.0526005
ENSGALG00000003059	1.31496	6.37118	1.38096	P40	P100	P40	0	0.011397	0.0526115
ENSGALG00000003063	0	0	0	P0	P0	P0	0.0285949	0.00469991	0.0527602
ENSGALG00000003065	0	0	0	P0	P0	P0	0.130744	0	0.0527626
ENSGALG00000003067	1.05375	0.967248	7.49943	P20	P20	P100	0.0293153	0.0170666	0.052792
ENSGALG00000003068	0	0	0	P0	P0	P0	1.69327	0	0.0528138
ENSGALG00000003071	0	0	2.21629	P0	P0	P60	0.00937066	0	0.052881
ENSGALG00000003072	0	2.16559	0	P0	P60	P0	0.782545	0.00776422	0.0531953
ENSGALG00000003073	0	0	0	P0	P0	P0	0.0202337	0	0.0533664
ENSGALG00000003074	0	2.90113	0	P0	P60	P0	0.0416427	0.0150672	0.0534307
ENSGALG00000003075	0	0	0	P0	P0	P0	0.107023	0.00275619	0.053481
ENSGALG00000003076	0	0	0	P0	P0	P0	0	0	0.0537729
ENSGALG00000003078	0	6.38967	3.69899	P0	P100	P80	0.00693448	0.0689124	0.0538519
ENSGALG00000003079	0.950852	1.84245	5.14471	P20	P40	P100	3.51377	0	0.0539124
ENSGALG00000003081	1.02957	0	0	P20	P0	P0	0	0.010476	0.0539141
ENSGALG00000003082	0	0	0	P0	P0	P0	0.142041	0.228317	0.0539162
ENSGALG00000003084	0	0	2.21629	P0	P0	P60	0.596055	0.0626987	0.0542725
ENSGALG00000003085	0	0	0	P0	P0	P0	0.061986	0.00766373	0.0543322
ENSGALG00000003086	0	0	0	P0	P0	P0	0.0229995	0	0.0547018
ENSGALG00000003091	0	0	0	P0	P0	P0	1.71749	0.0184207	0.0547112
ENSGALG00000003092	0	0	0	P0	P0	P0	0.414796	0	0.0548285
ENSGALG00000003096	0	0	1.22912	P0	P0	P40	0.0580711	0.00437757	0.0549856
ENSGALG00000003099	0	0	0	P0	P0	P0	0.314962	0.0117004	0.0554886
ENSGALG00000003101	0	0	0	P0	P0	P0	1.50587	0.018862	0.0555455
ENSGALG00000003103	0	0	0	P0	P0	P0	0.332333	0.01311	0.055573
ENSGALG00000003105	0	0	0	P0	P0	P0	0.0495307	0.0248745	0.0555803
ENSGALG00000003106	0	2.19217	1.18697	P0	P60	P40	0.0348586	0.00328212	0.0555894
ENSGALG00000003107	0	0	0	P0	P0	P0	0.00643541	0.0107535	0.0556047
ENSGALG00000003108	0	0	0	P0	P0	P0	0	0	0.0558037
ENSGALG00000003111	0	0	0	P0	P0	P0	0.00459038	0	0.0560847
ENSGALG00000003113	0	8.88653	1.11185	P0	P100	P40	0.0254569	0.016022	0.0561276
ENSGALG00000003114	0	0	0	P0	P0	P0	0.140736	0.016897	0.0563426
ENSGALG00000003118	0	0	0	P0	P0	P0	0.303842	0.0351034	0.0564805
ENSGALG00000003120	0	0	1.0672	P0	P0	P20	0.0198926	0.00492978	0.0565177
ENSGALG00000003122	0	0	0	P0	P0	P0	0.00465312	0.0278959	0.0565873
ENSGALG00000003123	0	0	0	P0	P0	P0	0	0	0.0566205
ENSGALG00000003124	0	0	0	P0	P0	P0	7.25559	0.0309483	0.056846
ENSGALG00000003126	1.40878	0	0	P40	P0	P0	2.30159	0.0361331	0.0570267
ENSGALG00000003128	0	1.0658	0	P0	P20	P0	0.253804	0.00496047	0.0571127
ENSGALG00000003129	0	0	0	P0	P0	P0	0.324553	0.02702	0.0572535
ENSGALG00000003130	0	0	0	P0	P0	P0	0.0396795	0.0246566	0.0574089
ENSGALG00000003131	0	0	0	P0	P0	P0	0.00758216	0	0.0575644
ENSGALG00000003134	0	7.87889	0	P0	P100	P0	0.334892	0.00333624	0.0576565
ENSGALG00000003135	0	0	0	P0	P0	P0	0.379176	0.456453	0.0577246
ENSGALG00000003136	3.2307	0	0	P80	P0	P0	0	0.00884926	0.0577632
ENSGALG00000003137	1.10763	0	2.26416	P40	P0	P60	0	0.0048902	0.0579365
ENSGALG00000003138	0	0	0	P0	P0	P0	0.01306	0	0.0579676
ENSGALG00000003142	0	0	0	P0	P0	P0	0.658595	0	0.0580325
ENSGALG00000003143	0	4.81682	0	P0	P80	P0	0	0	0.0581401
ENSGALG00000003144	0	0	1.18434	P0	P0	P40	0.0877833	0	0.0583249
ENSGALG00000003146	0	0	2.25944	P0	P0	P60	0	0	0.0584519
ENSGALG00000003147	0	0	0	P0	P0	P0	0.275659	0.0221834	0.0585026
ENSGALG00000003148	3.05472	0	0	P80	P0	P0	0.480327	0.0248341	0.0585343
ENSGALG00000003153	0	0	0	P0	P0	P0	0.0392324	0	0.0585598
ENSGALG00000003154	0	1.2595	0	P0	P40	P0	0.00485216	0.00426975	0.0585756
ENSGALG00000003155	0	0	1.16234	P0	P0	P40	0.0291065	0.0220499	0.0588021
ENSGALG00000003160	0	0	0	P0	P0	P0	0.0451807	0	0.0588201
ENSGALG00000003161	0	1.42895	0	P0	P40	P0	0.00634019	0.0126536	0.0588271
ENSGALG00000003162	0	0	0	P0	P0	P0	0.00400395	0.0103952	0.0588595
ENSGALG00000003163	0	0	0	P0	P0	P0	0.0989405	0.00603722	0.0588723
ENSGALG00000003164	0	0	0	P0	P0	P0	0	0	0.058949
ENSGALG00000003165	0	0	0	P0	P0	P0	0	0	0.0590109
ENSGALG00000003168	3.43292	2.40563	3.3877	P80	P60	P80	0.089874	0.153333	0.0590825
ENSGALG00000003169	0	0	0	P0	P0	P0	0.0511092	0.0437089	0.0592258
ENSGALG00000003172	0	0	0	P0	P0	P0	0.221691	0.0295617	0.0595734
ENSGALG00000003174	0	0	0	P0	P0	P0	1.48018	0.00354298	0.059576
ENSGALG00000003175	1.15131	0	0	P40	P0	P0	0.0538749	0.0443429	0.0596278
ENSGALG00000003176	0	0	0	P0	P0	P0	1.90315	0.0149438	0.0598144
ENSGALG00000003179	0	0	0	P0	P0	P0	0	0	0.0598899
ENSGALG00000003181	1.26729	0	1.14096	P40	P0	P40	0.198527	0	0.0601323
ENSGALG00000003183	0	0	0	P0	P0	P0	0.0502276	0.00603162	0.0601674
ENSGALG00000003185	0	0	2.29955	P0	P0	P80	0	0	0.0603811
ENSGALG00000003189	0	0	0	P0	P0	P0	0	0.0177281	0.0604955
ENSGALG00000003193	0	0	0	P0	P0	P0	0.351559	0	0.0604994
ENSGALG00000003194	0	0	4.54215	P0	P0	P100	0.208767	0.00797398	0.060659
ENSGALG00000003195	0	0	0	P0	P0	P0	0.0315734	0	0.0606938
ENSGALG00000003196	0	0	0	P0	P0	P0	0.034277	0.0710222	0.0608732
ENSGALG00000003197	1.10364	0	1.11505	P40	P0	P40	0.0498929	0	0.0608889
ENSGALG00000003199	0	0	0	P0	P0	P0	0	0	0.0610353
ENSGALG00000003201	0	0	0	P0	P0	P0	0.114715	0.478543	0.0610621
ENSGALG00000003203	0	1.3279	0	P0	P40	P0	0.0243562	0	0.0610884
ENSGALG00000003204	1.10364	0	1.11505	P40	P0	P40	0	0.0594828	0.0612847
ENSGALG00000003205	0	0	0	P0	P0	P0	0.463566	0.00850284	0.0613156
ENSGALG00000003206	1.09105	0	0	P40	P0	P0	0	0	0.0613826
ENSGALG00000003208	0	0	0	P0	P0	P0	0.0554006	0.026553	0.061467
ENSGALG00000003211	0	0	1.26909	P0	P0	P40	0.111236	0.00609216	0.0617565
ENSGALG00000003212	0	0	0	P0	P0	P0	0.438483	0.0272154	0.0618614
ENSGALG00000003213	2.20669	0.966596	0	P60	P20	P0	0.0170413	0.0589055	0.061921
ENSGALG00000003217	0	0	0	P0	P0	P0	0.0239041	0	0.0619315
ENSGALG00000003219	0	0	0	P0	P0	P0	0.00945588	0.0252391	0.0619681
ENSGALG00000003220	0	0	0	P0	P0	P0	0.007181	0.00432839	0.0622159
ENSGALG00000003221	0	0	0	P0	P0	P0	0.0164706	0.0057812	0.0623276
ENSGALG00000003224	0	0	0	P0	P0	P0	0.36616	0.00970066	0.062771
ENSGALG00000003226	0	0	0	P0	P0	P0	0.0142161	0	0.0630698
ENSGALG00000003227	0	3.77375	0	P0	P80	P0	2.88892	0.129652	0.0630925
ENSGALG00000003228	0	0	0	P0	P0	P0	0.0102762	0	0.0630942
ENSGALG00000003233	0	0	0	P0	P0	P0	0.181312	0.00400805	0.063216
ENSGALG00000003235	3.91657	5.07858	0.990799	P80	P80	P20	0.145515	0.0920774	0.0633517
ENSGALG00000003238	0	0	0	P0	P0	P0	0.00734027	0	0.063398
ENSGALG00000003241	0	0	0	P0	P0	P0	0.0308824	0.0365809	0.0634322
ENSGALG00000003242	0	0	0	P0	P0	P0	0.841177	0.00345375	0.063472
ENSGALG00000003243	0	3.67808	0	P0	P80	P0	0.322479	0.0154177	0.0636719
ENSGALG00000003245	0	0	0	P0	P0	P0	0.156754	0	0.0636733
ENSGALG00000003247	0	0	0	P0	P0	P0	0.0446722	0.0230598	0.0637121
ENSGALG00000003248	0	4.09435	2.29519	P0	P80	P80	0.529674	0	0.0640853
ENSGALG00000003249	0	0	0	P0	P0	P0	0	0	0.0643981
ENSGALG00000003250	2.05339	0	0	P60	P0	P0	0.074354	0.00496482	0.0645047
ENSGALG00000003254	0	0	0	P0	P0	P0	0.0141099	0.0134259	0.0645553
ENSGALG00000003256	0	0	0	P0	P0	P0	0.270343	0.00554891	0.0645963
ENSGALG00000003258	0	0	0	P0	P0	P0	0.00544879	0.00922791	0.0646464
ENSGALG00000003259	0	0	1.02099	P0	P0	P20	0.0520276	0	0.0648955
ENSGALG00000003260	0	0	0	P0	P0	P0	0.0193521	0	0.064917
ENSGALG00000003261	0	0	0	P0	P0	P0	0	0	0.064972
ENSGALG00000003265	0	5.58144	0	P0	P100	P0	0	0	0.0651002
ENSGALG00000003267	0	0	0	P0	P0	P0	0.045655	0.0156187	0.0651327
ENSGALG00000003272	0	5.58144	0	P0	P100	P0	0.0386418	0.0202923	0.0651661
ENSGALG00000003273	0	0	0	P0	P0	P0	0.850541	0.00889555	0.0652097
ENSGALG00000003281	0	0	0	P0	P0	P0	2.32814	0.024562	0.0653492
ENSGALG00000003282	0	0	0	P0	P0	P0	0	0	0.065357
ENSGALG00000003283	0	1.4031	0	P0	P40	P0	0.0388795	0.00494665	0.0654687
ENSGALG00000003284	0	0	0	P0	P0	P0	0.101682	0.0055109	0.0655545
ENSGALG00000003285	0	2.29615	0	P0	P60	P0	0.276857	0.0997438	0.0657411
ENSGALG00000003286	0	0	0	P0	P0	P0	1.49748	0.00325212	0.0657835
ENSGALG00000003287	0	2.75839	0	P0	P60	P0	0.0520948	0.0437454	0.0659585
ENSGALG00000003288	1.61816	3.36525	13.3224	P40	P80	P100	1.31792	0.117234	0.0662083
ENSGALG00000003293	0	0	0	P0	P0	P0	0.0324081	0.0920347	0.0662693
ENSGALG00000003294	0	0	0	P0	P0	P0	1.08749	0.0978862	0.0663274
ENSGALG00000003295	7.03548	0	3.77487	P100	P0	P80	0.131566	0.00479462	0.066349
ENSGALG00000003297	0	1.24192	0	P0	P40	P0	0.0113534	0	0.0664076
ENSGALG00000003298	0	0	4.54383	P0	P0	P100	0.0835401	0	0.0664593
ENSGALG00000003299	1.34565	0	0	P40	P0	P0	0.296335	0.0381993	0.0664815
ENSGALG00000003301	0	0	0	P0	P0	P0	0.242153	0	0.0666502
ENSGALG00000003302	0	0	0	P0	P0	P0	0.0180352	0.00770462	0.066839
ENSGALG00000003304	0	1.37399	0	P0	P40	P0	0.155961	0.0372772	0.0674073
ENSGALG00000003307	0	0	4.65335	P0	P0	P100	0.0240802	0.0678417	0.0675451
ENSGALG00000003308	0	0	0	P0	P0	P0	0.00503579	0.00378432	0.0675804
ENSGALG00000003310	0	0	0	P0	P0	P0	0.00579419	0.0247152	0.0676141
ENSGALG00000003313	0	0	0	P0	P0	P0	0.00878881	0	0.067978
ENSGALG00000003314	0	0	4.65335	P0	P0	P100	8.47741	0.0221281	0.0680145
ENSGALG00000003318	0	0	2.12463	P0	P0	P60	0.00560986	0	0.0680408
ENSGALG00000003319	0	0	1.13295	P0	P0	P40	0.310714	0.0052864	0.0684274
ENSGALG00000003321	0	0	2.27206	P0	P0	P60	0.0597773	0.0200647	0.0684566
ENSGALG00000003322	1.0532	0	0	P20	P0	P0	0.038174	0.101668	0.0684733
ENSGALG00000003323	0	0	0	P0	P0	P0	0.0378883	0.0191612	0.068679
ENSGALG00000003324	4.47136	0	0	P100	P0	P0	0.022121	0	0.0688871
ENSGALG00000003325	0	0	0	P0	P0	P0	0.129079	0.0111365	0.0691337
ENSGALG00000003326	0	2.32336	3.11145	P0	P60	P80	0.019791	0.0194665	0.0692399
ENSGALG00000003329	5.73548	0	0	P100	P0	P0	0.0417641	0	0.0693969
ENSGALG00000003331	0	0	1.09795	P0	P0	P40	0.0661322	0.123568	0.0694894
ENSGALG00000003333	0	0	0	P0	P0	P0	0.0312458	0	0.069671
ENSGALG00000003336	0	0	0	P0	P0	P0	0.0125482	0	0.0696946
ENSGALG00000003337	0	0	0	P0	P0	P0	0	0	0.0699118
ENSGALG00000003339	0	0	0	P0	P0	P0	5.27895	0.062632	0.070265
ENSGALG00000003340	2.25989	3.29668	1.25083	P60	P80	P40	17.5238	0.123021	0.0703076
ENSGALG00000003344	0	0	1.09795	P0	P0	P40	0.063708	0.113796	0.0703913
ENSGALG00000003345	0	0	0	P0	P0	P0	0.00742419	0	0.0704375
ENSGALG00000003348	0	0	0	P0	P0	P0	1.1351	0.00985666	0.0705125
ENSGALG00000003349	0	0	0	P0	P0	P0	0.134612	0.00641285	0.0706718
ENSGALG00000003353	1.67633	3.77005	2.34529	P40	P80	P80	0.256093	0.0577236	0.0707711
ENSGALG00000003354	0	0	0	P0	P0	P0	0	0.00401896	0.0710129
ENSGALG00000003355	0	0	0	P0	P0	P0	1.21324	0.0101501	0.0710452
ENSGALG00000003356	0	0	0	P0	P0	P0	0.142496	0.00615852	0.0711641
ENSGALG00000003357	0	0	0	P0	P0	P0	0	0	0.0712452
ENSGALG00000003358	0	0	0	P0	P0	P0	0	0	0.0714934
ENSGALG00000003359	0	0	0	P0	P0	P0	0.469428	0.0366026	0.0715251
ENSGALG00000003360	0	0	0	P0	P0	P0	0.0205289	0.00983311	0.0715594
ENSGALG00000003361	0	0	0	P0	P0	P0	0.0251433	0	0.0715912
ENSGALG00000003362	0	0	1.14711	P0	P0	P40	0	0	0.0716926
ENSGALG00000003365	1.58869	2.51638	3.78907	P40	P60	P80	0.0312342	0.0214755	0.0717261
ENSGALG00000003369	0	0	0	P0	P0	P0	0.011614	0.0285783	0.0717371
ENSGALG00000003370	0	0	0	P0	P0	P0	0.0245863	0.0832244	0.0717756
ENSGALG00000003373	1.58869	2.51638	3.78907	P40	P60	P80	0	0	0.0718954
ENSGALG00000003374	0	0	0	P0	P0	P0	0	0.00592764	0.072044
ENSGALG00000003377	0	0	1.11153	P0	P0	P40	0.224166	0.0383994	0.0721513
ENSGALG00000003378	0	0	0	P0	P0	P0	0.0350191	0.0170456	0.0721727
ENSGALG00000003381	0	0	0	P0	P0	P0	0.78021	0.296122	0.0722517
ENSGALG00000003383	0	1.23537	0	P0	P40	P0	0.00697512	0.136487	0.0726152
ENSGALG00000003385	0	0	0	P0	P0	P0	0.0940535	0.0455482	0.0726229
ENSGALG00000003387	0	0	0.751939	P0	P0	P20	0	0	0.0732841
ENSGALG00000003391	0	0	0	P0	P0	P0	0.131722	0.00589488	0.0733614
ENSGALG00000003392	0	0	0	P0	P0	P0	0.160211	0.0397007	0.0735394
ENSGALG00000003396	0	0	0	P0	P0	P0	0.342431	0.0366678	0.0736462
ENSGALG00000003397	0	0	1.15244	P0	P0	P40	0	0	0.0737323
ENSGALG00000003398	1.33572	0	0	P40	P0	P0	0.0389509	0.197947	0.0737363
ENSGALG00000003400	0	0	0	P0	P0	P0	0.492172	0.032104	0.0738885
ENSGALG00000003403	0	0	0	P0	P0	P0	0.147038	0.00413694	0.0739233
ENSGALG00000003405	0	0	0	P0	P0	P0	1.15472	0	0.0741328
ENSGALG00000003408	0	0	0	P0	P0	P0	0.422961	0	0.0742036
ENSGALG00000003409	0	4.56486	0	P0	P80	P0	0.0768354	0.0453667	0.0743714
ENSGALG00000003412	1.24186	2.25564	0	P40	P60	P0	0.443259	0.0373022	0.0745721
ENSGALG00000003416	2.45435	2.38634	0	P60	P60	P0	0	0.0481607	0.0746132
ENSGALG00000003419	0	0	3.30398	P0	P0	P80	0.0564404	0.0136057	0.0751465
ENSGALG00000003420	0	0	0	P0	P0	P0	0.271143	0.00880103	0.075428
ENSGALG00000003424	0	0	0	P0	P0	P0	0	0.0329107	0.0754387
ENSGALG00000003425	0	0	0	P0	P0	P0	0	0.0156798	0.0756915
ENSGALG00000003426	0	13.4727	3.74432	P0	P100	P80	0.0575883	0	0.07582
ENSGALG00000003427	0	0	0	P0	P0	P0	0	0	0.0759634
ENSGALG00000003428	0	4.17772	0	P0	P80	P0	4.4429	0.0209938	0.0760529
ENSGALG00000003429	3.26092	0	0	P80	P0	P0	0.721505	0.392802	0.076352
ENSGALG00000003430	0	0	0	P0	P0	P0	0.13466	0.0533097	0.0765954
ENSGALG00000003432	0.762254	0.7314	0.686814	P20	P20	P20	0	0.0245288	0.0766082
ENSGALG00000003433	0	0	0	P0	P0	P0	0.32279	0.0429853	0.0766489
ENSGALG00000003434	0	5.28747	0	P0	P100	P0	1.1463	0	0.0766924
ENSGALG00000003435	0	0	0	P0	P0	P0	0	0	0.0767268
ENSGALG00000003438	2.97506	0	0	P80	P0	P0	0	0	0.0768582
ENSGALG00000003439	1.19398	0	0	P40	P0	P0	0.0586671	0	0.0769202
ENSGALG00000003441	1.11822	0	0	P40	P0	P0	0.128342	0.0152122	0.077112
ENSGALG00000003443	0	0	0	P0	P0	P0	0.00632687	0.00254255	0.0771593
ENSGALG00000003445	0	0	0	P0	P0	P0	0.0341128	0.0484386	0.0774345
ENSGALG00000003446	0.821689	3.98409	0	P20	P80	P0	0.402046	0	0.0774846
ENSGALG00000003447	0	0	0	P0	P0	P0	0.0323824	0.0720496	0.0775475
ENSGALG00000003454	0	7.8664	0	P0	P100	P0	3.97243	0.0227825	0.0777483
ENSGALG00000003456	0	0	0	P0	P0	P0	9.68539	0.00462312	0.0779634
ENSGALG00000003457	0	0	0	P0	P0	P0	0.0218457	0	0.0779677
ENSGALG00000003458	0	0	0	P0	P0	P0	0.0406956	0.00298681	0.0780823
ENSGALG00000003461	0	0	0	P0	P0	P0	0	0	0.0780929
ENSGALG00000003462	0	0	0	P0	P0	P0	0.437236	0.00542422	0.0782037
ENSGALG00000003464	0	0	0	P0	P0	P0	0	0	0.0782515
ENSGALG00000003466	2.34378	1.18854	4.19296	P60	P40	P100	0.0446567	0.00366977	0.0783759
ENSGALG00000003467	1.27743	0	1.15501	P40	P0	P40	0.219951	0.0949995	0.0785377
ENSGALG00000003470	0	0	0	P0	P0	P0	0.219951	0.0949995	0.0785377
ENSGALG00000003472	0	0	0	P0	P0	P0	0.91271	0	0.0786996
ENSGALG00000003473	0	0	0	P0	P0	P0	0.0182737	0.011659	0.0788449
ENSGALG00000003474	1.27743	0	1.15501	P40	P0	P40	0.228	0	0.0790102
ENSGALG00000003475	0	0	0	P0	P0	P0	0.0433272	0.136321	0.0791408
ENSGALG00000003476	0	1.2291	2.3582	P0	P40	P80	0.0232388	0.0126268	0.0793746
ENSGALG00000003478	0	0	0	P0	P0	P0	0	0.00773994	0.0794107
ENSGALG00000003483	1.35359	0	0	P40	P0	P0	0	0	0.0794438
ENSGALG00000003484	2.04862	0	0	P60	P0	P0	0.0657509	0	0.0796827
ENSGALG00000003485	0	0	1.23154	P0	P0	P40	0.58916	0.00233261	0.0797917
ENSGALG00000003487	0	0	0	P0	P0	P0	11.3241	0.0409201	0.0798486
ENSGALG00000003492	0	0	0	P0	P0	P0	0.378506	0	0.0798809
ENSGALG00000003495	0	0	0	P0	P0	P0	0.0715703	0.0255869	0.0799248
ENSGALG00000003496	0	1.43102	3.63431	P0	P40	P80	0.033448	0.0292437	0.0801314
ENSGALG00000003498	0	0	1.15501	P0	P0	P40	0.215134	0.0235234	0.0801762
ENSGALG00000003499	0	0	0	P0	P0	P0	0.00351473	0	0.0802045
ENSGALG00000003500	1.16334	0	0	P40	P0	P0	0.0388553	0.00441945	0.0803998
ENSGALG00000003503	0	0	0	P0	P0	P0	0.0177209	0.0368964	0.0804445
ENSGALG00000003505	3.31711	0	0	P80	P0	P0	1.1414	0.0159089	0.0804546
ENSGALG00000003507	0	0	0	P0	P0	P0	0.029451	0	0.0805857
ENSGALG00000003509	0	0	0	P0	P0	P0	0.0548641	0	0.0807866
ENSGALG00000003510	0.973988	0	0	P20	P0	P0	0.00435008	0.00363528	0.0808219
ENSGALG00000003512	0	0	0	P0	P0	P0	0.151649	0.0014738	0.0809337
ENSGALG00000003517	0	1.27496	0	P0	P40	P0	0	0	0.0809536
ENSGALG00000003518	0	0	0	P0	P0	P0	0.837645	0.221016	0.0810793
ENSGALG00000003519	0	0	0	P0	P0	P0	0.28997	0.0018356	0.0813077
ENSGALG00000003520	1.27084	1.23525	1.1984	P40	P40	P40	0.00994394	0	0.0813129
ENSGALG00000003521	2.18671	0	0	P60	P0	P0	0.0188596	0	0.0813363
ENSGALG00000003522	0	1.27496	0	P0	P40	P0	0	0.0295431	0.0814217
ENSGALG00000003523	0	8.24732	1.03676	P0	P100	P20	0.260607	0.00530477	0.0814627
ENSGALG00000003526	0	0	0	P0	P0	P0	0.890947	0.0119198	0.0815192
ENSGALG00000003527	0	0	0	P0	P0	P0	12.5043	0.142061	0.0817273
ENSGALG00000003529	0	1.27496	0	P0	P40	P0	1.84976	0.106045	0.0817537
ENSGALG00000003532	0	0	1.16	P0	P0	P40	0.118025	0	0.0818088
ENSGALG00000003533	0	0	0	P0	P0	P0	0.15873	0.00536483	0.081861
ENSGALG00000003536	0	0	0	P0	P0	P0	0.36309	0.00594628	0.0819027
ENSGALG00000003537	0	5.84762	1.07145	P0	P100	P20	0.0827152	0.0430241	0.0819289
ENSGALG00000003539	0	1.27496	0	P0	P40	P0	0.0410594	0.0285978	0.081951
ENSGALG00000003540	0	0	0	P0	P0	P0	0.239988	0.026427	0.0819681
ENSGALG00000003545	0	0	1.1372	P0	P0	P40	0.0314379	0	0.0821226
ENSGALG00000003547	1.75674	1.5084	2.22241	P40	P40	P60	0.160695	0.00813402	0.0822593
ENSGALG00000003548	0	4.563	0	P0	P80	P0	0.0272574	0	0.0822926
ENSGALG00000003549	0	0	0	P0	P0	P0	0.0061471	0.127593	0.0824548
ENSGALG00000003550	0	1.09913	1.06377	P0	P40	P20	0.426773	0.0140368	0.0825049
ENSGALG00000003553	0	0	0	P0	P0	P0	0.152435	0.00486719	0.082827
ENSGALG00000003554	0	0	0	P0	P0	P0	0.0284435	0	0.0828576
ENSGALG00000003557	0	0	0	P0	P0	P0	0.041325	0	0.0829026
ENSGALG00000003558	2.44121	3.14385	1.60622	P60	P80	P60	0.0405318	0	0.0832328
ENSGALG00000003559	0	2.19512	0	P0	P60	P0	0.202298	0	0.0832533
ENSGALG00000003560	0	0	0	P0	P0	P0	0.453083	0.0260051	0.0835783
ENSGALG00000003562	0	4.563	0	P0	P80	P0	0	0	0.0835801
ENSGALG00000003563	0	2.68765	0	P0	P60	P0	1.16706	0.0994346	0.0837209
ENSGALG00000003566	0	0	1.459	P0	P0	P40	0.0306253	0	0.0837576
ENSGALG00000003567	0	3.90809	0	P0	P80	P0	0.0386103	0.0148595	0.0838318
ENSGALG00000003568	0	1.10734	2.31643	P0	P40	P80	0	0	0.0838901
ENSGALG00000003569	0	0	0	P0	P0	P0	0.0591083	0	0.0839914
ENSGALG00000003570	2.05672	0	0	P60	P0	P0	0.180535	0.0286139	0.0842323
ENSGALG00000003572	0	1.38789	0	P0	P40	P0	0	0	0.0842327
ENSGALG00000003573	0	0	0	P0	P0	P0	0.187217	0.031664	0.0844515
ENSGALG00000003574	0	0	0	P0	P0	P0	0.189884	0	0.0845619
ENSGALG00000003575	0	0	1.03322	P0	P0	P20	0.142557	0	0.0847273
ENSGALG00000003578	2.24884	0	0	P60	P0	P0	0.340408	0.000895044	0.0847696
ENSGALG00000003580	0	0	0	P0	P0	P0	0.191945	0.0305434	0.0847802
ENSGALG00000003582	3.18052	1.58668	1.47165	P80	P40	P40	0.126927	0.00100678	0.0848647
ENSGALG00000003584	3.60507	1.28806	1.20269	P80	P40	P40	1.2462	0	0.0849645
ENSGALG00000003588	0	0	0	P0	P0	P0	0.0247963	0.00960269	0.0849876
ENSGALG00000003589	0	1.19042	0	P0	P40	P0	0.0156156	0.00365354	0.0850729
ENSGALG00000003590	3.60507	1.28806	1.20269	P80	P40	P40	0.203001	0	0.0851374
ENSGALG00000003594	0	0	0	P0	P0	P0	0.385671	0.0037395	0.0851427
ENSGALG00000003595	0	1.19042	0	P0	P40	P0	0.124278	0.0236466	0.0851444
ENSGALG00000003596	0	0	0	P0	P0	P0	0.138343	0.0418095	0.0855042
ENSGALG00000003597	0	1.26572	0	P0	P40	P0	0	0	0.0855822
ENSGALG00000003601	1.35012	0	0	P40	P0	P0	0.13623	0.00704744	0.0856508
ENSGALG00000003602	0	0	0	P0	P0	P0	0.0178087	0.0225088	0.0856558
ENSGALG00000003604	0	0	0	P0	P0	P0	1.82565	0	0.0857755
ENSGALG00000003605	1.60192	2.83348	3.21018	P40	P60	P80	0.0734252	0.015089	0.0859154
ENSGALG00000003614	0	1.46039	0	P0	P40	P0	0.0366793	0.0214811	0.086025
ENSGALG00000003624	0	0	0	P0	P0	P0	0.022058	0	0.0863723
ENSGALG00000003625	0	0	0	P0	P0	P0	0	0	0.0864354
ENSGALG00000003628	2.18738	0	0	P60	P0	P0	0.0961207	0.0017487	0.0864397
ENSGALG00000003631	1.40289	0	0	P40	P0	P0	0.326298	0.00565233	0.0865121
ENSGALG00000003634	0	1.29523	2.19285	P0	P40	P60	0.121617	0.146154	0.0866352
ENSGALG00000003636	0	0	0	P0	P0	P0	0.0252522	0.0142733	0.0866585
ENSGALG00000003641	0	0	0	P0	P0	P0	0.592804	0.0158348	0.0866799
ENSGALG00000003642	0	0	0	P0	P0	P0	12.6088	0.0698816	0.0869038
ENSGALG00000003644	0	0	0	P0	P0	P0	0.261076	0.139765	0.0870271
ENSGALG00000003645	3.52439	0	2.6107	P80	P0	P80	8.26226	0.0303428	0.0877765
ENSGALG00000003647	0	0	0	P0	P0	P0	0.0529091	0.00442066	0.0878057
ENSGALG00000003648	1.09743	0	3.40718	P40	P0	P80	0.0627348	0.00205209	0.0879425
ENSGALG00000003650	0	0	2.50429	P0	P0	P80	0.0116938	0.0101651	0.0881549
ENSGALG00000003651	0	0	0	P0	P0	P0	0.763918	0.0119306	0.0883667
ENSGALG00000003652	0	1.29523	2.19285	P0	P40	P60	0.0982656	0.00862444	0.0886141
ENSGALG00000003655	1.11765	0	0	P40	P0	P0	0	0.0124517	0.0886595
ENSGALG00000003657	0	0	0	P0	P0	P0	0.0478474	0.0427847	0.0887311
ENSGALG00000003658	0	1.0552	1.40952	P0	P20	P40	0	0.604805	0.088786
ENSGALG00000003660	0	0	1.17436	P0	P0	P40	0.0368278	0	0.0888441
ENSGALG00000003661	0	3.26429	0	P0	P80	P0	0.448067	0.0404145	0.0890812
ENSGALG00000003663	0	0	0	P0	P0	P0	0.0354409	0.00900889	0.0891298
ENSGALG00000003665	0	0	0	P0	P0	P0	0.0199626	0.0186525	0.0896748
ENSGALG00000003670	0	4.80162	0	P0	P80	P0	0.00482792	0.0053023	0.0897607
ENSGALG00000003672	0	2.19231	0	P0	P60	P0	0.227598	0.178686	0.0898397
ENSGALG00000003674	0	1.23736	0	P0	P40	P0	0.107996	0.0334626	0.0898465
ENSGALG00000003675	0	0	0	P0	P0	P0	0.0658172	0.0327846	0.0898645
ENSGALG00000003677	0	1.14199	0	P0	P40	P0	0.0678055	0.0273251	0.0901668
ENSGALG00000003681	0	0	2.35501	P0	P0	P80	0.917551	0.0354609	0.0902216
ENSGALG00000003682	1.11032	0	1.28642	P40	P0	P40	0.0577467	0.0264787	0.0902763
ENSGALG00000003683	0	1.12034	0	P0	P40	P0	0.131202	0.0936769	0.090282
ENSGALG00000003684	0	0	0	P0	P0	P0	0	0.0605025	0.0902921
ENSGALG00000003687	1.11032	0	1.28642	P40	P0	P40	0.102873	0.0172541	0.0904059
ENSGALG00000003688	0.942178	3.07568	3.82916	P20	P80	P80	0.441381	0.00257004	0.0904442
ENSGALG00000003689	0	0	0	P0	P0	P0	0.0260031	0.03517	0.0905742
ENSGALG00000003690	0	0	0	P0	P0	P0	0.204993	0.012065	0.0906296
ENSGALG00000003691	0	0	1.02422	P0	P0	P20	0.0852367	0.0910265	0.0907304
ENSGALG00000003693	0	2.77638	0	P0	P60	P0	0.0780886	0.03633	0.091153
ENSGALG00000003695	0	0	0	P0	P0	P0	0.0285039	0.0210422	0.0911531
ENSGALG00000003696	1.11032	0	1.28642	P40	P0	P40	0.0535355	0	0.0912287
ENSGALG00000003699	0	3.34547	1.06306	P0	P80	P20	0.533944	0.0148294	0.0913336
ENSGALG00000003701	0	0	0	P0	P0	P0	0.382776	0.045608	0.0915516
ENSGALG00000003702	0	1.06202	2.24842	P0	P20	P60	0.0234755	0	0.0915922
ENSGALG00000003703	0	0	0	P0	P0	P0	0.228418	0.0557187	0.0915939
ENSGALG00000003705	2.20879	0	0	P60	P0	P0	0	0.0214925	0.0916119
ENSGALG00000003708	0.942178	3.07568	3.82916	P20	P80	P80	0.331108	0.015279	0.0919632
ENSGALG00000003709	2.87017	0	0	P60	P0	P0	2.20785	0	0.09204
ENSGALG00000003712	0	6.67465	0	P0	P100	P0	0.287883	0.00864483	0.0921271
ENSGALG00000003713	0	0	0	P0	P0	P0	0.00731613	0.0063379	0.0923453
ENSGALG00000003716	1.64461	2.35574	2.83268	P40	P60	P80	0.578669	0	0.0923537
ENSGALG00000003717	0	0	0	P0	P0	P0	0.051328	0.0110844	0.0924427
ENSGALG00000003720	0	0	0	P0	P0	P0	0.232363	0.00188674	0.0925299
ENSGALG00000003722	0	0	2.05925	P0	P0	P60	0.0392653	0	0.0926118
ENSGALG00000003726	0.922525	0	2.167	P20	P0	P60	0.165445	0.0555998	0.0927394
ENSGALG00000003727	0	0	0	P0	P0	P0	0.203448	0.145183	0.093235
ENSGALG00000003731	0	1.08443	1.12181	P0	P20	P40	0.00754172	0.0275062	0.0934795
ENSGALG00000003732	0	0	0	P0	P0	P0	0.867736	0.0232836	0.0934862
ENSGALG00000003733	3.11024	0.815126	0	P80	P20	P0	0.0155178	0.0531692	0.0937611
ENSGALG00000003734	0	1.08443	1.12181	P0	P20	P40	0.0989066	0.044381	0.0937998
ENSGALG00000003736	0	0	2.13388	P0	P0	P60	11.4839	0.00538562	0.0940967
ENSGALG00000003738	0	3.55281	0	P0	P80	P0	0.0106956	0	0.0943921
ENSGALG00000003741	0	1.17597	0	P0	P40	P0	0.119423	0	0.0944686
ENSGALG00000003742	0	0	0	P0	P0	P0	0	0	0.094557
ENSGALG00000003743	0	0	3.16347	P0	P0	P80	0	0.0136067	0.0948543
ENSGALG00000003744	0	0	2.04493	P0	P0	P60	0.228726	0.0531752	0.0954754
ENSGALG00000003745	1.17585	0	1.08539	P40	P0	P40	0	0	0.0955447
ENSGALG00000003747	0.722856	0	0.720886	P20	P0	P20	0.0272471	0.0161769	0.0956379
ENSGALG00000003748	0	0	0	P0	P0	P0	0	0.0211351	0.0956712
ENSGALG00000003750	0	0	0	P0	P0	P0	0.0146122	0	0.0957383
ENSGALG00000003751	0	0	0	P0	P0	P0	0.11425	0	0.0958095
ENSGALG00000003753	0	0	0	P0	P0	P0	1.38658	0.220298	0.0959027
ENSGALG00000003757	0	0	1.19249	P0	P0	P40	0.0210702	0.00729416	0.0961002
ENSGALG00000003758	0	0	0	P0	P0	P0	0	0	0.096147
ENSGALG00000003759	0	0	0	P0	P0	P0	0.0956518	0.0325714	0.0962103
ENSGALG00000003765	0	0	0	P0	P0	P0	0.624406	0.628448	0.0962977
ENSGALG00000003766	0	1.2013	0	P0	P40	P0	0.0209409	0.0446854	0.0963206
ENSGALG00000003767	0	0	0	P0	P0	P0	0.0743561	0.0104391	0.0966144
ENSGALG00000003770	1.03049	0	0	P20	P0	P0	0.016196	0.00737168	0.0969284
ENSGALG00000003771	0	0	0	P0	P0	P0	0.0635985	0	0.0969389
ENSGALG00000003774	1.17585	0	3.51966	P40	P0	P80	0.0290031	0	0.0970076
ENSGALG00000003775	0.692436	0.720395	3.57626	P20	P20	P80	0	0	0.0975139
ENSGALG00000003777	2.33483	1.36851	1.24209	P60	P40	P40	0.0123089	0.0608396	0.0977131
ENSGALG00000003778	0	0	0	P0	P0	P0	0.0107029	0	0.0979768
ENSGALG00000003781	0	0	0	P0	P0	P0	0.555627	0.0204661	0.0980213
ENSGALG00000003786	0	0	0	P0	P0	P0	0.0680423	0.0223461	0.0981704
ENSGALG00000003788	1.03782	0	0	P20	P0	P0	0.0224404	0	0.0981824
ENSGALG00000003789	3.75799	0	0	P80	P0	P0	0.207295	0	0.0984818
ENSGALG00000003792	2.20881	0	1.51215	P60	P0	P40	0	0	0.0986892
ENSGALG00000003793	0	0	0	P0	P0	P0	0	0	0.0986895
ENSGALG00000003794	0	0	0	P0	P0	P0	0.140914	0.0181662	0.0988075
ENSGALG00000003795	0	0	0	P0	P0	P0	0.0665216	0.00373669	0.0990076
ENSGALG00000003798	0	0	0	P0	P0	P0	0.220303	0.163179	0.0993775
ENSGALG00000003799	0	1.25462	0	P0	P40	P0	0.222788	0.0144248	0.0996176
ENSGALG00000003800	0	0	0	P0	P0	P0	0.135337	0.00213576	0.0997927
ENSGALG00000003802	0	0	0	P0	P0	P0	0	0.0535055	0.0998726
ENSGALG00000003803	2.97138	6.49724	0.677587	P80	P100	P20	0.02377	0.0306423	0.09997
ENSGALG00000003805	0	0	0.98851	P0	P0	P20	0.581177	0.00744139	0.100096
ENSGALG00000003806	0	2.3609	0	P0	P60	P0	0.0173633	0.00844993	0.1001
ENSGALG00000003807	0	0	0	P0	P0	P0	0.718674	0.0479228	0.100129
ENSGALG00000003812	0	0	0	P0	P0	P0	0	0	0.100164
ENSGALG00000003814	0	0	2.0123	P0	P0	P60	0.0138054	0.018387	0.100347
ENSGALG00000003815	0	0	1.07528	P0	P0	P20	0.0331742	0.00416182	0.100489
ENSGALG00000003816	0	1.43774	0	P0	P40	P0	0.0410429	0.0131103	0.100611
ENSGALG00000003818	0	1.04552	2.07269	P0	P20	P60	0.213214	0.0035934	0.10081
ENSGALG00000003819	0	0	0	P0	P0	P0	0.177983	0.0101773	0.100849
ENSGALG00000003820	0	0	0	P0	P0	P0	0.0115801	0	0.10085
ENSGALG00000003821	2.2016	0	0	P60	P0	P0	0.0162708	0.00985884	0.10112
ENSGALG00000003824	0	0	0	P0	P0	P0	0.0502344	0.00990413	0.101416
ENSGALG00000003826	0	0	0	P0	P0	P0	0.0167967	0.0356973	0.102006
ENSGALG00000003829	0	1.43675	0	P0	P40	P0	0	0	0.10204
ENSGALG00000003832	0	3.56375	0	P0	P80	P0	0.0368606	0	0.10228
ENSGALG00000003833	0	0	0	P0	P0	P0	0.105621	0.0178908	0.102352
ENSGALG00000003836	0	0	0	P0	P0	P0	0.0141652	0.00852087	0.102389
ENSGALG00000003837	0	0	0	P0	P0	P0	0.133786	0	0.102391
ENSGALG00000003838	0	0	0	P0	P0	P0	0.0123925	0	0.102468
ENSGALG00000003839	0	0	0	P0	P0	P0	0.151957	0.0606048	0.102564
ENSGALG00000003841	0	0	0	P0	P0	P0	0.415246	0.0171322	0.103182
ENSGALG00000003842	0	0	0	P0	P0	P0	0.0224134	0.00301488	0.103296
ENSGALG00000003845	0	0	0	P0	P0	P0	0.0394806	0	0.103298
ENSGALG00000003849	1.05313	0	0	P20	P0	P0	0.174519	0.0380096	0.103406
ENSGALG00000003851	0	1.28072	0	P0	P40	P0	0.0662201	0.0321649	0.103508
ENSGALG00000003854	1.17979	0	1.05157	P40	P0	P20	0.028473	0.0213024	0.103861
ENSGALG00000003855	0	1.1081	1.07722	P0	P40	P20	0.0432945	0.194667	0.103933
ENSGALG00000003857	0	0	0	P0	P0	P0	7.43851	0.160348	0.104122
ENSGALG00000003859	0	0	0	P0	P0	P0	0.0565874	0.104603	0.104214
ENSGALG00000003860	3.53945	9.375	6.09306	P80	P100	P100	0.00849612	0	0.104311
ENSGALG00000003861	1.22034	0	1.01662	P40	P0	P20	0.159054	0.0285348	0.104316
ENSGALG00000003862	6.42838	0	0	P100	P0	P0	0.1443	0.00433538	0.104648
ENSGALG00000003863	1.17979	0	1.05157	P40	P0	P20	0.0542582	0.0762495	0.1048
ENSGALG00000003866	0	0	0	P0	P0	P0	0.0226213	0	0.105097
ENSGALG00000003870	0	0	0	P0	P0	P0	0.0294947	0.00309135	0.105301
ENSGALG00000003875	3.59625	0	0	P80	P0	P0	0.51365	0	0.1054
ENSGALG00000003876	0	2.93822	0	P0	P60	P0	0	0.0166467	0.105554
ENSGALG00000003878	3.49007	3.40058	3.46007	P80	P80	P80	0.0270602	0	0.105756
ENSGALG00000003879	0	2.53192	0	P0	P60	P0	0.108568	0.248842	0.106053
ENSGALG00000003880	0	0	0	P0	P0	P0	0.0218003	0.0087366	0.106219
ENSGALG00000003881	1.05892	3.09898	5.62696	P20	P80	P100	0.560163	0.0184212	0.106347
ENSGALG00000003882	0	0	0	P0	P0	P0	0.0774341	0	0.106398
ENSGALG00000003883	2.06626	0	0	P60	P0	P0	0.306011	0.0288959	0.106677
ENSGALG00000003885	5.16121	0	0	P100	P0	P0	0.154043	0.0628179	0.106863
ENSGALG00000003886	0	0	0	P0	P0	P0	0.00489173	0	0.1073
ENSGALG00000003891	0	0	0	P0	P0	P0	0.129681	0.0233995	0.107316
ENSGALG00000003893	3.11491	0	0	P80	P0	P0	0.0309812	0	0.107358
ENSGALG00000003895	0	0	0	P0	P0	P0	1.91285	0.015069	0.107667
ENSGALG00000003899	0	0	0	P0	P0	P0	0	0.213978	0.107709
ENSGALG00000003901	0	0	1.06652	P0	P0	P20	1.1721	0.315268	0.108127
ENSGALG00000003904	2.22056	0	0	P60	P0	P0	0.0373141	0.00645301	0.108194
ENSGALG00000003906	0	0	0	P0	P0	P0	0.017514	0	0.108638
ENSGALG00000003907	0	0	0	P0	P0	P0	0.110019	0.0359828	0.108877
ENSGALG00000003908	0	1.22221	0	P0	P40	P0	0.0634665	0.00479712	0.108971
ENSGALG00000003909	0	0	2.19289	P0	P0	P60	0.410133	0	0.109073
ENSGALG00000003911	0	0	0	P0	P0	P0	0.0172529	0.00407085	0.109617
ENSGALG00000003913	7.51076	0	0	P100	P0	P0	0.259165	0.0600701	0.109831
ENSGALG00000003914	0	0	0	P0	P0	P0	0	0	0.109836
ENSGALG00000003916	0	0	0	P0	P0	P0	0.0192453	0.0212565	0.110019
ENSGALG00000003919	0	0	1.94177	P0	P0	P60	0.0108114	0	0.110086
ENSGALG00000003920	1.05892	3.09898	5.62696	P20	P80	P100	23.9009	0.341984	0.110169
ENSGALG00000003921	0	0	2.19289	P0	P0	P60	0.0074487	0.040185	0.110305
ENSGALG00000003922	0	0	0	P0	P0	P0	0.083122	0.0756417	0.110415
ENSGALG00000003923	1.01235	0	0	P20	P0	P0	0.255102	0.652842	0.111029
ENSGALG00000003924	3.11491	0	0	P80	P0	P0	0.108291	0	0.111187
ENSGALG00000003925	0	0	2.14851	P0	P0	P60	0.0611674	0.210355	0.111425
ENSGALG00000003928	0	1.06462	0	P0	P20	P0	0.0184873	0	0.111807
ENSGALG00000003929	0	2.3223	1.08176	P0	P60	P20	0	0	0.111903
ENSGALG00000003930	0	0	0	P0	P0	P0	0.00854277	0.0115056	0.112183
ENSGALG00000003932	0	1.0361	0	P0	P20	P0	0.752964	0	0.112195
ENSGALG00000003933	4.19166	0	0	P80	P0	P0	0	0	0.113111
ENSGALG00000003935	0	0	0.973927	P0	P0	P20	0.116337	0.00475942	0.113212
ENSGALG00000003936	0	1.33088	0	P0	P40	P0	0.0266925	0.0310339	0.113273
ENSGALG00000003937	0	2.98617	1.0835	P0	P80	P40	0.489347	0.332368	0.113374
ENSGALG00000003939	0	2.74536	0	P0	P60	P0	0.00302391	0.0771278	0.113487
ENSGALG00000003941	2.41132	0	0	P60	P0	P0	0.0268883	0	0.113954
ENSGALG00000003942	0	0	0	P0	P0	P0	0.0454969	0.0242191	0.113971
ENSGALG00000003944	1.08907	0	0	P20	P0	P0	0.303447	0	0.114265
ENSGALG00000003947	0	0	0.973927	P0	P0	P20	0.0236234	0.0581374	0.114266
ENSGALG00000003948	0	1.23618	0	P0	P40	P0	0.165019	0.00690261	0.114619
ENSGALG00000003950	0	0.970307	2.03656	P0	P20	P60	0.700641	0.0372531	0.114872
ENSGALG00000003952	0	0	0	P0	P0	P0	0.897876	0.00821327	0.115422
ENSGALG00000003955	0	0	0	P0	P0	P0	0.952194	0.0210101	0.115477
ENSGALG00000003958	1.13174	0	0	P40	P0	P0	0.0335588	0	0.115543
ENSGALG00000003959	0	0	0	P0	P0	P0	0.178714	0.153394	0.115894
ENSGALG00000003965	0	0	0	P0	P0	P0	0.0349297	0.0271554	0.116212
ENSGALG00000003966	0	1.09032	0	P0	P20	P0	0.0371018	0	0.116376
ENSGALG00000003969	0	0	0	P0	P0	P0	0.0333695	0.0300083	0.116562
ENSGALG00000003972	0	0.970307	2.03656	P0	P20	P60	0.213594	0.0581111	0.117037
ENSGALG00000003973	0	1.09761	0	P0	P40	P0	1.16931	0.00582103	0.117168
ENSGALG00000003976	2.30325	0	2.42029	P60	P0	P80	0.0457455	0	0.117254
ENSGALG00000003977	0	5.58651	0	P0	P100	P0	0.0293893	0.0264038	0.117297
ENSGALG00000003978	0	0	0	P0	P0	P0	0.277885	0.0402316	0.117324
ENSGALG00000003979	0	1.09761	0	P0	P40	P0	0.0283657	0	0.117459
ENSGALG00000003980	3.00225	0	0	P80	P0	P0	0.281695	0.0712526	0.117518
ENSGALG00000003985	1.01576	0	0	P20	P0	P0	0.0636067	0	0.117876
ENSGALG00000003986	0	0	0	P0	P0	P0	0.64511	0.0273603	0.117899
ENSGALG00000003987	0	2.4721	0	P0	P60	P0	0.170143	0.0674023	0.117933
ENSGALG00000003990	0	0	2.14315	P0	P0	P60	0.196969	0	0.11842
ENSGALG00000003991	0	0	0	P0	P0	P0	0.00763195	0.0149651	0.118522
ENSGALG00000003995	0	0	1.21505	P0	P0	P40	0.0257591	0	0.118639
ENSGALG00000003999	0	0	0	P0	P0	P0	0.125904	0.00155111	0.118688
ENSGALG00000004002	0	0	0	P0	P0	P0	0.022245	0.00524354	0.118737
ENSGALG00000004003	0	0	1.15446	P0	P0	P40	2.0464	0.0364843	0.118803
ENSGALG00000004004	0	0	0	P0	P0	P0	10.2051	0.0196168	0.118922
ENSGALG00000004005	0	0	0	P0	P0	P0	0.0113935	0	0.119476
ENSGALG00000004009	0	0	0	P0	P0	P0	0.0626006	0.0179114	0.119492
ENSGALG00000004017	3.11444	0	0	P80	P0	P0	0.243379	0.083316	0.119656
ENSGALG00000004019	0	0	1.15446	P0	P0	P40	0.0944686	0.0804765	0.119864
ENSGALG00000004028	0	0	0	P0	P0	P0	0.0935597	0.01441	0.119936
ENSGALG00000004033	0	0	1.89993	P0	P0	P60	0.118605	0.0244537	0.12013
ENSGALG00000004034	0	0	1.1063	P0	P0	P40	0.0284875	0.0110252	0.120728
ENSGALG00000004035	0	1.13431	0	P0	P40	P0	0.0581816	0.012563	0.12115
ENSGALG00000004037	1.35546	0	1.94168	P40	P0	P60	0.0909226	0	0.12129
ENSGALG00000004038	1.11611	0	0	P40	P0	P0	0.0454359	0.00815659	0.121377
ENSGALG00000004039	0	0	0	P0	P0	P0	0.0430034	0.00497354	0.121525
ENSGALG00000004040	0	2.02591	3.84048	P0	P60	P80	0.208457	0.0294593	0.122223
ENSGALG00000004042	0	0	0	P0	P0	P0	0.164102	0	0.122476
ENSGALG00000004044	0	0	0	P0	P0	P0	0.05667	0.0667713	0.122539
ENSGALG00000004045	4.19421	0	0	P80	P0	P0	0.14799	0.0140988	0.122552
ENSGALG00000004046	1.05205	0	0	P20	P0	P0	0.0681454	0	0.122636
ENSGALG00000004047	0	1.26355	0	P0	P40	P0	0.144684	0.172447	0.122945
ENSGALG00000004048	0	0	0	P0	P0	P0	0.016065	0	0.123069
ENSGALG00000004049	0	0	0	P0	P0	P0	0.0449538	0.086533	0.123127
ENSGALG00000004052	6.06046	4.29853	3.38938	P100	P80	P80	0.0332111	0.0441352	0.123197
ENSGALG00000004055	0	0	0	P0	P0	P0	0.377468	0.00668161	0.123389
ENSGALG00000004057	0	1.26639	0	P0	P40	P0	0	0.0272684	0.123744
ENSGALG00000004058	0	3.41888	0	P0	P80	P0	0.0312683	0.06071	0.123865
ENSGALG00000004059	1.05205	0	0	P20	P0	P0	0.129206	0.0260154	0.124156
ENSGALG00000004063	2.24409	0	4.55255	P60	P0	P100	0.0280201	0.0310263	0.124656
ENSGALG00000004064	0	0	0	P0	P0	P0	0.249564	0.240669	0.124674
ENSGALG00000004065	0	0	6.21139	P0	P0	P100	0.0485441	0.092	0.124747
ENSGALG00000004066	0	1.11002	0	P0	P40	P0	0.0420716	0.00305252	0.125514
ENSGALG00000004068	0	2.02591	3.84048	P0	P60	P80	0.0106639	0	0.12565
ENSGALG00000004069	0	0	0	P0	P0	P0	0.0834245	0.00658842	0.125722
ENSGALG00000004070	0	0	0	P0	P0	P0	0.0118704	0	0.125827
ENSGALG00000004071	0	0	0	P0	P0	P0	0	0.0424474	0.126143
ENSGALG00000004074	0	1.13999	0	P0	P40	P0	3.23411	0.037944	0.126468
ENSGALG00000004078	0	2.015	2.32128	P0	P60	P80	0.931647	0.537835	0.126887
ENSGALG00000004079	0	0	0	P0	P0	P0	0	0.0521994	0.126908
ENSGALG00000004081	0	1.11002	0	P0	P40	P0	0.0582651	0	0.126965
ENSGALG00000004082	1.59735	1.16241	0	P40	P40	P0	0.054112	0.550183	0.127106
ENSGALG00000004083	0	0	0	P0	P0	P0	0.246441	0.000580906	0.127175
ENSGALG00000004085	3.69624	0	0	P80	P0	P0	0.0332088	0.00399836	0.1272
ENSGALG00000004087	0	0	0	P0	P0	P0	0.0225044	0	0.127239
ENSGALG00000004088	6.06046	4.29853	3.38938	P100	P80	P80	0.0424005	0.0585314	0.127635
ENSGALG00000004093	0	0	0	P0	P0	P0	0.0814813	0.0584802	0.12787
ENSGALG00000004096	3.5247	0	0	P80	P0	P0	0	0	0.12793
ENSGALG00000004097	0	1.08151	0	P0	P20	P0	0.197148	0.00270774	0.128142
ENSGALG00000004098	0	1.05791	2.45768	P0	P20	P80	4.72086	0.0235475	0.128316
ENSGALG00000004101	0	0	0	P0	P0	P0	0.0663007	0.0847433	0.128646
ENSGALG00000004102	0	0	0	P0	P0	P0	0	0	0.128939
ENSGALG00000004103	0	0	0	P0	P0	P0	0.467344	0.0316806	0.129013
ENSGALG00000004104	0	0	0	P0	P0	P0	0.239203	0.0316425	0.129513
ENSGALG00000004106	0	0	0	P0	P0	P0	0.231848	0.0638766	0.129591
ENSGALG00000004107	4.24091	2.24146	1.11922	P80	P60	P40	0.0155597	0.0296772	0.129933
ENSGALG00000004108	1.10737	0	3.85857	P40	P0	P80	0.0196977	0	0.130262
ENSGALG00000004110	0	0	0	P0	P0	P0	0.483051	0.0292151	0.130274
ENSGALG00000004111	0	0	0	P0	P0	P0	0	0	0.13055
ENSGALG00000004112	0	0	0	P0	P0	P0	0.256086	0.0496469	0.130632
ENSGALG00000004113	2.2271	1.13318	2.25918	P60	P40	P60	0.0819047	0.00736534	0.130747
ENSGALG00000004115	0	0	0	P0	P0	P0	5.42607	0.0495479	0.130984
ENSGALG00000004116	0	0	0	P0	P0	P0	0.0248216	0	0.13121
ENSGALG00000004120	0	0	0	P0	P0	P0	6.41667e-07	0	0.13193
ENSGALG00000004121	0	2.20206	0	P0	P60	P0	0	0	0.132226
ENSGALG00000004122	0	0	0	P0	P0	P0	0.0906546	0.0677452	0.132475
ENSGALG00000004123	0	1.22782	0	P0	P40	P0	0.178361	0	0.132517
ENSGALG00000004127	2.2523	3.14279	2.59326	P60	P80	P80	0.0439121	0	0.13271
ENSGALG00000004128	2.2523	3.14279	2.59326	P60	P80	P80	0.0108357	0.0325122	0.132834
ENSGALG00000004129	0	0	0	P0	P0	P0	15.147	0.202234	0.1333
ENSGALG00000004133	0	0	0	P0	P0	P0	0.00782282	0.010368	0.133329
ENSGALG00000004134	0	0	0	P0	P0	P0	0.0757421	0.0392107	0.133368
ENSGALG00000004140	4.59143	0	0	P100	P0	P0	0.671904	0.053192	0.134105
ENSGALG00000004141	0	0	0	P0	P0	P0	0.110184	0.517812	0.134111
ENSGALG00000004143	0	2.14323	1.1058	P0	P60	P40	0.230509	0.0130395	0.134225
ENSGALG00000004144	0	0	2.01872	P0	P0	P60	0.167831	0.0645639	0.134325
ENSGALG00000004146	0	0	0	P0	P0	P0	0.14124	0.0234421	0.134355
ENSGALG00000004150	0	0	0	P0	P0	P0	0.474395	0.0115183	0.134574
ENSGALG00000004152	0	2.25781	3.42469	P0	P60	P80	0.222927	0.34152	0.1351
ENSGALG00000004153	0	0	0	P0	P0	P0	0.0102922	0	0.135192
ENSGALG00000004155	0	0	0	P0	P0	P0	0.185512	0	0.13572
ENSGALG00000004156	0	0	5.84817	P0	P0	P100	0.518988	0.0957572	0.13575
ENSGALG00000004160	0	2.24489	0.990867	P0	P60	P20	0.016405	0	0.135786
ENSGALG00000004161	1.0803	0	0	P20	P0	P0	0.0155883	0.00675488	0.135832
ENSGALG00000004162	0	0	1.2517	P0	P0	P40	1.07559	1.30596	0.13587
ENSGALG00000004163	0	0	0	P0	P0	P0	0.0187383	0	0.135871
ENSGALG00000004165	1.14964	1.10403	0	P40	P40	P0	0.061642	0.0534006	0.135971
ENSGALG00000004166	0	0	0	P0	P0	P0	0.0067534	0	0.136017
ENSGALG00000004168	0	0	0	P0	P0	P0	0.0910804	0.0247333	0.13676
ENSGALG00000004169	1.15773	0	3.40249	P40	P0	P80	0.0506572	0.0191979	0.13711
ENSGALG00000004170	0	0	0	P0	P0	P0	3.74656	0.0909971	0.137135
ENSGALG00000004171	1.0759	0	0	P20	P0	P0	0.0179326	0.0164351	0.13723
ENSGALG00000004172	1.14619	1.1456	0	P40	P40	P0	4.30386	0	0.137466
ENSGALG00000004173	0	0	0	P0	P0	P0	0.0737847	0.0131818	0.137785
ENSGALG00000004174	0	0	1.98301	P0	P0	P60	0.107732	0	0.138073
ENSGALG00000004176	0	2.24489	0.990867	P0	P60	P20	0.396965	0.0487408	0.138626
ENSGALG00000004179	1.10969	0	0	P40	P0	P0	0.199426	0.0696383	0.138723
ENSGALG00000004180	1.16048	0	0	P40	P0	P0	0.551146	0.024514	0.138991
ENSGALG00000004184	2.69247	7.62779	4.25465	P60	P100	P100	0.103167	0	0.139125
ENSGALG00000004186	0	2.2676	0	P0	P60	P0	0.0312202	0.0419569	0.139144
ENSGALG00000004189	0	0	0	P0	P0	P0	0	0	0.139247
ENSGALG00000004190	1.10969	0	0	P40	P0	P0	0.118614	0.0123896	0.13932
ENSGALG00000004191	1.14619	1.1456	0	P40	P40	P0	0.738508	0.00588754	0.139557
ENSGALG00000004192	0	0	0	P0	P0	P0	0.0114869	0.00763325	0.139797
ENSGALG00000004193	0	0	2.39405	P0	P0	P80	0.0479535	0.0422854	0.140051
ENSGALG00000004195	3.45303	0	3.24627	P80	P0	P80	0.301794	0.0184903	0.140551
ENSGALG00000004196	0	0	0	P0	P0	P0	0.471345	0.0700773	0.141101
ENSGALG00000004197	0	0	0.988414	P0	P0	P20	0.0415347	0.00986581	0.141632
ENSGALG00000004198	3.45303	0	3.24627	P80	P0	P80	0.13059	0.0102937	0.141938
ENSGALG00000004199	0	0	0	P0	P0	P0	0.022456	0	0.142657
ENSGALG00000004200	0	0	0	P0	P0	P0	0.00939491	0	0.14274
ENSGALG00000004203	0	0	0	P0	P0	P0	0.0396631	0.0535507	0.142751
ENSGALG00000004204	1.12209	0	0	P40	P0	P0	0.0107058	0.00292248	0.14279
ENSGALG00000004205	1.11343	0	0	P40	P0	P0	0.170486	0.0422916	0.14314
ENSGALG00000004209	0	0	0	P0	P0	P0	0.289398	0	0.143417
ENSGALG00000004212	1.12209	0	0	P40	P0	P0	0.0177466	0	0.143541
ENSGALG00000004215	0	0	2.32887	P0	P0	P80	0.0654012	0.00512556	0.144511
ENSGALG00000004216	1.02998	0	0	P20	P0	P0	0.0075499	0.0609958	0.144654
ENSGALG00000004220	0	2.08883	2.1087	P0	P60	P60	0.109304	0.00901297	0.144813
ENSGALG00000004221	0	2.68923	0	P0	P60	P0	0.275883	0.0138925	0.145166
ENSGALG00000004222	0	0	2.99275	P0	P0	P80	0.339784	0.0490486	0.145252
ENSGALG00000004224	0	0	0	P0	P0	P0	0	0	0.145358
ENSGALG00000004225	0	0	3.23599	P0	P0	P80	0.0891829	0	0.145418
ENSGALG00000004227	9.68595	0	0	P100	P0	P0	0.0632726	0.0388038	0.145466
ENSGALG00000004228	0	0	0	P0	P0	P0	0.05136	0.00961981	0.145749
ENSGALG00000004230	2.45802	0	0	P60	P0	P0	0.0438669	0.11304	0.146038
ENSGALG00000004231	0	6.38033	0	P0	P100	P0	0.0627946	0.0936761	0.146053
ENSGALG00000004234	0	0	0	P0	P0	P0	0	0.336958	0.146298
ENSGALG00000004236	0	0	0	P0	P0	P0	0.0612886	0.0398587	0.146829
ENSGALG00000004237	0	0	1.24812	P0	P0	P40	0.0509005	0	0.147232
ENSGALG00000004238	0	0	0	P0	P0	P0	0.0150838	0	0.147258
ENSGALG00000004239	0	1.14335	0	P0	P40	P0	0.0502722	0.0506228	0.147825
ENSGALG00000004240	0	0	2.10158	P0	P0	P60	0	0	0.148556
ENSGALG00000004243	0	0	0	P0	P0	P0	0.10852	0	0.148979
ENSGALG00000004244	0	5.49828	1.07079	P0	P100	P20	1.99485	0.0176823	0.14925
ENSGALG00000004245	0	0	0	P0	P0	P0	0.308263	0.00919688	0.149585
ENSGALG00000004246	0	0	0	P0	P0	P0	0.0554211	0.0322347	0.149689
ENSGALG00000004247	0	0	0	P0	P0	P0	0.11562	0.0996674	0.149786
ENSGALG00000004248	0	0	0	P0	P0	P0	0.304056	0	0.149944
ENSGALG00000004249	0	3.85712	0	P0	P80	P0	0.0975947	0.0554964	0.150101
ENSGALG00000004251	1.26938	5.31007	1.1864	P40	P100	P40	0.0311505	0.0491576	0.150286
ENSGALG00000004252	0	0	0	P0	P0	P0	0.0962423	0.0286263	0.150343
ENSGALG00000004254	0	0	3.17194	P0	P0	P80	0.203413	0.00495532	0.150751
ENSGALG00000004255	0	0	0	P0	P0	P0	3.06759	0.02559	0.151218
ENSGALG00000004257	0	0	0	P0	P0	P0	0.0603205	0	0.151488
ENSGALG00000004259	0	0	0	P0	P0	P0	0.333991	0.0255924	0.151582
ENSGALG00000004261	0	0	0	P0	P0	P0	0.0427608	0.0516677	0.151773
ENSGALG00000004262	0	0	0	P0	P0	P0	0.99411	0.177504	0.152483
ENSGALG00000004263	0	0	0	P0	P0	P0	0.316908	0.00189862	0.152884
ENSGALG00000004266	0	0	0	P0	P0	P0	0.408675	0.0298927	0.152985
ENSGALG00000004267	0	0	0	P0	P0	P0	0.0352211	0.00261941	0.1531
ENSGALG00000004268	0	2.63719	0	P0	P60	P0	0.0749121	0.0182879	0.153191
ENSGALG00000004270	3.34639	0	0	P80	P0	P0	0.0367561	0.01802	0.15328
ENSGALG00000004272	0	0	0	P0	P0	P0	0.0557838	0.00858509	0.153481
ENSGALG00000004273	0	0	0	P0	P0	P0	0.0856785	0.00502969	0.153503
ENSGALG00000004274	0	0	0	P0	P0	P0	0.00709819	0.183783	0.153878
ENSGALG00000004276	0	0	0	P0	P0	P0	0.100022	0.109906	0.154225
ENSGALG00000004279	0	0	0	P0	P0	P0	0.0282923	0.00831795	0.154245
ENSGALG00000004282	0	0	0	P0	P0	P0	0.107011	0.0338916	0.154273
ENSGALG00000004285	0	0	0	P0	P0	P0	4.3739	0.0398086	0.154662
ENSGALG00000004286	1.10096	0	0	P40	P0	P0	0.240257	0.0296421	0.154814
ENSGALG00000004288	4.76102	0	0	P100	P0	P0	0.0233706	0	0.154911
ENSGALG00000004290	1.0936	0	0	P40	P0	P0	1.12397	0.0376877	0.155005
ENSGALG00000004293	0	0	0	P0	P0	P0	4.40008	0.562855	0.155807
ENSGALG00000004294	2.46909	0	0	P60	P0	P0	0.14304	0.0588569	0.156054
ENSGALG00000004295	0	0	2.30488	P0	P0	P80	0.00963137	0	0.156201
ENSGALG00000004297	0	3.48916	0	P0	P80	P0	0.747666	0	0.156342
ENSGALG00000004300	0	2.32921	0	P0	P60	P0	0.011586	0	0.156381
ENSGALG00000004302	1.09078	0	0	P40	P0	P0	0.00558947	0.00981638	0.156403
ENSGALG00000004304	3.22234	0	0	P80	P0	P0	0.903581	0.00219719	0.156902
ENSGALG00000004306	0	0	0	P0	P0	P0	0.133887	0.202551	0.156982
ENSGALG00000004309	0	4.36982	0	P0	P80	P0	1.68524	0.0120612	0.157403
ENSGALG00000004310	0	1.08337	0	P0	P20	P0	0.0176797	0	0.157533
ENSGALG00000004311	6.05992	1.35356	0	P100	P40	P0	0.15998	0.0529462	0.157543
ENSGALG00000004319	0	0	0	P0	P0	P0	1.41929	0.0312431	0.157971
ENSGALG00000004320	4.2521	0	4.22259	P80	P0	P100	0.069923	0.0829149	0.158386
ENSGALG00000004321	0	2.17661	1.12473	P0	P60	P40	0.115519	0.0048937	0.158471
ENSGALG00000004322	0	0	0	P0	P0	P0	0.12461	0	0.158555
ENSGALG00000004323	8.32027	0	0	P100	P0	P0	0.0621527	0	0.158659
ENSGALG00000004324	1.41259	0	0	P40	P0	P0	3.10578	0.0681965	0.158975
ENSGALG00000004325	1.22711	0	0	P40	P0	P0	0.0206168	0.0237441	0.158999
ENSGALG00000004326	0	0	0	P0	P0	P0	0.313642	0.00908385	0.159399
ENSGALG00000004328	0	0	0	P0	P0	P0	0.100733	0.0475622	0.159541
ENSGALG00000004329	0	3.28488	0	P0	P80	P0	0.00681885	0.00413933	0.160275
ENSGALG00000004332	0	0	0	P0	P0	P0	0.117257	0.143905	0.1605
ENSGALG00000004333	0	0	0	P0	P0	P0	0.0160923	0.0133264	0.160849
ENSGALG00000004334	0	0	0	P0	P0	P0	0.0409585	0	0.1609
ENSGALG00000004336	0	0	0	P0	P0	P0	0.119027	0	0.161285
ENSGALG00000004339	0	0	0	P0	P0	P0	0.00688347	0.0111574	0.16131
ENSGALG00000004341	3.11816	0	0	P80	P0	P0	0.0406113	0	0.16201
ENSGALG00000004342	0	0	0	P0	P0	P0	0.297177	0.0105019	0.162467
ENSGALG00000004343	0	0	1.04508	P0	P0	P20	0.0742867	0.00483705	0.163383
ENSGALG00000004345	3.408	0	4.21603	P80	P0	P100	0.243927	0.0289924	0.16363
ENSGALG00000004346	4.64537	2.26931	9.92141	P100	P60	P100	0.170972	0.394341	0.163787
ENSGALG00000004347	1.03678	0	0	P20	P0	P0	0.183032	0.354017	0.164425
ENSGALG00000004348	0	3.28488	0	P0	P80	P0	0.0630961	0.037965	0.164458
ENSGALG00000004350	1.49524	0.754257	0	P40	P20	P0	0.0436444	0.00176414	0.16476
ENSGALG00000004352	0	0	0	P0	P0	P0	0	0	0.165231
ENSGALG00000004353	1.43414	0.945528	1.5	P40	P20	P40	0.090821	0.0616662	0.165348
ENSGALG00000004355	2.723	0	3.18449	P60	P0	P80	0.0800987	0.0142831	0.165595
ENSGALG00000004357	2.49335	5.069	0	P60	P80	P0	1.71346	0.129339	0.166068
ENSGALG00000004358	0	0	0	P0	P0	P0	0.0786093	0.0256098	0.166711
ENSGALG00000004360	0	0	0	P0	P0	P0	0.0843522	0.111668	0.166872
ENSGALG00000004362	0	0	0	P0	P0	P0	0.0666013	0.00459725	0.16694
ENSGALG00000004363	1.00686	0	0	P20	P0	P0	0.266399	0.160187	0.16763
ENSGALG00000004364	0	0	0	P0	P0	P0	0.0221635	0	0.168033
ENSGALG00000004365	0	0	0	P0	P0	P0	0.209378	0.0239389	0.168126
ENSGALG00000004366	0	0	0	P0	P0	P0	0.111764	0.0704787	0.168146
ENSGALG00000004367	2.27962	6.75169	1.1864	P60	P100	P40	1.07545	0.0191427	0.168221
ENSGALG00000004369	0	0	0	P0	P0	P0	0.142626	0.185175	0.169224
ENSGALG00000004370	0	0	0	P0	P0	P0	0.409307	0.102401	0.169437
ENSGALG00000004372	3.31041	1.339	13.3681	P80	P40	P100	1.96146	0.0265881	0.169467
[truncated: 14,780 more rows]

## Sheet: Fig 6b
Ensembl gene ID	SWF RP	F1 RP	POF RP	SWF F1	F1 POF	SWF vs F1 log2(TPM FC)	F1 vs POF log2(TPM FC)		SWF vs F1			F1 vs POF
ENSGALG00000008427	1.12327	5.29469	0	RPS increased	RPS decreased	6.13704	3.19135		No change	RPS increased	RPS decreased	No change	RPS increased	RPS decreased
ENSGALG00000019361	0.959265	0.968279	2.19465	No change	no change	0.259328	1.75825	Median of log2(TPM FC)	-0.103879	0.188911	-0.158048	0.061684	0.146432	-0.13023
ENSGALG00000016969	6.82319	5.6842	4.94707	No change	no change	-0.514795	1.6128	Gene number	7436	815	924	7651	639	885
ENSGALG00000017191	3.84496	1.02522	1.15301	No change	no change	-0.387455	-0.0795372
ENSGALG00000010865	5.0242	1.26271	1.85348	No change	no change	-2.54206	9.01011
ENSGALG00000037533	4.03307	0	2.31953	RPS decreased	no change	-1.80705	0.385664
ENSGALG00000044733	2.11878	2.06272	1.86299	No change	no change	5.80795	-1.68828
ENSGALG00000037148	3.00387	2.98628	0	No change	no change	-3.8634	7.47724
ENSGALG00000035901	2.1093	0	1.10018	No change	no change	-1.70977	4.70662
ENSGALG00000027583	1.94271	11.2598	3.018	RPS increased	no change	-2.18535	1.05402
ENSGALG00000015388	2.93954	1.08343	1.07727	No change	no change	-5.04516	7.51351
ENSGALG00000015778	9.76308	5.55309	5.47214	No change	no change	3.70825	-0.0799132
ENSGALG00000015944	0.961255	2.92023	1.03627	No change	no change	0.289056	0.767759
ENSGALG00000052970	3.94132	0	0.959854	RPS decreased	no change	1.28098	1.40731
ENSGALG00000032737	1.29886	1.07081	1.07905	No change	no change	0	0
ENSGALG00000006637	0.970986	3.57639	2.14065	No change	no change	-4.93727	6.50359
ENSGALG00000049692	1.04415	4.09058	1.05299	No change	no change	2.48232	-0.967966
ENSGALG00000043139	1.27559	1.29649	0	No change	no change	-4.22675	6.29452
ENSGALG00000009724	3.7264	1.01986	1.96662	No change	no change	10.8513	-3.00383
ENSGALG00000009845	3.80545	3.90712	1.77787	No change	no change	-1.7393	1.80999
ENSGALG00000010672	1.89865	0	4.05679	No change	RPS increased	-3.15015	6.38724
ENSGALG00000052949	0.924672	5.10629	1.89011	RPS increased	no change	0	4.50961
ENSGALG00000005985	3.13455	0	0	RPS decreased	no change	-2.44731	3.78465
ENSGALG00000040718	1.9039	0	0	No change	no change	-1.07763	-0.692168
ENSGALG00000053456	1.02031	0	0	No change	no change	0	0
ENSGALG00000037378	4.68417	5.14878	4.27098	No change	no change	6.06627	-0.714386
ENSGALG00000004526	3.90361	0	0	RPS decreased	no change	9.91155	-3.3851
ENSGALG00000053833	0.938953	0	0	No change	no change	3.68118	-3.14768
ENSGALG00000045792	2.14403	0	1.03527	No change	no change	1.28989	-3.14894
ENSGALG00000047760	3.38554	0	2.0439	RPS decreased	no change	3.53308	-3.13458
ENSGALG00000005118	2.1552	4.88535	0.992921	No change	RPS decreased	-2.24933	1.74732
ENSGALG00000007222	6.2596	1.01511	0	RPS decreased	no change	-2.26415	1.64158
ENSGALG00000029795	1.96821	1.00994	6.96673	No change	RPS increased	2.60723	2.38793
ENSGALG00000004230	2.45802	0	0	No change	no change	3.92355	-3.35792
ENSGALG00000035935	1.06448	0	0	No change	no change	3.58297	-2.68722
ENSGALG00000007732	1.00052	0	0	No change	no change	-5.09709	2.21289
ENSGALG00000051275	2.23399	0	0	No change	no change	0.0404375	-0.515563
ENSGALG00000006662	2.08113	6.48128	4.09972	No change	no change	-1.72791	4.39372
ENSGALG00000028140	4.7894	4.92528	8.30637	No change	no change	6.32733	-4.38644
ENSGALG00000027887	0.841725	0.82885	1.54239	No change	no change	-4.94062	-0.331372
ENSGALG00000003716	1.64461	2.35574	2.83268	No change	no change	-1.57241	3.57152
ENSGALG00000010161	2.58231	2.16226	0	No change	no change	7.22123	2.36514
ENSGALG00000015205	0.691706	1.5495	0	No change	no change	12.2497	-2.51234
ENSGALG00000028673	1.95947	0.770177	1.75272	No change	no change	3.55544	1.9846
ENSGALG00000047578	1.50616	4.64285	3.09367	No change	no change	2.92095	1.48186
ENSGALG00000010943	0.957291	0	0	No change	no change	3.86197	1.08541
ENSGALG00000010018	0.983234	5.2473	4.34666	RPS increased	no change	7.33113	-3.3771
ENSGALG00000037556	3.8743	4.24038	5.93613	No change	no change	-4.02421	7.20438
ENSGALG00000007419	4.02107	3.13193	0	No change	RPS decreased	4.91092	-2.36356
ENSGALG00000048007	1.91248	1.94235	1.08231	No change	no change	1.42035	-0.614518
ENSGALG00000008646	3.09512	1.95761	0.967975	No change	no change	3.52425	-3.55179
ENSGALG00000054262	1.04711	0	0	No change	no change	4.13656	-1.9986
ENSGALG00000016498	2.25057	0	2.18196	No change	no change	5.23539	-1.38823
ENSGALG00000004518	0.77459	0	0	No change	no change	8.79978	-1.47161
ENSGALG00000011222	4.71095	7.73647	1.16491	No change	RPS decreased	2.51934	-0.536348
ENSGALG00000029416	1.96941	0	0	No change	no change	3.5399	0.685519
ENSGALG00000014128	2.16825	0	0	No change	no change	-2.19264	4.0871
ENSGALG00000015216	0.834295	0	0.822897	No change	no change	-3.20802	6.02894
ENSGALG00000013703	0.907612	1.01037	1.88005	No change	no change	-0.342806	0.89023
ENSGALG00000020679	1.02453	0	2.12748	No change	no change	5.64552	-1.39262
ENSGALG00000027494	1.1355	0	1.98879	No change	no change	-3.57319	-0.458643
ENSGALG00000031978	3.4887	3.36944	7.10952	No change	no change	-7.19703	8.73977
ENSGALG00000030030	1.05954	0	0	No change	no change	-2.42119	4.24383
ENSGALG00000030151	2.80399	0	0	No change	no change	8.88617	-1.7334
ENSGALG00000008733	1.16099	0	1.11974	No change	no change	6.90386	-3.17277
ENSGALG00000050440	1.26909	0	0	No change	no change	5.97081	0.524079
ENSGALG00000021092	1.11289	1.88338	3.13069	No change	no change	-1.11666	1.30996
ENSGALG00000048735	12.3575	20.7224	14.4353	No change	no change	0.228536	0.388637
ENSGALG00000004734	3.48037	9.64647	12.2308	No change	no change	-2.20105	2.75954
ENSGALG00000016375	1.0387	1.03189	0	No change	no change	-3.75059	2.4528
ENSGALG00000020554	1.78284	0	1.47756	No change	no change	-2.38278	2.78673
ENSGALG00000036589	1.16531	1.2176	0	No change	no change	-2.99651	3.4873
ENSGALG00000013775	1.03031	0.978442	4.80585	No change	RPS increased	-0.955747	-3.37742
ENSGALG00000042238	0.973582	1.82789	3.04185	No change	no change	2.33214	1.8928
ENSGALG00000008608	4.16816	0	0	RPS decreased	no change	-2.06203	-0.63211
ENSGALG00000009219	3.17331	1.19466	0	No change	no change	-0.381355	3.48483
ENSGALG00000036638	4.13081	0	0	RPS decreased	no change	-4.40414	1.11468
ENSGALG00000046159	7.41306	6.84309	2.10565	No change	no change	1.03355	-0.0218042
ENSGALG00000009919	5.10811	3.28738	1.0927	No change	no change	3.80341	-1.14407
ENSGALG00000047534	1.04835	0	0	No change	no change	-1.32248	3.99526
ENSGALG00000045636	2.51367	5.60663	8.60492	No change	no change	3.60244	-0.872175
ENSGALG00000043027	1.29606	4.26033	0	No change	RPS decreased	2.22654	-0.738973
ENSGALG00000011104	1.91449	0.97052	1.10776	No change	no change	-5.34583	7.36826
ENSGALG00000011244	3.94342	2.0353	3.96713	No change	no change	2.5642	-2.11789
ENSGALG00000031652	0.923138	0	1.06353	No change	no change	5.91744	-3.74786
ENSGALG00000031693	4.91773	3.17795	1.87731	No change	no change	4.65849	-1.16216
ENSGALG00000031450	1.09346	0	0	No change	no change	3.40435	-3.13616
ENSGALG00000007211	4.55818	6.59323	0	No change	RPS decreased	-2.58089	2.0634
ENSGALG00000017137	4.12358	3.80454	2.99256	No change	no change	-6.67747	5.34994
ENSGALG00000040716	5.13107	0	0	RPS decreased	no change	-4.42933	5.898
ENSGALG00000019060	0.961666	1.06118	0	No change	no change	-6.06635	4.66324
ENSGALG00000015389	1.16645	0	0	No change	no change	3.60998	-1.21658
ENSGALG00000014967	2.87281	2.81459	0	No change	no change	4.09627	1.08539
ENSGALG00000016868	1.07007	2.12157	1.01741	No change	no change	-2.46411	4.46835
ENSGALG00000004491	0.77459	0	0	No change	no change	7.25652	-1.34601
ENSGALG00000042159	0.986772	0	1.05289	No change	no change	0.334379	-4.52641
ENSGALG00000005031	5.83629	3.34144	2.42191	No change	no change	-5.58925	2.54614
ENSGALG00000042570	1.1007	0	0.979339	No change	no change	5.49449	-0.362491
ENSGALG00000015554	2.03621	1.122	4.26139	No change	no change	7.48618	-1.47491
ENSGALG00000014997	1.14957	0	1.13912	No change	no change	-3.41526	6.30152
ENSGALG00000010881	1.93641	2.14327	1.11579	No change	no change	0.0796116	1.99632
ENSGALG00000054493	0.912001	0	0	No change	no change	0	1.11771
ENSGALG00000015008	1.47136	2.55419	0	No change	no change	-6.32997	5.44771
ENSGALG00000005014	3.09165	7.73235	4.65175	No change	no change	0.380125	1.31976
ENSGALG00000015167	0.903092	0	0.693988	No change	no change	1.75571	0.129256
ENSGALG00000026983	6.28787	3.04844	2.94362	No change	no change	0.615153	1.19976
ENSGALG00000051604	7.00314	0	4.20991	RPS decreased	RPS increased	2.0852	-0.984773
ENSGALG00000009725	0.927401	5.28257	2.76033	RPS increased	no change	6.95872	-2.85163
ENSGALG00000005903	1.05692	0	0	No change	no change	1.73602	-0.836495
ENSGALG00000041120	0.954866	0.975646	1.06828	No change	no change	-4.41464	4.61504
ENSGALG00000007014	4.15538	2.14112	2.0665	No change	no change	1.39101	1.90069
ENSGALG00000050065	4.01226	0.965285	0.967941	RPS decreased	no change	-4.44223	6.43364
ENSGALG00000037272	12.2603	0	0	RPS decreased	no change	-3.40812	2.58289
ENSGALG00000014913	1.96495	6.95466	1.06369	No change	RPS decreased	2.83834	-3.55604
ENSGALG00000053550	0.985452	0.99727	0	No change	no change	2.89709	-4.15182
ENSGALG00000008490	4.535	0	1.04588	RPS decreased	no change	-3.18829	0.306987
ENSGALG00000007681	1.91618	2.15539	5.45155	No change	no change	-1.24533	1.69799
ENSGALG00000029983	1.0578	0	0	No change	no change	-0.333149	3.09351
ENSGALG00000007217	3.07991	14.0114	11.2288	RPS increased	no change	-3.45921	6.14962
ENSGALG00000006522	2.06414	0	1.00168	No change	no change	1.67483	2.38129
ENSGALG00000005613	2.99034	0	0	No change	no change	5.06663	-0.189871
ENSGALG00000002974	3.9594	4.81209	2.01542	No change	no change	6.10201	-5.40104
ENSGALG00000029264	1.91372	0	1.91003	No change	no change	1.70706	3.8712
ENSGALG00000012290	1.1308	0	0	No change	no change	-5.94541	4.73459
ENSGALG00000021180	0.944311	4.83374	0.939633	RPS increased	RPS decreased	-1.40095	3.45359
ENSGALG00000010386	2.26195	1.18871	1.02789	No change	no change	1.05378	0.94051
ENSGALG00000037164	5.99454	0	0.930444	RPS decreased	no change	3.68055	0.897678
ENSGALG00000025935	1.14796	3.51071	1.17237	No change	no change	-4.18705	3.48336
ENSGALG00000051274	2.2637	0	0	No change	no change	-2.7269	4.33112
ENSGALG00000047290	1.02057	2.2045	1.03739	No change	no change	-1.99381	4.38663
ENSGALG00000025881	3.71194	6.58068	0	No change	RPS decreased	-4.76557	8.19072
ENSGALG00000005721	5.61815	0	2.24704	RPS decreased	no change	-4.1676	6.90166
ENSGALG00000010857	2.08023	0	2.00678	No change	no change	3.61702	-1.38508
ENSGALG00000037249	3.75887	4.04258	3.8759	No change	no change	-1.47005	5.9219
ENSGALG00000027747	1.86469	3.28577	4.32268	No change	no change	-6.29411	8.13566
ENSGALG00000051635	2.3686	0	0	No change	no change	2.13721	-0.644871
ENSGALG00000010707	5.84021	6.86939	3.77578	No change	no change	-3.7691	2.13196
ENSGALG00000049073	1.23768	1.07198	2.08321	No change	no change	-0.619348	1.55889
ENSGALG00000035191	1.28903	0	0	No change	no change	0.3292	2.94041
ENSGALG00000000690	6.74151	6.84103	0	No change	RPS decreased	-2.41313	0.555855
ENSGALG00000016934	0.936715	0.975332	2.0935	No change	no change	6.19699	-4.25511
ENSGALG00000007620	1.1548	1.07571	0	No change	no change	1.28554	1.57464
ENSGALG00000007489	0.937337	1.15325	0	No change	no change	-3.49108	5.99005
ENSGALG00000011182	5.2023	0.974339	3.07928	RPS decreased	no change	-4.07423	2.09642
ENSGALG00000014824	5.76531	10.5522	6.6363	No change	no change	-0.388383	1.69956
ENSGALG00000012985	0.972062	0	0	No change	no change	-2.33357	2.15381
ENSGALG00000031430	3.02576	0	0	RPS decreased	no change	-4.57654	5.47343
ENSGALG00000029151	7.05678	0	0	RPS decreased	no change	7.81024	0.218823
ENSGALG00000039822	1.17939	8.35907	0	RPS increased	RPS decreased	0.669371	1.66834
ENSGALG00000043198	2.10631	0.943289	3.46715	No change	no change	-0.543246	5.46908
ENSGALG00000039245	1.03331	3.19896	0	No change	RPS decreased	-3.39443	-0.179772
ENSGALG00000048223	1.01951	2.00056	0	No change	no change	-0.816072	3.76167
ENSGALG00000004591	1.17425	0	0	No change	no change	4.47937	0.861451
ENSGALG00000014989	4.5165	1.6421	0.76051	No change	no change	4.73179	-2.91252
ENSGALG00000053565	1.04154	2.39632	2.38048	No change	no change	-1.36586	2.86625
ENSGALG00000023552	2.84894	1.87104	3.60285	No change	no change	2.48507	1.13808
ENSGALG00000008932	1.16395	1.17253	3.93591	No change	no change	1.48129	2.29488
ENSGALG00000017405	1.72076	9.90894	3.60505	RPS increased	no change	-4.90885	2.85476
ENSGALG00000009366	1.0039	2.05074	1.23403	No change	no change	-1.10259	0.0332827
ENSGALG00000010958	2.10501	3.12883	0	No change	RPS decreased	-0.141114	2.13679
ENSGALG00000027213	2.95367	2.0179	0	No change	no change	-6.10744	2.95752
ENSGALG00000010343	1.94486	0	0.959069	No change	no change	-4.41266	4.29071
ENSGALG00000029022	1.94075	1.85579	0.948662	No change	no change	0.632579	1.19999
ENSGALG00000005553	2.38347	3.58912	0	No change	RPS decreased	-0.552726	4.06978
ENSGALG00000009902	8.35111	0	0.973194	RPS decreased	no change	-0.593121	0.862934
ENSGALG00000009479	5.27024	6.41073	1.97733	No change	no change	-8.70047	11.5683
ENSGALG00000011080	2.03482	0.996589	1.98651	No change	no change	-6.4963	5.69651
ENSGALG00000054572	1.68898	6.29955	1.08407	No change	RPS decreased	0.395042	1.96422
ENSGALG00000006482	3.86845	0	0	RPS decreased	no change	-4.00131	3.28749
ENSGALG00000033087	1.97019	0	0	No change	no change	0.068853	0.661738
ENSGALG00000044479	10.6182	3.35534	5.5687	No change	no change	-1.34533	0.989471
ENSGALG00000031713	1.00378	0	0	No change	no change	-0.667568	-0.645208
ENSGALG00000055067	1.99554	2.22632	0.946407	No change	no change	-0.632702	3.63991
ENSGALG00000025876	6.28787	3.04844	2.94362	No change	no change	-1.16256	2.80836
ENSGALG00000011838	0.97211	0	0	No change	no change	4.00685	-3.35226
ENSGALG00000045762	2.25593	3.98245	0	No change	RPS decreased	2.74835	-0.745501
ENSGALG00000013086	1.05146	0.969409	0.956557	No change	no change	-5.51754	8.63893
ENSGALG00000009963	0.940381	0	0	No change	no change	-1.3429	2.49696
ENSGALG00000006792	4.39651	4.39433	5.51198	No change	no change	0.224144	7.22866
ENSGALG00000010867	0.981526	5.59598	5.30534	RPS increased	no change	0.0418872	1.75116
ENSGALG00000023355	0.975941	0.985584	0.955233	No change	no change	-5.06284	6.46374
ENSGALG00000009006	1.00315	4.20936	2.18193	RPS increased	no change	3.68521	-0.615416
ENSGALG00000050660	2.51335	3.94133	2.18446	No change	no change	-3.9083	-1.58859
ENSGALG00000006421	0.990291	0	0	No change	no change	-3.09833	8.92757
ENSGALG00000046192	0.891931	0.737994	1.89056	No change	no change	-5.54814	5.68752
ENSGALG00000016564	6.63837	1.06998	4.23086	RPS decreased	no change	-1.91294	4.73351
ENSGALG00000054778	4.52949	10.7532	2.61714	No change	RPS decreased	3.45827	-2.7015
ENSGALG00000035266	5.76961	4.7022	7.07072	No change	no change	1.2654	0.805768
ENSGALG00000032098	3.85077	5.49676	4.09324	No change	no change	-2.03338	0.806983
ENSGALG00000040114	1.02398	1.00857	0	No change	no change	0.320493	5.8553
ENSGALG00000032530	1.4609	1.17107	4.56895	No change	no change	-5.60604	8.07532
ENSGALG00000011314	0.929796	4.77247	3.1914	RPS increased	no change	6.11854	1.22024
ENSGALG00000052076	1.266	9.98012	0	RPS increased	RPS decreased	-2.20945	2.73245
ENSGALG00000016580	8.57482	3.24321	7.42756	No change	no change	-2.68818	3.92639
ENSGALG00000015795	4.22507	3.80073	3.11309	No change	no change	-3.28198	3.0057
ENSGALG00000027868	1.00133	2.91743	3.12427	No change	no change	2.13328	2.20642
ENSGALG00000006325	2.25363	0	2.16596	No change	no change	-5.36034	6.23763
ENSGALG00000009739	1.86837	7.28429	2.06399	No change	no change	9.37279	-3.08346
ENSGALG00000016228	1.12261	0	1.22247	No change	no change	-0.214587	0.974074
ENSGALG00000040619	2.74265	1.22616	1.21625	No change	no change	-1.64302	3.93575
ENSGALG00000002897	4.86565	2.09382	3.02397	No change	no change	-0.52749	1.40164
ENSGALG00000013838	4.81429	2.05378	1.92828	No change	no change	2.15953	-0.86218
ENSGALG00000016001	1.10328	0	0	No change	no change	-3.17352	5.1229
ENSGALG00000009205	1.18219	3.461	3.74884	No change	no change	3.58194	-2.1838
ENSGALG00000050576	1.09186	4.27964	0	No change	RPS decreased	1.9425	1.64516
ENSGALG00000006821	4.61666	4.27571	3.15065	No change	no change	0.10794	1.32816
ENSGALG00000033925	2.1562	2.29443	0	No change	no change	6.01801	-3.24559
ENSGALG00000011802	1.05339	0.923277	0	No change	no change	-2.65548	1.14069
ENSGALG00000007282	0.984171	4.78004	0	RPS increased	RPS decreased	0.00242545	1.72447
ENSGALG00000053130	1.31497	1.93352	1.12082	No change	no change	2.38991	-1.08192
ENSGALG00000008599	1.95994	0.957445	0	No change	no change	-2.4122	4.4404
ENSGALG00000026902	1.13178	0	0	No change	no change	0.22694	0.911402
ENSGALG00000029862	2.00138	4.44386	0	No change	RPS decreased	3.30577	-3.58475
ENSGALG00000016959	1.02204	3.0215	2.96043	No change	no change	0.17497	0.67897
ENSGALG00000040367	4.3068	0	6.2415	RPS decreased	RPS increased	1.59998	0.607426
ENSGALG00000012015	1.98622	0.99364	0	No change	no change	3.09294	2.57642
ENSGALG00000006900	1.34107	0	0	No change	no change	1.0446	1.48192
ENSGALG00000035785	1.26558	0	1.22159	No change	no change	1.65013	-0.274481
ENSGALG00000011450	5.80088	1.03025	2.95312	RPS decreased	no change	0.503135	-0.608863
ENSGALG00000007371	2.45217	0	0	No change	no change	-0.655333	0.906776
ENSGALG00000017166	1.12795	0.997555	0	No change	no change	1.98806	1.68359
ENSGALG00000040890	2.10193	2.02033	5.27346	No change	no change	5.24641	1.6557
ENSGALG00000032986	0.981652	10.4046	3.01127	RPS increased	no change	6.57847	-1.76927
ENSGALG00000028142	0.753901	0	0	No change	no change	-4.98939	7.66326
ENSGALG00000009415	4.66066	1.00065	3.03414	RPS decreased	no change	-1.51576	0.523328
ENSGALG00000016558	2.13348	1.0186	2.08928	No change	no change	-6.42967	5.08598
ENSGALG00000038141	1.88728	1.90815	0	No change	no change	1.24053	0.659271
ENSGALG00000040168	2.43759	0	0	No change	no change	3.38213	-0.278182
ENSGALG00000037587	1.15429	0	1.97113	No change	no change	-4.74336	5.65189
ENSGALG00000009403	2.03795	16.4687	2.2272	RPS increased	RPS decreased	8.14475	-2.00078
ENSGALG00000027707	1.53311	2.18396	0	No change	no change	3.129	-0.0433487
ENSGALG00000048332	3.94231	0	0.984756	RPS decreased	no change	-0.153859	0.948622
ENSGALG00000023584	0.959991	0	2.41394	No change	no change	0.957038	0.164222
ENSGALG00000037273	1.10233	4.17245	0.972626	No change	RPS decreased	1.53936	2.48899
ENSGALG00000013748	2.85678	0.894595	1.84328	No change	no change	-0.845006	0.384604
ENSGALG00000041563	1.14397	0	0	No change	no change	-0.0397854	-0.525332
ENSGALG00000038681	1.18682	0	1.15511	No change	no change	0.498004	1.016
ENSGALG00000007332	5.29466	5.41924	2.19644	No change	no change	3.84171	-2.43655
ENSGALG00000038995	1.97374	0	1.00889	No change	no change	0.190699	2.00319
ENSGALG00000016607	0.946063	0	0.938412	No change	no change	4.53359	-0.347979
ENSGALG00000044811	2.0411	0	0	No change	no change	-1.52735	3.94344
ENSGALG00000010156	2.55582	3.09454	3.40346	No change	no change	0.181914	2.84036
ENSGALG00000046409	1.88901	3.20327	0	No change	RPS decreased	-0.64421	-3.75094
ENSGALG00000014742	4.39003	3.5516	0.74463	No change	no change	0.0548328	7.79971
ENSGALG00000006724	2.98307	0.996872	1.03843	No change	no change	0.582083	0.583009
ENSGALG00000008283	1.03563	1.0811	4.34165	No change	RPS increased	2.61683	-1.92391
ENSGALG00000022704	2.45435	2.38634	0	No change	no change	1.29514	2.24136
ENSGALG00000012392	2.15561	8.21401	2.00816	No change	RPS decreased	-0.29929	1.04779
ENSGALG00000012973	3.06146	3.96742	6.15504	No change	no change	7.41815	-2.45646
ENSGALG00000049710	2.81924	0.988228	10.0347	No change	RPS increased	-2.57262	-0.242692
ENSGALG00000023296	1.00946	1.00847	1.15658	No change	no change	-2.5984	7.4232
ENSGALG00000052512	1.00609	0	0	No change	no change	-1.22042	0.425599
ENSGALG00000039102	0.903863	3.93675	0.966693	RPS increased	no change	-1.34277	4.77008
ENSGALG00000052586	2.02329	0	1.05455	No change	no change	-2.0808	2.55536
ENSGALG00000054835	1.24707	1.16018	1.2565	No change	no change	2.2216	-1.5075
ENSGALG00000005077	3.5612	2.29501	1.07925	No change	no change	-2.91553	7.27528
ENSGALG00000047495	0.983234	5.2473	4.34666	RPS increased	no change	9.3505	-5.11996
ENSGALG00000008346	4.17151	0	0	RPS decreased	no change	-5.74246	8.74128
ENSGALG00000047695	2.7623	0	1.05004	No change	no change	1.25626	1.45765
ENSGALG00000013575	3.24318	0.897756	0	No change	no change	-1.50791	4.87994
ENSGALG00000006642	1.12834	0	1.05269	No change	no change	-2.17403	3.04183
ENSGALG00000026005	3.66451	3.0765	1.83574	No change	no change	-3.07132	4.73423
ENSGALG00000007358	1.00337	0	0	No change	no change	-2.84365	0.319942
ENSGALG00000037695	1.02734	0	2.979	No change	no change	-2.40211	3.87865
ENSGALG00000041255	4.30135	1.03039	2.05656	RPS decreased	no change	-3.45234	3.75859
ENSGALG00000022875	3.05263	5.2426	7.47133	No change	no change	-2.9666	8.49656
ENSGALG00000030853	2.1539	0	0	No change	no change	-2.49539	2.55587
ENSGALG00000007785	1.06713	0	1.05662	No change	no change	2.73685	5.78102
ENSGALG00000044238	9.24255	1.02349	5.90254	RPS decreased	RPS increased	-2.05488	0.628077
ENSGALG00000007645	3.31314	0	2.15283	RPS decreased	no change	-0.214401	3.4425
ENSGALG00000003324	4.47136	0	0	RPS decreased	no change	-4.09646	1.76128
ENSGALG00000013634	0.716779	2.32953	2.06963	No change	no change	0.158181	2.97173
ENSGALG00000002263	1.04992	1.01082	1.0633	No change	no change	0.754066	0.149435
ENSGALG00000034078	0.981944	0	0	No change	no change	-6.33752	5.12747
ENSGALG00000009431	0.96714	1.00239	3.97154	No change	no change	-1.09593	3.75838
ENSGALG00000040521	1.05613	4.12192	6.41508	No change	no change	-1.56059	1.04856
ENSGALG00000002982	2.4776	3.30457	0	No change	RPS decreased	-2.76847	5.74741
ENSGALG00000023436	1.98127	0	2.3504	No change	no change	-0.321054	1.66206
ENSGALG00000009606	2.17554	0	1.33347	No change	no change	-1.13229	1.11956
ENSGALG00000006119	4.08664	0	0	RPS decreased	no change	1.42196	-1.23994
ENSGALG00000052425	1.98619	1.00352	2.22796	No change	no change	1.82172	1.95938
ENSGALG00000006035	1.01044	0	0	No change	no change	-0.462986	3.82502
ENSGALG00000013625	2.17372	1.04537	3.02138	No change	no change	-6.67257	8.72413
ENSGALG00000005442	0.945364	0	1.1741	No change	no change	-0.698304	2.32536
ENSGALG00000046789	1.50919	1.30896	0	No change	no change	4.02245	-1.97553
ENSGALG00000031122	2.09134	0	0	No change	no change	2.64462	-0.519576
ENSGALG00000003446	0.821689	3.98409	0	RPS increased	RPS decreased	4.8178	-1.10738
ENSGALG00000039411	5.00207	7.49537	8.93488	No change	no change	5.14678	-3.75825
ENSGALG00000010971	1.86881	0	0	No change	no change	-1.87511	1.94652
ENSGALG00000034109	3.20276	2.04886	0	No change	no change	6.66238	-0.758482
ENSGALG00000009947	1.07782	0	0	No change	no change	-1.09673	2.31576
ENSGALG00000048665	4.11704	5.86073	7.90376	No change	no change	-0.130174	-1.91928
ENSGALG00000038265	0.942649	11.5044	6.91155	RPS increased	no change	0.147115	2.27945
ENSGALG00000050520	1.17377	0	1.21978	No change	no change	-0.367572	1.44516
ENSGALG00000006375	2.97833	1.04456	0	No change	no change	-1.45909	2.67713
ENSGALG00000005426	2.85965	0	2.20082	No change	no change	-7.32179	5.73788
ENSGALG00000017119	4.93468	5.005	3.14364	No change	no change	-1.3612	-2.06144
ENSGALG00000008890	1.84765	0	6.65807	No change	RPS increased	-0.717058	0.235101
ENSGALG00000010931	3.84334	0	0	RPS decreased	no change	4.26677	-3.53765
ENSGALG00000054304	1.23183	0	0	No change	no change	-0.203138	-0.534895
ENSGALG00000031262	0.966105	1.17894	1.09911	No change	no change	-0.66671	3.31457
ENSGALG00000007515	4.29816	0	0	RPS decreased	no change	-4.45012	0.436149
ENSGALG00000050441	3.71194	6.58068	0	No change	RPS decreased	-8.28599	11.4566
ENSGALG00000004472	0.953159	0	0	No change	no change	4.32584	-0.234843
ENSGALG00000046494	8.62772	0	0	RPS decreased	no change	1.86223	1.51909
ENSGALG00000051882	5.22138	2.2031	0	No change	no change	-4.54776	9.63935
ENSGALG00000048820	2.9073	1.94589	1.94571	No change	no change	0.0141725	1.25986
ENSGALG00000044313	3.00079	0	1.0576	RPS decreased	no change	-0.147219	2.35874
ENSGALG00000039322	1.11003	0	0	No change	no change	-0.179336	2.87673
ENSGALG00000008601	10.0971	5.96138	6.2253	No change	no change	-0.29355	0.0412944
ENSGALG00000007123	3.39916	4.40729	2.28871	No change	no change	-1.42462	4.42604
ENSGALG00000026092	3.06425	0	0.925613	RPS decreased	no change	-7.7864	10.3683
ENSGALG00000053778	6.9725	3.82764	0	No change	RPS decreased	-4.05461	3.87277
ENSGALG00000040189	2.22691	0	1.09182	No change	no change	-2.99119	3.09002
ENSGALG00000008727	1.97781	1.12728	2.83865	No change	no change	-1.59963	2.8213
ENSGALG00000016964	0.979079	0	2.03399	No change	no change	-5.19766	7.98895
ENSGALG00000034560	2.16564	2.1194	2.00929	No change	no change	-4.27848	4.30689
ENSGALG00000034975	1.17835	0	1.22222	No change	no change	-2.76579	6.53679
ENSGALG00000004980	1.04731	0	0	No change	no change	-4.45636	6.78678
ENSGALG00000006864	0.978633	0	1.00051	No change	no change	2.89734	0.826352
ENSGALG00000027655	0.949538	0	0	No change	no change	-0.627847	-0.284609
ENSGALG00000050141	1.29686	1.1303	0	No change	no change	-5.80334	1.90091
ENSGALG00000009278	1.97632	3.92265	0	No change	RPS decreased	-1.75425	-0.421238
ENSGALG00000003213	2.20669	0.966596	0	No change	no change	-0.325663	1.0405
ENSGALG00000016590	9.21159	10.6015	3.83292	No change	no change	-5.69273	9.02883
ENSGALG00000011242	3.09162	0	3.04397	RPS decreased	RPS increased	6.012	-3.83147
ENSGALG00000048580	1.99657	1.89887	1.02938	No change	no change	0.941757	-0.897214
ENSGALG00000030291	1.27024	1.17483	1.1388	No change	no change	-4.18428	6.39728
ENSGALG00000008434	1.01898	0	0	No change	no change	-5.29042	5.98972
ENSGALG00000001263	1.42075	1.13479	2.18975	No change	no change	0.466347	0.459604
ENSGALG00000011823	9.64874	18.504	7.846	No change	no change	5.15118	-3.54899
ENSGALG00000008332	0.975605	0	1.19479	No change	no change	-1.64273	1.19264
ENSGALG00000008709	0.972868	0	0	No change	no change	4.46778	0.433297
ENSGALG00000033198	0.992019	0	0	No change	no change	-5.34183	6.93096
ENSGALG00000012442	1.9521	0	0	No change	no change	-7.51174	9.43711
ENSGALG00000020836	2.08283	0	0	No change	no change	-1.1404	3.43248
ENSGALG00000013372	0.732409	3.90341	0.860912	RPS increased	RPS decreased	-5.66287	5.26235
ENSGALG00000006352	6.54685	3.30445	1.06656	No change	no change	-1.31905	4.00608
ENSGALG00000010794	4.19939	0	3.00586	RPS decreased	RPS increased	-4.83101	4.63185
ENSGALG00000050072	3.31711	0	0	RPS decreased	no change	-5.05525	3.59456
ENSGALG00000007668	2.13048	1.26608	0	No change	no change	-2.17715	4.07825
ENSGALG00000015208	0.812146	0	1.57911	No change	no change	-5.90565	4.60986
ENSGALG00000030673	6.19177	0	4.71957	RPS decreased	RPS increased	-1.31811	0.292768
ENSGALG00000011615	2.08308	0	1.09036	No change	no change	-0.631886	2.77635
ENSGALG00000012111	0.981466	0	0	No change	no change	-3.15282	2.93231
ENSGALG00000014699	0.873143	1.62625	1.69798	No change	no change	-0.593332	3.17694
ENSGALG00000033880	1.97456	7.15585	3.93428	No change	no change	0.622588	1.65947
ENSGALG00000008544	6.69364	5.37121	2.37627	No change	no change	-4.90188	7.83079
ENSGALG00000051258	2.89603	2.30427	1.20123	No change	no change	-2.87938	4.45634
ENSGALG00000002374	8.00212	0	1.30834	RPS decreased	no change	-0.105296	1.45038
ENSGALG00000016227	1.22564	1.1751	0	No change	no change	-3.53821	7.1313
ENSGALG00000023670	2.04484	1.18871	1.00568	No change	no change	-1.47824	0.27677
ENSGALG00000007508	6.83751	2.12092	0	No change	no change	-3.7205	3.89774
ENSGALG00000008465	1.05198	0	0	No change	no change	-3.69497	3.47194
ENSGALG00000026163	1.01374	0.987901	1.08821	No change	no change	-4.97086	4.40544
ENSGALG00000051492	2.13882	4.22091	1.07155	No change	no change	2.27905	-0.481821
ENSGALG00000028256	0.948206	1.2328	0	No change	no change	-3.82556	5.58654
ENSGALG00000045634	2.34553	0	0	No change	no change	2.90475	-0.636332
ENSGALG00000040771	5.04624	0	1.17461	RPS decreased	no change	0.795026	1.92684
ENSGALG00000031977	2.0151	1.02099	0	No change	no change	-4.44282	3.52664
ENSGALG00000007892	6.19763	4.9289	3.82738	No change	no change	-3.68493	4.41281
ENSGALG00000012126	0.993787	0.90933	0	No change	no change	-2.09033	2.15761
ENSGALG00000008834	1.23709	0	0	No change	no change	0.237556	2.64307
ENSGALG00000008281	2.01477	0	0	No change	no change	0.0915102	2.05534
ENSGALG00000000184	1.58092	0	1.45842	No change	no change	0.618635	-1.25728
ENSGALG00000009844	2.88639	3.05651	2.07065	No change	no change	-3.80639	4.32496
ENSGALG00000002549	1.11678	0	0	No change	no change	-6.45931	9.21914
ENSGALG00000011213	22.2468	6.16195	1.98424	No change	no change	0.63857	0.966439
ENSGALG00000014975	1.01031	8.09819	1.00295	RPS increased	RPS decreased	2.87239	-2.39842
ENSGALG00000026395	1.68368	4.06057	0	No change	RPS decreased	-3.98149	0.787443
ENSGALG00000016293	0.969642	3.11636	7.2209	No change	no change	-4.15797	1.83526
ENSGALG00000015057	5.31736	0	2.31389	RPS decreased	no change	-6.47359	3.10251
ENSGALG00000014501	1.07708	4.12067	2.22411	No change	no change	3.21832	0.104838
ENSGALG00000023395	2.98239	0	1.08248	No change	no change	0.197273	1.06818
ENSGALG00000046379	3.06857	3.3288	1.02732	No change	no change	2.24771	-0.954988
ENSGALG00000049810	0.947952	0	0	No change	no change	2.598	1.71899
ENSGALG00000012975	3.70643	1.86973	0	No change	no change	-2.05548	0.836528
ENSGALG00000004367	2.27962	6.75169	1.1864	No change	RPS decreased	0.36773	0.665998
ENSGALG00000003863	1.17979	0	1.05157	No change	no change	-4.09377	6.168
ENSGALG00000012416	4.05623	0.901703	0	RPS decreased	no change	-0.807154	1.1264
ENSGALG00000027389	4.4142	2.28906	1.66607	No change	no change	-1.14888	6.38813
ENSGALG00000051852	3.04273	3.19417	2.42484	No change	no change	1.438	-0.475917
ENSGALG00000008442	2.93253	0	1.96547	No change	no change	1.43324	1.49488
ENSGALG00000037077	2.89387	0.950085	0.981911	No change	no change	-4.95166	7.75348
ENSGALG00000006272	2.08434	1.15341	1.08898	No change	no change	3.49532	0.753174
ENSGALG00000030173	1.01692	1.11606	0.978093	No change	no change	2.43444	0.679988
ENSGALG00000010457	1.02452	0	0	No change	no change	0.22063	1.20178
ENSGALG00000044293	2.0538	0	4.09224	No change	RPS increased	4.74286	1.43044
ENSGALG00000014466	3.3451	0	1.12782	RPS decreased	no change	2.82042	1.60133
ENSGALG00000034294	2.14405	0	3.91861	No change	RPS increased	-4.62422	7.9286
ENSGALG00000035498	4.88122	3.19608	1.2778	No change	no change	-4.96445	8.36607
ENSGALG00000040432	0.983988	0	0	No change	no change	-1.71995	-2.13685
ENSGALG00000031105	7.38748	1.09057	4.54852	RPS decreased	RPS increased	-1.15497	1.85198
ENSGALG00000010595	0.950762	4.04529	3.12648	RPS increased	no change	-4.63186	7.29312
ENSGALG00000006854	3.70235	3.45023	2.09465	No change	no change	3.69801	-0.335654
ENSGALG00000011813	1.08762	0	0	No change	no change	-3.58843	5.08226
ENSGALG00000046646	1.42526	0	0	No change	no change	1.39473	2.05424
ENSGALG00000014793	2.9556	0	2.88173	No change	no change	-3.70815	0.151555
ENSGALG00000026781	1.02079	1.05183	0	No change	no change	-5.40299	8.66672
ENSGALG00000033083	3.33319	1.06852	1.02754	No change	no change	-3.33391	0.929231
ENSGALG00000005554	3.46002	8.08697	6.17415	No change	no change	-1.04272	0.987067
ENSGALG00000006681	5.05116	2.0222	0.98213	No change	no change	2.01285	-2.02489
ENSGALG00000052158	3.466	5.49883	6.00321	No change	no change	-3.12566	-0.924813
ENSGALG00000004320	4.2521	0	4.22259	RPS decreased	RPS increased	-2.21971	1.92625
ENSGALG00000003025	4.96991	3.22237	2.86957	No change	no change	-2.06998	3.34628
ENSGALG00000009562	0.926886	0.981775	0	No change	no change	-0.809863	-0.363503
ENSGALG00000031186	6.58818	5.29906	0	No change	RPS decreased	1.19829	1.99769
ENSGALG00000042492	6.44096	20.3486	4.76677	No change	RPS decreased	-2.2718	-0.242521
ENSGALG00000027947	1.0262	0	5.19356	No change	RPS increased	-1.42802	3.41444
ENSGALG00000027476	1.31671	1.13025	0	No change	no change	-2.09044	3.05612
ENSGALG00000019847	1.09282	0	1.03847	No change	no change	-3.75582	5.32202
ENSGALG00000017003	1.86255	3.76514	0.973294	No change	no change	2.68266	-2.3108
ENSGALG00000037163	1.12478	0	0	No change	no change	2.48267	-1.74441
ENSGALG00000055026	0.964946	0	0	No change	no change	-3.71884	0.677339
ENSGALG00000004700	3.96926	0	0	RPS decreased	no change	-2.60122	4.37172
ENSGALG00000032558	1.11986	4.21075	1.03666	No change	RPS decreased	-1.30617	-1.92708
ENSGALG00000022696	1.1503	0	1.22663	No change	no change	-3.03245	1.97344
ENSGALG00000040266	1.00012	2.02066	0	No change	no change	2.99418	-1.29365
ENSGALG00000040113	2.21171	1.057	1.13097	No change	no change	1.57549	0.262382
ENSGALG00000010983	1.13121	2.07485	2.95486	No change	no change	-4.14893	7.73
ENSGALG00000032577	1.99729	0	0	No change	no change	-4.78891	1.4512
ENSGALG00000006608	2.06995	1.1043	0	No change	no change	-3.94166	3.66041
ENSGALG00000034189	4.03996	0	2.16643	RPS decreased	no change	-1.97334	-0.15159
ENSGALG00000000818	1.0446	0	0	No change	no change	-5.84703	4.31057
ENSGALG00000048879	0.923661	0	0.952847	No change	no change	-0.738291	1.18646
ENSGALG00000028658	8.70836	0.962947	1.90863	RPS decreased	no change	1.66499	-1.71118
ENSGALG00000009002	3.22195	0	1.22736	RPS decreased	no change	-1.28903	0.259892
ENSGALG00000010769	1.96146	1.12436	4.81019	No change	RPS increased	-2.68666	7.77795
ENSGALG00000017378	2.01492	2.28393	2.09738	No change	no change	-2.27448	0.13779
ENSGALG00000012700	9.7634	13.5847	3.32847	No change	RPS decreased	2.43188	1.85873
ENSGALG00000016693	1.34441	0	0.995632	No change	no change	-7.48431	10.2627
ENSGALG00000007161	1.14122	2.44169	2.05252	No change	no change	-0.0351289	1.35289
ENSGALG00000006886	1.95071	4.05549	1.03286	No change	no change	-3.54018	2.23973
ENSGALG00000015708	2.22585	2.07758	2.10246	No change	no change	1.24432	0.127585
ENSGALG00000053107	0.981537	0	0.955026	No change	no change	5.50062	-3.62173
ENSGALG00000012577	0.828031	3.8397	1.52859	RPS increased	no change	1.7655	1.65215
ENSGALG00000015910	4.9755	3.30431	2.1013	No change	no change	2.51827	-0.204795
ENSGALG00000007193	2.0276	5.02673	4.02456	No change	no change	0.226629	0.652405
ENSGALG00000007956	6.82169	4.79905	2.06365	No change	no change	0.519155	2.44861
ENSGALG00000004346	4.64537	2.26931	9.92141	No change	RPS increased	-4.53936	6.10739
ENSGALG00000000568	1.169	0	0	No change	no change	-5.55088	0.104373
ENSGALG00000013747	1.94111	0	0	No change	no change	-5.35505	6.74458
ENSGALG00000019756	2.22782	0	4.58751	No change	RPS increased	-3.3024	3.10281
ENSGALG00000048095	4.29341	4.19667	6.03481	No change	no change	-4.58005	-3.45267
ENSGALG00000012297	3.22105	3.0797	2.2245	No change	no change	-5.06166	-1.79534
ENSGALG00000009239	1.00127	0	1.16184	No change	no change	-4.89549	7.40809
ENSGALG00000007948	1.89195	0.901125	1.03832	No change	no change	0.853591	-2.51512
ENSGALG00000043650	2.10165	0	0	No change	no change	-6.6361	5.50964
ENSGALG00000028506	8.28213	18.1771	8.03114	No change	no change	-1.16495	3.9588
ENSGALG00000010009	0.923965	0	5.66792	No change	RPS increased	-0.617408	-2.99562
ENSGALG00000050444	4.5965	1.09195	0	RPS decreased	no change	1.97945	-1.37222
ENSGALG00000004251	1.26938	5.31007	1.1864	RPS increased	RPS decreased	-0.448949	4.26499
ENSGALG00000047890	1.12193	2.057	1.21145	No change	no change	6.53011	-3.03074
ENSGALG00000016324	0.973041	0	1.03499	No change	no change	-7.45818	7.56058
ENSGALG00000013528	4.04659	0	0	RPS decreased	no change	-2.37605	-1.07115
ENSGALG00000010633	2.00325	1.17003	1.14685	No change	no change	2.90991	-0.479294
ENSGALG00000049020	3.15084	1.17467	0	No change	no change	-5.83572	0.329773
ENSGALG00000011227	1.90676	0.953911	1.02686	No change	no change	-0.653499	0.0522523
ENSGALG00000008293	1.01334	1.08012	1.07113	No change	no change	-4.76628	3.00313
ENSGALG00000011271	1.02197	0	0	No change	no change	-1.57053	0.270226
ENSGALG00000041121	2.00436	3.01085	2.10841	No change	no change	-2.87268	1.11926
ENSGALG00000029020	0.983724	2.06786	0	No change	no change	0.127629	2.95845
ENSGALG00000015623	3.13524	1.07891	2.07876	No change	no change	-6.23754	1.58256
ENSGALG00000054444	1.89691	0	0.961333	No change	no change	-3.40555	3.71522
ENSGALG00000055014	4.72364	2.99669	0	No change	no change	4.72104	-0.918266
ENSGALG00000011019	3.27663	1.25795	1.08891	No change	no change	-0.348977	1.78164
ENSGALG00000009349	0.945169	0.984254	0	No change	no change	-0.696904	-1.62164
ENSGALG00000017308	4.51293	0	0	RPS decreased	no change	0.205776	3.62294
ENSGALG00000014861	3.98098	3.14397	0.786501	No change	no change	4.33799	-0.521829
ENSGALG00000011350	3.28984	2.22523	0	No change	no change	-5.67263	3.93316
ENSGALG00000053697	10.4145	0	3.94075	RPS decreased	RPS increased	-5.95115	-0.700883
ENSGALG00000010180	3.21241	0	0.678809	RPS decreased	no change	6.16912	-3.52748
ENSGALG00000026214	3.97032	1.10774	0	No change	no change	1.24138	-3.92907
ENSGALG00000013212	0.965648	2.94044	5.49756	No change	no change	-3.44584	-3.57851
ENSGALG00000009134	6.44748	0	3.91062	RPS decreased	RPS increased	2.67646	2.75155
ENSGALG00000006402	1.09696	0	0.99415	No change	no change	0.25294	3.06134
ENSGALG00000053523	7.1468	3.04235	1.974	No change	no change	-4.42752	4.22205
ENSGALG00000008629	2.93536	6.93907	0	No change	RPS decreased	-4.25678	3.31728
ENSGALG00000006521	1.08896	4.26932	4.45067	No change	no change	-1.31902	-2.54656
ENSGALG00000009803	2.0173	4.52764	0.995059	No change	RPS decreased	0.451256	-0.272546
ENSGALG00000039837	1.12323	1.23277	0	No change	no change	0.444251	5.66239
ENSGALG00000011366	1.79723	8.65402	3.98869	RPS increased	no change	-0.483671	2.3799
ENSGALG00000005076	5.68857	1.95238	4.01668	No change	no change	0.312185	0.462544
ENSGALG00000019866	10.6182	3.35534	5.5687	No change	no change	-2.20819	2.15502
ENSGALG00000043584	4.00777	10.0091	0	No change	RPS decreased	1.26832	2.31359
ENSGALG00000009638	1.07167	0.940907	1.96295	No change	no change	-2.88242	1.76772
ENSGALG00000030420	2.93683	5.70847	3.28848	No change	no change	-3.74866	1.36451
ENSGALG00000046931	3.02756	1.09649	10.2612	No change	RPS increased	1.78048	-2.99071
ENSGALG00000015253	1.32974	0	1.26864	No change	no change	-3.13606	4.92066
ENSGALG00000043089	1.23411	1.21023	0	No change	no change	-4.62423	6.79513
ENSGALG00000032701	3.8019	5.40385	1.01343	No change	RPS decreased	-4.67717	7.6143
ENSGALG00000000003	2.2446	0	2.19906	No change	no change	2.04688	-0.979183
ENSGALG00000043839	1.00958	0	0	No change	no change	-0.987707	0.293485
ENSGALG00000012555	1.14814	2.19821	1.04527	No change	no change	-1.71377	0.449797
ENSGALG00000013007	1.0325	2.94646	0	No change	no change	-8.35955	4.96909
ENSGALG00000050965	2.42326	1.32072	0	No change	no change	-3.25089	0.77086
ENSGALG00000007466	1.91147	0	0	No change	no change	-0.634587	-0.082994
ENSGALG00000026928	2.42737	8.99682	4.3256	No change	no change	-0.53097	2.10814
ENSGALG00000042388	4.11373	6.43985	3.95931	No change	no change	2.34753	-3.52814
ENSGALG00000042419	3.83386	6.21395	0	No change	RPS decreased	0.722188	-0.830575
ENSGALG00000033770	1.03909	0	2.6779	No change	no change	2.40289	0.665949
ENSGALG00000009400	3.06926	0	1.98261	RPS decreased	no change	4.63742	-5.19774
ENSGALG00000011630	0.952761	4.70416	3.21251	RPS increased	no change	-3.66091	1.56812
ENSGALG00000012293	2.05905	0.980263	0	No change	no change	-2.02398	1.74908
ENSGALG00000007886	2.85493	0.944996	2.87237	No change	no change	-4.60889	2.66003
ENSGALG00000007184	1.07352	0	1.01868	No change	no change	-2.88841	2.32072
ENSGALG00000039118	4.94286	3.81644	1.86041	No change	no change	-1.04954	1.25824
ENSGALG00000036627	11.192	5.23267	3.13301	No change	no change	-2.76604	5.45814
ENSGALG00000028638	1.20769	2.28745	1.37126	No change	no change	-0.33903	-0.401739
ENSGALG00000011872	6.00913	2.19952	0	No change	no change	-1.95722	4.52149
ENSGALG00000014821	8.00887	0.925238	4.34151	RPS decreased	RPS increased	-4.61642	2.44812
ENSGALG00000048563	0.811422	2.32953	3.97831	No change	no change	-4.032	3.68398
ENSGALG00000010747	1.8876	0.953702	3.76367	No change	no change	1.65273	-2.81192
ENSGALG00000005957	1.15461	2.12189	2.07647	No change	no change	-4.01671	7.68741
ENSGALG00000009067	2.10263	6.56092	3.0571	No change	no change	1.81172	2.51902
ENSGALG00000002193	4.46168	1.02366	4.36319	RPS decreased	RPS increased	-1.49593	0.10606
ENSGALG00000012254	6.9725	3.82764	0	No change	RPS decreased	-2.82121	3.22481
ENSGALG00000042798	3.22452	6.08362	4.30605	No change	no change	-1.01273	2.99645
ENSGALG00000011283	1.93242	0.924423	4.95418	No change	RPS increased	1.78688	-0.66316
ENSGALG00000015055	2.14368	3.15078	0	No change	RPS decreased	1.23227	-3.47907
ENSGALG00000030801	1.04156	2.99881	2.98235	No change	no change	0.195259	-0.955583
ENSGALG00000054898	0.986172	1.93312	2.17384	No change	no change	-4.0435	8.29623
ENSGALG00000026294	0.954758	4.01049	1.92053	RPS increased	no change	0.684404	-0.194847
ENSGALG00000012536	1.07492	0	0	No change	no change	0.448134	0.398964
ENSGALG00000011259	5.10643	1.05067	0	RPS decreased	no change	-0.873097	2.01154
ENSGALG00000011855	1.04862	0	2.00071	No change	no change	-2.99316	2.05049
ENSGALG00000033671	0.98611	0.974734	0	No change	no change	-2.83692	0.883945
ENSGALG00000016268	1.27904	0	1.17101	No change	no change	-3.35632	0.365352
ENSGALG00000049282	3.66325	0	2.51569	RPS decreased	no change	-1.12034	1.14459
ENSGALG00000052892	5.79569	6.17445	0.925808	No change	RPS decreased	5.09642	-8.23123
ENSGALG00000043433	6.34412	0	6.7581	RPS decreased	RPS increased	-2.04827	1.15525
ENSGALG00000007116	2.50478	0	0	No change	no change	-1.90033	-0.83614
ENSGALG00000005632	3.19007	3.29738	1.14191	No change	no change	-2.94431	3.3702
ENSGALG00000016370	2.00613	0.976562	2.99986	No change	no change	-2.33916	-5.11858
ENSGALG00000042339	2.16957	1.01021	2.90996	No change	no change	-1.9223	4.36754
ENSGALG00000054821	1.99319	2.37729	0	No change	no change	1.04125	-0.566259
ENSGALG00000037769	6.18001	7.96669	2.11443	No change	no change	3.36289	0.592568
ENSGALG00000050052	1.03514	0	0.964583	No change	no change	2.43888	-1.65134
ENSGALG00000013218	4.15345	1.95815	0	No change	no change	-1.87003	5.19927
ENSGALG00000026884	0.857304	4.70405	0.876248	RPS increased	RPS decreased	-5.57001	9.17707
ENSGALG00000010992	0.983987	0	0	No change	no change	3.23936	-2.34868
ENSGALG00000007356	0.98887	0	0	No change	no change	-1.91688	5.72629
ENSGALG00000031794	3.11871	0	13.9802	RPS decreased	RPS increased	-2.52883	3.70239
ENSGALG00000010032	3.254	5.43424	7.47786	No change	no change	-0.354327	-1.82474
ENSGALG00000009392	10.1041	3.22389	6.36421	No change	no change	1.98447	-0.334133
ENSGALG00000052072	1.00001	3.7015	6.76085	No change	no change	1.30342	1.91434
ENSGALG00000006174	1.00398	0	1.07887	No change	no change	-2.49397	7.1939
ENSGALG00000040045	2.53655	1.03973	0	No change	no change	-8.31092	1.94807
ENSGALG00000016543	1.13067	1.96512	2.10321	No change	no change	0.59407	1.13328
ENSGALG00000019175	1.15892	1.30327	1.06891	No change	no change	-6.8404	4.50857
ENSGALG00000042308	4.65915	2.3428	1.0633	No change	no change	0.558104	0.432703
ENSGALG00000042199	2.17591	0	0	No change	no change	-0.0204363	3.18216
ENSGALG00000010858	6.84485	0	0	RPS decreased	no change	-0.971412	3.55681
ENSGALG00000046559	0.98461	0	1.0427	No change	no change	-4.51952	7.51943
ENSGALG00000035325	2.4757	0.825248	4.49836	No change	RPS increased	0.885102	2.29778
ENSGALG00000009920	0.998356	0.941747	0	No change	no change	-5.82038	6.09282
ENSGALG00000034605	2.39545	0	0	No change	no change	-0.0492439	3.96971
ENSGALG00000012010	3.89357	2.16265	0	No change	no change	-2.69798	3.10834
ENSGALG00000047720	1.1433	0	3.34949	No change	RPS increased	-1.71099	-0.137591
ENSGALG00000048303	2.86302	1.19218	0	No change	no change	-0.951289	4.63398
ENSGALG00000031071	3.10776	0	2.09875	RPS decreased	no change	-0.754402	-1.1254
ENSGALG00000015021	1.42033	1.48087	1.44995	No change	no change	0.369621	0.675242
ENSGALG00000041192	1.08957	0	0	No change	no change	0.556279	2.93021
ENSGALG00000054252	3.07909	0	0	RPS decreased	no change	-1.90367	2.07173
ENSGALG00000002992	7.76444	6.73385	4.15344	No change	no change	-0.0361761	0.0567891
ENSGALG00000012623	0.738707	1.61453	1.5916	No change	no change	-3.06309	5.40525
ENSGALG00000011524	1.73297	0	0	No change	no change	-2.369	1.13069
ENSGALG00000003885	5.16121	0	0	RPS decreased	no change	-2.82881	3.56352
ENSGALG00000029329	8.05936	10.427	6.34158	No change	no change	-3.28232	0.779917
ENSGALG00000029935	4.0079	0	2.03168	RPS decreased	no change	-1.55238	1.64402
ENSGALG00000017317	2.56105	0	0	No change	no change	-2.6823	2.10176
ENSGALG00000002789	1.33103	0	0	No change	no change	5.91984	-2.65039
ENSGALG00000002242	1.14897	0	1.06722	No change	no change	-0.463055	1.21459
ENSGALG00000007831	4.39911	1.20189	0	No change	no change	-4.77219	-1.69707
ENSGALG00000037015	3.71121	0.999498	1.97477	No change	no change	-1.76383	3.21085
ENSGALG00000053511	9.50974	0	0	RPS decreased	no change	-5.3917	2.44218
ENSGALG00000037390	6.11387	7.90338	0	No change	RPS decreased	-1.82332	4.1714
ENSGALG00000010133	1.08353	5.03292	5.80521	RPS increased	no change	4.60088	-1.91287
ENSGALG00000028978	1.0471	1.10418	1.8579	No change	no change	-3.64809	2.7626
ENSGALG00000006050	0.984984	1.09956	0.999366	No change	no change	3.68478	-1.5055
ENSGALG00000014843	0.970491	3.18413	4.11153	No change	no change	-0.834388	2.26671
ENSGALG00000015142	0.929586	2.91547	0	No change	no change	2.59005	-3.39394
ENSGALG00000048226	4.10461	0	3.0684	RPS decreased	RPS increased	-3.30488	1.72454
ENSGALG00000008914	3.17233	2.27733	0	No change	no change	-3.67192	0.539865
ENSGALG00000031859	1.11242	6.51075	1.13888	RPS increased	RPS decreased	1.03353	4.4354
ENSGALG00000028830	3.22812	1.12791	3.06618	No change	no change	-0.843984	0.236088
ENSGALG00000016316	2.02946	8.67711	2.0926	RPS increased	RPS decreased	-3.95731	1.94684
ENSGALG00000011250	3.15773	2.01027	1.13265	No change	no change	-1.7393	-0.840699
ENSGALG00000014918	4.16274	1.28583	1.04022	No change	no change	-1.30105	-3.10624
ENSGALG00000014252	1.12969	0	0	No change	no change	-4.41206	1.49512
ENSGALG00000024085	4.23352	0	0	RPS decreased	no change	-1.54129	-4.4435
ENSGALG00000016967	1.92566	1.02303	1.0156	No change	no change	-0.346026	2.91589
ENSGALG00000028083	1.92332	1.04466	2.97173	No change	no change	3.75551	-3.39483
ENSGALG00000020340	2.0415	0	4.49505	No change	RPS increased	0.0610722	1.93804
ENSGALG00000015346	1.16817	0	1.26926	No change	no change	-1.77281	4.7173
ENSGALG00000016661	7.85863	2.18791	2.3946	No change	no change	-3.48101	6.47748
ENSGALG00000052012	1.00999	0	3.19751	No change	RPS increased	0.818697	0.844855
ENSGALG00000041575	0.996558	6.3018	1.02817	RPS increased	RPS decreased	-6.07239	2.47755
ENSGALG00000027765	1.10519	4.07618	0.960893	No change	RPS decreased	-6.68255	8.42302
ENSGALG00000012377	1.11084	6.1143	0	RPS increased	RPS decreased	-1.14789	1.16305
ENSGALG00000010397	2.0338	0	0	No change	no change	-4.86519	1.47738
ENSGALG00000048721	1.13051	0	0	No change	no change	-2.75748	2.1418
ENSGALG00000008417	1.15656	0	0	No change	no change	-6.80647	4.97404
ENSGALG00000010718	0.948906	1.03906	1.08427	No change	no change	4.12542	0.807846
ENSGALG00000048373	3.16867	0	0	RPS decreased	no change	-4.69999	1.42248
ENSGALG00000007980	3.45466	0	3.27134	RPS decreased	RPS increased	-5.10142	2.37408
ENSGALG00000036160	6.72655	0	0	RPS decreased	no change	-0.178317	-0.273259
ENSGALG00000036938	1.02129	0	5.93866	No change	RPS increased	1.33536	-0.659534
ENSGALG00000036527	1.1639	0	0	No change	no change	6.03888	-0.416266
ENSGALG00000052503	4.8843	0.733631	0	RPS decreased	no change	-0.0822423	-0.0807857
ENSGALG00000006511	4.0547	0	0	RPS decreased	no change	-5.84599	8.69981
ENSGALG00000008835	2.91469	0	0	No change	no change	0.684959	0.874367
ENSGALG00000032060	2.36708	1.13025	0	No change	no change	-0.584869	1.94188
ENSGALG00000027330	8.15256	1.0772	1.25945	RPS decreased	no change	5.72497	-4.77776
ENSGALG00000048543	2.22131	5.51539	3.36698	No change	no change	-2.4467	1.53773
ENSGALG00000009616	1.97399	0	3.18181	No change	RPS increased	-1.572	0.910194
ENSGALG00000008408	3.90275	11.9804	3.15171	No change	no change	-0.999182	2.61026
ENSGALG00000008060	1.00896	2.13659	2.00192	No change	no change	-1.72937	2.64592
ENSGALG00000014042	7.52453	2.01406	1.292	No change	no change	-1.89846	3.79696
ENSGALG00000006460	3.62509	0	1.1521	RPS decreased	no change	-3.29491	2.04762
ENSGALG00000008359	5.36625	0	1.26858	RPS decreased	no change	-5.86069	6.53131
ENSGALG00000032681	2.00452	0	0	No change	no change	0.77502	-0.999418
ENSGALG00000011235	11.4735	14.7287	5.4619	No change	no change	-1.3556	1.0549
ENSGALG00000016669	2.54654	0	3.21461	No change	RPS increased	-7.25688	5.46722
ENSGALG00000011113	2.05819	2.14128	2.08276	No change	no change	-3.15167	2.38383
ENSGALG00000017179	2.18064	0	1.12062	No change	no change	-2.10581	0.653054
ENSGALG00000011537	3.22725	4.08965	2.1867	No change	no change	0.582401	2.52937
ENSGALG00000005853	1.16177	1.03213	2.14951	No change	no change	-7.48563	2.84358
ENSGALG00000025822	3.10812	2.17345	2.22509	No change	no change	2.15699	-3.2079
ENSGALG00000051796	3.6826	4.11633	2.29151	No change	no change	-0.17789	-0.520367
ENSGALG00000007186	2.27074	0	1.08486	No change	no change	-4.68405	7.0802
ENSGALG00000040436	2.43889	2.01783	0	No change	no change	-6.51919	2.43087
ENSGALG00000017189	3.88155	4.29306	1.00478	No change	RPS decreased	2.11203	0.048499
ENSGALG00000043015	1.27024	1.17483	1.1388	No change	no change	-1.99459	3.70728
ENSGALG00000054735	3.01765	3.25066	7.82457	No change	no change	-7.22442	-0.210892
ENSGALG00000011549	2.92712	0	0	No change	no change	-2.55843	2.96179
ENSGALG00000039696	1.11399	1.10824	3.58787	No change	no change	6.58269	-3.3649
ENSGALG00000015810	3.99012	1.17437	3.10256	No change	no change	-2.36626	0.643821
ENSGALG00000016646	1.06857	1.00347	3.27477	No change	no change	-0.812856	1.773
ENSGALG00000051970	1.15301	0	0	No change	no change	-5.18944	2.25513
ENSGALG00000010986	3.05042	0	0	RPS decreased	no change	-4.85419	2.09609
ENSGALG00000015737	4.19671	3.97362	2.14598	No change	no change	1.56015	-1.95057
ENSGALG00000016478	1.1464	0	2.22995	No change	no change	-0.90854	5.1892
ENSGALG00000010752	2.22083	3.27891	0	No change	RPS decreased	0.462766	2.55641
ENSGALG00000007079	3.5711	0	6.66795	RPS decreased	RPS increased	0.0906081	-0.553189
ENSGALG00000017154	2.16391	0	2.10688	No change	no change	2.5114	1.54722
ENSGALG00000030944	0.917977	3.00566	0	No change	RPS decreased	-4.75393	2.55583
ENSGALG00000012847	1.93624	0	0	No change	no change	-2.90193	3.7321
ENSGALG00000016455	2.10991	2.29291	1.09026	No change	no change	-2.54903	4.67816
ENSGALG00000011094	1.04828	0	2.0235	No change	no change	-1.02076	4.32205
ENSGALG00000007667	2.0525	6.11072	1.04235	No change	RPS decreased	-0.16907	1.32123
ENSGALG00000043033	0.994616	4.62486	1.05157	RPS increased	RPS decreased	-6.60205	1.72336
ENSGALG00000011069	1.98131	2.01947	3.11345	No change	no change	-1.3482	-0.403758
ENSGALG00000020745	2.3226	3.2424	7.73546	No change	no change	-1.37387	-0.241542
ENSGALG00000000560	1.52785	0	0	No change	no change	0.221126	1.79103
ENSGALG00000009185	1.9959	2.00084	6.16255	No change	no change	2.10849	-0.0301666
ENSGALG00000042936	3.84677	2.28818	2.74838	No change	no change	-0.779967	2.1238
ENSGALG00000000151	1.70695	0.697812	3.43099	No change	no change	-1.98307	2.80712
ENSGALG00000008810	4.54233	1.10007	1.05803	RPS decreased	no change	0.0946539	0.837557
ENSGALG00000032882	2.02421	1.92949	0	No change	no change	1.59786	0.46748
ENSGALG00000014664	0.937841	0.850901	6.2709	No change	RPS increased	-0.37405	-0.338011
ENSGALG00000009069	7.45367	0	1.08258	RPS decreased	no change	-0.548415	1.52045
ENSGALG00000010843	2.04061	1.12643	1.06017	No change	no change	1.11644	0.767779
ENSGALG00000028444	1.11958	0.940625	0	No change	no change	3.58308	-1.38728
ENSGALG00000041054	1.00463	1.88413	2.29857	No change	no change	-2.6235	6.8354
ENSGALG00000052537	3.263	0	0	RPS decreased	no change	-5.09027	6.08106
ENSGALG00000052635	1.03836	0	1.95472	No change	no change	0.0726133	2.18606
ENSGALG00000010770	0.983156	0	3.00422	No change	RPS increased	-0.885563	1.43392
ENSGALG00000010924	7.19471	1.05488	6.25464	RPS decreased	RPS increased	-2.68849	0.970103
ENSGALG00000009651	3.06318	0	2.07572	RPS decreased	no change	-1.21388	2.68791
ENSGALG00000052753	1.08887	1.90327	0	No change	no change	-0.500162	1.82904
ENSGALG00000012094	1.98835	0	1.01642	No change	no change	-3.27049	2.78942
ENSGALG00000007174	2.36779	0	4.55454	No change	RPS increased	1.68982	0.406191
ENSGALG00000009572	1.83831	4.05032	3.10698	No change	no change	-5.17914	2.51312
ENSGALG00000052643	1.00584	0	0	No change	no change	-4.09237	9.46221
ENSGALG00000017334	2.49907	2.38647	0	No change	no change	1.7024	-1.01375
ENSGALG00000050112	0.970678	0	0	No change	no change	-5.97568	0.0244006
ENSGALG00000033286	0.933147	1.87389	2.11341	No change	no change	1.34796	1.08414
ENSGALG00000006600	1.06646	0	0	No change	no change	-6.11934	2.7637
ENSGALG00000003849	1.05313	0	0	No change	no change	0.0576136	0.503727
ENSGALG00000006074	1.09441	1.01882	2.10173	No change	no change	3.1631	-1.10854
ENSGALG00000005802	5.03248	2.09086	0	No change	no change	-3.15611	4.35528
ENSGALG00000018946	10.0711	0.985196	4.51259	RPS decreased	RPS increased	-6.00322	1.5029
ENSGALG00000012396	3.24521	0	2.1595	RPS decreased	no change	-4.34004	5.23737
ENSGALG00000012454	1.0851	0	0	No change	no change	-7.11411	9.1241
ENSGALG00000037336	2.16413	0	0	No change	no change	-0.350452	0.951731
ENSGALG00000036582	1.22098	5.37472	1.30097	RPS increased	RPS decreased	1.15661	1.20388
ENSGALG00000054231	1.86217	1.94981	1.10543	No change	no change	-6.70846	6.8989
ENSGALG00000044866	4.23352	0	0	RPS decreased	no change	-1.81906	1.53697
ENSGALG00000007837	1.4059	2.2038	1.03706	No change	no change	-2.43069	1.33544
ENSGALG00000048701	1.19245	1.0863	0	No change	no change	-0.302694	1.09875
ENSGALG00000032994	2.74148	1.78476	0	No change	no change	-3.71021	-1.50155
ENSGALG00000015935	1.06668	2.22229	1.07772	No change	no change	-7.2005	4.62668
ENSGALG00000030209	1.11156	0	2.01818	No change	no change	-2.80597	1.18031
ENSGALG00000010125	2.10337	0	2.13353	No change	no change	-1.48485	3.14975
ENSGALG00000049068	2.21557	7.72853	4.24648	No change	no change	-5.45556	1.56008
ENSGALG00000023195	7.13516	9.88274	0.999591	No change	RPS decreased	0.142703	-0.953741
ENSGALG00000011319	2.91151	0	3.73893	No change	RPS increased	2.44631	0.504962
ENSGALG00000016992	1.81224	4.71571	2.92248	No change	no change	-4.34942	6.6201
ENSGALG00000053916	0.980319	0.998527	1.02425	No change	no change	-5.38494	6.15179
ENSGALG00000006776	1.68898	2.87119	4.46745	No change	no change	-1.15381	2.23529
ENSGALG00000011224	3.74338	0	4.28407	RPS decreased	RPS increased	1.22626	0.724511
ENSGALG00000048658	2.18807	9.77683	3.18581	RPS increased	no change	1.1371	-0.693379
ENSGALG00000031350	3.12598	8.69043	5.19617	No change	no change	-3.61157	7.61198
ENSGALG00000020876	0.977973	0	0	No change	no change	-1.6217	0.161306
ENSGALG00000011076	4.04004	0	0	RPS decreased	no change	-2.05258	3.10871
ENSGALG00000026698	6.1619	3.16891	3.27669	No change	no change	-7.8438	0
ENSGALG00000002234	1.32909	2.5749	0	No change	no change	0.6908	0.724398
ENSGALG00000038688	1.06317	1.13348	1.06215	No change	no change	-5.73781	1.02561
ENSGALG00000034119	1.0954	0	0	No change	no change	-5.77901	1.92136
ENSGALG00000052769	2.13169	0	0	No change	no change	-1.81554	2.81342
ENSGALG00000010901	2.91156	0	0	No change	no change	-7.12205	4.6101
ENSGALG00000009511	0.997899	0	0	No change	no change	-7.01435	-2.00149
ENSGALG00000050568	0.968497	0	0	No change	no change	-5.40661	4.19335
ENSGALG00000011609	2.05982	8.43725	4.05009	RPS increased	no change	-1.60803	1.68392
ENSGALG00000015593	1.00835	0	1.09709	No change	no change	0.76321	-0.205808
ENSGALG00000007920	1.9579	1.90761	0	No change	no change	-2.47942	2.51688
ENSGALG00000035207	5.21828	0.985238	2.92534	RPS decreased	no change	1.76851	-1.07686
ENSGALG00000011686	4.1792	0.936158	5.18297	RPS decreased	RPS increased	-4.19364	2.67098
ENSGALG00000031564	1.26947	0	0.996206	No change	no change	-9.34742	3.39389
ENSGALG00000051325	3.95793	9.43867	0	No change	RPS decreased	3.80407	-1.67052
ENSGALG00000043025	1.2917	0	0	No change	no change	-1.13569	-0.242328
ENSGALG00000050460	1.08442	4.55691	2.49344	RPS increased	no change	4.74363	-2.77839
ENSGALG00000006076	3.62282	1.07439	1.00956	No change	no change	1.65905	-2.62647
ENSGALG00000050893	4.36943	1.11818	1.07222	No change	no change	-5.83152	9.31489
ENSGALG00000032619	1.21777	0	0	No change	no change	1.61307	-0.344377
ENSGALG00000017229	4.01873	8.76336	1.06695	No change	RPS decreased	-0.410888	0.534896
ENSGALG00000004113	2.2271	1.13318	2.25918	No change	no change	-5.28207	6.77103
ENSGALG00000004936	6.23287	1.07648	3.26249	RPS decreased	no change	-7.07088	3.46631
ENSGALG00000002800	5.90751	6.86103	5.95807	No change	no change	-0.645593	2.18
ENSGALG00000047176	1.1216	2.17519	3.97519	No change	no change	1.05577	0.999089
ENSGALG00000007979	1.07094	0	0	No change	no change	-2.52004	2.85297
ENSGALG00000007045	2.97071	1.05441	2.19012	No change	no change	-4.24418	4.56764
ENSGALG00000010803	5.88337	2.02988	3.05009	No change	no change	-1.40417	-1.11259
ENSGALG00000006629	2.11913	0	0	No change	no change	-2.41865	2.84212
ENSGALG00000046708	1.16048	0	0	No change	no change	1.60222	-1.57786
ENSGALG00000016602	2.04309	2.99763	1.92574	No change	no change	-1.73899	6.13314
ENSGALG00000005752	0.980281	0	3.04244	No change	RPS increased	-2.87988	-1.11129
ENSGALG00000010204	2.99777	9.53506	2.1342	No change	RPS decreased	4.07996	0.644873
ENSGALG00000001172	1.14559	2.19644	2.16283	No change	no change	1.99775	-0.889398
ENSGALG00000007963	2.18661	5.6188	2.08948	No change	no change	1.28938	-2.77214
ENSGALG00000006104	0.981307	0	1.04071	No change	no change	1.17471	1.62664
ENSGALG00000041014	2.82715	1.92574	4.81428	No change	no change	-4.26029	4.77898
ENSGALG00000031754	5.94411	1.0498	0	RPS decreased	no change	3.59784	0.591854
ENSGALG00000052302	2.24894	0	0	No change	no change	0.466988	2.23192
ENSGALG00000009033	8.35111	0	0.973194	RPS decreased	no change	-4.46981	2.02656
ENSGALG00000029617	1.01782	0	0	No change	no change	-4.69234	1.42857
ENSGALG00000024486	1.02076	2.10097	1.06557	No change	no change	1.48259	-1.00521
ENSGALG00000030996	1.15229	0	0	No change	no change	0.962968	-1.14609
ENSGALG00000053315	8.08076	9.53678	7.25188	No change	no change	0.384714	0.299696
ENSGALG00000054550	9.80977	10.4133	2.0762	No change	RPS decreased	1.2805	-0.190979
ENSGALG00000016186	1.15447	0	0	No change	no change	-4.16347	3.30335
ENSGALG00000010664	4.29406	7.54831	1.02766	No change	RPS decreased	3.32459	-2.89643
ENSGALG00000053749	1.22034	0	1.14234	No change	no change	-0.471274	2.6294
ENSGALG00000009037	1.13387	0	4.5978	No change	RPS increased	0.754107	-2.13602
ENSGALG00000010187	4.24645	0	2.03362	RPS decreased	no change	4.38831	0.715914
ENSGALG00000020737	10.0549	0	0	RPS decreased	no change	4.33086	-3.42996
ENSGALG00000021171	11.6096	3.51601	2.19838	No change	no change	-2.01825	4.20528
ENSGALG00000036504	5.08388	0	2.31118	RPS decreased	no change	-5.89887	0.288665
ENSGALG00000042374	1.02908	0	0	No change	no change	1.36533	-2.67556
ENSGALG00000009021	3.08732	0	2.97327	RPS decreased	no change	-1.65924	5.17401
ENSGALG00000016473	1.02726	1.00285	1.99307	No change	no change	-5.61507	4.61549
ENSGALG00000014835	0.866521	3.21341	1.39705	No change	no change	-1.09311	6.96653
ENSGALG00000027064	8.38693	0	0	RPS decreased	no change	-3.62309	2.02065
ENSGALG00000026215	6.023	2.05495	3.05202	No change	no change	-6.25546	2.08338
ENSGALG00000015080	4.20421	6.25777	3.71109	No change	no change	1.56368	0.970973
ENSGALG00000048443	2.07184	3.01382	4.70575	No change	no change	-0.672201	2.7598
ENSGALG00000030929	13.4078	12.2758	2.18423	No change	RPS decreased	-0.72497	1.17154
ENSGALG00000007579	3.08171	1.14595	1.00082	No change	no change	-0.788933	2.40758
ENSGALG00000005416	2.2881	3.7177	2.92144	No change	no change	1.87861	0.856171
ENSGALG00000040729	1.00131	1.12204	0	No change	no change	1.18651	1.36024
ENSGALG00000037467	2.11067	1.03411	0	No change	no change	-7.30721	2.11533
ENSGALG00000006221	1.12515	1.24207	1.07424	No change	no change	2.80198	1.52599
ENSGALG00000015528	1.10997	1.15221	1.03658	No change	no change	-3.76641	3.80716
ENSGALG00000052134	2.89317	2.13424	1.85855	No change	no change	0.725691	0.271772
ENSGALG00000027925	14.8924	16.5652	8.08577	No change	no change	-1.67147	1.33611
ENSGALG00000008428	3.01359	0	0	RPS decreased	no change	0.386461	-1.52234
ENSGALG00000030793	2.32665	8.10817	2.18045	No change	no change	-2.33268	1.2531
ENSGALG00000009864	1.08029	0	3.31977	No change	RPS increased	-4.14368	1.59407
ENSGALG00000010311	0.934709	0.993551	2.0513	No change	no change	-1.06999	2.04433
ENSGALG00000010055	3.93374	0	0	RPS decreased	no change	-0.719969	-1.14486
ENSGALG00000007001	1.16243	0	2.24296	No change	no change	-7.84486	11.4088
ENSGALG00000051505	3.19138	0	1.01056	RPS decreased	no change	1.70345	-0.00174958
ENSGALG00000006388	1.00935	1.29629	0	No change	no change	-3.58774	5.43435
ENSGALG00000011298	0.984494	1.96361	1.14411	No change	no change	-1.22607	-0.869862
ENSGALG00000040241	2.95609	7.35063	4.89326	No change	no change	-5.88577	4.16392
ENSGALG00000006216	3.11457	3.12055	0	No change	RPS decreased	-3.01719	-0.160352
ENSGALG00000023379	3.05508	0	0.743462	RPS decreased	no change	-0.486961	3.58073
ENSGALG00000005541	2.15045	5.44715	1.08129	No change	RPS decreased	0.805597	0.928755
ENSGALG00000020884	2.0462	0	2.13728	No change	no change	-0.82471	0.800231
ENSGALG00000010736	2.30102	3.14052	3.48904	No change	no change	-1.99938	0.247207
ENSGALG00000011529	0.8623	0	1.78658	No change	no change	-0.377125	1.99057
ENSGALG00000037220	0.939766	0	0	No change	no change	-4.96032	0.373433
ENSGALG00000009603	3.94329	4.81759	2.12919	No change	no change	-2.78684	-0.849939
ENSGALG00000012710	1.41985	0	0	No change	no change	-2.83285	7.85412
ENSGALG00000020139	1.09158	0	1.16752	No change	no change	-3.7312	-2.33067
ENSGALG00000012730	2.43793	6.00546	2.27814	No change	no change	1.25204	2.45794
ENSGALG00000016600	8.84782	2.04556	0	RPS decreased	no change	2.379	-3.30861
ENSGALG00000010738	1.91745	2.08636	2.84637	No change	no change	-9.28127	0
ENSGALG00000013200	1.9219	5.91519	4.64917	No change	no change	0.652818	0.0856348
ENSGALG00000010384	5.21412	0	8.38611	RPS decreased	RPS increased	-1.61111	2.63026
ENSGALG00000008947	1.17301	1.2008	3.498	No change	no change	-2.74166	3.29714
ENSGALG00000040730	1.07805	0	0	No change	no change	0.571258	-0.180346
ENSGALG00000017271	2.97558	0	0	No change	no change	1.08282	0.27858
ENSGALG00000008537	6.88269	3.01969	8.52882	No change	no change	0.85348	0.815518
ENSGALG00000032889	1.24557	0	0	No change	no change	-1.29585	4.26218
ENSGALG00000014681	1.70642	0	2.22204	No change	no change	-6.29483	10.2539
ENSGALG00000013803	2.23979	3.09741	2.01571	No change	no change	-5.04977	5.30866
ENSGALG00000009173	3.29943	0	0	RPS decreased	no change	-2.68601	4.95719
ENSGALG00000052271	4.03313	1.01018	2.17756	No change	no change	-0.977879	2.10879
ENSGALG00000015826	7.21109	1.04008	1.06947	RPS decreased	no change	-8.57172	1.86571
ENSGALG00000051460	4.33883	0	6.79395	RPS decreased	RPS increased	-0.454236	1.04112
ENSGALG00000008949	0.999193	0	0	No change	no change	-0.784558	5.42276
ENSGALG00000010950	1.11234	1.97074	0	No change	no change	4.62999	-0.799444
ENSGALG00000017136	5.20879	0	1.28281	RPS decreased	no change	-9.24805	3.84149
ENSGALG00000042168	5.86826	0	0.986126	RPS decreased	no change	0.340249	0.48392
ENSGALG00000050309	3.07972	1.00444	0	No change	no change	1.40704	1.92036
ENSGALG00000012362	3.09036	4.18207	3.06146	No change	no change	-6.02141	6.01394
ENSGALG00000008952	1.30718	1.18349	1.11027	No change	no change	-2.42217	0.979181
ENSGALG00000039432	2.07948	0	2.18334	No change	no change	-7.37684	9.30607
ENSGALG00000011581	2.04119	0	2.12577	No change	no change	-5.3009	6.00506
ENSGALG00000042604	1.20566	0	1.07232	No change	no change	-3.70101	6.95353
ENSGALG00000016055	1.03819	0	0	No change	no change	-5.35884	0.0296935
ENSGALG00000030614	1.21605	2.57001	0.927804	No change	no change	-2.50374	1.74014
ENSGALG00000052396	2.01379	4.11604	3.04458	No change	no change	-0.936588	1.60474
ENSGALG00000000244	1.0498	2.50052	1.41014	No change	no change	-4.51853	1.05927
ENSGALG00000002199	1.18949	1.0792	0	No change	no change	0.499862	1.497
ENSGALG00000031129	2.04846	0	0.970868	No change	no change	-2.93505	3.21638
ENSGALG00000009388	3.13251	3.09146	1.09491	No change	no change	-3.47335	1.71733
ENSGALG00000006297	1.08469	4.1257	0	No change	RPS decreased	2.34453	-1.90146
ENSGALG00000048038	0.950292	0.967252	2.0739	No change	no change	0.724436	-0.261769
ENSGALG00000032768	3.18583	1.18078	2.50117	No change	no change	3.65543	-0.753331
ENSGALG00000049690	4.98226	9.21399	10.6201	No change	no change	1.52401	0.0943135
ENSGALG00000053860	1.00862	1.34068	2.41393	No change	no change	-6.05871	10.7403
ENSGALG00000031659	3.43036	3.6432	4.69566	No change	no change	-9.18421	1.70792
ENSGALG00000041420	2.0463	1.03652	0.963945	No change	no change	-0.264016	2.00205
ENSGALG00000008784	2.92367	0	1.84139	No change	no change	-0.100005	1.41208
ENSGALG00000034948	3.52893	0	3.43912	RPS decreased	RPS increased	0.844146	2.28363
ENSGALG00000011579	1.02571	4.12948	1.21926	RPS increased	no change	0.156065	1.16087
ENSGALG00000006323	1.15964	6.14676	1.03293	RPS increased	RPS decreased	-8.83711	6.97785
ENSGALG00000006351	3.35951	0	2.28622	RPS decreased	no change	0.717248	4.66274
ENSGALG00000027036	1.11629	1.00935	0.9947	No change	no change	-4.7447	4.97068
ENSGALG00000014673	0.868058	0	0.697542	No change	no change	2.59281	4.71861
ENSGALG00000012885	3.40392	10.2115	5.28797	No change	no change	2.11402	0.518968
ENSGALG00000013272	1.10971	1.17691	1.21761	No change	no change	2.59444	0.787121
ENSGALG00000033091	1.04926	0	4.10116	No change	RPS increased	-0.942372	-1.47341
ENSGALG00000046517	38.0242	1.70844	29.9958	RPS decreased	RPS increased	-2.74017	0.477039
ENSGALG00000014851	2.18499	3.0771	4.22602	No change	no change	4.275	-2.56163
ENSGALG00000045949	1.90608	0	0	No change	no change	0.355141	1.1065
ENSGALG00000047338	1.13704	0	0	No change	no change	-5.19249	3.41682
ENSGALG00000012061	0.990403	2.95796	2.99199	No change	no change	2.15545	-1.19194
ENSGALG00000047968	5.21826	7.15885	8.09395	No change	no change	-4.03636	-3.28874
ENSGALG00000017089	2.00346	0	0	No change	no change	2.3444	2.47279
ENSGALG00000037957	11.6424	3.80944	1.29475	No change	no change	0.879021	0.0200829
ENSGALG00000012594	2.39697	8.96553	6.36546	No change	no change	3.45244	-1.24818
ENSGALG00000013247	4.34895	5.52264	0	No change	RPS decreased	-0.34761	-1.01905
ENSGALG00000003295	7.03548	0	3.77487	RPS decreased	RPS increased	-4.92514	5.02974
ENSGALG00000033974	2.35967	0	0	No change	no change	2.00794	3.83232
ENSGALG00000034511	1.06356	0	0	No change	no change	-2.73336	3.42835
ENSGALG00000028298	0.71447	0.826877	0.784474	No change	no change	-3.26799	2.11239
ENSGALG00000010078	3.25762	1.32459	2.1507	No change	no change	-3.02595	2.26252
ENSGALG00000012367	3.27105	0	2.2278	RPS decreased	no change	-0.411284	1.55369
ENSGALG00000005795	1.30662	0	1.25268	No change	no change	-6.50013	2.17365
ENSGALG00000004966	2.931	3.88255	3.04259	No change	no change	-5.40237	0.284067
ENSGALG00000016356	3.0826	1.98734	3.22945	No change	no change	2.08756	-1.89396
ENSGALG00000012588	1.59485	1.41563	3.80721	No change	no change	-0.662926	1.97873
ENSGALG00000034722	1.00127	0	1.16184	No change	no change	-3.45708	6.31004
ENSGALG00000048280	5.05454	0	1.87711	RPS decreased	no change	-1.01203	0.663918
ENSGALG00000005257	1.91597	0	0.982433	No change	no change	-2.91006	9.41136
ENSGALG00000037464	1.95386	0.965982	0.973822	No change	no change	-5.01992	1.85869
ENSGALG00000015198	1.84563	0.983746	1.97751	No change	no change	-6.32346	1.44819
ENSGALG00000005831	2.57118	4.15744	5.1108	No change	no change	-0.935558	1.2074
ENSGALG00000015263	1.1913	1.17244	2.46199	No change	no change	-0.0979361	0.142305
ENSGALG00000009870	3.04495	0	3.20522	RPS decreased	RPS increased	-5.64325	8.97085
ENSGALG00000049772	1.17597	2.35572	0	No change	no change	-3.87513	1.30048
ENSGALG00000017183	0.996166	3.02401	4.15504	No change	no change	-3.18875	1.98974
ENSGALG00000050075	4.27551	2.03895	3.23965	No change	no change	3.59464	-1.78711
ENSGALG00000040159	1.17302	0	0	No change	no change	-6.55124	1.03162
ENSGALG00000029842	4.39281	0	1.97042	RPS decreased	no change	-1.18262	1.8488
ENSGALG00000023435	3.85267	0	0	RPS decreased	no change	-2.99329	1.739
ENSGALG00000008628	4.32696	1.11939	0	No change	no change	-1.21433	1.28929
ENSGALG00000046479	4.29207	1.09621	1.0519	No change	no change	0.498746	-5.15432
ENSGALG00000006165	1.01488	0	0	No change	no change	-7.62369	6.91604
ENSGALG00000039479	0.969684	0	0	No change	no change	-5.93955	2.71776
ENSGALG00000038789	3.74494	0	0	RPS decreased	no change	-0.951333	2.93774
ENSGALG00000016902	1.03945	0	3.0661	No change	RPS increased	4.44485	-1.90176
ENSGALG00000027146	1.27063	5.81882	2.71855	RPS increased	no change	-8.99232	4.54762
ENSGALG00000041775	2.72297	0.86197	4.96707	No change	RPS increased	5.4376	-2.56377
ENSGALG00000009865	0.981682	0	2.88153	No change	no change	-1.83594	3.22823
ENSGALG00000041814	2.90591	1.97875	1.45331	No change	no change	-0.325032	0.478595
ENSGALG00000012620	2.35993	2.80766	2.83388	No change	no change	0.979824	0.335692
ENSGALG00000011792	1.01801	1.00593	1.97057	No change	no change	-1.63239	1.59072
ENSGALG00000009020	1.24601	0	1.08231	No change	no change	-1.35631	0.0685816
ENSGALG00000007015	3.31271	0	3.32525	RPS decreased	RPS increased	1.71519	1.4424
ENSGALG00000006851	10.9228	12.8306	0	No change	RPS decreased	-1.43165	-0.209318
ENSGALG00000006609	1.11812	1.00627	0.9822	No change	no change	-0.770099	1.03114
ENSGALG00000054329	2.21171	1.057	1.13097	No change	no change	-2.4576	4.30333
ENSGALG00000010050	3.23271	0	2.02863	RPS decreased	no change	-7.29069	1.91915
ENSGALG00000006405	8.01575	2.0251	2.2245	No change	no change	-0.208422	0.5571
ENSGALG00000043079	2.14453	0	0	No change	no change	-6.00124	2.07623
ENSGALG00000014988	2.27497	0	0	No change	no change	-1.24258	1.63168
ENSGALG00000012173	2.13747	0	2.06001	No change	no change	-1.25956	5.28152
ENSGALG00000044279	13.3237	3.74947	1.15751	No change	no change	-3.8903	-0.662754
ENSGALG00000012971	1.04936	0.969446	3.77881	No change	no change	-0.527058	-0.231805
ENSGALG00000028327	1.02225	2.25638	1.92423	No change	no change	-2.82998	2.16169
ENSGALG00000045427	4.72606	9.9549	0	No change	RPS decreased	0.859298	-0.5337
ENSGALG00000017235	1.20275	1.0672	0	No change	no change	-5.82488	3.2889
ENSGALG00000033244	2.05609	0	0	No change	no change	-0.845372	0.734567
ENSGALG00000009368	6.05239	6.18139	2.98626	No change	no change	2.72154	-2.99491
ENSGALG00000047857	2.27702	0	0	No change	no change	-0.689215	1.32711
ENSGALG00000012006	2.2612	0	3.05721	No change	RPS increased	1.37989	-2.11837
ENSGALG00000002192	1.10209	0	0	No change	no change	-4.11224	6.59705
ENSGALG00000026790	0.731453	11.5546	2.16736	RPS increased	RPS decreased	9.73032	-4.38525
ENSGALG00000037856	1.14823	0.943483	0	No change	no change	-5.11841	0.716904
ENSGALG00000041604	3.13653	0.967851	0	No change	no change	1.84332	1.93197
ENSGALG00000035219	4.82066	4.03733	2.08843	No change	no change	9.83752	-1.17159
ENSGALG00000002643	2.14638	0	0	No change	no change	-4.82113	5.96055
ENSGALG00000009552	1.92936	0	0	No change	no change	-0.571098	1.14153
ENSGALG00000026263	2.25975	0	0	No change	no change	-3.6365	7.19207
ENSGALG00000006968	1.17568	0	1.0811	No change	no change	-1.98765	2.236
ENSGALG00000006376	2.89841	1.29572	1.05349	No change	no change	-4.39767	4.47083
ENSGALG00000012691	1.01389	0	0	No change	no change	-0.100094	2.15209
ENSGALG00000050045	5.4822	0	0	RPS decreased	no change	-2.04512	2.07162
ENSGALG00000054435	6.30712	6.1488	2.97623	No change	no change	-1.15085	0.273987
ENSGALG00000043256	3.8824	0.978716	3.86084	No change	no change	-2.72389	2.54662
ENSGALG00000054083	3.15342	0	0	RPS decreased	no change	2.82991	2.45521
ENSGALG00000042030	1.06687	0	0	No change	no change	-2.27416	2.85762
ENSGALG00000031449	3.2583	0	0	RPS decreased	no change	-5.40256	3.57013
ENSGALG00000030561	6.29465	4.58272	4.52932	No change	no change	1.48229	-0.115833
ENSGALG00000050157	1.98087	1.02922	0	No change	no change	0.0431137	-0.108481
ENSGALG00000052452	2.14027	1.23692	0	No change	no change	2.89114	0.929818
ENSGALG00000052494	0.989034	3.95987	2.94584	No change	no change	-0.684124	-1.98306
ENSGALG00000010098	1.88342	3.16884	1.82777	No change	no change	1.22843	2.52809
ENSGALG00000049422	3.2182	1.01339	1.00054	No change	no change	-1.91143	7.78342
ENSGALG00000039080	2.9385	4.03122	3.87075	No change	no change	-6.45058	9.2139
ENSGALG00000010114	3.65052	9.83314	2.78507	No change	no change	-1.11254	-1.92759
ENSGALG00000044251	2.02844	0	0	No change	no change	-2.92022	3.23884
ENSGALG00000007168	4.45134	2.01185	12.9942	No change	RPS increased	0.213221	0.0015416
ENSGALG00000000433	2.06373	4.06611	3.00611	No change	no change	-1.79919	3.25216
ENSGALG00000015147	0.857256	1.51103	1.61486	No change	no change	-3.81061	2.35648
ENSGALG00000054339	1.99371	0	1.99405	No change	no change	-0.878092	2.22134
ENSGALG00000047835	3.07323	0	0	RPS decreased	no change	-3.43123	2.19771
ENSGALG00000006705	1.1069	0	0	No change	no change	-3.7022	4.50549
ENSGALG00000010974	2.01082	0	2.97306	No change	no change	-4.97249	-0.916303
ENSGALG00000021355	3.11745	1.68108	6.22559	No change	no change	-9.90129	9.97118
ENSGALG00000029287	2.20559	0	2.12764	No change	no change	0.135686	0.547903
ENSGALG00000016273	4.06398	2.91956	1.06527	No change	no change	-9.23374	0
ENSGALG00000035350	1.15586	0	0	No change	no change	1.47103	-0.342846
ENSGALG00000034094	2.09699	0	0	No change	no change	-4.21096	1.13982
ENSGALG00000008365	11.0082	6.27078	7.72242	No change	no change	-0.163947	2.18438
ENSGALG00000032656	1.69216	0	0	No change	no change	-5.16271	5.65953
ENSGALG00000040415	3.78772	3.20016	2.81498	No change	no change	-4.69768	2.08211
ENSGALG00000042411	1.01946	0	1.995	No change	no change	-5.29194	3.46449
ENSGALG00000007426	6.08912	3.94334	2.30276	No change	no change	-0.817821	3.43968
ENSGALG00000011434	10.1292	21.5759	7.43847	No change	no change	-2.24742	3.51121
ENSGALG00000017099	0.958708	0	0.951419	No change	no change	-1.92055	1.64751
ENSGALG00000048212	4.72364	2.99669	0	No change	no change	2.02825	-0.247507
ENSGALG00000052108	8.49416	3.43247	6.41083	No change	no change	1.1665	0.564297
ENSGALG00000033997	1.04981	1.04241	1.10063	No change	no change	-0.232318	0.587563
ENSGALG00000007080	4.59874	1.05764	7.60207	RPS decreased	RPS increased	-4.07674	5.52497
ENSGALG00000008701	9.79489	1.18642	3.92238	RPS decreased	no change	-3.54645	4.17268
ENSGALG00000015951	1.88853	1.03163	0	No change	no change	2.28049	-0.135358
ENSGALG00000010822	0.97118	2.19834	2.12479	No change	no change	-0.0484037	2.38508
ENSGALG00000011687	4.14605	0	3.87974	RPS decreased	RPS increased	-7.38631	8.33828
ENSGALG00000048828	1.04155	0	0	No change	no change	-2.06573	2.07457
ENSGALG00000009301	0.939693	0	0	No change	no change	-4.23859	0.464836
ENSGALG00000010793	5.6271	1.97245	6.09887	No change	no change	2.41481	-2.62264
ENSGALG00000039587	5.36471	5.48715	1.02737	No change	RPS decreased	-5.07847	0.204349
ENSGALG00000038740	1.19883	0	0	No change	no change	3.08595	-0.642524
ENSGALG00000012020	1.08998	5.47353	0	RPS increased	RPS decreased	2.12352	-3.6053
ENSGALG00000009315	4.78298	2.03687	0	No change	no change	-0.428423	2.53654
ENSGALG00000047439	3.03918	3.41146	3.3503	No change	no change	0	0
ENSGALG00000054532	2.13866	1.08467	4.14041	No change	no change	-4.05986	-1.92015
ENSGALG00000007076	3.12428	4.13811	4.30312	No change	no change	2.66991	1.29141
ENSGALG00000015358	3.35301	0	0	RPS decreased	no change	1.49863	-1.49962
ENSGALG00000004841	1.29356	3.75055	6.66081	No change	no change	-3.2458	0.949235
ENSGALG00000012761	2.85022	0	0	No change	no change	-3.87702	7.51249
ENSGALG00000008440	6.15287	8.06389	3.05965	No change	no change	-0.498129	1.56032
ENSGALG00000029378	4.00679	4.08797	6.33209	No change	no change	-5.24407	5.115
ENSGALG00000025921	5.02416	7.35961	10.1339	No change	no change	4.44466	-3.462
ENSGALG00000036005	3.25655	3.02076	0	No change	RPS decreased	-1.79229	2.83885
ENSGALG00000014516	2.1139	8.11406	2.13559	No change	no change	2.58606	-0.294611
ENSGALG00000009755	1.93954	4.00664	1.18501	No change	no change	-1.64451	2.14509
ENSGALG00000051202	1.58424	2.60769	4.09912	No change	no change	-2.61707	1.99841
ENSGALG00000049958	2.12327	1.04396	1.0447	No change	no change	-0.26496	0.12592
ENSGALG00000027645	1.00395	1.06494	0	No change	no change	-1.4012	2.07181
ENSGALG00000025896	3.76565	0	0	RPS decreased	no change	-4.62378	1.68058
ENSGALG00000021017	3.62509	0	1.1521	RPS decreased	no change	-2.64182	1.4288
ENSGALG00000021395	1.15262	0	1.21799	No change	no change	-3.87805	7.67004
ENSGALG00000038971	3.44449	0	0	RPS decreased	no change	0.354385	1.32628
ENSGALG00000031991	5.17748	0.912445	0	RPS decreased	no change	1.40684	-0.404878
ENSGALG00000037166	2.52746	5.33447	3.00906	No change	no change	-8.11592	8.03839
ENSGALG00000054345	1.58481	1.70117	3.07636	No change	no change	1.9452	-0.500662
ENSGALG00000050154	1.07386	2.46345	3.23829	No change	no change	-3.34251	-1.25688
ENSGALG00000008193	2.00128	1.10445	2.11786	No change	no change	1.16131	2.16491
ENSGALG00000029023	0.981627	0	3.84955	No change	RPS increased	-4.42408	2.21554
ENSGALG00000053993	2.97807	2.89649	2.80423	No change	no change	-1.12379	1.86447
ENSGALG00000031021	1.91779	0.994353	1.2235	No change	no change	-0.58711	0.90487
ENSGALG00000053173	1.17314	0	1.25864	No change	no change	-10.3506	0
ENSGALG00000012608	0.769271	0	2.93097	No change	no change	-0.377186	1.67865
ENSGALG00000015599	1.19007	1.04535	4.11474	No change	no change	-6.0172	0.568356
ENSGALG00000051018	28.6193	0	5.89981	RPS decreased	RPS increased	1.48052	-0.119126
ENSGALG00000029435	2.05592	1.09931	2.21978	No change	no change	0.197773	1.08782
ENSGALG00000045642	1.05533	0	1.04123	No change	no change	-2.21964	4.67234
ENSGALG00000004741	1.29964	2.68018	1.07005	No change	no change	0.247975	-0.725876
ENSGALG00000017227	2.99381	8.26755	1.04422	No change	RPS decreased	0.0340152	0.15752
ENSGALG00000017122	2.87344	0	1.97555	No change	no change	3.75576	-0.329836
ENSGALG00000026207	5.37315	11.977	10.7942	No change	no change	-1.45744	2.52844
ENSGALG00000045327	1.34092	4.48269	4.3525	No change	no change	2.74379	-0.936173
ENSGALG00000009723	2.81406	0	4.48552	No change	RPS increased	-2.35289	1.85364
ENSGALG00000003137	1.10763	0	2.26416	No change	no change	1.82283	-2.41744
ENSGALG00000052767	3.5021	1.33668	0	No change	no change	-2.15265	6.78968
ENSGALG00000052611	1.09627	0	1.27808	No change	no change	-1.30727	0.686468
ENSGALG00000017195	0.960122	0.991024	3.88458	No change	no change	-3.98359	5.45976
ENSGALG00000045856	1.04701	0	0.891748	No change	no change	-0.0378787	-0.627541
ENSGALG00000014935	2.306	1.08534	2.03254	No change	no change	4.3207	-1.50834
ENSGALG00000027571	3.15342	0	0	RPS decreased	no change	4.03324	2.24314
ENSGALG00000013342	3.97475	0	0	RPS decreased	no change	-2.54102	-1.65633
ENSGALG00000008908	0.956045	0	0	No change	no change	-5.8882	1.17297
ENSGALG00000025780	2.94928	0	0	No change	no change	-3.62263	5.08451
ENSGALG00000008859	1.23077	0	1.06903	No change	no change	1.01842	-1.2271
ENSGALG00000015489	1.01432	8.84149	0	RPS increased	RPS decreased	-1.6217	2.8535
ENSGALG00000025748	10.8112	3.09336	6.65318	No change	no change	-7.99173	2.60297
ENSGALG00000033541	1.99615	1.92835	0.95412	No change	no change	2.11811	1.29126
ENSGALG00000011861	5.08575	0	2.18403	RPS decreased	no change	-4.53526	3.47854
ENSGALG00000050054	1.2539	1.06146	0	No change	no change	-7.11603	1.02015
ENSGALG00000019384	0.94083	1.05148	1.16481	No change	no change	-5.02101	5.73565
ENSGALG00000035504	0.986796	1.13496	2.04601	No change	no change	-0.539116	2.26672
ENSGALG00000008120	6.77591	0	3.45512	RPS decreased	RPS increased	-0.0207882	0.770602
ENSGALG00000051008	1.01406	0	1.17607	No change	no change	1.62666	0.147765
ENSGALG00000039983	3.15936	5.23726	5.44132	No change	no change	-6.4308	7.62375
ENSGALG00000007909	8.24567	0	3.42559	RPS decreased	RPS increased	-1.99968	0.365265
ENSGALG00000025738	9.30661	7.37238	8.23875	No change	no change	-3.25423	5.26559
ENSGALG00000051748	4.00471	0	0	RPS decreased	no change	-1.91225	-0.776112
ENSGALG00000007646	3.99611	2.81921	2.06227	No change	no change	-4.70494	3.71208
ENSGALG00000048579	1.79933	2.10411	3.7883	No change	no change	-2.14097	1.88521
ENSGALG00000017021	2.96648	0	0.980354	No change	no change	-5.00063	1.67468
ENSGALG00000009498	2.17384	7.12715	1.04361	No change	RPS decreased	-3.64078	-0.821682
ENSGALG00000052558	1.10656	2.98506	2.80203	No change	no change	-0.83404	-0.156721
ENSGALG00000026028	3.7774	6.72948	2.44109	No change	no change	0.7912	0.431071
ENSGALG00000053933	1.11016	0	2.12055	No change	no change	-0.706516	0.618364
ENSGALG00000005470	0.934726	0	1.04619	No change	no change	1.57836	0.83553
ENSGALG00000051251	5.56553	2.91441	0	No change	no change	1.28759	1.7971
ENSGALG00000048925	3.35034	2.18873	0	No change	no change	-2.66553	-0.472693
ENSGALG00000046817	1.06551	0	2.15158	No change	no change	-4.71804	1.50888
ENSGALG00000046008	3.00277	0	1.99709	RPS decreased	no change	-6.16886	2.9275
ENSGALG00000027520	1.89516	0	1.80613	No change	no change	1.11935	-0.639306
ENSGALG00000044224	7.14645	0	0	RPS decreased	no change	0.0791687	-0.514655
ENSGALG00000049622	1.1164	3.91553	4.2674	No change	no change	0.929038	0.7538
ENSGALG00000035182	1.15028	0	3.08766	No change	RPS increased	-4.74564	6.74687
ENSGALG00000020943	1.12515	1.24207	1.07424	No change	no change	-8.08873	1.74296
ENSGALG00000003747	0.722856	0	0.720886	No change	no change	-4.34696	3.98328
ENSGALG00000017091	2.19075	1.96538	0.972734	No change	no change	-4.82191	8.64119
ENSGALG00000015283	1.96948	0	3.10267	No change	RPS increased	-1.59424	-1.15933
ENSGALG00000002371	2.54426	1.60088	0.778234	No change	no change	-0.577334	1.52088
ENSGALG00000026687	4.91406	2.18847	7.03111	No change	no change	2.45703	-4.07445
ENSGALG00000012757	1.05683	10.2097	0	RPS increased	RPS decreased	-3.84857	-0.0844392
ENSGALG00000005643	1.11583	1.12158	1.09954	No change	no change	0.26925	2.07126
ENSGALG00000004345	3.408	0	4.21603	RPS decreased	RPS increased	0.674581	2.79846
ENSGALG00000053989	0.980656	0	2.03751	No change	no change	1.22797	-0.996447
ENSGALG00000008548	8.27406	0	0	RPS decreased	no change	-2.62858	-0.428077
ENSGALG00000013568	7.63323	1.82616	7.616	RPS decreased	RPS increased	2.51706	1.66879
ENSGALG00000010391	2.0937	7.08899	0	No change	RPS decreased	-5.56859	-0.594371
ENSGALG00000053254	3.20203	0.960036	1.28539	No change	no change	3.754	-0.478
ENSGALG00000015032	2.27552	1.45411	8.24525	No change	RPS increased	-3.42704	5.82864
ENSGALG00000045085	1.00808	0	0	No change	no change	-2.83622	6.07339
ENSGALG00000033953	2.58099	2.28433	3.16383	No change	no change	-1.0349	2.67267
ENSGALG00000014938	0.964854	0	3.67104	No change	RPS increased	4.03996	-0.320842
ENSGALG00000006871	1.13392	2.44838	0	No change	no change	6.4265	-4.7218
ENSGALG00000023122	1.80808	0	0	No change	no change	-2.27145	5.14584
ENSGALG00000017023	0.931119	0	1.01746	No change	no change	-5.40493	0.707778
ENSGALG00000039001	5.4078	5.51661	3.56859	No change	no change	-3.44831	2.34028
ENSGALG00000016024	2.07697	0	0	No change	no change	0.46017	-0.796881
ENSGALG00000009360	4.12845	3.18102	3.14409	No change	no change	-0.0951349	4.67483
ENSGALG00000010207	4.78302	5.35899	6.26442	No change	no change	2.3296	1.36504
ENSGALG00000013006	1.16894	0	0	No change	no change	-1.85191	1.42546
ENSGALG00000044995	1.90688	0.953694	0.933356	No change	no change	-6.82959	1.15471
ENSGALG00000033254	13.805	0	0	RPS decreased	no change	-2.75084	-0.706874
ENSGALG00000010218	6.57517	0	7.65048	RPS decreased	RPS increased	-1.09001	2.7872
ENSGALG00000016215	2.40566	0	0	No change	no change	-3.00214	-0.157998
ENSGALG00000007819	1.06461	0	3.44838	No change	RPS increased	-0.863413	-0.601632
ENSGALG00000005649	2.34742	0	1.10334	No change	no change	3.49247	-2.95964
ENSGALG00000008037	3.26828	1.07505	2.09955	No change	no change	-1.30849	2.51562
ENSGALG00000006440	0.964002	1.9175	1.10691	No change	no change	3.29017	-9.77143
ENSGALG00000012462	1.07856	0	0	No change	no change	0.807233	0.988801
ENSGALG00000015925	3.09294	6.09461	1.90507	No change	no change	-0.60124	1.7918
ENSGALG00000027654	1.07497	3.0203	0.971176	No change	no change	-3.93471	-0.153382
ENSGALG00000031313	2.29481	0	0	No change	no change	1.54214	1.41558
ENSGALG00000048109	21.3821	34.9178	25.7476	No change	no change	1.31537	2.18453
ENSGALG00000032419	4.44648	0	1.16899	RPS decreased	no change	-4.66127	5.69144
ENSGALG00000012538	2.24612	3.13707	2.21902	No change	no change	-3.16393	4.28842
ENSGALG00000013741	3.13331	1.99942	0	No change	no change	-4.03025	3.49445
ENSGALG00000013817	5.03396	16.7712	5.93484	No change	no change	2.54371	-0.54825
ENSGALG00000046461	3.72907	3.5002	4.10636	No change	no change	-3.72484	5.04658
ENSGALG00000016391	4.50054	5.1284	2.29961	No change	no change	1.87181	1.62476
ENSGALG00000006912	1.98257	0	1.0569	No change	no change	1.09175	0.389596
ENSGALG00000008564	5.0375	0.976553	0	RPS decreased	no change	-0.721537	0.524217
ENSGALG00000022887	3.24915	0.9607	0	No change	no change	-1.92645	1.38314
ENSGALG00000000504	1.15464	0	0	No change	no change	-0.006122	-0.285683
ENSGALG00000033279	0.956199	2.64634	7.61335	No change	no change	-1.07505	-2.33909
ENSGALG00000005256	4.21739	5.2836	5.75813	No change	no change	0.058974	1.16504
ENSGALG00000048309	4.29287	4.24811	3.74054	No change	no change	1.63751	1.4931
ENSGALG00000036378	3.03226	0	3.03693	RPS decreased	RPS increased	-1.88163	0.567102
ENSGALG00000046411	10.6154	3.11638	3.36118	No change	no change	-0.995971	-0.545578
ENSGALG00000015497	1.17498	0	0	No change	no change	-4.16569	7.0505
ENSGALG00000014734	7.02687	8.69742	6.45058	No change	no change	6.37615	-3.11513
ENSGALG00000008747	5.31154	6.9752	9.15653	No change	no change	-5.34251	3.43534
ENSGALG00000030886	1.21805	0	1.36229	No change	no change	-3.43648	3.5969
ENSGALG00000046955	2.37541	4.39202	4.98377	No change	no change	-1.25144	1.79862
ENSGALG00000007268	1.13141	2.81384	0	No change	no change	4.94933	-3.52464
ENSGALG00000004424	1.06089	0	0	No change	no change	-1.85958	1.14801
ENSGALG00000031929	3.0064	7.39886	8.368	No change	no change	2.58635	-1.50842
ENSGALG00000011805	3.72212	0	0	RPS decreased	no change	0.182739	1.08721
ENSGALG00000050481	0.99752	0	2.1796	No change	no change	-1.15035	1.0972
ENSGALG00000034973	2.19281	0	0	No change	no change	-4.77496	6.00228
ENSGALG00000008759	0.964234	0.97117	3.02022	No change	no change	-1.34914	0.793228
ENSGALG00000009066	1.01775	0	0	No change	no change	-2.98963	0.967886
ENSGALG00000010649	0.997372	1.05345	4.21387	No change	RPS increased	1.2665	0.289985
ENSGALG00000034621	1.06638	0	0.96709	No change	no change	-3.81002	1.04869
ENSGALG00000036044	1.18634	4.83351	1.20135	RPS increased	RPS decreased	0.310601	0.554088
ENSGALG00000003126	1.40878	0	0	No change	no change	-4.39205	-1.44038
ENSGALG00000001136	1.14853	0	0	No change	no change	-1.58407	1.32469
ENSGALG00000029301	1.04185	1.07467	1.04122	No change	no change	-0.29004	0.403585
ENSGALG00000034493	1.05386	3.16056	2.00071	No change	no change	-5.7684	5.87974
ENSGALG00000011324	2.06373	4.06611	3.00611	No change	no change	-0.52934	4.31718
ENSGALG00000038776	3.95729	0	3.00224	RPS decreased	RPS increased	1.50521	2.01254
ENSGALG00000049435	2.72415	0	1.14858	No change	no change	1.18136	-0.342327
ENSGALG00000049884	1.26729	0	1.12804	No change	no change	-0.518444	1.38444
ENSGALG00000053882	2.13151	2.88056	1.10464	No change	no change	-1.12031	0.409594
ENSGALG00000007218	6.20466	5.15247	1.04943	No change	RPS decreased	0.817347	-0.63791
ENSGALG00000009945	1.01333	0	0	No change	no change	-3.60278	1.76562
ENSGALG00000011177	1.00981	0	0	No change	no change	-0.0947147	0.527271
ENSGALG00000031971	2.42247	2.58528	0	No change	no change	-2.23655	4.502
ENSGALG00000030800	0.723674	0.706111	0.718135	No change	no change	-5.52414	3.64119
ENSGALG00000010692	2.12319	0	2.13877	No change	no change	0.232547	3.03632
ENSGALG00000036175	1.45335	0	0	No change	no change	-2.26414	4.6529
ENSGALG00000051992	2.50605	1.07025	1.09509	No change	no change	-0.259618	2.37535
ENSGALG00000011783	5.56553	2.91441	0	No change	no change	0.0110656	0.284645
ENSGALG00000049835	2.48742	3.02053	2.19291	No change	no change	-2.52263	-0.91178
ENSGALG00000006258	1.0464	0	0	No change	no change	1.20419	1.97341
ENSGALG00000053885	3.67802	0	2.06589	RPS decreased	no change	0.0147861	-0.516223
ENSGALG00000028047	5.38277	1.13692	2.17258	RPS decreased	no change	-5.69162	0.735212
ENSGALG00000030377	1.25465	0	0	No change	no change	-5.47831	8.53978
ENSGALG00000038596	4.71331	0	1.90837	RPS decreased	no change	-5.85627	1.45096
ENSGALG00000010392	4.04464	14.9405	6.06333	No change	no change	-1.18682	-0.386571
ENSGALG00000016906	1.98119	4.75445	1.95805	No change	no change	-3.62341	4.41448
ENSGALG00000010258	6.03067	1.89203	4.87637	No change	no change	6.40327	-3.53031
ENSGALG00000047328	1.13936	0	0	No change	no change	1.09531	0.230479
ENSGALG00000010090	3.11134	1.89415	1.00993	No change	no change	-2.00694	1.38268
ENSGALG00000009024	2.14718	1.13138	0	No change	no change	1.15438	-0.565789
ENSGALG00000012178	0.963842	2.21072	0	No change	no change	-5.73382	7.58138
ENSGALG00000010269	1.09559	0	3.12459	No change	RPS increased	-2.57473	-3.593
ENSGALG00000047196	12.6567	6.98369	29.0801	No change	RPS increased	3.19724	1.66327
ENSGALG00000050781	3.09134	10.0859	2.99224	No change	no change	-2.13764	2.81718
ENSGALG00000041577	0.965632	0	0	No change	no change	-1.77479	1.79832
ENSGALG00000013183	2.14032	0.958746	0.897623	No change	no change	-4.04156	2.48628
ENSGALG00000038504	2.07724	1.98179	3.74566	No change	no change	-5.83063	4.84709
ENSGALG00000020402	2.88839	7.68192	5.87351	No change	no change	-0.246337	-0.0043913
ENSGALG00000005848	1.74624	0	0.733707	No change	no change	2.77235	-0.804782
ENSGALG00000014218	1.07049	0	0	No change	no change	-2.98132	2.04111
ENSGALG00000031427	1.09338	1.30082	2.19363	No change	no change	-4.66007	0.319849
ENSGALG00000010975	1.06042	0	0	No change	no change	4.06373	-1.34448
ENSGALG00000003022	0.997463	0	0	No change	no change	1.22256	0.384044
ENSGALG00000011145	3.02165	0.982972	5.01503	No change	RPS increased	-2.95546	2.41394
ENSGALG00000033558	2.49168	1.5658	3.57388	No change	no change	0.763865	-0.549818
ENSGALG00000014751	7.79309	6.4652	2.55495	No change	no change	-0.686956	-0.289333
ENSGALG00000052649	8.38693	0	0	RPS decreased	no change	1.99456	2.05156
ENSGALG00000011963	3.74629	0	1.03647	RPS decreased	no change	-0.141804	0.430406
ENSGALG00000035153	1.2186	1.22616	0	No change	no change	-2.06165	2.66246
ENSGALG00000015001	2.07886	0.979479	0	No change	no change	-3.6433	0.142334
ENSGALG00000026594	3.27086	4.32979	1.0007	No change	RPS decreased	1.08315	-1.71639
ENSGALG00000010203	8.49564	7.17254	1.96264	No change	no change	1.34785	1.5868
ENSGALG00000045529	1.19238	3.61416	0	No change	RPS decreased	2.4693	0.946362
ENSGALG00000031657	0.972679	1.07422	1.10158	No change	no change	-4.69546	0.980994
ENSGALG00000048362	1.82321	1.6533	2.62348	No change	no change	-1.1583	2.61142
ENSGALG00000007706	4.10061	4.33396	5.65294	No change	no change	-6.32717	0.768475
ENSGALG00000054759	2.93495	0	0	No change	no change	1.50433	0.368096
ENSGALG00000041437	2.29429	0	6.8106	No change	RPS increased	-0.795523	-0.907258
ENSGALG00000053716	0.932973	0	0	No change	no change	-7.85615	1.73684
ENSGALG00000030254	1.89636	0	0	No change	no change	0.373553	-0.694113
ENSGALG00000032584	1.92226	0.938288	0	No change	no change	-5.71956	2.40866
ENSGALG00000012307	1.11666	0	0	No change	no change	1.84212	-2.28092
ENSGALG00000013293	2.08318	0	0	No change	no change	-2.22256	0.332533
ENSGALG00000040567	3.9235	3.06491	1.9336	No change	no change	-5.33902	2.21268
ENSGALG00000005662	1.09417	0	2.61223	No change	no change	-2.72315	2.31432
ENSGALG00000002708	1.07421	0	0	No change	no change	1.14113	1.40127
ENSGALG00000010323	1.02054	4.0295	4.20931	No change	no change	-2.16525	1.9944
ENSGALG00000016412	2.04475	7.40227	3.41018	No change	no change	-1.7225	1.57172
ENSGALG00000006190	1.21784	2.15692	2.16467	No change	no change	-4.4635	3.03381
ENSGALG00000036971	3.06365	4.75077	0	No change	RPS decreased	3.3364	-3.45645
ENSGALG00000010200	2.98369	7.1811	0	No change	RPS decreased	4.12339	-0.901155
ENSGALG00000030719	1.89794	3.1553	1.97122	No change	no change	-0.901159	0.551972
ENSGALG00000023909	6.02054	0	1.14711	RPS decreased	no change	0.113755	2.21506
ENSGALG00000008911	5.89056	0	1.09015	RPS decreased	no change	-4.35398	4.0302
ENSGALG00000051422	3.49719	1.05038	0	No change	no change	2.7532	-0.95667
ENSGALG00000025851	1.02345	2.95093	0	No change	no change	1.76123	0.736425
ENSGALG00000008704	2.39018	3.01694	4.37625	No change	no change	-5.95059	3.39614
ENSGALG00000007253	0.974284	0	0	No change	no change	-4.33608	6.2457
ENSGALG00000011442	0.965854	5.02792	3.96286	RPS increased	no change	-4.5464	5.62036
ENSGALG00000016125	1.04362	3.0388	1.06641	No change	no change	-0.586271	0.484194
ENSGALG00000016674	2.2735	2.28814	1.04729	No change	no change	-0.444886	1.09392
ENSGALG00000011970	0.962348	1.96771	0	No change	no change	-1.15782	2.02601
ENSGALG00000017392	2.20126	3.12586	0	No change	RPS decreased	-2.25136	0.63955
ENSGALG00000016500	1.08198	4.18301	1.0312	No change	RPS decreased	-0.621432	4.26849
ENSGALG00000045228	6.66863	1.06076	2.38806	RPS decreased	no change	1.31313	-0.320919
ENSGALG00000049711	2.96205	0	0	No change	no change	-0.369036	1.7945
ENSGALG00000003821	2.2016	0	0	No change	no change	3.16654	-1.03661
ENSGALG00000051993	1.01887	0.979572	5.84729	No change	RPS increased	0.764127	0.919503
ENSGALG00000011484	4.93093	0.958808	1.99063	RPS decreased	no change	-3.03125	3.58474
ENSGALG00000054057	1.13729	6.01374	3.92389	RPS increased	no change	0.0680451	1.70805
ENSGALG00000010303	4.23699	0	1.14489	RPS decreased	no change	5.53159	-6.20518
ENSGALG00000007025	2.15322	1.05069	2.18667	No change	no change	-3.86903	2.6604
ENSGALG00000013768	1.00968	0	1.09191	No change	no change	1.76857	-1.08788
ENSGALG00000039595	5.03343	4.98638	0	No change	RPS decreased	0.539393	1.12712
ENSGALG00000026598	3.88517	2.36195	5.29077	No change	no change	1.96328	-2.02131
ENSGALG00000055035	5.42119	9.22673	5.35094	No change	no change	0.345029	0.526973
ENSGALG00000007022	3.97708	0	0	RPS decreased	no change	1.73334	-0.345299
ENSGALG00000004046	1.05205	0	0	No change	no change	-0.690914	3.404
ENSGALG00000015015	1.02431	2.89631	1.12295	No change	no change	-6.84954	2.20097
ENSGALG00000011052	3.76494	0	0	RPS decreased	no change	-6.17558	1.0591
ENSGALG00000031960	3.01769	2.81336	0.899757	No change	no change	-4.86553	5.08412
ENSGALG00000015685	1.0588	3.00323	3.14993	No change	no change	0.978304	-0.920789
ENSGALG00000049408	1.9497	5.44415	0	No change	RPS decreased	2.41452	0.541445
ENSGALG00000004059	1.05205	0	0	No change	no change	-2.59302	4.00665
ENSGALG00000012275	2.12911	3.22746	0	No change	RPS decreased	1.06611	0.0300751
ENSGALG00000006544	4.51908	3.91391	3.26975	No change	no change	-0.183062	1.2304
ENSGALG00000010653	0.996897	3.24406	2.07486	No change	no change	1.0356	-1.04151
ENSGALG00000014163	1.20779	1.15137	0	No change	no change	-0.0848692	0.953569
ENSGALG00000011551	2.95905	0	0.913703	No change	no change	-4.19006	5.93123
ENSGALG00000009387	1.00854	0	4.0594	No change	RPS increased	-1.07871	1.63343
ENSGALG00000043596	2.1051	0	4.01449	No change	RPS increased	3.72501	-1.71181
ENSGALG00000018803	1.11518	1.91879	5.15485	No change	no change	4.66864	-1.31183
ENSGALG00000022733	3.99364	7.19236	6.66979	No change	no change	2.77211	-0.439193
ENSGALG00000011284	6.20957	0	2.19282	RPS decreased	no change	-0.0318759	0.72594
ENSGALG00000009911	1.09898	0	0	No change	no change	1.08913	0.495883
ENSGALG00000047814	2.37075	1.26861	4.83582	No change	no change	-0.118943	1.8043
ENSGALG00000016584	2.14139	3.44637	0.978246	No change	no change	0.501054	-1.67267
ENSGALG00000010645	6.67735	5.80517	4.91741	No change	no change	3.5257	-0.459089
ENSGALG00000009973	3.08179	0	1.01733	RPS decreased	no change	-0.0748276	1.71413
ENSGALG00000007608	4.01853	1.92839	1.96788	No change	no change	-1.0375	3.42412
ENSGALG00000011489	1.13957	0	1.09295	No change	no change	-5.13233	1.95612
ENSGALG00000008127	0.986227	0	1.1919	No change	no change	-5.7315	8.50842
ENSGALG00000020253	2.03983	9.65411	3.96496	RPS increased	no change	1.40152	0.262179
ENSGALG00000023348	2.11182	8.88242	9.01065	RPS increased	no change	2.61542	-1.4996
ENSGALG00000054209	1.14188	0	4.51741	No change	RPS increased	-4.90207	0.00706051
ENSGALG00000010785	2.96599	6.62025	3.2603	No change	no change	0.92593	-0.425566
ENSGALG00000011164	3.02211	2.94535	0	No change	no change	1.03575	0.35589
ENSGALG00000016222	2.30256	2.27722	1.14003	No change	no change	-0.702944	-0.706903
ENSGALG00000004394	1.00882	0	0	No change	no change	-1.79338	0.929817
ENSGALG00000001449	2.29778	0	0	No change	no change	11.0895	-3.84044
ENSGALG00000010122	0.950104	1.98299	2.88781	No change	no change	-6.52814	5.35642
ENSGALG00000036836	1.92191	2.02141	0	No change	no change	-7.35676	1.65896
ENSGALG00000009574	2.08713	0	1.05413	No change	no change	-4.46275	-1.01428
ENSGALG00000037437	1.43337	0	0	No change	no change	-2.38879	6.43078
ENSGALG00000016511	1.09802	3.18687	0	No change	RPS decreased	5.86031	-0.650515
ENSGALG00000016545	0.990638	5.07255	2.08246	RPS increased	no change	3.80231	-2.8127
ENSGALG00000038728	4.68231	3.42434	1.18679	No change	no change	-7.68448	7.65014
ENSGALG00000008133	6.43891	3.24338	0	No change	RPS decreased	-0.447181	0.862013
ENSGALG00000010961	2.3174	0	0	No change	no change	-3.23957	2.23468
ENSGALG00000010909	2.85022	1.93115	0	No change	no change	-6.01129	1.04375
ENSGALG00000048387	8.1962	0	0	RPS decreased	no change	-2.07241	-2.17084
ENSGALG00000031763	1.13255	1.01913	3.21689	No change	no change	-1.65136	1.08774
ENSGALG00000016529	1.0307	2.03194	0	No change	no change	-2.19758	3.02903
ENSGALG00000027483	1.84666	3.81143	1.47372	No change	no change	-0.42326	2.61353
ENSGALG00000010435	7.78553	1.06858	1.0927	RPS decreased	no change	-1.57862	2.12312
ENSGALG00000028135	0.845111	5.59181	0	RPS increased	RPS decreased	1.70828	-1.4988
ENSGALG00000025929	14.1499	17.347	12.3629	No change	no change	-1.67679	0.276753
ENSGALG00000039327	1.03025	0	0	No change	no change	-0.566257	0.365415
ENSGALG00000009957	2.96947	0	1.1672	No change	no change	0.477347	-1.70279
ENSGALG00000007252	2.12597	0	0	No change	no change	-0.307272	0.0394339
ENSGALG00000028681	2.40891	0	1.09308	No change	no change	-2.17911	2.44148
ENSGALG00000028666	2.01897	0	1.21276	No change	no change	-6.80722	0.592996
ENSGALG00000008744	2.03705	1.01702	0	No change	no change	-4.34541	2.62748
ENSGALG00000013795	2.03848	5.32776	0	No change	RPS decreased	-2.33757	3.26966
ENSGALG00000010703	1.97038	3.01868	2.09399	No change	no change	-0.913075	0.337076
ENSGALG00000016292	1.06858	0	1.01683	No change	no change	-1.76108	1.72364
ENSGALG00000012934	1.98679	2.87699	0	No change	no change	-3.10888	1.18162
ENSGALG00000015094	1.2182	0	0	No change	no change	0.196227	1.04277
ENSGALG00000053663	0.997702	2.25747	0	No change	no change	-1.1035	1.12441
ENSGALG00000028294	1.08887	1.90327	0	No change	no change	0.0457831	1.61035
ENSGALG00000011803	0.935273	3.9935	0	RPS increased	RPS decreased	-3.3127	4.49982
ENSGALG00000004128	2.2523	3.14279	2.59326	No change	no change	-1.75284	1.40302
ENSGALG00000011608	6.17336	0	1.09297	RPS decreased	no change	7.64535	-0.821862
ENSGALG00000013193	1.9451	0	2.70099	No change	no change	-6.25199	-0.873913
ENSGALG00000030969	1.00953	0	1.04085	No change	no change	-3.27332	1.24268
ENSGALG00000010057	1.07537	0	2.10728	No change	no change	-6.83434	-0.30024
ENSGALG00000034326	7.33613	7.9952	1.03702	No change	RPS decreased	1.38941	-0.185178
ENSGALG00000030176	1.29209	0	1.12013	No change	no change	4.08903	-0.124517
ENSGALG00000041491	8.41356	3.30712	0	No change	RPS decreased	-2.50218	0.930021
ENSGALG00000037241	1.15781	0	0	No change	no change	-0.436226	1.67893
ENSGALG00000034616	3.12936	1.00077	0	No change	no change	7.75687	-6.75692
ENSGALG00000020716	3.74057	0	0	RPS decreased	no change	-0.519195	-1.33787
ENSGALG00000039124	1.17243	0	4.4286	No change	RPS increased	-3.2787	4.4483
ENSGALG00000007972	1.10722	1.10372	3.06492	No change	no change	-6.69482	-0.286295
ENSGALG00000005638	5.86823	1.03714	0	RPS decreased	no change	-3.71514	6.94404
ENSGALG00000011991	1.02773	0.969797	0	No change	no change	-3.36129	2.32371
ENSGALG00000002326	0.89064	2.66178	2.9666	No change	no change	-4.55707	7.15047
ENSGALG00000007712	8.19318	0	0	RPS decreased	no change	-3.03633	5.61298
ENSGALG00000007796	1.05586	1.03412	1.03732	No change	no change	-3.35652	0.792959
ENSGALG00000003860	3.53945	9.375	6.09306	No change	no change	-1.13126	1.64489
ENSGALG00000013861	2.03186	0	3.1103	No change	RPS increased	-2.00305	2.16932
ENSGALG00000050888	3.03849	0	0.979295	RPS decreased	no change	-2.29979	2.43517
ENSGALG00000030056	0.926891	1.11802	4.06499	No change	no change	1.71438	-8.45486
ENSGALG00000029083	4.37315	10.7668	1.94972	No change	RPS decreased	-3.92433	1.36059
ENSGALG00000011809	6.81183	3.73375	0	No change	RPS decreased	-7.36208	-0.114523
ENSGALG00000006241	0.988529	0	4.42585	No change	RPS increased	0.92872	-2.62432
ENSGALG00000005318	1.03715	2.15703	1.10552	No change	no change	-3.78024	4.00914
ENSGALG00000039583	4.42967	0.990755	0	RPS decreased	no change	1.31959	1.17322
ENSGALG00000026210	5.91689	0	4.16585	RPS decreased	RPS increased	0.838349	-0.358652
ENSGALG00000053278	2.21875	0	3.31657	No change	RPS increased	-0.888489	2.74136
ENSGALG00000030588	1.85027	0.902946	0.965523	No change	no change	-0.933909	-1.69544
ENSGALG00000014071	1.14105	0	0	No change	no change	1.57287	1.46266
ENSGALG00000008182	2.66893	0	1.14995	No change	no change	1.81383	-2.22701
ENSGALG00000052604	0.992543	1.98683	1.98177	No change	no change	1.0173	1.03173
ENSGALG00000012812	3.20863	4.89383	0	No change	RPS decreased	-1.04035	2.06137
ENSGALG00000046852	1.0195	1.08971	1.05049	No change	no change	-6.50818	1.71993
ENSGALG00000011801	2.06536	0	0	No change	no change	-1.37564	-1.24291
ENSGALG00000011141	1.91802	0	4.10245	No change	RPS increased	-9.11269	7.09273
ENSGALG00000026761	1.91864	0.938565	0	No change	no change	-6.56219	0.623076
ENSGALG00000032645	8.38693	0	0	RPS decreased	no change	2.42209	1.76606
ENSGALG00000017050	1.97062	1.95366	0	No change	no change	1.08252	-0.948931
ENSGALG00000030245	0.970791	0	4.14492	No change	RPS increased	0.462205	0.561591
ENSGALG00000012185	0.988871	0	1.84054	No change	no change	1.76728	0.774279
ENSGALG00000028023	1.13178	0	0	No change	no change	-1.81865	-0.0507448
ENSGALG00000042354	10.9912	3.89382	4.90777	No change	no change	-3.47577	0.311423
ENSGALG00000042929	2.20223	4.04378	3.2683	No change	no change	1.70168	1.28317
ENSGALG00000044675	1.01408	0	0	No change	no change	-0.266613	3.6373
ENSGALG00000007441	1.37188	0	0	No change	no change	-1.80012	1.03289
ENSGALG00000010980	2.0558	0	1.8822	No change	no change	-7.5125	1.48926
ENSGALG00000013785	2.0209	2.07324	6.58951	No change	no change	-1.95108	0.829586
ENSGALG00000051473	1.25555	0	2.32167	No change	no change	-1.03093	0.723591
ENSGALG00000020726	5.01058	3.28737	2.12824	No change	no change	0.975095	1.51386
ENSGALG00000036824	1.20604	0	0	No change	no change	-7.68395	1.95145
ENSGALG00000016563	1.17139	0	0	No change	no change	5.35267	-3.80528
ENSGALG00000003789	3.75799	0	0	RPS decreased	no change	2.11817	-0.625082
ENSGALG00000006901	1.34107	0	0	No change	no change	3.6649	-1.58982
ENSGALG00000004771	1.28289	0	0	No change	no change	-4.97567	8.45604
ENSGALG00000052030	3.07972	1.00444	0	No change	no change	0	0
ENSGALG00000001696	1.0691	1.00429	2.09397	No change	no change	-2.26019	-0.203382
ENSGALG00000012017	3.09662	0	1.02118	RPS decreased	no change	-1.49697	0.0433136
ENSGALG00000030821	1.03363	0	0	No change	no change	-7.45047	0.540815
ENSGALG00000040836	2.08135	0	0	No change	no change	1.35468	-2.38497
ENSGALG00000012018	5.86693	0.96791	2.44712	RPS decreased	no change	-3.59472	1.31602
ENSGALG00000043493	1.21546	0	0	No change	no change	-3.86071	0.920951
ENSGALG00000007511	3.16827	0	0	RPS decreased	no change	-6.99147	9.48326
ENSGALG00000007864	5.04079	7.2352	5.12811	No change	no change	-1.81567	0.560035
ENSGALG00000015101	8.00013	6.04489	2.18059	No change	no change	0.944296	0.0674052
ENSGALG00000012988	4.01744	0	2.24765	RPS decreased	no change	-3.23747	-1.00578
ENSGALG00000012032	1.30064	0	1.18515	No change	no change	-1.07764	2.82409
ENSGALG00000016283	1.0027	2.0203	0	No change	no change	-0.142524	-0.239692
ENSGALG00000052162	3.16867	0	0	RPS decreased	no change	0.591641	0.573414
ENSGALG00000015878	1.93262	5.89337	3.97267	No change	no change	0.732367	0.37944
ENSGALG00000029168	1.17192	0	0	No change	no change	-3.18145	1.21311
ENSGALG00000039536	2.01278	0.932249	2.751	No change	no change	-3.03898	5.2337
ENSGALG00000016954	3.83506	1.02636	3.23958	No change	no change	1.17255	-0.46663
ENSGALG00000037370	1.17874	0	0	No change	no change	-0.896938	3.91172
ENSGALG00000000241	0.813201	4.60222	3.25074	RPS increased	no change	3.85102	-2.78183
ENSGALG00000032964	11.0229	0	0	RPS decreased	no change	-0.676694	1.37833
ENSGALG00000044889	3.97559	3.03187	0.9667	No change	no change	-5.57728	-0.992458
ENSGALG00000010158	4.08198	2.27697	1.46517	No change	no change	4.11648	0.150864
ENSGALG00000004614	2.15822	0	0	No change	no change	2.22576	1.90754
ENSGALG00000040794	2.3036	0	0	No change	no change	-3.41862	3.29803
ENSGALG00000011744	3.0194	11.5121	8.02673	No change	no change	1.09443	-1.34472
ENSGALG00000026192	1.63942	1.48601	2.87451	No change	no change	-2.20136	2.85106
ENSGALG00000006027	5.71265	0	0	RPS decreased	no change	-1.285	0.588383
ENSGALG00000011446	1.03759	0	2.99904	No change	no change	-1.23612	0.324268
ENSGALG00000044730	10.1727	1.19392	0	RPS decreased	no change	-0.74044	1.2689
ENSGALG00000047718	5.03019	4.31589	7.32654	No change	no change	2.73683	-0.0677017
ENSGALG00000006804	1.84005	0	2.16249	No change	no change	-4.35995	3.04435
ENSGALG00000048448	5.01058	3.28737	2.12824	No change	no change	0.196002	1.42314
ENSGALG00000015081	0.90324	2.2784	1.52463	No change	no change	0.328833	0.934937
ENSGALG00000012023	7.25186	0	4.01545	RPS decreased	RPS increased	-2.68934	0.565938
ENSGALG00000012186	0.932711	1.12584	0	No change	no change	2.24993	0.609231
ENSGALG00000011093	1.03799	0	1.92711	No change	no change	-2.94446	-0.847097
ENSGALG00000014956	1.61936	0	1.6477	No change	no change	-1.17349	2.60252
ENSGALG00000012756	2.10751	9.12273	0	RPS increased	RPS decreased	-4.83219	0.349524
ENSGALG00000036171	0.975415	11.2672	0.982731	RPS increased	RPS decreased	1.15257	0.0630801
ENSGALG00000002386	0.960401	1.56998	3.75521	No change	no change	-0.911019	-0.561807
ENSGALG00000054561	0.95296	0	1.0576	No change	no change	0.837419	0.990751
ENSGALG00000051184	1.04901	0.958643	1.97968	No change	no change	-0.511639	1.40552
ENSGALG00000053721	4.66351	0	5.86922	RPS decreased	RPS increased	1.23345	-0.48105
ENSGALG00000036587	4.31141	0	0	RPS decreased	no change	-9.3554	3.49723
ENSGALG00000029502	3.48037	9.64647	12.2308	No change	no change	-3.77892	7.12732
ENSGALG00000032974	8.53908	2.10034	5.89975	RPS decreased	no change	-1.38762	4.81319
ENSGALG00000016912	1.04007	1.99529	2.08077	No change	no change	-5.87597	6.64639
ENSGALG00000006655	2.00675	0	2.05573	No change	no change	0.125285	0.489692
ENSGALG00000036240	1.00298	9.35211	8.3003	RPS increased	no change	0.376466	1.31745
ENSGALG00000017204	2.09081	0.988234	4.40047	No change	RPS increased	0.407218	2.46832
ENSGALG00000052388	1.23611	2.12757	0	No change	no change	-3.23177	1.63973
ENSGALG00000029286	1.11143	1.94962	9.73477	No change	RPS increased	-0.597525	-2.40524
ENSGALG00000008309	5.98059	8.3333	2.09864	No change	no change	0.955896	-0.233176
ENSGALG00000014178	2.15201	4.08728	1.12663	No change	no change	1.58276	-0.0934844
ENSGALG00000004294	2.46909	0	0	No change	no change	1.56577	0.849634
ENSGALG00000015879	3.21518	7.17821	3.46106	No change	no change	-2.95557	1.26865
ENSGALG00000005580	4.22363	0	2.98138	RPS decreased	no change	4.46907	-2.11283
ENSGALG00000023689	1.24834	1.08112	0	No change	no change	-4.34114	7.69188
ENSGALG00000040802	1.24885	0	2.27689	No change	no change	-4.92312	2.84638
ENSGALG00000011405	0.98201	5.17688	4.18431	RPS increased	no change	0.109992	2.63332
ENSGALG00000008635	1.08628	0	0	No change	no change	-6.79738	1.72038
ENSGALG00000007374	5.51021	14.3684	18.0263	No change	no change	1.92024	2.48637
ENSGALG00000048496	1.40979	3.05832	0	No change	RPS decreased	0.38401	0.479258
ENSGALG00000047827	2.16178	1.04921	0	No change	no change	-2.70366	3.05649
ENSGALG00000007993	4.13204	5.06099	0	No change	RPS decreased	-5.3271	0.922156
ENSGALG00000030031	0.932115	0	0	No change	no change	-4.43129	5.96382
ENSGALG00000009104	2.34636	0	2.0722	No change	no change	-0.458964	0.804026
ENSGALG00000045093	3.0271	0	0	RPS decreased	no change	-0.271131	1.47858
ENSGALG00000028568	2.78414	0	6.80953	No change	RPS increased	1.91235	-0.33187
ENSGALG00000016492	4.62505	25.4439	4.05423	RPS increased	RPS decreased	-2.65069	-0.0456226
ENSGALG00000019061	2.03923	3.89951	3.02781	No change	no change	-6.50716	8.72062
ENSGALG00000007090	2.1161	1.05254	0	No change	no change	-2.89189	2.92229
ENSGALG00000003582	3.18052	1.58668	1.47165	No change	no change	1.90317	-1.07363
ENSGALG00000008764	0.983383	3.96574	4.91609	No change	no change	-2.27498	0.703293
ENSGALG00000016927	4.0747	0	2.96359	RPS decreased	no change	-3.94709	5.56185
ENSGALG00000035375	3.97471	5.30627	5.54066	No change	no change	-1.19625	0.728678
ENSGALG00000015376	3.32495	0.771545	3.10902	No change	no change	2.82898	-0.285777
ENSGALG00000010081	2.88895	2.02278	4.08128	No change	no change	0.368001	0.626925
ENSGALG00000034899	3.86201	2.12547	2.88808	No change	no change	-1.32199	0.471538
ENSGALG00000015268	0.825734	1.42624	0	No change	no change	0.0460477	0.502396
ENSGALG00000006785	1.07178	3.38909	0	No change	RPS decreased	0.423535	3.24656
ENSGALG00000004286	1.10096	0	0	No change	no change	-7.76061	4.52208
ENSGALG00000008866	1.08473	3.13269	2.06668	No change	no change	-0.542169	-1.0992
ENSGALG00000037129	2.01804	2.84139	1.8859	No change	no change	-0.551722	2.40427
ENSGALG00000045350	2.06193	0	1.22083	No change	no change	4.71512	-1.66642
ENSGALG00000052770	2.0514	0	0	No change	no change	-2.53518	2.63615
ENSGALG00000005806	4.99316	1.85333	3.87365	No change	no change	-2.92848	-0.450076
ENSGALG00000031163	6.35338	10.5504	3.41929	No change	no change	2.94062	-1.50696
ENSGALG00000011696	1.03764	0	3.00454	No change	RPS increased	-3.2274	1.5806
ENSGALG00000034229	1.35391	0	0	No change	no change	-0.694305	-1.06649
ENSGALG00000015183	1.97542	0	0	No change	no change	0.227682	1.18505
ENSGALG00000050250	7.41106	1.86834	0	No change	no change	4.48919	-1.49045
ENSGALG00000049751	9.54748	5.60531	0	No change	RPS decreased	2.45352	0.197026
ENSGALG00000001169	2.26908	0	0	No change	no change	-2.25482	1.02093
ENSGALG00000053543	1.18399	1.98955	2.25869	No change	no change	-0.891469	-0.702228
ENSGALG00000041744	1.95475	3.97266	3.20281	No change	no change	-1.13935	2.63933
ENSGALG00000002900	2.43496	1.2397	0	No change	no change	-3.64426	3.62408
ENSGALG00000036566	6.74553	2.14538	8.32878	No change	no change	4.49619	-2.54769
ENSGALG00000009954	1.07782	0	0	No change	no change	0.491795	0.934413
ENSGALG00000007680	5.38323	0	0	RPS decreased	no change	-3.13626	1.17434
ENSGALG00000009877	6.35609	11.3818	1.04524	No change	RPS decreased	-2.59771	-0.350056
ENSGALG00000017062	4.36736	2.17558	4.0937	No change	no change	1.8655	-0.853559
ENSGALG00000012211	0.970906	6.00799	1.93365	RPS increased	no change	4.43604	0.0807604
ENSGALG00000020067	1.05764	3.26585	2.12759	No change	no change	0.506794	0.87125
ENSGALG00000040549	6.68585	7.00905	2.25729	No change	no change	3.22876	-1.98665
ENSGALG00000004597	2.94041	0	0	No change	no change	2.57986	-0.0713653
ENSGALG00000010629	2.08867	0	5.4113	No change	RPS increased	3.55299	-0.468617
ENSGALG00000020647	0.951919	3.10118	0	No change	RPS decreased	-0.874154	0.352577
ENSGALG00000019543	1.36384	1.14924	1.01032	No change	no change	-1.57908	3.09486
ENSGALG00000038799	3.62211	1.64911	0	No change	no change	-1.91296	-0.499822
ENSGALG00000002945	1.17049	0	0	No change	no change	0.294182	0.759799
ENSGALG00000015196	2.18022	2.02669	3.14016	No change	no change	-1.08816	0.606506
ENSGALG00000008007	4.18066	0	0	RPS decreased	no change	-2.45201	-1.22955
ENSGALG00000024083	1.34481	0	0	No change	no change	0.2688	-1.02092
ENSGALG00000039173	3.02627	2.76597	1.13681	No change	no change	0.761194	0.436692
ENSGALG00000002201	1.22328	1.05287	0	No change	no change	-3.99508	3.16582
ENSGALG00000022622	12.1167	19.0396	4.11402	No change	RPS decreased	-2.70937	1.68082
ENSGALG00000044649	1.03035	3.11477	1.00209	No change	no change	3.4824	-3.29453
ENSGALG00000015111	1.5233	1.5871	1.39158	No change	no change	2.94114	-0.581213
ENSGALG00000051263	0.945492	0	0	No change	no change	-0.145591	0.482172
ENSGALG00000036492	1.26092	1.1918	2.58728	No change	no change	-1.55682	1.73332
ENSGALG00000030350	0.9946	0	0	No change	no change	-4.53758	5.35001
ENSGALG00000010320	5.09309	4.28838	0	No change	RPS decreased	-4.32837	2.6291
ENSGALG00000014876	1.94609	0.991432	0	No change	no change	-0.154243	-0.749934
ENSGALG00000041094	4.75145	0	1.13905	RPS decreased	no change	-0.953624	3.84635
ENSGALG00000023616	3.52886	0	0	RPS decreased	no change	-1.15895	0.158269
ENSGALG00000017065	7.19193	1.00687	2.21501	RPS decreased	no change	-2.88415	5.31689
ENSGALG00000012145	1.04592	0	4.20385	No change	RPS increased	-6.77277	3.74247
ENSGALG00000014164	1.20779	1.15137	0	No change	no change	0.479101	1.10607
ENSGALG00000009823	1.06903	0.998968	1.02811	No change	no change	-8.21413	7.34652
ENSGALG00000013695	4.24134	12.3936	6.19611	No change	no change	0.507741	1.30131
ENSGALG00000015112	2.0246	0	3.04853	No change	RPS increased	-1.3042	1.58326
ENSGALG00000015058	2.76661	0	0.681505	No change	no change	0.447415	0.522005
ENSGALG00000049218	1.14384	0	0	No change	no change	-0.236619	0.0749407
ENSGALG00000016929	3.89354	0	3.09434	RPS decreased	RPS increased	-1.63414	0.62147
ENSGALG00000041834	1.45335	0	0	No change	no change	-1.94577	2.57534
ENSGALG00000043569	2.29604	0	0	No change	no change	-2.29636	0.771738
ENSGALG00000046009	1.06668	2.22229	1.07772	No change	no change	-5.03365	-1.28328
ENSGALG00000015428	0.999352	1.50431	1.57554	No change	no change	0.068121	-0.219181
ENSGALG00000031094	5.93907	9.55171	6.71051	No change	no change	0.176448	2.82635
ENSGALG00000009152	1.13832	3.26658	1.08897	No change	no change	3.63624	-0.357695
ENSGALG00000010103	3.20931	0.993036	3.87675	No change	no change	0.0880074	1.71331
ENSGALG00000044525	10.6473	0	1.08665	RPS decreased	no change	-2.75086	5.54002
ENSGALG00000011241	4.31799	6.88989	4.03995	No change	no change	-0.161688	4.62032
ENSGALG00000033698	2.8777	0.942444	1.24756	No change	no change	-1.44074	-0.625943
ENSGALG00000003976	2.30325	0	2.42029	No change	no change	-0.192573	1.79365
ENSGALG00000003980	3.00225	0	0	RPS decreased	no change	-8.81692	0
ENSGALG00000051209	1.44761	0	0	No change	no change	-2.56367	3.02349
ENSGALG00000033664	0.941666	0	0	No change	no change	-2.59029	1.33052
ENSGALG00000012685	2.05488	1.05997	2.12816	No change	no change	0.39711	0.657082
ENSGALG00000008466	3.38707	0	0	RPS decreased	no change	-0.881605	0.837125
ENSGALG00000020561	1.47917	4.6257	2.35019	No change	no change	0.707848	-1.19466
ENSGALG00000001889	4.42843	1.12669	0	No change	no change	-1.75693	4.03545
ENSGALG00000049341	5.11316	2.11377	2.50812	No change	no change	-2.76089	0.147919
ENSGALG00000042001	3.00151	0.959195	2.91077	No change	no change	0.908966	0.666227
ENSGALG00000002963	1.83168	3.98807	1.10976	No change	no change	2.40098	0.249315
ENSGALG00000011473	2.08978	9.10771	1.017	RPS increased	RPS decreased	-0.283105	-1.23122
ENSGALG00000005857	1.12277	0	1.03985	No change	no change	-4.57251	6.65734
ENSGALG00000009017	2.02907	0	0.990774	No change	no change	3.71	0.497011
ENSGALG00000005964	5.44498	7.68526	0	No change	RPS decreased	-2.17393	3.24267
ENSGALG00000033618	5.70869	0	0	RPS decreased	no change	-0.737812	1.19739
ENSGALG00000009900	3.7658	1.02411	0	No change	no change	-0.337662	1.54457
ENSGALG00000020626	7.09233	0	2.03099	RPS decreased	no change	1.73267	1.10736
ENSGALG00000049427	2.19589	1.14452	0	No change	no change	5.5574	-4.39668
ENSGALG00000053046	1.07288	0.994184	0	No change	no change	-1.49064	0.756321
ENSGALG00000011799	3.09131	1.03837	0	No change	no change	-4.18506	2.12584
ENSGALG00000047864	2.74265	1.22616	1.21625	No change	no change	-0.282358	2.94439
ENSGALG00000008615	1.08602	0	0.993849	No change	no change	1.07505	-0.585375
ENSGALG00000045776	3.72907	3.5002	4.10636	No change	no change	-2.29059	3.15868
ENSGALG00000055117	5.83181	0	0	RPS decreased	no change	5.56499	-0.36865
ENSGALG00000037841	1.07425	1.95172	1.09025	No change	no change	1.56799	-0.967793
ENSGALG00000051937	1.08408	0	2.08359	No change	no change	0.0114204	-0.133691
ENSGALG00000001561	1.13812	0	0	No change	no change	-2.5834	2.51516
ENSGALG00000049308	1.91599	0	2.08941	No change	no change	-5.20492	1.97264
ENSGALG00000029669	1.28289	0	0	No change	no change	-6.1804	9.60202
ENSGALG00000004401	2.46888	5.34365	3.40058	No change	no change	-6.96202	3.24802
ENSGALG00000040644	1.14708	0	3.60548	No change	RPS increased	2.46906	-1.23206
ENSGALG00000006534	3.83153	2.39846	0	No change	no change	-0.850671	0.271934
ENSGALG00000050394	1.94468	0	2.05097	No change	no change	-4.26505	1.19829
ENSGALG00000040023	0.979769	0	0	No change	no change	-0.882613	2.35765
ENSGALG00000008716	7.54995	0	1.186	RPS decreased	no change	2.04064	-1.60806
ENSGALG00000006827	1.07877	0	1.0075	No change	no change	-5.5557	-1.0511
ENSGALG00000044799	1.16217	2.15227	2.15558	No change	no change	-2.51417	3.71642
ENSGALG00000050206	3.54198	0	0	RPS decreased	no change	-0.228721	0.458917
ENSGALG00000006936	1.0522	0	1.2625	No change	no change	-0.25301	1.32486
ENSGALG00000043926	1.14149	3.58353	0	No change	RPS decreased	-0.461304	0.376778
ENSGALG00000035429	4.07101	4.05484	0.923256	No change	RPS decreased	0.726339	-0.208448
ENSGALG00000050668	0.973932	0	2.85681	No change	no change	0.0196772	0.632678
ENSGALG00000047483	1.01743	0	0	No change	no change	-3.99614	1.0717
ENSGALG00000036731	1.0808	0	0	No change	no change	-1.09238	2.51633
ENSGALG00000033295	2.02637	1.00602	0	No change	no change	3.31213	3.41312
ENSGALG00000033752	1.15217	0	0	No change	no change	-3.83918	0.928309
ENSGALG00000017419	4.15538	2.14112	2.0665	No change	no change	0.145128	0.402171
ENSGALG00000015066	2.94243	1.10626	0	No change	no change	-0.709126	2.47608
ENSGALG00000050975	2.01182	1.9815	4.06681	No change	no change	-1.70625	0.324678
ENSGALG00000043694	2.91722	0	0	No change	no change	-0.131836	0.10812
ENSGALG00000010199	1.03314	1.99187	0	No change	no change	0.675311	-0.0145747
ENSGALG00000025868	0.960401	1.56998	3.75521	No change	no change	-0.182269	-0.716138
ENSGALG00000048239	4.06579	1.18657	3.44767	No change	no change	0.26795	1.18167
ENSGALG00000048231	10.4203	7.678	0	No change	RPS decreased	0	0
ENSGALG00000053680	10.4203	7.678	0	No change	RPS decreased	-1.34615	0
ENSGALG00000003631	1.40289	0	0	No change	no change	-1.02854	-0.470252
ENSGALG00000033171	1.03243	0.96175	5.21895	No change	RPS increased	-3.29732	6.98783
ENSGALG00000012627	0.757973	3.2547	2.17274	No change	no change	0.213743	1.6917
ENSGALG00000019622	3.41525	2.00256	2.03484	No change	no change	-4.81156	0.489437
ENSGALG00000016502	3.17961	0	2.13021	RPS decreased	no change	-0.711187	0.579851
ENSGALG00000005776	0.954464	0	0	No change	no change	-0.654891	1.23876
ENSGALG00000011835	2.83577	2.89367	0	No change	no change	-2.87815	2.85273
ENSGALG00000010312	2.07702	0	3.18585	No change	RPS increased	-6.22651	3.32365
ENSGALG00000011680	6.57593	0.974139	0.917273	RPS decreased	no change	3.30346	-1.93136
ENSGALG00000002546	1.22776	2.24368	0	No change	no change	-3.05392	1.22206
ENSGALG00000020390	0.914034	1.13693	0.939015	No change	no change	-7.34356	-0.34442
ENSGALG00000039440	5.10623	3.37116	1.02301	No change	no change	-1.60276	-0.559619
ENSGALG00000042986	3.22023	0	0	RPS decreased	no change	0.203272	1.12848
ENSGALG00000045036	2.15045	5.44715	1.08129	No change	RPS decreased	0.300977	-1.55175
ENSGALG00000005550	6.14905	7.35985	3.97325	No change	no change	1.78979	0.3119
ENSGALG00000014934	6.19133	2.03033	0	No change	no change	0.860118	2.46335
ENSGALG00000052786	1.30998	0	1.15435	No change	no change	-0.349209	-0.974661
ENSGALG00000006479	1.02043	0	4.43697	No change	RPS increased	-6.90235	1.23746
ENSGALG00000049587	1.01639	0	0	No change	no change	-0.907531	1.76227
ENSGALG00000010230	8.11067	5.73504	3.18084	No change	no change	0.383143	-0.271284
ENSGALG00000035345	5.12632	0.929829	0	RPS decreased	no change	-0.844256	1.16742
ENSGALG00000012068	1.94468	0	2.05097	No change	no change	-4.63616	1.36531
ENSGALG00000012688	6.3178	0	1.04605	RPS decreased	no change	0.600647	-0.13374
ENSGALG00000052318	2.19336	4.10619	1.11641	No change	no change	0.250231	0.700514
ENSGALG00000010562	0.895893	1.8481	2.92001	No change	no change	-2.80023	0.785889
ENSGALG00000008875	5.54356	7.80979	3.15712	No change	no change	-3.13868	4.45453
ENSGALG00000031159	3.01698	6.08462	0	No change	RPS decreased	3.59802	1.28031
ENSGALG00000000276	0.811528	2.82953	0	No change	no change	2.07631	-0.306721
ENSGALG00000000280	1.9235	10.0408	2.10785	RPS increased	RPS decreased	1.69537	-0.56533
ENSGALG00000009012	3.11939	0	0	RPS decreased	no change	-2.30149	2.72212
ENSGALG00000008659	3.87634	1.89954	3.91241	No change	no change	1.87351	0.96935
ENSGALG00000026981	1.14524	0	1.04092	No change	no change	-1.29186	2.72567
ENSGALG00000044506	1.15217	0	0	No change	no change	-4.09227	-1.3825
ENSGALG00000017234	1.03946	2.40231	0	No change	no change	1.93321	-2.01456
ENSGALG00000007690	1.02858	8.99372	1.07675	RPS increased	RPS decreased	-6.6594	2.27302
ENSGALG00000015410	1.96171	0	1.12539	No change	no change	-4.29222	0.513383
ENSGALG00000002583	1.19741	0	2.31356	No change	no change	0.391376	1.27878
ENSGALG00000037167	6.73449	11.1574	0	No change	RPS decreased	-2.30944	-0.0187978
ENSGALG00000028908	14.8924	16.5652	8.08577	No change	no change	-1.89475	-0.421582
ENSGALG00000008909	1.07302	1.08422	0	No change	no change	1.7838	-0.388558
ENSGALG00000016486	5.75655	6.12108	1.12227	No change	RPS decreased	0.303211	0.988124
ENSGALG00000003136	3.2307	0	0	RPS decreased	no change	1.79945	-1.32692
ENSGALG00000007800	2.86861	3.97338	0	No change	RPS decreased	0.413727	1.0834
ENSGALG00000008936	1.16395	1.17253	3.93591	No change	no change	2.62299	-0.17423
ENSGALG00000006756	1.02057	2.2045	1.03739	No change	no change	-5.2892	9.10635
ENSGALG00000037506	3.15221	3.53778	0.993303	No change	no change	-2.39373	4.7347
ENSGALG00000031244	3.21279	4.87786	7.91608	No change	no change	0.207095	-0.954182
ENSGALG00000038649	1.06063	0	2.04486	No change	no change	-2.90704	1.68555
ENSGALG00000042227	1.40376	0	0	No change	no change	-0.388172	2.56387
ENSGALG00000009577	4.75472	3.05498	0	No change	RPS decreased	0.151641	0.155311
ENSGALG00000042990	2.90137	2.0585	0	No change	no change	-0.108218	0.766364
ENSGALG00000007092	2.05922	0	1.14232	No change	no change	0.795157	-0.730629
ENSGALG00000016559	0.98405	6.09338	2.10846	RPS increased	no change	0.224677	0.182819
ENSGALG00000049421	1.94828	0	0	No change	no change	-0.900449	0.998078
ENSGALG00000037950	2.4605	0	0	No change	no change	-4.35255	1.04545
ENSGALG00000010616	2.87379	0.934179	3.70391	No change	no change	0.0596654	1.40096
ENSGALG00000038775	2.11506	0	3.347	No change	RPS increased	-0.913061	2.91216
ENSGALG00000000071	1.99254	4.55556	2.2165	No change	no change	-1.46264	1.11842
ENSGALG00000011180	5.2023	0.974339	3.07928	RPS decreased	no change	-0.177005	-0.10442
ENSGALG00000003733	3.11024	0.815126	0	No change	no change	1.24466	-1.32018
ENSGALG00000009473	3.20675	2.02457	4.0512	No change	no change	-1.79791	1.44275
ENSGALG00000037740	1.15904	0	0.940081	No change	no change	-5.66146	1.55723
ENSGALG00000019934	0.979783	1.03266	1.02642	No change	no change	-1.3164	0.438123
ENSGALG00000007841	0.961675	0	0	No change	no change	-0.199512	-0.0296518
ENSGALG00000002431	1.06066	0	0	No change	no change	-0.0982703	3.06259
ENSGALG00000010953	3.11649	0	0.981119	RPS decreased	no change	2.42746	-2.55427
ENSGALG00000006562	2.02979	1.16363	2.32165	No change	no change	-1.17412	-0.135797
ENSGALG00000010379	0.94072	6.63147	2.00015	RPS increased	no change	2.21684	-5.73308
ENSGALG00000031018	1.83735	4.57169	1.64157	No change	no change	2.46848	-1.18041
ENSGALG00000054582	2.36246	0.999858	3.42012	No change	no change	-4.16209	-1.21091
ENSGALG00000053184	1.98492	0	1.88272	No change	no change	-0.869673	-0.724591
ENSGALG00000001288	2.37872	0	2.27633	No change	no change	-5.21921	3.25188
ENSGALG00000010108	2.04904	0.962894	0.962303	No change	no change	0.531306	0.729797
ENSGALG00000051546	1.18574	1.96864	0.983378	No change	no change	0.690409	-0.123766
ENSGALG00000005821	1.73895	2.46311	4.67401	No change	no change	1.61812	-0.514691
ENSGALG00000007302	1.21436	0	10.5574	No change	RPS increased	0.953021	1.4716
ENSGALG00000048042	3.19243	0	0	RPS decreased	no change	0.817248	-0.217925
ENSGALG00000028041	2.02464	5.92692	1.92483	No change	no change	-2.40473	2.54225
ENSGALG00000002729	0.939312	0	3.00139	No change	RPS increased	0.184921	0.146432
ENSGALG00000008288	0.987387	2.10403	1.15089	No change	no change	1.14996	0.23731
ENSGALG00000035244	5.67404	6.79124	0	No change	RPS decreased	3.59296	-2.33006
ENSGALG00000040026	1.96835	0	0	No change	no change	-6.45176	0.688461
ENSGALG00000020316	1.0954	4.1121	5.43481	No change	no change	-3.40255	2.84908
ENSGALG00000005340	3.84321	0	0	RPS decreased	no change	0.58605	-0.0306917
ENSGALG00000005284	0.945364	0	1.01793	No change	no change	-2.82286	3.25607
ENSGALG00000010504	3.59547	1.82073	1.0242	No change	no change	-0.279554	-0.25519
ENSGALG00000015115	0.751462	1.51522	2.19615	No change	no change	6.94201	-0.360179
ENSGALG00000047771	3.15774	1.99524	7.52923	No change	no change	7.69476	-3.50837
ENSGALG00000017205	8.15862	0	1.05439	RPS decreased	no change	-4.4687	5.79794
ENSGALG00000035202	1.08134	0	0	No change	no change	0.435482	0.372987
ENSGALG00000037387	2.97857	4.02489	4.06538	No change	no change	2.35531	-1.59959
ENSGALG00000048345	11.0212	4.23318	1.14386	No change	no change	-1.13047	-0.105933
ENSGALG00000023773	2.88559	5.804	3.26607	No change	no change	-0.351879	0.421152
ENSGALG00000027788	1.11496	1.96799	0	No change	no change	-0.121905	-0.101351
ENSGALG00000015150	1.55908	3.74825	2.81097	No change	no change	3.69063	-1.46189
ENSGALG00000003726	0.922525	0	2.167	No change	no change	-5.43152	4.14202
ENSGALG00000030613	7.33233	2.14396	3.21378	No change	no change	-4.43927	6.05278
ENSGALG00000014743	0.816847	1.95161	1.65559	No change	no change	-2.08398	1.89429
ENSGALG00000003777	2.33483	1.36851	1.24209	No change	no change	-2.3969	6.83271
ENSGALG00000014732	3.60592	2.7607	0.822501	No change	no change	-0.0298843	0.505569
ENSGALG00000014853	0.977831	1.0238	0.970195	No change	no change	1.57783	-1.56502
ENSGALG00000011624	1.0281	13.6131	5.24182	RPS increased	no change	-0.50581	-0.459098
ENSGALG00000052284	5.56553	2.91441	0	No change	no change	0.892848	1.74631
ENSGALG00000015842	2.00641	3.74219	0	No change	RPS decreased	-3.66587	2.19898
ENSGALG00000017411	7.03548	0	3.77487	RPS decreased	RPS increased	-7.54229	0.291617
ENSGALG00000000966	1.15781	0	0	No change	no change	0.37091	-0.517947
ENSGALG00000028759	1.03361	3.23234	1.16001	No change	no change	2.27314	-2.29079
ENSGALG00000012680	1.17214	0	0	No change	no change	0.0766608	0.132538
ENSGALG00000008546	2.24268	0	0	No change	no change	-7.7443	3.29346
ENSGALG00000053507	2.76602	6.3787	0	No change	RPS decreased	-2.97094	-0.975311
ENSGALG00000011858	8.01888	0	1.1614	RPS decreased	no change	-7.05017	1.8301
ENSGALG00000034507	5.7221	6.843	0	No change	RPS decreased	3.88774	-1.61338
ENSGALG00000032776	0.923808	0	0	No change	no change	0.27082	-0.182731
ENSGALG00000017135	1.09121	1.08734	1.89742	No change	no change	-0.810344	1.15527
ENSGALG00000046714	1.58224	11.2906	1.82321	RPS increased	RPS decreased	-0.259031	-0.935312
ENSGALG00000030530	2.86402	3.79357	2.78038	No change	no change	-3.03753	1.31058
ENSGALG00000013117	5.01132	2.9199	0	No change	no change	-2.90286	1.42692
ENSGALG00000054048	1.47377	2.20566	1.33363	No change	no change	0.168258	5.49978
ENSGALG00000040808	1.02486	1.01675	0	No change	no change	-0.252544	0.861901
ENSGALG00000006044	2.20587	2.08493	3.07755	No change	no change	-6.26181	2.38328
ENSGALG00000009594	4.01839	0	0	RPS decreased	no change	3.27611	-1.45815
ENSGALG00000046353	1.56241	3.41094	1.38927	No change	no change	-0.561681	-0.897081
ENSGALG00000014859	1.4413	2.91721	2.24764	No change	no change	0.101937	0.0379151
ENSGALG00000043415	3.19743	3.12672	2.00833	No change	no change	-1.68153	1.46779
ENSGALG00000011404	2.74253	0	2.72989	No change	no change	-3.9865	5.07259
ENSGALG00000007543	5.32717	7.76208	0	No change	RPS decreased	3.409	-0.904427
ENSGALG00000012171	2.3925	5.28044	2.30575	No change	no change	1.76658	-1.78355
ENSGALG00000043327	1.20183	0	0	No change	no change	0.290995	-0.163022
ENSGALG00000039553	2.83511	0	2.96478	No change	no change	5.66543	-0.440855
ENSGALG00000010874	2.91607	1.13353	2.9681	No change	no change	1.19781	2.5976
ENSGALG00000016633	2.28044	3.16053	0	No change	RPS decreased	4.19596	-0.895151
ENSGALG00000015845	2.21463	1.04422	0	No change	no change	-3.35474	1.65294
ENSGALG00000030065	0.894129	2.80478	0.905742	No change	no change	4.6906	-2.26713
ENSGALG00000039032	3.11607	8.20781	2.77172	No change	no change	0.352152	-1.25991
ENSGALG00000016653	7.68049	2.20228	1.21922	No change	no change	-2.15118	-2.3926
ENSGALG00000010196	2.92281	2.96652	2.89207	No change	no change	-0.91276	0.671723
ENSGALG00000019077	4.92294	0	4.25118	RPS decreased	RPS increased	3.01829	-1.79762
ENSGALG00000008398	2.17125	0	0	No change	no change	-2.16694	2.15052
ENSGALG00000003923	1.01235	0	0	No change	no change	-5.85713	3.29969
ENSGALG00000009932	0.999675	0	0	No change	no change	-0.0770549	0.238772
ENSGALG00000015626	2.14694	2.09813	7.78649	No change	no change	0.433165	-0.722086
ENSGALG00000034574	2.97753	4.12631	3.0428	No change	no change	1.18808	-1.82383
ENSGALG00000017329	3.4105	3.45726	0	No change	RPS decreased	1.63882	-0.762743
ENSGALG00000007324	4.17546	4.75972	0	No change	RPS decreased	-5.26608	0.498786
ENSGALG00000032903	4.66153	5.36948	13.8819	No change	no change	-2.49921	5.16133
ENSGALG00000011994	1.07549	0.977136	0.927145	No change	no change	-4.06044	2.83369
ENSGALG00000006439	1.15201	2.01355	1.115	No change	no change	0.0542133	1.9274
ENSGALG00000012595	1.68634	0.776431	4.33365	No change	RPS increased	-0.759971	1.46595
ENSGALG00000007244	1.11279	0	1.25059	No change	no change	-0.0222056	-0.25669
ENSGALG00000003148	3.05472	0	0	RPS decreased	no change	-0.0683104	-1.51571
ENSGALG00000002763	2.32839	0	0	No change	no change	2.21638	1.76093
ENSGALG00000041732	11.9688	2.2309	13.0494	RPS decreased	RPS increased	3.14787	-0.896486
ENSGALG00000011254	3.11395	2.05128	1.04148	No change	no change	0.130954	-0.418274
ENSGALG00000016470	2.00684	1.2074	2.00047	No change	no change	-6.6312	-1.88712
ENSGALG00000015407	2.29089	0.976854	2.1307	No change	no change	1.38591	-0.126893
ENSGALG00000010170	1.05497	1.01818	0	No change	no change	-1.56409	1.60962
ENSGALG00000053526	3.58527	1.24764	1.12397	No change	no change	-1.39347	2.37279
ENSGALG00000010225	6.41958	3.80146	4.70717	No change	no change	-2.57916	-0.428231
ENSGALG00000011572	2.82135	0	3.11789	No change	RPS increased	1.2871	0.0567253
ENSGALG00000009628	4.11213	0	1.08107	RPS decreased	no change	-3.91336	3.73779
ENSGALG00000039535	5.07303	0	1.07424	RPS decreased	no change	0.778214	-1.70613
ENSGALG00000015611	1.12215	1.02628	1.04145	No change	no change	-0.0358061	1.05346
ENSGALG00000047879	1.06428	0	3.04033	No change	RPS increased	0.566537	0.0884366
ENSGALG00000008074	0.963603	6.9616	6.64653	RPS increased	no change	1.53051	0.469052
ENSGALG00000053878	0.944159	1.61199	0	No change	no change	0.36538	0.116964
ENSGALG00000007042	2.51776	1.29605	0	No change	no change	-1.35137	-0.119947
ENSGALG00000036301	3.08635	0.967707	6.89655	No change	RPS increased	1.66738	0.467466
ENSGALG00000006413	1.9175	7.10693	1.08792	No change	RPS decreased	-3.16162	4.38063
ENSGALG00000007337	3.00731	0.93505	7.53512	No change	RPS increased	-0.706338	1.11099
ENSGALG00000009378	1.0606	0	0	No change	no change	-1.14687	-1.40817
ENSGALG00000011355	6.09981	1.30601	1.13502	RPS decreased	no change	-7.84156	6.72975
ENSGALG00000008514	3.83132	5.01725	4.25935	No change	no change	-5.77765	3.9922
ENSGALG00000034860	2.24641	0	0	No change	no change	2.16546	-1.99127
ENSGALG00000016285	1.46446	0	1.09023	No change	no change	-2.77522	4.00943
ENSGALG00000036543	2.15846	0.946855	1.07113	No change	no change	0.471649	0.482586
ENSGALG00000013406	1.20239	0	2.13986	No change	no change	-4.70964	4.31577
ENSGALG00000007786	1.03363	1.03731	0	No change	no change	1.08383	-0.500978
ENSGALG00000012715	2.95117	0	0	No change	no change	-1.27004	2.40908
ENSGALG00000053659	4.93243	1.13732	3.41774	RPS decreased	no change	-3.23007	3.55759
ENSGALG00000048539	3.14406	4.97516	1.09238	No change	RPS decreased	-1.50214	4.11885
ENSGALG00000016618	2.01901	0	0	No change	no change	-0.537546	0.635511
ENSGALG00000011153	4.69966	2.05894	0	No change	no change	-1.27835	5.4067
ENSGALG00000006471	3.90856	1.94681	1.04448	No change	no change	-4.82516	6.21482
ENSGALG00000009276	1.03925	1.00472	1.01043	No change	no change	-0.182233	0.733877
ENSGALG00000004958	2.14704	1.05723	7.86619	No change	RPS increased	-2.24328	2.9617
ENSGALG00000004832	3.15967	2.20501	2.52059	No change	no change	0.565772	0.0772684
ENSGALG00000009027	5.07883	0	0.954369	RPS decreased	no change	-0.389833	1.04841
ENSGALG00000010256	3.46657	0	2.10394	RPS decreased	no change	-1.09477	3.84637
ENSGALG00000003944	1.08907	0	0	No change	no change	-3.22499	1.30183
ENSGALG00000005156	1.21956	0	0	No change	no change	-1.11653	1.04223
ENSGALG00000054678	1.99787	0	0	No change	no change	-6.27916	-1.68945
ENSGALG00000009493	3.73497	0	4.6332	RPS decreased	RPS increased	0.112681	0.313939
ENSGALG00000048022	2.10329	2.10698	1.08338	No change	no change	-0.630388	1.54776
ENSGALG00000009737	3.25956	4.22477	0.988655	No change	RPS decreased	-5.76814	-0.406564
ENSGALG00000008902	0.94451	0	0	No change	no change	-4.40717	8.27317
ENSGALG00000049677	1.61783	1.98968	5.90048	No change	no change	1.24711	-0.688166
ENSGALG00000003792	2.20881	0	1.51215	No change	no change	4.12711	-1.66701
ENSGALG00000015333	0.965798	1.49604	2.18608	No change	no change	0.667767	1.5664
ENSGALG00000015385	1.64515	2.24876	1.65641	No change	no change	0.452061	0.432094
ENSGALG00000010315	4.16794	0	0.971498	RPS decreased	no change	5.00785	-2.00952
ENSGALG00000004290	1.0936	0	0	No change	no change	-1.44342	-1.7153
ENSGALG00000013072	0.936148	2.15086	0	No change	no change	-2.78165	4.47101
ENSGALG00000007447	2.11968	0	1.02974	No change	no change	-0.730708	0.941722
ENSGALG00000002305	2.35717	0	0	No change	no change	0.599937	0.331768
ENSGALG00000009078	3.42183	1.2329	1.02547	No change	no change	-6.18882	1.39119
ENSGALG00000049105	3.23813	5.80377	4.90064	No change	no change	-4.31501	-0.250686
ENSGALG00000032053	2.12488	2.11459	2.84357	No change	no change	-0.528491	-0.12568
ENSGALG00000043468	1.17313	0	0	No change	no change	-0.403353	1.4973
ENSGALG00000011391	1.87638	0	2.92236	No change	no change	-7.58473	0.365164
ENSGALG00000049887	1.23491	1.07882	0	No change	no change	-3.75898	-2.23637
ENSGALG00000051459	2.76929	0	0	No change	no change	0.619184	-1.38735
ENSGALG00000010903	0.995326	0	0.929669	No change	no change	-0.760117	1.81709
ENSGALG00000004127	2.2523	3.14279	2.59326	No change	no change	-6.26485	3.50882
ENSGALG00000045436	2.33256	0	0	No change	no change	-0.90866	1.29863
ENSGALG00000016955	5.71936	2.09191	2.30384	No change	no change	0.582412	-0.286676
ENSGALG00000050619	4.07354	15.0689	0	No change	RPS decreased	0.578575	-2.35935
ENSGALG00000001918	1.95855	0	0.701905	No change	no change	1.99235	-0.733647
ENSGALG00000002375	1.30528	0	0	No change	no change	-1.60162	2.30791
ENSGALG00000037901	4.93112	0	0	RPS decreased	no change	-2.43952	5.93957
ENSGALG00000045671	1.23244	6.75405	0	RPS increased	RPS decreased	-3.18529	5.57757
ENSGALG00000037860	1.40703	0	0	No change	no change	2.07175	1.66006
ENSGALG00000030703	0.935783	0	0	No change	no change	-3.92961	5.92164
ENSGALG00000045574	2.01003	1.96675	2.09092	No change	no change	1.36786	2.71809
ENSGALG00000006773	1.02569	0	0	No change	no change	-0.0365995	-0.387878
ENSGALG00000042491	4.72364	2.99669	0	No change	no change	1.64009	-0.0465537
ENSGALG00000043532	1.28732	0.998463	3.84861	No change	no change	-0.783986	2.32431
ENSGALG00000005036	1.24183	1.13072	1.25375	No change	no change	-1.26197	2.29751
ENSGALG00000009372	0.948059	0	0	No change	no change	0.0440979	0.828552
ENSGALG00000010049	1.91605	0	0	No change	no change	-1.759	-5.1688
ENSGALG00000011414	1.08874	3.13443	0	No change	RPS decreased	-3.00425	1.44674
ENSGALG00000017462	3.34589	4.2577	9.37323	No change	no change	0.436734	1.57753
ENSGALG00000010795	5.88337	2.02988	3.05009	No change	no change	0.498786	-0.0851592
ENSGALG00000013134	0.994898	4.89975	1.11684	RPS increased	RPS decreased	-1.66164	1.96993
ENSGALG00000023936	1.19439	0	0	No change	no change	-4.43542	4.4178
ENSGALG00000043583	0.979767	0	0	No change	no change	0.477614	0.531219
ENSGALG00000013754	2.2045	0	2.27728	No change	no change	-2.62953	3.51241
ENSGALG00000011203	4.05888	6.80304	5.03269	No change	no change	-1.50684	2.00404
ENSGALG00000012357	1.06011	3.95896	1.96701	No change	no change	-4.17312	7.22545
ENSGALG00000010956	2.97865	0	0	No change	no change	-0.569302	0.840171
ENSGALG00000016443	4.33785	3.01836	2.12351	No change	no change	2.26123	0.837794
ENSGALG00000009081	2.08963	0	3.18581	No change	RPS increased	-0.279743	0.0565243
ENSGALG00000047143	1.05438	0	0	No change	no change	-0.489645	1.1291
ENSGALG00000038940	7.46392	0	2.07721	RPS decreased	no change	-6.03222	0.172018
ENSGALG00000029462	0.998751	0	0	No change	no change	-2.84139	2.2444
ENSGALG00000012792	2.82025	5.7465	0	No change	RPS decreased	4.54712	0.0809724
ENSGALG00000052408	3.75799	0	0	RPS decreased	no change	2.07752	-0.344331
ENSGALG00000029024	0.995591	2.18451	0.991435	No change	no change	-3.46504	0.934213
ENSGALG00000015257	0.82386	0.695351	1.42187	No change	no change	-1.25986	-0.146065
ENSGALG00000002437	1.10112	2.19877	1.10985	No change	no change	1.19015	0.268495
ENSGALG00000019663	1.06642	2.06387	0	No change	no change	-3.2395	6.28484
ENSGALG00000039326	1.2093	0	0	No change	no change	-1.01782	3.3233
ENSGALG00000014509	5.18378	1.10112	2.97149	RPS decreased	no change	4.43077	-1.73615
ENSGALG00000010762	2.14863	3.1603	1.33434	No change	no change	-1.47738	-1.04643
ENSGALG00000042476	2.13193	0	0	No change	no change	-0.717081	0.497165
ENSGALG00000014994	2.89568	1.64278	0.753844	No change	no change	-0.455718	-3.53818
ENSGALG00000007408	1.01645	5.46042	0	RPS increased	RPS decreased	-1.35337	0.292208
ENSGALG00000007565	2.25419	5.34949	1.03468	No change	RPS decreased	0.916377	1.75861
ENSGALG00000003904	2.22056	0	0	No change	no change	-7.61526	2.05991
ENSGALG00000017073	1.14444	6.06058	2.12754	RPS increased	no change	-3.12334	1.6082
ENSGALG00000017216	4.61417	1.19965	0	No change	no change	6.53042	-8.23381
ENSGALG00000016266	1.15713	1.16643	2.31032	No change	no change	0.13592	2.73139
ENSGALG00000036807	3.33017	10.4587	2.11483	No change	RPS decreased	1.73522	0.558029
ENSGALG00000004569	3.4436	0	5.05045	RPS decreased	RPS increased	-1.26092	0.718655
ENSGALG00000030767	1.00233	0	0	No change	no change	-2.13871	-1.20384
ENSGALG00000017148	0.967349	0.949626	0	No change	no change	-3.65661	0.586584
ENSGALG00000017083	1.96247	2.01802	1.02642	No change	no change	-0.268291	1.23874
ENSGALG00000034567	0.951967	0	0	No change	no change	-6.45879	-1.38465
ENSGALG00000009905	0.994261	6.94664	6.49315	RPS increased	no change	0.398084	0.639058
ENSGALG00000016875	1.04517	0	0	No change	no change	-0.144254	-0.709029
ENSGALG00000007357	8.93024	18.3956	17.0989	No change	no change	0.932314	2.49955
ENSGALG00000005978	1.07504	0	0	No change	no change	-8.33784	-0.906081
ENSGALG00000002759	2.24103	0	0	No change	no change	0.494215	2.72388
ENSGALG00000012624	0.73505	1.48972	1.39246	No change	no change	-0.296622	0.662879
ENSGALG00000038747	2.03643	0	1.09152	No change	no change	-3.39581	1.64889
ENSGALG00000049882	3.04605	1.19085	3.06277	No change	no change	-0.20144	0.680459
ENSGALG00000010988	0.949487	0	1.0148	No change	no change	-2.32981	3.10824
ENSGALG00000004350	1.49524	0.754257	0	No change	no change	0.233624	0.587428
ENSGALG00000000761	2.12054	0	1.5194	No change	no change	-1.25298	2.61986
ENSGALG00000007157	3.15401	1.02651	0.991573	No change	no change	1.10339	-1.55181
ENSGALG00000010607	0.97262	2.89489	0.98432	No change	no change	0.869951	-0.0450131
ENSGALG00000009815	5.70557	7.81897	1.96753	No change	no change	0.220847	0.281563
ENSGALG00000005889	2.12587	0	0.956706	No change	no change	-1.04752	1.50039
ENSGALG00000014508	1.18546	2.09001	0	No change	no change	1.86183	-1.08142
ENSGALG00000028373	3.16423	1.06726	0	No change	no change	-6.81893	3.59453
ENSGALG00000006791	3.0795	2.16952	4.27329	No change	no change	-0.190995	0.163258
ENSGALG00000014233	1.11686	0	1.14097	No change	no change	3.48201	-3.07295
ENSGALG00000038834	1.06557	0	1.05363	No change	no change	-0.647372	0.791794
ENSGALG00000015148	0.915275	1.53793	2.16212	No change	no change	-4.20609	6.18031
ENSGALG00000033365	0.976498	0	1.07751	No change	no change	-6.74795	6.06976
ENSGALG00000004578	1.04934	0	0	No change	no change	1.04556	-1.16981
ENSGALG00000045403	0.998343	0	0	No change	no change	0.550576	0.40496
ENSGALG00000008656	3.00277	0	0	RPS decreased	no change	2.29108	-3.46304
ENSGALG00000012998	13.7408	11.3607	0	No change	RPS decreased	-2.44298	1.19421
ENSGALG00000010705	5.48329	1.01196	3.14752	RPS decreased	no change	1.49667	0.503912
ENSGALG00000026747	2.17952	3.39823	0	No change	RPS decreased	1.24705	-3.67499
ENSGALG00000010657	0.921354	0	0	No change	no change	-7.15397	3.46422
ENSGALG00000026590	1.10818	0	0	No change	no change	2.05464	1.35072
ENSGALG00000046093	1.16771	0	1.01512	No change	no change	0.164227	0.00646356
ENSGALG00000037219	4.02064	0	0	RPS decreased	no change	-0.679718	-0.450917
ENSGALG00000046188	3.74152	8.78904	2.17795	No change	RPS decreased	-5.17603	-1.81503
ENSGALG00000037299	2.37245	7.71177	1.45193	No change	RPS decreased	-0.199431	0.372922
ENSGALG00000011200	1.05199	3.89704	2.07434	No change	no change	-0.245607	-2.43902
ENSGALG00000002854	0.78538	2.33166	4.99511	No change	no change	3.24089	-0.568631
ENSGALG00000011922	5.34522	0	2.17779	RPS decreased	no change	-0.119739	0.0648223
ENSGALG00000007557	3.08109	4.03768	1.09103	No change	no change	1.20005	-0.936189
ENSGALG00000041449	3.28011	0.969668	1.89622	No change	no change	-2.71914	-0.955657
ENSGALG00000033816	6.15302	13.8023	5.06478	No change	no change	3.16561	-0.169287
ENSGALG00000026899	8.90318	5.14932	4.56978	No change	no change	-2.39257	-0.425014
ENSGALG00000046487	1.19662	0	0	No change	no change	-1.69368	2.06538
ENSGALG00000009410	1.03239	1.03621	0	No change	no change	0.0658501	0.0233163
ENSGALG00000007767	4.15756	6.07348	6.53199	No change	no change	0.240671	-0.359889
ENSGALG00000007054	1.35392	2.66328	1.47574	No change	no change	0.256516	-0.207518
ENSGALG00000009881	5.14211	7.35444	2.00817	No change	no change	-0.2683	-0.761703
ENSGALG00000015019	4.14958	0	0.818561	RPS decreased	no change	2.71707	-0.618809
ENSGALG00000004918	1.23787	2.20773	5.42811	No change	no change	1.07813	-0.754874
ENSGALG00000007691	9.5118	6.24364	7.37792	No change	no change	-0.542207	-0.706566
ENSGALG00000010000	4.15343	12.0019	1.07668	No change	RPS decreased	0.214516	1.34365
ENSGALG00000032386	1.09467	4.18117	2.00464	No change	no change	-2.2237	2.20775
ENSGALG00000047072	4.20509	1.00774	1.01872	RPS decreased	no change	0.212072	-0.344275
ENSGALG00000025941	2.02023	7.49557	3.69388	No change	no change	-5.19087	4.74067
ENSGALG00000014984	1.09577	0.7477	1.53683	No change	no change	-5.42751	7.68686
ENSGALG00000003340	2.25989	3.29668	1.25083	No change	no change	1.74883	0.543522
ENSGALG00000010500	4.39026	2.12238	3.34444	No change	no change	-6.99709	2.64234
ENSGALG00000007048	8.28031	0	1.12651	RPS decreased	no change	0.803517	-0.396189
ENSGALG00000010854	3.1281	1.21901	0.911626	No change	no change	-1.74928	4.85012
ENSGALG00000013042	3.02265	1.99225	3.19292	No change	no change	-1.11541	1.65665
ENSGALG00000007483	7.34075	8.158	4.67546	No change	no change	1.37837	-1.74421
ENSGALG00000014826	0.798486	0.865349	2.21028	No change	no change	0.329102	-0.760306
ENSGALG00000007434	1.24318	0	0	No change	no change	-0.688206	0.854348
ENSGALG00000010939	2.0289	0	0	No change	no change	-1.18389	0.463652
ENSGALG00000034250	5.56238	5.55078	3.33252	No change	no change	1.84341	-3.37474
ENSGALG00000011208	4.05538	0.945883	0.985353	RPS decreased	no change	0.0142924	-0.547532
ENSGALG00000008335	3.20562	0	0	RPS decreased	no change	-1.14438	2.01049
ENSGALG00000034225	1.187	0	0	No change	no change	-0.27531	-0.156082
ENSGALG00000010316	7.10705	7.87405	6.72017	No change	no change	-3.34637	1.81307
ENSGALG00000014759	3.84677	2.28818	2.74838	No change	no change	-1.48461	1.33628
ENSGALG00000009532	0.924887	1.86913	0.943119	No change	no change	0.0457941	0.426565
ENSGALG00000044064	0.801235	0	0	No change	no change	2.55681	-0.267204
ENSGALG00000041988	2.40679	0	1.07989	No change	no change	-1.68925	4.10839
ENSGALG00000040463	1.03744	0	1.05722	No change	no change	-5.52934	3.8807
ENSGALG00000052280	2.94589	1.03457	1.13711	No change	no change	0.544869	2.40562
ENSGALG00000032028	3.29266	2.01569	0	No change	no change	-2.89291	-0.155784
ENSGALG00000007536	1.92442	4.76246	1.3783	No change	no change	-1.23401	3.48613
ENSGALG00000026373	4.16837	4.02606	1.04522	No change	no change	3.59139	-0.682724
ENSGALG00000034303	6.60206	11.0207	0	No change	RPS decreased	3.8785	-3.02975
ENSGALG00000050350	5.28898	8.97432	0	No change	RPS decreased	3.15669	-0.481501
ENSGALG00000038551	1.09314	1.15738	2.43647	No change	no change	-0.0483557	0.121176
ENSGALG00000034708	5.10129	0	1.03371	RPS decreased	no change	-1.16529	1.28059
ENSGALG00000011225	0.898196	0	2.09502	No change	no change	1.16057	-1.17122
ENSGALG00000025792	0.968004	2.01227	0.942631	No change	no change	0.641221	0.819237
ENSGALG00000011274	8.72863	8.33897	0	No change	RPS decreased	-2.29463	1.47746
ENSGALG00000031917	5.38891	7.45685	1.00733	No change	RPS decreased	1.45141	0.830661
ENSGALG00000011502	1.19656	0	0	No change	no change	0.890921	0.32383
ENSGALG00000010044	4.8427	3.84536	0	No change	RPS decreased	0.300029	-1.55784
ENSGALG00000040363	4.74357	6.78658	2.08833	No change	no change	2.05332	0.210251
ENSGALG00000011166	3.78815	0.980523	0	No change	no change	-0.152423	-1.77169
ENSGALG00000007825	1.20004	1.14961	0	No change	no change	0.391041	1.86306
ENSGALG00000049027	1.24686	0	3.28839	No change	RPS increased	0.730187	0.588077
ENSGALG00000008681	6.00616	2.14401	4.62628	No change	no change	0.838678	2.76078
ENSGALG00000015151	2.12707	2.9805	2.7842	No change	no change	2.88414	-1.72349
ENSGALG00000012412	3.92124	4.06702	7.93007	No change	no change	1.38485	-0.443052
ENSGALG00000044155	1.9242	0.960653	0	No change	no change	-2.8694	7.69698
ENSGALG00000006017	3.38975	2.11727	0	No change	no change	-0.60927	0.665168
ENSGALG00000011880	1.01956	1.07105	0.977007	No change	no change	-0.995138	1.67864
ENSGALG00000041470	1.21182	0	1.08335	No change	no change	3.43252	0.0769872
ENSGALG00000010963	1.91046	0	2.02434	No change	no change	-1.79818	0.599213
ENSGALG00000007248	2.07556	0	1.12218	No change	no change	0.569775	1.78381
ENSGALG00000051320	2.93407	5.26305	3.21069	No change	no change	0.77237	-0.0503605
ENSGALG00000010537	1.0113	0	0	No change	no change	-3.23648	3.25394
ENSGALG00000010202	0.888466	1.89631	0	No change	no change	1.18034	0.881406
ENSGALG00000003605	1.60192	2.83348	3.21018	No change	no change	0.516094	0.518378
ENSGALG00000010147	2.65423	2.47804	2.14571	No change	no change	2.21702	-0.44427
ENSGALG00000007311	3.00903	5.76938	2.00604	No change	no change	-1.48174	-0.463088
ENSGALG00000030580	1.97038	3.01868	2.09399	No change	no change	-0.415419	1.72837
ENSGALG00000010083	4.71144	0	1.87234	RPS decreased	no change	1.00145	-1.08677
ENSGALG00000009586	4.75472	3.05498	0	No change	RPS decreased	1.78944	-0.0189517
ENSGALG00000052646	1.30718	1.18349	1.11027	No change	no change	-0.614335	0.0922834
ENSGALG00000049176	0.959675	0	0	No change	no change	0.159139	0.166691
ENSGALG00000024024	1.32276	0	0	No change	no change	0.0893831	2.22325
ENSGALG00000046580	2.08825	1.14326	0	No change	no change	2.31783	-2.33623
ENSGALG00000011394	3.35595	3.19523	1.09509	No change	no change	0.89093	1.24618
ENSGALG00000010010	2.10685	0	0	No change	no change	-1.27949	5.87084
ENSGALG00000016471	2.14966	0	2.15999	No change	no change	-1.97931	5.32018
ENSGALG00000037327	2.98265	0	0	No change	no change	-1.82496	1.73809
ENSGALG00000029932	2.90322	10.2542	0.652676	No change	RPS decreased	2.601	-2.11972
ENSGALG00000016448	8.3666	3.00624	2.05803	No change	no change	-5.57826	2.85785
ENSGALG00000014209	2.07447	0	0	No change	no change	0.656532	-0.291204
ENSGALG00000011623	3.79618	5.20898	5.87201	No change	no change	5.80511	-4.19223
ENSGALG00000041823	1.94564	0	0	No change	no change	0.600417	-0.0626903
ENSGALG00000033943	2.79772	0	3.82736	No change	RPS increased	0.850691	-0.845614
ENSGALG00000026864	1.07933	0	4.10999	No change	RPS increased	2.49762	0.86545
ENSGALG00000040156	4.00663	15.5737	3.03616	No change	RPS decreased	-0.982111	0.818048
ENSGALG00000048291	1.03763	7.13619	8.55956	RPS increased	no change	-3.49809	-1.24663
ENSGALG00000048869	6.17835	3.52997	6.65406	No change	no change	-7.1451	8.84769
ENSGALG00000020251	1.15931	0.992849	0.969608	No change	no change	-0.228833	0.812278
ENSGALG00000034562	1.0484	2.19329	2.07019	No change	no change	1.0125	0.325583
ENSGALG00000007728	1.03462	0	0.995724	No change	no change	-2.83398	1.90521
ENSGALG00000020449	5.91768	4.17286	4.65144	No change	no change	0.820702	-0.830071
ENSGALG00000015009	3.16758	0	0	RPS decreased	no change	-0.0352922	0.482428
ENSGALG00000010221	2.11182	8.88242	9.01065	RPS increased	no change	2.29952	0.360763
ENSGALG00000036128	10.612	9.3671	10.3273	No change	no change	0.355033	-0.834673
ENSGALG00000011677	3.29917	0.984116	0	No change	no change	-0.171693	-0.105459
ENSGALG00000031826	1.14844	0	1.00866	No change	no change	-7.02367	2.56952
ENSGALG00000003705	2.20879	0	0	No change	no change	-0.725062	1.2625
ENSGALG00000005918	4.65192	0	2.93758	RPS decreased	no change	-2.32657	0.863973
ENSGALG00000026465	1.22772	1.25238	4.70938	No change	no change	3.18662	-3.35202
ENSGALG00000041635	6.41492	2.95757	9.93575	No change	no change	-2.28495	3.37192
ENSGALG00000014675	1.76122	0	0	No change	no change	2.70193	1.13424
ENSGALG00000027231	8.07441	17.5551	3.69068	No change	RPS decreased	-4.27007	1.66495
ENSGALG00000009032	8.35111	0	0.973194	RPS decreased	no change	-6.41074	0.908395
ENSGALG00000040954	2.95995	3.19888	1.14049	No change	no change	-1.12861	0.559106
ENSGALG00000047235	3.39583	1.00388	1.09286	No change	no change	0.2814	0.482056
ENSGALG00000013616	7.19765	3.38461	4.27196	No change	no change	-0.286688	-0.319864
ENSGALG00000010412	1.03017	0	2.27091	No change	no change	3.92042	0.680347
ENSGALG00000020869	4.76346	0	0	RPS decreased	no change	-0.130303	0.111383
ENSGALG00000017019	1.99668	6.02252	7.01385	No change	no change	0.229448	0.247491
ENSGALG00000007016	8.17487	1.12466	4.44614	RPS decreased	no change	1.00757	1.10427
ENSGALG00000012317	1.03122	5.10598	1.11791	RPS increased	RPS decreased	-6.93868	4.28964
ENSGALG00000033920	2.24112	1.30035	4.75857	No change	no change	-1.48976	0.907406
ENSGALG00000014855	2.92585	8.30392	0.69651	No change	RPS decreased	3.93312	0.436928
ENSGALG00000054059	1.15429	4.00054	0	No change	RPS decreased	-7.60764	6.87714
ENSGALG00000008621	9.27921	0	0	RPS decreased	no change	0.946937	1.63316
ENSGALG00000023506	5.50312	0	4.24306	RPS decreased	RPS increased	0.253251	0.40178
ENSGALG00000010051	1.01351	1.13493	1.07962	No change	no change	-0.724182	-0.0411688
ENSGALG00000031650	2.15788	0	0	No change	no change	-2.04763	0.313318
ENSGALG00000041365	3.36804	1.10267	0	No change	no change	-2.95263	1.11942
ENSGALG00000015605	5.35945	8.06291	4.19425	No change	no change	-1.2149	1.04464
ENSGALG00000008114	3.04285	1.10901	0	No change	no change	-1.54082	-1.67937
ENSGALG00000038395	1.0943	2.96036	2.02647	No change	no change	0.217611	0.343353
ENSGALG00000007976	5.76056	12.1345	1.00566	No change	RPS decreased	-5.51039	2.13936
ENSGALG00000054523	0.999962	0	2.08202	No change	no change	-1.37185	1.10324
ENSGALG00000007590	0.957934	2.89693	0	No change	no change	0.370299	-0.142479
ENSGALG00000053657	7.11493	1.21711	3.15799	RPS decreased	no change	0.596076	-0.0528341
ENSGALG00000040498	1.17675	0	0	No change	no change	-0.889605	1.33673
ENSGALG00000016325	1.22809	5.83094	3.93038	RPS increased	no change	-5.95156	7.70429
ENSGALG00000017000	1.85254	0.937445	1.03292	No change	no change	1.32207	-0.131014
ENSGALG00000004438	4.96942	3.49936	1.48781	No change	no change	3.33476	-1.41861
ENSGALG00000015177	5.15857	1.55524	4.14586	No change	no change	1.52197	0.198288
ENSGALG00000008861	2.23694	0	2.37848	No change	no change	-1.23889	-1.28491
ENSGALG00000039920	1.89565	2.0295	0.999386	No change	no change	-0.86669	1.13658
ENSGALG00000012424	5.85166	0.979572	5.59063	RPS decreased	RPS increased	-0.321084	0.766922
ENSGALG00000009689	3.17098	0	0.974772	RPS decreased	no change	-1.52706	4.3773
ENSGALG00000032997	2.01252	0	2.7824	No change	no change	-7.84798	6.49005
ENSGALG00000010493	2.4721	0	0	No change	no change	0.436678	0.18395
ENSGALG00000053399	9.21773	3.15884	2.08822	No change	no change	-0.236735	-0.246038
ENSGALG00000008445	19.914	5.70723	3.48385	No change	no change	2.19513	-2.43207
ENSGALG00000011369	3.33011	1.10123	0	No change	no change	-7.26034	3.17124
ENSGALG00000012592	1.61393	2.96768	2.02001	No change	no change	-0.961662	-0.254823
ENSGALG00000014729	1.49634	4.47552	0.823202	No change	RPS decreased	-4.76344	1.35599
ENSGALG00000009282	3.80009	0	2.94202	RPS decreased	no change	1.63918	-0.483845
ENSGALG00000010902	8.54461	0	0	RPS decreased	no change	-1.78422	2.38295
ENSGALG00000032087	3.26928	7.64346	0	No change	RPS decreased	-2.68633	-1.31942
ENSGALG00000010234	5.49005	0	5.61771	RPS decreased	RPS increased	-0.644551	-1.18846
ENSGALG00000010357	9.41218	0	1.14827	RPS decreased	no change	0.431024	2.75418
ENSGALG00000019976	2.26221	2.35243	1.07107	No change	no change	-0.235338	0.847488
ENSGALG00000053595	4.18685	5.68762	1.93984	No change	no change	-0.843194	0.693828
ENSGALG00000012791	5.25495	0.960569	0	RPS decreased	no change	-1.48756	0.630659
ENSGALG00000037112	3.4146	0	2.18849	RPS decreased	no change	-1.04745	-0.620997
ENSGALG00000031062	2.91788	0	4.8865	No change	RPS increased	1.27277	0.0860788
ENSGALG00000017004	3.85675	1.92838	4.04075	No change	no change	1.18626	-0.600732
[truncated: 7,176 more rows]

## Sheet: Fig 6c
		RPS			Z-score of RPS			Enhancer_annotation
Ensembl gene ID	cluster (K=6)	SWF RPS	F1 RPS	POF RPS	SWF RPS	F1 RPS	POF RPS	SWF Etype	F1 Etype	POF Etype		Cluster_1	SWF	F1	POF		Cluster_1&2	SWF	F1	POF
ENSGALG00000001021	1	3.21547	0	2.19	0.860666	-1.097	0.236331	RE	NoE	PE		NoE	0	542	340		NoE	0	638	430
ENSGALG00000001036	1	4.2339	0	0	1.1547	-0.57735	-0.57735	RE	NoE	NoE		PE	43	39	124		PE	52	81	179
ENSGALG00000001115	1	3.42137	0	0	1.1547	-0.57735	-0.57735	RE	NoE	NoE		RE	407	57	158		RE	547	122	235
ENSGALG00000001470	1	7.19482	0	0	1.1547	-0.57735	-0.57735	SE	NoE	NoE		SE	216	28	44		SE	306	64	61
ENSGALG00000001489	1	3.51315	0	1.08548	1.10089	-0.852167	-0.248719	RE	NoE	RE
ENSGALG00000001559	1	6.52338	0	0	1.1547	-0.57735	-0.57735	SE	NoE	NoE		Cluster_2	SWF	F1	POF		Cluster_3&4	SWF	F1	POF
ENSGALG00000001572	1	6.52338	0	0	1.1547	-0.57735	-0.57735	SE	NoE	NoE		NoE	0	96	90		NoE	537	0	490
ENSGALG00000001586	1	4.22847	0	0	1.1547	-0.57735	-0.57735	SE	NoE	NoE		PE	9	42	55		PE	157	158	274
ENSGALG00000001664	1	3.49463	0	0	1.1547	-0.57735	-0.57735	SE	NoE	NoE		RE	140	65	77		RE	339	552	268
ENSGALG00000001823	1	3.4218	0	0	1.1547	-0.57735	-0.57735	RE	NoE	NoE		SE	90	36	17		SE	117	440	118
ENSGALG00000001995	1	3.24617	0	0	1.1547	-0.57735	-0.57735	RE	NoE	NoE
ENSGALG00000002150	1	4.34424	0	0	1.1547	-0.57735	-0.57735	SE	NoE	NoE		Cluster_3	SWF	F1	POF		Cluster_5&6	SWF	F1	POF
ENSGALG00000002232	1	3.69449	0	1.16618	1.09829	-0.857882	-0.240408	RE	NoE	PE		NoE	487	0	439		NoE	231	404	0
ENSGALG00000002922	1	4.51791	0	1.81732	1.05845	-0.928933	-0.129514	SE	NoE	RE		PE	130	142	219		PE	88	78	133
ENSGALG00000003053	1	5.26823	0	0	1.1547	-0.57735	-0.57735	RE	NoE	NoE		RE	226	450	189		RE	177	89	341
ENSGALG00000003136	1	3.2307	0	0	1.1547	-0.57735	-0.57735	RE	NoE	NoE		SE	83	334	79		SE	108	33	130
ENSGALG00000003148	1	3.05472	0	0	1.1547	-0.57735	-0.57735	RE	NoE	NoE
ENSGALG00000003324	1	4.47136	0	0	1.1547	-0.57735	-0.57735	RE	NoE	NoE		Cluster_4	SWF	F1	POF
ENSGALG00000003329	1	5.73548	0	0	1.1547	-0.57735	-0.57735	RE	NoE	NoE		NoE	50	0	51
ENSGALG00000003429	1	3.26092	0	0	1.1547	-0.57735	-0.57735	SE	NoE	NoE		PE	27	16	55
ENSGALG00000003505	1	3.31711	0	0	1.1547	-0.57735	-0.57735	RE	NoE	NoE		RE	113	102	79
ENSGALG00000003645	1	3.52439	0	2.6107	0.808825	-1.1181	0.309277	SE	NoE	RE		SE	34	106	39
ENSGALG00000003789	1	3.75799	0	0	1.1547	-0.57735	-0.57735	SE	NoE	NoE
ENSGALG00000003862	1	6.42838	0	0	1.1547	-0.57735	-0.57735	RE	NoE	NoE		Cluster_5	SWF	F1	POF
ENSGALG00000003875	1	3.59625	0	0	1.1547	-0.57735	-0.57735	RE	NoE	NoE		NoE	219	383	0
ENSGALG00000003885	1	5.16121	0	0	1.1547	-0.57735	-0.57735	RE	NoE	NoE		PE	77	64	125
ENSGALG00000003893	1	3.11491	0	0	1.1547	-0.57735	-0.57735	RE	NoE	NoE		RE	151	66	302
ENSGALG00000003924	1	3.11491	0	0	1.1547	-0.57735	-0.57735	RE	NoE	NoE		SE	87	21	107
ENSGALG00000003933	1	4.19166	0	0	1.1547	-0.57735	-0.57735	SE	NoE	NoE
ENSGALG00000003980	1	3.00225	0	0	1.1547	-0.57735	-0.57735	RE	NoE	NoE		Cluster_6	SWF	F1	POF
ENSGALG00000004017	1	3.11444	0	0	1.1547	-0.57735	-0.57735	RE	NoE	NoE		NoE	12	21	0
ENSGALG00000004045	1	4.19421	0	0	1.1547	-0.57735	-0.57735	SE	NoE	NoE		PE	11	14	8
ENSGALG00000004085	1	3.69624	0	0	1.1547	-0.57735	-0.57735	RE	NoE	NoE		RE	26	23	39
ENSGALG00000004096	1	3.5247	0	0	1.1547	-0.57735	-0.57735	RE	NoE	NoE		SE	21	12	23
ENSGALG00000004140	1	4.59143	0	0	1.1547	-0.57735	-0.57735	SE	NoE	NoE
ENSGALG00000004195	1	3.45303	0	3.24627	0.629906	-1.15305	0.523148	SE	NoE	SE
ENSGALG00000004198	1	3.45303	0	3.24627	0.629906	-1.15305	0.523148	SE	NoE	SE
ENSGALG00000004270	1	3.34639	0	0	1.1547	-0.57735	-0.57735	RE	NoE	NoE
ENSGALG00000004288	1	4.76102	0	0	1.1547	-0.57735	-0.57735	RE	NoE	NoE
ENSGALG00000004304	1	3.22234	0	0	1.1547	-0.57735	-0.57735	RE	NoE	NoE
ENSGALG00000004311	1	6.05992	1.35356	0	1.12826	-0.35136	-0.776901	PE	PE	NoE
ENSGALG00000004341	1	3.11816	0	0	1.1547	-0.57735	-0.57735	SE	NoE	NoE
ENSGALG00000004483	1	5.18939	1.22065	0	1.12511	-0.337612	-0.787496	PE	PE	NoE
ENSGALG00000004496	1	6.37507	0	0.983011	1.1428	-0.714602	-0.428198	SE	NoE	RE
ENSGALG00000004526	1	3.90361	0	0	1.1547	-0.57735	-0.57735	RE	NoE	NoE
ENSGALG00000004534	1	4.97662	1.03928	0	1.13185	-0.367982	-0.763871	SE	SE	NoE
ENSGALG00000004581	1	6.72193	0	1.07463	1.14185	-0.719726	-0.422119	SE	NoE	SE
ENSGALG00000004594	1	4.9877	0	3.08276	0.91284	-1.06883	0.155987	SE	NoE	SE
ENSGALG00000004700	1	3.96926	0	0	1.1547	-0.57735	-0.57735	RE	NoE	NoE
ENSGALG00000004728	1	3.34753	0	0	1.1547	-0.57735	-0.57735	RE	NoE	NoE
ENSGALG00000004825	1	4.3645	0	3.15117	0.825316	-1.11204	0.286728	SE	NoE	SE
ENSGALG00000004897	1	6.16719	0	2.08601	1.089	-0.876995	-0.212009	RE	NoE	RE
ENSGALG00000004936	1	6.23287	1.07648	3.26249	1.04668	-0.945656	-0.10102	SE	RE	SE
ENSGALG00000005002	1	3.34621	0	0	1.1547	-0.57735	-0.57735	RE	NoE	NoE
ENSGALG00000005080	1	3.93176	0	3.27996	0.725065	-1.14081	0.415742	RE	NoE	PE
ENSGALG00000005105	1	3.93176	0	3.27996	0.725065	-1.14081	0.415742	RE	NoE	PE
ENSGALG00000005203	1	3.94209	0	2.00528	0.99416	-1.00574	0.0115804	RE	NoE	PE
ENSGALG00000005248	1	3.78607	0	1.07106	1.11038	-0.829592	-0.280785	PE	NoE	PE
ENSGALG00000005277	1	3.90162	0	0	1.1547	-0.57735	-0.57735	RE	NoE	NoE
ENSGALG00000005280	1	3.90162	0	0	1.1547	-0.57735	-0.57735	RE	NoE	NoE
ENSGALG00000005340	1	3.84321	0	0	1.1547	-0.57735	-0.57735	RE	NoE	NoE
ENSGALG00000005383	1	4.69245	0	4.07141	0.694875	-1.1461	0.451224	SE	NoE	SE
ENSGALG00000005407	1	5.01281	0	3.88813	0.777794	-1.128	0.350209	RE	NoE	RE
ENSGALG00000005418	1	4.87542	0	1.09699	1.12784	-0.77837	-0.349466	RE	NoE	RE
ENSGALG00000005493	1	5.50656	1.03487	0	1.13651	-0.391448	-0.745061	SE	SE	NoE
ENSGALG00000005509	1	4.13394	0	0	1.1547	-0.57735	-0.57735	RE	NoE	NoE
ENSGALG00000005535	1	6.20275	1.08352	1.15979	1.1546	-0.590301	-0.564302	SE	RE	RE
ENSGALG00000005552	1	6.95923	0	0	1.1547	-0.57735	-0.57735	RE	NoE	NoE
ENSGALG00000005580	1	4.22363	0	2.98138	0.839354	-1.10642	0.267064	RE	NoE	RE
ENSGALG00000005583	1	4.22363	0	2.98138	0.839354	-1.10642	0.267064	RE	NoE	RE
ENSGALG00000005637	1	4.2007	0	1.13206	1.11486	-0.817854	-0.297002	SE	NoE	PE
ENSGALG00000005638	1	5.86823	1.03714	0	1.13876	-0.403802	-0.734959	SE	SE	NoE
ENSGALG00000005721	1	5.61815	0	2.24704	1.05965	-0.927142	-0.132505	SE	NoE	SE
ENSGALG00000005725	1	5.50978	0.996336	3.33945	0.986999	-1.01251	0.0255146	SE	RE	SE
ENSGALG00000005769	1	3.19269	0	1.07178	1.09009	-0.87486	-0.215231	SE	NoE	PE
ENSGALG00000005815	1	3.32742	0	1.11908	1.08982	-0.875384	-0.214441	SE	NoE	RE
ENSGALG00000005867	1	5.22716	1.24305	0	1.12439	-0.334593	-0.789801	RE	PE	NoE
ENSGALG00000005918	1	4.65192	0	2.93758	0.902013	-1.07533	0.173316	RE	NoE	RE
ENSGALG00000005953	1	5.02373	0	0.997782	1.1342	-0.754681	-0.379523	RE	NoE	RE
ENSGALG00000005959	1	5.02373	0	0.997782	1.1342	-0.754681	-0.379523	RE	NoE	RE
ENSGALG00000005961	1	4.66456	0	3.06596	0.880733	-1.08708	0.206343	SE	NoE	SE
ENSGALG00000005985	1	3.13455	0	0	1.1547	-0.57735	-0.57735	RE	NoE	NoE
ENSGALG00000006008	1	4.29968	0	1.28641	1.10457	-0.843739	-0.26083	RE	NoE	PE
ENSGALG00000006010	1	3.89977	0	1.28641	1.09254	-0.869951	-0.222587	RE	NoE	PE
ENSGALG00000006027	1	5.71265	0	0	1.1547	-0.57735	-0.57735	RE	NoE	NoE
ENSGALG00000006031	1	6.41647	0	1.11713	1.13927	-0.732582	-0.406686	RE	NoE	PE
ENSGALG00000006096	1	3.13873	3.04579	0	0.603175	0.551134	-1.15431	RE	SE	NoE
ENSGALG00000006119	1	4.08664	0	0	1.1547	-0.57735	-0.57735	RE	NoE	NoE
ENSGALG00000006137	1	3.14249	0	0	1.1547	-0.57735	-0.57735	SE	NoE	NoE
ENSGALG00000006143	1	3.8701	0	0	1.1547	-0.57735	-0.57735	SE	NoE	NoE
ENSGALG00000006149	1	3.8701	0	0	1.1547	-0.57735	-0.57735	SE	NoE	NoE
ENSGALG00000006225	1	4.08664	0	0	1.1547	-0.57735	-0.57735	RE	NoE	NoE
ENSGALG00000006305	1	5.07303	0	1.07424	1.13115	-0.766496	-0.364658	RE	NoE	SE
ENSGALG00000006343	1	4.74531	1.12998	0	1.12431	-0.33422	-0.790085	RE	RE	NoE
ENSGALG00000006351	1	3.35951	0	2.28622	0.861142	-1.09677	0.235632	RE	NoE	RE
ENSGALG00000006378	1	6.05975	0	1.03147	1.14	-0.729073	-0.410925	RE	NoE	RE
ENSGALG00000006395	1	4.08878	0	0	1.1547	-0.57735	-0.57735	SE	NoE	NoE
ENSGALG00000006445	1	4.00593	0	1.13425	1.11029	-0.829808	-0.280484	RE	NoE	PE
ENSGALG00000006460	1	3.62509	0	1.1521	1.09744	-0.859723	-0.237714	RE	NoE	SE
ENSGALG00000006482	1	3.86845	0	0	1.1547	-0.57735	-0.57735	RE	NoE	NoE
ENSGALG00000006488	1	3.97207	0	3.06642	0.781053	-1.12705	0.345997	RE	NoE	SE
ENSGALG00000006505	1	5.13482	0	0	1.1547	-0.57735	-0.57735	RE	NoE	NoE
ENSGALG00000006511	1	4.0547	0	0	1.1547	-0.57735	-0.57735	RE	NoE	NoE
ENSGALG00000006516	1	4.99427	1.13135	0	1.12744	-0.347703	-0.779734	RE	RE	NoE
ENSGALG00000006530	1	4.70277	1.11093	0.994164	1.15426	-0.549437	-0.604821	SE	SE	RE
ENSGALG00000006622	1	5.39312	0	0	1.1547	-0.57735	-0.57735	RE	NoE	NoE
ENSGALG00000006887	1	3.95155	0	1.0736	1.11414	-0.819784	-0.294356	RE	NoE	PE
ENSGALG00000006910	1	3.36495	0	0	1.1547	-0.57735	-0.57735	SE	NoE	NoE
ENSGALG00000006963	1	3.54198	0	0	1.1547	-0.57735	-0.57735	SE	NoE	NoE
ENSGALG00000007022	1	3.97708	0	0	1.1547	-0.57735	-0.57735	SE	NoE	NoE
ENSGALG00000007095	1	5.27167	1.00084	2.29012	1.10357	-0.846062	-0.257509	RE	RE	RE
ENSGALG00000007098	1	3.07664	0	1.13248	1.07554	-0.901661	-0.173874	RE	NoE	PE
ENSGALG00000007170	1	3.06216	0	0	1.1547	-0.57735	-0.57735	RE	NoE	NoE
ENSGALG00000007222	1	6.2596	1.01511	0	1.14145	-0.419642	-0.721804	RE	RE	NoE
ENSGALG00000007419	1	4.02107	3.13193	0	0.774892	0.353942	-1.12883	SE	RE	NoE
ENSGALG00000007479	1	3.04921	0	0	1.1547	-0.57735	-0.57735	SE	NoE	NoE
ENSGALG00000007511	1	3.16827	0	0	1.1547	-0.57735	-0.57735	RE	NoE	NoE
ENSGALG00000007515	1	4.29816	0	0	1.1547	-0.57735	-0.57735	SE	NoE	NoE
ENSGALG00000007572	1	4.2635	0	0	1.1547	-0.57735	-0.57735	SE	NoE	NoE
ENSGALG00000007592	1	4.20976	1.04174	2.22965	1.07224	-0.907239	-0.164998	SE	SE	SE
ENSGALG00000007595	1	4.9316	1.08687	1.26656	1.15371	-0.618264	-0.535446	SE	SE	RE
ENSGALG00000007606	1	4.13096	0	0	1.1547	-0.57735	-0.57735	SE	NoE	NoE
ENSGALG00000007611	1	4.04803	0	1.09439	1.11458	-0.818608	-0.295969	SE	NoE	RE
ENSGALG00000007641	1	4.78303	0	1.15859	1.12315	-0.793739	-0.329412	SE	NoE	SE
ENSGALG00000007642	1	5.6117	0	0	1.1547	-0.57735	-0.57735	RE	NoE	NoE
ENSGALG00000007645	1	3.31314	0	2.15283	0.886973	-1.08377	0.196794	SE	NoE	SE
ENSGALG00000007651	1	4.03173	0	0	1.1547	-0.57735	-0.57735	RE	NoE	NoE
ENSGALG00000007680	1	5.38323	0	0	1.1547	-0.57735	-0.57735	RE	NoE	NoE
ENSGALG00000007759	1	6.03927	0	0	1.1547	-0.57735	-0.57735	SE	NoE	NoE
ENSGALG00000007820	1	4.27238	0	1.14535	1.11531	-0.816614	-0.298698	RE	NoE	RE
ENSGALG00000007887	1	4.15688	0	1.19292	1.10896	-0.833148	-0.275813	RE	NoE	RE
ENSGALG00000007936	1	5.93996	0	0	1.1547	-0.57735	-0.57735	RE	NoE	NoE
ENSGALG00000007970	1	4.03034	0	1.13184	1.11108	-0.827789	-0.283295	RE	NoE	RE
ENSGALG00000007980	1	3.45466	0	3.27134	0.623863	-1.15342	0.529553	RE	NoE	RE
ENSGALG00000007981	1	3.15588	0	1.11	1.08309	-0.888224	-0.194867	SE	NoE	PE
ENSGALG00000008007	1	4.18066	0	0	1.1547	-0.57735	-0.57735	SE	NoE	NoE
ENSGALG00000008015	1	3.36083	0	2.33579	0.848748	-1.1024	0.253653	SE	NoE	RE
ENSGALG00000008038	1	3.95558	0	0	1.1547	-0.57735	-0.57735	SE	NoE	NoE
ENSGALG00000008094	1	4.93543	0	0	1.1547	-0.57735	-0.57735	RE	NoE	NoE
ENSGALG00000008124	1	3.09959	0	1.07443	1.08535	-0.884003	-0.201352	RE	NoE	PE
ENSGALG00000008128	1	3.26865	0	0	1.1547	-0.57735	-0.57735	SE	NoE	NoE
ENSGALG00000008136	1	3.98525	0	0	1.1547	-0.57735	-0.57735	RE	NoE	NoE
ENSGALG00000008152	1	3.98949	0	0	1.1547	-0.57735	-0.57735	RE	NoE	NoE
ENSGALG00000008175	1	4.41155	0	2.13718	1.0102	-0.989474	-0.0207296	RE	NoE	PE
ENSGALG00000008185	1	3.14353	0	0	1.1547	-0.57735	-0.57735	RE	NoE	NoE
ENSGALG00000008220	1	6.41371	0	0	1.1547	-0.57735	-0.57735	RE	NoE	NoE
ENSGALG00000008228	1	4.2257	0	0	1.1547	-0.57735	-0.57735	RE	NoE	NoE
ENSGALG00000008240	1	6.75159	0	0	1.1547	-0.57735	-0.57735	RE	NoE	NoE
ENSGALG00000008280	1	5.3285	0	0	1.1547	-0.57735	-0.57735	RE	NoE	NoE
ENSGALG00000008285	1	3.0519	0	0	1.1547	-0.57735	-0.57735	RE	NoE	NoE
ENSGALG00000008330	1	3.20562	0	0	1.1547	-0.57735	-0.57735	RE	NoE	NoE
ENSGALG00000008335	1	3.20562	0	0	1.1547	-0.57735	-0.57735	RE	NoE	NoE
ENSGALG00000008346	1	4.17151	0	0	1.1547	-0.57735	-0.57735	RE	NoE	NoE
ENSGALG00000008355	1	5.55462	0	0	1.1547	-0.57735	-0.57735	RE	NoE	NoE
ENSGALG00000008359	1	5.36625	0	1.26858	1.12478	-0.788547	-0.336236	SE	NoE	RE
ENSGALG00000008373	1	5.2223	0	0	1.1547	-0.57735	-0.57735	RE	NoE	NoE
ENSGALG00000008428	1	3.01359	0	0	1.1547	-0.57735	-0.57735	RE	NoE	NoE
ENSGALG00000008429	1	3.66325	0	2.51569	0.855838	-1.09923	0.24339	RE	NoE	RE
ENSGALG00000008466	1	3.38707	0	0	1.1547	-0.57735	-0.57735	RE	NoE	NoE
ENSGALG00000008469	1	3.17316	0	0.918128	1.10813	-0.835207	-0.272919	SE	NoE	PE
ENSGALG00000008470	1	3.12533	0	0	1.1547	-0.57735	-0.57735	RE	NoE	NoE
ENSGALG00000008474	1	3.12533	0	0	1.1547	-0.57735	-0.57735	RE	NoE	NoE
ENSGALG00000008485	1	5.89556	0	0	1.1547	-0.57735	-0.57735	SE	NoE	NoE
ENSGALG00000008490	1	4.535	0	1.04588	1.12635	-0.783394	-0.342959	SE	NoE	RE
ENSGALG00000008493	1	5.89556	0	0	1.1547	-0.57735	-0.57735	SE	NoE	NoE
ENSGALG00000008496	1	4.71024	1.02781	1.02814	1.1547	-0.577426	-0.577274	RE	SE	RE
ENSGALG00000008504	1	5.81758	0	3.2829	0.954501	-1.04001	0.0855075	RE	NoE	RE
ENSGALG00000008529	1	6.07373	0	0	1.1547	-0.57735	-0.57735	SE	NoE	NoE
ENSGALG00000008530	1	6.60969	0	1.13321	1.13977	-0.730183	-0.409585	SE	NoE	RE
ENSGALG00000008532	1	6.02054	0	1.14711	1.13596	-0.747402	-0.38856	SE	NoE	SE
ENSGALG00000008553	1	3.78948	0	0.921056	1.12291	-0.794474	-0.328441	RE	NoE	RE
ENSGALG00000008557	1	5.0375	0.976553	0	1.13525	-0.384852	-0.750398	PE	RE	NoE
ENSGALG00000008563	1	4.32436	0	1.09189	1.12015	-0.802855	-0.317299	RE	NoE	RE
ENSGALG00000008564	1	5.0375	0.976553	0	1.13525	-0.384852	-0.750398	PE	RE	NoE
ENSGALG00000008572	1	4.18253	0.975676	1.0511	1.15446	-0.597835	-0.556621	RE	RE	RE
ENSGALG00000008582	1	7.26068	0	0	1.1547	-0.57735	-0.57735	RE	NoE	NoE
ENSGALG00000008589	1	3.09396	0	0	1.1547	-0.57735	-0.57735	RE	NoE	NoE
ENSGALG00000008608	1	4.16816	0	0	1.1547	-0.57735	-0.57735	SE	NoE	NoE
ENSGALG00000008645	1	3.16187	0	2.10769	0.872931	-1.09106	0.218129	RE	NoE	RE
ENSGALG00000008656	1	3.00277	0	0	1.1547	-0.57735	-0.57735	PE	NoE	NoE
ENSGALG00000008658	1	3.24037	0	1.06082	1.09357	-0.867846	-0.225723	RE	NoE	RE
ENSGALG00000008661	1	4.10945	0	2.24053	0.968538	-1.02874	0.0602032	RE	NoE	RE
ENSGALG00000008663	1	4.50676	0	0.986858	1.12938	-0.77297	-0.356407	RE	NoE	PE
ENSGALG00000008670	1	4.99881	0	1.95488	1.06424	-0.920129	-0.144107	RE	NoE	RE
ENSGALG00000008691	1	5.75692	0	0	1.1547	-0.57735	-0.57735	SE	NoE	NoE
ENSGALG00000008698	1	5.75692	0	0	1.1547	-0.57735	-0.57735	SE	NoE	NoE
ENSGALG00000008738	1	3.2236	0	0	1.1547	-0.57735	-0.57735	RE	NoE	NoE
ENSGALG00000008749	1	5.41882	0	0	1.1547	-0.57735	-0.57735	SE	NoE	NoE
ENSGALG00000008750	1	3.33296	0	1.12561	1.08923	-0.876559	-0.212669	SE	NoE	RE
ENSGALG00000008796	1	3.00866	0	1.06903	1.08147	-0.891194	-0.190272	RE	NoE	PE
ENSGALG00000008810	1	4.54233	1.10007	1.05803	1.15464	-0.566806	-0.58783	RE	RE	RE
ENSGALG00000008811	1	6.58551	0	2.10204	1.09689	-0.860899	-0.235989	SE	NoE	RE
ENSGALG00000008812	1	6.79006	1.12309	0	1.14087	-0.41615	-0.724724	RE	RE	NoE
ENSGALG00000008836	1	4.18524	0	0	1.1547	-0.57735	-0.57735	RE	NoE	NoE
ENSGALG00000008860	1	5.34544	1.02229	0	1.13581	-0.387766	-0.748045	RE	RE	NoE
ENSGALG00000008862	1	3.26059	0	0	1.1547	-0.57735	-0.57735	RE	NoE	NoE
ENSGALG00000008873	1	4.61832	0	3.48056	0.797408	-1.12196	0.324557	SE	NoE	RE
ENSGALG00000008883	1	6.48137	1.09935	1.15497	1.15465	-0.586322	-0.568332	RE	RE	PE
ENSGALG00000008885	1	7.04828	0	0	1.1547	-0.57735	-0.57735	RE	NoE	NoE
ENSGALG00000008901	1	4.14026	0	0	1.1547	-0.57735	-0.57735	RE	NoE	NoE
ENSGALG00000008911	1	5.89056	0	1.09015	1.1371	-0.742474	-0.394628	SE	NoE	RE
ENSGALG00000008950	1	4.19316	0	2.87156	0.857477	-1.09848	0.241	RE	NoE	PE
ENSGALG00000008975	1	4.08631	0	2.25871	0.963048	-1.03325	0.0702036	RE	NoE	RE
ENSGALG00000008985	1	3.9438	0	2.13247	0.971783	-1.02601	0.0542274	RE	NoE	RE
ENSGALG00000009002	1	3.22195	0	1.22736	1.06932	-0.912046	-0.157271	RE	NoE	PE
ENSGALG00000009012	1	3.11939	0	0	1.1547	-0.57735	-0.57735	RE	NoE	NoE
ENSGALG00000009021	1	3.08732	0	2.97327	0.609621	-1.15409	0.544467	RE	NoE	PE
ENSGALG00000009027	1	5.07883	0	0.954369	1.13651	-0.745039	-0.391475	SE	NoE	SE
ENSGALG00000009035	1	4.22043	0	0	1.1547	-0.57735	-0.57735	RE	NoE	NoE
ENSGALG00000009040	1	4.30926	0	0	1.1547	-0.57735	-0.57735	SE	NoE	NoE
ENSGALG00000009070	1	4.93543	0	0	1.1547	-0.57735	-0.57735	RE	NoE	NoE
ENSGALG00000009082	1	7.1082	0	1.02805	1.14432	-0.70596	-0.438357	SE	NoE	PE
ENSGALG00000009091	1	3.13159	0	0	1.1547	-0.57735	-0.57735	RE	NoE	NoE
ENSGALG00000009134	1	6.44748	0	3.91062	0.922027	-1.06301	0.140984	PE	NoE	PE
ENSGALG00000009172	1	3.96444	0	0	1.1547	-0.57735	-0.57735	SE	NoE	NoE
ENSGALG00000009173	1	3.29943	0	0	1.1547	-0.57735	-0.57735	RE	NoE	NoE
ENSGALG00000009224	1	7.0923	0	0	1.1547	-0.57735	-0.57735	RE	NoE	NoE
ENSGALG00000009240	1	5.11135	0	0	1.1547	-0.57735	-0.57735	SE	NoE	NoE
ENSGALG00000009264	1	4.15313	0	0	1.1547	-0.57735	-0.57735	PE	NoE	NoE
ENSGALG00000009282	1	3.80009	0	2.94202	0.779085	-1.12763	0.348543	RE	NoE	RE
ENSGALG00000009293	1	5.83194	0	0	1.1547	-0.57735	-0.57735	RE	NoE	NoE
ENSGALG00000009305	1	5.72118	0	2.12797	1.07369	-0.904794	-0.168901	SE	NoE	RE
ENSGALG00000009314	1	4.47888	0	1.15805	1.11831	-0.808216	-0.310098	RE	NoE	PE
ENSGALG00000009400	1	3.06926	0	1.98261	0.890142	-1.08204	0.191903	SE	NoE	RE
ENSGALG00000009402	1	6.36913	0	0	1.1547	-0.57735	-0.57735	RE	NoE	NoE
ENSGALG00000009409	1	6.39756	0	0	1.1547	-0.57735	-0.57735	RE	NoE	NoE
ENSGALG00000009415	1	4.66066	1.00065	3.03414	0.960958	-1.03493	0.0739749	SE	PE	RE
ENSGALG00000009441	1	3.50939	0	2.2407	0.896286	-1.07862	0.182335	RE	NoE	RE
ENSGALG00000009485	1	3.81763	0	0	1.1547	-0.57735	-0.57735	RE	NoE	NoE
ENSGALG00000009553	1	4.05502	0	3.30661	0.742021	-1.1372	0.395184	SE	NoE	RE
ENSGALG00000009559	1	4.05502	0	3.30661	0.742021	-1.1372	0.395184	SE	NoE	RE
ENSGALG00000009577	1	4.75472	3.05498	0	0.892979	0.187499	-1.08048	RE	SE	NoE
ENSGALG00000009586	1	4.75472	3.05498	0	0.892979	0.187499	-1.08048	RE	SE	NoE
ENSGALG00000009594	1	4.01839	0	0	1.1547	-0.57735	-0.57735	RE	NoE	NoE
ENSGALG00000009628	1	4.11213	0	1.08107	1.11696	-0.812047	-0.304915	SE	NoE	RE
ENSGALG00000009633	1	3.71054	0	2.84031	0.78688	-1.1253	0.338418	PE	NoE	PE
ENSGALG00000009651	1	3.06318	0	2.07572	0.863595	-1.09561	0.232019	RE	NoE	RE
ENSGALG00000009669	1	3.96862	0	2.27861	0.947096	-1.04561	0.0985158	RE	NoE	PE
ENSGALG00000009676	1	6.98479	0	0	1.1547	-0.57735	-0.57735	RE	NoE	NoE
ENSGALG00000009677	1	3.36999	0	0	1.1547	-0.57735	-0.57735	RE	NoE	NoE
ENSGALG00000009689	1	3.17098	0	0.974772	1.10149	-0.850817	-0.250671	RE	NoE	PE
ENSGALG00000009699	1	4.11476	0	2.24102	0.968961	-1.02839	0.0594278	RE	NoE	RE
ENSGALG00000009805	1	3.01827	0	1.88825	0.906773	-1.07252	0.165744	RE	NoE	RE
ENSGALG00000009828	1	5.23243	1.03989	1.09837	1.15462	-0.58947	-0.565145	RE	RE	RE
ENSGALG00000009839	1	4.43244	0	0	1.1547	-0.57735	-0.57735	RE	NoE	NoE
ENSGALG00000009841	1	3.03576	0	0	1.1547	-0.57735	-0.57735	RE	NoE	NoE
ENSGALG00000009846	1	3.93537	0	0	1.1547	-0.57735	-0.57735	RE	NoE	NoE
ENSGALG00000009848	1	3.60685	0	2.15119	0.929975	-1.05774	0.127769	RE	NoE	PE
ENSGALG00000009850	1	4.99958	0	3.81573	0.788895	-1.12468	0.335781	PE	NoE	PE
ENSGALG00000009895	1	4.15241	0	1.00373	1.12329	-0.793287	-0.330008	RE	NoE	PE
ENSGALG00000009901	1	6.16239	0.957746	1.01761	1.15464	-0.58734	-0.567302	RE	RE	PE
ENSGALG00000009907	1	3.99676	0	0	1.1547	-0.57735	-0.57735	PE	NoE	NoE
ENSGALG00000009946	1	3.80783	0	2.0732	0.969085	-1.02828	0.0591999	RE	NoE	RE
ENSGALG00000009967	1	5.40852	0	0	1.1547	-0.57735	-0.57735	RE	NoE	NoE
ENSGALG00000009971	1	3.9514	0	0	1.1547	-0.57735	-0.57735	SE	NoE	NoE
ENSGALG00000009973	1	3.08179	0	1.01733	1.09244	-0.870154	-0.222284	RE	NoE	PE
ENSGALG00000010027	1	3.80259	0	2.77923	0.817528	-1.11498	0.297448	RE	NoE	RE
ENSGALG00000010044	1	4.8427	3.84536	0	0.761278	0.371253	-1.13253	SE	RE	NoE
ENSGALG00000010050	1	3.23271	0	2.02863	0.905216	-1.07344	0.168229	PE	NoE	PE
ENSGALG00000010055	1	3.93374	0	0	1.1547	-0.57735	-0.57735	RE	NoE	NoE
ENSGALG00000010083	1	4.71144	0	1.87234	1.06098	-0.925132	-0.135846	RE	NoE	SE
ENSGALG00000010084	1	3.44245	0	1.19526	1.0851	-0.884481	-0.200621	PE	NoE	RE
ENSGALG00000010109	1	3.97466	0	3.02251	0.791359	-1.12391	0.332547	RE	NoE	PE
ENSGALG00000010110	1	3.74057	0	0	1.1547	-0.57735	-0.57735	RE	NoE	NoE
ENSGALG00000010127	1	5.16967	1.12721	0	1.12961	-0.357473	-0.772137	RE	PE	NoE
ENSGALG00000010136	1	5.91689	0	4.16585	0.84093	-1.10576	0.264829	RE	NoE	RE
ENSGALG00000010174	1	6.57573	0	0	1.1547	-0.57735	-0.57735	SE	NoE	NoE
ENSGALG00000010180	1	3.21241	0	0.678809	1.13126	-0.766094	-0.365167	PE	NoE	PE
ENSGALG00000010187	1	4.24645	0	2.03362	1.01377	-0.98564	-0.0281258	PE	NoE	PE
ENSGALG00000010195	1	3.81412	0	2.0668	0.970944	-1.02672	0.0557768	RE	NoE	PE
ENSGALG00000010256	1	3.46657	0	2.10394	0.921719	-1.06321	0.141491	RE	NoE	RE
ENSGALG00000010303	1	4.23699	0	1.14489	1.11462	-0.818488	-0.296134	SE	NoE	RE
ENSGALG00000010315	1	4.16794	0	0.971498	1.12569	-0.785593	-0.340096	SE	NoE	RE
ENSGALG00000010320	1	5.09309	4.28838	0	0.718039	0.424124	-1.14216	RE	PE	NoE
ENSGALG00000010347	1	3.98431	0	0.989189	1.12141	-0.799107	-0.322299	SE	NoE	SE
ENSGALG00000010352	1	3.46853	0	0	1.1547	-0.57735	-0.57735	SE	NoE	NoE
ENSGALG00000010363	1	3.86178	0	1.04813	1.11423	-0.819539	-0.294693	RE	NoE	RE
ENSGALG00000010526	1	5.67296	0.988943	0	1.13923	-0.406443	-0.732782	RE	PE	NoE
ENSGALG00000010539	1	4.4906	0	3.37883	0.798492	-1.12161	0.323117	RE	NoE	SE
ENSGALG00000010575	1	4.62321	0	1.88855	1.05513	-0.933796	-0.121335	RE	NoE	RE
ENSGALG00000010641	1	3.23898	0	2.11052	0.88547	-1.08457	0.199104	RE	NoE	PE
ENSGALG00000010643	1	3.11955	0	0	1.1547	-0.57735	-0.57735	RE	NoE	NoE
ENSGALG00000010647	1	4.99186	4.06353	1.00031	0.785134	0.340695	-1.12583	RE	PE	RE
ENSGALG00000010652	1	4.99186	4.06353	1.00031	0.785134	0.340695	-1.12583	RE	PE	RE
ENSGALG00000010705	1	5.48329	1.01196	3.14752	1.01459	-0.984746	-0.0298404	RE	PE	PE
ENSGALG00000010794	1	4.19939	0	3.00586	0.830744	-1.10992	0.279177	RE	NoE	PE
ENSGALG00000010804	1	3.13391	0	3.00601	0.613033	-1.15395	0.540917	RE	NoE	RE
ENSGALG00000010809	1	3.13391	0	3.00601	0.613033	-1.15395	0.540917	RE	NoE	RE
ENSGALG00000010836	1	4.87238	0	2.00883	1.05309	-0.936735	-0.116351	RE	NoE	PE
ENSGALG00000010858	1	6.84485	0	0	1.1547	-0.57735	-0.57735	RE	NoE	NoE
ENSGALG00000010925	1	4.73074	1.06021	3.99081	0.757357	-1.13353	0.376177	SE	RE	RE
ENSGALG00000010931	1	3.84334	0	0	1.1547	-0.57735	-0.57735	RE	NoE	NoE
ENSGALG00000010953	1	3.11649	0	0.981119	1.09862	-0.857166	-0.241454	RE	NoE	PE
ENSGALG00000010957	1	4.21597	0	1.05306	1.12096	-0.800444	-0.320518	RE	NoE	RE
ENSGALG00000010986	1	3.05042	0	0	1.1547	-0.57735	-0.57735	RE	NoE	NoE
ENSGALG00000011003	1	4.24171	3.23742	0	0.788872	0.335811	-1.12468	SE	SE	NoE
ENSGALG00000011052	1	3.76494	0	0	1.1547	-0.57735	-0.57735	PE	NoE	NoE
ENSGALG00000011076	1	4.04004	0	0	1.1547	-0.57735	-0.57735	RE	NoE	NoE
ENSGALG00000011118	1	3.38554	0	2.0439	0.924253	-1.06156	0.137305	SE	NoE	SE
ENSGALG00000011131	1	4.53771	0	1.11233	1.12232	-0.796318	-0.326002	RE	NoE	RE
ENSGALG00000011168	1	6.83854	0	0	1.1547	-0.57735	-0.57735	RE	NoE	NoE
ENSGALG00000011172	1	5.13232	1.07362	1.06232	1.1547	-0.57494	-0.579757	SE	SE	PE
ENSGALG00000011180	1	5.2023	0.974339	3.07928	1.00142	-0.998571	-0.00285106	RE	PE	PE
ENSGALG00000011182	1	5.2023	0.974339	3.07928	1.00142	-0.998571	-0.00285106	RE	PE	PE
ENSGALG00000011208	1	4.05538	0.945883	0.985353	1.15463	-0.588377	-0.566253	SE	RE	RE
ENSGALG00000011210	1	4.04412	0.939141	0	1.12592	-0.341101	-0.784822	SE	PE	NoE
ENSGALG00000011238	1	4.42667	0	0	1.1547	-0.57735	-0.57735	SE	NoE	NoE
ENSGALG00000011259	1	5.10643	1.05067	0	1.13258	-0.371472	-0.761104	SE	SE	NoE
ENSGALG00000011284	1	6.20957	0	2.19282	1.08246	-0.889392	-0.193064	SE	NoE	PE
ENSGALG00000011335	1	4.14412	3.38302	0	0.741205	0.396184	-1.13739	SE	SE	NoE
ENSGALG00000011355	1	6.09981	1.30601	1.13502	1.15417	-0.546751	-0.607418	SE	SE	SE
ENSGALG00000011358	1	5.28186	1.15784	4.3003	0.789983	-1.12434	0.334354	SE	SE	SE
ENSGALG00000011377	1	4.00715	0	0	1.1547	-0.57735	-0.57735	SE	NoE	NoE
ENSGALG00000011450	1	5.80088	1.03025	2.95312	1.05802	-0.929571	-0.128445	RE	SE	SE
ENSGALG00000011484	1	4.93093	0.958808	1.99063	1.11794	-0.809283	-0.308658	RE	RE	PE
ENSGALG00000011573	1	4.73969	1.13787	2.84773	1.01642	-0.98273	-0.0336886	RE	PE	RE
ENSGALG00000011608	1	6.17336	0	1.09297	1.1387	-0.735238	-0.403464	RE	NoE	RE
ENSGALG00000011619	1	4.00166	0	0	1.1547	-0.57735	-0.57735	RE	NoE	NoE
ENSGALG00000011680	1	6.57593	0.974139	0.917273	1.15466	-0.568582	-0.586075	SE	RE	PE
ENSGALG00000011682	1	4.73417	1.14131	0	1.12348	-0.33076	-0.792716	RE	PE	NoE
ENSGALG00000011690	1	3.90074	0	1.21276	1.10014	-0.853819	-0.246325	RE	NoE	PE
ENSGALG00000011692	1	3.10757	0	2.24457	0.825059	-1.11214	0.287083	RE	NoE	RE
ENSGALG00000011805	1	3.72212	0	0	1.1547	-0.57735	-0.57735	RE	NoE	NoE
ENSGALG00000011861	1	5.08575	0	2.18403	1.04358	-0.949814	-0.0937675	RE	NoE	PE
ENSGALG00000011868	1	4.27809	0	3.01172	0.840994	-1.10573	0.264737	SE	NoE	PE
ENSGALG00000011889	1	3.1643	0	0	1.1547	-0.57735	-0.57735	SE	NoE	NoE
ENSGALG00000011897	1	3.84756	0	0	1.1547	-0.57735	-0.57735	SE	NoE	NoE
ENSGALG00000011918	1	4.39542	0.915276	0	1.13199	-0.368661	-0.763333	SE	SE	NoE
ENSGALG00000011922	1	5.34522	0	2.17779	1.0557	-0.93297	-0.122731	RE	NoE	RE
ENSGALG00000011963	1	3.74629	0	1.03647	1.11249	-0.824147	-0.288346	RE	NoE	PE
ENSGALG00000012009	1	3.94231	0	0.984756	1.12096	-0.800456	-0.320503	RE	NoE	PE
ENSGALG00000012011	1	3.94231	0	0.984756	1.12096	-0.800456	-0.320503	RE	NoE	PE
ENSGALG00000012017	1	3.09662	0	1.02118	1.09258	-0.869869	-0.22271	RE	NoE	RE
ENSGALG00000012018	1	5.86693	0.96791	2.44712	1.10355	-0.846115	-0.257433	PE	RE	PE
ENSGALG00000012072	1	4.26524	1.03873	0	1.12278	-0.32788	-0.794899	RE	RE	NoE
ENSGALG00000012087	1	4.2739	0	1.19567	1.11145	-0.826855	-0.284593	RE	NoE	RE
ENSGALG00000012172	1	4.87856	0	0	1.1547	-0.57735	-0.57735	SE	NoE	NoE
ENSGALG00000012229	1	3.19609	0	1.04269	1.09404	-0.866883	-0.227154	RE	NoE	RE
ENSGALG00000012230	1	3.19609	0	1.04269	1.09404	-0.866883	-0.227154	RE	NoE	RE
ENSGALG00000012272	1	4.22289	0	0	1.1547	-0.57735	-0.57735	SE	NoE	NoE
ENSGALG00000012277	1	4.8689	0	0	1.1547	-0.57735	-0.57735	SE	NoE	NoE
ENSGALG00000012281	1	4.8689	0	0	1.1547	-0.57735	-0.57735	SE	NoE	NoE
ENSGALG00000012312	1	3.04362	0	0	1.1547	-0.57735	-0.57735	SE	NoE	NoE
ENSGALG00000012367	1	3.27105	0	2.2278	0.86068	-1.09699	0.23631	SE	NoE	SE
ENSGALG00000012379	1	3.48026	0	2.36023	0.863137	-1.09583	0.232695	SE	NoE	SE
ENSGALG00000012396	1	3.24521	0	2.1595	0.873901	-1.09057	0.216673	RE	NoE	SE
ENSGALG00000012404	1	6.74478	0	1.04067	1.14278	-0.714689	-0.428094	SE	NoE	PE
ENSGALG00000012408	1	6.74478	0	1.04067	1.14278	-0.714689	-0.428094	SE	NoE	PE
ENSGALG00000012410	1	4.05623	0.901703	0	1.12853	-0.352583	-0.77595	SE	SE	NoE
ENSGALG00000012416	1	4.05623	0.901703	0	1.12853	-0.352583	-0.77595	SE	SE	NoE
ENSGALG00000012540	1	4.28013	0	0	1.1547	-0.57735	-0.57735	SE	NoE	NoE
ENSGALG00000012629	1	3.79181	0.695827	0.670997	1.15467	-0.570419	-0.584254	PE	PE	PE
ENSGALG00000012688	1	6.3178	0	1.04605	1.14084	-0.724878	-0.415966	RE	NoE	RE
ENSGALG00000012721	1	4.26555	1.04953	0.991923	1.15456	-0.56191	-0.592654	RE	PE	RE
ENSGALG00000012724	1	4.26555	1.04953	0.991923	1.15456	-0.56191	-0.592654	RE	PE	RE
ENSGALG00000012747	1	3.4743	0	0	1.1547	-0.57735	-0.57735	SE	NoE	NoE
ENSGALG00000012791	1	5.25495	0.960569	0	1.13756	-0.39714	-0.740424	RE	RE	NoE
ENSGALG00000012947	1	4.97234	0.879496	0	1.13873	-0.403649	-0.735086	RE	PE	NoE
ENSGALG00000012988	1	4.01744	0	2.24765	0.958094	-1.03721	0.0791121	RE	NoE	PE
ENSGALG00000013022	1	3.9846	0.896069	0	1.12787	-0.349606	-0.778261	RE	PE	NoE
ENSGALG00000013235	1	3.73289	0	0	1.1547	-0.57735	-0.57735	RE	NoE	NoE
ENSGALG00000013342	1	3.97475	0	0	1.1547	-0.57735	-0.57735	SE	NoE	NoE
ENSGALG00000013377	1	3.28888	0	2.72326	0.730664	-1.13967	0.409005	RE	NoE	PE
ENSGALG00000013408	1	4.54098	0.954372	3.17	0.913099	-1.06867	0.155567	RE	RE	RE
ENSGALG00000013420	1	3.77335	0	2.63319	0.846305	-1.10347	0.25716	RE	NoE	RE
ENSGALG00000013424	1	3.77335	0	2.63319	0.846305	-1.10347	0.25716	RE	NoE	RE
ENSGALG00000013441	1	5.79075	0.990295	1.95578	1.13364	-0.756941	-0.376699	RE	RE	PE
ENSGALG00000013462	1	4.84279	0	2.84848	0.936364	-1.05335	0.116982	RE	NoE	PE
ENSGALG00000013510	1	5.11622	0	0	1.1547	-0.57735	-0.57735	PE	NoE	NoE
ENSGALG00000013511	1	5.11622	0	0	1.1547	-0.57735	-0.57735	PE	NoE	NoE
ENSGALG00000013528	1	4.04659	0	0	1.1547	-0.57735	-0.57735	SE	NoE	NoE
ENSGALG00000013640	1	5.98567	0	4.31878	0.825734	-1.11188	0.286148	RE	NoE	RE
ENSGALG00000013683	1	4.08777	0	3.14283	0.783876	-1.12621	0.342333	SE	NoE	PE
ENSGALG00000013865	1	4.05094	0	1.05613	1.11765	-0.810119	-0.307527	SE	NoE	RE
ENSGALG00000013951	1	5.15559	1.10697	2.16627	1.11736	-0.810942	-0.306413	RE	RE	RE
ENSGALG00000014466	1	3.3451	0	1.12782	1.08947	-0.876083	-0.213387	SE	NoE	SE
ENSGALG00000014509	1	5.18378	1.10112	2.97149	1.02672	-0.970949	-0.0557689	RE	RE	RE
ENSGALG00000014510	1	5.18378	1.10112	2.97149	1.02672	-0.970949	-0.0557689	RE	RE	RE
ENSGALG00000014569	1	3.09672	0	0.970174	1.09922	-0.855863	-0.243354	SE	NoE	SE
ENSGALG00000014712	1	3.90428	0	1.48464	1.06965	-0.911501	-0.158151	PE	NoE	PE
ENSGALG00000014740	1	4.32742	0	0.727647	1.14038	-0.727204	-0.413174	PE	NoE	PE
ENSGALG00000014767	1	5.17748	0.912445	0	1.13886	-0.404355	-0.734504	PE	PE	NoE
ENSGALG00000014798	1	3.82306	0.810011	1.5374	1.12338	-0.793012	-0.330371	PE	PE	PE
ENSGALG00000014868	1	4.0875	3.33603	0	0.741374	0.395977	-1.13735	RE	RE	NoE
ENSGALG00000014952	1	3.86268	0	0	1.1547	-0.57735	-0.57735	PE	NoE	NoE
ENSGALG00000014999	1	4.85086	0.738084	0.884101	1.15414	-0.608355	-0.545781	PE	PE	PE
ENSGALG00000015000	1	3.16758	0	0	1.1547	-0.57735	-0.57735	RE	NoE	NoE
ENSGALG00000015009	1	3.16758	0	0	1.1547	-0.57735	-0.57735	RE	NoE	NoE
ENSGALG00000015019	1	4.14958	0	0.818561	1.1345	-0.753466	-0.381038	PE	NoE	PE
ENSGALG00000015057	1	5.31736	0	2.31389	1.04032	-0.954102	-0.0862136	RE	NoE	RE
ENSGALG00000015215	1	6.08128	0	2.93029	1.01187	-0.987686	-0.0241883	SE	NoE	PE
ENSGALG00000015358	1	3.35301	0	0	1.1547	-0.57735	-0.57735	RE	NoE	NoE
ENSGALG00000015710	1	3.40884	0	0	1.1547	-0.57735	-0.57735	RE	NoE	NoE
ENSGALG00000015712	1	3.41911	0	2.11521	0.912381	-1.06911	0.156729	RE	NoE	RE
ENSGALG00000015770	1	3.07484	0	0.970005	1.09836	-0.857721	-0.240644	RE	NoE	PE
ENSGALG00000015775	1	3.08767	0	1.1	1.08104	-0.891966	-0.189074	SE	NoE	PE
ENSGALG00000015895	1	5.09962	0	3.06981	0.925627	-1.06065	0.135025	RE	NoE	RE
ENSGALG00000015995	1	4.68077	3.33692	0	0.833257	0.275659	-1.10892	SE	RE	NoE
ENSGALG00000016191	1	3.40228	0	0	1.1547	-0.57735	-0.57735	RE	NoE	NoE
ENSGALG00000016245	1	3.73539	0	1.15723	1.10057	-0.852876	-0.247693	SE	NoE	RE
ENSGALG00000016348	1	3.47424	0	3.25986	0.63153	-1.15295	0.521419	RE	NoE	RE
ENSGALG00000016379	1	3.47702	0	0	1.1547	-0.57735	-0.57735	PE	NoE	NoE
ENSGALG00000016392	1	3.11368	0	1.01854	1.09368	-0.867626	-0.22605	RE	NoE	PE
ENSGALG00000016449	1	6.17346	1.04952	1.04608	1.1547	-0.576769	-0.577931	RE	RE	RE
ENSGALG00000016501	1	3.17961	0	2.13021	0.870096	-1.09247	0.222371	RE	NoE	SE
ENSGALG00000016502	1	3.17961	0	2.13021	0.870096	-1.09247	0.222371	RE	NoE	SE
ENSGALG00000016536	1	5.94774	0	0	1.1547	-0.57735	-0.57735	SE	NoE	NoE
ENSGALG00000016555	1	5.94774	0	0	1.1547	-0.57735	-0.57735	SE	NoE	NoE
ENSGALG00000016708	1	3.68309	0	0	1.1547	-0.57735	-0.57735	RE	NoE	NoE
ENSGALG00000016897	1	3.10199	0	0	1.1547	-0.57735	-0.57735	RE	NoE	NoE
ENSGALG00000016917	1	5.95419	0	5.14373	0.698274	-1.14557	0.447298	RE	NoE	RE
ENSGALG00000016918	1	5.95419	0	5.14373	0.698274	-1.14557	0.447298	RE	NoE	RE
ENSGALG00000016927	1	4.0747	0	2.96359	0.820656	-1.11381	0.293158	PE	NoE	PE
ENSGALG00000016929	1	3.89354	0	3.09434	0.760663	-1.13269	0.372027	RE	NoE	RE
ENSGALG00000016930	1	3.89354	0	3.09434	0.760663	-1.13269	0.372027	RE	NoE	RE
ENSGALG00000016932	1	4.941	0	0.955104	1.13537	-0.749898	-0.385472	RE	NoE	PE
ENSGALG00000016972	1	4.68039	4.10885	0	0.685645	0.4618	-1.14745	RE	SE	NoE
ENSGALG00000016979	1	5.0812	3.00159	0	0.934405	0.120306	-1.05471	RE	RE	NoE
ENSGALG00000017053	1	5.68243	0.94114	0	1.14083	-0.415911	-0.724924	RE	PE	NoE
ENSGALG00000017092	1	4.90212	0.966681	2.06447	1.11172	-0.826145	-0.285579	RE	PE	RE
ENSGALG00000017136	1	5.20879	0	1.28281	1.12199	-0.797337	-0.324651	RE	NoE	PE
ENSGALG00000017156	1	4.03339	0	0	1.1547	-0.57735	-0.57735	RE	NoE	NoE
ENSGALG00000017167	1	5.93932	1.0261	1.12673	1.15452	-0.595176	-0.55934	RE	PE	RE
ENSGALG00000017168	1	5.18159	0	1.00753	1.13512	-0.750927	-0.384195	RE	NoE	PE
ENSGALG00000017186	1	4.23296	0.938147	0	1.1287	-0.353355	-0.775349	RE	RE	NoE
ENSGALG00000017218	1	3.40425	0	1.0711	1.09869	-0.857012	-0.241679	RE	NoE	RE
ENSGALG00000017219	1	3.95396	0	0	1.1547	-0.57735	-0.57735	RE	NoE	NoE
ENSGALG00000017220	1	3.95396	0	0	1.1547	-0.57735	-0.57735	RE	NoE	NoE
ENSGALG00000017308	1	4.51293	0	0	1.1547	-0.57735	-0.57735	SE	NoE	NoE
ENSGALG00000017312	1	3.53765	0	2.91285	0.734848	-1.13879	0.403938	RE	NoE	RE
ENSGALG00000019077	1	4.92294	0	4.25118	0.698581	-1.14552	0.446944	RE	NoE	RE
ENSGALG00000019336	1	3.92523	0	0	1.1547	-0.57735	-0.57735	RE	NoE	NoE
ENSGALG00000019867	1	3.15739	0	1.11955	1.0818	-0.890585	-0.191217	RE	NoE	PE
ENSGALG00000020392	1	5.86369	0	2.93582	0.999548	-1.00045	0.00090381	RE	NoE	PE
ENSGALG00000020438	1	3.75874	0	1.85224	1.00478	-0.995153	-0.00962486	PE	NoE	PE
ENSGALG00000020569	1	4.17807	0.716656	0.71813	1.1547	-0.577719	-0.576981	PE	PE	PE
ENSGALG00000020716	1	3.74057	0	0	1.1547	-0.57735	-0.57735	RE	NoE	NoE
ENSGALG00000020736	1	7.14645	0	0	1.1547	-0.57735	-0.57735	RE	NoE	NoE
ENSGALG00000020742	1	6.54909	0	1.08346	1.14087	-0.724756	-0.416112	SE	NoE	SE
ENSGALG00000020805	1	3.21037	0	1.93706	0.92452	-1.06138	0.136862	RE	NoE	RE
ENSGALG00000020869	1	4.76346	0	0	1.1547	-0.57735	-0.57735	RE	NoE	NoE
ENSGALG00000020927	1	4.519	0	0	1.1547	-0.57735	-0.57735	RE	NoE	NoE
ENSGALG00000021017	1	3.62509	0	1.1521	1.09744	-0.859723	-0.237714	RE	NoE	SE
ENSGALG00000021047	1	6.32463	0	0	1.1547	-0.57735	-0.57735	SE	NoE	NoE
ENSGALG00000021074	1	3.18028	0	0	1.1547	-0.57735	-0.57735	SE	NoE	NoE
ENSGALG00000022815	1	5.83158	1.04748	0	1.1382	-0.400636	-0.737562	RE	RE	NoE
ENSGALG00000023142	1	4.28209	3.26159	0	0.790259	0.333993	-1.12425	SE	RE	NoE
ENSGALG00000023191	1	4.05538	0.945883	0.985353	1.15463	-0.588377	-0.566253	SE	RE	RE
ENSGALG00000023379	1	3.05508	0	0.743462	1.12283	-0.794738	-0.328092	RE	NoE	PE
ENSGALG00000023435	1	3.85267	0	0	1.1547	-0.57735	-0.57735	RE	NoE	NoE
ENSGALG00000023506	1	5.50312	0	4.24306	0.781918	-1.12679	0.344877	RE	NoE	RE
ENSGALG00000023521	1	3.04299	0	0	1.1547	-0.57735	-0.57735	RE	NoE	NoE
ENSGALG00000023542	1	3.61469	0	2.25582	0.908016	-1.07177	0.163754	RE	NoE	RE
ENSGALG00000023547	1	6.65125	1.0882	0	1.14119	-0.41809	-0.723104	SE	SE	NoE
ENSGALG00000023616	1	3.52886	0	0	1.1547	-0.57735	-0.57735	RE	NoE	NoE
ENSGALG00000023691	1	3.04921	0	0	1.1547	-0.57735	-0.57735	SE	NoE	NoE
ENSGALG00000023909	1	6.02054	0	1.14711	1.13596	-0.747402	-0.38856	SE	NoE	SE
ENSGALG00000024085	1	4.23352	0	0	1.1547	-0.57735	-0.57735	SE	NoE	NoE
ENSGALG00000025896	1	3.76565	0	0	1.1547	-0.57735	-0.57735	PE	NoE	NoE
ENSGALG00000026092	1	3.06425	0	0.925613	1.1035	-0.846225	-0.257275	RE	NoE	RE
ENSGALG00000026210	1	5.91689	0	4.16585	0.84093	-1.10576	0.264829	RE	NoE	RE
ENSGALG00000026631	1	5.04996	0	2.05461	1.05601	-0.932527	-0.123479	RE	NoE	RE
ENSGALG00000026661	1	3.95309	0	1.94346	1.00553	-0.994374	-0.011158	SE	NoE	RE
ENSGALG00000027035	1	3.15996	0	1.16401	1.07541	-0.901881	-0.173526	PE	NoE	PE
ENSGALG00000027571	1	3.15342	0	0	1.1547	-0.57735	-0.57735	RE	NoE	NoE
ENSGALG00000027608	1	4.12373	0	0	1.1547	-0.57735	-0.57735	SE	NoE	NoE
ENSGALG00000027980	1	6.16969	1.06997	3.74644	0.983045	-1.01613	0.0330892	RE	PE	RE
ENSGALG00000028047	1	5.38277	1.13692	2.17258	1.12267	-0.795245	-0.327422	SE	RE	RE
ENSGALG00000028174	1	3.10809	0	0	1.1547	-0.57735	-0.57735	SE	NoE	NoE
ENSGALG00000028354	1	3.65041	0	0	1.1547	-0.57735	-0.57735	RE	NoE	NoE
ENSGALG00000028648	1	5.02353	3.52647	0	0.842721	0.262281	-1.105	RE	RE	NoE
ENSGALG00000028683	1	3.46657	0	2.10394	0.921719	-1.06321	0.141491	RE	NoE	RE
ENSGALG00000028696	1	4.17226	1.0389	1.04965	1.1547	-0.580324	-0.574372	RE	PE	PE
ENSGALG00000028807	1	4.98663	0	1.98528	1.06061	-0.925697	-0.134908	RE	NoE	RE
ENSGALG00000028906	1	3.15588	0	1.11	1.08309	-0.888224	-0.194867	SE	NoE	PE
ENSGALG00000028935	1	3.95116	0	3.14517	0.759516	-1.13299	0.373469	RE	NoE	RE
ENSGALG00000029151	1	7.05678	0	0	1.1547	-0.57735	-0.57735	SE	NoE	NoE
ENSGALG00000029166	1	4.2635	0	0	1.1547	-0.57735	-0.57735	SE	NoE	NoE
ENSGALG00000029238	1	3.11444	0	0	1.1547	-0.57735	-0.57735	RE	NoE	NoE
ENSGALG00000029379	1	7.01465	0	0	1.1547	-0.57735	-0.57735	RE	NoE	NoE
ENSGALG00000029673	1	3.26573	0	0.990446	1.10305	-0.847274	-0.255771	RE	NoE	PE
ENSGALG00000029842	1	4.39281	0	1.97042	1.03248	-0.964004	-0.0684721	RE	NoE	PE
ENSGALG00000029935	1	4.0079	0	2.03168	0.995355	-1.00458	0.00922672	PE	NoE	PE
ENSGALG00000030011	1	6.19605	0	3.12069	0.997553	-1.00243	0.00487679	RE	NoE	RE
ENSGALG00000030022	1	4.82434	0	0	1.1547	-0.57735	-0.57735	RE	NoE	NoE
ENSGALG00000030609	1	3.62069	0	0	1.1547	-0.57735	-0.57735	SE	NoE	NoE
ENSGALG00000030626	1	4.47362	0	0	1.1547	-0.57735	-0.57735	RE	NoE	NoE
ENSGALG00000030673	1	6.19177	0	4.71957	0.789766	-1.1244	0.334639	RE	NoE	RE
ENSGALG00000030857	1	3.64831	0	1.21537	1.09117	-0.872703	-0.218471	SE	NoE	RE
ENSGALG00000030859	1	5.26996	1.10078	1.1472	1.15465	-0.587019	-0.567627	RE	RE	RE
ENSGALG00000031071	1	3.10776	0	2.09875	0.865556	-1.09468	0.229121	RE	NoE	PE
ENSGALG00000031120	1	5.04337	0	3.28802	0.885178	-1.08473	0.199552	SE	NoE	SE
ENSGALG00000031212	1	5.40355	0	0	1.1547	-0.57735	-0.57735	RE	NoE	NoE
ENSGALG00000031265	1	5.141	0	0	1.1547	-0.57735	-0.57735	RE	NoE	NoE
ENSGALG00000031343	1	3.61469	0	2.25582	0.908016	-1.07177	0.163754	RE	NoE	RE
ENSGALG00000031381	1	3.18028	0	0	1.1547	-0.57735	-0.57735	SE	NoE	NoE
ENSGALG00000031424	1	4.43487	0	0.983061	1.12869	-0.775382	-0.353313	SE	NoE	PE
ENSGALG00000031430	1	3.02576	0	0	1.1547	-0.57735	-0.57735	RE	NoE	NoE
ENSGALG00000031449	1	3.2583	0	0	1.1547	-0.57735	-0.57735	PE	NoE	NoE
ENSGALG00000031457	1	4.08792	3.49434	0	0.706478	0.437752	-1.14423	RE	PE	NoE
ENSGALG00000031720	1	6.21652	0	0	1.1547	-0.57735	-0.57735	RE	NoE	NoE
ENSGALG00000031754	1	5.94411	1.0498	0	1.13879	-0.403941	-0.734845	RE	RE	NoE
ENSGALG00000031874	1	3.15342	0	0	1.1547	-0.57735	-0.57735	RE	NoE	NoE
ENSGALG00000031991	1	5.17748	0.912445	0	1.13886	-0.404355	-0.734504	PE	PE	NoE
ENSGALG00000032148	1	3.71025	0	1.93935	0.984527	-1.01479	0.0302584	SE	NoE	SE
ENSGALG00000032173	1	5.26823	0	0	1.1547	-0.57735	-0.57735	RE	NoE	NoE
ENSGALG00000032313	1	4.81021	0	0	1.1547	-0.57735	-0.57735	SE	NoE	NoE
ENSGALG00000032419	1	4.44648	0	1.16899	1.11696	-0.812053	-0.304908	SE	NoE	SE
ENSGALG00000032506	1	4.17725	0	3.01365	0.825801	-1.11186	0.286055	SE	NoE	RE
ENSGALG00000032743	1	3.35715	0	0	1.1547	-0.57735	-0.57735	RE	NoE	NoE
ENSGALG00000033416	1	5.13073	0	1.09043	1.13097	-0.76719	-0.363776	RE	NoE	RE
ENSGALG00000033535	1	4.36937	0	0	1.1547	-0.57735	-0.57735	SE	NoE	NoE
ENSGALG00000033568	1	5.65067	0	0.933325	1.14092	-0.724515	-0.416401	RE	NoE	PE
ENSGALG00000033597	1	3.62069	0	0	1.1547	-0.57735	-0.57735	SE	NoE	NoE
ENSGALG00000033618	1	5.70869	0	0	1.1547	-0.57735	-0.57735	SE	NoE	NoE
ENSGALG00000033638	1	4.00565	0	1.94522	1.00945	-0.990277	-0.0191701	RE	NoE	PE
ENSGALG00000034007	1	3.76897	0	0	1.1547	-0.57735	-0.57735	RE	NoE	NoE
ENSGALG00000034029	1	4.31713	1.05588	0	1.12248	-0.326651	-0.795827	SE	PE	NoE
ENSGALG00000034188	1	3.02846	0	0	1.1547	-0.57735	-0.57735	RE	NoE	NoE
ENSGALG00000034189	1	4.03996	0	2.16643	0.974979	-1.02327	0.0482916	RE	NoE	RE
ENSGALG00000034473	1	3.1346	0	1.01613	1.09488	-0.865126	-0.229757	RE	NoE	RE
ENSGALG00000034708	1	5.10129	0	1.03371	1.1333	-0.758302	-0.374994	RE	NoE	PE
ENSGALG00000034967	1	5.79741	1.25677	0	1.12992	-0.358919	-0.771005	RE	PE	NoE
ENSGALG00000035108	1	5.01653	3.0285	0	0.924261	0.137292	-1.06155	RE	SE	NoE
ENSGALG00000035207	1	5.21828	0.985238	2.92534	1.0266	-0.971092	-0.0555048	RE	RE	PE
ENSGALG00000035237	1	3.34974	0	0	1.1547	-0.57735	-0.57735	RE	NoE	NoE
ENSGALG00000035337	1	4.28349	0	0	1.1547	-0.57735	-0.57735	SE	NoE	NoE
ENSGALG00000035345	1	5.12632	0.929829	0	1.13785	-0.398696	-0.739152	RE	PE	NoE
ENSGALG00000035417	1	5.65067	0	0.933325	1.14092	-0.724515	-0.416401	RE	NoE	PE
ENSGALG00000035493	1	3.06278	0	0	1.1547	-0.57735	-0.57735	RE	NoE	NoE
ENSGALG00000035505	1	3.07574	0	2.03725	0.876488	-1.08926	0.212775	RE	NoE	PE
ENSGALG00000035535	1	4.18055	0	2.17489	0.986237	-1.01322	0.0269804	RE	NoE	RE
ENSGALG00000035561	1	4.24503	0	1.90532	1.03231	-0.964208	-0.0681018	RE	NoE	PE
ENSGALG00000035605	1	6.98479	0	0	1.1547	-0.57735	-0.57735	RE	NoE	NoE
ENSGALG00000035836	1	4.42731	0	1.12455	1.1197	-0.804189	-0.315513	RE	NoE	RE
ENSGALG00000035916	1	4.73268	0	0.92639	1.13484	-0.752097	-0.382742	RE	NoE	PE
ENSGALG00000035963	1	3.35715	0	0	1.1547	-0.57735	-0.57735	RE	NoE	NoE
ENSGALG00000036005	1	3.25655	3.02076	0	0.641053	0.511212	-1.15226	RE	PE	NoE
ENSGALG00000036019	1	5.35705	0	1.05786	1.13446	-0.753653	-0.380805	RE	NoE	RE
ENSGALG00000036160	1	6.72655	0	0	1.1547	-0.57735	-0.57735	RE	NoE	NoE
ENSGALG00000036264	1	3.28788	0	0	1.1547	-0.57735	-0.57735	RE	NoE	NoE
ENSGALG00000036322	1	5.86823	1.03714	0	1.13876	-0.403802	-0.734959	SE	SE	NoE
ENSGALG00000036356	1	3.2348	0	1.00813	1.09985	-0.854461	-0.245393	RE	NoE	RE
ENSGALG00000036504	1	5.08388	0	2.31118	1.02885	-0.968411	-0.0604372	SE	NoE	PE
ENSGALG00000036587	1	4.31141	0	0	1.1547	-0.57735	-0.57735	RE	NoE	NoE
ENSGALG00000036638	1	4.13081	0	0	1.1547	-0.57735	-0.57735	SE	NoE	NoE
ENSGALG00000036686	1	6.65125	1.0882	0	1.14119	-0.41809	-0.723104	SE	SE	NoE
ENSGALG00000036749	1	5.37694	0	1.85549	1.08604	-0.882711	-0.203328	SE	NoE	RE
ENSGALG00000036871	1	3.1275	0	0	1.1547	-0.57735	-0.57735	SE	NoE	NoE
ENSGALG00000037112	1	3.4146	0	2.18849	0.894291	-1.07975	0.185454	RE	NoE	RE
ENSGALG00000037164	1	5.99454	0	0.930444	1.14263	-0.715522	-0.427109	RE	NoE	PE
ENSGALG00000037219	1	4.02064	0	0	1.1547	-0.57735	-0.57735	RE	NoE	NoE
ENSGALG00000037360	1	5.33448	3.25287	0	0.919454	0.145214	-1.06467	SE	RE	NoE
ENSGALG00000037375	1	4.74528	0	3.5384	0.804481	-1.1196	0.315121	SE	NoE	SE
ENSGALG00000037533	1	4.03307	0	2.31953	0.94636	-1.04616	0.0997967	RE	NoE	RE
ENSGALG00000037669	1	3.0551	0	0	1.1547	-0.57735	-0.57735	RE	NoE	NoE
ENSGALG00000037778	1	5.38581	0	0	1.1547	-0.57735	-0.57735	SE	NoE	NoE
ENSGALG00000037791	1	4.29282	0	2.19866	0.991788	-1.00801	0.0162262	RE	NoE	RE
ENSGALG00000037901	1	4.93112	0	0	1.1547	-0.57735	-0.57735	RE	NoE	NoE
ENSGALG00000037913	1	5.48716	0	0	1.1547	-0.57735	-0.57735	SE	NoE	NoE
ENSGALG00000037996	1	3.11273	0	1.04549	1.09002	-0.875008	-0.215007	RE	NoE	PE
ENSGALG00000038041	1	3.33227	0	0	1.1547	-0.57735	-0.57735	RE	NoE	NoE
ENSGALG00000038089	1	5.09991	1.01833	0	1.13397	-0.37833	-0.755637	RE	RE	NoE
ENSGALG00000038133	1	4.97662	1.03928	0	1.13185	-0.367982	-0.763871	SE	SE	NoE
ENSGALG00000038440	1	3.95558	0	0	1.1547	-0.57735	-0.57735	SE	NoE	NoE
ENSGALG00000038596	1	4.71331	0	1.90837	1.05705	-0.930996	-0.126055	RE	NoE	PE
ENSGALG00000038776	1	3.95729	0	3.00224	0.792947	-1.1234	0.330456	RE	NoE	RE
ENSGALG00000038789	1	3.74494	0	0	1.1547	-0.57735	-0.57735	SE	NoE	NoE
ENSGALG00000038813	1	5.85317	0	0	1.1547	-0.57735	-0.57735	RE	NoE	NoE
ENSGALG00000038838	1	5.86369	0.923821	4.81683	0.766643	-1.13111	0.364472	RE	PE	PE
ENSGALG00000038971	1	3.44449	0	0	1.1547	-0.57735	-0.57735	RE	NoE	NoE
ENSGALG00000039454	1	3.02535	0	0.971462	1.09612	-0.862528	-0.233592	RE	NoE	PE
ENSGALG00000039535	1	5.07303	0	1.07424	1.13115	-0.766496	-0.364658	RE	NoE	SE
ENSGALG00000039583	1	4.42967	0.990755	0	1.12818	-0.351012	-0.777171	RE	RE	NoE
ENSGALG00000039704	1	3.22284	0	0	1.1547	-0.57735	-0.57735	SE	NoE	NoE
ENSGALG00000039786	1	4.11176	0	0	1.1547	-0.57735	-0.57735	SE	NoE	NoE
ENSGALG00000039917	1	4.20976	1.04174	2.22965	1.07224	-0.907239	-0.164998	SE	SE	SE
ENSGALG00000039990	1	3.83885	0	3.33153	0.6947	-1.14613	0.451427	PE	NoE	PE
ENSGALG00000040089	1	4.144	0	2.40303	0.942744	-1.0488	0.106057	RE	NoE	RE
ENSGALG00000040161	1	3.44209	0	0	1.1547	-0.57735	-0.57735	RE	NoE	NoE
ENSGALG00000040167	1	4.12528	0	3.29987	0.756006	-1.13387	0.377868	SE	NoE	RE
ENSGALG00000040364	1	3.08922	0	2.19834	0.834374	-1.10846	0.274091	RE	NoE	RE
ENSGALG00000040428	1	4.68077	3.33692	0	0.833257	0.275659	-1.10892	SE	RE	NoE
ENSGALG00000040651	1	3.33681	0	1.14735	1.08658	-0.88168	-0.204901	SE	NoE	PE
ENSGALG00000040716	1	5.13107	0	0	1.1547	-0.57735	-0.57735	RE	NoE	NoE
ENSGALG00000040771	1	5.04624	0	1.17461	1.12578	-0.78531	-0.340466	SE	NoE	PE
ENSGALG00000040817	1	4.6513	0	0	1.1547	-0.57735	-0.57735	SE	NoE	NoE
ENSGALG00000040910	1	3.11955	0	0	1.1547	-0.57735	-0.57735	RE	NoE	NoE
ENSGALG00000041034	1	3.50939	0	2.2407	0.896286	-1.07862	0.182335	RE	NoE	RE
ENSGALG00000041052	1	5.97125	0	0	1.1547	-0.57735	-0.57735	PE	NoE	NoE
ENSGALG00000041094	1	4.75145	0	1.13905	1.12386	-0.791511	-0.332347	RE	NoE	PE
ENSGALG00000041183	1	4.01269	0	0.962578	1.12381	-0.791651	-0.332163	RE	NoE	PE
ENSGALG00000041255	1	4.30135	1.03039	2.05656	1.09905	-0.856232	-0.242817	PE	PE	RE
ENSGALG00000041331	1	4.13096	0	0	1.1547	-0.57735	-0.57735	SE	NoE	NoE
ENSGALG00000041514	1	5.79189	1.21486	3.71543	0.967729	-1.02942	0.0616863	SE	PE	RE
ENSGALG00000041884	1	4.87015	0	0	1.1547	-0.57735	-0.57735	SE	NoE	NoE
ENSGALG00000041969	1	4.52625	0	0	1.1547	-0.57735	-0.57735	RE	NoE	NoE
ENSGALG00000041977	1	3.32133	0	0	1.1547	-0.57735	-0.57735	SE	NoE	NoE
ENSGALG00000042168	1	5.86826	0	0.986126	1.1404	-0.72711	-0.413287	RE	NoE	RE
ENSGALG00000042269	1	5.02353	3.52647	0	0.842721	0.262281	-1.105	RE	RE	NoE
ENSGALG00000042645	1	5.93202	0	0	1.1547	-0.57735	-0.57735	RE	NoE	NoE
ENSGALG00000042986	1	3.22023	0	0	1.1547	-0.57735	-0.57735	SE	NoE	NoE
ENSGALG00000043082	1	4.12946	0	0	1.1547	-0.57735	-0.57735	SE	NoE	NoE
ENSGALG00000043092	1	5.00102	0	0	1.1547	-0.57735	-0.57735	SE	NoE	NoE
ENSGALG00000043307	1	4.74842	0	0	1.1547	-0.57735	-0.57735	SE	NoE	NoE
ENSGALG00000043394	1	3.429	0	0	1.1547	-0.57735	-0.57735	SE	NoE	NoE
ENSGALG00000043587	1	6.73374	1.23861	0	1.13733	-0.395873	-0.741458	RE	RE	NoE
ENSGALG00000043787	1	5.93067	0	2.37371	1.0595	-0.927363	-0.132136	RE	NoE	PE
ENSGALG00000043908	1	3.8056	0	0	1.1547	-0.57735	-0.57735	RE	NoE	NoE
ENSGALG00000044224	1	7.14645	0	0	1.1547	-0.57735	-0.57735	RE	NoE	NoE
ENSGALG00000044313	1	3.00079	0	1.0576	1.08277	-0.888817	-0.193951	SE	NoE	SE
ENSGALG00000044768	1	4.17027	0	0	1.1547	-0.57735	-0.57735	SE	NoE	NoE
ENSGALG00000044866	1	4.23352	0	0	1.1547	-0.57735	-0.57735	SE	NoE	NoE
ENSGALG00000045093	1	3.0271	0	0	1.1547	-0.57735	-0.57735	PE	NoE	NoE
ENSGALG00000045196	1	4.39794	0	0.999692	1.12723	-0.780431	-0.346802	SE	NoE	PE
ENSGALG00000045511	1	4.26524	1.03873	0	1.12278	-0.32788	-0.794899	RE	RE	NoE
ENSGALG00000045514	1	3.69854	0	1.14324	1.10084	-0.852279	-0.248557	SE	NoE	RE
ENSGALG00000045534	1	7.19482	0	0	1.1547	-0.57735	-0.57735	SE	NoE	NoE
ENSGALG00000046008	1	3.00277	0	1.99709	0.874205	-1.09042	0.216216	RE	NoE	RE
ENSGALG00000046779	1	3.05936	0	2.19188	0.830162	-1.11015	0.279989	RE	NoE	RE
ENSGALG00000047072	1	4.20509	1.00774	1.01872	1.1547	-0.580326	-0.574369	RE	RE	RE
ENSGALG00000047152	1	4.55955	0	0	1.1547	-0.57735	-0.57735	SE	NoE	NoE
ENSGALG00000047488	1	5.55973	3.0633	0	0.964345	0.0678543	-1.0322	RE	RE	NoE
ENSGALG00000047573	1	4.09498	0	0	1.1547	-0.57735	-0.57735	SE	NoE	NoE
ENSGALG00000047621	1	4.3356	0	0	1.1547	-0.57735	-0.57735	RE	NoE	NoE
ENSGALG00000047760	1	3.38554	0	2.0439	0.924253	-1.06156	0.137305	SE	NoE	SE
ENSGALG00000047835	1	3.07323	0	0	1.1547	-0.57735	-0.57735	RE	NoE	NoE
ENSGALG00000048042	1	3.19243	0	0	1.1547	-0.57735	-0.57735	RE	NoE	NoE
ENSGALG00000048077	1	5.59215	0	2.2818	1.05538	-0.933443	-0.121932	RE	NoE	PE
ENSGALG00000048226	1	4.10461	0	3.0684	0.802814	-1.12017	0.317354	RE	NoE	RE
ENSGALG00000048280	1	5.05454	0	1.87711	1.07397	-0.904327	-0.169644	PE	NoE	PE
ENSGALG00000048332	1	3.94231	0	0.984756	1.12096	-0.800456	-0.320503	RE	NoE	PE
ENSGALG00000048373	1	3.16867	0	0	1.1547	-0.57735	-0.57735	RE	NoE	NoE
ENSGALG00000049282	1	3.66325	0	2.51569	0.855838	-1.09923	0.24339	RE	NoE	RE
ENSGALG00000049684	1	5.45473	0	2.07268	1.06979	-0.911276	-0.158514	SE	NoE	RE
ENSGALG00000050045	1	5.4822	0	0	1.1547	-0.57735	-0.57735	RE	NoE	NoE
ENSGALG00000050065	1	4.01226	0.965285	0.967941	1.1547	-0.578105	-0.576595	RE	SE	PE
ENSGALG00000050072	1	3.31711	0	0	1.1547	-0.57735	-0.57735	SE	NoE	NoE
ENSGALG00000050206	1	3.54198	0	0	1.1547	-0.57735	-0.57735	SE	NoE	NoE
ENSGALG00000050444	1	4.5965	1.09195	0	1.12446	-0.334879	-0.789583	RE	RE	NoE
ENSGALG00000050757	1	3.36679	0	0	1.1547	-0.57735	-0.57735	SE	NoE	NoE
ENSGALG00000050888	1	3.03849	0	0.979295	1.09564	-0.863539	-0.232101	SE	NoE	PE
ENSGALG00000050983	1	3.31339	0	2.20708	0.87334	-1.09086	0.217515	RE	NoE	PE
ENSGALG00000051266	1	3.27087	0	1.03118	1.09844	-0.857548	-0.240897	RE	NoE	SE
ENSGALG00000051505	1	3.19138	0	1.01056	1.0979	-0.858734	-0.239162	PE	NoE	PE
ENSGALG00000051748	1	4.00471	0	0	1.1547	-0.57735	-0.57735	RE	NoE	NoE
ENSGALG00000051779	1	5.141	0	0	1.1547	-0.57735	-0.57735	RE	NoE	NoE
ENSGALG00000052162	1	3.16867	0	0	1.1547	-0.57735	-0.57735	RE	NoE	NoE
ENSGALG00000052408	1	3.75799	0	0	1.1547	-0.57735	-0.57735	SE	NoE	NoE
ENSGALG00000052503	1	4.8843	0.733631	0	1.14345	-0.432453	-0.710994	RE	PE	NoE
ENSGALG00000052537	1	3.263	0	0	1.1547	-0.57735	-0.57735	SE	NoE	NoE
ENSGALG00000052601	1	5.15326	0	1.9599	1.06962	-0.911553	-0.158067	SE	NoE	RE
ENSGALG00000052676	1	5.4097	0	2.00538	1.07429	-0.903783	-0.170508	RE	NoE	RE
ENSGALG00000052970	1	3.94132	0	0.959854	1.12278	-0.794901	-0.327877	PE	NoE	PE
ENSGALG00000053490	1	4.08878	0	0	1.1547	-0.57735	-0.57735	SE	NoE	NoE
ENSGALG00000053640	1	4.06913	3.47641	0	0.706893	0.437266	-1.14416	SE	RE	NoE
ENSGALG00000053659	1	4.93243	1.13732	3.41774	0.92648	-1.06009	0.133607	SE	RE	RE
ENSGALG00000053854	1	5.42548	1.18854	3.72038	0.929081	-1.05835	0.129267	RE	RE	RE
ENSGALG00000053875	1	4.39428	0	2.10106	1.01425	-0.98511	-0.0291432	SE	NoE	PE
ENSGALG00000053885	1	3.67802	0	2.06589	0.956453	-1.03849	0.0820404	RE	NoE	PE
ENSGALG00000053889	1	4.12384	1.01521	3.5636	0.738102	-1.13808	0.399977	SE	RE	RE
ENSGALG00000053997	1	3.98785	0	0	1.1547	-0.57735	-0.57735	RE	NoE	NoE
ENSGALG00000054083	1	3.15342	0	0	1.1547	-0.57735	-0.57735	RE	NoE	NoE
ENSGALG00000054252	1	3.07909	0	0	1.1547	-0.57735	-0.57735	RE	NoE	NoE
ENSGALG00000054624	1	3.2115	0	1.04497	1.09439	-0.866158	-0.228229	RE	NoE	PE
ENSGALG00000055117	1	5.83181	0	0	1.1547	-0.57735	-0.57735	RE	NoE	NoE
ENSGALG00000000055	4	0	11.288	8.99845	-1.13325	0.758478	0.374773	NoE	RE	RE
ENSGALG00000000280	4	1.9235	10.0408	2.10785	-0.597126	1.15447	-0.557346	PE	PE	PE
ENSGALG00000002260	4	0	17.1868	0	-0.57735	1.1547	-0.57735	NoE	SE	NoE
ENSGALG00000002283	4	0	11.5723	0	-0.57735	1.1547	-0.57735	NoE	SE	NoE
ENSGALG00000002347	4	5.87796	15.9069	1.08216	-0.230593	1.09515	-0.864561	RE	RE	PE
ENSGALG00000003426	4	0	13.4727	3.74432	-0.825244	1.11207	-0.286828	NoE	SE	RE
ENSGALG00000004845	4	0.980406	9.20864	7.30707	-1.12623	0.783821	0.342405	SE	SE	SE
ENSGALG00000005030	4	5.96978	10.591	1.05715	0.0203716	0.989659	-1.01003	SE	RE	PE
ENSGALG00000005215	4	0	11.3919	0	-0.57735	1.1547	-0.57735	NoE	SE	NoE
ENSGALG00000005357	4	1.98338	11.8472	0	-0.413971	1.14051	-0.72654	PE	RE	NoE
ENSGALG00000005367	4	6.21137	18.4219	2.15911	-0.321234	1.12114	-0.799907	SE	SE	SE
ENSGALG00000005618	4	3.19773	9.75628	0	-0.225241	1.09341	-0.86817	RE	RE	NoE
ENSGALG00000005678	4	0	11.3321	0	-0.57735	1.1547	-0.57735	NoE	SE	NoE
ENSGALG00000005694	4	0	21.4559	0	-0.57735	1.1547	-0.57735	NoE	RE	NoE
ENSGALG00000005842	4	0	11.9295	2.13165	-0.736718	1.13838	-0.401663	NoE	RE	RE
ENSGALG00000006047	4	2.24749	10.5418	0	-0.363013	1.1308	-0.767791	RE	SE	NoE
ENSGALG00000006546	4	8.98524	13.8041	0	0.198224	0.886043	-1.08427	SE	SE	NoE
ENSGALG00000006677	4	1.19104	14.1939	0.984941	-0.563679	1.15459	-0.590914	SE	SE	SE
ENSGALG00000006851	4	10.9228	12.8306	0	0.434063	0.709625	-1.14369	PE	PE	NoE
ENSGALG00000006978	4	11.3899	15.5187	1.98761	0.253481	0.848867	-1.10235	RE	SE	RE
ENSGALG00000007041	4	12.2821	11.3144	0	0.646757	0.505041	-1.1518	RE	RE	NoE
ENSGALG00000007058	4	5.33567	9.07501	2.05286	-0.0433116	1.02095	-0.97764	SE	SE	SE
ENSGALG00000007203	4	3.14067	18.1519	17.4026	-1.15357	0.621073	0.532494	SE	SE	SE
ENSGALG00000007217	4	3.07991	14.0114	11.2288	-1.11954	0.804673	0.314863	SE	SE	SE
ENSGALG00000007220	4	1.95661	13.2399	12.8488	-1.15416	0.607618	0.546544	SE	SE	SE
ENSGALG00000007287	4	3.95035	16.5563	11.3893	-1.05438	0.934877	0.119505	SE	SE	SE
ENSGALG00000007381	4	0.980406	9.20864	7.30707	-1.12623	0.783821	0.342405	SE	SE	SE
ENSGALG00000007547	4	5.27463	10.417	2.26935	-0.172891	1.07517	-0.902282	RE	RE	RE
ENSGALG00000007976	4	5.76056	12.1345	1.00566	-0.0966485	1.04482	-0.948167	RE	RE	RE
ENSGALG00000008255	4	8.12612	11.5795	2.81494	0.140268	0.922461	-1.06273	RE	RE	RE
ENSGALG00000008274	4	1.12823	11.1357	1.1859	-0.582348	1.15469	-0.572338	RE	RE	PE
ENSGALG00000008306	4	5.47257	10.2001	1.16811	-0.0312144	1.01524	-0.984027	RE	RE	RE
ENSGALG00000008308	4	8.00821	15.2796	3.65222	-0.165431	1.0724	-0.906968	RE	SE	SE
ENSGALG00000008314	4	6.81355	12.8059	1.33041	-0.0295743	1.01446	-0.984885	SE	RE	RE
ENSGALG00000008431	4	1.96889	11.0254	2.01253	-0.581528	1.15469	-0.573162	RE	RE	RE
ENSGALG00000008889	4	3.06323	10.9448	1.00479	-0.369962	1.13226	-0.762302	PE	RE	PE
ENSGALG00000008957	4	6.08209	10.5573	1.02236	0.0408407	0.978954	-1.01979	RE	RE	PE
ENSGALG00000009013	4	1.07077	10.5191	2.16394	-0.679868	1.14823	-0.468357	PE	RE	PE
ENSGALG00000009052	4	0	11.8567	7.89205	-1.09065	0.873752	0.216896	NoE	RE	RE
ENSGALG00000009110	4	1.01692	9.57756	4.27534	-0.911797	1.06947	-0.157672	RE	SE	RE
ENSGALG00000009128	4	4.02657	17.2378	1.04409	-0.395614	1.13728	-0.74167	RE	SE	PE
ENSGALG00000009158	4	4.69144	11.1997	1.20024	-0.198162	1.08425	-0.886083	PE	PE	PE
ENSGALG00000009302	4	7.64249	9.91277	0	0.344814	0.781966	-1.12678	RE	RE	NoE
ENSGALG00000009352	4	16.7081	14.3302	2.92473	0.73115	0.408418	-1.13957	SE	SE	PE
ENSGALG00000009373	4	3.26709	13.718	5.46529	-0.765221	1.13149	-0.366274	PE	RE	RE
ENSGALG00000009403	4	2.03795	16.4687	2.2272	-0.588744	1.15463	-0.565881	RE	RE	RE
ENSGALG00000009512	4	12.5654	22.2934	0.980872	0.0580024	0.969736	-1.02774	RE	SE	PE
ENSGALG00000009601	4	5.99608	12.3875	2.00674	-0.152904	1.06765	-0.914742	RE	SE	PE
ENSGALG00000009825	4	11.2969	13.0292	2.99229	0.408336	0.731218	-1.13955	RE	SE	RE
ENSGALG00000009875	4	5.25257	17.0295	1.03842	-0.304156	1.11676	-0.812607	SE	SE	RE
ENSGALG00000009877	4	6.35609	11.3818	1.04524	0.0183863	0.99068	-1.00907	RE	RE	RE
ENSGALG00000010000	4	4.15343	12.0019	1.07668	-0.282335	1.11081	-0.82848	RE	RE	PE
ENSGALG00000010036	4	0	19.0042	13.7023	-1.11171	0.826175	0.285537	NoE	SE	RE
ENSGALG00000010150	4	1.92153	11.2551	0	-0.410372	1.1399	-0.729531	RE	RE	NoE
ENSGALG00000010154	4	1.92153	11.2551	0	-0.410372	1.1399	-0.729531	RE	RE	NoE
ENSGALG00000010157	4	2.92307	13.4958	0	-0.359137	1.12997	-0.770834	RE	RE	NoE
ENSGALG00000010166	4	11.1006	16.0523	2.32325	0.183412	0.895598	-1.07901	RE	RE	PE
ENSGALG00000010167	4	2.92307	13.4958	0	-0.359137	1.12997	-0.770834	RE	RE	NoE
ENSGALG00000010204	4	2.99777	9.53506	2.1342	-0.467353	1.14811	-0.680755	PE	RE	RE
ENSGALG00000010255	4	3.13905	10.0799	0.943604	-0.331675	1.1237	-0.792022	PE	SE	RE
ENSGALG00000010314	4	1.98105	9.78069	5.0353	-0.920541	1.06397	-0.14343	SE	SE	SE
ENSGALG00000010371	4	6.10339	9.73831	2.03635	0.0373835	0.980784	-1.01817	RE	SE	SE
ENSGALG00000010553	4	6.68168	9.18191	1.83294	0.20951	0.878647	-1.08816	RE	RE	PE
ENSGALG00000010564	4	6.68168	9.18191	1.83294	0.20951	0.878647	-1.08816	RE	RE	PE
ENSGALG00000010613	4	6.89047	8.20919	1.99439	0.364164	0.766885	-1.13105	RE	SE	RE
ENSGALG00000010651	4	5.25898	13.0615	3.1527	-0.363733	1.13096	-0.767225	RE	RE	RE
ENSGALG00000010669	4	10.8007	29.0979	6.7745	-0.399824	1.13805	-0.738227	RE	SE	RE
ENSGALG00000011130	4	5.63783	10.4085	2.02748	-0.092004	1.04282	-0.950819	SE	SE	RE
ENSGALG00000011133	4	5.63783	10.4085	2.02748	-0.092004	1.04282	-0.950819	SE	SE	RE
ENSGALG00000011139	4	2.95961	11.5062	2.03639	-0.486682	1.15018	-0.663498	RE	SE	RE
ENSGALG00000011266	4	8.81242	17.3852	1.99885	-0.0760605	1.03586	-0.959798	RE	SE	RE
ENSGALG00000011276	4	15.2613	21.4717	0	0.273049	0.835115	-1.10816	RE	RE	NoE
ENSGALG00000011285	4	7.07368	10.7784	0	0.205064	0.881573	-1.08664	RE	RE	NoE
ENSGALG00000011297	4	5.21061	15.5954	0	-0.217234	1.09076	-0.873527	RE	RE	NoE
ENSGALG00000011309	4	5.12435	11.5334	0	-0.0741074	1.03499	-0.960885	RE	RE	NoE
ENSGALG00000011436	4	5.18345	21.375	4.25229	-0.52832	1.15335	-0.62503	SE	SE	SE
ENSGALG00000011456	4	8.45323	14.7199	0	0.0986652	0.94701	-1.04568	RE	RE	NoE
ENSGALG00000011468	4	18.306	24.6176	4.117	0.250091	0.851218	-1.10131	RE	SE	RE
ENSGALG00000011624	4	1.0281	13.6131	5.24182	-0.874121	1.09046	-0.216341	RE	RE	RE
ENSGALG00000011625	4	1.0281	13.6131	5.24182	-0.874121	1.09046	-0.216341	RE	RE	RE
ENSGALG00000011637	4	1.0281	13.6131	5.24182	-0.874121	1.09046	-0.216341	RE	RE	RE
ENSGALG00000011697	4	2.07552	10.9325	2.02112	-0.572039	1.15468	-0.582645	RE	RE	PE
ENSGALG00000011814	4	2.88402	12.8647	0	-0.350417	1.12805	-0.777633	SE	SE	NoE
ENSGALG00000011957	4	8.72971	8.80244	0	0.57015	0.584521	-1.15467	SE	SE	NoE
ENSGALG00000011962	4	6.8924	10.1001	1.88616	0.144824	0.919691	-1.06452	PE	SE	PE
ENSGALG00000011974	4	1.07636	15.5318	0.930859	-0.568656	1.15466	-0.586002	PE	SE	RE
ENSGALG00000012156	4	3.00313	11.4765	2.10561	-0.488383	1.15034	-0.661961	PE	RE	PE
ENSGALG00000012187	4	6.41742	12.3863	0.967411	-0.0302847	1.0148	-0.984514	RE	PE	PE
ENSGALG00000012216	4	0	14.3819	3.59723	-0.80075	1.12086	-0.320111	NoE	SE	RE
ENSGALG00000012264	4	0	15.4921	2.83749	-0.740752	1.13749	-0.396738	NoE	RE	RE
ENSGALG00000012336	4	3.24238	10.6816	0.979609	-0.339936	1.12565	-0.785717	RE	RE	PE
ENSGALG00000012444	4	0	11.0637	0.996012	-0.656804	1.15087	-0.494068	NoE	RE	PE
ENSGALG00000012473	4	0	11.1551	1.06701	-0.661848	1.15036	-0.488507	NoE	RE	RE
ENSGALG00000012631	4	8.55177	11.8463	0	0.286599	0.825409	-1.11201	SE	RE	NoE
ENSGALG00000012662	4	10.6067	14.9888	0	0.26923	0.837823	-1.10705	RE	SE	NoE
ENSGALG00000012700	4	9.7634	13.5847	3.32847	0.16808	0.905309	-1.07339	RE	SE	RE
ENSGALG00000012952	4	2.41655	13.4847	2.05902	-0.549612	1.15426	-0.604651	PE	SE	RE
ENSGALG00000012998	4	13.7408	11.3607	0	0.731779	0.407657	-1.13944	RE	RE	NoE
ENSGALG00000013026	4	7.47337	10.5635	2.21471	0.171245	0.90332	-1.07456	RE	RE	RE
ENSGALG00000013091	4	10.4472	9.87369	1.08294	0.63112	0.521856	-1.15298	RE	RE	PE
ENSGALG00000013100	4	0	10.3357	5.75051	-1.03539	0.960387	0.0750026	NoE	SE	RE
ENSGALG00000013211	4	7.99796	22.7831	5.17456	-0.421609	1.14176	-0.720154	RE	RE	RE
ENSGALG00000013244	4	6.41776	12.9383	2.28494	-0.148186	1.06582	-0.917638	RE	SE	RE
ENSGALG00000013281	4	0	14.6336	8.6772	-1.05591	0.932666	0.123243	NoE	SE	RE
ENSGALG00000013287	4	0	14.6336	8.6772	-1.05591	0.932666	0.123243	NoE	SE	RE
ENSGALG00000013489	4	1.93132	11.0346	1.00989	-0.492203	1.1507	-0.658499	RE	SE	RE
ENSGALG00000013602	4	0	10.0854	6.70716	-1.0904	0.874244	0.216156	NoE	SE	RE
ENSGALG00000013672	4	6.10621	9.11521	0.881397	0.177281	0.899504	-1.07678	RE	RE	PE
ENSGALG00000013689	4	2.01383	9.11714	6.80275	-1.09421	0.866526	0.227682	SE	SE	SE
ENSGALG00000013818	4	11.9593	20.3817	2.267	0.0466962	0.975834	-1.02253	RE	SE	RE
ENSGALG00000014060	4	4.33699	13.1937	1.24136	-0.309572	1.11818	-0.808606	RE	SE	RE
ENSGALG00000014202	4	0	11.1114	1.2847	-0.679795	1.14823	-0.468439	NoE	PE	RE
ENSGALG00000014267	4	0	10.2697	3.08708	-0.84496	1.10405	-0.259086	NoE	RE	RE
ENSGALG00000014386	4	0	12.8344	0	-0.57735	1.1547	-0.57735	NoE	RE	NoE
ENSGALG00000014718	4	3.87581	10.1402	2.51636	-0.402069	1.13845	-0.736385	PE	PE	PE
ENSGALG00000014725	4	6.40864	9.38123	2.21164	0.113302	0.938523	-1.05183	RE	PE	PE
ENSGALG00000014768	4	7.06641	11.677	1.63141	0.0546525	0.971553	-1.02621	RE	PE	PE
ENSGALG00000014769	4	4.18429	9.75524	0.749717	-0.15669	1.0691	-0.912405	RE	PE	PE
ENSGALG00000014873	4	25.892	39.0509	4.06961	0.163446	0.908208	-1.07165	RE	SE	RE
ENSGALG00000014907	4	6.22901	8.25341	1.01777	0.284568	0.826873	-1.11144	RE	RE	PE
ENSGALG00000014908	4	12.9564	10.8445	0.846816	0.732849	0.406362	-1.13921	PE	PE	PE
ENSGALG00000014915	4	3.26028	15.4443	8.53501	-0.952428	1.0416	-0.0891717	RE	RE	RE
ENSGALG00000015051	4	5.00612	12.3241	2.10353	-0.279445	1.11	-0.830552	RE	RE	RE
ENSGALG00000015284	4	3.16462	13.2904	5.33564	-0.768875	1.13051	-0.361635	PE	RE	PE
ENSGALG00000015297	4	8.30067	9.17136	1.24809	0.474251	0.674639	-1.14889	RE	RE	PE
ENSGALG00000015405	4	0	11.0022	0	-0.57735	1.1547	-0.57735	NoE	PE	NoE
ENSGALG00000015531	4	9.39734	16.4635	1.01218	0.0568421	0.970367	-1.02721	RE	RE	PE
ENSGALG00000015537	4	9.39734	16.4635	1.01218	0.0568421	0.970367	-1.02721	RE	RE	PE
ENSGALG00000015768	4	0	10.9853	4.0707	-0.903666	1.07436	-0.170694	NoE	SE	RE
ENSGALG00000015787	4	0	20.917	10.6591	-1.00633	0.993547	0.0127844	NoE	SE	SE
ENSGALG00000015858	4	7.76773	10.6589	0	0.294894	0.819393	-1.11429	RE	RE	NoE
ENSGALG00000016444	4	0	13.0235	2.47111	-0.74669	1.13613	-0.389439	NoE	SE	RE
ENSGALG00000016492	4	4.62505	25.4439	4.05423	-0.553774	1.15438	-0.600609	RE	RE	PE
ENSGALG00000016631	4	0	13.617	2.18761	-0.720435	1.14171	-0.421275	NoE	SE	PE
ENSGALG00000016915	4	1.91042	10.6535	1.98706	-0.584957	1.15467	-0.56971	RE	RE	PE
ENSGALG00000016971	4	5.55535	9.69142	2.15034	-0.0645288	1.0307	-0.966173	RE	RE	SE
ENSGALG00000017242	4	7.75646	14.6586	0	0.0388308	0.980019	-1.01885	RE	RE	NoE
ENSGALG00000017405	4	1.72076	9.90894	3.60505	-0.782947	1.12649	-0.34354	PE	PE	PE
ENSGALG00000020253	4	2.03983	9.65411	3.96496	-0.803151	1.12005	-0.316903	PE	RE	PE
ENSGALG00000022166	4	5.18345	21.375	4.25229	-0.52832	1.15335	-0.62503	SE	SE	SE
ENSGALG00000022622	4	12.1167	19.0396	4.11402	0.0481906	0.975033	-1.02322	RE	RE	RE
ENSGALG00000022850	4	0	16.1653	6.61585	-0.934393	1.05472	-0.120325	NoE	SE	SE
ENSGALG00000022882	4	6.10621	9.11521	0.881397	0.177281	0.899504	-1.07678	RE	RE	PE
ENSGALG00000023195	4	7.13516	9.88274	0.999591	0.248314	0.852447	-1.10076	RE	RE	RE
ENSGALG00000023443	4	2.21865	10.1144	1.57337	-0.50818	1.15204	-0.643861	PE	RE	PE
ENSGALG00000023576	4	9.9715	16.4739	0	0.139363	0.923009	-1.06237	RE	SE	NoE
ENSGALG00000025810	4	2.36109	10.2942	6.77144	-1.03514	0.960702	0.074436	SE	SE	SE
ENSGALG00000026790	4	0.731453	11.5546	2.16736	-0.695164	1.14606	-0.450891	PE	SE	PE
ENSGALG00000026971	4	0	10.9853	4.0707	-0.903666	1.07436	-0.170694	NoE	SE	RE
ENSGALG00000027069	4	1.12094	15.1717	7.33675	-0.959467	1.03612	-0.0766538	SE	SE	SE
ENSGALG00000027231	4	8.07441	17.5551	3.69068	-0.239746	1.09808	-0.858335	SE	SE	SE
ENSGALG00000027579	4	5.51488	14.5441	1.19118	-0.230214	1.09503	-0.864817	RE	SE	RE
ENSGALG00000027583	4	1.94271	11.2598	3.018	-0.679607	1.14826	-0.468652	SE	SE	RE
ENSGALG00000028627	4	1.09698	13.7315	0	-0.50398	1.15171	-0.647734	RE	SE	NoE
ENSGALG00000028709	4	0	11.2989	5.39506	-0.984658	1.01467	-0.0300089	NoE	RE	PE
ENSGALG00000029083	4	4.37315	10.7668	1.94972	-0.290533	1.1131	-0.822562	RE	RE	PE
ENSGALG00000029282	4	10.1337	23.071	0	-0.0808155	1.03796	-0.95714	RE	SE	NoE
ENSGALG00000029932	4	2.90322	10.2542	0.652676	-0.338575	1.12533	-0.786759	PE	RE	PE
ENSGALG00000030929	4	13.4078	12.2758	2.18423	0.666523	0.483323	-1.14985	SE	SE	SE
ENSGALG00000031281	4	0	11.7485	8.05827	-1.0989	0.856559	0.242339	NoE	SE	SE
ENSGALG00000031495	4	4.51022	13.6633	2.01826	-0.362106	1.13061	-0.768505	RE	RE	PE
ENSGALG00000031538	4	0	12.8344	0	-0.57735	1.1547	-0.57735	NoE	RE	NoE
ENSGALG00000031734	4	8.26446	9.61439	1.2405	0.420679	0.720934	-1.14161	RE	RE	RE
ENSGALG00000032468	4	0	11.9838	3.13609	-0.810986	1.11734	-0.306354	NoE	SE	SE
ENSGALG00000032986	4	0.981652	10.4046	3.01127	-0.769758	1.13027	-0.360509	RE	RE	RE
ENSGALG00000033212	4	4.99852	9.07888	1.93773	-0.0948608	1.04405	-0.949189	SE	RE	RE
ENSGALG00000033567	4	0	25.0124	22.743	-1.15081	0.657434	0.493375	NoE	SE	SE
ENSGALG00000033575	4	0	11.9838	3.13609	-0.810986	1.11734	-0.306354	NoE	SE	SE
ENSGALG00000033769	4	9.23681	9.86504	1.03615	0.512408	0.639942	-1.15235	SE	SE	RE
ENSGALG00000033883	4	0	22.0241	2.05618	-0.659793	1.15057	-0.490777	NoE	PE	PE
ENSGALG00000034140	4	0	10.9146	0	-0.57735	1.1547	-0.57735	NoE	SE	NoE
ENSGALG00000034303	4	6.60206	11.0207	0	0.131222	0.927911	-1.05913	RE	RE	NoE
ENSGALG00000034461	4	2.01634	10.8596	0.98918	-0.480117	1.14952	-0.669401	RE	RE	PE
ENSGALG00000035016	4	14.3791	30.3188	2.07452	-0.0855644	1.04003	-0.954469	RE	SE	PE
ENSGALG00000035026	4	0	14.1743	1.63368	-0.679468	1.14828	-0.468809	NoE	SE	SE
ENSGALG00000035156	4	0	10.0789	5.975	-1.05583	0.932777	0.123056	NoE	SE	SE
ENSGALG00000035845	4	8.0633	11.578	1.9708	0.17677	0.899828	-1.0766	RE	RE	RE
ENSGALG00000035966	4	2.1288	11.7663	2.47583	-0.608799	1.15412	-0.54532	RE	SE	SE
ENSGALG00000036043	4	8.60764	15.5783	0	0.0699235	0.963203	-1.03313	RE	SE	NoE
ENSGALG00000036171	4	0.975415	11.2672	0.982731	-0.577966	1.1547	-0.576734	RE	RE	RE
ENSGALG00000036240	4	1.00298	9.35211	8.3003	-1.14695	0.689129	0.457823	PE	RE	RE
ENSGALG00000036807	4	3.33017	10.4587	2.11483	-0.437271	1.14416	-0.706889	RE	RE	RE
ENSGALG00000037167	4	6.73449	11.1574	0	0.137139	0.924352	-1.06149	RE	SE	NoE
ENSGALG00000037301	4	4.72606	9.9549	0	-0.0336568	1.0164	-0.982747	RE	SE	NoE
ENSGALG00000038154	4	0.963817	11.4526	4.10863	-0.844291	1.10433	-0.260041	PE	SE	RE
ENSGALG00000038265	4	0.942649	11.5044	6.91155	-1.04049	0.953878	0.0866099	RE	RE	PE
ENSGALG00000038978	4	10.2008	9.73609	0.978906	0.621498	0.532047	-1.15355	RE	RE	PE
ENSGALG00000040156	4	4.00663	15.5737	3.03616	-0.506386	1.1519	-0.645517	RE	RE	PE
ENSGALG00000040342	4	4.17127	17.7998	6.04817	-0.699721	1.14534	-0.445622	RE	RE	RE
ENSGALG00000040541	4	0	17.2082	10.6811	-1.07012	0.910732	0.15939	NoE	SE	SE
ENSGALG00000040724	4	2.02739	15.7053	0	-0.454606	1.14654	-0.691935	PE	RE	NoE
ENSGALG00000040891	4	9.68784	9.63485	2.11473	0.58342	0.571259	-1.15468	RE	RE	RE
ENSGALG00000041112	4	11.7097	13.2928	0.929745	0.455681	0.690999	-1.14668	RE	SE	PE
ENSGALG00000041205	4	0	10.0789	5.975	-1.05583	0.932777	0.123056	NoE	SE	SE
ENSGALG00000041626	4	0	13.5102	9.52972	-1.10623	0.839794	0.266441	NoE	PE	RE
ENSGALG00000041650	4	0	19.2948	0	-0.57735	1.1547	-0.57735	NoE	RE	NoE
ENSGALG00000041687	4	1.06101	13.8472	0	-0.507144	1.15196	-0.644818	SE	SE	NoE
ENSGALG00000041812	4	3.39103	11.3094	0	-0.260025	1.10433	-0.844303	RE	SE	NoE
ENSGALG00000041898	4	5.33567	9.07501	2.05286	-0.0433116	1.02095	-0.97764	SE	SE	SE
ENSGALG00000042005	4	0	14.7845	2.15939	-0.707251	1.1441	-0.436848	NoE	SE	RE
ENSGALG00000042492	4	6.44096	20.3486	4.76677	-0.476719	1.14916	-0.67244	RE	RE	RE
ENSGALG00000042705	4	0	11.5087	5.694	-0.996486	1.00348	-0.00699185	NoE	SE	SE
ENSGALG00000043584	4	4.00777	10.0091	0	-0.131915	1.05941	-0.927496	PE	PE	NoE
ENSGALG00000045427	4	4.72606	9.9549	0	-0.0336568	1.0164	-0.982747	RE	SE	NoE
ENSGALG00000046593	4	12.3074	19.1122	2.3118	0.125861	0.931111	-1.05697	SE	RE	SE
ENSGALG00000046714	4	1.58224	11.2906	1.82321	-0.598974	1.15443	-0.555453	RE	RE	PE
ENSGALG00000047269	4	6.30241	11.1803	0	0.0847105	0.95495	-1.03966	RE	RE	NoE
ENSGALG00000047559	4	4.3189	9.73012	2.08438	-0.26935	1.10709	-0.837738	RE	SE	RE
ENSGALG00000047847	4	6.26082	8.33803	1.98799	0.22605	0.867626	-1.09368	RE	SE	SE
ENSGALG00000047946	4	0	33.7777	6.79476	-0.756974	1.13363	-0.376657	NoE	RE	RE
ENSGALG00000048097	4	3.95793	9.43867	0	-0.107095	1.04924	-0.942142	RE	SE	NoE
ENSGALG00000048658	4	2.18807	9.77683	3.18581	-0.694088	1.14622	-0.452132	RE	RE	SE
ENSGALG00000049299	4	1.15137	12.6481	4.32556	-0.823647	1.11268	-0.289036	SE	SE	RE
ENSGALG00000050178	4	0	11.3604	3.44191	-0.847006	1.10316	-0.256156	NoE	SE	SE
ENSGALG00000050186	4	0	29.5203	4.88651	-0.72484	1.14085	-0.416011	NoE	RE	RE
ENSGALG00000050350	4	5.28898	8.97432	0	0.118499	0.935471	-1.05397	RE	SE	NoE
ENSGALG00000050619	4	4.07354	15.0689	0	-0.295998	1.11459	-0.818587	RE	RE	NoE
ENSGALG00000051325	4	3.95793	9.43867	0	-0.107095	1.04924	-0.942142	RE	SE	NoE
ENSGALG00000052326	4	0	26.7343	14.0237	-1.01596	0.983233	0.0327303	NoE	SE	SE
ENSGALG00000053164	4	0	19.8408	0	-0.57735	1.1547	-0.57735	NoE	PE	NoE
ENSGALG00000054037	4	0	15.9569	6.95679	-0.95471	1.03985	-0.085136	NoE	SE	SE
ENSGALG00000054550	4	9.80977	10.4133	2.0762	0.511227	0.641038	-1.15227	RE	SE	RE
ENSGALG00000054778	4	4.52949	10.7532	2.61714	-0.337815	1.12516	-0.787341	PE	RE	PE
ENSGALG00000055021	4	3.06625	15.3002	1.07714	-0.443386	1.14503	-0.701647	PE	SE	RE
ENSGALG00000000234	3	0	3.62644	0.770766	-0.767201	1.13096	-0.363763	NoE	PE	PE
ENSGALG00000000241	3	0.813201	4.60222	3.25074	-1.08084	0.89232	0.188524	PE	PE	PE
ENSGALG00000000255	3	2.38282	5.13265	0	-0.0476288	1.02296	-0.975335	PE	PE	NoE
ENSGALG00000000785	3	0	3.64406	0	-0.57735	1.1547	-0.57735	NoE	SE	NoE
ENSGALG00000000934	3	0	3.30989	1.15743	-0.886537	1.084	-0.197465	NoE	RE	RE
ENSGALG00000000972	3	0	3.19203	1.19105	-0.905753	1.07313	-0.167373	NoE	RE	RE
ENSGALG00000000977	3	0	3.19203	1.19105	-0.905753	1.07313	-0.167373	NoE	RE	RE
ENSGALG00000001006	3	0	6.92725	0	-0.57735	1.1547	-0.57735	NoE	RE	NoE
ENSGALG00000001017	3	0	6.92725	0	-0.57735	1.1547	-0.57735	NoE	RE	NoE
ENSGALG00000001383	3	0	4.30947	4.35123	-1.15466	0.568978	0.585683	NoE	RE	RE
ENSGALG00000001506	3	0	3.22101	2.26488	-1.10543	0.841712	0.263718	NoE	SE	RE
ENSGALG00000001792	3	0	4.38933	1.18639	-0.818554	1.1146	-0.296044	NoE	RE	RE
ENSGALG00000001803	3	0	3.11608	0	-0.57735	1.1547	-0.57735	NoE	RE	NoE
ENSGALG00000001862	3	0	3.86314	0	-0.57735	1.1547	-0.57735	NoE	SE	NoE
ENSGALG00000001943	3	0	3.9564	0	-0.57735	1.1547	-0.57735	NoE	RE	NoE
ENSGALG00000002008	3	0	3.99767	0	-0.57735	1.1547	-0.57735	NoE	RE	NoE
ENSGALG00000002053	3	0	4.63743	0	-0.57735	1.1547	-0.57735	NoE	SE	NoE
ENSGALG00000002155	3	1.06767	4.226	0	-0.317126	1.12011	-0.802984	RE	PE	NoE
ENSGALG00000002240	3	0	3.52791	0	-0.57735	1.1547	-0.57735	NoE	SE	NoE
ENSGALG00000002298	3	0	5.23006	0	-0.57735	1.1547	-0.57735	NoE	RE	NoE
ENSGALG00000002335	3	0	4.38169	0	-0.57735	1.1547	-0.57735	NoE	PE	NoE
ENSGALG00000002452	3	2.83923	4.10797	0.796767	0.154382	0.913831	-1.06821	PE	PE	PE
ENSGALG00000002473	3	0	4.56261	2.26078	-0.996987	1.00299	-0.00599854	NoE	SE	RE
ENSGALG00000002612	3	0	9.22056	0	-0.57735	1.1547	-0.57735	NoE	RE	NoE
ENSGALG00000002618	3	0	3.30568	1.47716	-0.962759	1.03349	-0.0707263	NoE	RE	RE
ENSGALG00000002683	3	0	4.82919	0	-0.57735	1.1547	-0.57735	NoE	SE	NoE
ENSGALG00000002688	3	0	4.82919	0	-0.57735	1.1547	-0.57735	NoE	SE	NoE
ENSGALG00000002699	3	3.55369	5.89001	0	0.136819	0.924546	-1.06136	SE	RE	NoE
ENSGALG00000002722	3	0	3.49549	1.85774	-1.0203	0.978376	0.0419287	NoE	SE	PE
ENSGALG00000002764	3	2.04123	3.97147	0	0.0186292	0.990555	-1.00918	PE	PE	NoE
ENSGALG00000002784	3	0	3.61173	0	-0.57735	1.1547	-0.57735	NoE	SE	NoE
ENSGALG00000002836	3	0	3.36798	0	-0.57735	1.1547	-0.57735	NoE	SE	NoE
ENSGALG00000002846	3	0	3.62472	1.07556	-0.841614	1.10547	-0.263856	NoE	SE	SE
ENSGALG00000002863	3	0	3.44308	1.13715	-0.870292	1.09237	-0.222078	NoE	SE	SE
ENSGALG00000002868	3	0	6.69466	1.53396	-0.78206	1.12675	-0.344692	NoE	SE	SE
ENSGALG00000002958	3	0	4.81442	3.20613	-1.09078	0.873481	0.217304	NoE	RE	RE
ENSGALG00000002982	3	2.4776	3.30457	0	0.319957	0.800865	-1.12082	SE	SE	NoE
ENSGALG00000003026	3	0	3.47819	0	-0.57735	1.1547	-0.57735	NoE	RE	NoE
ENSGALG00000003039	3	0	4.52911	1.07112	-0.788634	1.12476	-0.336122	NoE	RE	PE
ENSGALG00000003052	3	1.91082	4.79139	1.07959	-0.350692	1.12811	-0.777419	RE	RE	PE
ENSGALG00000003059	3	1.31496	6.37118	1.38096	-0.588691	1.15463	-0.565935	RE	SE	RE
ENSGALG00000003078	3	0	6.38967	3.69899	-1.04826	0.943491	0.104769	NoE	RE	SE
ENSGALG00000003113	3	0	8.88653	1.11185	-0.688352	1.14706	-0.458712	NoE	SE	SE
ENSGALG00000003134	3	0	7.87889	0	-0.57735	1.1547	-0.57735	NoE	SE	NoE
ENSGALG00000003143	3	0	4.81682	0	-0.57735	1.1547	-0.57735	NoE	RE	NoE
ENSGALG00000003227	3	0	3.77375	0	-0.57735	1.1547	-0.57735	NoE	SE	NoE
ENSGALG00000003235	3	3.91657	5.07858	0.990799	0.279119	0.830786	-1.1099	PE	PE	PE
ENSGALG00000003243	3	0	3.67808	0	-0.57735	1.1547	-0.57735	NoE	RE	NoE
ENSGALG00000003248	3	0	4.09435	2.29519	-1.03785	0.957277	0.0805705	NoE	PE	PE
ENSGALG00000003265	3	0	5.58144	0	-0.57735	1.1547	-0.57735	NoE	SE	NoE
ENSGALG00000003272	3	0	5.58144	0	-0.57735	1.1547	-0.57735	NoE	SE	NoE
ENSGALG00000003409	3	0	4.56486	0	-0.57735	1.1547	-0.57735	NoE	SE	NoE
ENSGALG00000003428	3	0	4.17772	0	-0.57735	1.1547	-0.57735	NoE	SE	NoE
ENSGALG00000003434	3	0	5.28747	0	-0.57735	1.1547	-0.57735	NoE	SE	NoE
ENSGALG00000003446	3	0.821689	3.98409	0	-0.370919	1.13246	-0.761543	PE	RE	NoE
ENSGALG00000003454	3	0	7.8664	0	-0.57735	1.1547	-0.57735	NoE	SE	NoE
ENSGALG00000003523	3	0	8.24732	1.03676	-0.688886	1.14699	-0.458101	NoE	SE	RE
ENSGALG00000003537	3	0	5.84762	1.07145	-0.740816	1.13748	-0.39666	NoE	RE	RE
ENSGALG00000003548	3	0	4.563	0	-0.57735	1.1547	-0.57735	NoE	RE	NoE
ENSGALG00000003562	3	0	4.563	0	-0.57735	1.1547	-0.57735	NoE	RE	NoE
ENSGALG00000003567	3	0	3.90809	0	-0.57735	1.1547	-0.57735	NoE	SE	NoE
ENSGALG00000003661	3	0	3.26429	0	-0.57735	1.1547	-0.57735	NoE	RE	NoE
ENSGALG00000003670	3	0	4.80162	0	-0.57735	1.1547	-0.57735	NoE	SE	NoE
ENSGALG00000003699	3	0	3.34547	1.06306	-0.85968	1.09746	-0.237777	NoE	RE	PE
ENSGALG00000003712	3	0	6.67465	0	-0.57735	1.1547	-0.57735	NoE	RE	NoE
ENSGALG00000003738	3	0	3.55281	0	-0.57735	1.1547	-0.57735	NoE	RE	NoE
ENSGALG00000003803	3	2.97138	6.49724	0.677587	-0.140097	1.06266	-0.922564	PE	PE	PE
ENSGALG00000003832	3	0	3.56375	0	-0.57735	1.1547	-0.57735	NoE	RE	NoE
ENSGALG00000003977	3	0	5.58651	0	-0.57735	1.1547	-0.57735	NoE	SE	NoE
ENSGALG00000004058	3	0	3.41888	0	-0.57735	1.1547	-0.57735	NoE	PE	NoE
ENSGALG00000004231	3	0	6.38033	0	-0.57735	1.1547	-0.57735	NoE	RE	NoE
ENSGALG00000004244	3	0	5.49828	1.07079	-0.751202	1.13506	-0.383854	NoE	RE	RE
ENSGALG00000004249	3	0	3.85712	0	-0.57735	1.1547	-0.57735	NoE	PE	NoE
ENSGALG00000004251	3	1.26938	5.31007	1.1864	-0.55966	1.15452	-0.594862	PE	SE	SE
ENSGALG00000004297	3	0	3.48916	0	-0.57735	1.1547	-0.57735	NoE	RE	NoE
ENSGALG00000004309	3	0	4.36982	0	-0.57735	1.1547	-0.57735	NoE	SE	NoE
ENSGALG00000004329	3	0	3.28488	0	-0.57735	1.1547	-0.57735	NoE	SE	NoE
ENSGALG00000004348	3	0	3.28488	0	-0.57735	1.1547	-0.57735	NoE	SE	NoE
ENSGALG00000004357	3	2.49335	5.069	0	-0.0108237	1.00537	-0.994544	SE	SE	NoE
ENSGALG00000004367	3	2.27962	6.75169	1.1864	-0.381966	1.13469	-0.75272	PE	SE	SE
ENSGALG00000004420	3	0	4.8519	0	-0.57735	1.1547	-0.57735	NoE	RE	NoE
ENSGALG00000004542	3	0	3.25769	1.14681	-0.888479	1.08295	-0.194473	NoE	SE	RE
ENSGALG00000004611	3	0	6.31076	0	-0.57735	1.1547	-0.57735	NoE	SE	NoE
ENSGALG00000004621	3	0	4.61246	1.08952	-0.78838	1.12484	-0.336455	NoE	PE	PE
ENSGALG00000004711	3	0	4.38449	0	-0.57735	1.1547	-0.57735	NoE	SE	NoE
ENSGALG00000004759	3	0	5.88173	0	-0.57735	1.1547	-0.57735	NoE	SE	NoE
ENSGALG00000004882	3	0	3.20371	0	-0.57735	1.1547	-0.57735	NoE	RE	NoE
ENSGALG00000004902	3	0	3.3465	0	-0.57735	1.1547	-0.57735	NoE	SE	NoE
ENSGALG00000004932	3	0	4.66426	0	-0.57735	1.1547	-0.57735	NoE	SE	NoE
ENSGALG00000004946	3	0	4.7922	4.27787	-1.14917	0.672334	0.476837	NoE	PE	PE
ENSGALG00000004969	3	0	3.17459	0	-0.57735	1.1547	-0.57735	NoE	RE	NoE
ENSGALG00000004974	3	0	3.17459	0	-0.57735	1.1547	-0.57735	NoE	RE	NoE
ENSGALG00000004981	3	0	7.33075	0	-0.57735	1.1547	-0.57735	NoE	RE	NoE
ENSGALG00000005034	3	0	3.1805	0	-0.57735	1.1547	-0.57735	NoE	RE	NoE
ENSGALG00000005061	3	0	8.18668	2.2442	-0.821923	1.11334	-0.291414	NoE	RE	RE
ENSGALG00000005084	3	0	4.58966	0	-0.57735	1.1547	-0.57735	NoE	RE	NoE
ENSGALG00000005118	3	2.1552	4.88535	0.992921	-0.261552	1.10478	-0.843232	RE	RE	RE
ENSGALG00000005158	3	0	7.78127	4.23475	-1.02814	0.969255	0.0588881	NoE	RE	RE
ENSGALG00000005217	3	0	3.79512	0.958075	-0.802812	1.12017	-0.317356	NoE	RE	PE
ENSGALG00000005237	3	0	9.41363	0	-0.57735	1.1547	-0.57735	NoE	SE	NoE
ENSGALG00000005249	3	0	5.19664	0	-0.57735	1.1547	-0.57735	NoE	SE	NoE
ENSGALG00000005263	3	0	4.70061	0	-0.57735	1.1547	-0.57735	NoE	RE	NoE
ENSGALG00000005323	3	0	3.17913	2.59135	-1.13714	0.742315	0.394823	NoE	PE	PE
ENSGALG00000005332	3	0	4.18467	0	-0.57735	1.1547	-0.57735	NoE	RE	NoE
ENSGALG00000005378	3	1.2414	6.58491	0	-0.390795	1.13639	-0.745591	RE	RE	NoE
ENSGALG00000005391	3	0	5.21162	0	-0.57735	1.1547	-0.57735	NoE	PE	NoE
ENSGALG00000005412	3	0	3.5828	0	-0.57735	1.1547	-0.57735	NoE	PE	NoE
ENSGALG00000005505	3	4.37465	6.01487	0.963873	0.229046	0.865606	-1.09465	RE	SE	SE
ENSGALG00000005541	3	2.15045	5.44715	1.08129	-0.326285	1.12239	-0.796104	SE	SE	RE
ENSGALG00000005553	3	2.38347	3.58912	0	0.214954	0.875043	-1.09	SE	SE	NoE
ENSGALG00000005567	3	0	6.75015	1.12314	-0.725614	1.1407	-0.415084	NoE	SE	RE
ENSGALG00000005653	3	0.975954	4.6572	2.24067	-0.881437	1.08671	-0.20527	SE	SE	SE
ENSGALG00000005684	3	0	3.54461	3.17905	-1.14961	0.668563	0.481052	NoE	SE	SE
ENSGALG00000005688	3	0	3.29391	0	-0.57735	1.1547	-0.57735	NoE	SE	NoE
ENSGALG00000005696	3	0	7.26078	0	-0.57735	1.1547	-0.57735	NoE	SE	NoE
ENSGALG00000005701	3	0	3.06667	0	-0.57735	1.1547	-0.57735	NoE	SE	NoE
ENSGALG00000005710	3	0	5.07836	0	-0.57735	1.1547	-0.57735	NoE	SE	NoE
ENSGALG00000005713	3	0	3.36917	0	-0.57735	1.1547	-0.57735	NoE	SE	NoE
ENSGALG00000005739	3	6.5756	7.37414	0	0.475868	0.673199	-1.14907	SE	SE	NoE
ENSGALG00000005869	3	0	4.22963	0	-0.57735	1.1547	-0.57735	NoE	SE	NoE
ENSGALG00000005909	3	0	6.03548	0	-0.57735	1.1547	-0.57735	NoE	SE	NoE
ENSGALG00000005964	3	5.44498	7.68526	0	0.270274	0.837084	-1.10736	SE	SE	NoE
ENSGALG00000005966	3	0	4.95787	0	-0.57735	1.1547	-0.57735	NoE	SE	NoE
ENSGALG00000005973	3	0	3.2472	0	-0.57735	1.1547	-0.57735	NoE	SE	NoE
ENSGALG00000005999	3	2.33343	4.28639	0	0.0590965	0.969141	-1.02824	SE	RE	NoE
ENSGALG00000006009	3	1.23129	3.37665	0	-0.178306	1.07716	-0.898852	RE	RE	NoE
ENSGALG00000006037	3	0	9.69253	0	-0.57735	1.1547	-0.57735	NoE	SE	NoE
ENSGALG00000006056	3	0	4.16201	0	-0.57735	1.1547	-0.57735	NoE	SE	NoE
ENSGALG00000006069	3	0	3.10548	2.33006	-1.12099	0.80037	0.320617	NoE	RE	RE
ENSGALG00000006077	3	3.11473	4.33595	0	0.282299	0.828505	-1.1108	PE	PE	NoE
ENSGALG00000006087	3	0	4.63453	0	-0.57735	1.1547	-0.57735	NoE	PE	NoE
ENSGALG00000006160	3	0	4.14855	2.0205	-0.991247	1.00853	-0.0172814	NoE	RE	PE
ENSGALG00000006192	3	0	3.89445	1.10903	-0.831229	1.10973	-0.278499	NoE	PE	PE
ENSGALG00000006194	3	0	5.34419	1.04992	-0.752742	1.13468	-0.38194	NoE	SE	SE
ENSGALG00000006216	3	3.11457	3.12055	0	0.575689	0.57901	-1.1547	RE	PE	NoE
ENSGALG00000006292	3	0	4.44283	1.21841	-0.822022	1.1133	-0.291278	NoE	RE	PE
ENSGALG00000006297	3	1.08469	4.1257	0	-0.3049	1.11696	-0.812059	PE	RE	NoE
ENSGALG00000006309	3	1.16175	4.19007	0	-0.287622	1.11229	-0.82467	PE	SE	NoE
ENSGALG00000006323	3	1.15964	6.14676	1.03293	-0.555493	1.15443	-0.598935	RE	SE	RE
ENSGALG00000006394	3	0	4.39613	0	-0.57735	1.1547	-0.57735	NoE	RE	NoE
ENSGALG00000006413	3	1.9175	7.10693	1.08792	-0.445509	1.14533	-0.699819	PE	PE	PE
ENSGALG00000006434	3	0	4.51628	0	-0.57735	1.1547	-0.57735	NoE	RE	NoE
ENSGALG00000006437	3	0	3.31251	1.17474	-0.890633	1.08178	-0.191143	NoE	PE	PE
ENSGALG00000006441	3	0	4.51628	0	-0.57735	1.1547	-0.57735	NoE	RE	NoE
ENSGALG00000006446	3	4.16089	5.56997	0	0.31673	0.803281	-1.12001	RE	SE	NoE
ENSGALG00000006506	3	0	7.41353	2.27185	-0.849995	1.10185	-0.251857	NoE	SE	PE
ENSGALG00000006566	3	0	5.044	2.18699	-0.952924	1.04122	-0.0882969	NoE	SE	SE
ENSGALG00000006575	3	0	9.00078	0	-0.57735	1.1547	-0.57735	NoE	SE	NoE
ENSGALG00000006691	3	0	3.23566	1.08407	-0.874305	1.09037	-0.216065	NoE	SE	SE
ENSGALG00000006702	3	1.16534	7.33698	3.40405	-0.897295	1.07805	-0.180755	SE	SE	SE
ENSGALG00000006757	3	0	7.90839	0	-0.57735	1.1547	-0.57735	NoE	SE	NoE
ENSGALG00000006783	3	0.941126	5.01876	2.02585	-0.814797	1.11597	-0.301178	PE	RE	PE
ENSGALG00000006785	3	1.07178	3.38909	0	-0.239673	1.09806	-0.858385	SE	SE	NoE
ENSGALG00000006787	3	0	5.25058	3.29654	-1.07359	0.904964	0.16863	NoE	SE	SE
ENSGALG00000006822	3	0	4.32637	1.06622	-0.797488	1.12194	-0.32445	NoE	RE	PE
ENSGALG00000006855	3	0	3.99983	0	-0.57735	1.1547	-0.57735	NoE	RE	NoE
ENSGALG00000006949	3	1.00336	5.07708	5.93288	-1.13936	0.40723	0.732133	RE	SE	SE
ENSGALG00000007097	3	0.978018	7.914	1.0202	-0.582625	1.15468	-0.57206	PE	RE	PE
ENSGALG00000007149	3	0	6.90265	0	-0.57735	1.1547	-0.57735	NoE	RE	NoE
ENSGALG00000007155	3	0	5.95275	0	-0.57735	1.1547	-0.57735	NoE	PE	NoE
ENSGALG00000007158	3	0	6.91297	0	-0.57735	1.1547	-0.57735	NoE	SE	NoE
ENSGALG00000007160	3	0	4.1082	0.979402	-0.790331	1.12423	-0.333897	NoE	RE	RE
ENSGALG00000007211	3	4.55818	6.59323	0	0.249115	0.851893	-1.10101	RE	RE	NoE
ENSGALG00000007282	3	0.984171	4.78004	0	-0.371316	1.13254	-0.761228	RE	RE	NoE
ENSGALG00000007284	3	0	5.82613	0	-0.57735	1.1547	-0.57735	NoE	RE	NoE
ENSGALG00000007324	3	4.17546	4.75972	0	0.461146	0.686219	-1.14737	RE	SE	NoE
ENSGALG00000007408	3	1.01645	5.46042	0	-0.39343	1.13688	-0.74345	RE	RE	NoE
ENSGALG00000007485	3	2.16575	4.1309	0	0.0323621	0.983426	-1.01579	SE	SE	NoE
ENSGALG00000007490	3	0	4.26858	1.22411	-0.832972	1.10903	-0.276059	NoE	SE	SE
ENSGALG00000007543	3	5.32717	7.76208	0	0.242853	0.856206	-1.09906	RE	SE	NoE
ENSGALG00000007565	3	2.25419	5.34949	1.03468	-0.281102	1.11047	-0.829364	RE	RE	RE
ENSGALG00000007610	3	2.34528	3.25305	0	0.285454	0.826235	-1.11169	RE	RE	NoE
ENSGALG00000007625	3	1.00485	5.10193	1.99304	-0.792818	1.12344	-0.330626	RE	RE	PE
ENSGALG00000007667	3	2.0525	6.11072	1.04235	-0.378748	1.13405	-0.755302	RE	RE	PE
ENSGALG00000007677	3	6.2456	7.0534	0.997848	0.450133	0.695821	-1.14595	RE	RE	PE
ENSGALG00000007690	3	1.02858	8.99372	1.07675	-0.582596	1.15468	-0.572088	PE	RE	RE
ENSGALG00000007711	3	1.00422	6.76217	1.19362	-0.60606	1.15422	-0.548157	RE	RE	RE
ENSGALG00000007736	3	1.00422	6.76217	1.19362	-0.60606	1.15422	-0.548157	RE	RE	RE
ENSGALG00000007762	3	2.46061	3.21865	0	0.337268	0.787759	-1.12503	RE	SE	NoE
ENSGALG00000007779	3	0	6.73111	0	-0.57735	1.1547	-0.57735	NoE	SE	NoE
ENSGALG00000007800	3	2.86861	3.97338	0	0.286676	0.825353	-1.11203	RE	PE	NoE
ENSGALG00000007993	3	4.13204	5.06099	0	0.396303	0.741108	-1.13741	RE	RE	NoE
ENSGALG00000008066	3	2.02623	4.31382	0	-0.040365	1.01957	-0.979206	SE	RE	NoE
ENSGALG00000008074	3	0.963603	6.9616	6.64653	-1.15344	0.623389	0.530053	RE	RE	RE
ENSGALG00000008081	3	1.23831	6.64819	5.08939	-1.10855	0.834162	0.274388	PE	RE	RE
ENSGALG00000008091	3	0.940674	3.88997	0	-0.329892	1.12327	-0.793375	RE	RE	NoE
ENSGALG00000008097	3	0.940674	3.88997	0	-0.329892	1.12327	-0.793375	RE	RE	NoE
ENSGALG00000008122	3	0	6.91126	3.00771	-0.954125	1.0403	-0.0861722	NoE	RE	RE
ENSGALG00000008291	3	0	7.75262	1.21229	-0.716567	1.14244	-0.425871	NoE	SE	SE
ENSGALG00000008302	3	0	9.11971	0	-0.57735	1.1547	-0.57735	NoE	SE	NoE
ENSGALG00000008319	3	3.1341	4.27309	0	0.30054	0.815265	-1.1158	SE	RE	NoE
ENSGALG00000008368	3	0	5.00119	2.25425	-0.965601	1.03117	-0.0655701	NoE	SE	RE
ENSGALG00000008427	3	1.12327	5.29469	0	-0.364209	1.13106	-0.76685	PE	RE	NoE
ENSGALG00000008457	3	0	5.98574	4.87848	-1.13712	0.742399	0.39472	NoE	RE	RE
ENSGALG00000008482	3	0	5.48663	1.9906	-0.89735	1.07802	-0.180668	NoE	RE	RE
ENSGALG00000008534	3	3.09371	5.99211	0.955563	-0.100251	1.04635	-0.946099	SE	SE	PE
ENSGALG00000008567	3	0	8.63987	3.43683	-0.925434	1.06078	-0.135345	NoE	SE	SE
ENSGALG00000008593	3	0	3.04072	0	-0.57735	1.1547	-0.57735	NoE	RE	NoE
ENSGALG00000008604	3	0	3.04072	0	-0.57735	1.1547	-0.57735	NoE	RE	NoE
ENSGALG00000008629	3	2.93536	6.93907	0	-0.102238	1.04719	-0.944953	RE	RE	NoE
ENSGALG00000008631	3	1.00649	3.09385	0	-0.228309	1.09441	-0.866104	PE	RE	NoE
ENSGALG00000008651	3	5.19673	5.497	1.15715	0.514294	0.638189	-1.15248	RE	RE	RE
ENSGALG00000008728	3	0	4.90601	2.01892	-0.936141	1.0535	-0.117361	NoE	PE	PE
ENSGALG00000008734	3	0	9.93875	1.12246	-0.677381	1.14855	-0.471165	NoE	RE	PE
ENSGALG00000008745	3	0	5.57546	0	-0.57735	1.1547	-0.57735	NoE	RE	NoE
ENSGALG00000008753	3	0	5.57546	0	-0.57735	1.1547	-0.57735	NoE	RE	NoE
ENSGALG00000008808	3	0	3.24163	1.085	-0.874029	1.09051	-0.21648	NoE	SE	RE
ENSGALG00000008815	3	0	4.18223	1.05803	-0.803283	1.12001	-0.316726	NoE	SE	RE
ENSGALG00000008933	3	1.94885	3.18729	0	0.147378	0.918132	-1.06551	PE	RE	NoE
ENSGALG00000008954	3	0	3.15698	0	-0.57735	1.1547	-0.57735	NoE	PE	NoE
ENSGALG00000008962	3	0	5.55439	4.43014	-1.13335	0.758096	0.375252	NoE	RE	RE
ENSGALG00000008969	3	4.62666	5.35454	0	0.447483	0.698115	-1.1456	RE	RE	NoE
ENSGALG00000009006	3	1.00315	4.20936	2.18193	-0.901306	1.07574	-0.174435	PE	RE	PE
ENSGALG00000009042	3	0	3.39112	1.20648	-0.891573	1.08126	-0.189685	NoE	RE	PE
ENSGALG00000009063	3	2.07595	5.14224	1.13534	-0.338164	1.12524	-0.787074	SE	SE	RE
ENSGALG00000009065	3	1.04794	7.81841	2.22203	-0.731959	1.1394	-0.40744	SE	SE	SE
ENSGALG00000009071	3	0	3.03148	0	-0.57735	1.1547	-0.57735	NoE	RE	NoE
ENSGALG00000009100	3	1.07317	5.55791	3.152	-0.974825	1.0234	-0.0485785	PE	PE	PE
ENSGALG00000009107	3	0	5.43238	2.79809	-1.0099	0.9898	0.0200979	NoE	PE	PE
ENSGALG00000009139	3	1.1655	8.28183	1.05965	-0.564518	1.15461	-0.590088	PE	SE	PE
ENSGALG00000009154	3	1.1655	8.28183	1.05965	-0.564518	1.15461	-0.590088	PE	SE	PE
ENSGALG00000009157	3	0	4.38102	0	-0.57735	1.1547	-0.57735	NoE	RE	NoE
ENSGALG00000009170	3	0	4.19825	2.90116	-1.10089	0.852154	0.248738	NoE	SE	RE
ENSGALG00000009214	3	1.10287	7.62321	4.25115	-0.988366	1.01124	-0.0228763	PE	RE	RE
ENSGALG00000009278	3	1.97632	3.92265	0	0.00509776	0.997441	-1.00254	RE	RE	NoE
ENSGALG00000009288	3	1.2448	5.54423	0	-0.350022	1.12796	-0.777939	RE	RE	NoE
ENSGALG00000009308	3	0	4.37448	2.22423	-1.00559	0.994316	0.0112733	NoE	PE	RE
ENSGALG00000009330	3	0	3.42032	0	-0.57735	1.1547	-0.57735	NoE	RE	NoE
ENSGALG00000009338	3	1.01243	4.23497	2.84091	-1.04179	0.952184	0.0896008	PE	RE	RE
ENSGALG00000009350	3	0.960658	6.01989	1.99638	-0.760173	1.13282	-0.372643	RE	RE	RE
ENSGALG00000009429	3	0	4.01877	3.1095	-1.12751	0.77949	0.348019	NoE	RE	PE
ENSGALG00000009442	3	0	3.07823	0	-0.57735	1.1547	-0.57735	NoE	RE	NoE
ENSGALG00000009445	3	1.02601	5.35584	0.979767	-0.568127	1.15465	-0.586525	PE	RE	PE
ENSGALG00000009450	3	0	9.09817	5.4152	-1.0571	0.930928	0.12617	NoE	SE	RE
ENSGALG00000009453	3	2.07166	8.41133	1.29583	-0.475116	1.14898	-0.673869	RE	RE	RE
ENSGALG00000009455	3	1.12236	8.662	0.998658	-0.563201	1.15459	-0.591384	RE	RE	RE
ENSGALG00000009466	3	5.59791	6.92651	0.992488	0.350746	0.777377	-1.12812	RE	RE	RE
ENSGALG00000009480	3	3.11557	4.96979	0.979954	0.0469793	0.975682	-1.02266	RE	RE	PE
ENSGALG00000009498	3	2.17384	7.12715	1.04361	-0.393832	1.13695	-0.743123	PE	PE	PE
ENSGALG00000009502	3	0.99881	3.1248	0	-0.23543	1.09671	-0.861279	PE	RE	NoE
ENSGALG00000009504	3	1.00806	5.16557	1.02901	-0.58172	1.15469	-0.57297	PE	RE	PE
ENSGALG00000009507	3	1.01626	5.13598	0.931994	-0.559729	1.15452	-0.594794	RE	SE	RE
ENSGALG00000009523	3	0	8.82072	0	-0.57735	1.1547	-0.57735	NoE	RE	NoE
ENSGALG00000009528	3	0	3.16985	1.10121	-0.88464	1.08502	-0.200376	NoE	PE	PE
ENSGALG00000009595	3	1.95153	4.14262	0.955911	-0.244428	1.09955	-0.855125	SE	SE	PE
ENSGALG00000009641	3	0	6.31779	5.06748	-1.13436	0.754042	0.380321	NoE	RE	RE
ENSGALG00000009686	3	0	4.15236	1.12882	-0.819925	1.11409	-0.294162	NoE	PE	PE
ENSGALG00000009690	3	4.41051	6.09236	0	0.289079	0.823616	-1.1127	RE	RE	NoE
ENSGALG00000009692	3	1.13801	5.76118	5.08071	-1.14392	0.708272	0.43565	RE	RE	RE
ENSGALG00000009714	3	3.28833	6.65525	0	-0.00787151	1.00391	-0.996041	RE	RE	NoE
ENSGALG00000009725	3	0.927401	5.28257	2.76033	-0.943312	1.04839	-0.105077	PE	PE	PE
ENSGALG00000009737	3	3.25956	4.22477	0.988655	0.261968	0.842941	-1.10491	RE	RE	PE
ENSGALG00000009748	3	2.02981	3.042	0	0.218967	0.872372	-1.09134	RE	PE	NoE
ENSGALG00000009784	3	0	9.08978	6.39458	-1.10555	0.841423	0.264128	NoE	RE	RE
ENSGALG00000009790	3	0	3.42657	1.90204	-1.03463	0.961334	0.0732986	NoE	SE	RE
ENSGALG00000009803	3	2.0173	4.52764	0.995059	-0.272879	1.10811	-0.835236	RE	SE	RE
ENSGALG00000009840	3	1.01668	5.29072	0.965147	-0.56694	1.15464	-0.587698	SE	SE	PE
ENSGALG00000009847	3	3.17193	5.26288	0.915042	0.0254361	0.987039	-1.01248	PE	PE	PE
ENSGALG00000009858	3	1.06395	4.42069	1.09447	-0.585241	1.15466	-0.569424	RE	RE	PE
ENSGALG00000009873	3	0	3.02961	2.10315	-1.1021	0.84944	0.252656	NoE	RE	RE
ENSGALG00000009896	3	0	3.28319	0	-0.57735	1.1547	-0.57735	NoE	RE	NoE
ENSGALG00000009905	3	0.994261	6.94664	6.49315	-1.15199	0.644428	0.507566	SE	RE	RE
ENSGALG00000009927	3	1.96775	8.73596	6.18384	-1.07121	0.908939	0.162274	PE	SE	RE
ENSGALG00000009959	3	1.04662	4.30579	0	-0.328421	1.12291	-0.794489	PE	RE	NoE
ENSGALG00000010017	3	0	5.29645	5.25742	-1.15468	0.583744	0.570933	NoE	RE	RE
ENSGALG00000010018	3	0.983234	5.2473	4.34666	-1.13128	0.766013	0.36527	RE	RE	RE
ENSGALG00000010020	3	0	5.29645	5.25742	-1.15468	0.583744	0.570933	NoE	RE	RE
ENSGALG00000010026	3	0.98715	4.53129	3.451	-1.10247	0.848587	0.253885	PE	RE	PE
ENSGALG00000010042	3	4.17054	3.99576	0.974039	0.625291	0.528043	-1.15333	SE	PE	PE
ENSGALG00000010133	3	1.08353	5.03292	5.80521	-1.1412	0.418138	0.723063	RE	SE	SE
ENSGALG00000010140	3	1.08522	7.26245	4.73976	-1.05519	0.933713	0.121477	SE	SE	SE
ENSGALG00000010177	3	1.0087	3.21017	0	-0.242195	1.09885	-0.856658	PE	RE	NoE
ENSGALG00000010190	3	0.991626	6.19193	2.20218	-0.785324	1.12577	-0.340447	RE	SE	PE
ENSGALG00000010200	3	2.98369	7.1811	0	-0.112144	1.05134	-0.939201	PE	RE	NoE
ENSGALG00000010233	3	0	3.14469	2.85411	-1.15066	0.658934	0.491724	NoE	PE	SE
ENSGALG00000010238	3	0.951421	6.63252	0	-0.439603	1.1445	-0.704894	RE	RE	NoE
ENSGALG00000010243	3	1.96931	4.58802	1.11479	-0.324942	1.12206	-0.797117	RE	RE	RE
ENSGALG00000010246	3	0.951825	4.38483	1.01773	-0.594054	1.15454	-0.560484	SE	SE	RE
ENSGALG00000010270	3	3.89864	6.07029	0	0.187159	0.893197	-1.08036	SE	SE	NoE
ENSGALG00000010291	3	2.96342	5.8444	0	0.00940363	0.995265	-1.00467	SE	RE	NoE
ENSGALG00000010324	3	3.04403	4.08345	0	0.314871	0.804668	-1.11954	RE	SE	NoE
ENSGALG00000010333	3	3.04403	4.08345	0	0.314871	0.804668	-1.11954	RE	SE	NoE
ENSGALG00000010379	3	0.94072	6.63147	2.00015	-0.743466	1.13688	-0.39341	PE	SE	RE
ENSGALG00000010391	3	2.0937	7.08899	0	-0.265558	1.10597	-0.840416	PE	SE	NoE
ENSGALG00000010464	3	1.05041	5.14729	0	-0.373375	1.13297	-0.759591	PE	RE	NoE
ENSGALG00000010471	3	2.15041	3.28556	0	0.202804	0.883054	-1.08586	RE	SE	NoE
ENSGALG00000010491	3	1.04751	3.29066	0	-0.237071	1.09723	-0.860162	SE	SE	NoE
ENSGALG00000010570	3	0	3.30696	1.17575	-0.891377	1.08137	-0.189989	NoE	SE	PE
ENSGALG00000010576	3	4.05598	5.60919	0.910173	0.221742	0.870518	-1.09226	SE	SE	PE
ENSGALG00000010595	3	0.950762	4.04529	3.12648	-1.1054	0.841775	0.263627	PE	RE	PE
ENSGALG00000010601	3	3.06499	4.65813	0.994243	0.0866582	0.953851	-1.04051	RE	RE	PE
ENSGALG00000010609	3	0	3.19472	0	-0.57735	1.1547	-0.57735	NoE	RE	NoE
ENSGALG00000010612	3	0	3.16166	0.995461	-0.857199	1.0986	-0.241406	NoE	RE	PE
ENSGALG00000010614	3	0.938381	3.66565	0	-0.31315	1.1191	-0.805949	PE	RE	NoE
ENSGALG00000010642	3	0.900264	5.15339	2.01926	-0.812226	1.1169	-0.304673	PE	RE	RE
ENSGALG00000010664	3	4.29406	7.54831	1.02766	0.00124329	0.999378	-1.00062	RE	RE	PE
ENSGALG00000010678	3	0	6.3862	3.08005	-0.987993	1.01159	-0.0235972	NoE	RE	RE
ENSGALG00000010702	3	2.235	3.75729	0	0.125706	0.931203	-1.05691	PE	PE	NoE
ENSGALG00000010752	3	2.22083	3.27891	0	0.231605	0.863876	-1.09548	SE	SE	NoE
ENSGALG00000010778	3	0	3.05958	1.01579	-0.871752	1.09165	-0.219896	NoE	RE	PE
ENSGALG00000010837	3	0	7.67466	1.95493	-0.804827	1.11948	-0.314657	NoE	PE	PE
ENSGALG00000010839	3	1.92296	8.00715	1.81566	-0.562147	1.15457	-0.592422	PE	PE	PE
ENSGALG00000010867	3	0.981526	5.59598	5.30534	-1.15287	0.632668	0.520206	RE	RE	RE
ENSGALG00000010958	3	2.10501	3.12883	0	0.225917	0.867715	-1.09363	RE	PE	NoE
ENSGALG00000011005	3	0	3.03063	3.19642	-1.15347	0.530672	0.622802	NoE	SE	PE
ENSGALG00000011008	3	3.21924	8.25702	1.99202	-0.382583	1.13481	-0.752224	RE	RE	RE
ENSGALG00000011013	3	3.21924	8.25702	1.99202	-0.382583	1.13481	-0.752224	RE	RE	RE
ENSGALG00000011020	3	5.18914	6.24381	1.04127	0.374898	0.758378	-1.13328	RE	RE	PE
ENSGALG00000011038	3	0.96464	4.09933	1.10515	-0.616573	1.15379	-0.537218	RE	SE	RE
ENSGALG00000011099	3	0	3.97876	0	-0.57735	1.1547	-0.57735	NoE	PE	NoE
ENSGALG00000011169	3	0	3.28628	0	-0.57735	1.1547	-0.57735	NoE	RE	NoE
ENSGALG00000011222	3	4.71095	7.73647	1.16491	0.0527503	0.972581	-1.02533	SE	SE	SE
ENSGALG00000011229	3	4.1511	6.94432	0	0.129535	0.92892	-1.05846	RE	SE	NoE
ENSGALG00000011252	3	0	4.04607	2.19687	-1.02738	0.970164	0.0572144	NoE	SE	SE
ENSGALG00000011288	3	0	4.98118	0.988876	-0.754599	1.13422	-0.379625	NoE	RE	PE
ENSGALG00000011314	3	0.929796	4.77247	3.1914	-1.05354	0.936087	0.117452	PE	PE	PE
ENSGALG00000011320	3	2.16968	3.0915	0	0.262072	0.842868	-1.10494	RE	SE	NoE
ENSGALG00000011327	3	5.504	6.11376	0	0.484445	0.665513	-1.14996	RE	SE	NoE
ENSGALG00000011329	3	1.09408	5.21173	3.04191	-0.981555	1.01748	-0.0359213	RE	RE	PE
ENSGALG00000011342	3	0	4.28705	0	-0.57735	1.1547	-0.57735	NoE	SE	NoE
ENSGALG00000011347	3	0	3.20346	3.04714	-1.15362	0.620087	0.533532	NoE	SE	SE
ENSGALG00000011357	3	0	4.28705	0	-0.57735	1.1547	-0.57735	NoE	SE	NoE
ENSGALG00000011366	3	1.79723	8.65402	3.98869	-0.86125	1.09672	-0.235473	RE	RE	RE
ENSGALG00000011368	3	1.79723	8.65402	3.98869	-0.86125	1.09672	-0.235473	RE	RE	RE
ENSGALG00000011405	3	0.98201	5.17688	4.18431	-1.12472	0.788739	0.335985	PE	PE	PE
ENSGALG00000011406	3	0	3.28184	0	-0.57735	1.1547	-0.57735	NoE	RE	NoE
ENSGALG00000011409	3	1.08874	3.13443	0	-0.200446	1.08504	-0.884594	SE	RE	NoE
ENSGALG00000011414	3	1.08874	3.13443	0	-0.200446	1.08504	-0.884594	SE	RE	NoE
ENSGALG00000011442	3	0.965854	5.02792	3.96286	-1.11718	0.81143	0.305753	PE	RE	RE
ENSGALG00000011473	3	2.08978	9.10771	1.017	-0.450969	1.14607	-0.695097	RE	RE	PE
ENSGALG00000011518	3	0.965584	5.04887	4.85402	-1.15367	0.619132	0.534535	PE	RE	RE
ENSGALG00000011541	3	2.99417	6.53522	0.967171	-0.179085	1.07744	-0.898357	RE	RE	PE
ENSGALG00000011555	3	0	9.13346	4.52218	-0.996732	1.00324	-0.00650337	NoE	RE	PE
ENSGALG00000011579	3	1.02571	4.12948	1.21926	-0.632112	1.15291	-0.520799	PE	RE	PE
ENSGALG00000011593	3	0	7.07965	0	-0.57735	1.1547	-0.57735	NoE	RE	NoE
ENSGALG00000011609	3	2.05982	8.43725	4.05009	-0.854827	1.09969	-0.244862	RE	RE	RE
ENSGALG00000011621	3	0	5.36984	0.982273	-0.740542	1.13754	-0.396996	NoE	RE	RE
ENSGALG00000011630	3	0.952761	4.70416	3.21251	-1.06086	0.925307	0.135556	RE	PE	PE
ENSGALG00000011643	3	4.91446	6.03256	0	0.39432	0.742725	-1.13704	RE	PE	NoE
ENSGALG00000011738	3	1.23128	3.07343	0	-0.131643	1.0593	-0.927659	RE	RE	NoE
ENSGALG00000011745	3	0	4.09225	0	-0.57735	1.1547	-0.57735	NoE	SE	NoE
ENSGALG00000011747	3	4.01135	8.08981	0	-0.00553117	1.00275	-0.997223	RE	SE	NoE
ENSGALG00000011762	3	0.955135	5.0329	0.935656	-0.573218	1.15469	-0.581472	PE	RE	PE
ENSGALG00000011770	3	2.00774	3.03759	0	0.211007	0.877659	-1.08867	RE	RE	NoE
ENSGALG00000011803	3	0.935273	3.9935	0	-0.338803	1.12539	-0.786584	RE	SE	NoE
ENSGALG00000011865	3	0	7.37746	0	-0.57735	1.1547	-0.57735	NoE	SE	NoE
ENSGALG00000011866	3	1.14516	5.20127	0	-0.355034	1.12908	-0.774041	SE	RE	NoE
ENSGALG00000011878	3	4.37355	5.34213	0	0.398777	0.739085	-1.13786	RE	SE	NoE
ENSGALG00000011914	3	0	3.84359	0	-0.57735	1.1547	-0.57735	NoE	SE	NoE
ENSGALG00000011931	3	2.86725	3.91631	0	0.298955	0.816426	-1.11538	SE	SE	NoE
ENSGALG00000011932	3	0.95004	5.11059	0	-0.393709	1.13693	-0.743223	SE	SE	NoE
ENSGALG00000011950	3	4.0082	6.85212	0	0.112735	0.938855	-1.05159	SE	SE	NoE
ENSGALG00000011953	3	4.0082	6.85212	0	0.112735	0.938855	-1.05159	SE	SE	NoE
ENSGALG00000011958	3	1.95525	3.04199	0	0.187802	0.892784	-1.08059	SE	SE	NoE
ENSGALG00000011982	3	3.86854	7.41115	1.04838	-0.0755336	1.03563	-0.960091	RE	SE	PE
ENSGALG00000011993	3	3.21283	4.00301	0	0.380889	0.753586	-1.13447	RE	RE	NoE
ENSGALG00000012013	3	2.07068	3.8733	0	0.0461016	0.976152	-1.02225	SE	SE	NoE
ENSGALG00000012020	3	1.08998	5.47353	0	-0.378936	1.13409	-0.755151	PE	RE	NoE
ENSGALG00000012024	3	3.01276	6.78851	0	-0.0747721	1.03529	-0.960515	SE	SE	NoE
ENSGALG00000012034	3	5.99932	6.19508	0	0.549333	0.604922	-1.15425	SE	SE	NoE
ENSGALG00000012139	3	1.1292	4.53732	0	-0.321594	1.12123	-0.799637	RE	RE	NoE
ENSGALG00000012147	3	0	4.73552	0	-0.57735	1.1547	-0.57735	NoE	RE	NoE
ENSGALG00000012177	3	2.03279	7.17668	0	-0.280353	1.11025	-0.829901	RE	RE	NoE
ENSGALG00000012211	3	0.970906	6.00799	1.93365	-0.747941	1.13584	-0.387895	PE	PE	RE
ENSGALG00000012218	3	4.22288	6.3136	0	0.220978	0.871028	-1.09201	SE	RE	NoE
ENSGALG00000012227	3	0	5.74352	4.29783	-1.12039	0.802155	0.318235	NoE	PE	PE
ENSGALG00000012256	3	0	8.39437	0	-0.57735	1.1547	-0.57735	NoE	SE	NoE
ENSGALG00000012275	3	2.12911	3.22746	0	0.209387	0.878728	-1.08811	RE	RE	NoE
ENSGALG00000012317	3	1.03122	5.10598	1.11791	-0.59587	1.1545	-0.55863	PE	PE	PE
ENSGALG00000012377	3	1.11084	6.1143	0	-0.39837	1.13779	-0.739418	PE	RE	NoE
ENSGALG00000012392	3	2.15561	8.21401	2.00816	-0.556406	1.15445	-0.598045	RE	RE	PE
ENSGALG00000012395	3	3.05715	5.86958	1.16377	-0.12938	1.05839	-0.929013	RE	SE	RE
ENSGALG00000012484	3	1.15211	3.10416	0	-0.169928	1.07408	-0.904148	RE	RE	NoE
ENSGALG00000012488	3	1.92095	3.76259	0	0.0140503	0.992901	-1.00695	PE	PE	NoE
ENSGALG00000012513	3	1.11962	5.31152	4.32741	-1.12523	0.787091	0.338141	SE	SE	SE
ENSGALG00000012546	3	2.34968	4.21086	0	0.0771665	0.959181	-1.03635	SE	SE	NoE
ENSGALG00000012550	3	2.34968	4.21086	0	0.0771665	0.959181	-1.03635	SE	SE	NoE
ENSGALG00000012559	3	1.91268	4.02163	0	-0.0325234	1.01586	-0.983342	PE	PE	NoE
ENSGALG00000012575	3	0.796865	6.43976	1.49558	-0.687185	1.14723	-0.460044	PE	PE	PE
ENSGALG00000012577	3	0.828031	3.8397	1.52859	-0.785171	1.12582	-0.340647	PE	PE	PE
ENSGALG00000012587	3	0	3.09972	2.23226	-1.11142	0.826936	0.284482	NoE	SE	RE
ENSGALG00000012699	3	1.04103	5.38842	0	-0.385588	1.13539	-0.749804	PE	SE	NoE
ENSGALG00000012756	3	2.10751	9.12273	0	-0.342504	1.12625	-0.783745	RE	RE	NoE
ENSGALG00000012757	3	1.05683	10.2097	0	-0.480669	1.14957	-0.668906	RE	RE	NoE
ENSGALG00000012759	3	2.10751	9.12273	0	-0.342504	1.12625	-0.783745	RE	RE	NoE
ENSGALG00000012782	3	0	3.71512	0	-0.57735	1.1547	-0.57735	NoE	RE	NoE
ENSGALG00000012792	3	2.82025	5.7465	0	-0.0122952	1.00609	-0.993796	RE	SE	NoE
ENSGALG00000012796	3	4.21293	8.27452	0	0.0121921	0.993848	-1.00604	RE	RE	NoE
ENSGALG00000012799	3	0	7.63834	2.09297	-0.821819	1.11338	-0.291558	NoE	RE	RE
ENSGALG00000012808	3	0	3.07048	0	-0.57735	1.1547	-0.57735	NoE	RE	NoE
ENSGALG00000012812	3	3.20863	4.89383	0	0.204258	0.882101	-1.08636	RE	SE	NoE
ENSGALG00000012816	3	1.11425	6.86853	1.08197	-0.572498	1.15469	-0.582189	RE	RE	RE
ENSGALG00000012823	3	5.13196	8.30588	0	0.155725	0.913002	-1.06873	RE	SE	NoE
ENSGALG00000012830	3	0	4.27125	0	-0.57735	1.1547	-0.57735	NoE	RE	NoE
ENSGALG00000012833	3	0	4.95203	2.40194	-0.98988	1.00982	-0.0199412	NoE	SE	SE
ENSGALG00000012845	3	0	3.7613	2.06661	-1.03128	0.965467	0.0658142	NoE	RE	PE
ENSGALG00000012852	3	0	3.89504	0	-0.57735	1.1547	-0.57735	NoE	RE	NoE
ENSGALG00000012863	3	1.25446	3.02369	0	-0.112951	1.05168	-0.938729	RE	RE	NoE
ENSGALG00000012877	3	1.95908	6.95985	0	-0.282502	1.11086	-0.828359	RE	RE	NoE
ENSGALG00000012888	3	1.0545	6.87506	3.30588	-0.916732	1.0664	-0.149664	PE	SE	RE
ENSGALG00000012915	3	2.03448	4.5451	0.899716	-0.245848	1.1	-0.854148	RE	PE	PE
ENSGALG00000012916	3	1.03482	3.1102	0	-0.218993	1.09135	-0.872355	PE	RE	NoE
ENSGALG00000012917	3	0	5.45654	0	-0.57735	1.1547	-0.57735	NoE	PE	NoE
ENSGALG00000012929	3	1.26598	4.331	0	-0.269289	1.10707	-0.837782	PE	PE	NoE
ENSGALG00000012938	3	3.61281	4.23028	0	0.436946	0.707166	-1.14411	RE	RE	NoE
ENSGALG00000012953	3	4.00031	3.68808	0	0.646094	0.505761	-1.15185	RE	RE	NoE
ENSGALG00000012964	3	2.36106	6.59656	0	-0.186937	1.08028	-0.89334	RE	RE	NoE
ENSGALG00000012968	3	0	3.94562	0	-0.57735	1.1547	-0.57735	NoE	RE	NoE
ENSGALG00000012974	3	3.85071	5.54307	0	0.253265	0.849017	-1.10228	RE	RE	NoE
ENSGALG00000013034	3	2.98503	8.01567	0	-0.168317	1.07348	-0.90516	SE	SE	NoE
ENSGALG00000013037	3	0.961721	4.85793	0	-0.380246	1.13435	-0.754101	SE	SE	NoE
ENSGALG00000013057	3	0	3.96715	0	-0.57735	1.1547	-0.57735	NoE	RE	NoE
ENSGALG00000013060	3	0	3.29079	2.92458	-1.14873	0.675893	0.472841	NoE	PE	PE
ENSGALG00000013134	3	0.994898	4.89975	1.11684	-0.604597	1.15426	-0.549668	RE	PE	PE
ENSGALG00000013156	3	0	4.06134	1.02864	-0.803543	1.11992	-0.316378	NoE	PE	PE
ENSGALG00000013177	3	3.16297	4.33898	0	0.295146	0.819209	-1.11435	RE	RE	NoE
ENSGALG00000013209	3	0	3.83073	0	-0.57735	1.1547	-0.57735	NoE	PE	NoE
ENSGALG00000013229	3	1.00652	6.03763	0	-0.414737	1.14064	-0.725903	RE	SE	NoE
ENSGALG00000013247	3	4.34895	5.52264	0	0.363783	0.767185	-1.13097	RE	RE	NoE
ENSGALG00000013372	3	0.732409	3.90341	0.860912	-0.612778	1.15396	-0.541182	PE	PE	PE
ENSGALG00000013427	3	0	6.92542	5.75012	-1.14009	0.728613	0.411479	NoE	RE	RE
ENSGALG00000013468	3	0	6.65969	4.67986	-1.10527	0.842096	0.263172	NoE	SE	RE
ENSGALG00000013565	3	2.2695	5.88237	0	-0.150941	1.06689	-0.915949	SE	SE	NoE
ENSGALG00000013579	3	0	5.75926	0.894251	-0.715573	1.14262	-0.427048	NoE	PE	RE
ENSGALG00000013591	3	0.98007	5.34878	2.74941	-0.931084	1.05699	-0.125907	RE	RE	PE
ENSGALG00000013606	3	0	7.57917	2.05849	-0.819703	1.11417	-0.294468	NoE	SE	PE
ENSGALG00000013624	3	0.91388	4.71735	2.08638	-0.851562	1.10116	-0.249594	SE	RE	RE
ENSGALG00000013655	3	0	3.95693	1.82444	-0.973068	1.02491	-0.0518468	NoE	RE	PE
ENSGALG00000013661	3	0	8.43578	0	-0.57735	1.1547	-0.57735	NoE	RE	NoE
ENSGALG00000013663	3	0	4.90816	1.02696	-0.764233	1.13176	-0.367524	NoE	PE	PE
ENSGALG00000013709	3	0	3.75231	1.87842	-1.0004	0.999596	0.000806873	NoE	RE	PE
ENSGALG00000013710	3	0	5.02914	4.29964	-1.14425	0.706345	0.437907	NoE	SE	SE
ENSGALG00000013720	3	0	3.75231	1.87842	-1.0004	0.999596	0.000806873	NoE	RE	PE
ENSGALG00000013726	3	0	4.63644	2.70402	-1.05064	0.940196	0.110439	NoE	RE	PE
ENSGALG00000013757	3	0	5.66071	0	-0.57735	1.1547	-0.57735	NoE	PE	NoE
ENSGALG00000013795	3	2.03848	5.32776	0	-0.155095	1.06849	-0.913391	RE	RE	NoE
ENSGALG00000013830	3	0	5.01249	2.89467	-1.04748	0.944566	0.10291	NoE	RE	RE
ENSGALG00000013853	3	0	5.01249	2.89467	-1.04748	0.944566	0.10291	NoE	RE	RE
ENSGALG00000013869	3	1.016	3.10929	0	-0.226498	1.09382	-0.867324	SE	RE	NoE
ENSGALG00000013874	3	1.20806	6.47846	1.03476	-0.549118	1.15425	-0.605129	RE	RE	RE
ENSGALG00000013892	3	1.11452	6.49225	1.20185	-0.591469	1.15458	-0.563116	RE	RE	PE
ENSGALG00000013900	3	1.02694	4.10806	1.1148	-0.602213	1.15434	-0.552126	PE	RE	PE
ENSGALG00000013941	3	2.12456	4.2568	1.0141	-0.206674	1.08719	-0.880515	RE	PE	PE
ENSGALG00000013948	3	0	3.64803	2.73504	-1.12082	0.80088	0.319938	NoE	RE	RE
ENSGALG00000013964	3	0	3.12209	2.05384	-1.08732	0.88027	0.207047	NoE	PE	PE
ENSGALG00000013968	3	0	3.12209	2.05384	-1.08732	0.88027	0.207047	NoE	PE	PE
ENSGALG00000013971	3	0	6.14099	5.56222	-1.15049	0.660589	0.489898	NoE	RE	RE
ENSGALG00000014054	3	0	5.61683	1.085	-0.749779	1.1354	-0.38562	NoE	SE	SE
ENSGALG00000014064	3	0	6.27285	6.82391	-1.15165	0.503137	0.648509	NoE	RE	RE
ENSGALG00000014206	3	0	9.63179	2.98021	-0.852542	1.10072	-0.248176	NoE	PE	PE
ENSGALG00000014210	3	0	5.05468	1.94969	-0.915873	1.06694	-0.151065	NoE	PE	PE
ENSGALG00000014236	3	0	5.81774	2.03935	-0.887244	1.08362	-0.196376	NoE	PE	PE
ENSGALG00000014324	3	0	3.36325	0	-0.57735	1.1547	-0.57735	NoE	RE	NoE
ENSGALG00000014337	3	0	4.76586	5.36532	-1.14868	0.47239	0.676294	NoE	PE	RE
ENSGALG00000014485	3	0	5.89568	1.11824	-0.746626	1.13614	-0.389518	NoE	RE	PE
ENSGALG00000014496	3	2.02331	4.32545	0	-0.0429462	1.02078	-0.977835	PE	RE	NoE
ENSGALG00000014642	3	0	3.8348	0	-0.57735	1.1547	-0.57735	NoE	PE	NoE
ENSGALG00000014645	3	0	3.16022	0	-0.57735	1.1547	-0.57735	NoE	PE	NoE
ENSGALG00000014661	3	0	3.42518	0.805943	-0.787566	1.12509	-0.33752	NoE	PE	PE
ENSGALG00000014668	3	0	4.94355	0.710792	-0.705195	1.14445	-0.439251	NoE	PE	PE
ENSGALG00000014686	3	0	5.67498	1.63887	-0.834726	1.10832	-0.273596	NoE	PE	PE
ENSGALG00000014690	3	1.01979	4.77877	1.83942	-0.772138	1.12961	-0.357471	PE	PE	PE
ENSGALG00000014729	3	1.49634	4.47552	0.823202	-0.395471	1.13726	-0.741787	PE	PE	PE
ENSGALG00000014787	3	3.58161	4.24364	0	0.426263	0.716237	-1.1425	RE	RE	NoE
ENSGALG00000014810	3	4.06538	4.39315	0.817032	0.492461	0.658264	-1.15073	PE	PE	PE
ENSGALG00000014841	3	0.944801	6.78132	2.16728	-0.764428	1.13171	-0.367278	PE	RE	RE
ENSGALG00000014847	3	0	3.18645	1.80987	-1.04212	0.951745	0.0903745	NoE	RE	RE
ENSGALG00000014855	3	2.92585	8.30392	0.69651	-0.268379	1.1068	-0.838426	PE	PE	PE
ENSGALG00000014862	3	3.29731	7.33542	0	-0.0672117	1.03191	-0.964699	RE	RE	NoE
ENSGALG00000014863	3	0.795484	5.0463	3.03697	-1.0177	0.981307	0.0363925	RE	RE	PE
ENSGALG00000014865	3	0	3.05825	0	-0.57735	1.1547	-0.57735	NoE	RE	NoE
ENSGALG00000014913	3	1.96495	6.95466	1.06369	-0.429484	1.143	-0.713513	RE	RE	PE
ENSGALG00000014931	3	0	6.78885	0	-0.57735	1.1547	-0.57735	NoE	RE	NoE
ENSGALG00000014944	3	0	7.06551	0.888667	-0.688946	1.14698	-0.458032	NoE	RE	PE
ENSGALG00000014975	3	1.01031	8.09819	1.00295	-0.576451	1.1547	-0.578249	RE	RE	RE
ENSGALG00000014991	3	3.11458	6.06095	0.985505	-0.106892	1.04915	-0.94226	RE	RE	PE
ENSGALG00000014995	3	1.61774	7.12937	0.783755	-0.452182	1.14623	-0.694044	PE	PE	PE
ENSGALG00000015026	3	0	5.46413	1.09039	-0.755528	1.13399	-0.378466	NoE	SE	RE
ENSGALG00000015055	3	2.14368	3.15078	0	0.235434	0.861276	-1.09671	RE	RE	NoE
ENSGALG00000015118	3	0.774962	4.0005	1.08662	-0.662717	1.15026	-0.487546	PE	RE	PE
ENSGALG00000015132	3	1.07283	6.1742	1.84088	-0.711316	1.14339	-0.432074	PE	SE	PE
ENSGALG00000015140	3	0	3.1378	1.90468	-1.06325	0.921651	0.141603	NoE	RE	PE
ENSGALG00000015144	3	0.858131	4.78517	0	-0.400955	1.13825	-0.7373	PE	PE	NoE
ENSGALG00000015163	3	5.2134	7.46058	1.00377	0.199573	0.885164	-1.08474	PE	SE	PE
ENSGALG00000015345	3	0	3.0556	1.20744	-0.923363	1.06214	-0.138778	NoE	PE	RE
ENSGALG00000015352	3	0.816078	4.85221	0.751214	-0.56349	1.15459	-0.591101	PE	PE	PE
ENSGALG00000015377	3	2.44303	3.59049	0	0.235499	0.861232	-1.09673	RE	SE	NoE
ENSGALG00000015387	3	2.08451	3.19741	0	0.199534	0.885189	-1.08472	RE	RE	NoE
ENSGALG00000015409	3	0	4.87751	0	-0.57735	1.1547	-0.57735	NoE	PE	NoE
ENSGALG00000015419	3	0	3.92275	1.82665	-0.976336	1.02209	-0.0457571	NoE	PE	PE
ENSGALG00000015489	3	1.01432	8.84149	0	-0.469352	1.14834	-0.678988	PE	RE	NoE
ENSGALG00000015538	3	2.30541	5.36623	0	-0.0935385	1.04348	-0.949944	RE	RE	NoE
ENSGALG00000015590	3	1.01216	6.06675	1.14841	-0.600846	1.15438	-0.553531	PE	RE	PE
ENSGALG00000015591	3	0	3.06128	0	-0.57735	1.1547	-0.57735	NoE	RE	NoE
ENSGALG00000015594	3	0	3.06128	0	-0.57735	1.1547	-0.57735	NoE	RE	NoE
ENSGALG00000015608	3	0	5.09586	0	-0.57735	1.1547	-0.57735	NoE	PE	NoE
ENSGALG00000015612	3	0	3.0169	0	-0.57735	1.1547	-0.57735	NoE	RE	NoE
ENSGALG00000015666	3	1.04867	5.60673	2.07155	-0.777839	1.12799	-0.350151	PE	SE	RE
ENSGALG00000015675	3	0	4.47418	0	-0.57735	1.1547	-0.57735	NoE	PE	NoE
ENSGALG00000015693	3	1.12724	4.82613	0	-0.339535	1.12556	-0.786024	RE	SE	NoE
ENSGALG00000015699	3	0	3.3596	1.09245	-0.865978	1.09447	-0.228495	NoE	RE	PE
ENSGALG00000015762	3	2.13217	8.67883	2.15375	-0.580207	1.1547	-0.574489	RE	RE	RE
ENSGALG00000015779	3	6.1334	7.48326	0	0.399795	0.738251	-1.13805	SE	SE	NoE
ENSGALG00000015809	3	1.26341	5.20224	1.32439	-0.590808	1.1546	-0.563787	RE	RE	PE
ENSGALG00000015815	3	1.26341	5.20224	1.32439	-0.590808	1.1546	-0.563787	RE	RE	PE
ENSGALG00000015836	3	0	3.19574	1.97558	-1.06889	0.912744	0.156142	NoE	RE	PE
ENSGALG00000015842	3	2.00641	3.74219	0	0.0481709	0.975044	-1.02321	SE	RE	NoE
ENSGALG00000015844	3	2.04487	3.87982	0	0.0360513	0.981487	-1.01754	SE	PE	NoE
ENSGALG00000015874	3	1.08713	6.72427	3.15631	-0.900824	1.07602	-0.175198	RE	RE	PE
ENSGALG00000015889	3	4.98746	6.07995	0.959615	0.362825	0.767939	-1.13076	SE	SE	PE
ENSGALG00000015917	3	0	3.134	1.07678	-0.881457	1.0867	-0.20524	NoE	RE	RE
ENSGALG00000015977	3	0	3.23393	0	-0.57735	1.1547	-0.57735	NoE	RE	NoE
ENSGALG00000016124	3	0	5.67789	2.9287	-1.01037	0.989297	0.0210737	NoE	RE	RE
ENSGALG00000016313	3	2.44933	3.42248	0	0.279024	0.830854	-1.10988	RE	RE	NoE
ENSGALG00000016316	3	2.02946	8.67711	2.0926	-0.585595	1.15466	-0.569066	SE	RE	RE
ENSGALG00000016320	3	0	3.06649	2.97536	-1.15431	0.603271	0.551036	NoE	RE	RE
ENSGALG00000016325	3	1.22809	5.83094	3.93038	-1.05275	0.937212	0.115539	RE	RE	RE
ENSGALG00000016350	3	0	4.13891	0	-0.57735	1.1547	-0.57735	NoE	RE	NoE
ENSGALG00000016359	3	0	3.09446	3.18686	-1.15433	0.55169	0.602636	NoE	RE	PE
ENSGALG00000016377	3	0	7.56164	2.05539	-0.819897	1.1141	-0.294202	NoE	PE	PE
ENSGALG00000016400	3	0	7.1318	2.13471	-0.843856	1.10452	-0.260663	NoE	RE	PE
ENSGALG00000016409	3	0	3.31449	0	-0.57735	1.1547	-0.57735	NoE	PE	NoE
ENSGALG00000016415	3	1.04684	3.19741	0	-0.225693	1.09356	-0.867866	RE	SE	NoE
ENSGALG00000016420	3	0	7.36235	6.47227	-1.1476	0.684549	0.463048	NoE	PE	PE
ENSGALG00000016430	3	0	5.23759	0	-0.57735	1.1547	-0.57735	NoE	RE	NoE
ENSGALG00000016462	3	0	3.10257	3.03741	-1.15451	0.595631	0.558875	NoE	PE	PE
ENSGALG00000016463	3	0	4.9634	1.95696	-0.922669	1.06259	-0.139924	NoE	SE	PE
ENSGALG00000016467	3	0	9.91592	2.28005	-0.782782	1.12654	-0.343755	NoE	PE	PE
ENSGALG00000016468	3	0	4.04339	1.06814	-0.813169	1.11656	-0.303393	NoE	PE	PE
ENSGALG00000016481	3	1.06395	3.39679	0	-0.243439	1.09924	-0.855804	PE	RE	NoE
ENSGALG00000016486	3	5.75655	6.12108	1.12227	0.51071	0.641518	-1.15223	RE	RE	RE
ENSGALG00000016487	3	0	4.04054	2.05668	-1.00595	0.993939	0.0120136	NoE	PE	PE
ENSGALG00000016500	3	1.08198	4.18301	1.0312	-0.563228	1.15459	-0.591358	PE	PE	PE
ENSGALG00000016510	3	0	5.60577	1.07435	-0.74841	1.13572	-0.387314	NoE	RE	SE
ENSGALG00000016511	3	1.09802	3.18687	0	-0.204015	1.08628	-0.88226	PE	RE	NoE
ENSGALG00000016512	3	0	6.35553	1.15771	-0.73985	1.13769	-0.397842	NoE	SE	RE
ENSGALG00000016513	3	0	6.35553	1.15771	-0.73985	1.13769	-0.397842	NoE	SE	RE
ENSGALG00000016514	3	0	7.30655	0	-0.57735	1.1547	-0.57735	NoE	SE	NoE
ENSGALG00000016516	3	0	7.30655	0	-0.57735	1.1547	-0.57735	NoE	SE	NoE
ENSGALG00000016522	3	1.12743	3.12596	0	-0.183419	1.07901	-0.895594	RE	RE	NoE
ENSGALG00000016545	3	0.990638	5.07255	2.08246	-0.816083	1.11551	-0.299423	RE	RE	PE
ENSGALG00000016546	3	0	6.22131	0	-0.57735	1.1547	-0.57735	NoE	RE	NoE
ENSGALG00000016559	3	0.98405	6.09338	2.10846	-0.773952	1.1291	-0.355148	RE	PE	PE
ENSGALG00000016565	3	0	4.35195	1.13764	-0.810735	1.11743	-0.306694	NoE	SE	RE
ENSGALG00000016567	3	0	8.2072	1.02746	-0.688418	1.14705	-0.458636	NoE	RE	RE
ENSGALG00000016583	3	0	8.26603	6.56194	-1.13248	0.761466	0.371016	NoE	RE	RE
ENSGALG00000016586	3	0	8.26603	6.56194	-1.13248	0.761466	0.371016	NoE	RE	RE
ENSGALG00000016591	3	0	6.28145	1.12185	-0.736637	1.1384	-0.401762	NoE	SE	SE
ENSGALG00000016595	3	0	8.05482	4.21073	-1.01482	0.984488	0.0303345	NoE	SE	SE
ENSGALG00000016605	3	0	4.37545	1.04022	-0.789742	1.12441	-0.334671	NoE	SE	RE
ENSGALG00000016608	3	0	3.0671	1.06164	-0.883589	1.08557	-0.201986	NoE	SE	RE
ENSGALG00000016633	3	2.28044	3.16053	0	0.286168	0.82572	-1.11189	PE	SE	NoE
ENSGALG00000016681	3	0	4.81845	3.90976	-1.13637	0.745648	0.390725	NoE	RE	PE
ENSGALG00000016710	3	0	7.90082	4.92867	-1.07165	0.908219	0.163428	NoE	RE	RE
ENSGALG00000016736	3	0	6.98873	6.08686	-1.14655	0.691896	0.454652	NoE	SE	RE
ENSGALG00000016794	3	0	4.41742	0.9697	-0.773457	1.12924	-0.355782	NoE	RE	RE
ENSGALG00000016799	3	0	3.14197	3.37092	-1.15257	0.515507	0.637059	NoE	RE	PE
ENSGALG00000016817	3	0	4.17149	4.42921	-1.15315	0.524743	0.628405	NoE	RE	RE
ENSGALG00000016845	3	0	4.27973	0.993112	-0.784667	1.12597	-0.341303	NoE	SE	PE
ENSGALG00000016847	3	0	3.06886	0	-0.57735	1.1547	-0.57735	NoE	RE	NoE
ENSGALG00000016886	3	1.04695	5.51336	2.46896	-0.860206	1.09721	-0.237006	RE	SE	RE
ENSGALG00000016898	3	0	3.19371	0	-0.57735	1.1547	-0.57735	NoE	RE	NoE
ENSGALG00000016904	3	0	5.05493	3.69007	-1.11469	0.818306	0.296384	NoE	RE	PE
ENSGALG00000017002	3	4.12678	8.7391	0	-0.0370203	1.018	-0.980976	RE	SE	NoE
ENSGALG00000017008	3	2.17334	5.17455	0	-0.106206	1.04886	-0.942658	RE	RE	NoE
ENSGALG00000017009	3	2.06564	8.28074	1.89859	-0.554235	1.1544	-0.600161	RE	RE	RE
ENSGALG00000017010	3	0.967565	5.49771	0	-0.404617	1.13891	-0.734288	RE	RE	NoE
ENSGALG00000017011	3	0.967565	5.49771	0	-0.404617	1.13891	-0.734288	RE	RE	NoE
ENSGALG00000017035	3	1.86761	6.28903	0.967197	-0.412039	1.14019	-0.728147	RE	RE	PE
ENSGALG00000017036	3	0	5.91459	2.97694	-1.00221	0.997778	0.00442971	NoE	RE	RE
ENSGALG00000017047	3	2.87265	4.06245	0	0.26859	0.838276	-1.10687	PE	PE	NoE
ENSGALG00000017048	3	3.83229	3.92773	0	0.555922	0.598516	-1.15444	SE	SE	NoE
ENSGALG00000017049	3	3.83229	3.92773	0	0.555922	0.598516	-1.15444	SE	SE	NoE
ENSGALG00000017070	3	2.8539	4.23801	1.0062	0.0953042	0.948936	-1.04424	RE	SE	PE
ENSGALG00000017071	3	0	6.96849	1.93143	-0.824585	1.11232	-0.287739	NoE	RE	RE
ENSGALG00000017073	3	1.14444	6.06058	2.12754	-0.755905	1.1339	-0.377994	PE	RE	RE
ENSGALG00000017075	3	0	4.92861	0.956639	-0.750616	1.1352	-0.384581	NoE	RE	RE
ENSGALG00000017111	3	0	3.27866	0	-0.57735	1.1547	-0.57735	NoE	RE	NoE
ENSGALG00000017112	3	0	3.27866	0	-0.57735	1.1547	-0.57735	NoE	RE	NoE
ENSGALG00000017129	3	5.1893	5.93237	0	0.458568	0.688478	-1.14705	RE	RE	NoE
ENSGALG00000017142	3	3.12407	3.17487	0	0.563329	0.591259	-1.15459	PE	RE	NoE
ENSGALG00000017165	3	0	6.27934	0	-0.57735	1.1547	-0.57735	NoE	RE	NoE
ENSGALG00000017189	3	3.88155	4.29306	1.00478	0.458682	0.688378	-1.14706	RE	SE	PE
ENSGALG00000017201	3	1.0686	5.0609	5.1059	-1.15465	0.567617	0.58703	RE	RE	RE
ENSGALG00000017210	3	1.99846	5.41729	1.16857	-0.383207	1.13493	-0.751722	RE	RE	RE
ENSGALG00000017211	3	1.99846	5.41729	1.16857	-0.383207	1.13493	-0.751722	RE	RE	RE
ENSGALG00000017217	3	3.1144	5.48643	0	0.0899335	0.951996	-1.04193	RE	RE	NoE
ENSGALG00000017227	3	2.99381	8.26755	1.04422	-0.29651	1.11472	-0.818214	RE	RE	PE
ENSGALG00000017229	3	4.01873	8.76336	1.06695	-0.153912	1.06803	-0.914121	RE	PE	PE
ENSGALG00000017248	3	0.996555	4.53453	1.46559	-0.695076	1.14607	-0.450993	RE	RE	PE
ENSGALG00000017291	3	4.63875	4.63681	0	0.577713	0.576988	-1.1547	RE	PE	NoE
ENSGALG00000017302	3	0	3.44126	0	-0.57735	1.1547	-0.57735	NoE	RE	NoE
ENSGALG00000017319	3	0	3.6907	0	-0.57735	1.1547	-0.57735	NoE	RE	NoE
ENSGALG00000017320	3	3.37848	5.7037	1.26297	-0.0314732	1.01537	-0.983892	SE	RE	RE
ENSGALG00000017329	3	3.4105	3.45726	0	0.565518	0.589103	-1.15462	RE	RE	NoE
ENSGALG00000017330	3	5.711	6.02444	0	0.530522	0.622945	-1.15347	RE	RE	NoE
ENSGALG00000017336	3	2.3961	3.93858	0	0.143372	0.920576	-1.06395	SE	SE	NoE
ENSGALG00000017368	3	0	3.97777	1.05313	-0.813684	1.11638	-0.302692	NoE	RE	PE
ENSGALG00000017392	3	2.20126	3.12586	0	0.265009	0.840803	-1.10581	PE	RE	NoE
ENSGALG00000019063	3	0	4.15331	3.19441	-1.12629	0.783618	0.342668	NoE	RE	PE
ENSGALG00000019171	3	0	4.72589	0	-0.57735	1.1547	-0.57735	NoE	RE	NoE
ENSGALG00000019316	3	4.22288	6.3136	0	0.220978	0.871028	-1.09201	SE	RE	NoE
ENSGALG00000019570	3	0	4.91851	2.03171	-0.93734	1.05266	-0.115321	NoE	RE	PE
ENSGALG00000019921	3	1.9269	3.25511	0	0.121929	0.933445	-1.05537	PE	PE	NoE
ENSGALG00000019961	3	0	5.78823	0	-0.57735	1.1547	-0.57735	NoE	RE	NoE
ENSGALG00000019987	3	0	4.25829	1.96794	-0.973831	1.02426	-0.0504293	NoE	PE	PE
ENSGALG00000020143	3	0	6.83139	3.87599	-1.04177	0.952203	0.0895676	NoE	PE	PE
ENSGALG00000020249	3	2.26661	3.26111	0	0.253702	0.848713	-1.10242	PE	SE	NoE
ENSGALG00000020260	3	1.12257	3.05158	0	-0.174163	1.07564	-0.901478	PE	RE	NoE
ENSGALG00000020647	3	0.951919	3.10118	0	-0.251229	1.10166	-0.85043	SE	SE	NoE
ENSGALG00000020703	3	1.3461	4.15082	0	-0.229592	1.09483	-0.865237	RE	SE	NoE
ENSGALG00000020729	3	0	6.77919	1.11687	-0.724135	1.14099	-0.416856	NoE	SE	SE
ENSGALG00000020921	3	0	9.11971	0	-0.57735	1.1547	-0.57735	NoE	SE	NoE
ENSGALG00000020939	3	1.09216	4.22032	1.04001	-0.562974	1.15458	-0.591608	RE	RE	RE
ENSGALG00000021128	3	0	3.33868	0	-0.57735	1.1547	-0.57735	NoE	SE	NoE
ENSGALG00000021135	3	0	5.86983	6.07984	-1.15417	0.546657	0.607509	NoE	SE	SE
ENSGALG00000021180	3	0.944311	4.83374	0.939633	-0.576309	1.1547	-0.578391	PE	PE	PE
ENSGALG00000022718	3	0	8.47634	2.08529	-0.797102	1.12206	-0.324962	NoE	RE	RE
ENSGALG00000022739	3	0	5.26687	1.91532	-0.898041	1.07762	-0.179582	NoE	PE	PE
ENSGALG00000023581	3	0	4.01376	1.192	-0.841829	1.10538	-0.263551	NoE	PE	PE
ENSGALG00000023640	3	0	3.21969	1.23865	-0.915069	1.06744	-0.152373	NoE	SE	SE
ENSGALG00000023834	3	0	6.60719	1.08351	-0.723448	1.14113	-0.417678	NoE	SE	RE
ENSGALG00000025747	3	0	4.87641	3.30786	-1.0959	0.862999	0.232898	NoE	RE	RE
ENSGALG00000025751	3	0	3.02627	0	-0.57735	1.1547	-0.57735	NoE	SE	NoE
ENSGALG00000025881	3	3.71194	6.58068	0	0.0851884	0.954681	-1.03987	RE	SE	NoE
ENSGALG00000025904	3	0	4.49823	0	-0.57735	1.1547	-0.57735	NoE	SE	NoE
ENSGALG00000025977	3	4.1511	6.94432	0	0.129535	0.92892	-1.05846	RE	SE	NoE
ENSGALG00000026159	3	0	4.60149	0	-0.57735	1.1547	-0.57735	NoE	SE	NoE
ENSGALG00000026187	3	0	3.80201	1.11046	-0.837579	1.10715	-0.269575	NoE	PE	PE
ENSGALG00000026279	3	0	3.14647	1.02906	-0.86757	1.0937	-0.226133	NoE	RE	RE
ENSGALG00000026294	3	0.954758	4.01049	1.92053	-0.858224	1.09813	-0.239909	RE	RE	PE
ENSGALG00000026298	3	0	5.88268	5.64322	-1.15395	0.612939	0.541014	NoE	RE	RE
ENSGALG00000026311	3	3.09986	5.91257	0	0.0323638	0.983425	-1.01579	RE	RE	NoE
ENSGALG00000026313	3	0	4.26097	1.06756	-0.801124	1.12074	-0.319612	NoE	RE	RE
ENSGALG00000026322	3	0	3.94562	0	-0.57735	1.1547	-0.57735	NoE	RE	NoE
ENSGALG00000026395	3	1.68368	4.06057	0	-0.113264	1.05181	-0.938545	PE	PE	NoE
ENSGALG00000026491	3	0	3.19828	3.36359	-1.1536	0.53321	0.620393	NoE	RE	RE
ENSGALG00000026507	3	2.02591	9.45423	1.89537	-0.5622	1.15457	-0.592369	RE	RE	RE
ENSGALG00000026594	3	3.27086	4.32979	1.0007	0.237373	0.859955	-1.09733	RE	RE	PE
ENSGALG00000026704	3	3.74152	8.78904	2.17795	-0.33611	1.12475	-0.788644	RE	PE	PE
ENSGALG00000026747	3	2.17952	3.39823	0	0.18603	0.893922	-1.07995	RE	SE	NoE
ENSGALG00000026816	3	0	5.23136	3.95017	-1.12238	0.796118	0.326267	NoE	RE	RE
ENSGALG00000026865	3	0	4.45138	0	-0.57735	1.1547	-0.57735	NoE	RE	NoE
ENSGALG00000026884	3	0.857304	4.70405	0.876248	-0.58162	1.15469	-0.57307	PE	PE	PE
ENSGALG00000026914	3	0	4.60149	0	-0.57735	1.1547	-0.57735	NoE	SE	NoE
ENSGALG00000026978	3	0	5.67436	0	-0.57735	1.1547	-0.57735	NoE	RE	NoE
ENSGALG00000027146	3	1.27063	5.81882	2.71855	-0.860183	1.09722	-0.237039	RE	PE	PE
ENSGALG00000027232	3	0	5.57367	0	-0.57735	1.1547	-0.57735	NoE	SE	NoE
ENSGALG00000027454	3	1.04092	4.99697	3.04325	-1.00407	0.995879	0.00819146	RE	RE	PE
ENSGALG00000027501	3	0	7.75262	1.21229	-0.716567	1.14244	-0.425871	NoE	SE	SE
ENSGALG00000027765	3	1.10519	4.07618	0.960893	-0.535834	1.15373	-0.617894	PE	PE	PE
ENSGALG00000027905	3	0	6.89829	1.25005	-0.738997	1.13788	-0.398884	NoE	RE	PE
ENSGALG00000027932	3	2.59245	3.05747	0	0.430439	0.712704	-1.14314	PE	PE	NoE
ENSGALG00000028032	3	1.22793	5.60477	2.21811	-0.779469	1.12752	-0.348047	PE	RE	PE
ENSGALG00000028069	3	2.23264	3.16308	0	0.267019	0.839386	-1.10641	RE	RE	NoE
ENSGALG00000028135	3	0.845111	5.59181	0	-0.431462	1.1433	-0.711836	PE	PE	NoE
ENSGALG00000028197	3	0	3.37354	1.27872	-0.910525	1.07025	-0.159724	NoE	RE	PE
ENSGALG00000028560	3	0	6.9484	0	-0.57735	1.1547	-0.57735	NoE	RE	NoE
ENSGALG00000028608	3	0.994025	3.06393	0	-0.229428	1.09478	-0.865348	RE	PE	NoE
ENSGALG00000028967	3	0	3.11465	1.0726	-0.882119	1.08635	-0.204231	NoE	SE	RE
ENSGALG00000028982	3	0	5.48023	2.096	-0.913272	1.06856	-0.155288	NoE	RE	PE
ENSGALG00000028989	3	0	3.13144	0	-0.57735	1.1547	-0.57735	NoE	SE	NoE
ENSGALG00000029011	3	0	6.24324	0.97955	-0.717042	1.14235	-0.425308	NoE	RE	PE
ENSGALG00000029072	3	0	5.42985	2.392	-0.958095	1.03721	-0.0791113	NoE	SE	SE
ENSGALG00000029150	3	0	3.3938	0	-0.57735	1.1547	-0.57735	NoE	PE	NoE
ENSGALG00000029260	3	2.00793	6.08695	0	-0.222581	1.09254	-0.869955	SE	SE	NoE
ENSGALG00000029266	3	0	4.13617	3.12226	-1.12232	0.79632	0.325999	NoE	RE	PE
ENSGALG00000029429	3	0	4.24721	2.13098	-1.00116	0.99884	0.00231531	NoE	SE	RE
ENSGALG00000029624	3	0	5.85352	4.46331	-1.12448	0.789527	0.334952	NoE	SE	RE
ENSGALG00000029724	3	0	4.14011	0.936735	-0.779492	1.12751	-0.348017	NoE	PE	PE
ENSGALG00000029764	3	0	3.13444	2.33445	-1.11933	0.80527	0.314062	NoE	SE	SE
ENSGALG00000029788	3	4.20279	6.02987	1.16371	0.164355	0.907641	-1.072	RE	RE	PE
ENSGALG00000029810	3	4.705	4.7799	0	0.563622	0.590971	-1.15459	SE	SE	NoE
ENSGALG00000029817	3	0	9.18313	0	-0.57735	1.1547	-0.57735	NoE	SE	NoE
ENSGALG00000029837	3	0	3.29884	3.06852	-1.15244	0.638751	0.51369	NoE	SE	RE
ENSGALG00000029862	3	2.00138	4.44386	0	-0.0660657	1.03139	-0.965329	PE	RE	NoE
ENSGALG00000029912	3	0	3.23566	1.08407	-0.874305	1.09037	-0.216065	NoE	SE	SE
ENSGALG00000029927	3	0	4.62381	0	-0.57735	1.1547	-0.57735	NoE	RE	NoE
ENSGALG00000029980	3	0	4.30088	2.28526	-1.02023	0.97846	0.0417701	NoE	SE	SE
ENSGALG00000030084	3	0	4.13617	3.12226	-1.12232	0.79632	0.325999	NoE	RE	PE
ENSGALG00000030607	3	6.18764	8.2536	0	0.319889	0.800916	-1.12081	RE	SE	NoE
ENSGALG00000030824	3	0	8.10937	3.12341	-0.915427	1.06722	-0.15179	NoE	SE	PE
ENSGALG00000030858	3	0	3.71402	3.43023	-1.15198	0.644628	0.507349	NoE	RE	SE
ENSGALG00000030944	3	0.917977	3.00566	0	-0.253134	1.10224	-0.849108	PE	RE	NoE
ENSGALG00000030979	3	0	7.03764	5.09884	-1.11289	0.823117	0.289768	NoE	SE	SE
ENSGALG00000030991	3	0	5.39298	0	-0.57735	1.1547	-0.57735	NoE	PE	NoE
ENSGALG00000031067	3	2.39633	3.62245	0	0.211713	0.877192	-1.0889	SE	SE	NoE
ENSGALG00000031117	3	0	3.05641	0	-0.57735	1.1547	-0.57735	NoE	SE	NoE
ENSGALG00000031159	3	3.01698	6.08462	0	-0.00555139	1.00276	-0.997213	RE	SE	NoE
ENSGALG00000031227	3	0	9.07015	0	-0.57735	1.1547	-0.57735	NoE	SE	NoE
ENSGALG00000031243	3	0	8.82336	1.54529	-0.733514	1.13907	-0.405556	NoE	SE	RE
ENSGALG00000031293	3	0	4.64033	0	-0.57735	1.1547	-0.57735	NoE	PE	NoE
ENSGALG00000031474	3	0	3.17927	0	-0.57735	1.1547	-0.57735	NoE	RE	NoE
ENSGALG00000031487	3	0	3.25908	1.21688	-0.905956	1.073	-0.167049	NoE	RE	PE
ENSGALG00000031565	3	0	9.27122	1.96636	-0.766799	1.13107	-0.364274	NoE	RE	RE
ENSGALG00000031571	3	1.9497	5.44415	0	-0.186674	1.08018	-0.893509	RE	SE	NoE
ENSGALG00000031590	3	4.07896	4.03958	0	0.585729	0.568931	-1.15466	RE	RE	NoE
ENSGALG00000031726	3	0	9.08395	7.60457	-1.14133	0.722424	0.418902	NoE	SE	SE
ENSGALG00000031797	3	0	4.0351	1.07601	-0.815364	1.11577	-0.300404	NoE	SE	PE
ENSGALG00000031859	3	1.11242	6.51075	1.13888	-0.5816	1.15469	-0.57309	RE	RE	PE
ENSGALG00000031917	3	5.38891	7.45685	1.00733	0.234183	0.862127	-1.09631	RE	RE	PE
ENSGALG00000032002	3	3.94598	4.88196	0.978935	0.332252	0.791583	-1.12384	RE	RE	RE
ENSGALG00000032087	3	3.26928	7.64346	0	-0.096037	1.04455	-0.948517	RE	RE	NoE
ENSGALG00000032159	3	3.72282	4.80096	1.03402	0.276744	0.832483	-1.10923	RE	RE	RE
ENSGALG00000032184	3	0	5.06508	2.85316	-1.03943	0.955252	0.0841752	NoE	SE	SE
ENSGALG00000032249	3	1.18634	4.83351	1.20135	-0.580917	1.15469	-0.573776	SE	SE	RE
ENSGALG00000032418	3	0	3.23835	0	-0.57735	1.1547	-0.57735	NoE	RE	NoE
ENSGALG00000032440	3	0	3.16166	0.995461	-0.857199	1.0986	-0.241406	NoE	RE	PE
ENSGALG00000032558	3	1.11986	4.21075	1.03666	-0.5542	1.1544	-0.600195	PE	RE	PE
ENSGALG00000032683	3	0	3.28695	2.98462	-1.1507	0.658555	0.492142	NoE	RE	RE
ENSGALG00000032701	3	3.8019	5.40385	1.01343	0.178015	0.899037	-1.07705	RE	RE	PE
ENSGALG00000032730	3	0	5.49031	3.72534	-1.09597	0.862835	0.233139	NoE	SE	SE
ENSGALG00000033138	3	0	3.20371	0	-0.57735	1.1547	-0.57735	NoE	RE	NoE
ENSGALG00000033232	3	0	7.87889	0	-0.57735	1.1547	-0.57735	NoE	SE	NoE
ENSGALG00000033277	3	0	4.66091	0	-0.57735	1.1547	-0.57735	NoE	SE	NoE
ENSGALG00000033303	3	0	3.61173	0	-0.57735	1.1547	-0.57735	NoE	SE	NoE
ENSGALG00000033379	3	0	3.10059	0	-0.57735	1.1547	-0.57735	NoE	RE	NoE
ENSGALG00000033405	3	0	6.50499	1.13454	-0.73286	1.13921	-0.406349	NoE	SE	RE
ENSGALG00000033521	3	1.03192	9.21307	1.14698	-0.589571	1.15461	-0.565042	PE	RE	PE
ENSGALG00000033666	3	0	6.38252	0	-0.57735	1.1547	-0.57735	NoE	SE	NoE
ENSGALG00000033730	3	0.956906	4.42714	1.02715	-0.594967	1.15452	-0.559553	RE	SE	RE
ENSGALG00000033857	3	0	4.15569	2.79951	-1.09399	0.86697	0.227024	NoE	SE	SE
ENSGALG00000033888	3	0	3.74059	2.881	-1.12657	0.782659	0.343915	NoE	SE	SE
ENSGALG00000034083	3	0	9.27015	1.11884	-0.684365	1.14762	-0.463257	NoE	SE	RE
ENSGALG00000034137	3	0	7.89587	2.33165	-0.840377	1.10599	-0.265614	NoE	SE	SE
[truncated: 1,044 more rows]

## Sheet: Fig 6d
GO term	Description	LogP	InTerm_InList	group
[truncated: 30 more rows]
