# Supplementary material for: Dynamic transcriptome and chromatin architecture in granulosa cells during chicken folliculogenesis
Source: Nat Commun. 2022 Jan 10;13:131. doi: 10.1038/s41467-021-27800-9 (PMC8748434; doi:10.1038/s41467-021-27800-9)
Supplement: Supplementary file 10 — Source data [file 41467_2021_27800_MOESM10_ESM.zip › Source data/Supplementary Fig 1.xlsx]

## Sheet: Fig S1a
	SWF_1	SWF_2	SWF_3	SWF_4	SWF_5	SWF_6	LWF_1	LWF_2	LWF_3	LWF_4	LWF_5	LWF_6	SYF_1	SYF_2	SYF_3	SYF_4	SYF_5	SYF_6	LYF_1	LYF_2	LYF_3	LYF_4	LYF_5	LYF_6	F5_1	F5_2	F5_3	F5_4	F5_5	F5_6	F4_1	F4_2	F4_3	F4_4	F4_5	F4_6	F3_1	F3_2	F3_3	F3_4	F3_5	F3_6	F2_1	F2_2	F2_3	F2_4	F2_5	F2_6	F1_1
SWF_1	1	0.955411	0.962174	0.921138	0.913512	0.946223	0.963282	0.949303	0.953365	0.941397	0.953971	0.940768	0.939401	0.938097	0.940018	0.936011	0.933234	0.940085	0.923555	0.933927	0.9155	0.926143	0.921978	0.93609	0.86048	0.889558	0.872326	0.871017	0.870846	0.88326	0.871258	0.876358	0.878818	0.851222	0.872613	0.877248	0.857816	0.862134	0.859989	0.838532	0.85829	0.870725	0.828784	0.834324	0.839391	0.818093	0.84323	0.845302	0.821236
SWF_2	0.955411	1	0.988002	0.964043	0.963707	0.983964	0.975501	0.986226	0.980621	0.97866	0.981671	0.972737	0.948058	0.964981	0.958598	0.957305	0.952578	0.964049	0.920951	0.939455	0.915834	0.938141	0.94107	0.942031	0.862845	0.889894	0.870539	0.86986	0.870937	0.882623	0.864572	0.881878	0.879569	0.854479	0.874555	0.878067	0.854909	0.864693	0.859967	0.837384	0.859558	0.871957	0.827722	0.841359	0.842754	0.815573	0.843259	0.846042	0.819425
SWF_3	0.962174	0.988002	1	0.971585	0.970689	0.987767	0.975434	0.980475	0.983611	0.982201	0.984354	0.973596	0.943329	0.961274	0.959451	0.955125	0.950653	0.966647	0.91657	0.93694	0.914921	0.938219	0.93749	0.943346	0.853285	0.88417	0.865159	0.862806	0.865985	0.876468	0.858196	0.872012	0.875362	0.848709	0.868017	0.872357	0.848138	0.857432	0.855691	0.831694	0.854917	0.867226	0.820428	0.832222	0.837054	0.809956	0.837579	0.838959	0.812516
SWF_4	0.921138	0.964043	0.971585	1	0.988738	0.973165	0.937274	0.945049	0.942061	0.967476	0.955267	0.943264	0.889928	0.916895	0.908665	0.913848	0.903897	0.931206	0.859737	0.887105	0.859183	0.89478	0.889902	0.896739	0.798434	0.827139	0.808454	0.811957	0.810422	0.823184	0.80442	0.820152	0.820401	0.810011	0.815302	0.819026	0.798429	0.809038	0.805459	0.791034	0.807773	0.81871	0.77805	0.790325	0.793197	0.772781	0.79326	0.794099	0.77309
SWF_5	0.913512	0.963707	0.970689	0.988738	1	0.972472	0.934506	0.944064	0.939729	0.959192	0.957823	0.940988	0.885302	0.916177	0.906764	0.904313	0.906041	0.932102	0.8559	0.886664	0.855795	0.887501	0.891602	0.896769	0.794423	0.822842	0.805253	0.803399	0.811747	0.816774	0.800634	0.818683	0.817927	0.805226	0.816178	0.817504	0.796294	0.807989	0.803806	0.786679	0.809382	0.818203	0.776375	0.789126	0.791466	0.768459	0.794585	0.792251	0.772124
SWF_6	0.946223	0.983964	0.987767	0.973165	0.972472	1	0.967809	0.979239	0.976648	0.983252	0.981966	0.983312	0.942785	0.961353	0.954432	0.953754	0.948459	0.971133	0.911538	0.928643	0.905925	0.935893	0.930791	0.941815	0.848309	0.875316	0.854172	0.856236	0.855845	0.867923	0.851192	0.862628	0.864906	0.842516	0.860214	0.865841	0.842151	0.848864	0.846886	0.824872	0.84774	0.861033	0.814084	0.826028	0.828552	0.802625	0.830634	0.835825	0.804943
LWF_1	0.963282	0.975501	0.975434	0.937274	0.934506	0.967809	1	0.984702	0.984658	0.973783	0.981044	0.973194	0.971653	0.973485	0.971286	0.969055	0.966892	0.968869	0.945007	0.954351	0.935646	0.954609	0.960988	0.955762	0.88548	0.916322	0.892851	0.891847	0.895413	0.906429	0.890093	0.900496	0.90017	0.867344	0.896308	0.899502	0.876306	0.882275	0.878334	0.851917	0.87754	0.889532	0.842951	0.856516	0.857749	0.825686	0.859454	0.860167	0.835138
LWF_2	0.949303	0.986226	0.980475	0.945049	0.944064	0.979239	0.984702	1	0.989908	0.98328	0.986255	0.983494	0.969025	0.985083	0.976723	0.975453	0.972112	0.97894	0.943506	0.959212	0.935948	0.959902	0.961595	0.959711	0.885993	0.916314	0.890174	0.891079	0.892456	0.905362	0.884206	0.901107	0.898443	0.868326	0.894653	0.896992	0.872721	0.883617	0.877279	0.851855	0.8768	0.888172	0.840812	0.859128	0.857392	0.825912	0.858912	0.860317	0.831322
LWF_3	0.953365	0.980621	0.983611	0.942061	0.939729	0.976648	0.984658	0.989908	1	0.983492	0.986929	0.983551	0.97316	0.982266	0.984475	0.979379	0.974506	0.978071	0.948329	0.958153	0.944036	0.963579	0.963898	0.962322	0.891664	0.92077	0.900551	0.897906	0.898818	0.911335	0.891457	0.902727	0.90607	0.87205	0.899246	0.903542	0.877428	0.884376	0.883705	0.855855	0.880596	0.893051	0.843723	0.857207	0.861154	0.828975	0.861248	0.863942	0.833277
LWF_4	0.941397	0.97866	0.982201	0.967476	0.959192	0.983252	0.973783	0.98328	0.983492	1	0.985865	0.981905	0.952644	0.969566	0.964431	0.974152	0.959636	0.974385	0.92439	0.940156	0.919779	0.955864	0.946614	0.948476	0.863874	0.893841	0.872541	0.878998	0.874131	0.889867	0.867539	0.879462	0.881464	0.85993	0.876554	0.88077	0.856443	0.862942	0.861454	0.842416	0.861434	0.873728	0.82686	0.838506	0.842057	0.816843	0.843775	0.845942	0.817245
LWF_5	0.953971	0.981671	0.984354	0.955267	0.957823	0.981966	0.981044	0.986255	0.986929	0.985865	1	0.984095	0.961867	0.976879	0.972819	0.972545	0.975144	0.979172	0.936328	0.951364	0.931446	0.958179	0.957833	0.958988	0.873595	0.904373	0.884329	0.883092	0.888694	0.896308	0.877536	0.891508	0.891331	0.86479	0.890097	0.891622	0.866398	0.873741	0.871286	0.847674	0.873607	0.883098	0.836922	0.848258	0.851218	0.822874	0.856166	0.854805	0.827907
LWF_6	0.940768	0.972737	0.973596	0.943264	0.940988	0.983312	0.973194	0.983494	0.983551	0.981905	0.984095	1	0.967865	0.979748	0.973587	0.975368	0.970926	0.986902	0.9389	0.948143	0.930552	0.962595	0.952518	0.962034	0.87896	0.905169	0.882145	0.88459	0.882625	0.896346	0.878598	0.887986	0.890725	0.86221	0.885696	0.889813	0.867239	0.872182	0.870323	0.846108	0.869239	0.882515	0.834592	0.846092	0.848333	0.820102	0.851949	0.859109	0.823464
SYF_1	0.939401	0.948058	0.943329	0.889928	0.885302	0.942785	0.971653	0.969025	0.97316	0.952644	0.961867	0.967865	1	0.983244	0.984024	0.981698	0.979234	0.969461	0.974015	0.964588	0.959496	0.973493	0.96699	0.969566	0.918202	0.940882	0.918181	0.920785	0.915222	0.930863	0.918573	0.91896	0.922995	0.884149	0.917478	0.919085	0.901015	0.899823	0.899864	0.869701	0.895088	0.906399	0.861503	0.871244	0.873121	0.839853	0.87647	0.880418	0.849076
SYF_2	0.938097	0.964981	0.961274	0.916895	0.916177	0.961353	0.973485	0.985083	0.982266	0.969566	0.976879	0.979748	0.983244	1	0.988978	0.984988	0.986294	0.984129	0.963899	0.974718	0.957133	0.980608	0.970938	0.976132	0.908297	0.939828	0.911583	0.913854	0.91429	0.927845	0.907308	0.920078	0.921019	0.885585	0.915128	0.916354	0.894481	0.903709	0.898833	0.870664	0.8967	0.907566	0.857532	0.874125	0.873037	0.840746	0.877515	0.877854	0.84522
SYF_3	0.940018	0.958598	0.959451	0.908665	0.906764	0.954432	0.971286	0.976723	0.984475	0.964431	0.972819	0.973587	0.984024	0.988978	1	0.983824	0.98513	0.977798	0.968855	0.972607	0.967887	0.98014	0.972078	0.978602	0.914454	0.940945	0.921086	0.919224	0.920421	0.931845	0.91248	0.921813	0.928211	0.89123	0.919485	0.922016	0.898719	0.905055	0.906589	0.877913	0.901166	0.911271	0.863307	0.876639	0.880594	0.848407	0.882563	0.883002	0.851016
SYF_4	0.936011	0.957305	0.955125	0.913848	0.904313	0.953754	0.969055	0.975453	0.979379	0.974152	0.972545	0.975368	0.981698	0.984988	0.983824	1	0.982827	0.976702	0.960539	0.963017	0.953494	0.987497	0.967597	0.969674	0.906172	0.933924	0.910765	0.92002	0.910687	0.929369	0.906106	0.913886	0.918482	0.888531	0.911794	0.914946	0.891965	0.896258	0.895481	0.873416	0.892463	0.904197	0.855948	0.86762	0.870151	0.843448	0.873611	0.876683	0.843472
SYF_5	0.933234	0.952578	0.950653	0.903897	0.906041	0.948459	0.966892	0.972112	0.974506	0.959636	0.975144	0.970926	0.979234	0.986294	0.98513	0.982827	1	0.980659	0.970569	0.975281	0.965918	0.983007	0.97922	0.980163	0.920139	0.946058	0.926041	0.924738	0.931989	0.937469	0.918397	0.930849	0.930353	0.896187	0.930597	0.928635	0.904413	0.910368	0.908817	0.881044	0.90912	0.915942	0.869664	0.883143	0.883902	0.850709	0.890878	0.887316	0.857859
SYF_6	0.940085	0.964049	0.966647	0.931206	0.932102	0.971133	0.968869	0.97894	0.978071	0.974385	0.979172	0.986902	0.969461	0.984129	0.977798	0.976702	0.980659	1	0.954632	0.969118	0.948619	0.973531	0.966501	0.981847	0.894627	0.924062	0.901879	0.903041	0.904355	0.916592	0.897028	0.909063	0.91131	0.880233	0.906349	0.91132	0.885638	0.892227	0.890021	0.863765	0.888788	0.903613	0.851679	0.864056	0.86627	0.835179	0.871007	0.874539	0.840055
LYF_1	0.923555	0.920951	0.91657	0.859737	0.8559	0.911538	0.945007	0.943506	0.948329	0.92439	0.936328	0.9389	0.974015	0.963899	0.968855	0.960539	0.970569	0.954632	1	0.980965	0.987074	0.964519	0.972846	0.975987	0.965535	0.973094	0.960471	0.957838	0.957816	0.967893	0.959042	0.959161	0.95802	0.916532	0.958141	0.960139	0.937459	0.933865	0.935179	0.902742	0.930682	0.941241	0.894957	0.903883	0.9052	0.865692	0.910068	0.911747	0.879857
LYF_2	0.933927	0.939455	0.93694	0.887105	0.886664	0.928643	0.954351	0.959212	0.958153	0.940156	0.951364	0.948143	0.964588	0.974718	0.972607	0.963017	0.975281	0.969118	0.980965	1	0.981825	0.970177	0.976351	0.984072	0.942384	0.966404	0.947134	0.944748	0.950506	0.959762	0.939799	0.957317	0.951297	0.91191	0.949914	0.952459	0.923959	0.934427	0.927855	0.898056	0.926444	0.93791	0.885615	0.902665	0.901219	0.865453	0.906021	0.904306	0.873389
LYF_3	0.9155	0.915834	0.914921	0.859183	0.855795	0.905925	0.935646	0.935948	0.944036	0.919779	0.931446	0.930552	0.959496	0.957133	0.967887	0.953494	0.965918	0.948619	0.987074	0.981825	1	0.96201	0.96911	0.974806	0.963394	0.973631	0.967362	0.962207	0.965307	0.972336	0.959055	0.965643	0.969037	0.922092	0.962993	0.967656	0.938241	0.940069	0.943712	0.909997	0.936934	0.947906	0.896841	0.907607	0.912312	0.874672	0.91566	0.915555	0.88206
LYF_4	0.926143	0.938141	0.938219	0.89478	0.887501	0.935893	0.954609	0.959902	0.963579	0.955864	0.958179	0.962595	0.973493	0.980608	0.98014	0.987497	0.983007	0.973531	0.964519	0.970177	0.96201	1	0.968091	0.97755	0.91506	0.944112	0.919973	0.927765	0.923819	0.938988	0.914416	0.923689	0.929056	0.89789	0.922056	0.923348	0.901993	0.909339	0.907727	0.886066	0.905379	0.914891	0.864119	0.876598	0.878595	0.853039	0.885815	0.884571	0.851283
LYF_5	0.921978	0.94107	0.93749	0.889902	0.891602	0.930791	0.960988	0.961595	0.963898	0.946614	0.957833	0.952518	0.96699	0.970938	0.972078	0.967597	0.97922	0.966501	0.972846	0.976351	0.96911	0.968091	1	0.97375	0.936315	0.962231	0.94213	0.937885	0.944575	0.953133	0.931438	0.945265	0.941447	0.902352	0.946954	0.945385	0.914108	0.922309	0.918022	0.888297	0.920019	0.928835	0.875602	0.891823	0.891464	0.854167	0.899654	0.895777	0.864554
LYF_6	0.93609	0.942031	0.943346	0.896739	0.896769	0.941815	0.955762	0.959711	0.962322	0.948476	0.958988	0.962034	0.969566	0.976132	0.978602	0.969674	0.980163	0.981847	0.975987	0.984072	0.974806	0.97755	0.97375	1	0.924795	0.950204	0.930734	0.930428	0.934074	0.943818	0.925415	0.936701	0.937871	0.903938	0.934368	0.939709	0.911652	0.918556	0.917491	0.890154	0.915239	0.928861	0.876269	0.889674	0.891312	0.858792	0.89762	0.898854	0.864331
F5_1	0.86048	0.862845	0.853285	0.798434	0.794423	0.848309	0.88548	0.885993	0.891664	0.863874	0.873595	0.87896	0.918202	0.908297	0.914454	0.906172	0.920139	0.894627	0.965535	0.942384	0.963394	0.91506	0.936315	0.924795	1	0.966361	0.975936	0.971197	0.973046	0.975	0.976214	0.972399	0.967486	0.932125	0.974065	0.972965	0.957794	0.951021	0.952205	0.923264	0.949922	0.953735	0.916646	0.923522	0.923559	0.880228	0.928001	0.928562	0.898664
F5_2	0.889558	0.889894	0.88417	0.827139	0.822842	0.875316	0.916322	0.916314	0.92077	0.893841	0.904373	0.905169	0.940882	0.939828	0.940945	0.933924	0.946058	0.924062	0.973094	0.966404	0.973631	0.944112	0.962231	0.950204	0.966361	1	0.969425	0.962195	0.969314	0.979749	0.957369	0.96728	0.960953	0.910698	0.961798	0.964974	0.932176	0.940808	0.932275	0.900345	0.930613	0.940886	0.885087	0.899645	0.89661	0.858166	0.90521	0.902867	0.870389
F5_3	0.872326	0.870539	0.865159	0.808454	0.805253	0.854172	0.892851	0.890174	0.900551	0.872541	0.884329	0.882145	0.918181	0.911583	0.921086	0.910765	0.926041	0.901879	0.960471	0.947134	0.967362	0.919973	0.94213	0.930734	0.975936	0.969425	1	0.980826	0.982336	0.983815	0.981104	0.982088	0.978491	0.940536	0.981988	0.981873	0.961801	0.960722	0.964366	0.931389	0.957214	0.964251	0.919783	0.926401	0.931651	0.888475	0.935407	0.932236	0.905928
F5_4	0.871017	0.86986	0.862806	0.811957	0.803399	0.856236	0.891847	0.891079	0.897906	0.878998	0.883092	0.88459	0.920785	0.913854	0.919224	0.92002	0.924738	0.903041	0.957838	0.944748	0.962207	0.927765	0.937885	0.930428	0.971197	0.962195	0.980826	1	0.976952	0.991822	0.984701	0.982381	0.983583	0.959407	0.983897	0.983168	0.972174	0.968019	0.970267	0.950403	0.965148	0.974239	0.931605	0.937971	0.94066	0.907478	0.9465	0.947711	0.916088
F5_5	0.870846	0.870937	0.865985	0.810422	0.811747	0.855845	0.895413	0.892456	0.898818	0.874131	0.888694	0.882625	0.915222	0.91429	0.920421	0.910687	0.931989	0.904355	0.957816	0.950506	0.965307	0.923819	0.944575	0.934074	0.973046	0.969314	0.982336	0.976952	1	0.983794	0.977471	0.982205	0.978136	0.936928	0.986481	0.982579	0.95865	0.961449	0.959267	0.929982	0.962847	0.965486	0.91469	0.924637	0.925759	0.887091	0.938237	0.929489	0.900587
F5_6	0.88326	0.882623	0.876468	0.823184	0.816774	0.867923	0.906429	0.905362	0.911335	0.889867	0.896308	0.896346	0.930863	0.927845	0.931845	0.929369	0.937469	0.916592	0.967893	0.959762	0.972336	0.938988	0.953133	0.943818	0.975	0.979749	0.983815	0.991822	0.983794	1	0.983056	0.986107	0.984664	0.951437	0.985473	0.986054	0.967021	0.968586	0.966226	0.942605	0.963545	0.97292	0.923828	0.933596	0.934442	0.899665	0.941965	0.94075	0.908736
F4_1	0.871258	0.864572	0.858196	0.80442	0.800634	0.851192	0.890093	0.884206	0.891457	0.867539	0.877536	0.878598	0.918573	0.907308	0.91248	0.906106	0.918397	0.897028	0.959042	0.939799	0.959055	0.914416	0.931438	0.925415	0.976214	0.957369	0.981104	0.984701	0.977471	0.983056	1	0.982438	0.984799	0.956729	0.986076	0.984722	0.984547	0.973513	0.976116	0.948704	0.972536	0.980007	0.94089	0.942372	0.945041	0.90439	0.9536	0.953175	0.92541
F4_2	0.876358	0.881878	0.872012	0.820152	0.818683	0.862628	0.900496	0.901107	0.902727	0.879462	0.891508	0.887986	0.91896	0.920078	0.921813	0.913886	0.930849	0.909063	0.959161	0.957317	0.965643	0.923689	0.945265	0.936701	0.972399	0.96728	0.982088	0.982381	0.982205	0.986107	0.982438	1	0.984915	0.949236	0.985574	0.984999	0.9681	0.974347	0.967959	0.939078	0.964486	0.973019	0.92845	0.941605	0.939467	0.898546	0.944536	0.942091	0.913793
F4_3	0.878818	0.879569	0.875362	0.820401	0.817927	0.864906	0.90017	0.898443	0.90607	0.881464	0.891331	0.890725	0.922995	0.921019	0.928211	0.918482	0.930353	0.91131	0.95802	0.951297	0.969037	0.929056	0.941447	0.937871	0.967486	0.960953	0.978491	0.983583	0.978136	0.984664	0.984799	0.984915	1	0.95545	0.983718	0.984397	0.974114	0.973921	0.977893	0.947518	0.969497	0.980377	0.931866	0.940527	0.945174	0.906759	0.950391	0.9506	0.916725
F4_4	0.851222	0.854479	0.848709	0.810011	0.805226	0.842516	0.867344	0.868326	0.87205	0.85993	0.86479	0.86221	0.884149	0.885585	0.89123	0.888531	0.896187	0.880233	0.916532	0.91191	0.922092	0.89789	0.902352	0.903938	0.932125	0.910698	0.940536	0.959407	0.936928	0.951437	0.956729	0.949236	0.95545	1	0.959537	0.950329	0.980511	0.977481	0.98282	0.992977	0.981261	0.975794	0.981054	0.981363	0.983174	0.963971	0.984649	0.983437	0.972894
F4_5	0.872613	0.874555	0.868017	0.815302	0.816178	0.860214	0.896308	0.894653	0.899246	0.876554	0.890097	0.885696	0.917478	0.915128	0.919485	0.911794	0.930597	0.906349	0.958141	0.949914	0.962993	0.922056	0.946954	0.934368	0.974065	0.961798	0.981988	0.983897	0.986481	0.985473	0.986076	0.985574	0.983718	0.959537	1	0.986715	0.977877	0.976905	0.976536	0.951651	0.980944	0.980948	0.940413	0.949085	0.949371	0.909181	0.962485	0.953921	0.926363
F4_6	0.877248	0.878067	0.872357	0.819026	0.817504	0.865841	0.899502	0.896992	0.903542	0.88077	0.891622	0.889813	0.919085	0.916354	0.922016	0.914946	0.928635	0.91132	0.960139	0.952459	0.967656	0.923348	0.945385	0.939709	0.972965	0.964974	0.981873	0.983168	0.982579	0.986054	0.984722	0.984999	0.984397	0.950329	0.986715	1	0.969738	0.967359	0.969009	0.941669	0.966481	0.982226	0.929042	0.935849	0.939706	0.901481	0.946489	0.948178	0.914268
F3_1	0.857816	0.854909	0.848138	0.798429	0.796294	0.842151	0.876306	0.872721	0.877428	0.856443	0.866398	0.867239	0.901015	0.894481	0.898719	0.891965	0.904413	0.885638	0.937459	0.923959	0.938241	0.901993	0.914108	0.911652	0.957794	0.932176	0.961801	0.972174	0.95865	0.967021	0.984547	0.9681	0.974114	0.980511	0.977877	0.969738	1	0.985227	0.988904	0.975752	0.986662	0.986412	0.973288	0.971538	0.972905	0.937298	0.979676	0.978147	0.960277
F3_2	0.862134	0.864693	0.857432	0.809038	0.807989	0.848864	0.882275	0.883617	0.884376	0.862942	0.873741	0.872182	0.899823	0.903709	0.905055	0.896258	0.910368	0.892227	0.933865	0.934427	0.940069	0.909339	0.922309	0.918556	0.951021	0.940808	0.960722	0.968019	0.961449	0.968586	0.973513	0.974347	0.973921	0.977481	0.976905	0.967359	0.985227	1	0.986269	0.974172	0.986497	0.98472	0.963873	0.976322	0.969308	0.935382	0.978034	0.971353	0.953044
F3_3	0.859989	0.859967	0.855691	0.805459	0.803806	0.846886	0.878334	0.877279	0.883705	0.861454	0.871286	0.870323	0.899864	0.898833	0.906589	0.895481	0.908817	0.890021	0.935179	0.927855	0.943712	0.907727	0.918022	0.917491	0.952205	0.932275	0.964366	0.970267	0.959267	0.966226	0.976116	0.967959	0.977893	0.98282	0.976536	0.969009	0.988904	0.986269	1	0.980013	0.987617	0.986649	0.971149	0.975191	0.981641	0.945669	0.982749	0.979548	0.959656
F3_4	0.838532	0.837384	0.831694	0.791034	0.786679	0.824872	0.851917	0.851855	0.855855	0.842416	0.847674	0.846108	0.869701	0.870664	0.877913	0.873416	0.881044	0.863765	0.902742	0.898056	0.909997	0.886066	0.888297	0.890154	0.923264	0.900345	0.931389	0.950403	0.929982	0.942605	0.948704	0.939078	0.947518	0.992977	0.951651	0.941669	0.975752	0.974172	0.980013	1	0.978849	0.970304	0.982695	0.98104	0.982992	0.970618	0.986006	0.982707	0.976268
F3_5	0.85829	0.859558	0.854917	0.807773	0.809382	0.84774	0.87754	0.8768	0.880596	0.861434	0.873607	0.869239	0.895088	0.8967	0.901166	0.892463	0.90912	0.888788	0.930682	0.926444	0.936934	0.905379	0.920019	0.915239	0.949922	0.930613	0.957214	0.965148	0.962847	0.963545	0.972536	0.964486	0.969497	0.981261	0.980944	0.966481	0.986662	0.986497	0.987617	0.978849	1	0.984618	0.969086	0.975322	0.97411	0.939862	0.988487	0.976255	0.958353
F3_6	0.870725	0.871957	0.867226	0.81871	0.818203	0.861033	0.889532	0.888172	0.893051	0.873728	0.883098	0.882515	0.906399	0.907566	0.911271	0.904197	0.915942	0.903613	0.941241	0.93791	0.947906	0.914891	0.928835	0.928861	0.953735	0.940886	0.964251	0.974239	0.965486	0.97292	0.980007	0.973019	0.980377	0.975794	0.980948	0.982226	0.986412	0.98472	0.986649	0.970304	0.984618	1	0.958702	0.963527	0.966183	0.933589	0.974096	0.976547	0.94602
F2_1	0.828784	0.827722	0.820428	0.77805	0.776375	0.814084	0.842951	0.840812	0.843723	0.82686	0.836922	0.834592	0.861503	0.857532	0.863307	0.855948	0.869664	0.851679	0.894957	0.885615	0.896841	0.864119	0.875602	0.876269	0.916646	0.885087	0.919783	0.931605	0.91469	0.923828	0.94089	0.92845	0.931866	0.981054	0.940413	0.929042	0.973288	0.963873	0.971149	0.982695	0.969086	0.958702	1	0.984879	0.987761	0.969007	0.983993	0.982364	0.991632
F2_2	0.834324	0.841359	0.832222	0.790325	0.789126	0.826028	0.856516	0.859128	0.857207	0.838506	0.848258	0.846092	0.871244	0.874125	0.876639	0.86762	0.883143	0.864056	0.903883	0.902665	0.907607	0.876598	0.891823	0.889674	0.923522	0.899645	0.926401	0.937971	0.924637	0.933596	0.942372	0.941605	0.940527	0.981363	0.949085	0.935849	0.971538	0.976322	0.975191	0.98104	0.975322	0.963527	0.984879	1	0.987136	0.960925	0.985672	0.979896	0.979755
F2_3	0.839391	0.842754	0.837054	0.793197	0.791466	0.828552	0.857749	0.857392	0.861154	0.842057	0.851218	0.848333	0.873121	0.873037	0.880594	0.870151	0.883902	0.86627	0.9052	0.901219	0.912312	0.878595	0.891464	0.891312	0.923559	0.89661	0.931651	0.94066	0.925759	0.934442	0.945041	0.939467	0.945174	0.983174	0.949371	0.939706	0.972905	0.969308	0.981641	0.982992	0.97411	0.966183	0.987761	0.987136	1	0.967857	0.98478	0.983105	0.982479
F2_4	0.818093	0.815573	0.809956	0.772781	0.768459	0.802625	0.825686	0.825912	0.828975	0.816843	0.822874	0.820102	0.839853	0.840746	0.848407	0.843448	0.850709	0.835179	0.865692	0.865453	0.874672	0.853039	0.854167	0.858792	0.880228	0.858166	0.888475	0.907478	0.887091	0.899665	0.90439	0.898546	0.906759	0.963971	0.909181	0.901481	0.937298	0.935382	0.945669	0.970618	0.939862	0.933589	0.969007	0.960925	0.967857	1	0.960034	0.963456	0.969947
F2_5	0.84323	0.843259	0.837579	0.79326	0.794585	0.830634	0.859454	0.858912	0.861248	0.843775	0.856166	0.851949	0.87647	0.877515	0.882563	0.873611	0.890878	0.871007	0.910068	0.906021	0.91566	0.885815	0.899654	0.89762	0.928001	0.90521	0.935407	0.9465	0.938237	0.941965	0.9536	0.944536	0.950391	0.984649	0.962485	0.946489	0.979676	0.978034	0.982749	0.986006	0.988487	0.974096	0.983993	0.985672	0.98478	0.960034	1	0.983332	0.977292
F2_6	0.845302	0.846042	0.838959	0.794099	0.792251	0.835825	0.860167	0.860317	0.863942	0.845942	0.854805	0.859109	0.880418	0.877854	0.883002	0.876683	0.887316	0.874539	0.911747	0.904306	0.915555	0.884571	0.895777	0.898854	0.928562	0.902867	0.932236	0.947711	0.929489	0.94075	0.953175	0.942091	0.9506	0.983437	0.953921	0.948178	0.978147	0.971353	0.979548	0.982707	0.976255	0.976547	0.982364	0.979896	0.983105	0.963456	0.983332	1	0.974612
F1_1	0.821236	0.819425	0.812516	0.77309	0.772124	0.804943	0.835138	0.831322	0.833277	0.817245	0.827907	0.823464	0.849076	0.84522	0.851016	0.843472	0.857859	0.840055	0.879857	0.873389	0.88206	0.851283	0.864554	0.864331	0.898664	0.870389	0.905928	0.916088	0.900587	0.908736	0.92541	0.913793	0.916725	0.972894	0.926363	0.914268	0.960277	0.953044	0.959656	0.976268	0.958353	0.94602	0.991632	0.979755	0.982479	0.969947	0.977292	0.974612	1
F1_2	0.820183	0.819448	0.811833	0.767837	0.768296	0.804877	0.832141	0.832112	0.834412	0.817802	0.829925	0.825498	0.849604	0.848265	0.854761	0.847831	0.861018	0.842743	0.879483	0.875865	0.886108	0.855899	0.87018	0.867621	0.896648	0.872254	0.906118	0.919704	0.903103	0.912016	0.923292	0.915476	0.921668	0.968648	0.929712	0.918873	0.954908	0.950537	0.960378	0.972744	0.956975	0.94945	0.980448	0.973149	0.97873	0.977707	0.977393	0.975172	0.97887
F1_3	0.837092	0.835298	0.831712	0.786023	0.785761	0.821646	0.843428	0.845279	0.849433	0.833129	0.845533	0.8404	0.861355	0.862251	0.871042	0.861258	0.874268	0.859873	0.886856	0.887214	0.897133	0.869813	0.87317	0.882973	0.88979	0.872324	0.901721	0.913667	0.899149	0.90722	0.915331	0.911059	0.922252	0.957322	0.919814	0.913673	0.942347	0.939864	0.951733	0.957135	0.942518	0.940624	0.962924	0.957881	0.965869	0.971492	0.959358	0.958445	0.960955
F1_4	0.822574	0.822402	0.815511	0.781024	0.776243	0.805705	0.839558	0.836132	0.835286	0.821411	0.827781	0.821958	0.842013	0.843047	0.849486	0.845153	0.8554	0.837448	0.87253	0.873489	0.877942	0.853177	0.86723	0.862548	0.891684	0.867873	0.896401	0.91334	0.894232	0.90737	0.909905	0.909849	0.909805	0.972589	0.919574	0.906912	0.944235	0.947081	0.950763	0.976455	0.951079	0.937401	0.976337	0.978823	0.977118	0.972475	0.969496	0.966716	0.97858
F1_5	0.818682	0.825307	0.81998	0.784494	0.787255	0.811186	0.835519	0.83575	0.835437	0.822159	0.833663	0.824391	0.83932	0.844976	0.849851	0.840523	0.859036	0.842499	0.868098	0.872326	0.875361	0.847296	0.862747	0.863074	0.880949	0.858013	0.890777	0.900724	0.894941	0.89529	0.903391	0.904479	0.90527	0.956132	0.916025	0.904109	0.936082	0.936027	0.943695	0.956794	0.9444	0.933339	0.968712	0.964977	0.969828	0.974561	0.963012	0.959642	0.970423
F1_6	0.825458	0.8264	0.819823	0.778537	0.77803	0.814762	0.837698	0.838059	0.840522	0.824889	0.833619	0.832567	0.851897	0.852249	0.858302	0.850834	0.862395	0.850268	0.881584	0.879479	0.888128	0.858054	0.869233	0.873701	0.89777	0.872428	0.904128	0.918966	0.902106	0.911744	0.922805	0.91481	0.922656	0.971357	0.927069	0.922789	0.955272	0.949789	0.960874	0.974458	0.955943	0.955024	0.982342	0.974744	0.981975	0.97944	0.974178	0.983359	0.980954
POF_1	0.818617	0.752092	0.756479	0.718906	0.712328	0.738917	0.766976	0.754416	0.76022	0.741225	0.759591	0.749039	0.768942	0.760294	0.768956	0.760903	0.773003	0.761403	0.799666	0.795242	0.796055	0.768607	0.773976	0.786954	0.801913	0.781219	0.801824	0.80001	0.790599	0.797335	0.806151	0.800569	0.796608	0.836354	0.807345	0.801014	0.824401	0.821211	0.827118	0.838247	0.826188	0.81608	0.849452	0.842365	0.844006	0.848062	0.838435	0.838276	0.851796
POF_2	0.824998	0.753197	0.760069	0.730725	0.722815	0.737842	0.768815	0.754237	0.75688	0.738719	0.759708	0.743412	0.75145	0.753986	0.761243	0.751096	0.761853	0.754294	0.773057	0.787382	0.776905	0.764	0.763101	0.776576	0.765156	0.765536	0.769925	0.765527	0.764986	0.770313	0.767189	0.774929	0.77004	0.79558	0.774983	0.769055	0.782282	0.797538	0.789726	0.797671	0.790561	0.784324	0.797074	0.80085	0.798059	0.801305	0.796916	0.791776	0.801025
POF_3	0.800847	0.730656	0.7373	0.701217	0.692334	0.717462	0.743878	0.732856	0.74059	0.719313	0.739099	0.728488	0.745783	0.739952	0.751118	0.74151	0.752962	0.738601	0.771303	0.771419	0.773907	0.75283	0.748599	0.763524	0.770308	0.757496	0.769206	0.767009	0.759361	0.765579	0.767685	0.768631	0.767912	0.791658	0.770991	0.765927	0.780536	0.782239	0.788008	0.793485	0.783162	0.77663	0.797391	0.795412	0.797899	0.799576	0.792262	0.790959	0.798519
POF_4	0.834748	0.784979	0.788564	0.748152	0.744103	0.774708	0.795398	0.789692	0.794281	0.777017	0.792705	0.785605	0.799372	0.79884	0.807428	0.798696	0.811306	0.801989	0.828916	0.831462	0.83079	0.810773	0.808807	0.827736	0.830709	0.815732	0.834837	0.834479	0.829204	0.833532	0.835997	0.835729	0.834386	0.873683	0.843388	0.837726	0.857028	0.860292	0.863856	0.877837	0.864996	0.856146	0.881403	0.877035	0.87803	0.885917	0.87645	0.873033	0.882561
POF_5	0.831334	0.777148	0.781184	0.74255	0.737545	0.76614	0.79037	0.781752	0.786621	0.770068	0.789765	0.779202	0.795135	0.793063	0.802391	0.793162	0.808425	0.791827	0.823601	0.823297	0.826779	0.80652	0.804059	0.81902	0.824254	0.809266	0.826594	0.827189	0.822028	0.825436	0.829669	0.827889	0.826538	0.862888	0.836092	0.826044	0.847661	0.849577	0.853687	0.866999	0.856135	0.841878	0.870399	0.865003	0.866318	0.874749	0.867785	0.859407	0.87052
POF_6	0.831206	0.785724	0.788493	0.747726	0.744609	0.775195	0.795579	0.791031	0.795246	0.777962	0.793317	0.786832	0.800606	0.800771	0.809062	0.800069	0.81308	0.803625	0.830368	0.832654	0.832271	0.81197	0.81088	0.828957	0.833403	0.81772	0.837581	0.836863	0.831581	0.835898	0.838339	0.838055	0.836877	0.876479	0.846372	0.840251	0.860195	0.863134	0.866887	0.880486	0.867874	0.858964	0.884955	0.880647	0.881603	0.888751	0.87958	0.875973	0.885998
[truncated: 11 more columns]

## Sheet: Fig S1b
sample	Dimension1	Dimension2
F1-1	3.51683	5.81786
F1-2	3.36585	5.62477
F1-3	3.0098	6.32053
F1-4	3.6053	6.26489
F1-5	3.53951	6.81133
F1-6	3.13973	6.22727
F2-1	2.86028	5.70077
F2-2	2.82018	5.12913
F2-3	3.0041	5.52649
F2-4	3.90792	6.58752
F2-5	2.35926	4.39375
F2-6	2.55163	4.89359
F3-1	0.762703	2.49339
F3-2	0.434728	2.2453
F3-3	1.03973	2.83978
F3-4	1.84964	3.77418
F3-5	1.21839	2.46713
F3-6	1.11169	2.30732
F4-1	-0.221072	1.31112
F4-2	-0.0589761	0.900474
F4-3	0.0826118	1.45074
F4-4	1.66723	3.59932
F4-5	0.96462	1.39827
F4-6	0.557443	1.40109
F5-1	-0.203864	0.245984
F5-2	-0.866535	-0.964868
F5-3	-1.04552	-0.330111
F5-4	-0.52201	0.728301
F5-5	0.742967	0.803036
F5-6	0.0503363	0.918297
LWF-1	-2.72613	-4.93686
LWF-2	-3.41721	-4.55389
LWF-3	-3.21699	-4.53611
LWF-4	-2.75466	-6.43701
LWF-5	-2.88596	-4.36416
LWF-6	-3.73387	-3.87827
LYF-1	-1.71154	-1.97285
LYF-2	-1.41096	-1.97228
LYF-3	-1.52294	-1.58834
LYF-4	-1.74571	-5.26741
LYF-5	-1.32173	-1.94636
LYF-6	-1.43307	-1.98712
POF-1	2.82945	1.85256
POF-2	2.76616	-0.183559
POF-3	2.79626	-0.201806
POF-4	2.7537	1.07062
POF-5	2.69663	0.237522
POF-6	2.74503	1.11707
SWF-1	-2.66185	-4.99403
SWF-2	-3.75884	-5.43535
SWF-3	-3.13777	-5.5954
SWF-4	-3.23475	-6.46975
SWF-5	-2.16321	-4.858
SWF-6	-3.77714	-4.35354
SYF-1	-3.34218	-3.93024
SYF-2	-2.68169	-3.61353
SYF-3	-2.28694	-4.48158
SYF-4	-2.52453	-6.13927
SYF-5	-2.14729	-4.31364
SYF-6	-2.23476	-3.15407

## Sheet: Fig S1c
SWF	LWF	SYF	LYF	F5	F4	F3	F2	F1	POF
ENSGALG00000048899	ENSGALG00000015326	ENSGALG00000005907	ENSGALG00000053077	ENSGALG00000003532	ENSGALG00000033446	ENSGALG00000046715	ENSGALG00000000719	ENSGALG00000002837	ENSGALG00000049136
ENSGALG00000008677	ENSGALG00000006474	ENSGALG00000050216	ENSGALG00000027142	ENSGALG00000028770	ENSGALG00000000719	ENSGALG00000008348	ENSGALG00000004831	ENSGALG00000034811	ENSGALG00000003803
ENSGALG00000008667	ENSGALG00000002421	ENSGALG00000034591	ENSGALG00000051739	ENSGALG00000007205	ENSGALG00000002197	ENSGALG00000002644	ENSGALG00000006261	ENSGALG00000049875	ENSGALG00000040098
ENSGALG00000034591	ENSGALG00000001658	ENSGALG00000003197	ENSGALG00000036774	ENSGALG00000001000	ENSGALG00000009070	ENSGALG00000020260	ENSGALG00000002837	ENSGALG00000009095	ENSGALG00000035996
ENSGALG00000031582	ENSGALG00000015082	ENSGALG00000049136	ENSGALG00000038290	ENSGALG00000006702	ENSGALG00000017216	ENSGALG00000017216	ENSGALG00000035626	ENSGALG00000028537	ENSGALG00000007606
ENSGALG00000052075	ENSGALG00000007936	ENSGALG00000016775	ENSGALG00000032335	ENSGALG00000045729	ENSGALG00000055094	ENSGALG00000036955	ENSGALG00000029282	ENSGALG00000038003	ENSGALG00000039190
ENSGALG00000007403	ENSGALG00000008806	ENSGALG00000012172	ENSGALG00000012172	ENSGALG00000007611	ENSGALG00000023904	ENSGALG00000002595	ENSGALG00000014833	ENSGALG00000008348	ENSGALG00000005922
ENSGALG00000009668	ENSGALG00000032247	ENSGALG00000028749	ENSGALG00000003197	ENSGALG00000020260	ENSGALG00000015233	ENSGALG00000055094	ENSGALG00000007114	ENSGALG00000002197	ENSGALG00000004107
ENSGALG00000015326	ENSGALG00000023294	ENSGALG00000038290	ENSGALG00000046715	ENSGALG00000009070	ENSGALG00000047425	ENSGALG00000033789	ENSGALG00000015326	ENSGALG00000006261	ENSGALG00000048899
ENSGALG00000010741	ENSGALG00000008314	ENSGALG00000008066	ENSGALG00000015110	ENSGALG00000011276	ENSGALG00000041708	ENSGALG00000002837	ENSGALG00000030280	ENSGALG00000029282	ENSGALG00000036086
ENSGALG00000003445	ENSGALG00000016775	ENSGALG00000006546	ENSGALG00000049807	ENSGALG00000002932	ENSGALG00000034811	ENSGALG00000004946	ENSGALG00000032247	ENSGALG00000002595	ENSGALG00000008066
ENSGALG00000009086	ENSGALG00000003803	ENSGALG00000036774	ENSGALG00000013990	ENSGALG00000004588	ENSGALG00000028600	ENSGALG00000001250	ENSGALG00000020260	ENSGALG00000004848	ENSGALG00000032465
ENSGALG00000006474	ENSGALG00000012172	ENSGALG00000011409	ENSGALG00000003547	ENSGALG00000004521	ENSGALG00000049807	ENSGALG00000023904	ENSGALG00000007205	ENSGALG00000002932	ENSGALG00000020260
ENSGALG00000037863	ENSGALG00000007205	ENSGALG00000013990	ENSGALG00000035836	ENSGALG00000028600	ENSGALG00000004946	ENSGALG00000033446	ENSGALG00000008348	ENSGALG00000016232	ENSGALG00000043768
ENSGALG00000002160	ENSGALG00000014908	ENSGALG00000009687	ENSGALG00000019312	ENSGALG00000049871	ENSGALG00000003547	ENSGALG00000028600	ENSGALG00000054770	ENSGALG00000054770	ENSGALG00000007611
ENSGALG00000008806	ENSGALG00000027142	ENSGALG00000011464	ENSGALG00000023294	ENSGALG00000038003	ENSGALG00000038672	ENSGALG00000030120	ENSGALG00000032465	ENSGALG00000001250	ENSGALG00000047152
ENSGALG00000001658	ENSGALG00000002569	ENSGALG00000037805	ENSGALG00000008677	ENSGALG00000033446	ENSGALG00000001000	ENSGALG00000040098	ENSGALG00000004848	ENSGALG00000009070	ENSGALG00000040368
ENSGALG00000010238	ENSGALG00000011464	ENSGALG00000006474	ENSGALG00000015030	ENSGALG00000005922	ENSGALG00000016232	ENSGALG00000009560	ENSGALG00000005922	ENSGALG00000006512	ENSGALG00000016232
ENSGALG00000006326	ENSGALG00000003445	ENSGALG00000007205	ENSGALG00000047488	ENSGALG00000008806	ENSGALG00000016392	ENSGALG00000004831	ENSGALG00000002932	ENSGALG00000010023	ENSGALG00000033212
ENSGALG00000026449	ENSGALG00000042008	ENSGALG00000004161	ENSGALG00000048899	ENSGALG00000055094	ENSGALG00000020260	ENSGALG00000032335	ENSGALG00000000364	ENSGALG00000001000	ENSGALG00000054765
ENSGALG00000016996	ENSGALG00000011483	ENSGALG00000053077	ENSGALG00000010238	ENSGALG00000008590	ENSGALG00000051001	ENSGALG00000006512	ENSGALG00000034811	ENSGALG00000016610	ENSGALG00000055053
ENSGALG00000033789	ENSGALG00000048899	ENSGALG00000037669	ENSGALG00000010166	ENSGALG00000004848	ENSGALG00000052645	ENSGALG00000019312	ENSGALG00000001250	ENSGALG00000004588	ENSGALG00000013990
ENSGALG00000002569	ENSGALG00000040260	ENSGALG00000008314	ENSGALG00000045729	ENSGALG00000033789	ENSGALG00000038612	ENSGALG00000016996	ENSGALG00000016232	ENSGALG00000007611	ENSGALG00000033884
ENSGALG00000042008	ENSGALG00000003197	ENSGALG00000032247	ENSGALG00000037805	ENSGALG00000017330	ENSGALG00000019312	ENSGALG00000005551	ENSGALG00000049875	ENSGALG00000009519	ENSGALG00000049810
ENSGALG00000015030	ENSGALG00000039209	ENSGALG00000003532	ENSGALG00000010237	ENSGALG00000015233	ENSGALG00000002932	ENSGALG00000032247	ENSGALG00000002197	ENSGALG00000017330	ENSGALG00000036955
ENSGALG00000003359	ENSGALG00000055094	ENSGALG00000035252	ENSGALG00000002421	ENSGALG00000003547	ENSGALG00000014833	ENSGALG00000004848	ENSGALG00000006512	ENSGALG00000002377	ENSGALG00000028520
ENSGALG00000037332	ENSGALG00000013990	ENSGALG00000048899	ENSGALG00000028770	ENSGALG00000036955	ENSGALG00000004848	ENSGALG00000007153	ENSGALG00000040672	ENSGALG00000028627	ENSGALG00000035079
ENSGALG00000007936	ENSGALG00000028872	ENSGALG00000028872	ENSGALG00000004818	ENSGALG00000027035	ENSGALG00000023157	ENSGALG00000000719	ENSGALG00000001000	ENSGALG00000028600	ENSGALG00000007863
ENSGALG00000005001	ENSGALG00000034591	ENSGALG00000035079	ENSGALG00000028749	ENSGALG00000014442	ENSGALG00000046715	ENSGALG00000006096	ENSGALG00000008306	ENSGALG00000002868	ENSGALG00000007711
ENSGALG00000054765	ENSGALG00000005139	ENSGALG00000015617	ENSGALG00000052645	ENSGALG00000005551	ENSGALG00000035836	ENSGALG00000006261	ENSGALG00000028600	ENSGALG00000015028	ENSGALG00000035060
ENSGALG00000031593	ENSGALG00000036774	ENSGALG00000004818	ENSGALG00000006423	ENSGALG00000019312	ENSGALG00000008348	ENSGALG00000010023	ENSGALG00000010023	ENSGALG00000027035	ENSGALG00000008806
ENSGALG00000012172	ENSGALG00000008066	ENSGALG00000007863	ENSGALG00000041277	ENSGALG00000011214	ENSGALG00000007611	ENSGALG00000033212	ENSGALG00000009538	ENSGALG00000035626	ENSGALG00000017330
ENSGALG00000023294	ENSGALG00000005001	ENSGALG00000011276	ENSGALG00000016775	ENSGALG00000001250	ENSGALG00000005551	ENSGALG00000037332	ENSGALG00000007611	ENSGALG00000020260	ENSGALG00000002210
ENSGALG00000004848	ENSGALG00000011409	ENSGALG00000002421	ENSGALG00000015617	ENSGALG00000007711	ENSGALG00000052818	ENSGALG00000016392	ENSGALG00000036955	ENSGALG00000035079	ENSGALG00000001250
ENSGALG00000003803	ENSGALG00000037805	ENSGALG00000045729	ENSGALG00000032247	ENSGALG00000002421	ENSGALG00000006512	ENSGALG00000002932	ENSGALG00000009601	ENSGALG00000013990	ENSGALG00000043287
ENSGALG00000007205	ENSGALG00000010238	ENSGALG00000052192	ENSGALG00000035079	ENSGALG00000036774	ENSGALG00000033789	ENSGALG00000002197	ENSGALG00000037332	ENSGALG00000008590	ENSGALG00000014723
ENSGALG00000008348	ENSGALG00000001634	ENSGALG00000017299	ENSGALG00000007205	ENSGALG00000007863	ENSGALG00000014442	ENSGALG00000032465	ENSGALG00000017330	ENSGALG00000047890	ENSGALG00000027035
ENSGALG00000028749	ENSGALG00000033789	ENSGALG00000001634	ENSGALG00000051001	ENSGALG00000037332	ENSGALG00000009601	ENSGALG00000009601	ENSGALG00000004588	ENSGALG00000037332	ENSGALG00000004521
ENSGALG00000015082	ENSGALG00000052075	ENSGALG00000015780	ENSGALG00000003532	ENSGALG00000047425	ENSGALG00000037332	ENSGALG00000014442	ENSGALG00000016610	ENSGALG00000008806	ENSGALG00000028204
ENSGALG00000047488	ENSGALG00000011214	ENSGALG00000003359	ENSGALG00000028872	ENSGALG00000001658	ENSGALG00000033212	ENSGALG00000054770	ENSGALG00000055094	ENSGALG00000007205	ENSGALG00000041826
ENSGALG00000002189	ENSGALG00000023172	ENSGALG00000033446	ENSGALG00000037838	ENSGALG00000013990	ENSGALG00000004588	ENSGALG00000016610	ENSGALG00000032335	ENSGALG00000036774	ENSGALG00000036774
ENSGALG00000027142	ENSGALG00000015195	ENSGALG00000010124	ENSGALG00000001992	ENSGALG00000008348	ENSGALG00000002210	ENSGALG00000034811	ENSGALG00000033212	ENSGALG00000007711	ENSGALG00000031593
ENSGALG00000016775	ENSGALG00000017299	ENSGALG00000015195	ENSGALG00000035252	ENSGALG00000003197	ENSGALG00000040672	ENSGALG00000030280	ENSGALG00000002377	ENSGALG00000008306	ENSGALG00000011276
ENSGALG00000005139	ENSGALG00000033446	ENSGALG00000031890	ENSGALG00000052818	ENSGALG00000040672	ENSGALG00000005922	ENSGALG00000002210	ENSGALG00000014862	ENSGALG00000036955	ENSGALG00000003197
ENSGALG00000011464	ENSGALG00000028749	ENSGALG00000026490	ENSGALG00000004848	ENSGALG00000002868	ENSGALG00000007114	ENSGALG00000045729	ENSGALG00000002868	ENSGALG00000001658	ENSGALG00000002868
ENSGALG00000013990	ENSGALG00000004161	ENSGALG00000010238	ENSGALG00000014877	ENSGALG00000004946	ENSGALG00000050866	ENSGALG00000004769	ENSGALG00000005551	ENSGALG00000042103	ENSGALG00000010402
ENSGALG00000001000	ENSGALG00000002157	ENSGALG00000010243	ENSGALG00000010243	ENSGALG00000011290	ENSGALG00000031360	ENSGALG00000040672	ENSGALG00000007153	ENSGALG00000003197	ENSGALG00000051739
ENSGALG00000036774	ENSGALG00000026490	ENSGALG00000002157	ENSGALG00000007863	ENSGALG00000051598	ENSGALG00000032247	ENSGALG00000035836	ENSGALG00000031723	ENSGALG00000009601	ENSGALG00000026449
ENSGALG00000003197	ENSGALG00000016609	ENSGALG00000015339	ENSGALG00000010124	ENSGALG00000006512	ENSGALG00000008590	ENSGALG00000016232	ENSGALG00000007863	ENSGALG00000004107	ENSGALG00000000364
ENSGALG00000031890	ENSGALG00000035252	ENSGALG00000041323	ENSGALG00000054180	ENSGALG00000051517	ENSGALG00000004521	ENSGALG00000031723	ENSGALG00000004107	ENSGALG00000043768	ENSGALG00000037402
ENSGALG00000033446	ENSGALG00000004848	ENSGALG00000035836	ENSGALG00000001634	ENSGALG00000033212	ENSGALG00000006261	ENSGALG00000007114	ENSGALG00000009560	ENSGALG00000015326	ENSGALG00000014324
ENSGALG00000014261	ENSGALG00000003359	ENSGALG00000003966	ENSGALG00000015339	ENSGALG00000027142	ENSGALG00000002595	ENSGALG00000014833	ENSGALG00000036774	ENSGALG00000036229	ENSGALG00000002160
ENSGALG00000037805	ENSGALG00000007863	ENSGALG00000004725	ENSGALG00000001000	ENSGALG00000038672	ENSGALG00000017330	ENSGALG00000015105	ENSGALG00000035079	ENSGALG00000005551	ENSGALG00000034788
ENSGALG00000006423	ENSGALG00000006876	ENSGALG00000004848	ENSGALG00000006179	ENSGALG00000004509	ENSGALG00000030280	ENSGALG00000007611	ENSGALG00000008806	ENSGALG00000032335	ENSGALG00000011290
ENSGALG00000008066	ENSGALG00000009601	ENSGALG00000008620	ENSGALG00000015780	ENSGALG00000002210	ENSGALG00000007863	ENSGALG00000004107	ENSGALG00000007711	ENSGALG00000055094	ENSGALG00000028600
ENSGALG00000011409	ENSGALG00000031890	ENSGALG00000039209	ENSGALG00000054770	ENSGALG00000030280	ENSGALG00000008806	ENSGALG00000023157	ENSGALG00000027035	ENSGALG00000008684	ENSGALG00000027142
ENSGALG00000052192	ENSGALG00000035079	ENSGALG00000041277	ENSGALG00000005490	ENSGALG00000012172	ENSGALG00000004107	ENSGALG00000017330	ENSGALG00000008684	ENSGALG00000019312	ENSGALG00000004769
ENSGALG00000030016	ENSGALG00000004818	ENSGALG00000012229	ENSGALG00000036790	ENSGALG00000023294	ENSGALG00000002421	ENSGALG00000002421	ENSGALG00000035836	ENSGALG00000033212	ENSGALG00000036229
ENSGALG00000002157	ENSGALG00000015030	ENSGALG00000054180	ENSGALG00000011276	ENSGALG00000038612	ENSGALG00000010023	ENSGALG00000007863	ENSGALG00000033446	ENSGALG00000051517	ENSGALG00000023294
ENSGALG00000006261	ENSGALG00000050216	ENSGALG00000006179	ENSGALG00000002157	ENSGALG00000004107	ENSGALG00000032465	ENSGALG00000004588	ENSGALG00000036686	ENSGALG00000031723	ENSGALG00000046616
ENSGALG00000001634	ENSGALG00000015028	ENSGALG00000032335	ENSGALG00000017299	ENSGALG00000032247	ENSGALG00000031723	ENSGALG00000004509	ENSGALG00000013990	ENSGALG00000014442	ENSGALG00000026077
ENSGALG00000054180	ENSGALG00000009512	ENSGALG00000033789	ENSGALG00000033446	ENSGALG00000029500	ENSGALG00000016610	ENSGALG00000004521	ENSGALG00000019312	ENSGALG00000027142	ENSGALG00000028774
ENSGALG00000015195	ENSGALG00000015617	ENSGALG00000001000	ENSGALG00000008620	ENSGALG00000049807	ENSGALG00000051517	ENSGALG00000005922	ENSGALG00000002421	ENSGALG00000007863	ENSGALG00000047941
ENSGALG00000004769	ENSGALG00000001250	ENSGALG00000048612	ENSGALG00000051517	ENSGALG00000006261	ENSGALG00000001658	ENSGALG00000008684	ENSGALG00000034788	ENSGALG00000009560	ENSGALG00000014857
ENSGALG00000035079	ENSGALG00000012229	ENSGALG00000004952	ENSGALG00000014908	ENSGALG00000002595	ENSGALG00000027035	ENSGALG00000029837	ENSGALG00000043768	ENSGALG00000015082	ENSGALG00000001992
ENSGALG00000017052	ENSGALG00000010124	ENSGALG00000007699	ENSGALG00000003966	ENSGALG00000034982	ENSGALG00000004769	ENSGALG00000007711	ENSGALG00000001658	ENSGALG00000016609	ENSGALG00000008677
ENSGALG00000017299	ENSGALG00000015339	ENSGALG00000006423	ENSGALG00000026490	ENSGALG00000005490	ENSGALG00000004509	ENSGALG00000008806	ENSGALG00000008590	ENSGALG00000002210	ENSGALG00000052798
ENSGALG00000012229	ENSGALG00000006423	ENSGALG00000036790	ENSGALG00000006702	ENSGALG00000004818	ENSGALG00000029837	ENSGALG00000051517	ENSGALG00000002210	ENSGALG00000014862	ENSGALG00000005490
ENSGALG00000023172	ENSGALG00000003966	ENSGALG00000005001	ENSGALG00000015195	ENSGALG00000051001	ENSGALG00000007711	ENSGALG00000001658	ENSGALG00000051517	ENSGALG00000011290	ENSGALG00000050001
ENSGALG00000026490	ENSGALG00000048612	ENSGALG00000002595	ENSGALG00000005001	ENSGALG00000031723	ENSGALG00000036774	ENSGALG00000036774	ENSGALG00000014442	ENSGALG00000012172	ENSGALG00000015082
ENSGALG00000028872	ENSGALG00000041323	ENSGALG00000047941	ENSGALG00000028664	ENSGALG00000037805	ENSGALG00000008684	ENSGALG00000002377	ENSGALG00000003197	ENSGALG00000009538	ENSGALG00000028627
ENSGALG00000050216	ENSGALG00000007699	ENSGALG00000051517	ENSGALG00000005597	ENSGALG00000052645	ENSGALG00000013990	ENSGALG00000008590	ENSGALG00000004509	ENSGALG00000002421	ENSGALG00000015617
ENSGALG00000038672	ENSGALG00000008620	ENSGALG00000005490	ENSGALG00000012229	ENSGALG00000010023	ENSGALG00000009621	ENSGALG00000027035	ENSGALG00000015105	ENSGALG00000007153	ENSGALG00000037805
ENSGALG00000011483	ENSGALG00000001000	ENSGALG00000015030	ENSGALG00000033789	ENSGALG00000006179	ENSGALG00000016996	ENSGALG00000043768	ENSGALG00000027142	ENSGALG00000016775	ENSGALG00000026490
ENSGALG00000007863	ENSGALG00000004952	ENSGALG00000055094	ENSGALG00000001475	ENSGALG00000009601	ENSGALG00000027142	ENSGALG00000050001	ENSGALG00000036229	ENSGALG00000033446	ENSGALG00000016775
ENSGALG00000017644	ENSGALG00000006261	ENSGALG00000006702	ENSGALG00000029583	ENSGALG00000009621	ENSGALG00000002868	ENSGALG00000009621	ENSGALG00000004769	ENSGALG00000017644	ENSGALG00000003948
ENSGALG00000002210	ENSGALG00000032335	ENSGALG00000016610	ENSGALG00000008348	ENSGALG00000035079	ENSGALG00000051598	ENSGALG00000035079	ENSGALG00000029837	ENSGALG00000026490	ENSGALG00000001634
ENSGALG00000041323	ENSGALG00000010243	ENSGALG00000037716	ENSGALG00000001250	ENSGALG00000015617	ENSGALG00000015105	ENSGALG00000002868	ENSGALG00000004521	ENSGALG00000004769	ENSGALG00000004818
ENSGALG00000032335	ENSGALG00000004769	ENSGALG00000047425	ENSGALG00000009601	ENSGALG00000015082	ENSGALG00000011290	ENSGALG00000040368	ENSGALG00000011290	ENSGALG00000015105	ENSGALG00000033535
ENSGALG00000004818	ENSGALG00000054180	ENSGALG00000010077	ENSGALG00000004952	ENSGALG00000007114	ENSGALG00000050001	ENSGALG00000036229	ENSGALG00000023157	ENSGALG00000004509	ENSGALG00000047196
ENSGALG00000035252	ENSGALG00000008348	ENSGALG00000007114	ENSGALG00000007699	ENSGALG00000041708	ENSGALG00000003197	ENSGALG00000050866	ENSGALG00000012172	ENSGALG00000005490	ENSGALG00000012172
ENSGALG00000008620	ENSGALG00000054765	ENSGALG00000006261	ENSGALG00000048612	ENSGALG00000015339	ENSGALG00000037805	ENSGALG00000013990	ENSGALG00000005490	ENSGALG00000036686	ENSGALG00000016205
ENSGALG00000004952	ENSGALG00000047488	ENSGALG00000037838	ENSGALG00000055094	ENSGALG00000050001	ENSGALG00000005490	ENSGALG00000027142	ENSGALG00000016609	ENSGALG00000052075	ENSGALG00000004509
ENSGALG00000051598	ENSGALG00000010077	ENSGALG00000009601	ENSGALG00000036955	ENSGALG00000002157	ENSGALG00000035996	ENSGALG00000015110	ENSGALG00000015082	ENSGALG00000037805	ENSGALG00000029837
ENSGALG00000037838	ENSGALG00000036346	ENSGALG00000047488	ENSGALG00000011214	ENSGALG00000005597	ENSGALG00000035079	ENSGALG00000026300	ENSGALG00000037805	ENSGALG00000004952	ENSGALG00000032506
ENSGALG00000007699	ENSGALG00000052192	ENSGALG00000001992	ENSGALG00000010077	ENSGALG00000012229	ENSGALG00000012172	ENSGALG00000003197	ENSGALG00000045729	ENSGALG00000035836	ENSGALG00000003966
ENSGALG00000015339	ENSGALG00000037838	ENSGALG00000008348	ENSGALG00000036001	ENSGALG00000052818	ENSGALG00000005597	ENSGALG00000035996	ENSGALG00000026300	ENSGALG00000001634	ENSGALG00000029583
ENSGALG00000048612	ENSGALG00000041277	ENSGALG00000011214	ENSGALG00000037716	ENSGALG00000029837	ENSGALG00000012229	ENSGALG00000037805	ENSGALG00000016775	ENSGALG00000045729	ENSGALG00000036686
ENSGALG00000047425	ENSGALG00000036790	ENSGALG00000002813	ENSGALG00000017052	ENSGALG00000041143	ENSGALG00000004818	ENSGALG00000005597	ENSGALG00000009621	ENSGALG00000003966	ENSGALG00000002157
ENSGALG00000010124	ENSGALG00000006179	ENSGALG00000036955	ENSGALG00000028600	ENSGALG00000016775	ENSGALG00000023294	ENSGALG00000005490	ENSGALG00000026490	ENSGALG00000009621	ENSGALG00000051517
ENSGALG00000036790	ENSGALG00000037716	ENSGALG00000052075	ENSGALG00000047425	ENSGALG00000035996	ENSGALG00000000812	ENSGALG00000016609	ENSGALG00000009512	ENSGALG00000000364	ENSGALG00000009856
ENSGALG00000031723	ENSGALG00000017052	ENSGALG00000014908	ENSGALG00000010023	ENSGALG00000035252	ENSGALG00000043768	ENSGALG00000011290	ENSGALG00000035996	ENSGALG00000004521	ENSGALG00000012229
ENSGALG00000015617	ENSGALG00000005490	ENSGALG00000015105	ENSGALG00000006512	ENSGALG00000000812	ENSGALG00000002377	ENSGALG00000000812	ENSGALG00000015617	ENSGALG00000015617	ENSGALG00000004952
ENSGALG00000010243	ENSGALG00000037332	ENSGALG00000010166	ENSGALG00000031723	ENSGALG00000004769	ENSGALG00000054770	ENSGALG00000031360	ENSGALG00000052075	ENSGALG00000012229	ENSGALG00000028872
ENSGALG00000010077	ENSGALG00000002813	ENSGALG00000001475	ENSGALG00000006261	ENSGALG00000008620	ENSGALG00000006179	ENSGALG00000012172	ENSGALG00000004952	ENSGALG00000010077	ENSGALG00000006326
ENSGALG00000004107	ENSGALG00000051517	ENSGALG00000031723	ENSGALG00000016610	ENSGALG00000008684	ENSGALG00000015617	ENSGALG00000009512	ENSGALG00000012229	ENSGALG00000026300	ENSGALG00000010023
ENSGALG00000041277	ENSGALG00000036955	ENSGALG00000001465	ENSGALG00000002595	ENSGALG00000046715	ENSGALG00000040368	ENSGALG00000051598	ENSGALG00000003966	ENSGALG00000002157	ENSGALG00000007114
ENSGALG00000003966	ENSGALG00000035836	ENSGALG00000009512	ENSGALG00000001465	ENSGALG00000016610	ENSGALG00000015110	ENSGALG00000023294	ENSGALG00000001634	ENSGALG00000006179	ENSGALG00000015195
ENSGALG00000036955	ENSGALG00000004725	ENSGALG00000028664	ENSGALG00000050001	ENSGALG00000003966	ENSGALG00000015082	ENSGALG00000030016	ENSGALG00000050001	ENSGALG00000015339	ENSGALG00000010077
ENSGALG00000004161	ENSGALG00000047425	ENSGALG00000028600	ENSGALG00000038672	ENSGALG00000014432	ENSGALG00000026300	ENSGALG00000053991	ENSGALG00000006179	ENSGALG00000023157	ENSGALG00000026383
ENSGALG00000051517	ENSGALG00000016996	ENSGALG00000004871	ENSGALG00000037332	ENSGALG00000002377	ENSGALG00000036229	ENSGALG00000012229	ENSGALG00000040368	ENSGALG00000035996	ENSGALG00000010124
ENSGALG00000001559	ENSGALG00000031723	ENSGALG00000004769	ENSGALG00000002813	ENSGALG00000015110	ENSGALG00000034982	ENSGALG00000015617	ENSGALG00000002157	ENSGALG00000015195	ENSGALG00000006179
ENSGALG00000006179	ENSGALG00000038672	ENSGALG00000001250	ENSGALG00000004769	ENSGALG00000015105	ENSGALG00000053991	ENSGALG00000046828	ENSGALG00000030016	ENSGALG00000029837	ENSGALG00000015339
ENSGALG00000005490	ENSGALG00000002595	ENSGALG00000049865	ENSGALG00000052075	ENSGALG00000004952	ENSGALG00000016609	ENSGALG00000052075	ENSGALG00000015028	ENSGALG00000035252	ENSGALG00000014432
ENSGALG00000010166	ENSGALG00000010023	ENSGALG00000010023	ENSGALG00000004871	ENSGALG00000015195	ENSGALG00000002157	ENSGALG00000015082	ENSGALG00000015339	ENSGALG00000014432	ENSGALG00000017299
ENSGALG00000035996	ENSGALG00000001475	ENSGALG00000050001	ENSGALG00000015105	ENSGALG00000001465	ENSGALG00000015339	ENSGALG00000006179	ENSGALG00000015195	ENSGALG00000034788	ENSGALG00000035252
ENSGALG00000040368	ENSGALG00000004871	ENSGALG00000038672	ENSGALG00000007114	ENSGALG00000017299	ENSGALG00000046828	ENSGALG00000016775	ENSGALG00000014432	ENSGALG00000008620	ENSGALG00000008620
ENSGALG00000004725	ENSGALG00000010166	ENSGALG00000006512	ENSGALG00000014432	ENSGALG00000001634	ENSGALG00000001465	ENSGALG00000004818	ENSGALG00000017644	ENSGALG00000040368	ENSGALG00000008684
ENSGALG00000002813	ENSGALG00000049865	ENSGALG00000000474	ENSGALG00000033212	ENSGALG00000040368	ENSGALG00000014432	ENSGALG00000002157	ENSGALG00000005597	ENSGALG00000004818	ENSGALG00000043234
ENSGALG00000010023	ENSGALG00000051598	ENSGALG00000005948	ENSGALG00000004107	ENSGALG00000036790	ENSGALG00000016775	ENSGALG00000034982	ENSGALG00000035252	ENSGALG00000030016	ENSGALG00000041143
ENSGALG00000037716	ENSGALG00000004107	ENSGALG00000004509	ENSGALG00000004509	ENSGALG00000010124	ENSGALG00000004952	ENSGALG00000042750	ENSGALG00000008620	ENSGALG00000017299	ENSGALG00000042478
ENSGALG00000008684	ENSGALG00000017644	ENSGALG00000015704	ENSGALG00000049865	ENSGALG00000032465	ENSGALG00000008620	ENSGALG00000003966	ENSGALG00000004818	ENSGALG00000010124	ENSGALG00000001658
ENSGALG00000050001	ENSGALG00000004509	ENSGALG00000033212	ENSGALG00000008684	ENSGALG00000026300	ENSGALG00000003966	ENSGALG00000026490	ENSGALG00000015110	ENSGALG00000007699	ENSGALG00000001465
ENSGALG00000004871	ENSGALG00000005948	ENSGALG00000017052	ENSGALG00000051598	ENSGALG00000026490	ENSGALG00000026490	ENSGALG00000015339	ENSGALG00000010077	ENSGALG00000005597	ENSGALG00000016348
ENSGALG00000001475	ENSGALG00000050001	ENSGALG00000014877	ENSGALG00000000474	ENSGALG00000007699	ENSGALG00000001634	ENSGALG00000001465	ENSGALG00000023294	ENSGALG00000023294	ENSGALG00000036790
ENSGALG00000005948	ENSGALG00000001465	ENSGALG00000037332	ENSGALG00000002210	ENSGALG00000010077	ENSGALG00000017644	ENSGALG00000004952	ENSGALG00000046828	ENSGALG00000036790	ENSGALG00000002377
ENSGALG00000014877	ENSGALG00000028600	ENSGALG00000008684	ENSGALG00000000812	ENSGALG00000028872	ENSGALG00000015195	ENSGALG00000017644	ENSGALG00000007699	ENSGALG00000015110	ENSGALG00000042750
ENSGALG00000035836	ENSGALG00000008684	ENSGALG00000016609	ENSGALG00000005948	ENSGALG00000016996	ENSGALG00000035252	ENSGALG00000014432	ENSGALG00000054765	ENSGALG00000009512	ENSGALG00000048109
ENSGALG00000028600	ENSGALG00000028664	ENSGALG00000006876	ENSGALG00000017644	ENSGALG00000037716	ENSGALG00000041143	ENSGALG00000007220	ENSGALG00000010124	ENSGALG00000043379	ENSGALG00000055094
ENSGALG00000036346	ENSGALG00000002210	ENSGALG00000014432	ENSGALG00000035996	ENSGALG00000048612	ENSGALG00000017299	ENSGALG00000001634	ENSGALG00000001465	ENSGALG00000028872	ENSGALG00000046828
ENSGALG00000049865	ENSGALG00000000474	ENSGALG00000004107	ENSGALG00000029500	ENSGALG00000046828	ENSGALG00000007699	ENSGALG00000015195	ENSGALG00000017299	ENSGALG00000046828	ENSGALG00000014616
ENSGALG00000004509	ENSGALG00000015704	ENSGALG00000000812	ENSGALG00000015704	ENSGALG00000054770	ENSGALG00000052075	ENSGALG00000054765	ENSGALG00000031360	ENSGALG00000042750	ENSGALG00000032079
ENSGALG00000000812	ENSGALG00000001992	ENSGALG00000035996	ENSGALG00000040368	ENSGALG00000017644	ENSGALG00000010077	ENSGALG00000041143	ENSGALG00000000812	ENSGALG00000042478	ENSGALG00000004184
ENSGALG00000028664	ENSGALG00000000812	ENSGALG00000054765	ENSGALG00000043379	ENSGALG00000004871	ENSGALG00000010124	ENSGALG00000008620	ENSGALG00000042750	ENSGALG00000004871	ENSGALG00000051598
ENSGALG00000015704	ENSGALG00000033212	ENSGALG00000051598	ENSGALG00000016609	ENSGALG00000000474	ENSGALG00000015704	ENSGALG00000035252	ENSGALG00000053991	ENSGALG00000032079	ENSGALG00000000474
ENSGALG00000002595	ENSGALG00000040368	ENSGALG00000043379	ENSGALG00000016996	ENSGALG00000015704	ENSGALG00000042750	ENSGALG00000007699	ENSGALG00000036790	ENSGALG00000001465	ENSGALG00000007699
ENSGALG00000033212	ENSGALG00000014432	ENSGALG00000032002	ENSGALG00000013409	ENSGALG00000016609	ENSGALG00000048612	ENSGALG00000010077	ENSGALG00000043379	ENSGALG00000007220	ENSGALG00000026300
ENSGALG00000001465	ENSGALG00000014877	ENSGALG00000017644	ENSGALG00000029837	ENSGALG00000002813	ENSGALG00000036790	ENSGALG00000017299	ENSGALG00000007220	ENSGALG00000048612	ENSGALG00000002813
ENSGALG00000000474	ENSGALG00000030016	ENSGALG00000011475	ENSGALG00000011475	ENSGALG00000043768	ENSGALG00000037716	ENSGALG00000048612	ENSGALG00000048612	ENSGALG00000049865	ENSGALG00000004871
ENSGALG00000011475	ENSGALG00000032002	ENSGALG00000002210	ENSGALG00000026300	ENSGALG00000029583	ENSGALG00000030016	ENSGALG00000037716	ENSGALG00000004871	ENSGALG00000013409	ENSGALG00000037716
ENSGALG00000001992	ENSGALG00000011475	ENSGALG00000040368	ENSGALG00000002377	ENSGALG00000049865	ENSGALG00000007220	ENSGALG00000010124	ENSGALG00000037716	ENSGALG00000050001	ENSGALG00000048612
ENSGALG00000014432	ENSGALG00000043379	ENSGALG00000037441	ENSGALG00000054765	ENSGALG00000052075	ENSGALG00000028872	ENSGALG00000032079	ENSGALG00000049865	ENSGALG00000000474	ENSGALG00000053991
ENSGALG00000004521	ENSGALG00000035996	ENSGALG00000016996	ENSGALG00000032002	ENSGALG00000007220	ENSGALG00000000474	ENSGALG00000052797	ENSGALG00000032079	ENSGALG00000037716	ENSGALG00000041459
ENSGALG00000006512	ENSGALG00000037441	ENSGALG00000029837	ENSGALG00000037441	ENSGALG00000005948	ENSGALG00000054765	ENSGALG00000036790	ENSGALG00000051598	ENSGALG00000034083	ENSGALG00000034083
ENSGALG00000030878	ENSGALG00000006512	ENSGALG00000030878	ENSGALG00000009621	ENSGALG00000036229	ENSGALG00000009512	ENSGALG00000036001	ENSGALG00000028872	ENSGALG00000054765	ENSGALG00000028451
ENSGALG00000029837	ENSGALG00000030878	ENSGALG00000026300	ENSGALG00000014442	ENSGALG00000043379	ENSGALG00000004871	ENSGALG00000042478	ENSGALG00000000474	ENSGALG00000053991	ENSGALG00000049865
ENSGALG00000037441	ENSGALG00000007220	ENSGALG00000007220	ENSGALG00000046828	ENSGALG00000036001	ENSGALG00000049865	ENSGALG00000052338	ENSGALG00000050866	ENSGALG00000002813	ENSGALG00000005948
ENSGALG00000043379	ENSGALG00000001559	ENSGALG00000046828	ENSGALG00000004521	ENSGALG00000052797	ENSGALG00000002813	ENSGALG00000028872	ENSGALG00000034083	ENSGALG00000031360	ENSGALG00000006300
ENSGALG00000032002	ENSGALG00000046828	ENSGALG00000029500	ENSGALG00000030878	ENSGALG00000030016	ENSGALG00000052797	ENSGALG00000000474	ENSGALG00000042478	ENSGALG00000015704	ENSGALG00000043379
ENSGALG00000052338	ENSGALG00000029500	ENSGALG00000030016	ENSGALG00000030016	ENSGALG00000042750	ENSGALG00000034083	ENSGALG00000034083	ENSGALG00000002813	ENSGALG00000000812	ENSGALG00000030016
ENSGALG00000052798	ENSGALG00000052338	ENSGALG00000002377	ENSGALG00000006876	ENSGALG00000053991	ENSGALG00000032079	ENSGALG00000015704	ENSGALG00000015704	ENSGALG00000036001	ENSGALG00000011475
ENSGALG00000026300	ENSGALG00000026300	ENSGALG00000052338	ENSGALG00000009512	ENSGALG00000034083	ENSGALG00000036001	ENSGALG00000049865	ENSGALG00000036001	ENSGALG00000050866	ENSGALG00000037441
ENSGALG00000046828	ENSGALG00000029837	ENSGALG00000009621	ENSGALG00000015917	ENSGALG00000052338	ENSGALG00000052338	ENSGALG00000043379	ENSGALG00000052797	ENSGALG00000052338	ENSGALG00000015704
ENSGALG00000034083	ENSGALG00000004521	ENSGALG00000004521	ENSGALG00000007220	ENSGALG00000037441	ENSGALG00000029583	ENSGALG00000004871	ENSGALG00000052338	ENSGALG00000011475	ENSGALG00000033635
ENSGALG00000007220	ENSGALG00000034083	ENSGALG00000015028	ENSGALG00000047941	ENSGALG00000015917	ENSGALG00000043379	ENSGALG00000029583	ENSGALG00000005948	ENSGALG00000037441	ENSGALG00000052797
ENSGALG00000029500	ENSGALG00000002377	ENSGALG00000014442	ENSGALG00000052338	ENSGALG00000011475	ENSGALG00000005948	ENSGALG00000002813	ENSGALG00000034982	ENSGALG00000005948	ENSGALG00000028749
ENSGALG00000009856	ENSGALG00000009621	ENSGALG00000052797	ENSGALG00000051870	ENSGALG00000051870	ENSGALG00000042478	ENSGALG00000004184	ENSGALG00000037441	ENSGALG00000052797	ENSGALG00000032002
ENSGALG00000009621	ENSGALG00000052797	ENSGALG00000051870	ENSGALG00000052797	ENSGALG00000009512	ENSGALG00000037441	ENSGALG00000005948	ENSGALG00000013409	ENSGALG00000051598	ENSGALG00000000812
ENSGALG00000051870	ENSGALG00000014442	ENSGALG00000001559	ENSGALG00000032465	ENSGALG00000054765	ENSGALG00000015917	ENSGALG00000037441	ENSGALG00000011475	ENSGALG00000004184	ENSGALG00000046593
ENSGALG00000052797	ENSGALG00000051870	ENSGALG00000015917	ENSGALG00000043768	ENSGALG00000030878	ENSGALG00000004184	ENSGALG00000051870	ENSGALG00000015917	ENSGALG00000032002	ENSGALG00000030878
ENSGALG00000004184	ENSGALG00000015917	ENSGALG00000034083	ENSGALG00000036229	ENSGALG00000010237	ENSGALG00000011475	ENSGALG00000015917	ENSGALG00000004184	ENSGALG00000015917	ENSGALG00000053077
ENSGALG00000002377	ENSGALG00000032465	ENSGALG00000032465	ENSGALG00000053991	ENSGALG00000032079	ENSGALG00000030878	ENSGALG00000030878	ENSGALG00000032002	ENSGALG00000047941	ENSGALG00000006876
ENSGALG00000032465	ENSGALG00000043768	ENSGALG00000043768	ENSGALG00000034083	ENSGALG00000032002	ENSGALG00000051870	ENSGALG00000015028	ENSGALG00000051870	ENSGALG00000051870	ENSGALG00000009621
ENSGALG00000053991	ENSGALG00000052798	ENSGALG00000036229	ENSGALG00000027090	ENSGALG00000013409	ENSGALG00000041091	ENSGALG00000013409	ENSGALG00000030878	ENSGALG00000034982	ENSGALG00000015028
ENSGALG00000014442	ENSGALG00000009856	ENSGALG00000053991	ENSGALG00000042750	ENSGALG00000004184	ENSGALG00000013409	ENSGALG00000011475	ENSGALG00000041143	ENSGALG00000052798	ENSGALG00000052338
ENSGALG00000015917	ENSGALG00000036229	ENSGALG00000035506	ENSGALG00000001559	ENSGALG00000042478	ENSGALG00000032002	ENSGALG00000041091	ENSGALG00000041091	ENSGALG00000030878	ENSGALG00000014442
ENSGALG00000043768	ENSGALG00000004184	ENSGALG00000042750	ENSGALG00000015028	ENSGALG00000006876	ENSGALG00000009856	ENSGALG00000009856	ENSGALG00000009856	ENSGALG00000041091	ENSGALG00000051870
ENSGALG00000036229	ENSGALG00000053991	ENSGALG00000004184	ENSGALG00000004184	ENSGALG00000001559	ENSGALG00000006876	ENSGALG00000032002	ENSGALG00000047941	ENSGALG00000009856	ENSGALG00000010237
ENSGALG00000042750	ENSGALG00000042750	ENSGALG00000009856	ENSGALG00000032079	ENSGALG00000009856	ENSGALG00000010237	ENSGALG00000047941	ENSGALG00000052798	ENSGALG00000041143	ENSGALG00000007220
ENSGALG00000035506	ENSGALG00000035506	ENSGALG00000052798	ENSGALG00000035506	ENSGALG00000041091	ENSGALG00000015028	ENSGALG00000006876	ENSGALG00000029583	ENSGALG00000032142	ENSGALG00000003578
ENSGALG00000032079	ENSGALG00000032079	ENSGALG00000032079	ENSGALG00000009856	ENSGALG00000047941	ENSGALG00000047941	ENSGALG00000052798	ENSGALG00000032142	ENSGALG00000032456	ENSGALG00000015917
ENSGALG00000042478	ENSGALG00000042478	ENSGALG00000042478	ENSGALG00000052798	ENSGALG00000015028	ENSGALG00000052798	ENSGALG00000032142	ENSGALG00000032456	ENSGALG00000029583	ENSGALG00000041091
ENSGALG00000041091	ENSGALG00000041091	ENSGALG00000027090	ENSGALG00000042478	ENSGALG00000035506	ENSGALG00000032456	ENSGALG00000032456	ENSGALG00000030436	ENSGALG00000030436	ENSGALG00000030436
ENSGALG00000027090	ENSGALG00000027090	ENSGALG00000041091	ENSGALG00000041091	ENSGALG00000030436	ENSGALG00000032142	ENSGALG00000010237	ENSGALG00000006876	ENSGALG00000006876	ENSGALG00000001559
ENSGALG00000032142	ENSGALG00000032142	ENSGALG00000032142	ENSGALG00000032142	ENSGALG00000052798	ENSGALG00000001559	ENSGALG00000030436	ENSGALG00000035506	ENSGALG00000035506	ENSGALG00000032456
ENSGALG00000030436	ENSGALG00000030436	ENSGALG00000030436	ENSGALG00000030436	ENSGALG00000032456	ENSGALG00000030436	ENSGALG00000035506	ENSGALG00000035334	ENSGALG00000035334	ENSGALG00000035506
ENSGALG00000032456	ENSGALG00000032456	ENSGALG00000032456	ENSGALG00000032456	ENSGALG00000032142	ENSGALG00000035506	ENSGALG00000001559	ENSGALG00000010237	ENSGALG00000010237	ENSGALG00000035334
ENSGALG00000035334	ENSGALG00000035334	ENSGALG00000035334	ENSGALG00000035334	ENSGALG00000035334	ENSGALG00000035334	ENSGALG00000035334	ENSGALG00000001559	ENSGALG00000001559	ENSGALG00000032142

## Sheet: Fig S1d
Group	Description	LogP	InTerm_InList
SWF	protein targeting to ER	-58.4907	37/120
SWF	cytoplasmic translation	-21.5799	17/102
SWF	mitochondrial ATP synthesis coupled electron transport	-15.166	13/99
SWF	ribosome assembly	-12.5591	10/64
SWF	endocytosis	-5.60993	14/684
SWF	protein folding	-4.94892	8/235
SWF	neutrophil activation involved in immune response	-4.88393	11/489
SWF	regulated exocytosis	-3.68989	12/780
SWF	cellular detoxification	-4.87152	6/115
SWF	cellular protein catabolic process	-4.85635	14/797
SWF	aging	-4.15378	8/304
SWF	positive regulation of cytoplasmic translation	-4.72864	3/12
SWF	regulation of mRNA stability	-3.68336	6/188
SWF	purine ribonucleoside triphosphate metabolic process	-4.51679	5/80
SWF	response to inorganic substance	-4.47394	11/542
SWF	cell division	-4.07853	11/600
SWF	regulation of protein ubiquitination	-3.48161	6/205
SWF	negative regulation of cell cycle arrest	-3.83847	3/23
SWF	homeostasis of number of cells	-3.02937	6/250
SWF	female gamete generation	-2.5392	4/131
LWF	protein targeting to ER	-56.2109	36/120
LWF	cytoplasmic translation	-21.5187	17/102
LWF	mitochondrial ATP synthesis coupled electron transport	-15.1203	13/99
LWF	ribosome assembly	-12.5242	10/64
LWF	cell division	-5.46986	13/600
LWF	neutrophil activation involved in immune response	-4.85133	11/489
LWF	cellular detoxification	-4.85193	6/115
LWF	low-density lipoprotein receptor particle metabolic process	-4.50255	3/14
LWF	endocytosis	-3.55466	11/684
LWF	purine ribonucleoside triphosphate metabolic process	-4.50031	5/80
LWF	canonical glycolysis	-3.61614	3/27
LWF	protein folding	-4.00653	7/235
LWF	cellular protein catabolic process	-4.17723	13/797
LWF	response to steroid hormone	-3.11574	7/330
LWF	regulation of mRNA stability	-2.78085	5/188
LWF	maintenance of location in cell	-3.41857	6/209
LWF	cellular response to interleukin-4	-3.39393	3/32
LWF	nuclear transport	-3.01806	7/343
LWF	regulation of protein kinase activity	-3.00046	11/798
LWF	meiotic nuclear division	-2.09289	4/174
SYF	protein targeting to ER	-47.9053	32/120
SYF	peptide biosynthetic process	-32.5533	41/743
SYF	cytoplasmic translation	-18.1586	15/102
SYF	mitochondrial ATP synthesis coupled electron transport	-15.1203	13/99
SYF	ribosome assembly	-10.8884	9/64
SYF	protein folding	-5.89624	9/235
SYF	regulation of intrinsic apoptotic signaling pathway	-3.09177	5/160
SYF	cellular detoxification	-2.732	4/115
SYF	regulation of protein stability	-5.06836	9/297
SYF	neutrophil activation involved in immune response	-4.85133	11/489
SYF	post-translational protein modification	-4.3915	9/362
SYF	chaperone-mediated autophagy	-4.31833	3/16
SYF	ATP biosynthetic process	-3.91786	4/56
SYF	canonical glycolysis	-3.61614	3/27
SYF	positive regulation of signal transduction by p53 class mediator	-3.88759	3/22
SYF	endocytosis	-3.55466	11/684
SYF	response to inorganic substance	-3.74569	10/542
SYF	regulation of protein kinase activity	-3.56757	12/798
SYF	maintenance of location in cell	-3.41857	6/209
SYF	response to steroid hormone	-3.11574	7/330
LYF	protein targeting to ER	-50.743	33/120
LYF	peptide biosynthetic process	-33.5301	41/743
LYF	cytoplasmic translation	-16.8361	14/102
LYF	ribosome assembly	-12.7379	10/64
LYF	mitochondrial ATP synthesis coupled electron transport	-13.8158	12/99
LYF	electron transport coupled proton transport	-8.79164	4/5
LYF	protein folding	-5.07826	8/235
LYF	cellular detoxification	-2.80898	4/115
LYF	neutrophil activation involved in immune response	-5.05197	11/489
LYF	chaperone-mediated autophagy	-4.381	3/16
LYF	regulation of protein stability	-4.34955	8/297
LYF	regulation of plasma lipoprotein particle levels	-4.09436	5/102
LYF	ATP biosynthetic process	-3.99914	4/56
LYF	positive regulation of signal transduction by p53 class mediator	-3.94984	3/22
LYF	regulation of intrinsic apoptotic signaling pathway	-2.29286	4/160
LYF	response to inorganic substance	-3.91947	10/542
LYF	regulation of RNA stability	-2.77476	5/198
LYF	female gonad development	-3.15188	4/93
LYF	endocytosis	-2.54879	9/684
LYF	response to steroid hormone	-3.24072	7/330
F5	protein targeting to ER	-68.1163	41/120
F5	peptide biosynthetic process	-41.6398	47/743
F5	ribosome biogenesis	-18.7075	21/307
F5	ribosome assembly	-14.4495	11/64
F5	mitochondrial ATP synthesis coupled electron transport	-12.2748	11/99
F5	glucocorticoid metabolic process	-7.17509	5/25
F5	steroid biosynthetic process	-3.74186	6/191
F5	neutrophil activation involved in immune response	-5.85748	12/489
F5	regulation of protein stability	-5.24002	9/297
F5	protein folding	-5.07826	8/235
F5	post-translational protein modification	-4.55782	9/362
F5	response to temperature stimulus	-3.3206	6/229
F5	response to oxidative stress	-3.85703	9/447
F5	maintenance of location in cell	-2.67236	5/209
F5	purine ribonucleoside triphosphate metabolic process	-3.39951	4/80
F5	ATP biosynthetic process	-2.74074	3/56
F5	response to steroid hormone	-2.5114	6/330
F5	negative regulation of proteolysis	-2.41105	6/346
F5	nuclear transport	-2.42942	6/343
F5	female gonad development	-2.12028	3/93
F4	protein targeting to ER	-78.3463	45/120
F4	peptide biosynthetic process	-48.5223	51/743
F4	cytoplasmic translation	-22.2225	17/102
F4	ribosome assembly	-14.6564	11/64
F4	mitochondrial ATP synthesis coupled electron transport	-9.5001	9/99
F4	glucocorticoid metabolic process	-7.26703	5/25
F4	steroid biosynthetic process	-3.84209	6/191
F4	regulation of protein stability	-6.35087	10/297
F4	electron transport coupled proton transport	-6.1695	3/5
F4	neutrophil activation involved in immune response	-6.05437	12/489
F4	protein folding	-5.21389	8/235
F4	cell communication by electrical coupling	-3.50927	3/32
F4	purine ribonucleoside triphosphate metabolic process	-3.46911	4/80
F4	ATP biosynthetic process	-2.79315	3/56
F4	response to oxidative stress	-3.26781	8/447
F4	receptor-mediated endocytosis	-2.58326	6/333
F4	response to steroid hormone	-2.60272	6/330
F4	response to inorganic substance	-2.13966	7/542
F4	nuclear transport	-2.51992	6/343
F4	post-translational protein modification	-2.40563	6/362
F3	protein targeting to ER	-86.8601	49/120
F3	peptide biosynthetic process	-54.8523	56/743
F3	cytoplasmic translation	-23.6498	18/102
F3	ribosome assembly	-14.4495	11/64
F3	mitochondrial ATP synthesis coupled electron transport	-9.33556	9/99
F3	electron transport coupled proton transport	-6.11416	3/5
F3	neutrophil activation involved in immune response	-5.85748	12/489
F3	glucocorticoid metabolic process	-5.41741	4/25
F3	steroid biosynthetic process	-3.74186	6/191
F3	regulation of protein stability	-5.24002	9/297
F3	homeostasis of number of cells	-3.12116	6/250
F3	protein folding	-4.13902	7/235
F3	maintenance of location in cell	-2.67236	5/209
F3	purine ribonucleoside triphosphate metabolic process	-3.39951	4/80
F3	ATP biosynthetic process	-2.74074	3/56
F3	receptor-mediated endocytosis	-2.49213	6/333
F3	response to oxidative stress	-3.14641	8/447
F3	post-translational protein modification	-3.00566	7/362
F3	regulation of translation	-2.60428	7/426
F3	response to steroid hormone	-2.5114	6/330
F2	protein targeting to ER	-79.2671	46/120
F2	peptide biosynthetic process	-48.3696	52/743
F2	ribosome biogenesis	-19.8747	22/307
F2	ncRNA processing	-9.58668	15/400
F2	ribosome assembly	-14.3692	11/64
F2	mitochondrial ATP synthesis coupled electron transport	-10.7088	10/99
F2	neutrophil activation involved in immune response	-6.61783	13/489
F2	electron transport coupled proton transport	-6.09267	3/5
F2	glucocorticoid metabolic process	-5.38909	4/25
F2	steroid biosynthetic process	-4.66482	7/191
F2	glycolipid transport	-5.34865	3/8
F2	regulation of protein stability	-5.18171	9/297
F2	protein folding	-3.22387	6/235
F2	response to extracellular stimulus	-2.91914	8/477
F2	ATP biosynthetic process	-2.72042	3/56
F2	receptor-mediated endocytosis	-2.45699	6/333
F2	response to steroid hormone	-2.47619	6/330
F2	regulation of translation	-2.56428	7/426
F2	response to oxidative stress	-2.44941	7/447
F2	nuclear transport	-2.39453	6/343
F1	protein targeting to ER	-74.0415	44/120
F1	peptide biosynthetic process	-44.8389	50/743
F1	ribosome biogenesis	-19.6351	22/307
F1	ribosome assembly	-14.2515	11/64
F1	mitochondrial ATP synthesis coupled electron transport	-12.0793	11/99
F1	regulated exocytosis	-6.36462	16/780
F1	electron transport coupled proton transport	-6.06109	3/5
F1	response to extracellular stimulus	-2.24043	7/477
F1	glycolipid transport	-5.31718	3/8
F1	protein folding	-4.0281	7/235
F1	purine ribonucleoside triphosphate metabolic process	-3.33296	4/80
F1	ATP biosynthetic process	-2.6906	3/56
F1	response to oxidative stress	-3.03128	8/447
F1	cellular detoxification	-2.74454	4/115
F1	embryo implantation	-2.83267	3/50
F1	response to glucocorticoid	-2.49229	4/135
F1	steroid biosynthetic process	-2.76583	5/191
F1	aging	-2.59964	6/304
F1	nuclear transport	-2.34354	6/343
F1	regulation of proteolysis	-2.22309	9/737
POF	protein targeting to ER	-68.2948	41/120
POF	peptide biosynthetic process	-44.6839	49/743
POF	ribosome assembly	-12.7746	10/64
POF	mitochondrial ATP synthesis coupled electron transport	-9.36787	9/99
POF	neutrophil activation involved in immune response	-9.4987	16/489
POF	positive regulation of cell death	-3.31055	10/652
POF	NAD metabolic process	-5.58602	5/51
POF	ATP biosynthetic process	-4.0131	4/56
POF	reactive oxygen species metabolic process	-5.46446	9/281
POF	response to inorganic substance	-5.43596	12/542
POF	glycolipid transport	-5.38092	3/8
POF	regulation of protein catabolic process	-4.39602	9/383
POF	response to hydroperoxide	-4.30878	3/17
POF	aging	-4.30413	8/304
POF	response to steroid hormone	-4.05559	8/330
POF	receptor-mediated endocytosis	-4.0284	8/333
POF	integrin-mediated signaling pathway	-3.99372	5/108
POF	negative regulation of cell cycle arrest	-3.90118	3/23
POF	angiogenesis	-3.65797	10/589
POF	positive regulation of cellular component movement	-2.43444	8/586
