# Supplementary material for: Dynamic transcriptome and chromatin architecture in granulosa cells during chicken folliculogenesis
Source: Nat Commun. 2022 Jan 10;13:131. doi: 10.1038/s41467-021-27800-9 (PMC8748434; doi:10.1038/s41467-021-27800-9)
Supplement: Supplementary file 10 — Source data [file 41467_2021_27800_MOESM10_ESM.zip › Source data/Supplementary Fig 10.xlsx]

## Sheet: Fig S10a
	SWF-1	SWF-1	F1-1	F1-2	POF-1	POF-2
SWF-1	1	0.989941	0.966748	0.975633	0.986465	0.987665
SWF-1	0.989941	1	0.969748	0.985631	0.978902	0.983477
F1-1	0.966748	0.969748	1	0.97814	0.952317	0.957047
F1-2	0.975633	0.985631	0.97814	1	0.969459	0.975557
POF-1	0.986465	0.978902	0.952317	0.969459	1	0.994891
POF-2	0.987665	0.983477	0.957047	0.975557	0.994891	1

## Sheet: Fig S10b
Chr. name	start	end	SWF-1 Dscore	SWF-2 Dscore	F1-1 Dscore	F1-2 Dscore	POF-1 Dscore	POF-2 Dscore	SWF vs F1 Pvalue(t test)	SWF vs F1 change type	F1 vs POF Pvalue(t test)	F1 vs POF change type
1	0	300000	0.575607	0.447544	0.498626	0.391958	0.519196	0.488226	0.509786	static	0.403185	static		SWF_vs F1	F1_vs POF
1	340000	740000	0.42132	0.357862	0.39202	0.357615	0.38602	0.368023	0.721977	static	0.919988	static	Increased Dscore TAD	72	163
1	800000	960000	0.687086	0.583405	0.699709	0.581436	0.596889	0.566283	0.952157	static	0.436095	static	Decreased Dscore TAD	102	179
1	1000000	1880000	0.395	0.345144	0.349771	0.336356	0.367019	0.346757	0.405264	static	0.373145	static
1	1900000	3640000	0.364915	0.356819	0.343853	0.34025	0.351598	0.343143	0.0512336	static	0.366648	static
1	3700000	4240000	0.282695	0.27328	0.269696	0.256673	0.27712	0.270536	0.206745	static	0.282007	static
1	4340000	4660000	0.261419	0.261538	0.272299	0.253228	0.24662	0.250525	0.905148	static	0.282186	static
1	4740000	5580000	0.298993	0.299188	0.319259	0.291123	0.292547	0.291309	0.706834	static	0.445684	static
1	5580000	6700000	0.323933	0.328036	0.336769	0.312672	0.306987	0.299849	0.927054	static	0.232124	static
1	6860000	7240000	0.261826	0.254972	0.252478	0.255519	0.262067	0.254377	0.361343	static	0.414483	static
1	7380000	7980000	0.27104	0.265099	0.257568	0.261029	0.265956	0.264304	0.125348	static	0.0932328	static
1	8040000	8580000	0.259973	0.26211	0.275751	0.259527	0.249402	0.250228	0.504705	static	0.15945	static
1	8600000	8960000	0.238841	0.233482	0.254422	0.229179	0.229154	0.226003	0.704729	static	0.379797	static
1	8980000	9560000	0.276089	0.266443	0.271701	0.259409	0.259909	0.250562	0.540826	static	0.313145	static
1	9580000	9780000	0.217576	0.210001	0.227509	0.202708	0.210825	0.198912	0.928203	static	0.534238	static
1	9800000	10220000	0.253588	0.248379	0.280835	0.239054	0.243748	0.235055	0.711799	static	0.43727	static
1	10240000	10660000	0.249461	0.241417	0.259812	0.235168	0.239829	0.233194	0.888802	static	0.480242	static
1	10700000	10960000	0.226963	0.218563	0.231719	0.221251	0.219514	0.213334	0.634899	static	0.23971	static
1	10980000	11380000	0.245781	0.235052	0.241473	0.231101	0.241956	0.233485	0.635554	static	0.850361	static
1	11440000	11580000	0.199122	0.196921	0.203199	0.197464	0.207294	0.204438	0.530481	static	0.226167	static
1	11580000	12000000	0.248357	0.244576	0.256265	0.24128	0.239353	0.235117	0.793558	static	0.276593	static
1	12020000	12600000	0.268196	0.267079	0.277701	0.261167	0.256003	0.247269	0.848446	static	0.197268	static
1	12600000	13060000	0.254233	0.245325	0.246003	0.236183	0.252296	0.24487	0.320368	static	0.34778	static
1	13160000	13860000	0.277651	0.278928	0.273095	0.270226	0.263281	0.262384	0.0517761	static	0.0277775	decreased
1	13920000	14340000	0.256179	0.249496	0.24913	0.248835	0.263478	0.253718	0.368295	static	0.187704	static
1	14440000	15000000	0.272327	0.260758	0.253814	0.251323	0.269923	0.261368	0.142063	static	0.0991096	static
1	15020000	15140000	0.210479	0.201732	0.203935	0.201434	0.208134	0.20524	0.530491	static	0.171446	static
1	15420000	15840000	0.244211	0.241589	0.241795	0.231844	0.232484	0.228748	0.358762	static	0.36344	static
1	15840000	16160000	0.220899	0.217531	0.222942	0.212235	0.211679	0.215506	0.799204	static	0.5549	static
1	16180000	17300000	0.279066	0.279288	0.312939	0.28036	0.274998	0.268094	0.395704	static	0.270668	static
1	17320000	17680000	0.224944	0.222292	0.257343	0.221635	0.217031	0.210478	0.468874	static	0.292023	static
1	17700000	19040000	0.303022	0.30006	0.340453	0.29061	0.28971	0.2793	0.631594	static	0.347202	static
1	19060000	20220000	0.298868	0.293972	0.307461	0.294721	0.298011	0.292142	0.564345	static	0.481479	static
1	20220000	20360000	0.195314	0.196206	0.20518	0.19548	0.200623	0.194623	0.447188	static	0.681806	static
1	20520000	20960000	0.239842	0.235331	0.232776	0.226192	0.246499	0.244268	0.179439	static	0.044621	increased
1	21020000	21900000	0.281232	0.283788	0.320665	0.283216	0.275688	0.26859	0.4093	static	0.258315	static
1	21940000	22420000	0.231472	0.232616	0.246821	0.229875	0.230489	0.227334	0.535244	static	0.387825	static
1	22440000	22860000	0.232879	0.235138	0.241323	0.230357	0.229104	0.227246	0.774608	static	0.302033	static
1	23080000	23580000	0.230121	0.230464	0.238614	0.23046	0.224493	0.224849	0.407436	static	0.13683	static
1	23620000	24420000	0.267825	0.26542	0.291057	0.271875	0.262406	0.254818	0.264398	static	0.157049	static
1	24480000	24820000	0.221051	0.221269	0.240204	0.233379	0.227606	0.228892	0.04455	increased	0.13307	static
1	24860000	25380000	0.229394	0.228813	0.231601	0.226366	0.239942	0.240513	0.967819	static	0.0506896	static
1	25440000	26560000	0.276348	0.274777	0.291949	0.279915	0.275965	0.266874	0.229626	static	0.194186	static
1	26600000	27020000	0.225648	0.230445	0.242737	0.233319	0.229023	0.228989	0.199521	static	0.195434	static
1	27040000	27400000	0.235291	0.239329	0.240188	0.232055	0.228522	0.230515	0.817945	static	0.255511	static
1	27440000	28560000	0.289964	0.299253	0.317312	0.310284	0.289954	0.276597	0.0810698	static	0.056038	static
1	28580000	28820000	0.202001	0.203696	0.21424	0.204183	0.20212	0.19968	0.338402	static	0.249451	static
1	28860000	29100000	0.208851	0.206614	0.221744	0.209697	0.206752	0.202764	0.322162	static	0.226188	static
1	29120000	29620000	0.233886	0.236109	0.246972	0.248516	0.236908	0.233234	0.0110839	increased	0.0238399	decreased
1	29640000	30100000	0.232777	0.235316	0.235207	0.235813	0.223709	0.225268	0.378843	static	0.00570484	decreased
1	30260000	30700000	0.234395	0.237714	0.235059	0.241805	0.231531	0.228474	0.591767	static	0.15059	static
1	31020000	31300000	0.209774	0.210713	0.223606	0.221053	0.222588	0.22325	0.0124305	increased	0.698592	static
1	31320000	31560000	0.204224	0.205389	0.227475	0.218888	0.207333	0.205561	0.0513601	static	0.0622911	static
1	31640000	33020000	0.298091	0.294837	0.343704	0.30759	0.290033	0.286453	0.248756	static	0.175404	static
1	33040000	33520000	0.224821	0.22078	0.227099	0.220045	0.222201	0.223796	0.86694	static	0.888562	static
1	33540000	33740000	0.2167	0.216706	0.203389	0.206952	0.20997	0.210479	0.0230502	decreased	0.10688	static
1	33780000	34500000	0.268818	0.26491	0.248848	0.2502	0.251089	0.249645	0.0139266	decreased	0.48411	static
1	34500000	34920000	0.230341	0.232285	0.230252	0.236081	0.231086	0.228976	0.607578	static	0.418214	static
1	34940000	35140000	0.215501	0.215732	0.210437	0.218933	0.20815	0.208933	0.846778	static	0.286518	static
1	35160000	35520000	0.228994	0.229769	0.228766	0.228296	0.232652	0.232914	0.201124	static	0.00396924	increased
1	35720000	36600000	0.243156	0.243639	0.259916	0.255443	0.246265	0.247667	0.023914	increased	0.0446654	decreased
1	36620000	37540000	0.280418	0.280906	0.303953	0.29363	0.273794	0.270278	0.0725128	static	0.0391125	decreased
1	37560000	37860000	0.217514	0.217144	0.233972	0.219951	0.215207	0.214092	0.303308	static	0.222111	static
1	37860000	38200000	0.23898	0.241597	0.231109	0.22911	0.225109	0.225715	0.0251757	decreased	0.0460161	decreased
1	38220000	38820000	0.242284	0.24463	0.250945	0.25098	0.243394	0.240359	0.02357	increased	0.0267804	decreased
1	38960000	39560000	0.247428	0.252001	0.255898	0.252705	0.249331	0.242215	0.241735	static	0.160276	static
1	39580000	39920000	0.21127	0.212052	0.214759	0.210315	0.221434	0.214054	0.735137	static	0.350245	static
1	39940000	40460000	0.228891	0.227275	0.237883	0.224573	0.231477	0.224581	0.685131	static	0.711104	static
1	40480000	40760000	0.216653	0.215142	0.22823	0.216936	0.212246	0.206075	0.361446	static	0.172319	static
1	40820000	41680000	0.265812	0.26025	0.271203	0.254772	0.255532	0.244328	0.996455	static	0.319562	static
1	41700000	42260000	0.236463	0.222559	0.247658	0.221706	0.232106	0.224155	0.758927	static	0.676945	static
1	42280000	42840000	0.251222	0.233586	0.272036	0.237728	0.244412	0.232509	0.584015	static	0.461239	static
1	42880000	43180000	0.208949	0.201838	0.220857	0.21403	0.215874	0.206636	0.134383	static	0.393966	static
1	43220000	43380000	0.195022	0.194437	0.193112	0.200026	0.200919	0.202316	0.648927	static	0.28858	static
1	43420000	43920000	0.244373	0.238798	0.247186	0.243712	0.254105	0.245987	0.360453	static	0.407093	static
1	43940000	44140000	0.208961	0.198989	0.20291	0.205175	0.220692	0.207959	0.990694	static	0.252739	static
1	44160000	44640000	0.258412	0.255144	0.248039	0.254651	0.275632	0.262064	0.278573	static	0.146211	static
1	44680000	44880000	0.212016	0.212361	0.206845	0.219665	0.233212	0.218104	0.883184	static	0.337152	static
1	44900000	45420000	0.260221	0.256036	0.243427	0.251118	0.257054	0.250013	0.13135	static	0.352696	static
1	45440000	45620000	0.213686	0.210691	0.205753	0.207955	0.215074	0.211134	0.102999	static	0.109393	static
1	45640000	45960000	0.22579	0.221116	0.216888	0.216325	0.228555	0.224702	0.100695	static	0.0357331	increased
1	46020000	46640000	0.262914	0.26006	0.272091	0.273731	0.262005	0.25604	0.0201206	increased	0.0461835	decreased
1	46660000	47220000	0.239261	0.232847	0.241952	0.232986	0.233802	0.227986	0.821334	static	0.343605	static
1	47280000	47720000	0.230387	0.231461	0.229317	0.229573	0.235313	0.235102	0.115616	static	0.000827537	increased
1	47740000	47900000	0.208833	0.206548	0.199568	0.198221	0.215828	0.213096	0.0219827	decreased	0.00943972	increased
1	48200000	48720000	0.270545	0.261974	0.240283	0.26038	0.260169	0.259892	0.282196	static	0.436326	static
1	48720000	49180000	0.260774	0.25376	0.246309	0.248326	0.261081	0.255389	0.112312	static	0.0686921	static
1	49220000	49400000	0.24319	0.232742	0.218994	0.224201	0.241021	0.237015	0.107112	static	0.0337678	increased
1	49460000	49740000	0.272084	0.247422	0.242771	0.243544	0.27349	0.266472	0.310801	static	0.0168871	increased
1	49920000	50100000	0.251156	0.23225	0.210789	0.213742	0.257108	0.249762	0.0913801	static	0.00911826	increased
1	50120000	51100000	0.296284	0.272113	0.259779	0.261321	0.294567	0.285243	0.19008	static	0.0249449	increased
1	51180000	51700000	0.260553	0.242025	0.230679	0.242662	0.268188	0.2671	0.316277	static	0.0357176	increased
1	51740000	52120000	0.26019	0.245216	0.219242	0.225309	0.256881	0.253434	0.0638134	static	0.0110729	increased
1	52140000	52960000	0.27747	0.276077	0.261748	0.271717	0.276986	0.272944	0.184169	static	0.265533	static
1	52980000	53240000	0.242142	0.238869	0.215795	0.227742	0.23354	0.231542	0.0940997	static	0.217269	static
1	53340000	53600000	0.244288	0.23772	0.219656	0.237899	0.246454	0.239706	0.33443	static	0.279206	static
1	53660000	53880000	0.226474	0.225059	0.214185	0.222446	0.235986	0.227444	0.217377	static	0.152811	static
1	53900000	54260000	0.247299	0.243686	0.233591	0.240779	0.258075	0.24952	0.174906	static	0.0969411	static
1	54320000	54740000	0.258577	0.250896	0.238504	0.243811	0.253447	0.248074	0.100643	static	0.126023	static
1	54840000	55080000	0.21958	0.21775	0.211576	0.219999	0.218688	0.221698	0.573091	static	0.428448	static
1	55120000	55500000	0.238332	0.232476	0.237439	0.234121	0.235123	0.227592	0.92128	static	0.394938	static
1	55540000	55720000	0.206034	0.204025	0.198672	0.199209	0.208	0.205249	0.0279625	decreased	0.0316762	increased
1	55740000	56340000	0.258332	0.252883	0.244069	0.257045	0.262595	0.258398	0.54745	static	0.282291	static
1	56360000	56920000	0.260799	0.252716	0.236457	0.243203	0.262576	0.255395	0.0846151	static	0.060218	static
1	57020000	57320000	0.233524	0.234285	0.218611	0.23689	0.228727	0.227025	0.570417	static	0.990324	static
1	57340000	57540000	0.20874	0.210583	0.192205	0.201444	0.201265	0.207099	0.112385	static	0.310377	static
1	57560000	58380000	0.261457	0.258615	0.25721	0.258166	0.262205	0.259382	0.257777	static	0.172553	static
1	58400000	58900000	0.253767	0.250107	0.248249	0.248617	0.245613	0.237821	0.197059	static	0.22725	static
1	58960000	59540000	0.269081	0.267386	0.2529	0.261682	0.257281	0.24911	0.134198	static	0.565162	static
1	59640000	59900000	0.249114	0.247805	0.226047	0.240672	0.243462	0.233277	0.175985	static	0.630555	static
1	59920000	60500000	0.25891	0.257632	0.236565	0.25413	0.263828	0.256644	0.279923	static	0.257194	static
1	60540000	60880000	0.23931	0.232236	0.222798	0.227093	0.252826	0.237726	0.120245	static	0.122317	static
1	61120000	61620000	0.261526	0.252104	0.237438	0.250387	0.267668	0.259917	0.248394	static	0.118902	static
1	61640000	61760000	0.222363	0.206785	0.187331	0.194242	0.21499	0.21252	0.107937	static	0.0245856	increased
1	61840000	62120000	0.223691	0.219447	0.202538	0.210559	0.242168	0.233392	0.0803911	static	0.0343678	increased
1	62140000	62480000	0.241312	0.238026	0.214321	0.231345	0.252514	0.241332	0.191624	static	0.141694	static
1	62500000	62760000	0.215976	0.219289	0.196745	0.205234	0.225056	0.222965	0.0674398	static	0.0342122	increased
1	62820000	63100000	0.22057	0.218732	0.204074	0.204747	0.222405	0.215003	0.00409965	decreased	0.0614288	static
1	63160000	63780000	0.246989	0.245043	0.244508	0.249961	0.251156	0.244963	0.714705	static	0.860031	static
1	63980000	64500000	0.251481	0.244299	0.246513	0.24715	0.251634	0.240719	0.796786	static	0.915555	static
1	64580000	65140000	0.252008	0.248363	0.246223	0.257856	0.261348	0.250766	0.789735	static	0.660167	static
1	65160000	65320000	0.196045	0.195663	0.190858	0.201033	0.205657	0.202134	0.987362	static	0.277775	static
1	65420000	66460000	0.292554	0.292468	0.275961	0.295946	0.303857	0.288743	0.579078	static	0.495733	static
1	66560000	67180000	0.251334	0.249133	0.233772	0.251824	0.267049	0.256455	0.49946	static	0.211839	static
1	67200000	67580000	0.253567	0.249493	0.224905	0.246644	0.2627	0.251813	0.290291	static	0.219241	static
1	67580000	67940000	0.240173	0.237156	0.21841	0.23734	0.253758	0.239682	0.377215	static	0.251206	static
1	68140000	68320000	0.230336	0.215995	0.207834	0.206085	0.24319	0.23043	0.15404	static	0.0435267	increased
1	68340000	68500000	0.224159	0.215453	0.202821	0.204561	0.227585	0.21732	0.0682085	static	0.0691099	static
1	68540000	69000000	0.242489	0.242888	0.239653	0.248994	0.245124	0.243029	0.759883	static	0.963573	static
1	69140000	69800000	0.264989	0.262427	0.25603	0.273111	0.261869	0.263049	0.929542	static	0.828208	static
1	69820000	70180000	0.24051	0.242581	0.224592	0.231477	0.232265	0.228401	0.0640653	static	0.619246	static
1	70220000	70520000	0.225297	0.226344	0.216373	0.219167	0.226674	0.222866	0.0326524	decreased	0.097425	static
1	70540000	70860000	0.226242	0.221023	0.215369	0.22077	0.221937	0.217031	0.276701	static	0.735707	static
1	70860000	71300000	0.241085	0.239097	0.231104	0.238466	0.241549	0.231454	0.298616	static	0.809333	static
1	71360000	71620000	0.221036	0.216669	0.200871	0.21606	0.235482	0.231164	0.31921	static	0.0878029	static
1	71660000	71800000	0.20448	0.200744	0.188339	0.197914	0.216295	0.204607	0.206237	static	0.148841	static
1	71820000	72000000	0.215216	0.213378	0.197533	0.215655	0.228001	0.220422	0.486745	static	0.214708	static
1	72060000	72580000	0.254031	0.248808	0.246416	0.254111	0.256682	0.249742	0.826773	static	0.626637	static
1	72620000	73160000	0.259466	0.254278	0.251773	0.257509	0.256417	0.246946	0.622204	static	0.646414	static
1	73180000	73340000	0.208416	0.20758	0.198961	0.20392	0.202985	0.201774	0.120964	static	0.748259	static
1	73360000	73680000	0.227851	0.231516	0.214348	0.221683	0.225823	0.22325	0.104476	static	0.235416	static
1	73700000	74840000	0.316539	0.31609	0.296358	0.312183	0.297086	0.290157	0.267536	static	0.342881	static
1	74860000	75220000	0.266274	0.260886	0.255072	0.269601	0.25895	0.255509	0.887266	static	0.564546	static
1	75220000	75600000	0.2812	0.272034	0.255819	0.26314	0.27294	0.273399	0.0998912	static	0.0648716	static
1	75620000	75980000	0.273396	0.267221	0.242973	0.259352	0.271432	0.27307	0.160219	static	0.124515	static
1	76000000	76260000	0.809444	0.801266	0.872688	0.768637	0.802357	0.83155	0.796904	static	0.951513	static
1	76280000	76540000	0.299577	0.30061	0.30833	0.314996	0.355408	0.341022	0.0754795	static	0.0439583	increased
1	77120000	77420000	0.250864	0.235869	0.225532	0.243149	0.268824	0.241517	0.516907	static	0.328385	static
1	77540000	77880000	0.261883	0.244432	0.219191	0.230538	0.253064	0.246858	0.112867	static	0.060438	static
1	78040000	78720000	0.246133	0.239137	0.227517	0.239903	0.247267	0.247467	0.336288	static	0.158247	static
1	78720000	79220000	0.307345	0.295246	0.264563	0.266364	0.278857	0.272364	0.0279198	decreased	0.0948114	static
1	79300000	79840000	0.255968	0.256704	0.248897	0.256727	0.249304	0.249075	0.464736	static	0.452611	static
1	79920000	80180000	0.235451	0.231618	0.206044	0.214379	0.222571	0.219982	0.0365673	decreased	0.12664	static
1	80200000	80640000	0.270008	0.264569	0.238461	0.251712	0.250905	0.240828	0.0901989	static	0.933861	static
1	80680000	80940000	0.230585	0.222771	0.202928	0.212453	0.237965	0.229833	0.0910886	static	0.052621	static
1	80960000	81200000	0.226415	0.211073	0.193132	0.203294	0.227373	0.224721	0.155354	static	0.0338018	increased
1	81220000	81340000	0.213137	0.192724	0.177856	0.190575	0.204783	0.204654	0.25994	static	0.0842441	static
1	81460000	81580000	0.197916	0.192436	0.176947	0.195187	0.202913	0.199125	0.439736	static	0.249675	static
1	81740000	82080000	0.21639	0.2203	0.211687	0.231101	0.21922	0.222309	0.78724	static	0.954719	static
1	82100000	82600000	0.238448	0.236968	0.224076	0.24186	0.232697	0.23623	0.648342	static	0.884151	static
1	82620000	83020000	0.236544	0.237103	0.215954	0.234264	0.221311	0.226008	0.329271	static	0.89217	static
1	83040000	83200000	0.205453	0.199737	0.189758	0.206661	0.1947	0.197719	0.671649	static	0.837483	static
1	83220000	83980000	0.273237	0.264548	0.27035	0.262739	0.259976	0.257231	0.723704	static	0.18862	static
1	84020000	84240000	0.677261	0.657424	0.711057	0.735657	0.588152	0.714055	0.0711775	static	0.376961	static
1	84340000	84520000	0.2012	0.198775	0.192494	0.19737	0.202264	0.209104	0.204464	static	0.124676	static
1	84520000	84760000	0.203683	0.204832	0.195557	0.201967	0.217064	0.215466	0.233508	static	0.0338148	increased
1	84780000	85200000	0.25476	0.252109	0.230863	0.247423	0.260713	0.250089	0.230425	static	0.240203	static
1	85280000	85620000	0.2288	0.22417	0.207736	0.221053	0.246229	0.233601	0.228446	static	0.108614	static
1	85700000	86060000	0.224463	0.219905	0.20015	0.204141	0.247891	0.229998	0.022097	decreased	0.0568101	static
1	86100000	86420000	0.221953	0.213674	0.218307	0.215588	0.227965	0.213617	0.860863	static	0.651208	static
1	86480000	87120000	0.23135	0.231896	0.228167	0.232663	0.239619	0.233407	0.647216	static	0.252704	static
1	87140000	87700000	0.237587	0.238165	0.238154	0.243681	0.241975	0.237133	0.387957	static	0.746195	static
1	87720000	88300000	0.237137	0.231519	0.232092	0.230353	0.237466	0.232962	0.401703	static	0.240114	static
1	88740000	89640000	0.258767	0.261138	0.253859	0.255649	0.257043	0.253254	0.0728674	static	0.868292	static
1	89660000	90020000	0.220879	0.222746	0.210351	0.214457	0.220174	0.219338	0.052927	static	0.0724643	static
1	90080000	90740000	0.245533	0.245347	0.274494	0.249726	0.24483	0.244083	0.310555	static	0.29024	static
1	90860000	91000000	0.717555	0.712829	0.764688	0.709028	0.692665	0.662087	0.519086	static	0.201902	static
1	91120000	92140000	0.267918	0.265814	0.300944	0.273652	0.269845	0.263121	0.274033	static	0.276761	static
1	92160000	92800000	0.23269	0.229045	0.251854	0.224213	0.234457	0.230169	0.658361	static	0.722141	static
1	93000000	93200000	0.204921	0.200977	0.187462	0.182831	0.215185	0.204657	0.0279621	decreased	0.0498808	increased
1	93220000	93720000	0.239092	0.229333	0.221503	0.229299	0.243525	0.235908	0.29375	static	0.119505	static
1	93940000	94280000	0.215538	0.217606	0.221703	0.21926	0.214869	0.211694	0.134511	static	0.069431	static
1	94320000	94480000	0.180423	0.182322	0.184883	0.175339	0.184974	0.188659	0.819612	static	0.320173	static
1	94500000	95420000	0.262668	0.264524	0.288203	0.258467	0.256631	0.251254	0.580387	static	0.327954	static
1	95440000	96840000	0.280687	0.281017	0.307706	0.282748	0.278309	0.270533	0.368502	static	0.252429	static
1	96940000	97440000	0.231471	0.222232	0.252423	0.222185	0.229002	0.222313	0.57649	static	0.530449	static
1	97440000	97960000	0.230254	0.221769	0.243322	0.22323	0.225557	0.218143	0.57385	static	0.397688	static
1	98000000	98780000	0.250692	0.246891	0.280235	0.246166	0.250023	0.246098	0.489026	static	0.47041	static
1	98800000	99420000	0.235565	0.224593	0.255139	0.224455	0.229009	0.221686	0.611392	static	0.456313	static
1	99440000	100080000	0.23879	0.238116	0.235374	0.239057	0.240237	0.238105	0.576689	static	0.455143	static
1	100100000	100660000	0.239825	0.234714	0.228966	0.229519	0.237598	0.227098	0.0890621	static	0.614544	static
1	100800000	101980000	0.270738	0.269316	0.269667	0.261822	0.257879	0.247084	0.395109	static	0.185166	static
1	102060000	103800000	0.298667	0.301989	0.337277	0.302402	0.286723	0.281028	0.381237	static	0.178754	static
1	103840000	104300000	0.224177	0.22533	0.217924	0.223443	0.224194	0.222299	0.285679	static	0.472426	static
1	104340000	104820000	0.248238	0.24786	0.244269	0.254284	0.26435	0.247506	0.829318	static	0.567251	static
1	104820000	105300000	0.221978	0.220402	0.216726	0.216613	0.224123	0.219853	0.0292102	decreased	0.130451	static
1	105340000	105860000	0.229217	0.229874	0.228783	0.229034	0.229375	0.233867	0.211979	static	0.351174	static
1	105860000	106000000	0.203709	0.199926	0.188445	0.183223	0.191848	0.19702	0.0383694	decreased	0.144166	static
1	106040000	106400000	0.228644	0.220164	0.211421	0.211679	0.228109	0.22693	0.0938344	static	0.0014245	increased
1	106420000	106900000	0.236399	0.223457	0.220511	0.220887	0.246728	0.238328	0.29006	static	0.0351462	increased
1	106920000	107260000	0.236477	0.231273	0.216405	0.226934	0.243472	0.238887	0.173244	static	0.076776	static
1	107320000	107920000	0.264617	0.260373	0.241802	0.260154	0.274682	0.270292	0.345942	static	0.15023	static
1	108000000	108340000	0.225444	0.222008	0.219179	0.216335	0.220047	0.214728	0.115841	static	0.913695	static
1	108360000	108560000	0.205098	0.199839	0.195313	0.186613	0.208001	0.200054	0.151928	static	0.156862	static
1	108560000	108880000	0.214681	0.214232	0.206826	0.213634	0.208957	0.21059	0.341087	static	0.908163	static
1	108900000	109280000	0.234401	0.236061	0.218808	0.221816	0.222261	0.222896	0.0130006	decreased	0.278308	static
1	109340000	109660000	0.220917	0.222646	0.215598	0.21681	0.210067	0.215984	0.0340273	decreased	0.402995	static
1	109720000	110200000	0.233498	0.233954	0.234308	0.231326	0.220966	0.223487	0.608017	static	0.0323494	decreased
1	110220000	110560000	0.211923	0.213543	0.196676	0.196427	0.206151	0.210575	0.00255386	decreased	0.0334355	increased
1	110580000	111040000	0.233205	0.229783	0.210125	0.216856	0.227326	0.231084	0.0412755	decreased	0.0552268	static
1	111060000	111340000	0.23781	0.229717	0.201207	0.216152	0.235417	0.232396	0.0981657	static	0.0804639	static
1	111400000	111660000	0.236991	0.230028	0.210936	0.218665	0.240901	0.234635	0.0693449	static	0.0438529	increased
1	111680000	112100000	0.237299	0.237252	0.213547	0.22885	0.236624	0.235937	0.170412	static	0.187771	static
1	112120000	112520000	0.250954	0.246219	0.213877	0.225315	0.242766	0.22996	0.0426899	decreased	0.190064	static
1	112540000	113320000	0.272128	0.26955	0.252389	0.264589	0.277294	0.266077	0.186133	static	0.252274	static
1	113340000	113620000	0.2473	0.244385	0.210679	0.215339	0.251253	0.234106	0.00693518	decreased	0.0791668	static
1	113640000	114120000	0.27274	0.25619	0.238502	0.259376	0.259172	0.253179	0.363955	static	0.573729	static
1	114280000	114540000	0.212144	0.211302	0.200803	0.204741	0.20565	0.207155	0.0470691	decreased	0.227159	static
1	114560000	114760000	0.211862	0.26111	0.206978	0.227612	0.226785	0.204566	0.546891	static	0.924704	static
1	114800000	115460000	0.258416	0.253163	0.259429	0.257636	0.248196	0.241442	0.42711	static	0.0591954	static
1	115540000	115660000	0.290353	0.258495	0.312761	0.2702	0.33649	0.287635	0.586816	static	0.590225	static
1	115680000	115900000	0.226079	0.25345	0.235858	0.230447	0.235613	0.216177	0.682211	static	0.546593	static
1	115920000	116140000	0.213144	0.217274	0.201185	0.195224	0.196452	0.199387	0.0425858	decreased	0.939417	static
1	116160000	116460000	0.228753	0.233104	0.221085	0.221087	0.214923	0.213473	0.0455317	decreased	0.0108956	decreased
1	116480000	116820000	0.228657	0.222029	0.218967	0.209568	0.214631	0.203206	0.193959	static	0.544745	static
1	116840000	117420000	0.251697	0.252903	0.252217	0.255589	0.234094	0.232803	0.46522	static	0.00770319	decreased
1	117480000	118260000	0.257537	0.254621	0.279129	0.264869	0.251265	0.244085	0.160198	static	0.0929332	static
1	118280000	119180000	0.262691	0.263768	0.27657	0.271189	0.255048	0.253317	0.0604349	static	0.0199785	decreased
1	119200000	119460000	0.199929	0.197291	0.20263	0.198702	0.19778	0.204161	0.476344	static	0.942612	static
1	119780000	120440000	0.242861	0.2503	0.245597	0.259679	0.239844	0.241457	0.526293	static	0.232838	static
1	120520000	121240000	0.25057	0.25593	0.251379	0.258499	0.242507	0.245434	0.74106	static	0.104242	static
1	121340000	121680000	0.218975	0.221245	0.211983	0.214047	0.222352	0.220313	0.043702	decreased	0.0290849	increased
1	121700000	122060000	0.218008	0.220751	0.207055	0.207	0.216848	0.212994	0.0121122	decreased	0.054762	static
1	122080000	122320000	0.223109	0.22472	0.199698	0.211148	0.216755	0.213994	0.0854159	static	0.233126	static
1	122360000	122840000	0.23411	0.230881	0.219619	0.237582	0.231251	0.232687	0.711077	static	0.744401	static
1	122860000	123200000	0.199428	0.210468	0.206036	0.214773	0.191809	0.19844	0.51935	static	0.108292	static
1	123280000	123480000	0.195242	0.200094	0.192812	0.196844	0.192196	0.193833	0.463003	static	0.492305	static
1	123520000	124380000	0.257379	0.266777	0.25912	0.279038	0.24195	0.24824	0.589993	static	0.148507	static
1	124440000	124880000	0.224681	0.226723	0.218876	0.229215	0.225594	0.22654	0.782988	static	0.734515	static
1	124880000	125360000	0.223682	0.230533	0.22457	0.235583	0.223697	0.225731	0.692039	static	0.439352	static
1	125500000	125720000	0.199038	0.199909	0.199274	0.206887	0.205667	0.204135	0.445923	static	0.685322	static
1	125780000	126240000	0.217158	0.222671	0.22703	0.228742	0.223737	0.21963	0.109919	static	0.108165	static
1	126400000	127020000	0.238175	0.237587	0.23852	0.239384	0.247276	0.240983	0.17688	static	0.244643	static
1	127040000	127480000	0.227677	0.224771	0.240095	0.226622	0.225926	0.218139	0.409323	static	0.282773	static
1	127540000	128160000	0.244718	0.23584	0.273107	0.235649	0.233692	0.229556	0.540062	static	0.350632	static
1	128160000	129360000	0.273558	0.26945	0.31732	0.280932	0.265477	0.261559	0.270445	static	0.191072	static
1	129380000	129780000	0.208239	0.206568	0.215131	0.20595	0.207239	0.205853	0.570702	static	0.48025	static
1	129920000	130360000	0.219198	0.223424	0.21726	0.221146	0.214067	0.219252	0.53913	static	0.51464	static
1	130600000	131380000	0.238666	0.248541	0.262289	0.25178	0.232253	0.238099	0.203531	static	0.068035	static
1	131760000	131900000	0.187199	0.192545	0.183382	0.176278	0.185877	0.183158	0.152394	static	0.342941	static
1	131920000	132620000	0.246416	0.252354	0.256102	0.257769	0.23606	0.235709	0.134054	static	0.00163307	decreased
1	132640000	133180000	0.229204	0.235494	0.231189	0.240428	0.222623	0.224493	0.59905	static	0.121603	static
1	133240000	133820000	0.234952	0.230906	0.225503	0.229614	0.235285	0.234675	0.203677	static	0.0702506	static
1	133960000	134360000	0.223249	0.229455	0.229264	0.23875	0.222105	0.225363	0.309337	static	0.177078	static
1	134440000	134800000	0.224132	0.224718	0.222596	0.233778	0.228658	0.227767	0.570871	static	0.996741	static
1	134820000	135240000	0.223865	0.222013	0.211808	0.212381	0.230399	0.227935	0.00789355	decreased	0.00544608	increased
1	135360000	136340000	0.261927	0.268995	0.289988	0.272449	0.256441	0.260962	0.237511	static	0.130757	static
1	136400000	136900000	0.231979	0.23396	0.22096	0.225875	0.225328	0.226902	0.0690746	static	0.405576	static
1	136960000	137580000	0.249731	0.255118	0.245521	0.250228	0.236095	0.23542	0.331287	static	0.0364099	decreased
1	137600000	137760000	0.275464	0.199813	0.267848	0.252853	0.21423	0.204545	0.615534	static	0.0293283	decreased
1	137800000	138160000	0.234964	0.227939	0.218225	0.22502	0.240903	0.234268	0.181953	static	0.0782412	static
1	138300000	138680000	0.232864	0.227099	0.214119	0.224763	0.24011	0.230483	0.223736	static	0.157744	static
1	138920000	139120000	0.20027	0.200416	0.192549	0.200762	0.203037	0.201789	0.464043	static	0.300045	static
1	139300000	139600000	0.213165	0.214111	0.209599	0.214746	0.20902	0.204107	0.631805	static	0.255617	static
1	139620000	140140000	0.233566	0.232873	0.236286	0.243031	0.229284	0.230189	0.197951	static	0.100257	static
1	140180000	140400000	0.193279	0.193461	0.188205	0.193376	0.210172	0.204136	0.423746	static	0.0542313	static
1	140420000	140740000	0.218515	0.209998	0.208836	0.198108	0.216625	0.213085	0.256021	static	0.181453	static
1	140800000	141260000	0.218515	0.223487	0.2509	0.220785	0.214539	0.220636	0.433371	static	0.356708	static
1	141280000	141560000	0.441469	0.38262	0.37646	0.35485	0.370955	0.414721	0.277021	static	0.38127	static
1	141620000	142280000	0.236147	0.232508	0.279579	0.241462	0.228065	0.224825	0.304703	static	0.21678	static
1	142300000	144220000	0.294442	0.300121	0.345527	0.316075	0.295336	0.292472	0.154951	static	0.130132	static
1	144300000	144660000	0.213618	0.211667	0.226386	0.217326	0.205336	0.205753	0.185106	static	0.0693514	static
1	144680000	145080000	0.21014	0.211965	0.220203	0.212106	0.208751	0.210606	0.343966	static	0.259325	static
1	145120000	145380000	0.212415	0.216744	0.222477	0.220061	0.212103	0.215266	0.114249	static	0.0624797	static
1	145420000	145920000	0.228428	0.225213	0.22866	0.228702	0.222636	0.225247	0.366776	static	0.0682148	static
1	146040000	146280000	0.20549	0.19974	0.195121	0.194755	0.209332	0.203057	0.116695	static	0.0698975	static
1	146300000	146560000	0.212433	0.213304	0.19473	0.20335	0.210295	0.210139	0.0857079	static	0.122103	static
1	146620000	146940000	0.202564	0.207511	0.198957	0.202524	0.209022	0.21112	0.294186	static	0.0458417	increased
1	146980000	147320000	0.208265	0.21066	0.209736	0.209338	0.209113	0.209428	0.956651	static	0.404707	static
1	147400000	147860000	0.212644	0.213428	0.215481	0.214874	0.213965	0.217638	0.0496201	increased	0.769287	static
1	147920000	148680000	0.243824	0.246199	0.277024	0.256734	0.240387	0.240319	0.165604	static	0.120411	static
1	148720000	149280000	0.229769	0.221698	0.256664	0.228696	0.225628	0.220906	0.364402	static	0.30452	static
1	149300000	149480000	0.180899	0.178856	0.187703	0.17686	0.180718	0.181511	0.705507	static	0.84991	static
1	149500000	150820000	0.269978	0.264169	0.310269	0.282387	0.265449	0.262653	0.176312	static	0.147775	static
1	150820000	151600000	0.247572	0.239773	0.289229	0.258981	0.241718	0.236812	0.190706	static	0.150839	static
1	151620000	152160000	0.23674	0.229477	0.259641	0.235147	0.227225	0.222051	0.379738	static	0.210697	static
1	152200000	153780000	0.283232	0.281165	0.339245	0.305364	0.281654	0.276508	0.141928	static	0.127726	static
1	153820000	154500000	0.22869	0.223583	0.25264	0.237023	0.234035	0.234773	0.150641	static	0.313823	static
1	154520000	155220000	0.235962	0.238331	0.252941	0.246039	0.232436	0.236102	0.0773549	static	0.0600263	static
1	155220000	155400000	0.189344	0.186599	0.191806	0.193411	0.189308	0.192172	0.10021	static	0.373003	static
1	155460000	155840000	0.230301	0.224598	0.227277	0.228359	0.220722	0.216661	0.910486	static	0.0491451	decreased
1	155860000	156200000	0.22537	0.221527	0.223574	0.234091	0.21919	0.215923	0.437674	static	0.177149	static
1	156540000	157200000	0.255628	0.259204	0.249572	0.26356	0.240206	0.241096	0.917051	static	0.151151	static
1	157220000	157600000	0.220468	0.220609	0.226071	0.224575	0.218436	0.216788	0.0237751	increased	0.0201859	decreased
1	157620000	158860000	0.275861	0.274948	0.308969	0.286058	0.270768	0.271564	0.193597	static	0.148294	static
1	158880000	159380000	0.233567	0.224076	0.264597	0.22248	0.224586	0.217353	0.565751	static	0.401591	static
1	159400000	160400000	0.253497	0.246791	0.301642	0.262811	0.245249	0.243925	0.244999	static	0.192278	static
1	160420000	162980000	0.30402	0.29909	0.367822	0.331768	0.305436	0.302073	0.11767	static	0.126056	static
1	163020000	163520000	0.228025	0.220875	0.255913	0.230998	0.225617	0.222213	0.280199	static	0.260388	static
1	163580000	164000000	0.214724	0.207764	0.228555	0.213014	0.213771	0.211315	0.378978	static	0.404743	static
1	164020000	164900000	0.253577	0.250145	0.30295	0.265399	0.250174	0.248556	0.228678	static	0.20518	static
1	164940000	166820000	0.291861	0.287467	0.361141	0.320493	0.295978	0.296118	0.129414	static	0.1585	static
1	166840000	167040000	0.190158	0.196084	0.20949	0.205412	0.198385	0.201803	0.0576041	static	0.10969	static
1	167240000	167720000	0.235471	0.228105	0.230209	0.233056	0.237237	0.22988	0.972139	static	0.673607	static
1	167740000	168480000	0.248317	0.247892	0.255203	0.258383	0.252281	0.252668	0.0324363	increased	0.114437	static
1	168500000	169080000	0.267516	0.256583	0.241326	0.248448	0.260534	0.25306	0.119205	static	0.147409	static
1	169120000	169440000	0.227884	0.2281	0.219185	0.228004	0.223408	0.225616	0.423771	static	0.858668	static
1	169460000	170000000	0.243469	0.243818	0.242902	0.248486	0.247252	0.245913	0.539769	static	0.786342	static
1	170100000	170540000	0.253485	0.253491	0.234507	0.242615	0.259273	0.250468	0.0664949	static	0.112402	static
1	170700000	171400000	0.277363	0.267971	0.260477	0.271487	0.273846	0.265797	0.453073	static	0.630108	static
1	171820000	172260000	0.262497	0.260026	0.236767	0.251431	0.251087	0.245431	0.147324	static	0.649468	static
1	172260000	172560000	0.231199	0.228704	0.217185	0.228592	0.227937	0.228293	0.349942	static	0.456366	static
1	172800000	173300000	0.252085	0.249545	0.25412	0.248755	0.244808	0.24356	0.853171	static	0.118977	static
1	173360000	173660000	0.227882	0.219432	0.228039	0.224722	0.230591	0.218294	0.609421	static	0.78959	static
1	173680000	174000000	0.225685	0.232328	0.219687	0.227489	0.218457	0.22036	0.401102	static	0.407177	static
1	174020000	174200000	0.207527	0.21013	0.20282	0.207688	0.196708	0.201792	0.324621	static	0.230132	static
1	174220000	174700000	0.249217	0.238262	0.249394	0.248186	0.235458	0.232315	0.456153	static	0.0125239	decreased
1	174720000	175240000	0.255502	0.252536	0.25395	0.265117	0.239645	0.236856	0.440579	static	0.0659678	static
1	175340000	175800000	0.254342	0.250793	0.246542	0.261017	0.2518	0.246656	0.885763	static	0.613545	static
1	175840000	176220000	0.236992	0.230895	0.227572	0.242433	0.240327	0.233673	0.90713	static	0.829117	static
1	176240000	176380000	0.198629	0.1899	0.189492	0.192356	0.201633	0.195567	0.542703	static	0.149329	static
1	176800000	177100000	0.226789	0.222024	0.216001	0.235084	0.222645	0.227553	0.918548	static	0.968153	static
1	177120000	177380000	0.225007	0.221018	0.216743	0.226575	0.221731	0.221427	0.822457	static	0.988522	static
1	177420000	177760000	0.232775	0.22608	0.216616	0.221856	0.230259	0.22944	0.13869	static	0.0571274	static
1	177800000	178040000	0.222203	0.216542	0.212898	0.217529	0.216892	0.216098	0.373342	static	0.640118	static
1	178120000	178420000	0.237463	0.236506	0.225788	0.23508	0.225944	0.228662	0.295816	static	0.584064	static
1	178480000	178700000	0.22794	0.227574	0.222319	0.229	0.226272	0.22753	0.594792	static	0.750023	static
1	178760000	178940000	0.217227	0.20526	0.205188	0.204767	0.211841	0.207554	0.405185	static	0.159805	static
1	178960000	179240000	0.227733	0.219984	0.225187	0.222913	0.223749	0.220327	0.966487	static	0.430608	static
1	179260000	179880000	0.277881	0.272491	0.263936	0.269583	0.263259	0.259282	0.16351	static	0.252914	static
1	179900000	180080000	0.223711	0.212432	0.201772	0.211394	0.222364	0.220125	0.261325	static	0.0972235	static
1	180200000	180420000	0.224237	0.216383	0.208438	0.219958	0.221585	0.217773	0.473096	static	0.461691	static
1	180440000	180640000	0.223432	0.22422	0.214854	0.221499	0.219457	0.214361	0.233402	static	0.790713	static
1	180660000	180920000	0.229812	0.230299	0.225949	0.237517	0.225368	0.22586	0.799288	static	0.401353	static
1	180940000	181060000	0.214434	0.214853	0.206743	0.220308	0.210548	0.208702	0.884253	static	0.626269	static
1	181060000	181540000	0.262626	0.261413	0.260853	0.271531	0.249798	0.248307	0.518643	static	0.086305	static
1	181720000	182440000	0.286578	0.286292	0.27447	0.284739	0.26343	0.26256	0.314971	static	0.0842575	static
1	182480000	183660000	0.301383	0.300679	0.310433	0.314154	0.292258	0.289136	0.0271268	increased	0.0124105	decreased
1	183960000	184140000	0.214319	0.208934	0.216757	0.216402	0.217901	0.20836	0.20788	static	0.545109	static
1	184160000	184420000	0.251653	0.247616	0.256748	0.259142	0.246804	0.249962	0.0713246	static	0.0403682	decreased
1	184440000	185380000	0.282052	0.274278	0.291309	0.279887	0.2657	0.256984	0.394485	static	0.0776358	static
1	185380000	186200000	0.278051	0.27751	0.288461	0.286464	0.266245	0.263996	0.0112233	increased	0.00449995	decreased
1	186240000	186560000	0.255307	0.235656	0.227008	0.227192	0.250613	0.24896	0.202288	static	0.00134064	increased
1	186580000	187100000	0.264055	0.254503	0.233018	0.245875	0.25481	0.253378	0.131628	static	0.151833	static
1	187120000	187660000	0.256489	0.260712	0.26066	0.265084	0.250703	0.250327	0.297287	static	0.0307888	decreased
1	187680000	188020000	0.246362	0.251973	0.252346	0.263498	0.229479	0.231263	0.29581	static	0.0395327	decreased
1	188100000	188280000	0.217842	0.216491	0.223183	0.230997	0.203873	0.206113	0.129381	static	0.0322092	decreased
1	188300000	188900000	0.320982	0.294398	0.323143	0.318984	0.281043	0.28043	0.424952	static	0.00270678	decreased
1	188940000	189780000	0.288583	0.28924	0.29402	0.294609	0.276654	0.272366	0.006603	increased	0.0117297	decreased
1	189800000	190060000	0.236116	0.231174	0.221187	0.227968	0.226656	0.224258	0.163206	static	0.829547	static
1	190060000	190440000	0.239472	0.232028	0.226829	0.228354	0.243359	0.242557	0.164823	static	0.00312815	increased
1	190460000	191120000	0.267035	0.261869	0.297205	0.259581	0.263468	0.260517	0.539232	static	0.47639	static
1	191140000	191520000	0.242816	0.241607	0.264871	0.247141	0.237257	0.237741	0.260738	static	0.17217	static
1	191600000	191760000	0.22229	0.217027	0.228203	0.217628	0.217776	0.222148	0.636767	static	0.657187	static
1	191820000	193920000	0.350779	0.352126	0.41456	0.368148	0.340401	0.339128	0.227804	static	0.156344	static
1	193920000	194300000	0.379818	0.369807	0.371168	0.329688	0.363788	0.284699	0.371449	static	0.616972	static
1	194440000	194600000	0.244481	0.227283	0.22276	0.217252	0.236889	0.232172	0.220778	static	0.0570407	static
1	194720000	195160000	0.289842	0.266213	0.273413	0.27141	0.293263	0.281561	0.682406	static	0.127369	static
1	195180000	195640000	0.327627	0.297524	0.317117	0.309317	0.316776	0.304364	0.97084	static	0.752565	static
1	195680000	196040000	0.323698	0.276321	0.299503	0.301506	0.339218	0.310298	0.985239	static	0.236248	static
1	196060000	196500000	0.3225	0.277563	0.284919	0.281027	0.313716	0.296111	0.52837	static	0.135361	static
1	196520000	196620000	0.27058	0.241662	0.251069	0.253431	0.258516	0.256806	0.814576	static	0.0655496	static
1	196660000	197080000	0.327328	0.286795	0.288794	0.28865	0.295628	0.282666	0.461041	static	0.953719	static
1	197100000	197608386	0.358438	0.308663	0.334555	0.304196	0.30363	0.311854	0.674848	static	0.536521	static
2	0	600000	0.454963	0.385318	0.400756	0.344591	0.418832	0.40946	0.399854	static	0.282513	static
2	620000	1020000	0.376976	0.324391	0.357106	0.320652	0.343386	0.331768	0.747547	static	0.951945	static
2	1040000	1580000	0.32628	0.315334	0.333259	0.318792	0.315366	0.307593	0.623166	static	0.218491	static
2	1600000	2000000	0.28243	0.27055	0.292012	0.282684	0.280947	0.2764	0.287078	static	0.236493	static
2	2180000	2500000	0.272927	0.254546	0.250728	0.245832	0.255809	0.25609	0.24564	static	0.0887925	static
2	2640000	3300000	0.300719	0.295936	0.317712	0.288192	0.292198	0.288675	0.786354	static	0.488433	static
2	3360000	4020000	0.303268	0.28199	0.30351	0.280882	0.29545	0.296055	0.9803	static	0.783106	static
2	4120000	4420000	0.264752	0.245107	0.271492	0.246708	0.259506	0.262622	0.81667	static	0.889463	static
2	4440000	4740000	0.275049	0.253725	0.241224	0.248649	0.275319	0.26877	0.227048	static	0.0317628	increased
2	4900000	5360000	0.281943	0.267651	0.254729	0.249488	0.276673	0.27347	0.0965282	static	0.0174205	increased
2	5480000	6240000	0.299245	0.294267	0.310109	0.284548	0.291786	0.291428	0.968913	static	0.698215	static
2	6280000	6600000	0.275403	0.257267	0.228763	0.227318	0.263197	0.258137	0.0520604	static	0.0064416	increased
2	6620000	6900000	0.2618	0.258299	0.248293	0.246849	0.254268	0.254851	0.0222651	decreased	0.0121966	increased
2	6940000	7700000	0.292615	0.291267	0.308626	0.290574	0.288364	0.291736	0.486533	static	0.407524	static
2	7740000	8160000	0.264954	0.266872	0.261124	0.259384	0.246451	0.247973	0.0485414	decreased	0.00776093	decreased
2	8180000	8560000	0.257006	0.252308	0.277365	0.257126	0.247103	0.247095	0.349324	static	0.184743	static
2	8720000	9380000	0.288911	0.283444	0.283779	0.278621	0.274891	0.270267	0.316417	static	0.130526	static
2	9400000	9540000	0.21443	0.215264	0.221897	0.216598	0.212806	0.204901	0.242577	static	0.160586	static
2	9560000	9860000	0.246359	0.24109	0.243358	0.24195	0.255786	0.239551	0.732469	static	0.600981	static
2	9960000	10480000	0.281635	0.278382	0.268266	0.268112	0.271418	0.267942	0.0184532	decreased	0.481763	static
2	10520000	11440000	0.309185	0.301735	0.343707	0.30658	0.301577	0.296286	0.407701	static	0.297005	static
2	11480000	12320000	0.309033	0.294132	0.326749	0.308398	0.324804	0.31283	0.308723	static	0.920008	static
2	12340000	12900000	0.274691	0.263088	0.286826	0.275877	0.284792	0.272522	0.258632	static	0.774289	static
2	13080000	13220000	0.2144	0.207902	0.210845	0.213763	0.236711	0.228391	0.776777	static	0.0442807	increased
2	13240000	14020000	0.315567	0.29904	0.287188	0.29576	0.337163	0.312639	0.231132	static	0.123613	static
2	14140000	15040000	0.322827	0.30886	0.294441	0.305564	0.347869	0.327257	0.217982	static	0.0850003	static
2	15040000	15340000	0.275022	0.27193	0.24486	0.268909	0.268562	0.261633	0.304599	static	0.579032	static
2	15480000	15960000	0.285516	0.276368	0.264107	0.265491	0.284206	0.274089	0.0732093	static	0.106716	static
2	16180000	16680000	0.258691	0.257462	0.251478	0.252613	0.254435	0.257332	0.0186986	decreased	0.132413	static
2	16720000	17380000	0.273272	0.268909	0.265218	0.272385	0.274447	0.271692	0.640007	static	0.381954	static
2	17440000	18080000	0.278781	0.272559	0.267482	0.273884	0.27128	0.272336	0.380151	static	0.761915	static
2	18080000	18340000	0.226097	0.224883	0.236899	0.235267	0.231156	0.230098	0.00909503	increased	0.0303334	decreased
2	18360000	19100000	0.289934	0.282293	0.299553	0.291259	0.283948	0.276982	0.241108	static	0.110096	static
2	19280000	19700000	0.247774	0.242586	0.259584	0.255368	0.249423	0.242692	0.066595	static	0.102681	static
2	19720000	20020000	0.248057	0.249821	0.235221	0.243615	0.253654	0.250994	0.156601	static	0.0993425	static
2	20040000	20320000	0.230757	0.226171	0.223321	0.223936	0.231199	0.226066	0.171738	static	0.192542	static
2	20320000	20500000	0.222567	0.215494	0.214065	0.208925	0.226642	0.22062	0.226897	static	0.0919494	static
2	20620000	20820000	0.222425	0.216034	0.229685	0.222167	0.219508	0.215851	0.307538	static	0.187238	static
2	20980000	21700000	0.280616	0.281608	0.289621	0.283158	0.272862	0.269475	0.24778	static	0.0529222	static
2	21740000	21980000	0.234161	0.22611	0.225919	0.221174	0.235872	0.227467	0.293898	static	0.234395	static
2	22000000	22380000	0.261069	0.261408	0.249347	0.251783	0.270266	0.258147	0.0130142	decreased	0.158011	static
2	22680000	22940000	0.247647	0.249636	0.24352	0.251666	0.263375	0.249653	0.825835	static	0.379806	static
2	23000000	23180000	0.224178	0.225965	0.230674	0.244786	0.230918	0.225095	0.217071	static	0.330712	static
2	23200000	23660000	0.266183	0.273206	0.275077	0.279555	0.2665	0.256791	0.20872	static	0.0993247	static
2	23700000	24000000	0.235066	0.237897	0.234675	0.240186	0.237073	0.236181	0.788324	static	0.800602	static
2	24060000	24480000	0.250948	0.255126	0.247924	0.25752	0.24603	0.246636	0.957457	static	0.315168	static
2	24500000	24660000	0.200767	0.207704	0.201827	0.209411	0.206415	0.208051	0.812965	static	0.717772	static
2	24680000	25060000	0.226173	0.225523	0.234393	0.225149	0.22991	0.229285	0.486396	static	0.973599	static
2	25100000	26260000	0.300518	0.28875	0.336236	0.306155	0.292797	0.286891	0.241778	static	0.17746	static
2	26280000	26740000	0.237578	0.230624	0.240374	0.234979	0.235387	0.231158	0.501858	static	0.327569	static
2	26760000	27040000	0.217476	0.217396	0.229085	0.228622	0.222908	0.22137	0.000422488	increased	0.013995	decreased
2	27100000	27640000	0.258092	0.245128	0.268937	0.251585	0.253043	0.24612	0.508224	static	0.371327	static
2	27660000	28260000	0.257424	0.247088	0.267157	0.252343	0.250026	0.242688	0.493915	static	0.24659	static
2	28300000	28440000	0.196936	0.189652	0.202193	0.190349	0.197696	0.194787	0.710172	static	0.99653	static
2	28540000	28940000	0.234623	0.229574	0.239684	0.23864	0.237134	0.234007	0.111387	static	0.161211	static
2	28960000	29260000	0.220751	0.21635	0.22473	0.21667	0.223535	0.218028	0.685644	static	0.988251	static
2	29260000	29720000	0.244334	0.241607	0.261834	0.248928	0.240809	0.240204	0.200596	static	0.147894	static
2	29760000	30140000	0.231971	0.232197	0.243873	0.233532	0.236137	0.23875	0.328995	static	0.835317	static
2	30160000	30600000	0.238961	0.243246	0.253267	0.241922	0.239892	0.240269	0.39647	static	0.316573	static
2	30620000	31000000	0.255828	0.255612	0.243264	0.241624	0.250018	0.249827	0.00385977	decreased	0.0119711	increased
2	31140000	31780000	0.253981	0.253321	0.242149	0.240224	0.249824	0.252957	0.00659969	decreased	0.0309606	increased
2	31820000	32080000	0.212343	0.216515	0.200346	0.210216	0.227952	0.225021	0.229853	static	0.0541814	static
2	32100000	32640000	0.26318	0.258477	0.230718	0.235822	0.277835	0.263446	0.0154884	decreased	0.0392794	increased
2	32660000	33120000	0.254472	0.24865	0.235447	0.242212	0.260087	0.251999	0.10405	static	0.0823915	static
2	33160000	33500000	0.247252	0.246717	0.236978	0.248825	0.247255	0.240145	0.562213	static	0.918555	static
2	33620000	33960000	0.239834	0.241116	0.225183	0.2363	0.244262	0.237092	0.224055	static	0.2719	static
2	34000000	34280000	0.236205	0.236663	0.223777	0.231767	0.247983	0.239356	0.162818	static	0.113878	static
2	34300000	34700000	0.240627	0.238791	0.238551	0.242748	0.242527	0.240059	0.721086	static	0.816367	static
2	34740000	35420000	0.2756	0.275792	0.281931	0.278528	0.274156	0.267687	0.117034	static	0.125731	static
2	35460000	35780000	0.22966	0.217695	0.243576	0.223254	0.22297	0.219423	0.495731	static	0.357869	static
2	35800000	36740000	0.286056	0.283315	0.302344	0.296108	0.288064	0.27988	0.0507318	static	0.0974019	static
2	36760000	37140000	0.233366	0.231313	0.236296	0.235791	0.235354	0.233873	0.072721	static	0.209226	static
2	37180000	37420000	0.209963	0.215327	0.213795	0.219116	0.218331	0.223335	0.419308	static	0.353434	static
2	37480000	37800000	0.232733	0.230175	0.231562	0.232487	0.244835	0.240312	0.71563	static	0.0446894	increased
2	37900000	38360000	0.240664	0.238844	0.256125	0.259021	0.244156	0.249802	0.00909035	increased	0.0791907	static
2	38520000	38780000	0.222195	0.220567	0.223147	0.22348	0.220751	0.221792	0.145626	static	0.0647018	static
2	38840000	39540000	0.276482	0.269188	0.27074	0.276937	0.289355	0.281523	0.853235	static	0.14583	static
2	39560000	39920000	0.234935	0.226384	0.228447	0.23054	0.245833	0.239077	0.815827	static	0.0670363	static
2	39940000	40420000	0.254902	0.247191	0.241655	0.243232	0.255694	0.254881	0.160376	static	0.00474024	increased
2	40460000	40840000	0.248558	0.245235	0.232362	0.238232	0.242524	0.243189	0.075135	static	0.124737	static
2	40840000	41320000	0.254854	0.2457	0.241769	0.252271	0.267685	0.265655	0.686089	static	0.0667448	static
2	41360000	42260000	0.277794	0.276699	0.261245	0.265555	0.278157	0.272838	0.024829	decreased	0.0715714	static
2	42300000	42580000	0.238942	0.240433	0.224774	0.230609	0.230405	0.232658	0.057624	static	0.344427	static
2	42700000	43120000	0.256988	0.253738	0.228964	0.233136	0.255478	0.253227	0.011626	decreased	0.0101935	increased
2	43140000	43620000	0.264032	0.262945	0.254042	0.266635	0.263834	0.260665	0.667544	static	0.796179	static
2	43620000	43740000	0.216486	0.219942	0.192587	0.19918	0.214663	0.212948	0.0266748	decreased	0.0342746	increased
2	43940000	44380000	0.24699	0.247024	0.23038	0.246272	0.240839	0.242917	0.388659	static	0.700909	static
2	44420000	44560000	0.206214	0.210721	0.200749	0.198748	0.210134	0.209711	0.0714923	static	0.00995499	increased
2	44600000	44780000	0.229045	0.22144	0.208393	0.204601	0.227294	0.218574	0.0477277	decreased	0.0744503	static
2	44800000	45560000	0.285908	0.291569	0.276451	0.290114	0.269074	0.268201	0.537462	static	0.165784	static
2	45580000	45860000	0.230105	0.23509	0.214888	0.221907	0.223048	0.224917	0.0809014	static	0.263942	static
2	45980000	46400000	0.252792	0.25599	0.239168	0.25033	0.24722	0.246621	0.238638	static	0.73514	static
2	46420000	46700000	0.240349	0.246606	0.218844	0.230832	0.235559	0.233063	0.110248	static	0.26188	static
2	46720000	46960000	0.233554	0.232138	0.21117	0.223916	0.2337	0.232454	0.139704	static	0.13608	static
2	46980000	47440000	0.25304	0.257999	0.233544	0.242679	0.239418	0.234468	0.078742	static	0.842871	static
2	47460000	47920000	0.265725	0.25872	0.248315	0.250733	0.257344	0.245023	0.0756184	static	0.816294	static
2	48160000	48460000	0.235647	0.229572	0.215079	0.225546	0.225407	0.224892	0.179179	static	0.453365	static
2	48620000	48920000	0.237234	0.233337	0.218308	0.222384	0.230045	0.224471	0.0338254	decreased	0.183264	static
2	49080000	49280000	0.225627	0.234461	0.273086	0.238682	0.22657	0.228162	0.282923	static	0.239548	static
2	49280000	49780000	0.254777	0.254925	0.256824	0.259304	0.247157	0.24286	0.122626	static	0.0342592	decreased
2	49920000	50660000	0.280715	0.285668	0.279474	0.288089	0.275543	0.265582	0.916325	static	0.1825	static
2	50700000	51140000	0.253714	0.249828	0.242425	0.254797	0.252354	0.24536	0.674185	static	0.975506	static
2	51160000	51760000	0.251221	0.254003	0.246151	0.259659	0.247875	0.249639	0.970003	static	0.6045	static
2	51820000	52140000	0.246161	0.241847	0.234909	0.24524	0.243756	0.242571	0.555448	static	0.612726	static
2	52660000	53260000	0.266625	0.261887	0.27052	0.281903	0.264322	0.262596	0.192038	static	0.157119	static
2	53260000	54080000	0.293824	0.290991	0.309806	0.307091	0.28405	0.278338	0.0146337	increased	0.0131975	decreased
2	54120000	54380000	0.228554	0.223541	0.223318	0.221077	0.224941	0.21974	0.295913	static	0.964406	static
2	54420000	55040000	0.256003	0.253662	0.251209	0.25242	0.247522	0.244929	0.149181	static	0.0597356	static
2	55180000	55680000	0.255495	0.249717	0.237531	0.238238	0.251465	0.237506	0.0369373	decreased	0.444582	static
2	55700000	56160000	0.275943	0.267904	0.256008	0.25341	0.26606	0.257165	0.0552607	static	0.27471	static
2	56240000	56480000	0.226868	0.218968	0.21176	0.219307	0.225272	0.220834	0.309028	static	0.227966	static
2	56500000	56720000	0.214328	0.213872	0.197452	0.201102	0.222125	0.218719	0.0150475	decreased	0.0136512	increased
2	56760000	57720000	0.281534	0.277107	0.287234	0.284879	0.272376	0.265073	0.115094	static	0.0456694	decreased
2	57860000	58900000	0.290859	0.294657	0.280187	0.29221	0.292305	0.2788	0.407382	static	0.949567	static
2	58900000	59480000	0.268295	0.261936	0.248547	0.25573	0.272835	0.253418	0.113791	static	0.399705	static
2	59640000	60240000	0.273794	0.281383	0.245023	0.264749	0.273053	0.260696	0.164732	static	0.411252	static
2	60360000	60680000	0.246784	0.239032	0.219697	0.228413	0.264471	0.250178	0.0838432	static	0.0578598	static
2	60700000	61280000	0.284058	0.27504	0.25172	0.275743	0.303059	0.286077	0.342875	static	0.171001	static
2	61340000	61520000	0.237412	0.235266	0.212882	0.229184	0.245225	0.228349	0.203684	static	0.311422	static
2	61520000	62220000	0.282787	0.273311	0.237635	0.252825	0.288547	0.276962	0.0670042	static	0.0591075	static
2	62240000	62540000	0.212693	0.216333	0.199901	0.209702	0.21476	0.213828	0.204306	static	0.193603	static
2	62580000	62940000	0.237821	0.244949	0.211945	0.228453	0.23849	0.24066	0.14255	static	0.145392	static
2	62960000	63140000	0.213546	0.214996	0.194011	0.207878	0.213233	0.21287	0.196087	static	0.223003	static
2	63260000	64300000	0.265746	0.269397	0.262364	0.263844	0.265415	0.264977	0.151404	static	0.113328	static
2	64320000	64600000	0.223308	0.22488	0.201464	0.204048	0.216858	0.213299	0.0049871	decreased	0.0304039	increased
2	64640000	64900000	0.241506	0.236593	0.206319	0.219053	0.24403	0.241747	0.0609507	static	0.0429414	increased
2	64940000	65520000	0.2557	0.259763	0.242625	0.259706	0.249725	0.25031	0.532506	static	0.905389	static
2	65540000	65920000	0.246906	0.250362	0.225103	0.238681	0.240968	0.235513	0.139404	static	0.477046	static
2	66080000	66260000	0.220307	0.216566	0.193297	0.20389	0.237915	0.22873	0.0716363	static	0.0384175	increased
2	66380000	66560000	0.203017	0.203952	0.192424	0.193141	0.213356	0.20978	0.00301687	decreased	0.00929193	increased
2	66580000	66920000	0.222686	0.229913	0.206069	0.217468	0.218381	0.22357	0.164166	static	0.279307	static
2	66940000	67540000	0.240405	0.240991	0.235612	0.24478	0.254237	0.246369	0.922943	static	0.236274	static
2	67580000	67760000	0.201737	0.199839	0.191822	0.206139	0.222061	0.210234	0.825689	static	0.205714	static
2	67800000	68200000	0.233164	0.229387	0.219543	0.221853	0.251868	0.243006	0.0411238	decreased	0.0280961	increased
2	68320000	68560000	0.212982	0.215604	0.205323	0.217485	0.209262	0.210647	0.688023	static	0.834885	static
2	68600000	68980000	0.217074	0.218856	0.227831	0.225702	0.221846	0.220958	0.023988	increased	0.0432546	decreased
2	69000000	69160000	0.20765	0.211856	0.215946	0.214531	0.21325	0.204756	0.131948	static	0.284518	static
2	69240000	69940000	0.248188	0.244399	0.271906	0.256679	0.25179	0.247816	0.148745	static	0.20689	static
2	70240000	71180000	0.263574	0.260775	0.278002	0.261739	0.254556	0.246061	0.449455	static	0.166639	static
2	71200000	72280000	0.27413	0.264568	0.314005	0.275514	0.269633	0.260014	0.328539	static	0.270329	static
2	72280000	73320000	0.286101	0.292979	0.284575	0.273467	0.285375	0.269877	0.248649	static	0.897052	static
2	73360000	74080000	0.250471	0.251496	0.262388	0.248554	0.241108	0.233993	0.584015	static	0.147751	static
2	74100000	74960000	0.267515	0.270118	0.28247	0.277636	0.255368	0.25006	0.0548323	static	0.0168066	decreased
2	74980000	75660000	0.245148	0.250996	0.241961	0.252896	0.239819	0.243781	0.92683	static	0.435215	static
2	75680000	76100000	0.219636	0.226213	0.212619	0.217686	0.227134	0.220827	0.202069	static	0.160828	static
2	76120000	76320000	0.203347	0.213652	0.194558	0.198461	0.209295	0.205671	0.161504	static	0.0541527	static
2	76420000	76620000	0.206552	0.204295	0.200959	0.195012	0.211426	0.207155	0.144274	static	0.0908003	static
2	76660000	77100000	0.238406	0.229588	0.250493	0.227136	0.227289	0.219181	0.736729	static	0.334685	static
2	77120000	77660000	0.233115	0.2338	0.249749	0.237088	0.228055	0.226274	0.256752	static	0.126092	static
2	77680000	78300000	0.251005	0.255118	0.252053	0.247082	0.244945	0.240214	0.391933	static	0.178588	static
2	78320000	79200000	0.267571	0.272113	0.273797	0.281467	0.260927	0.260328	0.222617	static	0.0475538	decreased
2	79220000	79740000	0.259798	0.25591	0.268687	0.258139	0.2562	0.255374	0.426874	static	0.286127	static
2	79940000	80580000	0.242949	0.245079	0.245562	0.246657	0.238224	0.234483	0.222224	static	0.0376815	decreased
2	80620000	80740000	0.177519	0.178416	0.172614	0.182935	0.18349	0.187081	0.973668	static	0.302974	static
2	80840000	81160000	0.211896	0.210957	0.209838	0.211901	0.210132	0.212681	0.671892	static	0.774473	static
2	81280000	83040000	0.293029	0.295489	0.330752	0.297022	0.282971	0.279216	0.365554	static	0.192997	static
2	83060000	83520000	0.216795	0.221527	0.224465	0.217183	0.216248	0.219129	0.738681	static	0.507293	static
2	83560000	83740000	0.174884	0.19638	0.191501	0.200532	0.184128	0.192279	0.46704	static	0.32766	static
2	83760000	84260000	0.229463	0.233574	0.231534	0.237663	0.226128	0.228258	0.491656	static	0.149908	static
2	84300000	84680000	0.21209	0.214425	0.216962	0.219697	0.208033	0.209896	0.106064	static	0.029837	decreased
2	84800000	85600000	0.242832	0.246205	0.25439	0.255241	0.236074	0.24076	0.0273735	increased	0.0204436	decreased
2	85940000	86680000	0.240568	0.240008	0.269665	0.23701	0.236477	0.238435	0.508039	static	0.433995	static
2	86680000	87140000	0.23022	0.220357	0.267615	0.224732	0.216189	0.216842	0.442678	static	0.300809	static
2	87140000	87820000	0.241743	0.234993	0.27253	0.232856	0.234875	0.234046	0.550352	static	0.455141	static
2	87840000	88400000	0.238011	0.242432	0.245778	0.243038	0.23298	0.235801	0.24871	static	0.0364293	decreased
2	88420000	88520000	0.177861	0.180272	0.179201	0.17218	0.180904	0.179076	0.459077	static	0.357626	static
2	88560000	88920000	0.215626	0.218817	0.225072	0.22415	0.212058	0.216063	0.046967	increased	0.0359074	decreased
2	89080000	89740000	0.249555	0.245057	0.235041	0.236056	0.251884	0.248594	0.036362	decreased	0.0134585	increased
2	89780000	90100000	0.227321	0.229738	0.201567	0.214138	0.227025	0.230275	0.0839314	static	0.0851711	static
2	90280000	90640000	0.225462	0.227589	0.216199	0.222225	0.225773	0.221493	0.149267	static	0.354156	static
2	90680000	90860000	0.217554	0.21783	0.195075	0.201856	0.214539	0.209988	0.0297697	decreased	0.0775325	static
2	90920000	91820000	0.273235	0.281308	0.266848	0.277262	0.260401	0.257153	0.51143	static	0.135323	static
2	91980000	92560000	0.243069	0.239647	0.263563	0.249573	0.231627	0.233015	0.169043	static	0.0747367	static
2	92580000	93480000	0.265943	0.255801	0.29107	0.264349	0.253665	0.249292	0.359906	static	0.192278	static
2	93640000	94220000	0.240244	0.236907	0.257933	0.239242	0.230859	0.22623	0.402177	static	0.172806	static
2	94240000	94840000	0.247772	0.242784	0.260984	0.242358	0.23805	0.231704	0.5755	static	0.229965	static
2	94860000	95560000	0.258831	0.253589	0.276014	0.26099	0.245085	0.236219	0.262371	static	0.0856753	static
2	95600000	96240000	0.253156	0.253335	0.269451	0.257848	0.242924	0.236822	0.21481	static	0.0683031	static
2	96260000	96560000	0.289468	0.251123	0.258194	0.256455	0.233261	0.248524	0.568818	static	0.165802	static
2	96600000	96960000	0.236524	0.234177	0.227563	0.235819	0.23617	0.233979	0.483682	static	0.511289	static
2	97020000	97500000	0.228365	0.2254	0.224883	0.230042	0.248734	0.241156	0.863451	static	0.0623711	static
2	97520000	98060000	0.244589	0.243954	0.238564	0.24404	0.259291	0.245932	0.394035	static	0.257695	static
2	98060000	98520000	0.239791	0.242228	0.226953	0.241665	0.253646	0.247355	0.463673	static	0.180285	static
2	98680000	98880000	0.217038	0.220442	0.194464	0.203335	0.21638	0.214924	0.0528387	static	0.0650465	static
2	98900000	99540000	0.262256	0.263804	0.247589	0.26188	0.254639	0.248414	0.36772	static	0.720586	static
2	99600000	100300000	0.249674	0.256081	0.249975	0.258034	0.238472	0.239955	0.847	static	0.0688871	static
2	100360000	101120000	0.248539	0.251822	0.243414	0.242256	0.240993	0.243413	0.0518057	static	0.684037	static
2	101180000	101840000	0.250404	0.252404	0.27264	0.273639	0.24511	0.249488	0.00263513	increased	0.007464	decreased
2	101860000	102180000	0.230782	0.234214	0.218179	0.224207	0.220653	0.224829	0.0826372	static	0.713949	static
2	102200000	102420000	0.215162	0.211276	0.208552	0.216254	0.233511	0.223427	0.867386	static	0.12693	static
2	102500000	102860000	0.247753	0.248049	0.231258	0.240785	0.255738	0.25211	0.130221	static	0.0723717	static
2	102860000	103040000	0.219102	0.219174	0.199876	0.213047	0.225304	0.223352	0.194112	static	0.115313	static
2	103440000	104160000	0.250548	0.253273	0.261854	0.266593	0.247279	0.253283	0.0459136	increased	0.0676981	static
2	104180000	104500000	0.220378	0.224148	0.217369	0.232872	0.214512	0.218923	0.754463	static	0.406543	static
2	104580000	105880000	0.288333	0.294529	0.31329	0.31323	0.275322	0.275779	0.0195517	increased	3.73586e-05	decreased
2	105920000	106320000	0.225182	0.224759	0.244983	0.23747	0.222007	0.221844	0.049612	increased	0.03587	decreased
2	106360000	106560000	0.210279	0.21297	0.209408	0.208274	0.206502	0.209323	0.196918	static	0.603523	static
2	106580000	106880000	0.217721	0.217485	0.232544	0.223113	0.212478	0.215391	0.162483	static	0.106413	static
2	106880000	107460000	0.236522	0.242015	0.249091	0.254419	0.228812	0.238112	0.0824451	static	0.0761489	static
2	107500000	107980000	0.246826	0.246622	0.24025	0.248484	0.262564	0.262174	0.624833	static	0.0486224	increased
2	108060000	108440000	0.241937	0.246596	0.235233	0.244434	0.240943	0.244625	0.480541	static	0.611913	static
2	108480000	109520000	0.283971	0.281949	0.297589	0.291504	0.265437	0.266606	0.0687514	static	0.0115911	decreased
2	109580000	109760000	0.2122	0.20397	0.2166	0.201366	0.200849	0.199322	0.926899	static	0.36507	static
2	110020000	110360000	0.216171	0.220764	0.223936	0.226888	0.218347	0.226104	0.125969	static	0.522864	static
2	110400000	111020000	0.241388	0.245975	0.243016	0.250896	0.233969	0.238997	0.54711	static	0.154308	static
2	111100000	111200000	0.187751	0.191922	0.176525	0.186168	0.186564	0.189788	0.247435	static	0.311267	static
2	111220000	111580000	0.222066	0.227833	0.212293	0.219478	0.214688	0.219851	0.187966	static	0.783958	static
2	111620000	112100000	0.246121	0.251103	0.236102	0.252723	0.238494	0.242146	0.676169	static	0.678021	static
2	112120000	112780000	0.252896	0.256968	0.258118	0.261902	0.250624	0.251302	0.209216	static	0.0422866	decreased
2	112840000	113320000	0.2364	0.242039	0.242459	0.247326	0.229007	0.236951	0.267131	static	0.124873	static
2	113380000	113840000	0.242703	0.247881	0.249476	0.24542	0.23369	0.234369	0.579407	static	0.0226836	decreased
2	113900000	114340000	0.234003	0.241394	0.247923	0.246854	0.231257	0.23461	0.121907	static	0.0145002	decreased
2	114360000	114820000	0.240034	0.243264	0.251891	0.253699	0.236261	0.240929	0.0264817	increased	0.0296967	decreased
2	114900000	115080000	0.217697	0.215076	0.213771	0.219937	0.210431	0.220745	0.90181	static	0.852678	static
2	115340000	115540000	0.226371	0.231404	0.214437	0.220486	0.218152	0.218731	0.100953	static	0.777664	static
2	115560000	115880000	0.231929	0.234469	0.231166	0.237616	0.227766	0.223431	0.763741	static	0.151998	static
2	115900000	116360000	0.23927	0.245897	0.242452	0.254583	0.240869	0.235769	0.481048	static	0.261264	static
2	116460000	116760000	0.234762	0.236126	0.226022	0.230952	0.231294	0.232806	0.112735	static	0.301047	static
2	116780000	117200000	0.232572	0.240759	0.240415	0.243896	0.231809	0.234587	0.342481	static	0.0566026	static
2	117340000	117640000	0.217311	0.21908	0.221574	0.23191	0.215403	0.218009	0.244635	static	0.200388	static
2	117700000	117940000	0.206259	0.209119	0.203189	0.210482	0.211373	0.214655	0.847723	static	0.262326	static
2	118040000	118220000	0.207778	0.20815	0.205	0.215765	0.201342	0.205753	0.697367	static	0.360954	static
2	118260000	118640000	0.212454	0.208212	0.227215	0.217746	0.217835	0.213253	0.144006	static	0.317979	static
2	118720000	120200000	0.30257	0.301595	0.352531	0.321994	0.299356	0.297086	0.147858	static	0.125493	static
2	120280000	120660000	0.223273	0.226404	0.240828	0.246398	0.225752	0.221435	0.027767	increased	0.0296135	decreased
2	120680000	120840000	0.199975	0.203022	0.192138	0.203891	0.194031	0.201072	0.623936	static	0.95225	static
2	120880000	121380000	0.238891	0.240778	0.227773	0.246491	0.236618	0.235548	0.8009	static	0.921129	static
2	121440000	122360000	0.281809	0.280856	0.304512	0.298579	0.27521	0.265985	0.0213882	increased	0.0299965	decreased
2	122380000	122620000	0.207942	0.208911	0.213111	0.210603	0.20632	0.205484	0.125332	static	0.0459	decreased
2	122740000	122940000	0.207939	0.204378	0.20635	0.208838	0.216873	0.212535	0.576698	static	0.10462	static
2	123120000	124180000	0.294775	0.290834	0.315093	0.307315	0.292453	0.284569	0.0518187	static	0.0546978	static
2	124200000	124520000	0.222882	0.219026	0.225808	0.221321	0.225909	0.221765	0.470646	static	0.937078	static
2	124780000	125740000	0.307097	0.311882	0.299513	0.315045	0.296142	0.288927	0.811097	static	0.227228	static
2	125820000	125980000	0.226375	0.229598	0.220473	0.235256	0.248686	0.240194	0.988581	static	0.191256	static
2	126060000	126360000	0.257283	0.252505	0.229034	0.243055	0.26049	0.250299	0.125885	static	0.155214	static
2	126400000	126720000	0.242363	0.241495	0.236535	0.24515	0.249313	0.243693	0.825235	static	0.385774	static
2	126720000	127200000	0.2769	0.271562	0.251413	0.26496	0.278827	0.276449	0.158381	static	0.105568	static
2	127220000	127380000	0.222882	0.212809	0.196247	0.195762	0.229271	0.221174	0.049387	decreased	0.018729	increased
2	127400000	128280000	0.300052	0.29174	0.279517	0.29153	0.306729	0.287377	0.291437	static	0.417939	static
2	128320000	128480000	0.253399	0.248414	0.226933	0.245193	0.250283	0.241323	0.257313	static	0.439259	static
2	128660000	129040000	0.286719	0.279802	0.271252	0.289313	0.280586	0.27198	0.787206	static	0.727984	static
2	129340000	129860000	0.270291	0.277113	0.279645	0.282767	0.253183	0.249391	0.183437	static	0.00667116	decreased
2	129980000	130500000	0.278122	0.277586	0.276549	0.276526	0.262777	0.253768	0.0392081	decreased	0.0557852	static
2	130600000	131220000	0.591159	0.488938	0.54427	0.497156	0.53918	0.504078	0.763926	static	0.977961	static
2	131260000	131620000	0.252774	0.248854	0.253775	0.254526	0.244365	0.242429	0.236522	static	0.00919624	decreased
2	131640000	132040000	0.258451	0.252319	0.254596	0.251259	0.243596	0.235466	0.554441	static	0.0928513	static
2	132080000	132420000	0.234038	0.237758	0.234749	0.235146	0.228719	0.227876	0.661996	static	0.00487242	decreased
2	132540000	134240000	0.31914	0.309238	0.354203	0.310753	0.31086	0.29895	0.498035	static	0.345567	static
2	134260000	134760000	0.263271	0.245941	0.288812	0.243097	0.249906	0.240149	0.688107	static	0.465071	static
2	134800000	135740000	0.280378	0.277215	0.287074	0.275852	0.283577	0.281296	0.692255	static	0.880623	static
2	135760000	136240000	0.268258	0.258213	0.241903	0.258518	0.261939	0.261237	0.311732	static	0.30465	static
2	136260000	136380000	0.201059	0.201162	0.194252	0.202384	0.210864	0.202995	0.563211	static	0.26744	static
2	136520000	136660000	0.216614	0.207688	0.201175	0.209582	0.231234	0.215509	0.384441	static	0.181061	static
2	136680000	136980000	0.246177	0.240494	0.226058	0.227981	0.251097	0.23957	0.0321854	decreased	0.0884856	static
2	137000000	137920000	0.306261	0.295676	0.29227	0.300571	0.316999	0.303889	0.568617	static	0.212428	static
2	138160000	138460000	0.262426	0.25629	0.243984	0.25469	0.259474	0.253418	0.245832	static	0.367155	static
2	138520000	138680000	0.254589	0.248884	0.22794	0.243341	0.239357	0.240746	0.189039	static	0.625853	static
2	138700000	138940000	0.252668	0.249119	0.228161	0.246447	0.250978	0.25043	0.281929	static	0.280551	static
2	138940000	139360000	0.273219	0.271595	0.259448	0.284195	0.266691	0.264279	0.966618	static	0.660954	static
2	139380000	139720000	0.247219	0.245831	0.238527	0.246963	0.24838	0.249048	0.469916	static	0.293786	static
2	139740000	140460000	0.308244	0.304889	0.290474	0.297836	0.300356	0.297619	0.091831	static	0.343587	static
2	140620000	140840000	0.241371	0.234513	0.232127	0.237503	0.243065	0.243076	0.547419	static	0.0916597	static
2	140860000	141340000	0.270986	0.263936	0.273541	0.263159	0.259833	0.256946	0.900279	static	0.20574	static
2	141420000	141700000	0.244119	0.243018	0.239387	0.240603	0.233089	0.234367	0.0488514	decreased	0.0192293	decreased
2	141720000	142080000	0.257298	0.254106	0.243603	0.243014	0.259319	0.254993	0.0167206	decreased	0.0239565	increased
2	142080000	142640000	0.298107	0.29948	0.284318	0.288798	0.275842	0.271035	0.0347626	decreased	0.0573777	static
2	142700000	144260000	0.358208	0.353088	0.391519	0.355235	0.348168	0.342344	0.4353	static	0.265547	static
2	144640000	145640000	0.312791	0.315013	0.328036	0.308284	0.306047	0.307638	0.710042	static	0.371649	static
2	145700000	146000000	0.286971	0.270017	0.249886	0.25079	0.270239	0.256923	0.0801294	static	0.185646	static
2	146020000	146320000	0.25317	0.236116	0.234597	0.230479	0.25563	0.254872	0.301605	static	0.00838851	increased
2	146340000	148460000	0.372665	0.370225	0.397189	0.372289	0.369033	0.366188	0.399275	static	0.30503	static
2	148480000	149100000	0.33939	0.318904	0.329737	0.289586	0.33378	0.326767	0.478411	static	0.418287	static
2	149200000	149682049	0.503736	0.415998	0.4429	0.415151	0.444992	0.439456	0.571688	static	0.449334	static
3	0	760000	0.362884	0.35163	0.367912	0.32356	0.362813	0.340766	0.66456	static	0.829686	static
3	780000	1980000	0.415445	0.408385	0.39514	0.399153	0.398929	0.391003	0.0679679	static	0.672095	static
3	2000000	2460000	0.332731	0.317683	0.324748	0.31113	0.312953	0.304896	0.548183	static	0.372609	static
3	2480000	3040000	0.356036	0.34482	0.330197	0.317632	0.328678	0.323484	0.0877968	static	0.780148	static
3	3480000	3920000	0.316489	0.295083	0.302635	0.274289	0.30393	0.304061	0.432226	static	0.387446	static
3	3920000	4200000	0.309842	0.283886	0.262909	0.260365	0.297357	0.290189	0.114062	static	0.0137192	increased
3	4220000	4460000	0.36588	0.313935	0.302078	0.27068	0.315388	0.311775	0.219818	static	0.227325	static
3	4600000	5780000	0.389542	0.37004	0.405801	0.361256	0.382648	0.374491	0.891947	static	0.846969	static
3	6320000	7440000	0.373498	0.370383	0.406504	0.373269	0.361832	0.35287	0.39477	static	0.199278	static
3	7460000	8280000	0.33073	0.332215	0.341755	0.326222	0.31886	0.31907	0.777677	static	0.19275	static
3	8360000	8760000	0.293913	0.275786	0.267207	0.269151	0.284003	0.279409	0.208948	static	0.0323607	increased
3	8780000	9240000	0.299566	0.294524	0.292312	0.290201	0.291509	0.289583	0.168391	static	0.668281	static
3	9260000	10120000	0.327696	0.312962	0.292027	0.296498	0.32247	0.309452	0.077255	static	0.0875825	static
3	10380000	10520000	0.277407	0.253617	0.237794	0.232612	0.280855	0.263648	0.130483	static	0.0540891	static
3	10740000	11880000	0.355736	0.351592	0.354284	0.343268	0.363173	0.353349	0.493544	static	0.327474	static
3	11980000	12320000	0.274293	0.268803	0.273006	0.26021	0.272327	0.268727	0.551555	static	0.615171	static
3	12360000	12700000	0.272945	0.262139	0.263224	0.245882	0.258797	0.257182	0.331457	static	0.73128	static
3	12700000	13260000	0.289863	0.287558	0.283108	0.285668	0.275166	0.276318	0.12881	static	0.0253531	decreased
3	13320000	13740000	0.278874	0.268272	0.275941	0.274162	0.270281	0.269098	0.809069	static	0.0374961	decreased
3	13760000	13920000	0.233105	0.220966	0.218143	0.216662	0.224147	0.222759	0.25583	static	0.0269926	increased
3	14120000	14360000	0.252708	0.244871	0.243054	0.243722	0.243621	0.240929	0.303269	static	0.506528	static
3	14380000	14740000	0.273893	0.273794	0.25992	0.265546	0.262141	0.259512	0.0585432	static	0.601739	static
3	14760000	15440000	0.301465	0.297898	0.289985	0.29806	0.294216	0.293386	0.328325	static	0.96149	static
3	15480000	16100000	0.312016	0.302509	0.287026	0.290066	0.3094	0.30909	0.0643168	static	0.00540389	increased
3	16140000	16580000	0.320105	0.305163	0.295698	0.300198	0.316546	0.309204	0.200506	static	0.0740701	static
3	16600000	16980000	0.308624	0.296074	0.283296	0.285322	0.322467	0.304955	0.104965	static	0.0793315	static
3	17260000	17660000	0.29223	0.276857	0.269828	0.279702	0.318328	0.304164	0.396479	static	0.0516933	static
3	17680000	18100000	0.288127	0.27666	0.26751	0.275278	0.302673	0.29254	0.253151	static	0.0545077	static
3	18160000	18920000	0.311358	0.302852	0.296318	0.311654	0.334089	0.325514	0.756101	static	0.0989196	static
3	18960000	19540000	0.283646	0.286963	0.276784	0.285285	0.275172	0.27611	0.448127	static	0.33439	static
3	19600000	20820000	0.321078	0.317919	0.31871	0.325262	0.310795	0.304928	0.564563	static	0.0847834	static
3	20860000	21120000	0.241219	0.245443	0.237696	0.250933	0.235536	0.234993	0.900392	static	0.305174	static
3	21140000	21280000	0.219751	0.221191	0.215823	0.221111	0.211526	0.218266	0.540718	static	0.49216	static
3	21340000	21820000	0.274437	0.278782	0.268454	0.293083	0.264051	0.269942	0.771069	static	0.390359	static
3	22020000	22260000	0.240727	0.24254	0.22553	0.23534	0.240728	0.24397	0.153884	static	0.147514	static
3	22400000	22960000	0.269583	0.270593	0.275434	0.274875	0.263026	0.265566	0.01274	increased	0.014043	decreased
3	22960000	23140000	0.234894	0.227857	0.224699	0.228601	0.232856	0.230961	0.361048	static	0.136202	static
3	23160000	23600000	0.263356	0.266761	0.269064	0.284358	0.278407	0.269517	0.275275	static	0.785371	static
3	23620000	24200000	0.274805	0.269787	0.274702	0.284434	0.28339	0.271928	0.315427	static	0.823274	static
3	24240000	25260000	0.330914	0.326388	0.314834	0.324651	0.362617	0.345743	0.241057	static	0.071789	static
3	25460000	25980000	0.25697	0.251024	0.259376	0.25469	0.257192	0.25522	0.506619	static	0.775771	static
3	26000000	26300000	0.242279	0.236883	0.246533	0.23614	0.235869	0.234434	0.792634	static	0.359626	static
3	26320000	26900000	0.256214	0.245746	0.247014	0.259607	0.273566	0.270142	0.802734	static	0.104719	static
3	27060000	27460000	0.247795	0.236918	0.227986	0.249042	0.266904	0.265141	0.776482	static	0.121246	static
3	27480000	27820000	0.261826	0.250353	0.247677	0.257604	0.281319	0.282314	0.693945	static	0.0280104	increased
3	27920000	28800000	0.289845	0.294726	0.297912	0.309516	0.286377	0.288387	0.211082	static	0.109122	static
3	28820000	29200000	0.24765	0.246816	0.24467	0.252127	0.247825	0.242754	0.785474	static	0.561719	static
3	29200000	29620000	0.255691	0.252848	0.262132	0.258532	0.254994	0.25494	0.118235	static	0.0965461	static
3	29640000	30320000	0.283527	0.279536	0.275231	0.291659	0.282445	0.282845	0.841941	static	0.931328	static
3	30420000	30960000	0.314964	0.290403	0.295534	0.312078	0.318234	0.315151	0.946471	static	0.265323	static
3	31140000	31740000	0.288739	0.277185	0.278276	0.28101	0.311528	0.289143	0.632365	static	0.207921	static
3	31800000	32120000	0.243429	0.23863	0.235863	0.242936	0.267179	0.259551	0.739602	static	0.0440212	increased
3	32140000	32380000	0.231451	0.224479	0.224256	0.226028	0.243763	0.239079	0.5147	static	0.0228437	increased
3	32400000	33240000	0.289681	0.291898	0.293894	0.299068	0.279321	0.275289	0.180513	static	0.0280294	decreased
3	33260000	33660000	0.244494	0.249746	0.257419	0.259134	0.24419	0.244759	0.0561912	static	0.00425768	decreased
3	33780000	34040000	0.229788	0.232534	0.229739	0.235899	0.23141	0.230837	0.671641	static	0.638687	static
3	34060000	34820000	0.281601	0.288002	0.284592	0.296846	0.282793	0.281962	0.48215	static	0.307288	static
3	34880000	35300000	0.253983	0.253662	0.251421	0.25857	0.245714	0.246592	0.774232	static	0.133466	static
3	35420000	35780000	0.232956	0.234855	0.239733	0.245658	0.233574	0.232402	0.105752	static	0.0846699	static
3	36000000	36420000	0.23439	0.229369	0.236528	0.231066	0.238325	0.234863	0.65671	static	0.478199	static
3	36500000	37380000	0.294891	0.291867	0.311698	0.308153	0.288251	0.28181	0.0192496	increased	0.0211119	decreased
3	37400000	37800000	0.240164	0.234525	0.254659	0.244104	0.244073	0.236022	0.181921	static	0.294871	static
3	37940000	38100000	0.20927	0.209584	0.201863	0.216646	0.228646	0.224223	0.983538	static	0.155849	static
3	38180000	38600000	0.272708	0.25806	0.249739	0.263956	0.280699	0.277185	0.49092	static	0.0945136	static
3	38660000	38880000	0.225286	0.231162	0.219965	0.238711	0.23893	0.236256	0.920056	static	0.475196	static
3	38940000	39220000	0.238451	0.241151	0.236883	0.247661	0.25111	0.247	0.700003	static	0.360644	static
3	39240000	39740000	0.272841	0.267789	0.268579	0.285364	0.277895	0.272139	0.526889	static	0.846091	static
3	39760000	40080000	0.244576	0.237006	0.229563	0.243058	0.259248	0.258059	0.621021	static	0.0809089	static
3	40180000	40560000	0.252143	0.249442	0.242423	0.256557	0.255806	0.253879	0.872982	static	0.531222	static
3	40780000	41200000	0.250156	0.251201	0.240517	0.263472	0.256339	0.25685	0.919293	static	0.727392	static
3	41240000	41580000	0.235184	0.228007	0.227246	0.237857	0.234191	0.231751	0.89505	static	0.945594	static
3	41620000	41940000	0.270805	0.23123	0.260155	0.281773	0.229923	0.229744	0.46966	static	0.0626435	static
3	42160000	42540000	0.239572	0.237991	0.232596	0.253037	0.240724	0.241888	0.731898	static	0.896247	static
3	42680000	42940000	0.222686	0.225922	0.223325	0.241859	0.228145	0.22673	0.471216	static	0.634863	static
3	43160000	43440000	0.222332	0.221913	0.221356	0.225949	0.221281	0.220779	0.575181	static	0.373999	static
3	43460000	45200000	0.325721	0.333605	0.336631	0.35446	0.319997	0.316682	0.24477	static	0.0954419	static
3	45240000	45480000	0.222133	0.231406	0.231505	0.243311	0.221734	0.223647	0.292118	static	0.132944	static
3	45740000	45980000	0.232806	0.24736	0.238408	0.265935	0.237347	0.242061	0.518754	static	0.466172	static
3	46020000	46640000	0.267363	0.277475	0.261571	0.269439	0.2542	0.250552	0.393353	static	0.0939689	static
3	46720000	47060000	0.249938	0.258309	0.254423	0.263529	0.235089	0.237485	0.514877	static	0.0404613	decreased
3	47100000	47260000	0.219803	0.220147	0.215671	0.224419	0.207024	0.209165	0.988726	static	0.117494	static
3	47300000	47860000	0.270558	0.277468	0.274084	0.284536	0.259755	0.258189	0.486906	static	0.0613634	static
3	47900000	48240000	0.24165	0.237103	0.231799	0.241073	0.252384	0.249986	0.626503	static	0.091246	static
3	48340000	48540000	0.214528	0.216005	0.207153	0.22698	0.218227	0.22254	0.873007	static	0.774739	static
3	48560000	48740000	0.22145	0.2215	0.210425	0.215085	0.22937	0.220736	0.0645472	static	0.129028	static
3	48740000	48960000	0.220264	0.21976	0.211068	0.219793	0.238657	0.228978	0.404446	static	0.105968	static
3	48980000	49440000	0.256452	0.249616	0.252958	0.251388	0.263398	0.250456	0.828997	static	0.541654	static
3	49780000	50140000	0.24527	0.246375	0.243497	0.242344	0.233466	0.231936	0.0680477	static	0.00866711	decreased
3	50160000	50380000	0.220691	0.226574	0.217013	0.229428	0.222106	0.220126	0.957681	static	0.769625	static
3	50460000	50700000	0.218222	0.224839	0.216952	0.225356	0.220866	0.221974	0.950242	static	0.955628	static
3	50720000	51600000	0.296259	0.299272	0.279377	0.297482	0.279456	0.277442	0.416063	static	0.38754	static
3	51640000	51940000	0.244482	0.247529	0.23878	0.252478	0.265991	0.259172	0.962097	static	0.157067	static
3	51960000	52320000	0.24217	0.242731	0.234668	0.254448	0.251401	0.248993	0.851052	static	0.628431	static
3	52380000	52920000	0.260438	0.265067	0.257198	0.276467	0.262285	0.261633	0.720421	static	0.663367	static
3	52960000	53300000	0.237292	0.233845	0.235585	0.241625	0.239882	0.229954	0.474629	static	0.590672	static
3	53300000	54100000	0.304882	0.310651	0.303085	0.318595	0.289194	0.286661	0.745963	static	0.100233	static
3	54120000	54600000	0.243735	0.24462	0.233608	0.246842	0.244935	0.24723	0.611663	static	0.475057	static
3	54640000	55020000	0.248823	0.247322	0.227736	0.247218	0.248973	0.253398	0.391466	static	0.303591	static
3	55040000	55260000	0.225754	0.225307	0.215229	0.221363	0.223759	0.228695	0.142917	static	0.18152	static
3	55320000	55660000	0.256351	0.256967	0.244738	0.255706	0.260424	0.251597	0.361922	static	0.497325	static
3	55760000	55860000	0.190491	0.198771	0.188971	0.194932	0.205559	0.200006	0.651855	static	0.117125	static
3	55900000	56360000	0.270398	0.276421	0.245786	0.262706	0.28202	0.275138	0.16643	static	0.116717	static
3	56480000	56860000	0.249012	0.248567	0.236725	0.248638	0.255044	0.249256	0.413288	static	0.289044	static
3	57060000	57280000	0.216595	0.219118	0.213289	0.227615	0.233336	0.222563	0.755323	static	0.490865	static
3	57300000	57540000	0.219369	0.219361	0.217909	0.226452	0.224663	0.221332	0.577512	static	0.875038	static
3	57680000	58040000	0.240079	0.248345	0.233635	0.246549	0.235366	0.230312	0.644801	static	0.405355	static
3	58100000	58620000	0.256912	0.263297	0.26479	0.268519	0.249163	0.245764	0.218485	static	0.0168461	decreased
3	58640000	59140000	0.25328	0.258374	0.260409	0.270412	0.245597	0.24199	0.229857	static	0.0555008	static
3	59160000	59820000	0.251782	0.260703	0.258118	0.27549	0.25579	0.256682	0.392485	static	0.348287	static
3	59920000	60120000	0.217397	0.225965	0.220038	0.229515	0.20679	0.212763	0.67587	static	0.115732	static
3	60260000	61020000	0.263621	0.26227	0.267643	0.269323	0.254528	0.253854	0.0358672	increased	0.00398713	decreased
3	61060000	61260000	0.213171	0.216273	0.211602	0.21345	0.205121	0.20513	0.347958	static	0.0152256	decreased
3	61420000	61860000	0.25151	0.256631	0.251844	0.264136	0.241604	0.242069	0.615686	static	0.119522	static
3	61900000	62980000	0.287084	0.293442	0.289094	0.295092	0.270464	0.269593	0.716076	static	0.0183478	decreased
3	63040000	63320000	0.204884	0.211427	0.194995	0.198423	0.200884	0.205531	0.0902506	static	0.153274	static
3	63340000	63640000	0.235534	0.237863	0.221164	0.242812	0.22066	0.225982	0.707401	static	0.518226	static
3	64040000	64820000	0.280569	0.286556	0.287071	0.284538	0.264306	0.258831	0.561631	static	0.0151372	decreased
3	64880000	65780000	0.300785	0.308204	0.3	0.31076	0.2924	0.285671	0.904582	static	0.123437	static
3	65840000	66220000	0.262906	0.260152	0.243603	0.261764	0.271423	0.2637	0.43714	static	0.270626	static
3	66300000	66540000	0.248133	0.248986	0.231409	0.249861	0.253673	0.243957	0.481295	static	0.514921	static
3	66600000	67100000	0.247375	0.245285	0.244407	0.252112	0.252451	0.248491	0.676559	static	0.660401	static
3	67120000	67580000	0.244607	0.238936	0.225005	0.232605	0.25467	0.249437	0.111735	static	0.0371972	increased
3	67620000	67980000	0.2384	0.239383	0.22301	0.235453	0.231176	0.233962	0.261719	static	0.652855	static
3	68060000	68240000	0.200019	0.204822	0.19292	0.197363	0.20375	0.201527	0.156067	static	0.0944812	static
3	68260000	68720000	0.244296	0.247716	0.247943	0.252909	0.247833	0.250668	0.280295	static	0.720792	static
3	68900000	69020000	0.181978	0.189743	0.192121	0.180878	0.185752	0.190312	0.934019	static	0.82415	static
3	69040000	69400000	0.217163	0.221689	0.243074	0.220235	0.217036	0.218514	0.403724	static	0.348972	static
3	69420000	70820000	0.301228	0.303075	0.340999	0.311539	0.287476	0.283507	0.243861	static	0.111145	static
3	70840000	71260000	0.224935	0.226082	0.239901	0.216995	0.217462	0.218419	0.821621	static	0.456083	static
3	71280000	71480000	0.203523	0.202251	0.204482	0.19578	0.199268	0.19861	0.594838	static	0.81037	static
3	71580000	72580000	0.266535	0.274103	0.287786	0.282583	0.264658	0.266044	0.0836213	static	0.0179269	decreased
3	72820000	73240000	0.238614	0.242683	0.259547	0.253239	0.228783	0.229984	0.0523962	static	0.0138375	decreased
3	73320000	75100000	0.324845	0.333886	0.373374	0.351823	0.323676	0.318977	0.104586	static	0.0645623	static
3	75120000	75420000	0.23205	0.228338	0.225612	0.232768	0.235919	0.23436	0.826493	static	0.245689	static
3	75500000	75860000	0.244077	0.242055	0.225393	0.233077	0.250433	0.242867	0.0735276	static	0.0839658	static
3	75900000	76320000	0.244472	0.247165	0.22504	0.239551	0.235325	0.237462	0.208331	static	0.632539	static
3	76320000	76600000	0.231378	0.240743	0.216872	0.226149	0.222456	0.224754	0.157973	static	0.704013	static
3	76600000	76880000	0.222092	0.231789	0.210288	0.227953	0.212408	0.221445	0.518927	static	0.845493	static
3	76920000	77460000	0.246432	0.253119	0.246571	0.25632	0.238328	0.245517	0.804034	static	0.256467	static
3	77520000	77940000	0.240291	0.242046	0.243492	0.247485	0.24137	0.241945	0.186078	static	0.197922	static
3	77980000	78260000	0.240483	0.248453	0.233484	0.233602	0.234005	0.231775	0.111279	static	0.618186	static
3	78320000	79200000	0.298566	0.302468	0.29205	0.2988	0.292381	0.288102	0.321505	static	0.324052	static
3	79300000	79660000	0.24118	0.247137	0.232486	0.237831	0.234751	0.233333	0.153441	static	0.7254	static
3	79680000	80760000	0.290203	0.298785	0.290028	0.295391	0.277273	0.277466	0.757992	static	0.0292609	decreased
3	80780000	81380000	0.262195	0.26009	0.260981	0.267604	0.281903	0.269108	0.460357	static	0.259869	static
3	81540000	81940000	0.231586	0.237556	0.237486	0.240314	0.238768	0.233056	0.320219	static	0.447368	static
3	82120000	82520000	0.228343	0.232632	0.236042	0.234274	0.227709	0.229672	0.181626	static	0.0392627	decreased
3	82540000	82840000	0.216053	0.212877	0.211006	0.221094	0.210766	0.21176	0.792737	static	0.444665	static
3	82900000	83540000	0.24842	0.243701	0.261459	0.238767	0.241253	0.238217	0.75994	static	0.460294	static
3	83560000	85520000	0.327497	0.32942	0.373312	0.346239	0.317188	0.311964	0.147362	static	0.0817783	static
3	85560000	86060000	0.23156	0.227185	0.238756	0.224397	0.225763	0.220295	0.796702	static	0.381682	static
3	86080000	86700000	0.261621	0.260812	0.246774	0.252868	0.248521	0.245234	0.0656614	static	0.484705	static
3	87040000	87180000	0.194988	0.202838	0.193594	0.19096	0.202157	0.19787	0.250161	static	0.0914616	static
3	87200000	87560000	0.227725	0.225234	0.227997	0.220284	0.231553	0.227842	0.622192	static	0.323706	static
3	87600000	88160000	0.253042	0.251975	0.259673	0.249316	0.256472	0.256871	0.739516	static	0.715247	static
3	88180000	88340000	0.215916	0.21301	0.207526	0.205211	0.223235	0.224163	0.0488246	decreased	0.00513524	increased
3	88440000	88700000	0.234363	0.232665	0.225978	0.224093	0.232384	0.228704	0.0216673	decreased	0.116693	static
3	88720000	89140000	0.243473	0.244558	0.253276	0.238445	0.23043	0.228459	0.827212	static	0.159437	static
3	89160000	89640000	0.250474	0.246406	0.276538	0.244635	0.244448	0.240644	0.528896	static	0.378141	static
3	89660000	90780000	0.30483	0.303608	0.336622	0.309065	0.293046	0.286599	0.309406	static	0.144791	static
3	90820000	91000000	0.200993	0.206901	0.205663	0.190523	0.204394	0.203265	0.546096	static	0.528696	static
3	91020000	91380000	0.233494	0.237667	0.259199	0.241327	0.229035	0.232813	0.250707	static	0.168418	static
3	91420000	91840000	0.248566	0.246356	0.243618	0.235749	0.240757	0.240301	0.197366	static	0.850038	static
3	92120000	92840000	0.289793	0.289883	0.301147	0.27954	0.273203	0.267249	0.966921	static	0.214459	static
3	93040000	93760000	0.279071	0.284434	0.287596	0.271253	0.263682	0.263375	0.812038	static	0.191195	static
3	93800000	95000000	0.317795	0.317056	0.347155	0.324787	0.327624	0.324282	0.239298	static	0.469115	static
3	95080000	95920000	0.312507	0.319609	0.316826	0.324887	0.307094	0.307523	0.465986	static	0.0784631	static
3	95940000	96120000	0.228887	0.225898	0.219595	0.222539	0.232881	0.224871	0.0946227	static	0.208762	static
3	96240000	96480000	0.253125	0.242549	0.226202	0.232352	0.256759	0.250714	0.0936123	static	0.0296978	increased
3	96500000	96920000	0.281313	0.27088	0.259594	0.268041	0.27256	0.263168	0.208842	static	0.587357	static
3	96940000	97460000	0.275843	0.272929	0.249008	0.251021	0.272966	0.265136	0.00523676	decreased	0.0422458	increased
3	97480000	98020000	0.288438	0.29243	0.27382	0.271058	0.278359	0.278037	0.0177068	decreased	0.0536321	static
3	98020000	98920000	0.314675	0.31049	0.331358	0.315854	0.294548	0.284513	0.303464	static	0.0662272	static
3	98980000	99600000	0.293449	0.289766	0.294884	0.290738	0.284154	0.279186	0.706655	static	0.0749772	static
3	99640000	100180000	0.316105	0.31349	0.30721	0.311798	0.291271	0.289304	0.182895	static	0.0164589	decreased
3	100200000	100420000	0.235549	0.232023	0.230781	0.226848	0.230268	0.224741	0.200539	static	0.736489	static
3	100460000	101360000	0.301084	0.294945	0.319153	0.297517	0.303507	0.303592	0.455616	static	0.701465	static
3	101400000	101580000	0.236853	0.224156	0.215023	0.215365	0.240952	0.243066	0.13746	static	0.00159053	increased
3	101600000	101900000	0.27907	0.264367	0.240214	0.256058	0.265515	0.258746	0.16084	static	0.24578	static
3	101940000	102300000	0.251164	0.246561	0.259903	0.24302	0.244034	0.242996	0.79444	static	0.446599	static
3	102320000	103520000	0.33088	0.327037	0.365617	0.330158	0.315901	0.312257	0.399716	static	0.198286	static
3	103560000	104000000	0.280817	0.275173	0.258375	0.259223	0.270275	0.267479	0.0213957	decreased	0.0203772	increased
3	104020000	104300000	0.271593	0.257996	0.23882	0.254294	0.278443	0.268002	0.218617	static	0.103787	static
3	104540000	105000000	0.334446	0.296623	0.285974	0.290901	0.329389	0.318302	0.291246	static	0.0281231	increased
3	105020000	105660000	0.345234	0.299899	0.295979	0.299224	0.316938	0.312564	0.386539	static	0.0242945	increased
3	105800000	106040000	0.27731	0.247337	0.226356	0.234514	0.26015	0.257591	0.176465	static	0.0218646	increased
3	106060000	106340000	0.263943	0.248077	0.241407	0.252855	0.259751	0.258457	0.459864	static	0.173229	static
3	106360000	106700000	0.266162	0.250909	0.25373	0.260444	0.256408	0.256138	0.878013	static	0.83117	static
3	106720000	107160000	0.279525	0.256265	0.261962	0.259192	0.261999	0.264729	0.595874	static	0.288167	static
3	107160000	107400000	0.300054	0.2607	0.251461	0.24493	0.246464	0.249871	0.247986	static	0.994716	static
3	107620000	108780000	0.338923	0.339163	0.356645	0.310989	0.32475	0.324289	0.840207	static	0.72327	static
3	108860000	109700000	0.33999	0.326684	0.331118	0.317418	0.328076	0.326562	0.44249	static	0.70126	static
3	109720000	110060000	0.302652	0.276314	0.26801	0.246771	0.280256	0.275955	0.198265	static	0.196042	static
3	110080000	110838418	0.343558	0.322775	0.316155	0.299877	0.325613	0.32127	0.197006	static	0.208544	static
4	0	600000	0.449831	0.388052	0.362994	0.339725	0.440442	0.415812	0.177198	static	0.0454122	increased
4	600000	1100000	0.451412	0.374223	0.368945	0.372488	0.41558	0.394243	0.389633	static	0.0871433	static
4	1160000	1580000	0.400297	0.341871	0.325459	0.32808	0.393224	0.373813	0.268901	static	0.028516	increased
4	1600000	1900000	0.451596	0.361134	0.378176	0.344629	0.408616	0.409554	0.449714	static	0.104747	static
4	1940000	2480000	0.424199	0.367514	0.375536	0.354309	0.401693	0.388178	0.414226	static	0.139814	static
4	2500000	2900000	0.35922	0.329669	0.323684	0.328583	0.356275	0.344916	0.345997	static	0.058394	static
4	3040000	3320000	0.328154	0.298273	0.290088	0.304322	0.31626	0.306282	0.435413	static	0.246979	static
4	3480000	3600000	0.329332	0.279136	0.276776	0.247567	0.286999	0.284012	0.284474	static	0.252926	static
4	3600000	3960000	0.330563	0.294228	0.295763	0.29139	0.323177	0.31397	0.411869	static	0.039145	increased
4	3980000	4280000	0.317594	0.286892	0.283923	0.273603	0.312933	0.304436	0.284155	static	0.0464483	increased
4	4380000	5160000	0.320783	0.302167	0.342058	0.296264	0.315523	0.317527	0.785259	static	0.918948	static
4	5180000	6120000	0.353969	0.342754	0.384706	0.338894	0.351869	0.342645	0.626258	static	0.597167	static
4	6160000	6960000	0.329026	0.312561	0.340549	0.299094	0.324951	0.31633	0.969201	static	0.972649	static
4	7020000	8080000	0.345699	0.3326	0.383107	0.32823	0.352747	0.340287	0.617431	static	0.775863	static
4	8160000	8680000	0.312327	0.304701	0.318143	0.293366	0.297002	0.295313	0.851124	static	0.520437	static
4	8720000	9000000	0.28678	0.276625	0.288759	0.278364	0.27008	0.264428	0.821986	static	0.110265	static
4	9040000	9400000	0.286061	0.279242	0.287206	0.278615	0.2702	0.272168	0.966679	static	0.116967	static
4	9440000	9580000	0.262719	0.251274	0.244926	0.245683	0.25912	0.253735	0.178335	static	0.0548758	static
4	9600000	10480000	0.341712	0.335361	0.340733	0.338195	0.33154	0.32471	0.811657	static	0.0895795	static
4	10500000	10960000	0.288983	0.263611	0.268516	0.265841	0.271156	0.277062	0.548906	static	0.165975	static
4	11300000	12220000	0.333366	0.315916	0.29276	0.311355	0.322854	0.319804	0.21855	static	0.177467	static
4	12320000	12580000	0.290168	0.283562	0.254218	0.279733	0.270402	0.269938	0.27028	static	0.825659	static
4	12600000	12860000	0.283013	0.285452	0.253379	0.262503	0.269152	0.25838	0.0307748	decreased	0.495972	static
4	12960000	13340000	0.296496	0.29422	0.266624	0.286982	0.276596	0.276313	0.211763	static	0.975819	static
4	13380000	13600000	0.268379	0.255804	0.243212	0.261317	0.263586	0.258858	0.466699	static	0.439424	static
4	13620000	14120000	0.304308	0.294105	0.278392	0.293597	0.316418	0.306272	0.285773	static	0.109114	static
4	14160000	14320000	0.259256	0.248371	0.246074	0.251556	0.260678	0.26004	0.498336	static	0.0526746	static
4	14360000	15680000	0.352743	0.360922	0.371322	0.3704	0.344095	0.344287	0.0763326	static	0.000311999	decreased
4	15700000	16400000	0.31155	0.321013	0.33586	0.352974	0.317646	0.316492	0.102545	static	0.0858781	static
4	16780000	17320000	0.306554	0.307993	0.28535	0.317158	0.291176	0.292417	0.741719	static	0.612628	static
4	17400000	17680000	0.27677	0.270654	0.25134	0.264879	0.265697	0.264306	0.170498	static	0.417772	static
4	17720000	18080000	0.302095	0.303296	0.269977	0.291761	0.298587	0.292356	0.183389	static	0.326393	static
4	18080000	18740000	0.321178	0.33143	0.314771	0.333465	0.319312	0.318049	0.856528	static	0.620321	static
4	18740000	18860000	0.314216	0.410818	0.408868	0.433834	0.394825	0.405313	0.35956	static	0.25662	static
4	18880000	19020000	0.000252413	0.000876616	0.000445572	0.000876616	0.000520502	0.000876616	0.822795	static	0.90566	static
4	19040000	19140000	0.000189244	0.000657318	0.000334142	0.000657318	0.000390326	0.000657318	0.822724	static	0.905651	static
4	19160000	20280000	0.332802	0.346679	0.339689	0.363651	0.327695	0.328315	0.479711	static	0.187022	static
4	20320000	20620000	0.241505	0.251052	0.233895	0.245221	0.243454	0.24233	0.459978	static	0.617272	static
4	20640000	20940000	0.287774	0.294117	0.295124	0.305329	0.290448	0.279546	0.262417	static	0.178212	static
4	20960000	21760000	0.292811	0.291426	0.298371	0.309678	0.296258	0.291901	0.171753	static	0.242407	static
4	21800000	22260000	0.255816	0.256001	0.254723	0.25395	0.266892	0.261764	0.0584563	static	0.0612251	static
4	22300000	23140000	0.301612	0.303755	0.309873	0.3055	0.291618	0.283436	0.176297	static	0.0490828	decreased
4	23160000	23420000	0.239651	0.236311	0.245854	0.239977	0.232905	0.232243	0.281732	static	0.0729307	static
4	23440000	23800000	0.241494	0.240445	0.246588	0.237994	0.237712	0.238819	0.789006	static	0.45086	static
4	23940000	24240000	0.233545	0.230694	0.234149	0.226342	0.235144	0.228187	0.696254	static	0.811475	static
4	24280000	24920000	0.267126	0.277138	0.309372	0.299268	0.265445	0.280684	0.0455155	increased	0.0759437	static
4	25000000	25560000	0.255393	0.253174	0.24821	0.243318	0.253633	0.246185	0.0866671	static	0.450457	static
4	25600000	26840000	0.295405	0.296651	0.327878	0.300991	0.295605	0.290727	0.304804	static	0.25983	static
4	26860000	28500000	0.325988	0.331953	0.372255	0.346296	0.324254	0.318699	0.150666	static	0.104363	static
4	28520000	29200000	0.267699	0.270437	0.277159	0.281295	0.261937	0.266657	0.0547583	static	0.0414511	decreased
4	29340000	29600000	0.27341	0.254751	0.239332	0.242529	0.254292	0.253898	0.134297	static	0.0146392	increased
4	29660000	29900000	0.219303	0.217822	0.211089	0.224142	0.232174	0.231643	0.898538	static	0.160134	static
4	29920000	30400000	0.272661	0.264837	0.255799	0.274117	0.270369	0.267517	0.740075	static	0.709129	static
4	30420000	30620000	0.228248	0.235106	0.223347	0.231849	0.232711	0.23486	0.533026	static	0.293667	static
4	30680000	31000000	0.252786	0.244427	0.254656	0.252355	0.246859	0.241675	0.375724	static	0.0827005	static
4	31040000	31360000	0.254554	0.258777	0.23805	0.250371	0.25767	0.254904	0.195963	static	0.195939	static
4	31380000	31740000	0.24616	0.247447	0.235362	0.247729	0.247105	0.245857	0.48677	static	0.510397	static
4	31760000	31960000	0.232538	0.226842	0.216772	0.22293	0.237822	0.231395	0.143581	static	0.0801586	static
4	32040000	32800000	0.293903	0.299802	0.284586	0.298184	0.290323	0.288123	0.537491	static	0.78328	static
4	32860000	33220000	0.265523	0.256033	0.260473	0.256495	0.260706	0.252312	0.699349	static	0.712018	static
4	33240000	33820000	0.287604	0.286577	0.277595	0.288121	0.297302	0.289021	0.50751	static	0.26376	static
4	33840000	34440000	0.27991	0.272891	0.260337	0.266589	0.30918	0.289975	0.110502	static	0.0700676	static
4	34500000	34700000	0.260294	0.2491	0.23478	0.2382	0.270813	0.258404	0.0896371	static	0.0485973	increased
4	34740000	35040000	0.251245	0.250442	0.227916	0.242658	0.258015	0.251747	0.169644	static	0.134248	static
4	35060000	35220000	0.228555	0.222933	0.210336	0.216643	0.232178	0.227551	0.10113	static	0.0525895	static
4	35240000	35660000	0.228856	0.231514	0.230261	0.240815	0.231499	0.233186	0.428975	static	0.61057	static
4	35680000	37080000	0.307577	0.309421	0.351683	0.332258	0.304944	0.304171	0.0754631	static	0.0613521	static
4	37300000	37680000	0.24338	0.249543	0.245027	0.257514	0.23347	0.234939	0.561158	static	0.113123	static
4	37720000	37960000	0.233728	0.237366	0.225795	0.241183	0.229976	0.23152	0.818933	static	0.7569	static
4	38040000	38460000	0.258237	0.261132	0.248003	0.263163	0.253764	0.246768	0.648206	static	0.589348	static
4	38660000	39100000	0.26142	0.26169	0.239486	0.254417	0.251237	0.253858	0.189656	static	0.537203	static
4	39100000	39300000	0.208486	0.209259	0.207189	0.218868	0.209083	0.208319	0.551277	static	0.536624	static
4	39320000	39720000	0.242013	0.234631	0.229777	0.240291	0.253427	0.251079	0.659682	static	0.0854989	static
4	39820000	40460000	0.249422	0.254877	0.270828	0.265075	0.254979	0.253654	0.0575549	static	0.0438119	decreased
4	40460000	40940000	0.243939	0.247811	0.282726	0.259607	0.24223	0.242363	0.163606	static	0.129822	static
4	40960000	42240000	0.296351	0.298569	0.337852	0.312279	0.291236	0.286011	0.164425	static	0.107885	static
4	42280000	43140000	0.274139	0.284193	0.299935	0.306055	0.272231	0.267117	0.0559267	static	0.0140217	decreased
4	43340000	43700000	0.227612	0.229655	0.240468	0.238825	0.228006	0.230298	0.0138743	increased	0.0175771	decreased
4	43720000	44100000	0.266664	0.259919	0.281006	0.274426	0.263322	0.252256	0.092169	static	0.0904226	static
4	44140000	44380000	0.221319	0.220527	0.233529	0.232002	0.217322	0.218174	0.00523387	increased	0.0033725	decreased
4	44400000	44680000	0.226988	0.223255	0.237168	0.24004	0.227625	0.224363	0.0291802	increased	0.0284365	decreased
4	44920000	45480000	0.248428	0.253652	0.243214	0.255311	0.246254	0.254638	0.812587	static	0.886989	static
4	45680000	46340000	0.284378	0.278956	0.266628	0.286666	0.278918	0.279723	0.676386	static	0.814696	static
4	46540000	46820000	0.234298	0.2428	0.234873	0.250588	0.228388	0.239905	0.685786	static	0.471171	static
4	46840000	47020000	0.236444	0.24957	0.234138	0.240402	0.2287	0.22998	0.512817	static	0.131249	static
4	47040000	47840000	0.283498	0.294528	0.286193	0.312879	0.273301	0.276972	0.54188	static	0.211752	static
4	47860000	49180000	0.312844	0.326719	0.312456	0.343025	0.298025	0.30506	0.682098	static	0.236797	static
4	49280000	49500000	0.248383	0.245966	0.219944	0.230809	0.249553	0.254122	0.0594332	static	0.0461938	increased
4	49620000	49880000	0.269118	0.260844	0.220987	0.242936	0.271839	0.26953	0.106408	static	0.0724947	static
4	50000000	50440000	0.262019	0.265533	0.236681	0.254626	0.261264	0.259952	0.185955	static	0.238342	static
4	50460000	50720000	0.246903	0.253941	0.243437	0.256101	0.245413	0.243531	0.936358	static	0.495022	static
4	51000000	51620000	0.287324	0.300587	0.275753	0.304327	0.269756	0.274718	0.826874	static	0.344424	static
4	51780000	52640000	0.285858	0.286951	0.298882	0.314415	0.295051	0.28679	0.121532	static	0.215687	static
4	52660000	53020000	0.253887	0.267005	0.248251	0.269466	0.256006	0.250559	0.91035	static	0.661285	static
4	53040000	53560000	0.268207	0.27193	0.259333	0.274803	0.286821	0.277207	0.742341	static	0.242453	static
4	53580000	53940000	0.243352	0.24368	0.23472	0.237834	0.249914	0.244997	0.0437129	decreased	0.0615663	static
4	54000000	54540000	0.258647	0.266156	0.251236	0.266993	0.257639	0.259773	0.74267	static	0.963719	static
4	54540000	54960000	0.243415	0.247269	0.237543	0.24251	0.263504	0.257518	0.23291	static	0.0342101	increased
4	55060000	55760000	0.263378	0.265698	0.280404	0.273437	0.260006	0.263824	0.0777925	static	0.0634695	static
4	55780000	56220000	0.236537	0.240676	0.241872	0.241495	0.23252	0.234456	0.276933	static	0.0141755	decreased
4	56240000	56920000	0.255607	0.260539	0.271212	0.268441	0.255527	0.258133	0.0533362	static	0.0207552	decreased
4	57240000	57800000	0.243551	0.249866	0.249209	0.254473	0.24939	0.252657	0.338175	static	0.816621	static
4	57820000	58220000	0.238719	0.245259	0.226223	0.235664	0.232335	0.242438	0.194317	static	0.449761	static
4	58260000	58620000	0.258899	0.262859	0.234806	0.252272	0.239704	0.245497	0.192445	static	0.928025	static
4	58640000	58820000	0.217786	0.227394	0.211395	0.220876	0.212575	0.217175	0.439819	static	0.833153	static
4	58840000	59640000	0.291259	0.298634	0.296209	0.316825	0.28016	0.284204	0.401385	static	0.146479	static
4	59660000	59960000	0.234848	0.241455	0.226069	0.234646	0.237825	0.239061	0.286623	static	0.20302	static
4	60140000	60760000	0.286871	0.292477	0.265184	0.276944	0.273427	0.280288	0.1038	static	0.48438	static
4	60800000	61000000	0.232605	0.240615	0.222827	0.225874	0.241536	0.242139	0.103546	static	0.00779421	increased
4	61020000	61320000	0.25164	0.254509	0.242308	0.240648	0.245586	0.243032	0.0198222	decreased	0.204156	static
4	61400000	61720000	0.243516	0.244613	0.248942	0.245385	0.238423	0.232938	0.237771	static	0.0723472	static
4	61740000	62800000	0.315258	0.322547	0.337758	0.334209	0.305492	0.296183	0.0519727	static	0.0194997	decreased
4	62820000	63020000	0.216565	0.215108	0.213077	0.215406	0.232163	0.22657	0.365447	static	0.0378422	increased
4	63340000	64300000	0.297908	0.295878	0.336147	0.306543	0.284435	0.280509	0.241109	static	0.121282	static
4	64320000	64760000	0.241255	0.236325	0.251617	0.240055	0.245017	0.240643	0.378793	static	0.674861	static
4	65000000	65400000	0.235138	0.234974	0.229812	0.237471	0.241893	0.243131	0.747334	static	0.149518	static
4	65420000	66160000	0.28221	0.285285	0.269747	0.290078	0.304102	0.297316	0.744999	static	0.191843	static
4	66560000	66820000	0.231718	0.232445	0.237908	0.237342	0.229427	0.226813	0.00683421	increased	0.0192332	decreased
4	66840000	67600000	0.286376	0.289991	0.298523	0.288418	0.281228	0.279496	0.428356	static	0.124901	static
4	67620000	68060000	0.257195	0.2599	0.272315	0.255545	0.24654	0.244318	0.591066	static	0.160244	static
4	68080000	68280000	0.218941	0.218019	0.238788	0.223801	0.216917	0.21727	0.229973	static	0.19864	static
4	68460000	68800000	0.242027	0.245115	0.24301	0.25705	0.241385	0.244108	0.463672	static	0.41555	static
4	68820000	69020000	0.238524	0.239318	0.226815	0.242585	0.233358	0.236101	0.646376	static	0.997445	static
4	69040000	69520000	0.276816	0.276768	0.261889	0.262695	0.284886	0.274713	0.000774469	decreased	0.0754619	static
4	69560000	69720000	0.230043	0.229156	0.209051	0.234093	0.230254	0.229613	0.587304	static	0.573132	static
4	69860000	70180000	0.229742	0.236532	0.235057	0.23578	0.224598	0.226066	0.57276	static	0.00650969	decreased
4	70200000	71880000	0.341077	0.344016	0.373947	0.34946	0.323214	0.320321	0.260523	static	0.0835349	static
4	71900000	73060000	0.312249	0.308479	0.35579	0.326475	0.299798	0.294895	0.172789	static	0.098474	static
4	73080000	73380000	0.250886	0.253842	0.235541	0.239503	0.24336	0.241341	0.0266295	decreased	0.161998	static
4	73580000	74400000	0.290046	0.301417	0.304815	0.304913	0.283144	0.285782	0.249485	static	0.00415805	decreased
4	74400000	74720000	0.235437	0.236348	0.250547	0.232647	0.235678	0.233191	0.589588	static	0.511084	static
4	74800000	75680000	0.3081	0.304786	0.319209	0.299689	0.304146	0.29881	0.790099	static	0.513353	static
4	75700000	75900000	0.224229	0.22401	0.232474	0.22166	0.223148	0.220544	0.640426	static	0.446964	static
4	76000000	76420000	0.259594	0.262375	0.259463	0.267038	0.269173	0.264195	0.630839	static	0.527746	static
4	76440000	76660000	0.231464	0.228825	0.234351	0.235956	0.24078	0.242337	0.0833207	static	0.0291656	increased
4	76740000	77380000	0.28476	0.293635	0.304459	0.314099	0.287385	0.289424	0.091983	static	0.0514342	static
4	77400000	77700000	0.249261	0.258534	0.268635	0.272003	0.247123	0.250055	0.079604	static	0.010393	decreased
4	77740000	78260000	0.286386	0.289941	0.293209	0.294139	0.285468	0.28112	0.0954943	static	0.042934	decreased
4	78280000	78520000	0.240946	0.241685	0.246089	0.241966	0.244336	0.245955	0.324711	static	0.663925	static
4	78580000	79200000	0.281167	0.28029	0.285952	0.280124	0.279324	0.282556	0.515186	static	0.593187	static
4	79320000	79760000	0.269636	0.270552	0.266379	0.263103	0.265756	0.264454	0.0878756	static	0.855486	static
4	79940000	80520000	0.291873	0.297736	0.294081	0.304798	0.299139	0.291919	0.527197	static	0.606554	static
4	80540000	80960000	0.263535	0.265204	0.254625	0.251152	0.260277	0.255207	0.0270312	decreased	0.254962	static
4	81020000	81880000	0.31575	0.315424	0.331838	0.298238	0.310077	0.316592	0.976907	static	0.929774	static
4	81900000	82120000	0.242271	0.238281	0.24257	0.227497	0.238547	0.240716	0.570602	static	0.6073	static
4	82300000	83320000	0.345744	0.335384	0.321536	0.331387	0.343388	0.33849	0.187249	static	0.119123	static
4	83340000	83920000	0.32595	0.32574	0.303458	0.328151	0.320947	0.316663	0.501514	static	0.833084	static
4	83960000	84160000	0.263898	0.260413	0.231982	0.25411	0.257305	0.25479	0.230102	static	0.363324	static
4	84160000	84440000	0.267983	0.269476	0.247606	0.262971	0.25228	0.254853	0.223749	static	0.84554	static
4	84480000	84900000	0.299426	0.287524	0.268526	0.277473	0.309229	0.304212	0.110674	static	0.0223591	increased
4	84940000	85480000	0.314842	0.297725	0.261737	0.278172	0.30736	0.303095	0.0921569	static	0.0533383	static
4	85620000	86000000	0.397102	0.390149	0.375452	0.387178	0.374398	0.318495	0.212651	static	0.346525	static
4	86200000	87720000	0.375117	0.371167	0.385584	0.362352	0.36842	0.362413	0.950521	static	0.549955	static
4	87740000	88420000	0.310684	0.310469	0.335386	0.308818	0.305776	0.304912	0.477074	static	0.334528	static
4	88440000	88680000	0.27379	0.244126	0.245837	0.236694	0.270183	0.267781	0.372439	static	0.0278752	increased
4	88720000	89140000	0.293266	0.278602	0.288698	0.283503	0.292791	0.292194	0.984853	static	0.134396	static
4	89160000	89660000	0.307907	0.283558	0.300459	0.284428	0.309882	0.30729	0.842428	static	0.185123	static
4	89680000	89820000	0.274804	0.238074	0.249121	0.23457	0.260769	0.2595	0.536982	static	0.129254	static
4	89900000	90700000	0.378172	0.343079	0.358526	0.359245	0.376857	0.367183	0.930063	static	0.113589	static
4	90720000	90940000	0.462219	0.395266	0.36411	0.310535	0.412138	0.41539	0.166637	static	0.104324	static
4	90940000	91315245	0.555311	0.450823	0.49855	0.40827	0.476099	0.466859	0.546697	static	0.72897	static
5	0	680000	0.54865	0.469541	0.460434	0.413908	0.526308	0.507774	0.257547	static	0.0858306	static
5	700000	1220000	0.377769	0.344709	0.345379	0.339195	0.375568	0.369758	0.376789	static	0.0189529	increased
5	1240000	1660000	0.348786	0.33629	0.368114	0.337009	0.341838	0.332732	0.610515	static	0.445344	static
5	1700000	2380000	0.349871	0.334975	0.339201	0.317035	0.334106	0.33362	0.396172	static	0.655921	static
5	2400000	3000000	0.352263	0.352162	0.369655	0.339193	0.333673	0.332688	0.897871	static	0.298005	static
5	3020000	3940000	0.329002	0.318044	0.362337	0.343466	0.339191	0.338846	0.114689	static	0.279092	static
5	3980000	4760000	0.339813	0.331416	0.365308	0.332894	0.333378	0.334237	0.505052	static	0.445088	static
5	4800000	5080000	0.290205	0.287931	0.283957	0.268219	0.273037	0.270485	0.24416	static	0.641651	static
5	5140000	5840000	0.326798	0.317051	0.341667	0.301535	0.318155	0.315027	0.988934	static	0.826645	static
5	5940000	6100000	0.479495	0.456665	0.542313	0.457193	0.459072	0.454098	0.546905	static	0.417849	static
5	6120000	7100000	0.344808	0.356817	0.381874	0.369152	0.354484	0.376572	0.105865	static	0.515404	static
5	7100000	7320000	0.260216	0.253938	0.262985	0.242443	0.262742	0.260938	0.723923	static	0.46947	static
5	7360000	7560000	0.262592	0.259499	0.277328	0.269222	0.258818	0.259473	0.106172	static	0.0737718	static
5	7620000	7780000	0.25558	0.249095	0.254201	0.256204	0.255939	0.248958	0.487412	static	0.527379	static
5	7800000	7960000	0.256731	0.250824	0.264161	0.27003	0.260997	0.256728	0.0854104	static	0.15138	static
5	7960000	8420000	0.31435	0.308403	0.300246	0.315315	0.327295	0.319801	0.700485	static	0.201803	static
5	8440000	9020000	0.330836	0.332514	0.327633	0.341184	0.325043	0.320003	0.727577	static	0.241874	static
5	9040000	9740000	0.330797	0.318537	0.318303	0.319791	0.360537	0.343568	0.458815	static	0.0606044	static
5	9820000	10000000	0.275848	0.276462	0.271458	0.278455	0.272604	0.267371	0.765432	static	0.373272	static
5	10040000	10460000	0.292758	0.291715	0.310788	0.309465	0.293386	0.29819	0.00220934	increased	0.0288974	decreased
5	10480000	10920000	0.279652	0.274682	0.285382	0.284456	0.28415	0.283971	0.0919006	static	0.210042	static
5	10940000	11780000	0.350232	0.355097	0.355931	0.368036	0.345066	0.339066	0.289308	static	0.098352	static
5	11800000	12000000	0.249376	0.255874	0.254968	0.250281	0.240729	0.248708	0.999867	static	0.229655	static
5	12060000	12700000	0.295409	0.29514	0.293398	0.297991	0.294782	0.300521	0.871941	static	0.64766	static
5	12780000	13060000	0.269336	0.275958	0.258616	0.274059	0.276549	0.27975	0.531001	static	0.272876	static
5	13080000	13380000	0.287973	0.288447	0.275996	0.290858	0.30403	0.295866	0.585922	static	0.190683	static
5	13400000	13700000	0.281827	0.27442	0.257861	0.284839	0.310735	0.300682	0.676093	static	0.139679	static
5	13900000	14220000	0.298616	0.296606	0.261573	0.281448	0.300055	0.302513	0.120531	static	0.0969358	static
5	14400000	14860000	0.297941	0.306203	0.286101	0.292466	0.278364	0.283657	0.133722	static	0.183671	static
5	14880000	15140000	0.278558	0.283239	0.277343	0.28016	0.271528	0.271776	0.514241	static	0.0374469	decreased
5	15360000	15920000	0.318399	0.320239	0.298013	0.312106	0.308755	0.309852	0.182607	static	0.609148	static
5	16100000	16920000	0.342681	0.327053	0.310986	0.322738	0.37574	0.361846	0.206868	static	0.029353	increased
5	16980000	17200000	0.537578	0.500857	0.521042	0.501722	0.50151	0.5016	0.741981	static	0.416057	static
5	17340000	17820000	0.31668	0.32104	0.297029	0.308316	0.315028	0.310806	0.115899	static	0.231177	static
5	17860000	18140000	0.250521	0.252695	0.241753	0.246957	0.24942	0.249151	0.123723	static	0.198936	static
5	18160000	18700000	0.285578	0.284548	0.295104	0.286136	0.274405	0.271482	0.343377	static	0.0643771	static
5	18740000	18980000	0.236661	0.239772	0.245788	0.233968	0.243787	0.244118	0.811241	static	0.561929	static
5	19000000	19380000	0.251617	0.259696	0.266164	0.253825	0.260629	0.256886	0.615952	static	0.865572	static
5	19400000	19740000	0.243741	0.248191	0.250115	0.250029	0.250957	0.253882	0.206286	static	0.249944	static
5	19760000	21140000	0.3386	0.33981	0.383676	0.362867	0.328915	0.323194	0.0822195	static	0.0484629	decreased
5	21160000	21680000	0.262924	0.271611	0.279182	0.281417	0.262425	0.260569	0.10084	static	0.00591482	decreased
5	21700000	21840000	0.219298	0.216229	0.21969	0.207713	0.217249	0.220611	0.578662	static	0.489051	static
5	21960000	22580000	0.268826	0.26665	0.261933	0.277822	0.276728	0.280528	0.814618	static	0.396209	static
5	22600000	22980000	0.267496	0.265752	0.271247	0.274637	0.265802	0.263803	0.0802443	static	0.0537759	static
5	23160000	23360000	0.247778	0.248519	0.248641	0.259212	0.247178	0.246182	0.389381	static	0.305543	static
5	23380000	23700000	0.295747	0.294682	0.284419	0.307881	0.289045	0.287966	0.943767	static	0.581859	static
5	23700000	23900000	0.281335	0.269423	0.260621	0.28355	0.303576	0.295801	0.822609	static	0.150179	static
5	23960000	24160000	0.288426	0.269911	0.264377	0.284992	0.307345	0.296234	0.776924	static	0.146655	static
5	24180000	24500000	0.295231	0.28505	0.269187	0.289526	0.29758	0.301306	0.443088	static	0.191519	static
5	24520000	24720000	0.268217	0.260995	0.249356	0.273946	0.286915	0.295338	0.839039	static	0.151447	static
5	24840000	25340000	0.284555	0.288959	0.277792	0.287734	0.285159	0.296123	0.539005	static	0.398578	static
5	25360000	25820000	0.274802	0.280064	0.27029	0.285327	0.275911	0.282687	0.966669	static	0.873248	static
5	25940000	26260000	0.274594	0.271789	0.281751	0.286922	0.278654	0.272958	0.0631167	static	0.156833	static
5	26300000	26640000	0.287938	0.293718	0.287664	0.308853	0.303632	0.301662	0.568368	static	0.720037	static
5	26680000	26960000	0.287596	0.296857	0.278295	0.315148	0.269494	0.275298	0.83499	static	0.322102	static
5	27020000	27160000	0.245928	0.257394	0.238773	0.281792	0.242076	0.248046	0.735876	static	0.555909	static
5	27180000	27500000	0.290646	0.294618	0.274546	0.301977	0.281546	0.278637	0.782338	static	0.613669	static
5	27540000	28300000	0.318291	0.318316	0.313605	0.345427	0.320081	0.321498	0.554028	static	0.63875	static
5	28340000	28500000	0.253607	0.246176	0.239588	0.270414	0.291376	0.277681	0.777804	static	0.222092	static
5	28520000	29000000	0.32818	0.321921	0.310959	0.336169	0.368815	0.358292	0.919343	static	0.0995536	static
5	29480000	29760000	0.248679	0.256162	0.254786	0.261326	0.256808	0.253038	0.374393	static	0.493777	static
5	29780000	30220000	0.277965	0.285453	0.28985	0.301529	0.290219	0.281538	0.18142	static	0.309932	static
5	30240000	30640000	0.261656	0.259393	0.278654	0.267552	0.258124	0.252307	0.156556	static	0.103956	static
5	30660000	30840000	0.224156	0.222384	0.231674	0.22223	0.215532	0.21201	0.523551	static	0.120348	static
5	30840000	31120000	0.224958	0.227041	0.231958	0.22873	0.228547	0.229498	0.152096	static	0.514497	static
5	31140000	32400000	0.326239	0.331676	0.354127	0.34709	0.326495	0.320414	0.0396762	increased	0.0280946	decreased
5	32420000	32800000	0.247016	0.244552	0.262763	0.238765	0.238538	0.234209	0.71976	static	0.359255	static
5	32860000	33700000	0.298671	0.29508	0.334889	0.309404	0.289533	0.283006	0.18852	static	0.112239	static
5	33720000	34340000	0.276012	0.275667	0.296176	0.272419	0.267127	0.26276	0.55034	static	0.250226	static
5	34380000	35060000	0.28673	0.286258	0.290946	0.281868	0.289738	0.282885	0.986454	static	0.988161	static
5	35120000	36140000	0.322426	0.327455	0.339435	0.333659	0.33068	0.323927	0.0937965	static	0.172981	static
5	36320000	36580000	0.241439	0.23934	0.256215	0.248165	0.244376	0.249114	0.105051	static	0.363921	static
5	36600000	36900000	0.239205	0.248596	0.25618	0.256061	0.242555	0.246486	0.121378	static	0.0275548	decreased
5	36920000	37180000	0.2374	0.239754	0.242855	0.250796	0.233052	0.234831	0.184621	static	0.0869212	static
5	37180000	37400000	0.236872	0.237554	0.242323	0.241102	0.229328	0.230907	0.023309	increased	0.00732551	decreased
5	37440000	37800000	0.259828	0.267316	0.281749	0.282019	0.258934	0.259385	0.0393972	increased	0.000133662	decreased
5	37940000	38360000	0.287835	0.269068	0.317956	0.320202	0.298493	0.300589	0.0500765	static	0.00612182	decreased
5	38380000	39060000	0.318157	0.308448	0.297734	0.31454	0.325508	0.324395	0.537152	static	0.155049	static
5	39120000	39380000	0.291007	0.275469	0.263557	0.263365	0.281628	0.285835	0.125852	static	0.0106173	increased
5	39560000	40100000	0.28249	0.29537	0.288998	0.306153	0.277654	0.286184	0.504833	static	0.243804	static
5	40120000	40680000	0.2849	0.301495	0.290648	0.300899	0.282498	0.288079	0.816418	static	0.214245	static
5	40680000	41000000	0.246649	0.248984	0.256455	0.249312	0.244877	0.247297	0.309934	static	0.213313	static
5	41040000	41180000	0.217547	0.222394	0.21862	0.201602	0.22564	0.226293	0.38104	static	0.20364	static
5	41180000	43080000	0.371273	0.384372	0.380416	0.398199	0.383555	0.374594	0.407536	static	0.412088	static
5	43100000	43300000	0.231929	0.24084	0.245439	0.244156	0.227563	0.230237	0.202558	static	0.00858791	decreased
5	43340000	43540000	0.24088	0.24087	0.263045	0.25871	0.240512	0.238963	0.0115406	increased	0.0116496	decreased
5	43560000	43960000	0.280836	0.280593	0.278384	0.285301	0.279341	0.28211	0.775494	static	0.792603	static
5	44020000	44500000	0.284709	0.284189	0.272202	0.282375	0.301154	0.288791	0.294988	static	0.157797	static
5	44580000	45060000	0.291512	0.29663	0.280347	0.301054	0.294501	0.292368	0.78193	static	0.817399	static
5	45080000	45260000	0.263882	0.267605	0.256551	0.271029	0.264652	0.261972	0.818338	static	0.954085	static
5	45360000	45620000	0.257119	0.271348	0.263344	0.28294	0.260324	0.259594	0.538493	static	0.310991	static
5	45880000	46200000	0.257092	0.267238	0.267936	0.277711	0.250946	0.250043	0.269435	static	0.0450791	decreased
5	46260000	46660000	0.266105	0.270772	0.264942	0.268493	0.265714	0.263948	0.61669	static	0.441946	static
5	46700000	48160000	0.365599	0.379963	0.403507	0.396543	0.356769	0.360648	0.0761579	static	0.00917818	decreased
5	48200000	48700000	0.307199	0.306449	0.289932	0.308462	0.297288	0.297009	0.49722	static	0.845577	static
5	48780000	49140000	0.280797	0.284729	0.285601	0.298736	0.276436	0.275743	0.303681	static	0.134379	static
5	49140000	49660000	0.307784	0.317298	0.311146	0.325393	0.297113	0.299073	0.572499	static	0.107001	static
5	49880000	50600000	0.343906	0.325484	0.330877	0.344137	0.360828	0.354695	0.827433	static	0.109181	static
5	50840000	51680000	0.342635	0.345095	0.349784	0.351847	0.344398	0.343169	0.0494187	increased	0.0279409	decreased
5	51700000	51920000	0.261118	0.254562	0.276333	0.268806	0.270998	0.268956	0.0981833	static	0.57461	static
5	52000000	52160000	0.24902	0.247276	0.240231	0.251684	0.265023	0.260327	0.741643	static	0.114064	static
5	52180000	52520000	0.292807	0.285276	0.270418	0.286574	0.29444	0.290028	0.358324	static	0.242576	static
5	52540000	53000000	0.326505	0.318436	0.294869	0.310147	0.313029	0.310778	0.147072	static	0.347783	static
5	53160000	53480000	0.313185	0.312546	0.284494	0.290444	0.293898	0.289571	0.0135984	decreased	0.365985	static
5	53580000	54140000	0.333224	0.338491	0.295666	0.305515	0.306308	0.30874	0.0241687	decreased	0.305013	static
5	54180000	54820000	0.33204	0.323493	0.296576	0.294624	0.306029	0.314873	0.018066	decreased	0.0817407	static
5	54840000	55120000	0.299421	0.28504	0.273322	0.271366	0.269436	0.27866	0.111358	static	0.752345	static
5	55140000	55380000	0.306611	0.285968	0.286298	0.286421	0.282118	0.286672	0.437552	static	0.479262	static
5	55500000	55720000	0.299381	0.293592	0.262532	0.262648	0.260115	0.26594	0.00721528	decreased	0.894428	static
5	55740000	56120000	0.31959	0.316333	0.31124	0.302653	0.29061	0.294476	0.138559	static	0.0923081	static
5	56140000	56320000	0.294674	0.275734	0.271071	0.266517	0.268489	0.279144	0.234053	static	0.477376	static
5	56340000	56640000	0.313045	0.287662	0.278048	0.259077	0.294908	0.295064	0.182633	static	0.108332	static
5	56680000	57760000	0.407509	0.410673	0.425361	0.390494	0.373559	0.374628	0.953055	static	0.191944	static
5	57780000	58340000	0.38502	0.341177	0.331804	0.314483	0.373818	0.366253	0.232132	static	0.0382988	increased
5	58360000	58480000	0.346661	0.304429	0.292885	0.278294	0.311121	0.304705	0.215598	static	0.107331	static
5	58540000	58940000	0.365259	0.347323	0.321799	0.335571	0.340963	0.329223	0.134682	static	0.55224	static
5	59040000	59809098	0.419638	0.39654	0.376841	0.371574	0.375769	0.375579	0.103585	static	0.633851	static
6	720000	1640000	0.497533	0.469145	0.499338	0.446738	0.48017	0.460353	0.763212	static	0.930326	static
6	1660000	3180000	0.449314	0.461081	0.463324	0.478145	0.443277	0.437059	0.242299	static	0.0626935	static
6	3200000	3300000	0.285465	0.289055	0.276167	0.277199	0.275631	0.264888	0.0297975	decreased	0.356039	static
6	3500000	3740000	0.284741	0.289574	0.276772	0.273446	0.274296	0.272197	0.0544743	static	0.443506	static
6	3760000	5120000	0.406856	0.419495	0.448102	0.428822	0.397171	0.40293	0.159517	static	0.0622668	static
6	5160000	5520000	0.316274	0.317949	0.3259	0.308101	0.299822	0.296523	0.991247	static	0.173013	static
6	5540000	5800000	0.281441	0.28622	0.294332	0.277124	0.275489	0.273528	0.851403	static	0.324476	static
6	6000000	7340000	0.389922	0.409982	0.41336	0.382831	0.377337	0.380197	0.928326	static	0.334555	static
6	7500000	8440000	0.371017	0.388181	0.427019	0.40678	0.368515	0.367619	0.106669	static	0.0404357	decreased
6	8460000	8900000	0.323034	0.327329	0.308758	0.317287	0.328669	0.327343	0.125746	static	0.0738789	static
6	8940000	9440000	0.331735	0.336197	0.332478	0.338806	0.330584	0.32449	0.707269	static	0.206293	static
6	9460000	9920000	0.336117	0.338078	0.334352	0.333463	0.316967	0.313402	0.0975623	static	0.00949021	decreased
6	10000000	10280000	0.332757	0.321619	0.299738	0.308378	0.323615	0.326604	0.0816431	static	0.0440504	increased
6	10480000	11160000	0.390257	0.374791	0.356513	0.387796	0.403275	0.40589	0.612585	static	0.174815	static
6	11160000	11860000	0.41086	0.394159	0.384489	0.37522	0.390012	0.393819	0.141063	static	0.137783	static
6	11900000	12200000	0.36653	0.344592	0.327437	0.331278	0.366	0.361751	0.142891	static	0.00681413	increased
6	12300000	12700000	0.355029	0.315073	0.323275	0.319207	0.343745	0.341641	0.562673	static	0.0111985	increased
6	12720000	12920000	0.549257	0.466182	0.48251	0.522214	0.460135	0.42071	0.917987	static	0.157258	static
6	12940000	13060000	0.268805	0.256634	0.263459	0.272605	0.29244	0.28532	0.557461	static	0.0693317	static
6	13100000	13980000	0.375834	0.377758	0.379353	0.396132	0.386068	0.377027	0.324289	static	0.582367	static
6	14140000	14480000	0.308856	0.30291	0.330394	0.317094	0.305149	0.299735	0.133753	static	0.0973038	static
6	14520000	15660000	0.374727	0.37785	0.40308	0.412202	0.374232	0.370959	0.0228347	increased	0.0185849	decreased
6	15740000	16200000	0.322505	0.318116	0.322646	0.336176	0.34884	0.337444	0.329072	static	0.260739	static
6	16240000	16780000	0.340871	0.331828	0.321871	0.350014	0.379416	0.361942	0.980536	static	0.170903	static
6	16840000	17020000	0.292249	0.283675	0.291926	0.328183	0.330116	0.317511	0.357435	static	0.547857	static
6	17040000	17360000	0.329135	0.320383	0.305106	0.342133	0.349344	0.33804	0.957673	static	0.408683	static
6	17400000	17760000	0.339479	0.332191	0.301505	0.324135	0.325035	0.327484	0.192481	static	0.359067	static
6	17840000	18260000	0.326987	0.323034	0.317859	0.303607	0.304246	0.317463	0.193266	static	0.991121	static
6	18400000	18600000	0.293	0.29076	0.259997	0.268552	0.277289	0.284272	0.0247113	decreased	0.0960513	static
6	18640000	19240000	0.331251	0.345655	0.310014	0.328691	0.306189	0.310887	0.246732	static	0.378103	static
6	19280000	19600000	0.314026	0.333914	0.293507	0.321765	0.286978	0.286263	0.444243	static	0.275405	static
6	19600000	20240000	0.371342	0.390998	0.345096	0.381744	0.354417	0.350891	0.483229	static	0.617832	static
6	20280000	20780000	0.368265	0.380665	0.356015	0.381813	0.359402	0.356941	0.735518	static	0.494257	static
6	20960000	21380000	0.338735	0.339271	0.329184	0.333461	0.329474	0.323484	0.0705071	static	0.318702	static
6	21400000	21620000	0.295391	0.28958	0.296148	0.307498	0.295587	0.290677	0.280616	static	0.295056	static
6	21700000	22020000	0.309209	0.310054	0.324534	0.334565	0.319329	0.321313	0.0583176	static	0.212797	static
6	22040000	22520000	0.329498	0.334847	0.354219	0.352664	0.32223	0.320097	0.0167179	increased	0.00166768	decreased
6	22540000	23040000	0.329523	0.324992	0.349374	0.34295	0.326181	0.325948	0.0406104	increased	0.0246309	decreased
6	23320000	23640000	0.39673	0.357424	0.352004	0.347215	0.394401	0.390539	0.299702	static	0.00511261	increased
6	23640000	24460000	0.404873	0.369763	0.350361	0.355081	0.438313	0.423669	0.190026	static	0.00952226	increased
6	24580000	25240000	0.323083	0.314259	0.317437	0.308101	0.3367	0.339984	0.45516	static	0.0354585	increased
6	25260000	26140000	0.345294	0.35481	0.381279	0.374732	0.347328	0.35181	0.0401373	increased	0.0189143	decreased
6	26160000	26760000	0.312474	0.318328	0.342582	0.324012	0.316537	0.319798	0.20742	static	0.249738	static
6	26840000	27040000	0.268971	0.264124	0.256643	0.264469	0.283284	0.289917	0.322796	static	0.0366754	increased
6	27060000	27580000	0.327679	0.330969	0.312869	0.326971	0.329199	0.325305	0.323599	static	0.421759	static
6	27700000	28420000	0.357962	0.355184	0.353607	0.385618	0.367594	0.365209	0.502251	static	0.859938	static
6	28460000	28780000	0.299773	0.296575	0.300697	0.324763	0.301797	0.305867	0.353257	static	0.541752	static
6	28800000	29140000	0.293407	0.303059	0.300357	0.328938	0.299006	0.301918	0.390151	static	0.427466	static
6	29180000	29760000	0.343062	0.334524	0.343316	0.372614	0.341215	0.333241	0.3358	static	0.305284	static
6	29780000	30040000	0.278209	0.282168	0.280341	0.284894	0.268644	0.275362	0.505256	static	0.120352	static
6	30140000	30660000	0.338984	0.354395	0.318563	0.343074	0.326924	0.326666	0.387324	static	0.773867	static
6	30700000	31160000	0.326932	0.333517	0.315507	0.343442	0.323949	0.330303	0.963055	static	0.884857	static
6	31380000	31620000	0.292914	0.294886	0.295336	0.317743	0.283744	0.281935	0.377841	static	0.1695	static
6	31640000	32040000	0.3557	0.358196	0.344237	0.366483	0.343895	0.34055	0.900163	static	0.363191	static
6	32400000	32980000	0.337118	0.344091	0.336268	0.337422	0.32246	0.328376	0.3989	static	0.0630552	static
6	33020000	33460000	0.369663	0.35748	0.352157	0.356959	0.343789	0.339406	0.302477	static	0.0575333	static
6	33500000	34180000	0.367091	0.365256	0.371797	0.367076	0.370609	0.365772	0.326622	static	0.747813	static
6	34340000	35260000	0.380205	0.378481	0.420171	0.376588	0.384587	0.388556	0.474773	static	0.643498	static
6	35280000	35760000	0.337382	0.323899	0.364634	0.307321	0.330489	0.335034	0.872832	static	0.921135	static
6	35780000	36374701	0.372782	0.333474	0.333341	0.30387	0.357682	0.361773	0.295103	static	0.109748	static
7	0	460000	0.370814	0.342211	0.350023	0.328073	0.380009	0.371523	0.434862	static	0.08917	static
7	460000	1120000	0.372288	0.352769	0.363509	0.346951	0.398278	0.373161	0.625994	static	0.179881	static
7	1140000	1380000	0.297058	0.272237	0.293585	0.273465	0.297089	0.283858	0.950366	static	0.62218	static
7	1400000	2240000	0.382815	0.386743	0.399196	0.393896	0.373048	0.371427	0.0703765	static	0.0127464	decreased
7	2380000	2700000	0.309862	0.299789	0.299082	0.305404	0.295993	0.309066	0.706406	static	0.972089	static
7	2820000	3580000	0.38526	0.379126	0.365912	0.384623	0.361643	0.366094	0.554682	static	0.357641	static
7	3600000	3760000	0.277138	0.283368	0.267193	0.279743	0.266786	0.277695	0.434996	static	0.896157	static
7	3780000	4600000	0.399371	0.412924	0.382884	0.398256	0.368445	0.371616	0.267823	static	0.120226	static
7	4640000	4980000	0.342839	0.318942	0.297897	0.307576	0.350304	0.348339	0.160624	static	0.0110527	increased
7	5000000	5200000	0.31967	0.299538	0.26929	0.288417	0.31723	0.311139	0.157176	static	0.0720789	static
7	5400000	5900000	0.358431	0.339853	0.315783	0.33176	0.346216	0.348688	0.174194	static	0.0994391	static
7	5960000	6240000	0.311794	0.301332	0.2827	0.295554	0.304262	0.302888	0.170048	static	0.154921	static
7	6260000	6720000	0.370734	0.346943	0.339471	0.348	0.361282	0.35635	0.354516	static	0.0921872	static
7	6720000	7340000	0.364776	0.346598	0.350641	0.364466	0.345684	0.348678	0.885157	static	0.280157	static
7	7840000	8200000	0.288965	0.284144	0.291098	0.30124	0.302361	0.308995	0.228946	static	0.257137	static
7	8220000	9340000	0.382085	0.400768	0.391112	0.409655	0.373685	0.374605	0.566381	static	0.105691	static
7	9340000	10000000	0.326595	0.336809	0.334185	0.350388	0.318429	0.31893	0.384214	static	0.100437	static
7	10060000	10540000	0.345082	0.35824	0.339406	0.362473	0.325126	0.327668	0.961577	static	0.168695	static
7	10560000	11000000	0.33906	0.363812	0.32799	0.357334	0.314726	0.323403	0.692435	static	0.262955	static
7	11020000	11140000	0.284492	0.301897	0.26364	0.293782	0.269591	0.272563	0.492834	static	0.66424	static
7	11200000	11580000	0.349124	0.361821	0.342479	0.364016	0.349886	0.344657	0.875096	static	0.643703	static
7	11580000	11760000	0.311754	0.311738	0.286736	0.315875	0.33398	0.331928	0.547999	static	0.162566	static
7	11780000	11980000	0.336685	0.322105	0.297553	0.313842	0.354043	0.340804	0.162442	static	0.0578319	static
7	12000000	12420000	0.356079	0.35323	0.328555	0.358798	0.388068	0.377035	0.544901	static	0.137056	static
7	12640000	13340000	0.389105	0.389458	0.373501	0.41299	0.41152	0.402322	0.859448	static	0.569489	static
7	13360000	13800000	0.331942	0.334075	0.320045	0.345848	0.353684	0.345047	0.996628	static	0.350879	static
7	13880000	14100000	0.304	0.305871	0.325246	0.345304	0.313811	0.307933	0.0948106	static	0.144654	static
7	14180000	14780000	0.317127	0.316469	0.328447	0.33423	0.326481	0.330268	0.0377981	increased	0.481533	static
7	14840000	15040000	0.259192	0.266386	0.280223	0.273865	0.254673	0.257772	0.0971697	static	0.0276643	decreased
7	15040000	15540000	0.305195	0.30605	0.332552	0.316475	0.292916	0.297611	0.143507	static	0.0730939	static
7	15600000	15880000	0.285558	0.303105	0.295086	0.301555	0.274421	0.281099	0.711199	static	0.04751	decreased
7	15900000	16300000	0.293156	0.298165	0.30261	0.308891	0.288437	0.293753	0.12863	static	0.0705686	static
7	16320000	16900000	0.316333	0.323125	0.30986	0.316678	0.300309	0.30812	0.311502	static	0.22282	static
7	16920000	17380000	0.301818	0.309038	0.327347	0.33577	0.303307	0.311319	0.0422327	increased	0.0529564	static
7	17400000	17840000	0.290129	0.296537	0.297117	0.309473	0.293583	0.296712	0.288615	static	0.329418	static
7	18200000	18680000	0.305002	0.318664	0.327751	0.329307	0.300347	0.29896	0.135845	static	0.00129966	decreased
7	18720000	19100000	0.285825	0.293901	0.299882	0.289325	0.283528	0.285891	0.549668	static	0.208869	static
7	19120000	19640000	0.308117	0.304665	0.328826	0.308045	0.29974	0.295389	0.371248	static	0.188202	static
7	20020000	20760000	0.327993	0.340568	0.366923	0.342019	0.3243	0.323069	0.284739	static	0.132231	static
7	20780000	21060000	0.278916	0.269251	0.306362	0.275385	0.264941	0.262858	0.409484	static	0.224416	static
7	21080000	21480000	0.294114	0.29163	0.318146	0.296202	0.297902	0.295967	0.324588	static	0.450697	static
7	21520000	21880000	0.305115	0.291729	0.322009	0.320667	0.336766	0.335808	0.0764159	static	0.00302905	increased
7	22600000	23340000	0.396007	0.391231	0.376211	0.412106	0.411485	0.405137	0.978921	static	0.518718	static
7	23660000	24340000	0.316552	0.332428	0.33499	0.330658	0.306406	0.309686	0.417723	static	0.011809	decreased
7	24360000	24700000	0.274088	0.281768	0.300244	0.284259	0.266567	0.271886	0.247602	static	0.111827	static
7	24720000	25200000	0.301671	0.308156	0.339097	0.319359	0.294534	0.291007	0.144097	static	0.0679965	static
7	25220000	25480000	0.270902	0.268072	0.263994	0.254864	0.270528	0.273971	0.170012	static	0.119437	static
7	25480000	25760000	0.291044	0.298882	0.26205	0.266697	0.262721	0.268193	0.0214726	decreased	0.791233	static
7	25780000	26340000	0.300692	0.285685	0.293802	0.286602	0.315754	0.313194	0.754059	static	0.0238941	increased
7	26360000	26920000	0.324528	0.316137	0.31449	0.321842	0.341689	0.338329	0.735166	static	0.0325712	increased
7	26940000	27360000	0.323148	0.311355	0.297908	0.318362	0.346459	0.334936	0.520763	static	0.109094	static
7	27380000	28260000	0.359428	0.349357	0.338393	0.348408	0.382951	0.378691	0.261727	static	0.0204977	increased
7	28380000	28900000	0.303281	0.303481	0.340597	0.310521	0.304652	0.312763	0.278239	static	0.392379	static
7	28920000	29620000	0.353714	0.367846	0.365917	0.369259	0.340115	0.3417	0.447425	static	0.00477071	decreased
7	29660000	30220000	0.334729	0.352663	0.333415	0.357755	0.321389	0.317108	0.912001	static	0.166749	static
7	30240000	30500000	0.275612	0.290592	0.270571	0.282429	0.265028	0.262642	0.560916	static	0.171266	static
7	30520000	30660000	0.275965	0.296518	0.270266	0.268412	0.26858	0.26588	0.243052	static	0.326755	static
7	30700000	31200000	0.308127	0.323788	0.341703	0.313754	0.302419	0.308832	0.538927	static	0.263105	static
7	31240000	31500000	0.261482	0.265952	0.260806	0.247425	0.25301	0.256661	0.306539	static	0.926835	static
7	31520000	32660000	0.364714	0.365284	0.389558	0.366732	0.357008	0.352477	0.368603	static	0.181975	static
7	32740000	34240000	0.421001	0.43492	0.436895	0.419055	0.432077	0.431355	0.999076	static	0.715904	static
7	34260000	34560000	0.289613	0.296947	0.311244	0.296259	0.313605	0.312245	0.336155	static	0.347001	static
7	34580000	34880000	0.303486	0.29674	0.280736	0.287097	0.303944	0.298277	0.0730622	static	0.0562497	static
7	34900000	35420000	0.346148	0.340221	0.336264	0.338788	0.3185	0.322162	0.221059	static	0.0163121	decreased
7	35420000	35620000	0.32329	0.306333	0.311651	0.275742	0.280514	0.288524	0.39901	static	0.667305	static
7	35640000	36220000	0.35994	0.336731	0.370548	0.323006	0.331961	0.340289	0.958375	static	0.702058	static
7	36240000	36742308	0.420667	0.395501	0.366021	0.3577	0.402411	0.39186	0.0732812	static	0.0344127	increased
8	200000	1480000	0.477858	0.483858	0.527949	0.489781	0.49371	0.482289	0.284165	static	0.404807	static
8	1500000	1880000	0.337025	0.325521	0.354554	0.350658	0.332315	0.329859	0.0723492	static	0.0112557	decreased
8	1900000	2440000	0.353634	0.359946	0.372763	0.384334	0.359463	0.355154	0.0807826	static	0.0750893	static
8	2480000	2960000	0.357979	0.360839	0.365024	0.375873	0.355469	0.354829	0.187952	static	0.1064	static
8	3180000	3880000	0.40116	0.402222	0.409424	0.399507	0.401366	0.384879	0.633949	static	0.359623	static
8	3900000	4380000	0.384054	0.356442	0.368924	0.37545	0.402805	0.398399	0.903812	static	0.0186637	increased
8	4400000	4840000	0.427003	0.399403	0.382921	0.397171	0.441878	0.430637	0.274465	static	0.0364695	increased
8	4920000	5060000	0.333579	0.332661	0.306753	0.348353	0.359636	0.344637	0.81409	static	0.381936	static
8	5200000	5440000	0.362465	0.349073	0.325751	0.342077	0.364384	0.359892	0.174298	static	0.079408	static
8	5580000	5900000	0.396977	0.360393	0.351436	0.349627	0.394721	0.394575	0.264055	static	0.00042274	increased
8	5940000	6500000	0.41584	0.385542	0.36576	0.36404	0.422433	0.413275	0.142335	static	0.00765328	increased
8	6640000	7040000	0.379936	0.361426	0.329554	0.341588	0.36906	0.361365	0.0862562	static	0.0534445	static
8	7060000	7180000	0.319305	0.290706	0.292641	0.290533	0.301379	0.302511	0.448133	static	0.0130823	increased
8	7180000	7780000	0.392612	0.371864	0.370389	0.383467	0.386644	0.38192	0.707231	static	0.401054	static
8	7800000	8140000	0.36068	0.343508	0.318726	0.321981	0.365749	0.357073	0.0681451	static	0.0124992	increased
8	8160000	8340000	0.294802	0.298281	0.274619	0.278155	0.304456	0.308084	0.0148097	decreased	0.00710951	increased
8	8460000	9400000	0.38146	0.39405	0.416689	0.389886	0.377683	0.370302	0.40423	static	0.169634	static
8	9820000	10580000	0.360623	0.377787	0.401907	0.393944	0.365594	0.365415	0.0935352	static	0.014759	decreased
8	10600000	10840000	0.281405	0.291409	0.270057	0.274333	0.285745	0.286221	0.120572	static	0.0234833	increased
8	10860000	11360000	0.329725	0.338774	0.342922	0.336774	0.328757	0.320533	0.413758	static	0.0976353	static
8	11460000	12040000	0.348169	0.357398	0.373366	0.373743	0.357719	0.343638	0.046044	increased	0.0831418	static
8	12200000	12560000	0.313545	0.317611	0.322034	0.311689	0.311054	0.301559	0.838834	static	0.271622	static
8	12580000	12820000	0.287188	0.297692	0.292165	0.296945	0.280819	0.279726	0.749099	static	0.0282314	decreased
8	12840000	13760000	0.393666	0.415657	0.397339	0.419568	0.390461	0.387096	0.830967	static	0.222168	static
8	13960000	14180000	0.299928	0.30667	0.299218	0.323614	0.317037	0.310784	0.586982	static	0.86129	static
8	14200000	14600000	0.341539	0.34102	0.335877	0.349924	0.334849	0.333613	0.839044	static	0.343884	static
8	14620000	15020000	0.329539	0.332452	0.332597	0.34264	0.320003	0.323058	0.332788	static	0.0919868	static
8	15040000	15380000	0.29495	0.314043	0.318079	0.316774	0.296862	0.307834	0.309162	static	0.112107	static
8	15580000	16220000	0.35287	0.362548	0.37135	0.385744	0.351543	0.355898	0.138199	static	0.0807748	static
8	16340000	16760000	0.313279	0.305383	0.320495	0.325846	0.322846	0.32692	0.101079	static	0.661231	static
8	16840000	17180000	0.278346	0.284546	0.28423	0.285743	0.29036	0.294067	0.382656	static	0.0688986	static
8	17200000	19020000	0.430693	0.437711	0.468539	0.473898	0.438116	0.432291	0.0139283	increased	0.0118605	decreased
8	19040000	19240000	0.267636	0.272494	0.264971	0.2611	0.260055	0.258025	0.151948	static	0.209045	static
8	19360000	19960000	0.356017	0.364943	0.370307	0.378774	0.351996	0.349865	0.149622	static	0.0325327	decreased
8	19980000	20520000	0.401999	0.387928	0.386729	0.401109	0.396484	0.39174	0.926775	static	0.981923	static
8	20560000	20740000	0.346881	0.318233	0.322689	0.319876	0.352184	0.347508	0.515452	static	0.00900079	increased
8	20780000	21080000	0.376118	0.348279	0.336118	0.345852	0.371972	0.370537	0.286885	static	0.0254153	increased
8	21140000	21540000	0.394287	0.370434	0.364054	0.373639	0.400418	0.395088	0.403384	static	0.0341549	increased
8	21560000	21860000	0.355505	0.339357	0.312648	0.322768	0.348224	0.345163	0.0892277	static	0.0316878	increased
8	21960000	22280000	0.320146	0.309253	0.307896	0.28441	0.301066	0.308489	0.288294	static	0.55623	static
8	22300000	22980000	0.336844	0.34141	0.37267	0.34122	0.334058	0.338582	0.378694	static	0.323738	static
8	23000000	24160000	0.389423	0.406535	0.434778	0.425261	0.385547	0.394747	0.0820342	static	0.0264627	decreased
8	24180000	24320000	0.26057	0.244256	0.263651	0.246772	0.269317	0.270713	0.833757	static	0.222551	static
8	24620000	25000000	0.344864	0.349526	0.344551	0.350637	0.353674	0.349369	0.926621	static	0.402555	static
8	25020000	25260000	0.321071	0.325135	0.316927	0.326644	0.311151	0.321823	0.825794	static	0.539244	static
8	25260000	25460000	0.311872	0.319836	0.302948	0.309945	0.300541	0.309639	0.217932	static	0.835094	static
8	25460000	25660000	0.352392	0.336391	0.35225	0.341814	0.32963	0.346767	0.808154	static	0.471433	static
8	25680000	26120000	0.361139	0.370594	0.354667	0.383853	0.358804	0.370568	0.845457	static	0.798655	static
8	26160000	26660000	0.358654	0.374474	0.383218	0.386391	0.359767	0.371944	0.152185	static	0.0948176	static
8	26680000	27060000	0.358449	0.357857	0.341188	0.358374	0.372264	0.380362	0.432893	static	0.107839	static
8	27100000	27820000	0.397388	0.403742	0.385875	0.397605	0.389451	0.396092	0.316819	static	0.892427	static
8	27840000	28200000	0.337976	0.335719	0.327634	0.331999	0.322355	0.328261	0.103503	static	0.344438	static
8	28220000	28620000	0.390299	0.371293	0.353691	0.368372	0.383893	0.38528	0.241516	static	0.0855846	static
8	28620000	29080000	0.419226	0.400373	0.40043	0.409482	0.396734	0.39896	0.688732	static	0.266715	static
8	29080000	29420000	0.401701	0.399792	0.371699	0.380826	0.349251	0.365696	0.0343987	decreased	0.18377	static
8	29440000	30219446	0.447695	0.444153	0.40088	0.382023	0.406038	0.415177	0.0296451	decreased	0.209025	static
9	520000	940000	0.432699	0.410325	0.385342	0.379768	0.417085	0.404671	0.0775281	static	0.0531477	static
9	960000	1140000	0.385362	0.392652	0.389446	0.367584	0.391394	0.408613	0.458652	static	0.262508	static
9	1160000	1680000	0.420059	0.403218	0.396499	0.393739	0.41816	0.410073	0.192494	static	0.0470397	increased
9	1700000	2400000	0.433421	0.43562	0.442738	0.440747	0.433474	0.431206	0.0396873	increased	0.0247967	decreased
9	2440000	2620000	0.327318	0.323216	0.310641	0.30861	0.331307	0.332307	0.0207401	decreased	0.00259397	increased
9	2660000	2820000	0.328186	0.318675	0.315716	0.302228	0.327239	0.331104	0.221852	static	0.102419	static
9	2820000	3560000	0.421319	0.419163	0.441227	0.432064	0.428373	0.432651	0.0733794	static	0.348939	static
9	3860000	4580000	0.408832	0.39649	0.44006	0.391885	0.396587	0.408685	0.64597	static	0.645019	static
9	4600000	4760000	0.359625	0.335807	0.33104	0.338081	0.344517	0.342114	0.400481	static	0.142851	static
9	5380000	5760000	0.38922	0.380309	0.365478	0.384308	0.394035	0.396073	0.443295	static	0.167027	static
9	5780000	6040000	0.356232	0.359064	0.360906	0.362304	0.336099	0.338368	0.129069	static	0.00297588	decreased
9	6080000	6680000	0.374337	0.38486	0.383371	0.405255	0.371809	0.373553	0.349291	static	0.18755	static
9	6720000	7040000	0.319108	0.332928	0.32588	0.334796	0.320724	0.321102	0.651771	static	0.16907	static
9	7100000	7980000	0.408514	0.426058	0.435395	0.446259	0.408807	0.414166	0.150036	static	0.0400727	decreased
9	7980000	8180000	0.305303	0.309416	0.322576	0.325337	0.294828	0.306473	0.0215532	increased	0.0600496	static
9	8220000	8540000	0.341961	0.345971	0.33122	0.356079	0.356503	0.362079	0.982218	static	0.344365	static
9	8540000	9000000	0.364493	0.376135	0.36042	0.390378	0.346898	0.352228	0.781662	static	0.23158	static
9	9020000	9540000	0.391972	0.418204	0.40211	0.442902	0.377312	0.375786	0.547159	static	0.153177	static
9	9600000	10380000	0.383695	0.397282	0.39926	0.437269	0.385432	0.379677	0.302575	static	0.204297	static
9	10400000	10560000	0.296183	0.297429	0.308525	0.328043	0.320363	0.302326	0.159229	static	0.653599	static
9	10620000	11040000	0.339955	0.346732	0.3595	0.36838	0.335757	0.331974	0.0663038	static	0.024796	decreased
9	11060000	11740000	0.374416	0.388398	0.375329	0.39487	0.358879	0.356306	0.787626	static	0.107966	static
9	11780000	12740000	0.372345	0.377429	0.402628	0.388979	0.375743	0.373831	0.102854	static	0.0927833	static
9	13060000	13200000	0.33514	0.30452	0.310826	0.277005	0.310018	0.320188	0.373738	static	0.353046	static
9	13240000	13520000	0.31749	0.310635	0.318209	0.307361	0.308558	0.316233	0.860579	static	0.95864	static
9	13540000	13920000	0.335472	0.339944	0.341007	0.31759	0.329377	0.338457	0.553598	static	0.748293	static
9	13940000	14360000	0.34734	0.34232	0.338123	0.320938	0.337372	0.349004	0.229541	static	0.318687	static
9	14400000	15000000	0.416531	0.407338	0.389553	0.396084	0.432893	0.432996	0.0770752	static	0.00656115	increased
9	15060000	15440000	0.421458	0.398831	0.378089	0.381106	0.411919	0.41591	0.115844	static	0.00527105	increased
9	15520000	15820000	0.399077	0.370129	0.348114	0.365075	0.415855	0.403425	0.236939	static	0.0371106	increased
9	15840000	16380000	0.442098	0.423941	0.414866	0.421788	0.447331	0.444005	0.269614	static	0.0191578	increased
9	16420000	16540000	0.292774	0.298475	0.278281	0.30397	0.30438	0.302968	0.76498	static	0.432191	static
9	16660000	17320000	0.365612	0.375716	0.388161	0.37571	0.361961	0.364154	0.295003	static	0.0962199	static
9	17340000	17560000	0.296936	0.308713	0.303899	0.301102	0.288431	0.287024	0.962227	static	0.011043	decreased
9	17600000	17740000	0.299015	0.310033	0.288037	0.2903	0.285058	0.28597	0.112033	static	0.0957432	static
9	17740000	18180000	0.355556	0.354866	0.352316	0.369344	0.353874	0.35882	0.577419	static	0.66336	static
9	18240000	19420000	0.420786	0.435939	0.471075	0.471447	0.424021	0.422545	0.0298232	increased	0.000251262	decreased
9	19500000	19960000	0.392	0.384394	0.380596	0.387157	0.387296	0.384071	0.480301	static	0.669961	static
9	20100000	20680000	0.352382	0.365268	0.398054	0.372637	0.355023	0.3583	0.203751	static	0.154569	static
9	20820000	21300000	0.34132	0.339651	0.366791	0.348283	0.339079	0.336135	0.20791	static	0.167279	static
9	21300000	22100000	0.382533	0.391898	0.397669	0.375801	0.389866	0.383995	0.971416	static	0.987789	static
9	22120000	22540000	0.361831	0.348062	0.342513	0.327599	0.354536	0.353962	0.189089	static	0.123742	static
9	22560000	22920000	0.382668	0.372449	0.376384	0.372058	0.372254	0.37342	0.608532	static	0.599765	static
9	22940000	23100000	0.369621	0.357134	0.34458	0.355082	0.358508	0.359557	0.238703	static	0.223345	static
9	23140000	24153086	0.527364	0.508605	0.469558	0.485997	0.520126	0.508433	0.0842347	static	0.0685948	static
10	660000	1000000	0.7047	0.590846	0.655314	0.610323	0.70122	0.745311	0.829766	static	0.102889	static
10	1020000	1400000	0.531766	0.50822	0.531013	0.48992	0.500378	0.482536	0.726399	static	0.485438	static
10	1400000	1780000	0.454044	0.430575	0.429311	0.414415	0.435253	0.432685	0.279092	static	0.250359	static
10	1800000	2120000	0.446873	0.423349	0.421581	0.42486	0.435423	0.436245	0.422164	static	0.0174822	increased
10	2140000	2840000	0.481219	0.470159	0.460967	0.476269	0.488784	0.483432	0.531947	static	0.163637	static
10	2940000	3140000	0.455242	0.424779	0.493854	0.463192	0.42905	0.438256	0.216677	static	0.107189	static
10	3160000	3660000	0.461662	0.443971	0.443846	0.461796	0.473305	0.466963	0.999739	static	0.210557	static
10	3680000	4080000	0.403608	0.400206	0.396924	0.410378	0.412284	0.411792	0.825009	static	0.338935	static
10	4580000	4940000	0.379119	0.391941	0.390428	0.395153	0.391429	0.387299	0.399318	static	0.388927	static
10	4960000	5500000	0.405863	0.421889	0.422144	0.441791	0.401535	0.400935	0.289699	static	0.0888491	static
10	5560000	5860000	0.356191	0.362371	0.372922	0.381331	0.34801	0.350904	0.0758839	static	0.0248654	decreased
10	5960000	6680000	0.404587	0.4101	0.411639	0.415635	0.400497	0.39924	0.205742	static	0.022367	decreased
10	6680000	7320000	0.381299	0.388778	0.395327	0.400029	0.402434	0.400848	0.103514	static	0.25127	static
10	7360000	7720000	0.366941	0.370401	0.375229	0.38761	0.373353	0.368547	0.185776	static	0.255594	static
10	7740000	8080000	0.379066	0.373389	0.377687	0.400844	0.392794	0.38652	0.38824	static	0.976931	static
10	8120000	8360000	0.342993	0.344051	0.348493	0.360429	0.334827	0.335095	0.209434	static	0.0823138	static
10	8380000	8760000	0.362247	0.366891	0.391235	0.401278	0.359107	0.356403	0.0291526	increased	0.0177575	decreased
10	8780000	9180000	0.367157	0.3797	0.390995	0.396335	0.350539	0.357478	0.0971841	static	0.0119678	decreased
10	9280000	9460000	0.330012	0.330332	0.335293	0.337594	0.335073	0.345643	0.0326417	increased	0.544454	static
10	9600000	9780000	0.301183	0.306701	0.313379	0.306238	0.301063	0.305244	0.323228	static	0.249008	static
10	9800000	10560000	0.41705	0.432093	0.426359	0.438766	0.415757	0.409974	0.49859	static	0.102509	static
10	10600000	11120000	0.380784	0.383817	0.397897	0.400507	0.391814	0.382881	0.0137313	increased	0.125698	static
10	11300000	11680000	0.385016	0.388128	0.371976	0.391918	0.393751	0.39138	0.691674	static	0.401138	static
10	11720000	12100000	0.364376	0.365763	0.354639	0.373079	0.374045	0.366167	0.90787	static	0.596821	static
10	12120000	12600000	0.40807	0.422092	0.385049	0.409657	0.406297	0.399899	0.337188	static	0.695636	static
10	12680000	13060000	0.386668	0.390455	0.374513	0.395777	0.394142	0.391575	0.781689	static	0.546154	static
10	13080000	13280000	0.350558	0.345585	0.340532	0.356952	0.34855	0.351496	0.944826	static	0.89202	static
10	13620000	14360000	0.426013	0.42924	0.452217	0.436162	0.418001	0.424443	0.180423	static	0.117376	static
10	14380000	14640000	0.35897	0.342959	0.323504	0.324481	0.339636	0.345347	0.078196	static	0.0236568	increased
10	14680000	15020000	0.356469	0.342807	0.351857	0.348891	0.343387	0.347903	0.925784	static	0.222125	static
10	15080000	15400000	0.35078	0.332456	0.370841	0.337856	0.344188	0.342453	0.569372	static	0.57303	static
10	15480000	17040000	0.486687	0.490136	0.498917	0.489816	0.489206	0.48135	0.345678	static	0.269716	static
10	17080000	17320000	0.3669	0.360478	0.348211	0.354766	0.361212	0.361661	0.117094	static	0.0939391	static
10	17360000	17780000	0.375185	0.373697	0.375912	0.364607	0.389192	0.379009	0.539629	static	0.210475	static
10	17800000	18460000	0.422648	0.412371	0.422258	0.395438	0.408872	0.420894	0.607715	static	0.721146	static
10	18500000	18940000	0.413033	0.411995	0.410611	0.395767	0.399681	0.395669	0.336738	static	0.547719	static
10	18980000	19700000	0.49081	0.483939	0.463558	0.478311	0.47999	0.47895	0.180773	static	0.367693	static
10	19780000	20200000	0.504064	0.478042	0.469088	0.482597	0.501777	0.501934	0.408472	static	0.0612997	static
10	20220000	21119840	0.63027	0.597069	0.564093	0.539367	0.57355	0.584087	0.0958765	static	0.181376	static
11	0	420000	0.424349	0.418966	0.444003	0.446163	0.415485	0.418273	0.0149818	increased	0.00388664	decreased
11	440000	800000	0.473818	0.45448	0.524895	0.478997	0.418881	0.448102	0.268376	static	0.128254	static
11	820000	1440000	0.533335	0.506153	0.511568	0.514655	0.545336	0.543123	0.675658	static	0.00370478	increased
11	1460000	2140000	0.526295	0.500696	0.516894	0.493047	0.513212	0.508215	0.674183	static	0.683775	static
11	2140000	2740000	0.470966	0.415263	0.563699	0.406946	0.461934	0.458008	0.66227	static	0.777106	static
11	3280000	3800000	0.348889	0.362798	0.352361	0.349817	0.358587	0.359231	0.570534	static	0.0270342	increased
11	3820000	5020000	0.434532	0.448181	0.4573	0.441459	0.429914	0.439035	0.523048	static	0.244502	static
11	5040000	5560000	0.34841	0.352709	0.357328	0.347968	0.345856	0.343955	0.724365	static	0.246379	static
11	5580000	6160000	0.373352	0.383308	0.391029	0.374161	0.378746	0.37072	0.705703	static	0.488517	static
11	8940000	9860000	0.423125	0.449811	0.418625	0.462364	0.420507	0.422402	0.88954	static	0.47612	static
11	11520000	12140000	0.353121	0.356894	0.385854	0.411187	0.350122	0.354966	0.0767719	static	0.0704601	static
11	12140000	12580000	0.325971	0.319092	0.355889	0.34214	0.329839	0.31895	0.074911	static	0.106907	static
11	12600000	13760000	0.414963	0.415521	0.435757	0.43203	0.406938	0.40124	0.0100535	increased	0.0127952	decreased
11	14100000	14700000	0.358926	0.36259	0.354532	0.381051	0.361989	0.361169	0.6517	static	0.685639	static
11	14720000	15120000	0.313405	0.313933	0.3045	0.330928	0.308314	0.308144	0.788466	static	0.547391	static
11	15760000	16620000	0.381565	0.392013	0.41995	0.397341	0.383107	0.382453	0.221328	static	0.149463	static
11	16640000	17060000	0.344609	0.346583	0.329502	0.314225	0.328651	0.335677	0.0911503	static	0.345222	static
11	17080000	17560000	0.339385	0.347644	0.377764	0.322491	0.332869	0.346429	0.83495	static	0.748023	static
11	18000000	19080000	0.59761	0.583458	0.545474	0.564126	0.620351	0.592675	0.0926466	static	0.0902532	static
11	19100000	20200042	0.994615	0.994216	0.994337	0.994591	0.994526	0.99437	0.857093	static	0.92206	static
12	0	320000	0.554404	0.636651	0.648992	0.620592	0.671363	0.634593	0.462038	static	0.515693	static
12	340000	1000000	0.496809	0.484085	0.499838	0.477056	0.499611	0.494197	0.892248	static	0.545142	static
12	1020000	1640000	0.493749	0.480039	0.468846	0.478744	0.456505	0.453314	0.261436	static	0.0681485	static
12	1660000	2200000	0.469635	0.463827	0.449101	0.457882	0.415842	0.426552	0.128355	static	0.0430303	decreased
12	2220000	2640000	0.452078	0.42385	0.423587	0.413478	0.391416	0.396139	0.324342	static	0.0472147	decreased
12	2720000	3080000	0.448524	0.423926	0.412897	0.411985	0.458487	0.459459	0.193007	static	0.000204906	increased
12	3080000	3660000	0.480942	0.450405	0.465212	0.47182	0.492066	0.489811	0.872374	static	0.023396	increased
12	3680000	3880000	0.360135	0.347223	0.349025	0.336188	0.388704	0.374861	0.347934	static	0.0534438	static
12	3900000	4440000	0.399234	0.403191	0.398525	0.399248	0.387766	0.393457	0.367031	static	0.102086	static
12	4460000	4780000	0.350337	0.352139	0.366534	0.361327	0.352407	0.355279	0.0440349	increased	0.0769961	static
12	4800000	5020000	0.324215	0.326023	0.34563	0.332858	0.351688	0.334039	0.159924	static	0.771285	static
12	5040000	5460000	0.372244	0.375825	0.378343	0.387246	0.400755	0.380825	0.209453	static	0.540036	static
12	5500000	5820000	0.353055	0.361772	0.36428	0.381826	0.364159	0.362366	0.251435	static	0.382488	static
12	5840000	6380000	0.375622	0.389916	0.397172	0.418176	0.382753	0.380867	0.188982	static	0.133675	static
12	6500000	6760000	0.326218	0.346797	0.345715	0.340389	0.325379	0.330378	0.600807	static	0.053345	static
12	6780000	7300000	0.375353	0.379704	0.388053	0.390555	0.385257	0.388787	0.0425252	increased	0.402084	static
12	7320000	7600000	0.342355	0.355143	0.364046	0.369331	0.340384	0.332236	0.122086	static	0.0246116	decreased
12	7660000	8720000	0.429194	0.428817	0.465562	0.448314	0.42656	0.420429	0.083585	static	0.0674123	static
12	8740000	8980000	0.313733	0.317364	0.315723	0.306655	0.322076	0.313436	0.466252	static	0.404408	static
12	9140000	9400000	0.399133	0.382132	0.402361	0.398029	0.43361	0.43113	0.38951	static	0.00596355	increased
12	9520000	10080000	0.414186	0.406356	0.399945	0.386045	0.432649	0.428962	0.162702	static	0.034312	increased
12	10160000	10840000	0.425209	0.425348	0.404233	0.395546	0.404645	0.414016	0.0280489	decreased	0.27755	static
12	10920000	11080000	0.335303	0.335889	0.295947	0.280282	0.327358	0.330102	0.0261851	decreased	0.0362604	increased
12	11200000	11660000	0.39067	0.378493	0.373499	0.382584	0.40433	0.410974	0.479994	static	0.0342779	increased
12	11680000	12000000	0.436092	0.417099	0.421147	0.409544	0.436148	0.445062	0.418488	static	0.0746209	static
12	12080000	12240000	0.338999	0.345843	0.338983	0.361962	0.363313	0.357173	0.570992	static	0.497686	static
12	12240000	13100000	0.410116	0.423242	0.425045	0.468238	0.411073	0.410479	0.315609	static	0.238676	static
12	13120000	13520000	0.339967	0.345134	0.341793	0.378605	0.338671	0.340917	0.442581	static	0.383775	static
12	13540000	13900000	0.342848	0.34342	0.356129	0.375832	0.335832	0.347234	0.146316	static	0.164781	static
12	13940000	14740000	0.416259	0.415725	0.398815	0.441649	0.425818	0.420779	0.861389	static	0.899946	static
12	14760000	15060000	0.343733	0.340133	0.312102	0.331032	0.345514	0.342218	0.168854	static	0.146034	static
12	15080000	15680000	0.373466	0.384403	0.388302	0.390165	0.374314	0.373402	0.204524	static	0.00451941	decreased
12	15980000	16680000	0.421673	0.435755	0.409585	0.411978	0.409797	0.410145	0.128706	static	0.571847	static
12	16940000	17700000	0.381992	0.394638	0.412235	0.392835	0.391579	0.387203	0.344328	static	0.317171	static
12	17740000	18500000	0.42221	0.442384	0.440192	0.460247	0.411756	0.413364	0.334744	static	0.0645264	static
12	18520000	18820000	0.360179	0.367616	0.374173	0.375961	0.352534	0.354736	0.0999776	static	0.00435223	decreased
12	18820000	19020000	0.380032	0.373734	0.353325	0.349192	0.381573	0.384759	0.0209303	decreased	0.00662057	increased
12	19020000	19680000	0.449277	0.45286	0.444903	0.45948	0.425039	0.430112	0.894794	static	0.0858253	static
12	19860000	20387278	0.504777	0.458815	0.457151	0.403434	0.473973	0.478709	0.28243	static	0.229791	static
13	520000	820000	0.869121	0.829441	0.86337	0.785086	0.81156	0.844337	0.625655	static	0.938115	static
13	880000	1340000	0.633364	0.585367	0.611894	0.548773	0.562922	0.601319	0.540199	static	0.965813	static
13	1360000	1540000	0.391021	0.385715	0.400469	0.362235	0.382046	0.385338	0.751038	static	0.914069	static
13	1560000	2360000	0.50933	0.486083	0.494286	0.459141	0.474787	0.47781	0.424043	static	0.983374	static
13	2380000	2660000	0.52447	0.479842	0.489927	0.473843	0.482083	0.490088	0.48279	static	0.686097	static
13	2660000	3120000	0.417977	0.40157	0.44469	0.381965	0.393313	0.406005	0.92271	static	0.71085	static
13	3160000	3600000	0.426818	0.412671	0.406184	0.403511	0.409162	0.406957	0.174385	static	0.204905	static
13	3640000	4040000	0.385581	0.384751	0.392712	0.400925	0.385903	0.384934	0.10591	static	0.110245	static
13	4220000	4500000	0.356299	0.359402	0.347647	0.373265	0.335771	0.344538	0.858641	static	0.272491	static
13	4520000	4920000	0.368621	0.374199	0.369851	0.371481	0.363181	0.354362	0.821868	static	0.11758	static
13	4940000	5440000	0.392122	0.405635	0.392921	0.392033	0.3932	0.386287	0.444237	static	0.515024	static
13	5520000	7440000	0.494946	0.50913	0.514361	0.545385	0.496689	0.487805	0.244271	static	0.144955	static
13	7460000	8500000	0.439104	0.45894	0.462423	0.48293	0.449067	0.438536	0.239141	static	0.129184	static
13	8540000	8900000	0.350881	0.3533	0.347569	0.368268	0.366926	0.349207	0.632202	static	0.992308	static
13	8920000	9060000	0.33852	0.339373	0.319884	0.344436	0.333774	0.333203	0.636104	static	0.923707	static
13	9280000	9880000	0.445645	0.421217	0.41107	0.431501	0.461176	0.458237	0.525267	static	0.0651784	static
13	9960000	10780000	0.408919	0.412377	0.432733	0.415361	0.40929	0.417965	0.269488	static	0.395504	static
13	11360000	11980000	0.40896	0.400352	0.411928	0.395439	0.452363	0.433417	0.926271	static	0.0890973	static
13	12020000	12740000	0.413857	0.417062	0.421415	0.425081	0.421945	0.409639	0.0853853	static	0.365368	static
13	13020000	13400000	0.367455	0.377528	0.39677	0.38145	0.365688	0.370238	0.211558	static	0.11804	static
13	13400000	13720000	0.382322	0.38202	0.401541	0.376305	0.35427	0.363864	0.646114	static	0.157505	static
13	13860000	14260000	0.46693	0.448163	0.447956	0.452074	0.487834	0.476205	0.515154	static	0.0351939	increased
13	14280000	14560000	0.409701	0.415115	0.395398	0.42327	0.444831	0.427341	0.848644	static	0.24546	static
13	14580000	14820000	0.383517	0.398441	0.369292	0.405094	0.377299	0.382817	0.863262	static	0.731656	static
13	15220000	16040000	0.428613	0.433677	0.440353	0.459159	0.416567	0.421593	0.196141	static	0.0876349	static
13	16100000	16740000	0.439153	0.443636	0.436084	0.438751	0.408222	0.422082	0.266803	static	0.0874742	static
13	16740000	17260000	0.450533	0.466822	0.456364	0.458649	0.425158	0.43711	0.899823	static	0.0493246	decreased
13	17280000	17640000	0.455424	0.440809	0.447178	0.463738	0.474483	0.471	0.574592	static	0.177823	static
13	17640000	18260000	0.531219	0.519804	0.499762	0.520517	0.535193	0.527508	0.323829	static	0.195315	static
13	18280000	19000000	0.527065	0.520037	0.491575	0.495924	0.510924	0.50681	0.0186882	decreased	0.0370403	increased
14	100000	440000	0.732031	0.709901	0.727796	0.705681	0.702622	0.674447	0.812303	static	0.255963	static
14	460000	1080000	0.484375	0.469511	0.466513	0.471192	0.481825	0.472619	0.408154	static	0.246517	static
14	1100000	1520000	0.440055	0.430554	0.428343	0.425702	0.434736	0.426681	0.235003	static	0.476133	static
14	1540000	1680000	0.379338	0.382037	0.365165	0.374591	0.383217	0.38399	0.158267	static	0.101035	static
14	1740000	2200000	0.462115	0.466669	0.464886	0.481632	0.478954	0.475837	0.414314	static	0.675177	static
14	2220000	2580000	0.433645	0.440683	0.429427	0.445887	0.443803	0.439705	0.961101	static	0.676751	static
14	2600000	2780000	0.396896	0.394368	0.387089	0.391992	0.411488	0.406112	0.157855	static	0.0338772	increased
14	3000000	3520000	0.472087	0.464422	0.465596	0.471012	0.475033	0.479724	0.992528	static	0.126848	static
14	3560000	3820000	0.422606	0.412144	0.402439	0.393709	0.419407	0.425915	0.105294	static	0.0457028	increased
14	3820000	4420000	0.477545	0.471083	0.48328	0.498085	0.511254	0.497901	0.179934	static	0.298025	static
14	4920000	5400000	0.500162	0.49044	0.505323	0.508851	0.530971	0.535635	0.150286	static	0.0122134	increased
14	5480000	5960000	0.490696	0.492967	0.471967	0.480392	0.487112	0.488466	0.0696633	static	0.112676	static
14	6040000	6540000	0.483079	0.483751	0.473381	0.485975	0.468684	0.483202	0.613538	static	0.734964	static
14	6680000	6840000	0.441205	0.424045	0.422377	0.419938	0.430059	0.429184	0.316752	static	0.0226386	increased
14	7320000	7680000	0.456547	0.448167	0.452904	0.449521	0.436088	0.445487	0.823645	static	0.172135	static
14	7700000	8080000	0.438346	0.465129	0.427582	0.441059	0.430625	0.422055	0.365225	static	0.422913	static
14	8120000	8780000	0.475313	0.498882	0.490108	0.516917	0.477866	0.477075	0.454822	static	0.191646	static
14	9220000	9460000	0.393582	0.403049	0.391972	0.380302	0.403865	0.408626	0.24651	static	0.0857774	static
14	9620000	10220000	0.448247	0.466871	0.470664	0.473024	0.449596	0.442954	0.267447	static	0.0184731	decreased
14	10580000	11740000	0.518903	0.531002	0.5295	0.541771	0.508969	0.506172	0.340778	static	0.0467776	decreased
14	11760000	12240000	0.419813	0.421554	0.437449	0.434302	0.41926	0.410764	0.0137283	increased	0.0440619	decreased
14	12240000	12500000	0.390431	0.387248	0.381159	0.377648	0.371493	0.370157	0.0576418	static	0.0447342	decreased
14	12720000	13160000	0.508409	0.493873	0.498807	0.497149	0.506358	0.500207	0.707586	static	0.237762	static
14	13180000	14000000	0.535586	0.511824	0.52636	0.520914	0.515351	0.517949	0.996076	static	0.146511	static
14	14020000	14640000	0.488929	0.467757	0.478503	0.47645	0.479418	0.484906	0.942486	static	0.250832	static
14	14660000	15540000	0.527789	0.522142	0.523544	0.531624	0.515941	0.519864	0.648315	static	0.163883	static
14	15560000	16219308	0.878446	0.929126	0.930824	0.938936	0.9079	0.918183	0.349369	static	0.0793677	static
15	0	720000	0.688802	0.674833	0.670572	0.649165	0.68947	0.684142	0.22805	static	0.134617	static
15	740000	1020000	0.453389	0.44809	0.446555	0.439491	0.4585	0.461205	0.222638	static	0.046976	increased
15	1040000	1320000	0.442544	0.440977	0.435632	0.446814	0.441512	0.445368	0.932848	static	0.743798	static
15	1340000	1780000	0.468658	0.474376	0.466155	0.482396	0.475493	0.466925	0.779016	static	0.770156	static
15	1800000	2520000	0.528479	0.533662	0.54358	0.560422	0.531081	0.540058	0.140738	static	0.227234	static
15	2540000	2920000	0.42027	0.426725	0.427355	0.455178	0.43636	0.432793	0.339463	static	0.68041	static
15	3020000	3500000	0.460837	0.474095	0.461047	0.476228	0.458999	0.451379	0.918109	static	0.254168	static
15	3760000	4780000	0.541315	0.552188	0.546336	0.57309	0.535107	0.535133	0.464088	static	0.207371	static
15	4800000	5220000	0.521836	0.52026	0.539812	0.553394	0.494475	0.508778	0.0647026	static	0.0448682	decreased
15	5280000	5580000	0.474758	0.480113	0.490936	0.511869	0.500408	0.493187	0.156776	static	0.717855	static
15	5600000	5720000	0.411768	0.416814	0.446658	0.474778	0.459258	0.436244	0.0830443	static	0.549442	static
15	5740000	6200000	0.499384	0.509722	0.509324	0.527419	0.534801	0.52921	0.315969	static	0.286612	static
15	6220000	6680000	0.50237	0.510178	0.514977	0.544754	0.523693	0.513994	0.265062	static	0.554418	static
15	6700000	7140000	0.493341	0.476297	0.493347	0.501983	0.505944	0.50481	0.310951	static	0.218584	static
15	7440000	7880000	0.514277	0.502454	0.506271	0.509903	0.521387	0.524034	0.968185	static	0.0228193	increased
15	8720000	9280000	0.504662	0.514066	0.497666	0.499599	0.521253	0.510097	0.154904	static	0.0948961	static
15	9300000	9580000	0.484427	0.491438	0.476943	0.492238	0.482587	0.479784	0.729586	static	0.704211	static
15	9740000	10180000	0.502036	0.498553	0.501364	0.498462	0.475054	0.478585	0.881735	static	0.00965379	decreased
15	10200000	10380000	0.458949	0.450635	0.452987	0.431359	0.413866	0.433804	0.389824	static	0.338677	static
15	10400000	11060000	0.55437	0.562882	0.568928	0.557006	0.533246	0.542647	0.613441	static	0.0810183	static
15	11080000	11440000	0.531488	0.510478	0.51117	0.4847	0.505113	0.512509	0.305786	static	0.511652	static
15	11460000	12020000	0.523442	0.514333	0.514139	0.500096	0.505775	0.511592	0.294872	static	0.855862	static
15	12020000	12540000	0.524281	0.539391	0.527497	0.529811	0.510532	0.514671	0.717602	static	0.0211264	decreased
15	12560000	13062184	0.580522	0.573809	0.590352	0.529079	0.561288	0.570397	0.628328	static	0.86148	static
16	520000	1820000	0.960759	0.960398	0.957243	0.962289	0.956622	0.957897	0.778488	static	0.437169	static
16	1960000	2140000	0.907966	0.905062	0.909555	0.897185	0.91881	0.904502	0.669755	static	0.473346	static
16	2260000	2844601	0.93608	0.93545	0.920083	0.93378	0.924192	0.904184	0.326534	static	0.403459	static
17	0	1900000	0.66522	0.653367	0.651515	0.642672	0.645229	0.651594	0.240735	static	0.831412	static
17	1920000	2360000	0.535125	0.537536	0.529512	0.516624	0.519876	0.522892	0.180419	static	0.822914	static
17	2380000	2820000	0.514043	0.52175	0.535304	0.516934	0.496626	0.50257	0.495883	static	0.11089	static
17	2840000	3240000	0.487644	0.494025	0.487543	0.490258	0.481859	0.477657	0.63306	static	0.0673746	static
17	3280000	3720000	0.4982	0.503318	0.501085	0.492667	0.494392	0.49083	0.513114	static	0.449233	static
17	3900000	4940000	0.596805	0.613865	0.607465	0.625022	0.605981	0.598721	0.46684	static	0.28113	static
17	4980000	5160000	0.470626	0.466948	0.457205	0.458778	0.461592	0.45937	0.032659	decreased	0.209008	static
17	5360000	5980000	0.575801	0.586115	0.570585	0.583767	0.589193	0.586674	0.695597	static	0.250085	static
17	6000000	6180000	0.469979	0.475784	0.466907	0.483002	0.493038	0.489306	0.831062	static	0.188622	static
17	6200000	6500000	0.505228	0.498783	0.498752	0.509532	0.501661	0.504534	0.766089	static	0.868783	static
17	6520000	6820000	0.492707	0.484458	0.504292	0.527884	0.494756	0.498081	0.15868	static	0.240495	static
17	7160000	7480000	0.510033	0.514112	0.498258	0.502558	0.5042	0.511934	0.0588924	static	0.225542	static
17	7500000	7660000	0.49862	0.490429	0.477019	0.474434	0.480063	0.4975	0.0484332	decreased	0.276744	static
17	7680000	8040000	0.511101	0.504232	0.520979	0.522705	0.517384	0.523019	0.0571019	static	0.633628	static
17	8060000	8660000	0.555746	0.547647	0.551897	0.542642	0.557451	0.557681	0.546345	static	0.156128	static
17	8680000	9300000	0.565384	0.574189	0.561357	0.577073	0.577377	0.569886	0.955178	static	0.662307	static
17	9320000	9880000	0.566241	0.561344	0.576229	0.599974	0.573727	0.57086	0.182778	static	0.317147	static
17	9900000	10762512	0.627286	0.609826	0.622611	0.611013	0.632882	0.621717	0.883127	static	0.322423	static
18	0	700000	0.57142	0.570251	0.57088	0.570968	0.546312	0.55107	0.893806	static	0.0112589	decreased
18	720000	1080000	0.477747	0.478493	0.465584	0.452258	0.452506	0.45472	0.102574	static	0.514271	static
18	1100000	1660000	0.514534	0.541889	0.513559	0.502114	0.48969	0.491827	0.30311	static	0.0992019	static
18	1680000	1920000	0.463684	0.452702	0.45444	0.441742	0.45037	0.450783	0.351911	static	0.73336	static
18	2180000	2320000	0.431175	0.422822	0.400367	0.377767	0.385521	0.402088	0.08779	static	0.767455	static
18	2340000	2980000	0.518755	0.526007	0.514104	0.53617	0.491644	0.492305	0.834526	static	0.0952249	static
18	3000000	3360000	0.461404	0.469719	0.453784	0.473444	0.452416	0.44313	0.872021	static	0.282395	static
18	3520000	4160000	0.520125	0.518679	0.522244	0.515755	0.526252	0.524615	0.914757	static	0.194397	static
18	4400000	5080000	0.536614	0.531234	0.53216	0.533029	0.55798	0.559186	0.673817	static	0.000816062	increased
18	5120000	5840000	0.524198	0.538793	0.538024	0.564006	0.542711	0.533114	0.320434	static	0.44396	static
18	5860000	6280000	0.46358	0.473908	0.483059	0.505543	0.477654	0.471585	0.174834	static	0.233057	static
18	6400000	6640000	0.451288	0.45888	0.496315	0.511132	0.480233	0.468355	0.0280642	increased	0.0902353	static
18	6660000	7000000	0.479878	0.495272	0.499764	0.516982	0.522489	0.503445	0.213504	static	0.75471	static
18	7160000	7860000	0.514832	0.511275	0.522403	0.534901	0.540274	0.534287	0.138377	static	0.339151	static
18	7980000	8380000	0.453304	0.453003	0.463224	0.466557	0.464999	0.459152	0.0197288	increased	0.490848	static
18	8400000	9100000	0.533012	0.526843	0.530367	0.51211	0.52316	0.52457	0.462365	static	0.801199	static
18	9340000	9620000	0.540791	0.522916	0.519147	0.535412	0.5264	0.538989	0.741444	static	0.651064	static
18	9620000	9940000	0.603974	0.581055	0.590016	0.597083	0.579402	0.590398	0.939085	static	0.316714	static
18	9980000	10460000	0.60703	0.595703	0.604216	0.612837	0.615014	0.604677	0.420353	static	0.862723	static
18	10460000	11300000	0.692177	0.705238	0.672705	0.664726	0.693054	0.700734	0.0593705	static	0.0365117	increased
19	0	980000	0.680595	0.647204	0.650128	0.634615	0.661584	0.652307	0.362754	static	0.248154	static
19	1000000	1540000	0.535056	0.532318	0.535531	0.53743	0.526065	0.528671	0.23554	static	0.0299063	decreased
19	1560000	1960000	0.496435	0.51116	0.493516	0.52	0.482619	0.487621	0.863131	static	0.249568	static
19	1980000	2660000	0.552601	0.565207	0.545459	0.562823	0.536435	0.542883	0.700477	static	0.258316	static
19	2680000	2800000	0.426085	0.424115	0.390312	0.400602	0.413409	0.40763	0.0298404	decreased	0.125278	static
19	3040000	3260000	0.452914	0.456393	0.458463	0.486452	0.463148	0.461554	0.334059	static	0.545805	static
19	3800000	4300000	0.543043	0.556887	0.560388	0.599685	0.542769	0.543871	0.285681	static	0.202727	static
19	4680000	5040000	0.546753	0.545838	0.553239	0.569936	0.551976	0.553257	0.208898	static	0.396109	static
19	5220000	5920000	0.594017	0.594843	0.594432	0.592094	0.601249	0.60494	0.446099	static	0.0460038	increased
19	5940000	6440000	0.585269	0.590617	0.586965	0.582562	0.58347	0.589177	0.455586	static	0.707385	static
19	6460000	6780000	0.535191	0.543772	0.521283	0.525609	0.542534	0.529135	0.0792479	static	0.220505	static
19	6820000	7000000	0.463832	0.470639	0.475418	0.474407	0.49173	0.473614	0.155357	static	0.482494	static
19	7020000	7540000	0.557419	0.565821	0.561365	0.561584	0.572984	0.570169	0.975523	static	0.0189814	increased
19	7620000	8140000	0.550908	0.550589	0.571893	0.585598	0.576461	0.566883	0.0550391	static	0.486587	static
19	8140000	8280000	0.459158	0.469203	0.465873	0.47456	0.469871	0.451733	0.459277	static	0.447966	static
19	8340000	8740000	0.54259	0.540073	0.546995	0.551338	0.550558	0.547783	0.0891038	static	0.998837	static
19	8900000	9200000	0.539812	0.553511	0.567018	0.577089	0.53919	0.544683	0.0961876	static	0.034409	decreased
19	9220000	9520000	0.523611	0.524552	0.552319	0.544799	0.5448	0.532676	0.0231353	increased	0.302422	static
19	9560000	10323212	0.663706	0.654192	0.656353	0.626981	0.66909	0.669285	0.379333	static	0.201805	static
20	0	540000	0.538277	0.519566	0.546258	0.522047	0.516952	0.529415	0.764996	static	0.504992	static
20	540000	1460000	0.544149	0.536313	0.537142	0.546081	0.558154	0.553426	0.837967	static	0.107119	static
20	1460000	1660000	0.387531	0.39287	0.398077	0.413025	0.395154	0.386476	0.192751	static	0.230281	static
20	1680000	2140000	0.4571	0.467748	0.47053	0.489479	0.442921	0.447466	0.247133	static	0.0701849	static
20	2160000	2560000	0.459999	0.454881	0.444044	0.436821	0.415827	0.423939	0.0615474	static	0.0632811	static
20	2700000	3640000	0.49416	0.504084	0.532402	0.523171	0.502475	0.50489	0.0516008	static	0.0370119	decreased
20	3860000	4860000	0.522127	0.537119	0.539518	0.553406	0.550616	0.551005	0.241142	static	0.595292	static
20	5360000	5540000	0.448814	0.449357	0.433278	0.44306	0.434867	0.439867	0.155658	static	0.897251	static
20	5560000	5900000	0.410466	0.417484	0.409203	0.430498	0.413342	0.401617	0.652486	static	0.415856	static
20	5920000	6380000	0.434962	0.440294	0.429542	0.4491	0.438329	0.428236	0.882697	static	0.638245	static
20	6500000	6860000	0.405034	0.412007	0.420517	0.410443	0.392194	0.389865	0.37372	static	0.0419138	decreased
20	6860000	7680000	0.485873	0.499937	0.490563	0.522099	0.471373	0.468615	0.518157	static	0.148579	static
20	7960000	8540000	0.441223	0.447599	0.455059	0.431867	0.421115	0.430501	0.944333	static	0.293616	static
20	8560000	8980000	0.417533	0.422144	0.432043	0.398758	0.403349	0.410772	0.816388	static	0.673138	static
20	9000000	9340000	0.428948	0.423874	0.445901	0.399059	0.411175	0.422632	0.882832	static	0.8386	static
20	9740000	9980000	0.505952	0.477269	0.48386	0.47809	0.504654	0.502662	0.542789	static	0.0176278	increased
20	10000000	10220000	0.496121	0.482283	0.492253	0.48478	0.519639	0.513869	0.938482	static	0.0268221	increased
20	10240000	10580000	0.540965	0.534435	0.533263	0.537361	0.561018	0.56536	0.598739	static	0.0112756	increased
20	10600000	11220000	0.523581	0.519924	0.516438	0.540199	0.531125	0.527616	0.639688	static	0.938179	static
20	11240000	11580000	0.47619	0.506613	0.473077	0.516115	0.482797	0.47787	0.914591	static	0.577889	static
20	11660000	12020000	0.429742	0.435853	0.431676	0.454546	0.434537	0.435222	0.475433	static	0.546505	static
20	12040000	12360000	0.409721	0.419718	0.405708	0.428166	0.42321	0.4186	0.873454	static	0.762256	static
20	12400000	13040000	0.499886	0.524071	0.495777	0.540955	0.504462	0.494904	0.826397	static	0.503383	static
20	13060000	13460000	0.448511	0.452223	0.442242	0.458815	0.466682	0.458169	0.986579	static	0.329783	static
20	13480000	13897287	0.504	0.497138	0.476796	0.473465	0.541714	0.535806	0.0217485	decreased	0.00282837	increased
21	0	620000	0.650784	0.650258	0.641676	0.63526	0.652075	0.653737	0.064477	static	0.0488411	increased
21	640000	1000000	0.579964	0.577292	0.57864	0.567603	0.554809	0.560865	0.434471	static	0.135879	static
21	1000000	1420000	0.564736	0.571773	0.568572	0.586561	0.566424	0.570478	0.436689	static	0.427038	static
21	1520000	1800000	0.51137	0.523533	0.531533	0.556193	0.526962	0.52287	0.194684	static	0.268795	static
21	2040000	2160000	0.459825	0.465607	0.461089	0.469546	0.487733	0.477077	0.661996	static	0.128598	static
21	2160000	2480000	0.537283	0.536567	0.532709	0.540514	0.553164	0.55087	0.94354	static	0.0631902	static
21	2500000	2840000	0.549719	0.542017	0.542046	0.546104	0.550786	0.551012	0.720397	static	0.0784183	static
21	2880000	3040000	0.531438	0.533451	0.530504	0.525631	0.517129	0.528392	0.23873	static	0.478286	static
21	3060000	3420000	0.565629	0.580144	0.578497	0.597678	0.574927	0.570979	0.333631	static	0.262224	static
21	3740000	4120000	0.559959	0.574576	0.563635	0.586127	0.566451	0.563013	0.627506	static	0.466458	static
21	4140000	4660000	0.584404	0.58097	0.588539	0.583179	0.578671	0.584661	0.423939	static	0.406292	static
21	4680000	4780000	0.447428	0.453776	0.442872	0.451795	0.453441	0.448717	0.611119	static	0.535364	static
21	4840000	5180000	0.545186	0.543648	0.551691	0.557742	0.536055	0.544403	0.0808826	static	0.106739	static
21	5200000	5520000	0.527675	0.547767	0.52105	0.523756	0.53557	0.522512	0.269877	static	0.424344	static
21	5540000	5860000	0.532587	0.537576	0.536498	0.5238	0.531926	0.533244	0.544769	static	0.739524	static
21	5880000	6400000	0.602261	0.600034	0.610597	0.607582	0.596658	0.602231	0.0514324	static	0.0930616	static
21	6420000	6844979	0.64143	0.646514	0.633733	0.623848	0.639309	0.64132	0.111963	static	0.149696	static
22	0	1560000	0.756158	0.747136	0.753255	0.747019	0.754984	0.755286	0.808841	static	0.250463	static
22	1660000	2520000	0.682436	0.680486	0.684948	0.677038	0.666034	0.668752	0.91894	static	0.0829593	static
22	2540000	3160000	0.691562	0.691422	0.678151	0.696721	0.697126	0.682273	0.70486	static	0.866585	static
22	3560000	4000000	0.764739	0.763088	0.75944	0.758953	0.756571	0.755416	0.0317238	decreased	0.0362161	decreased
22	4180000	5120000	0.724128	0.74364	0.724979	0.744231	0.729033	0.721181	0.962827	static	0.457351	static
22	5140000	5459462	0.678535	0.633627	0.647763	0.625035	0.631678	0.636342	0.516045	static	0.855922	static
23	0	680000	0.632032	0.623615	0.623959	0.611855	0.628981	0.626745	0.31077	static	0.247143	static
23	700000	1360000	0.633193	0.644068	0.64198	0.641352	0.632263	0.637132	0.633426	static	0.1049	static
23	1360000	1940000	0.629121	0.634513	0.617938	0.635506	0.638304	0.636403	0.634941	static	0.351943	static
23	1960000	2360000	0.641126	0.658112	0.659812	0.678953	0.669227	0.665446	0.262456	static	0.853285	static
23	2380000	2560000	0.539335	0.550109	0.534254	0.556817	0.576059	0.554094	0.954036	static	0.340384	static
23	2600000	4200000	0.720437	0.726009	0.730195	0.730389	0.719287	0.722114	0.126658	static	0.0211248	decreased
23	4220000	4540000	0.569798	0.572174	0.565164	0.570554	0.569183	0.565265	0.399533	static	0.86647	static
23	4580000	6149580	0.765401	0.765988	0.771648	0.766819	0.763055	0.761449	0.282918	static	0.111124	static
24	0	440000	0.651317	0.649933	0.631756	0.621278	0.67098	0.665634	0.0448428	decreased	0.0192381	increased
24	460000	820000	0.54542	0.555608	0.547068	0.542873	0.542843	0.54322	0.420248	static	0.454366	static
24	840000	1180000	0.52471	0.52707	0.515936	0.517476	0.52726	0.519781	0.0227305	decreased	0.216176	static
24	1180000	1840000	0.573176	0.5742	0.555189	0.552209	0.57748	0.571227	0.00615758	decreased	0.0269865	increased
24	1860000	2540000	0.590603	0.60664	0.597972	0.581587	0.576578	0.587136	0.521206	static	0.501629	static
24	2600000	3140000	0.556614	0.570563	0.581943	0.607187	0.543757	0.5456	0.164766	static	0.0587432	static
24	3160000	3580000	0.544849	0.555881	0.549385	0.578711	0.569116	0.557632	0.474538	static	0.969752	static
24	3600000	4600000	0.626938	0.629427	0.625757	0.63756	0.616554	0.624765	0.622585	static	0.26565	static
24	4620000	5120000	0.578531	0.585289	0.604612	0.601768	0.580508	0.588978	0.0284193	increased	0.053941	static
24	5140000	5660000	0.598243	0.597392	0.605484	0.597909	0.61539	0.617214	0.415814	static	0.0643428	static
24	5680000	6491222	0.674995	0.677782	0.683434	0.688625	0.692295	0.682284	0.0820262	static	0.843895	static
25	0	420000	0.606857	0.596231	0.597562	0.58126	0.581865	0.603695	0.338629	static	0.827744	static
25	440000	820000	0.962737	0.968064	0.960968	0.982707	0.973489	0.975935	0.623228	static	0.817335	static
25	840000	2120000	0.989945	0.987125	0.979137	0.981258	0.986838	0.98662	0.0419897	decreased	0.0256426	increased
25	2140000	2880000	0.661652	0.642342	0.630536	0.716203	0.669719	0.64532	0.674557	static	0.755959	static
25	2900000	3040000	0.583864	0.574275	0.594638	0.579602	0.536409	0.550374	0.461866	static	0.0508882	static
25	3060000	3480000	0.794457	0.825759	0.985885	0.903638	0.832417	0.789753	0.0922427	static	0.102049	static
25	3480000	3980610	0.670041	0.611057	0.689434	0.709561	0.666514	0.644035	0.199076	static	0.0993356	static
26	0	1120000	0.754055	0.745524	0.745387	0.752489	0.746737	0.747772	0.892139	static	0.685235	static
26	1140000	1780000	0.678239	0.676373	0.673743	0.678714	0.658224	0.66577	0.724141	static	0.0877102	static
26	1800000	3500000	0.758858	0.753118	0.758821	0.760223	0.757476	0.75557	0.35427	static	0.126686	static
26	3520000	4380000	0.675334	0.67148	0.673062	0.673887	0.679614	0.670096	0.975684	static	0.799837	static
26	4400000	4720000	0.60752	0.598432	0.612052	0.610527	0.608885	0.607524	0.212929	static	0.0944276	static
26	4740000	5560000	0.784577	0.781443	0.770383	0.766508	0.763253	0.76801	0.0280464	decreased	0.455777	static
27	0	620000	0.928572	0.933774	0.940011	0.922986	0.93039	0.917662	0.974137	static	0.554817	static
27	860000	1440000	0.809731	0.814674	0.820149	0.682857	0.788537	0.806606	0.470096	static	0.574282	static
27	1520000	1680000	0.901823	0.893887	0.926231	0.904541	0.921725	0.938605	0.268307	static	0.39469	static
27	1880000	2040000	0.939685	0.916433	0.961497	0.950214	0.926587	0.920809	0.164418	static	0.0367227	decreased
27	2160000	2920000	0.77474	0.747996	0.728532	0.735967	0.751136	0.747661	0.170797	static	0.0527656	static
27	2920000	3420000	0.710968	0.699325	0.661757	0.678774	0.690718	0.676427	0.0773539	static	0.353731	static
27	3420000	4720000	0.715806	0.693806	0.69027	0.700587	0.706835	0.705358	0.520954	static	0.177245	static
27	4740000	5200000	0.603143	0.605709	0.610915	0.620196	0.616272	0.600396	0.146966	static	0.514508	static
27	5220000	5460000	0.591594	0.597898	0.60173	0.623675	0.593871	0.586444	0.25637	static	0.191015	static
27	5460000	6060000	0.655835	0.659345	0.653347	0.651454	0.657662	0.655355	0.121358	static	0.110505	static
27	6180000	6500000	0.567145	0.558865	0.570211	0.567827	0.588041	0.590475	0.297492	static	0.00700831	increased
27	6520000	6840000	0.638015	0.628447	0.632464	0.648262	0.608831	0.621852	0.520698	static	0.134424	static
27	6860000	7240000	0.69144	0.672346	0.692609	0.706913	0.650822	0.670412	0.27288	static	0.0840696	static
27	7240000	7540000	0.653439	0.65184	0.663831	0.685362	0.64143	0.642144	0.178969	static	0.0929994	static
27	7540000	8080432	0.741156	0.721709	0.730167	0.726482	0.718409	0.720831	0.783205	static	0.058582	static
28	0	940000	0.762408	0.774634	0.771119	0.778875	0.798243	0.787224	0.465448	static	0.119063	static
28	940000	2680000	0.796452	0.797517	0.796458	0.795737	0.79301	0.793738	0.301643	static	0.0336123	decreased
28	2700000	3340000	0.700475	0.709852	0.698675	0.714041	0.692863	0.700172	0.906578	static	0.366893	static
28	3360000	4500000	0.7525	0.755271	0.754406	0.763263	0.743453	0.747494	0.397842	static	0.11104	static
28	4540000	5116882	0.716706	0.717711	0.703781	0.715334	0.729065	0.71547	0.317812	static	0.290261	static
30	0	1600000	0.997549	0.997257	0.997392	0.996434	0.996771	0.996477	0.430779	static	0.62219	static
31	0	1660000	0.97434	0.970786	0.976286	0.979563	0.9797	0.975083	0.156786	static	0.868094	static
31	1680000	1840000	0.784644	0.800463	0.67079	0.751255	0.959774	0.9019	0.185087	static	0.0472554	increased
31	2040000	2320000	0.652456	0.783026	0.850777	0.864667	0.723265	0.775408	0.166655	static	0.0567437	static
31	2340000	2840000	0.662379	0.546781	0.762641	0.947183	0.653329	0.576561	0.148232	static	0.138339	static
31	2860000	3020000	0.541877	0.51202	0.487949	0.327981	0.338908	0.569388	0.281163	static	0.773263	static
31	3100000	3420000	0.86942	0.832713	0.915079	0.730472	0.968847	0.888281	0.792079	static	0.403729	static
31	3580000	4400000	0.926188	0.938102	0.876463	0.843293	0.918792	0.911538	0.0546365	static	0.0827569	static
31	4460000	4760000	0.899227	0.879824	0.813022	0.853893	0.726511	0.860373	0.13144	static	0.625154	static
31	4780000	5280000	0.498969	0.409146	0.459439	0.465108	0.503018	0.524248	0.871963	static	0.0428406	increased
31	5320000	5640000	0.566594	0.371702	0.4468	0.374767	0.422907	0.568746	0.630812	static	0.405471	static
31	5660000	6153034	0.847168	0.764753	0.803465	0.828497	0.757701	0.777366	0.837657	static	0.0931018	static
32	0	725831	0.993148	0.99388	0.993593	0.994123	0.99349	0.994391	0.526252	static	0.889202	static
33	0	2900000	0.943953	0.936557	0.939367	0.940495	0.937814	0.931738	0.938922	static	0.237187	static
33	2980000	3660000	0.772358	0.738219	0.743491	0.746247	0.740352	0.749151	0.604796	static	0.982038	static
33	3760000	4200000	0.775008	0.743653	0.760849	0.744185	0.734403	0.733084	0.738108	static	0.153751	static
33	4220000	4500000	0.847739	0.813554	0.78499	0.833442	0.808661	0.866871	0.544897	static	0.529567	static
33	4640000	5620000	0.768953	0.766281	0.75729	0.777161	0.753412	0.77482	0.972359	static	0.851134	static
33	6180000	6760000	0.899113	0.912609	0.910101	0.931908	0.885254	0.89206	0.359024	static	0.105346	static
33	6780000	7821666	0.778125	0.768529	0.774693	0.767808	0.755581	0.781884	0.75867	static	0.870176	static
W	0	300000	0.800052	0.776732	0.747602	0.735025	0.773952	0.768381	0.0708702	static	0.0491958	increased
W	320000	1140000	0.844075	0.826197	0.828356	0.831016	0.814404	0.798327	0.607778	static	0.103457	static
W	1140000	1700000	0.823621	0.812902	0.810991	0.823003	0.820549	0.806752	0.889633	static	0.749531	static
W	1700000	2040000	0.775702	0.770078	0.75633	0.752224	0.732585	0.753098	0.033256	decreased	0.388385	static
W	2060000	2820000	0.863053	0.865421	0.84298	0.851689	0.836133	0.84257	0.0644677	static	0.278364	static
W	2820000	3560000	0.860975	0.846107	0.870984	0.889157	0.846682	0.853564	0.152324	static	0.0911086	static
W	3620000	4140000	0.823875	0.777932	0.780468	0.799105	0.795307	0.790683	0.697729	static	0.770031	static
W	4140000	4720000	0.829542	0.812965	0.820222	0.813044	0.806425	0.803005	0.65986	static	0.0955986	static
W	4740000	5460000	0.842139	0.842686	0.854292	0.83426	0.836726	0.838682	0.86963	static	0.580779	static
W	5540000	5700000	0.779831	0.747421	0.758178	0.744047	0.735188	0.744365	0.552424	static	0.310704	static
W	5700000	6813114	0.857288	0.846607	0.822886	0.807208	0.833722	0.831664	0.0601755	static	0.155301	static
Z	0	620000	0.387512	0.322212	0.356493	0.369075	0.413718	0.403886	0.833879	static	0.0288064	increased
Z	640000	1000000	0.379345	0.339031	0.339783	0.342936	0.356581	0.347888	0.470899	static	0.142981	static
Z	1020000	1520000	0.395667	0.350673	0.398025	0.387558	0.354387	0.354532	0.485071	static	0.018141	decreased
Z	1540000	2140000	0.343612	0.328975	0.30225	0.298254	0.32674	0.333492	0.0415673	decreased	0.0168205	increased
Z	2240000	2940000	0.356574	0.357366	0.359017	0.380199	0.350071	0.357699	0.35538	static	0.297317	static
Z	3260000	4040000	0.363077	0.343351	0.371813	0.360665	0.354307	0.348147	0.369181	static	0.142491	static
Z	4060000	7080000	0.465408	0.46701	0.454545	0.459805	0.437468	0.439789	0.081483	static	0.0231971	decreased
Z	7100000	7280000	0.320907	0.303783	0.312652	0.310877	0.282066	0.282836	0.952407	static	0.00108685	decreased
Z	7400000	7920000	0.387469	0.351402	0.380734	0.375299	0.357301	0.349999	0.684319	static	0.0331701	decreased
Z	7940000	8400000	0.352865	0.298643	0.305314	0.322931	0.347998	0.347053	0.722774	static	0.0631997	static
Z	8600000	9080000	0.365799	0.31943	0.312722	0.316684	0.387574	0.366468	0.353158	static	0.0284256	increased
Z	9120000	9780000	0.392065	0.345731	0.350463	0.333372	0.407921	0.394157	0.388603	static	0.0327569	increased
Z	9800000	10560000	0.352968	0.333512	0.338319	0.33575	0.371669	0.357613	0.591761	static	0.0609139	static
Z	10600000	11260000	0.315068	0.350888	0.329147	0.336795	0.318448	0.330005	0.999739	static	0.33419	static
Z	11560000	12440000	0.347446	0.329286	0.337253	0.324848	0.359005	0.348953	0.574338	static	0.102861	static
Z	12440000	12900000	0.330398	0.314539	0.325944	0.322036	0.333248	0.327373	0.869382	static	0.215104	static
Z	12920000	13240000	0.298304	0.287315	0.294642	0.29979	0.311767	0.306501	0.543169	static	0.0836564	static
Z	13280000	13720000	0.309926	0.302183	0.319778	0.313191	0.320326	0.320687	0.176628	static	0.347	static
Z	13760000	14180000	0.307593	0.305037	0.303611	0.294624	0.287342	0.297585	0.263308	static	0.431768	static
Z	14200000	14740000	0.327294	0.326607	0.328471	0.327361	0.299553	0.304701	0.277479	static	0.010265	decreased
Z	14920000	15820000	0.347077	0.3367	0.348741	0.337387	0.325196	0.322514	0.892583	static	0.0811533	static
Z	15940000	16380000	0.330437	0.334214	0.306939	0.306788	0.304506	0.300584	0.00546614	decreased	0.158787	static
Z	16440000	16740000	0.281776	0.278614	0.270364	0.268709	0.292681	0.289941	0.0269068	decreased	0.00536053	increased
Z	16780000	16940000	0.26813	0.260363	0.252653	0.250644	0.28454	0.273076	0.0881716	static	0.0429702	increased
Z	16960000	17460000	0.32688	0.326303	0.315047	0.316625	0.349444	0.34079	0.00604553	decreased	0.0218296	increased
Z	17560000	18040000	0.318712	0.316184	0.320412	0.320881	0.316211	0.315713	0.130672	static	0.00528556	decreased
Z	18620000	18880000	0.285618	0.265604	0.29561	0.286332	0.281808	0.278912	0.298362	static	0.160689	static
Z	18980000	19400000	0.302613	0.303587	0.328144	0.320398	0.299978	0.307401	0.0323561	increased	0.0617071	static
Z	19500000	20180000	0.33396	0.331962	0.340099	0.343495	0.323878	0.323098	0.0462787	increased	0.00893332	decreased
Z	20220000	20560000	0.319685	0.307602	0.306693	0.289385	0.304015	0.289925	0.277355	static	0.932427	static
Z	20620000	21280000	0.331516	0.320374	0.311482	0.298713	0.352174	0.329897	0.133011	static	0.107436	static
Z	21300000	21620000	0.338502	0.31937	0.314825	0.334266	0.362887	0.35439	0.778032	static	0.0847052	static
Z	21620000	21900000	0.309089	0.307404	0.268695	0.292447	0.322744	0.301739	0.145681	static	0.183815	static
Z	22060000	22460000	0.307926	0.29428	0.287187	0.288378	0.30624	0.304026	0.19121	static	0.00520705	increased
Z	22480000	22820000	0.300249	0.299703	0.283007	0.288398	0.303096	0.296483	0.03419	decreased	0.0807603	static
Z	22840000	23180000	0.3012	0.291392	0.298452	0.27892	0.293309	0.286469	0.558248	static	0.918095	static
Z	23500000	23980000	0.33146	0.323633	0.323684	0.30854	0.326931	0.316275	0.311784	static	0.613246	static
Z	24240000	24720000	0.340231	0.332445	0.301067	0.31288	0.347695	0.33147	0.053429	static	0.0830697	static
Z	24740000	25260000	0.321586	0.314835	0.30061	0.297808	0.313399	0.305131	0.0350605	decreased	0.147778	static
Z	25280000	25580000	0.28005	0.283787	0.267312	0.278987	0.283768	0.281667	0.288797	static	0.248054	static
Z	25680000	26300000	0.310155	0.302616	0.318718	0.330783	0.304711	0.306595	0.122958	static	0.0888023	static
Z	26300000	26660000	0.310386	0.312267	0.303229	0.299772	0.297286	0.28405	0.037843	decreased	0.254108	static
Z	26680000	27160000	0.32172	0.306779	0.306527	0.312601	0.309931	0.307651	0.62003	static	0.833693	static
Z	27380000	28100000	0.293941	0.262966	0.267958	0.261151	0.349476	0.334134	0.47319	static	0.0115972	increased
Z	28140000	29760000	0.365884	0.361948	0.378462	0.383617	0.347443	0.34283	0.0340433	increased	0.00915251	decreased
Z	29780000	30720000	0.335406	0.329769	0.345077	0.344762	0.316413	0.309283	0.0486014	increased	0.0121523	decreased
Z	30740000	30960000	0.247609	0.243612	0.254903	0.25591	0.242708	0.244261	0.041523	increased	0.00597013	decreased
Z	31080000	31580000	0.331536	0.325802	0.346782	0.342051	0.333427	0.324441	0.0514469	static	0.0928175	static
Z	32080000	32920000	0.345211	0.338965	0.358049	0.350062	0.335843	0.325922	0.14216	static	0.067921	static
Z	32960000	33720000	0.314799	0.313702	0.309736	0.308502	0.307858	0.304281	0.0249274	decreased	0.248288	static
Z	33920000	34300000	0.3086	0.307101	0.288836	0.286171	0.288947	0.290962	0.00559831	decreased	0.280015	static
Z	34420000	35100000	0.329416	0.32643	0.31195	0.304854	0.323753	0.309734	0.036755	decreased	0.399622	static
Z	35120000	35620000	0.296492	0.296657	0.284604	0.286576	0.28547	0.281606	0.00801554	decreased	0.443947	static
Z	36060000	36740000	0.323593	0.323388	0.313708	0.317791	0.295132	0.29412	0.0631804	static	0.00976846	decreased
Z	36860000	37340000	0.304216	0.311789	0.292993	0.294633	0.286211	0.282872	0.0671208	static	0.0379773	decreased
Z	38000000	39800000	0.372999	0.376124	0.375441	0.378331	0.359701	0.355992	0.388847	static	0.014905	decreased
Z	39820000	40180000	0.267489	0.268179	0.27021	0.26038	0.263228	0.26489	0.65759	static	0.827259	static
Z	40240000	40660000	0.281534	0.273613	0.286169	0.291512	0.292442	0.284027	0.14237	static	0.914362	static
Z	40880000	41320000	0.290966	0.281802	0.275457	0.288176	0.322992	0.304057	0.619027	static	0.108691	static
Z	41360000	41460000	0.229647	0.22378	0.212425	0.217743	0.24539	0.244525	0.0989801	static	0.00803317	increased
Z	41500000	41720000	0.270113	0.253848	0.25163	0.250849	0.282186	0.265431	0.317881	static	0.114797	static
Z	41760000	42140000	0.291888	0.283576	0.284608	0.293026	0.292128	0.287927	0.871357	static	0.821026	static
Z	42280000	42760000	0.269513	0.270259	0.294249	0.303936	0.287303	0.285553	0.0265677	increased	0.123647	static
Z	42780000	43140000	0.268247	0.251569	0.296216	0.285705	0.266872	0.264449	0.0877053	static	0.0425608	decreased
Z	43160000	43540000	0.275212	0.268183	0.272349	0.280135	0.277526	0.282596	0.47756	static	0.497399	static
Z	43600000	44120000	0.286468	0.273795	0.268777	0.281301	0.290468	0.288631	0.625268	static	0.148879	static
Z	44140000	44460000	0.280538	0.269445	0.274179	0.279125	0.307235	0.295138	0.810125	static	0.0641869	static
Z	44480000	44900000	0.284036	0.276724	0.266958	0.274513	0.283152	0.274467	0.207981	static	0.295774	static
Z	44940000	45380000	0.311879	0.313544	0.302641	0.306991	0.308177	0.295395	0.0770757	static	0.697481	static
Z	45400000	45740000	0.282574	0.276307	0.26751	0.261908	0.276708	0.260393	0.0726404	static	0.699572	static
Z	45860000	46260000	0.308512	0.301971	0.290805	0.283555	0.2956	0.294346	0.0659189	static	0.168294	static
Z	46400000	46920000	0.29338	0.287571	0.286494	0.299327	0.298062	0.292879	0.762495	static	0.746954	static
Z	46940000	47780000	0.324463	0.321856	0.330225	0.329593	0.31238	0.309422	0.0372902	increased	0.00626986	decreased
Z	47780000	48140000	0.266964	0.259568	0.278769	0.262784	0.258609	0.249697	0.48357	static	0.210911	static
Z	48140000	49960000	0.379751	0.380007	0.398395	0.399201	0.354173	0.353051	0.000498875	increased	0.000233551	decreased
Z	49980000	50320000	0.25843	0.258103	0.268159	0.253456	0.269808	0.259554	0.762649	static	0.707731	static
Z	50380000	51340000	0.328117	0.32527	0.332597	0.331544	0.317645	0.318684	0.0712558	static	0.00281765	decreased
Z	51400000	51620000	0.264713	0.259316	0.274156	0.263958	0.259024	0.255794	0.346607	static	0.161333	static
Z	51700000	51860000	0.251143	0.256091	0.245195	0.252975	0.263407	0.256209	0.42925	static	0.180355	static
Z	52240000	52940000	0.307272	0.303417	0.292758	0.312455	0.305687	0.310327	0.810581	static	0.646921	static
Z	52960000	53560000	0.313797	0.296856	0.302105	0.323494	0.3122	0.314357	0.638832	static	0.96848	static
Z	53940000	54380000	0.306288	0.311137	0.275102	0.294509	0.291958	0.298738	0.139345	static	0.412875	static
Z	54440000	54540000	0.221544	0.223253	0.212969	0.223563	0.227833	0.225477	0.521762	static	0.262163	static
Z	54800000	55160000	0.303306	0.297554	0.275044	0.291782	0.324208	0.314166	0.194408	static	0.0670313	static
Z	55180000	55720000	0.346862	0.336161	0.315051	0.336156	0.354048	0.342775	0.310962	static	0.196846	static
Z	55780000	56340000	0.333326	0.309517	0.311459	0.340983	0.332075	0.329384	0.823851	static	0.789751	static
Z	56680000	57220000	0.330485	0.3174	0.316783	0.295189	0.32226	0.300195	0.290869	static	0.766552	static
Z	57260000	57560000	0.29211	0.286636	0.262015	0.265268	0.291235	0.288057	0.0149651	decreased	0.00755965	increased
Z	57620000	57900000	0.270336	0.282443	0.295732	0.278031	0.261701	0.260682	0.431028	static	0.101315	static
Z	57920000	59480000	0.384329	0.38275	0.380397	0.3764	0.364878	0.356368	0.139165	static	0.0633632	static
Z	59520000	59760000	0.272439	0.273015	0.287871	0.273558	0.291914	0.279372	0.380755	static	0.656071	static
Z	59940000	60640000	0.330864	0.337781	0.335937	0.340036	0.321193	0.314621	0.458236	static	0.0352509	decreased
Z	60660000	61020000	0.283543	0.27843	0.289207	0.285288	0.275844	0.272372	0.191345	static	0.0374722	decreased
Z	61240000	62820000	0.386931	0.377612	0.407157	0.395123	0.374939	0.367494	0.131379	static	0.0516205	static
Z	62860000	63540000	0.3397	0.337981	0.332081	0.335733	0.333049	0.325341	0.134384	static	0.384314	static
Z	63560000	63940000	0.310124	0.295942	0.287744	0.282726	0.31546	0.300459	0.14163	static	0.102783	static
Z	63960000	64260000	0.29624	0.285733	0.280442	0.290371	0.297497	0.282977	0.520855	static	0.637991	static
Z	64440000	65280000	0.354252	0.355507	0.359837	0.365448	0.332422	0.336905	0.11415	static	0.0160784	decreased
Z	65340000	65720000	0.298173	0.296722	0.29393	0.314427	0.290004	0.286488	0.579682	static	0.265171	static
Z	65740000	66140000	0.286143	0.278137	0.276794	0.292261	0.311677	0.302846	0.80967	static	0.12525	static
Z	66160000	66580000	0.330358	0.308314	0.300839	0.30998	0.329538	0.320527	0.363478	static	0.0923716	static
Z	66900000	67240000	0.291351	0.286819	0.268169	0.293605	0.303433	0.302608	0.590592	static	0.224091	static
Z	67340000	68020000	0.339688	0.322828	0.331025	0.333505	0.323717	0.319553	0.916742	static	0.0482348	decreased
Z	68040000	68300000	0.435505	0.446625	0.363198	0.38599	0.413157	0.349538	0.0345166	decreased	0.860065	static
Z	68320000	68700000	0.300508	0.297432	0.294995	0.303244	0.284542	0.285934	0.976007	static	0.0800401	static
Z	69000000	70700000	0.41365	0.410348	0.425361	0.425596	0.392573	0.390669	0.0147464	increased	0.000801627	decreased
Z	71180000	71800000	0.370432	0.376257	0.377843	0.387453	0.359347	0.358013	0.239587	static	0.0386069	decreased
Z	71980000	73420000	0.403653	0.390404	0.416828	0.402441	0.384966	0.379478	0.326343	static	0.0706219	static
Z	73440000	73600000	0.271718	0.251876	0.25653	0.258388	0.252952	0.26165	0.705793	static	0.974911	static
Z	73620000	73760000	0.473534	0.487299	0.3615	0.612722	0.43399	0.634313	0.962399	static	0.797259	static
Z	73800000	74420000	0.600591	0.581697	0.508552	0.520093	0.613594	0.476597	0.0201389	decreased	0.698212	static
Z	74440000	75120000	0.56373	0.661142	0.537484	0.580875	0.555705	0.621296	0.423105	static	0.533604	static
Z	75140000	75960000	0.588148	0.60716	0.624285	0.499033	0.629537	0.546117	0.627157	static	0.761205	static
Z	75980000	76420000	0.61681	0.553625	0.594677	0.493383	0.588358	0.566713	0.561507	static	0.584	static
Z	76540000	76700000	0.647191	0.563938	0.556765	0.442375	0.642682	0.317925	0.272763	static	0.921114	static
Z	76740000	77180000	0.564543	0.533082	0.560717	0.537354	0.580119	0.525833	0.991963	static	0.90612	static
Z	77180000	77400000	0.752209	0.559169	0.609549	0.427427	0.544532	0.575174	0.409804	static	0.698034	static
Z	77420000	77520000	0.716127	0.52959	0.668838	0.512547	0.581323	0.590116	0.816259	static	0.955118	static
Z	77540000	78020000	0.64207	0.527561	0.594693	0.408907	0.566504	0.544381	0.526252	static	0.624249	static
Z	78140000	78580000	0.677896	0.637564	0.607958	0.539183	0.608214	0.55105	0.169184	static	0.904582	static
Z	78680000	79220000	0.394135	0.370014	0.37571	0.4036	0.345583	0.362861	0.720824	static	0.163373	static
Z	79240000	80780000	0.515575	0.466235	0.501188	0.519389	0.451011	0.468652	0.537772	static	0.0576843	static
Z	80800000	81060000	0.660064	0.590023	0.658768	0.537698	0.609507	0.571374	0.738361	static	0.913511	static
Z	81120000	82520000	0.510536	0.470217	0.490358	0.522267	0.476137	0.483081	0.598567	static	0.243594	static

## Sheet: Fig S10c
group	GO Term	Description	LogP	InTerm_InList
SWF vs F1 up	GO:0043473	pigmentation	-5.16792	7/98
SWF vs F1 up	GO:0003013	circulatory system process	-4.5461	15/598
SWF vs F1 up	GO:0043269	regulation of ion transport	-4.36664	16/695
SWF vs F1 up	GO:0046879	hormone secretion	-2.24013	7/298
SWF vs F1 up	GO:0033146	regulation of intracellular estrogen receptor signaling pathway	-3.95503	4/35
SWF vs F1 down	GO:0048568	embryonic organ development	-7.79871	27/433
SWF vs F1 down	GO:0043009	chordate embryonic development	-6.28229	30/613
SWF vs F1 down	GO:0045444	fat cell differentiation	-6.82938	18/230
SWF vs F1 down	GO:0007033	vacuole organization	-5.30505	14/184
SWF vs F1 down	GO:0001541	ovarian follicle development	-2.63514	5/53
F1 vs POF up	GO:1903827	regulation of cellular protein localization	-10.149	60/527
F1 vs POF up	GO:0048732	gland development	-9.4551	52/440
F1 vs POF up	GO:0042176	regulation of protein catabolic process	-8.3773	46/391
F1 vs POF up	GO:0022411	cellular component disassembly	-8.27401	50/448
F1 vs POF up	GO:0048545	response to steroid hormone	-6.94507	39/339
F1 vs POF down	GO:0099537	trans-synaptic signaling	-6.17239	39/728
F1 vs POF down	GO:0006664	glycolipid metabolic process	-4.79669	11/100
F1 vs POF down	GO:0043473	pigmentation	-5.67163	12/98
F1 vs POF down	GO:0042438	melanin biosynthetic process	-6.29392	7/23
F1 vs POF down	GO:0032989	cellular component morphogenesis	-5.95485	39/743
