# Supplementary material for: Dynamic transcriptome and chromatin architecture in granulosa cells during chicken folliculogenesis
Source: Nat Commun. 2022 Jan 10;13:131. doi: 10.1038/s41467-021-27800-9 (PMC8748434; doi:10.1038/s41467-021-27800-9)
Supplement: Supplementary file 10 — Source data [file 41467_2021_27800_MOESM10_ESM.zip › Source data/Supplementary Fig 11.xlsx]

## Sheet: Fig S11a
SWF PEI						F1 PEI						POF PEI
Chr. name	Enhancer loci	Promoter loci	PEI size(Kb)	Ensembl gene ID		Chr. name	Enhancer loci	Promoter loci	PEI size(Kb)	Ensembl gene ID		Chr. name	Enhancer loci	Promoter loci	PEI size(Kb)	Ensembl gene ID
1	10695000	10930000	235	ENSGALG00000052917		1	85000	70000	15	ENSGALG00000029624		1	85000	70000	15	ENSGALG00000029624
1	10775000	10795000	20	ENSGALG00000033974		1	90000	70000	20	ENSGALG00000029624		1	90000	70000	20	ENSGALG00000029624
1	10825000	10795000	30	ENSGALG00000033974		1	95000	70000	25	ENSGALG00000029624		1	95000	70000	25	ENSGALG00000029624
1	11015000	11190000	175	ENSGALG00000040444		1	100000	70000	30	ENSGALG00000029624		1	95000	75000	20	ENSGALG00000038527
1	11225000	11190000	35	ENSGALG00000040444		1	110000	75000	35	ENSGALG00000038527		1	340000	315000	25	ENSGALG00000031626
1	11315000	11190000	125	ENSGALG00000040444		1	685000	715000	30	ENSGALG00000051055		1	1155000	1140000	15	ENSGALG00000029341
1	11425000	11410000	15	ENSGALG00000008427		1	690000	715000	25	ENSGALG00000051055		1	1190000	1130000	60	ENSGALG00000043771
1	11455000	11555000	100	ENSGALG00000008382		1	700000	715000	15	ENSGALG00000051055		1	1665000	1680000	15	ENSGALG00000008162
1	11855000	11830000	25	ENSGALG00000038834		1	845000	860000	15	ENSGALG00000048059		1	1665000	1680000	15	ENSGALG00000008168
1	12580000	12640000	60	ENSGALG00000008330		1	1075000	1130000	55	ENSGALG00000043771		1	7560000	7440000	120	ENSGALG00000034992
1	12580000	12640000	60	ENSGALG00000008335		1	3095000	2885000	210	ENSGALG00000006473		1	10085000	9865000	220	ENSGALG00000049217
1	12595000	12640000	45	ENSGALG00000008330		1	3105000	2885000	220	ENSGALG00000006473		1	10995000	11190000	195	ENSGALG00000040444
1	12595000	12640000	45	ENSGALG00000008335		1	4670000	4685000	15	ENSGALG00000029446		1	11020000	11190000	170	ENSGALG00000040444
1	12730000	12700000	30	ENSGALG00000008328		1	6825000	6810000	15	ENSGALG00000003674		1	11030000	11190000	160	ENSGALG00000040444
1	12760000	12640000	120	ENSGALG00000008330		1	7085000	6920000	165	ENSGALG00000033051		1	11460000	11555000	95	ENSGALG00000008382
1	12760000	12640000	120	ENSGALG00000008335		1	7265000	7370000	105	ENSGALG00000006682		1	11575000	11555000	20	ENSGALG00000008382
1	12765000	12780000	15	ENSGALG00000051957		1	7315000	7370000	55	ENSGALG00000006682		1	11850000	11830000	20	ENSGALG00000038834
1	12835000	12930000	95	ENSGALG00000008301		1	7325000	7310000	15	ENSGALG00000014575		1	12595000	12700000	105	ENSGALG00000008328
1	12835000	12930000	95	ENSGALG00000008309		1	7365000	7310000	55	ENSGALG00000014575		1	12635000	12780000	145	ENSGALG00000051957
1	12840000	12930000	90	ENSGALG00000008301		1	7560000	7970000	410	ENSGALG00000035201		1	12645000	12780000	135	ENSGALG00000051957
1	12840000	12930000	90	ENSGALG00000008309		1	7630000	7480000	150	ENSGALG00000050213		1	12655000	12780000	125	ENSGALG00000051957
1	12845000	12930000	85	ENSGALG00000008301		1	8060000	8130000	70	ENSGALG00000030324		1	12845000	12915000	70	ENSGALG00000008306
1	12845000	12930000	85	ENSGALG00000008309		1	8065000	8130000	65	ENSGALG00000030324		1	12890000	12875000	15	ENSGALG00000046379
1	12850000	12930000	80	ENSGALG00000008301		1	8160000	8055000	105	ENSGALG00000030844		1	12915000	12930000	15	ENSGALG00000008301
1	12850000	12915000	65	ENSGALG00000008306		1	11020000	11190000	170	ENSGALG00000040444		1	12915000	12930000	15	ENSGALG00000008309
1	12850000	12930000	80	ENSGALG00000008309		1	11330000	11410000	80	ENSGALG00000008427		1	12935000	13005000	70	ENSGALG00000008298
1	12855000	12930000	75	ENSGALG00000008301		1	11330000	11370000	40	ENSGALG00000008439		1	12935000	13005000	70	ENSGALG00000045817
1	12855000	12915000	60	ENSGALG00000008306		1	11335000	11410000	75	ENSGALG00000008427		1	12945000	13045000	100	ENSGALG00000053565
1	12855000	12930000	75	ENSGALG00000008309		1	11340000	11410000	70	ENSGALG00000008427		1	12955000	13050000	95	ENSGALG00000008288
1	12855000	12875000	20	ENSGALG00000046379		1	11345000	11410000	65	ENSGALG00000008427		1	12985000	13005000	20	ENSGALG00000008298
1	12860000	13050000	190	ENSGALG00000008288		1	11350000	11410000	60	ENSGALG00000008427		1	12985000	13005000	20	ENSGALG00000045817
1	12860000	12875000	15	ENSGALG00000046379		1	11450000	11555000	105	ENSGALG00000008382		1	12985000	13045000	60	ENSGALG00000053565
1	12865000	12915000	50	ENSGALG00000008306		1	11480000	11555000	75	ENSGALG00000008382		1	13015000	12930000	85	ENSGALG00000008301
1	12870000	12915000	45	ENSGALG00000008306		1	12605000	12780000	175	ENSGALG00000051957		1	13015000	12930000	85	ENSGALG00000008309
1	12880000	12915000	35	ENSGALG00000008306		1	12795000	12780000	15	ENSGALG00000051957		1	13020000	13005000	15	ENSGALG00000008298
1	12895000	12880000	15	ENSGALG00000050444		1	12805000	12780000	25	ENSGALG00000051957		1	13020000	13005000	15	ENSGALG00000045817
1	12900000	12880000	20	ENSGALG00000050444		1	12835000	12930000	95	ENSGALG00000008301		1	13170000	13130000	40	ENSGALG00000008236
1	12905000	12880000	25	ENSGALG00000050444		1	12835000	12915000	80	ENSGALG00000008306		1	13170000	13130000	40	ENSGALG00000008249
1	12915000	12880000	35	ENSGALG00000050444		1	12835000	12930000	95	ENSGALG00000008309		1	13205000	13455000	250	ENSGALG00000008193
1	12935000	12815000	120	ENSGALG00000008312		1	12840000	12930000	90	ENSGALG00000008301		1	13225000	13555000	330	ENSGALG00000008175
1	12935000	13045000	110	ENSGALG00000053565		1	12840000	12930000	90	ENSGALG00000008309		1	13265000	13605000	340	ENSGALG00000043367
1	12945000	13105000	160	ENSGALG00000008280		1	12845000	12930000	85	ENSGALG00000008301		1	13475000	13555000	80	ENSGALG00000008175
1	12950000	12875000	75	ENSGALG00000046379		1	12845000	12915000	70	ENSGALG00000008306		1	13510000	13455000	55	ENSGALG00000008193
1	13070000	13130000	60	ENSGALG00000008236		1	12845000	12930000	85	ENSGALG00000008309		1	13620000	13605000	15	ENSGALG00000043367
1	13070000	13130000	60	ENSGALG00000008249		1	12850000	12930000	80	ENSGALG00000008301		1	13845000	13605000	240	ENSGALG00000043367
1	13090000	13105000	15	ENSGALG00000008280		1	12850000	12915000	65	ENSGALG00000008306		1	14060000	14280000	220	ENSGALG00000054032
1	13100000	13130000	30	ENSGALG00000008236		1	12850000	12930000	80	ENSGALG00000008309		1	14245000	14300000	55	ENSGALG00000052028
1	13100000	13130000	30	ENSGALG00000008249		1	12855000	12930000	75	ENSGALG00000008301		1	14445000	14535000	90	ENSGALG00000008081
1	13100000	13080000	20	ENSGALG00000008285		1	12855000	12915000	60	ENSGALG00000008306		1	14505000	14680000	175	ENSGALG00000008050
1	13110000	13080000	30	ENSGALG00000008285		1	12855000	12930000	75	ENSGALG00000008309		1	14525000	14680000	155	ENSGALG00000008050
1	13120000	13105000	15	ENSGALG00000008280		1	12860000	12930000	70	ENSGALG00000008301		1	14535000	14680000	145	ENSGALG00000008050
1	13125000	13105000	20	ENSGALG00000008280		1	12860000	12915000	55	ENSGALG00000008306		1	14575000	14680000	105	ENSGALG00000008050
1	13140000	13080000	60	ENSGALG00000008285		1	12860000	12930000	70	ENSGALG00000008309		1	14645000	14535000	110	ENSGALG00000008081
1	13185000	13105000	80	ENSGALG00000008280		1	12865000	12930000	65	ENSGALG00000008301		1	14660000	14590000	70	ENSGALG00000008060
1	13275000	13455000	180	ENSGALG00000008193		1	12865000	12915000	50	ENSGALG00000008306		1	14680000	14535000	145	ENSGALG00000008081
1	13365000	13455000	90	ENSGALG00000008193		1	12865000	12930000	65	ENSGALG00000008309		1	14685000	14875000	190	ENSGALG00000023661
1	13535000	13555000	20	ENSGALG00000008175		1	12870000	12915000	45	ENSGALG00000008306		1	14690000	14880000	190	ENSGALG00000042764
1	13535000	13605000	70	ENSGALG00000043367		1	12875000	12915000	40	ENSGALG00000008306		1	14695000	14535000	160	ENSGALG00000008081
1	13580000	13555000	25	ENSGALG00000008175		1	12885000	12915000	30	ENSGALG00000008306		1	14700000	14875000	175	ENSGALG00000023661
1	13590000	13555000	35	ENSGALG00000008175		1	12890000	12875000	15	ENSGALG00000046379		1	14710000	14875000	165	ENSGALG00000023661
1	13600000	13555000	45	ENSGALG00000008175		1	12905000	12880000	25	ENSGALG00000050444		1	14825000	14840000	15	ENSGALG00000008032
1	13875000	13900000	25	ENSGALG00000008167		1	12915000	12875000	40	ENSGALG00000046379		1	14850000	14535000	315	ENSGALG00000008081
1	13985000	14005000	20	ENSGALG00000008154		1	12920000	12875000	45	ENSGALG00000046379		1	14890000	14590000	300	ENSGALG00000008060
1	14040000	14005000	35	ENSGALG00000008154		1	12935000	13045000	110	ENSGALG00000053565		1	14910000	14680000	230	ENSGALG00000008050
1	14090000	14150000	60	ENSGALG00000045949		1	12940000	13050000	110	ENSGALG00000008288		1	14925000	14990000	65	ENSGALG00000007931
1	14165000	14280000	115	ENSGALG00000054032		1	12945000	13045000	100	ENSGALG00000053565		1	14930000	14990000	60	ENSGALG00000007931
1	14170000	14265000	95	ENSGALG00000008115		1	13000000	13050000	50	ENSGALG00000008288		1	14955000	15195000	240	ENSGALG00000007161
1	14170000	14150000	20	ENSGALG00000045949		1	13035000	13005000	30	ENSGALG00000008298		1	14985000	14925000	60	ENSGALG00000007998
1	14410000	14680000	270	ENSGALG00000008050		1	13035000	13005000	30	ENSGALG00000045817		1	14995000	14875000	120	ENSGALG00000023661
1	14515000	14680000	165	ENSGALG00000008050		1	13505000	13455000	50	ENSGALG00000008193		1	15090000	15105000	15	ENSGALG00000007183
1	14575000	14590000	15	ENSGALG00000008060		1	13955000	14135000	180	ENSGALG00000008123		1	15090000	15105000	15	ENSGALG00000007917
1	14605000	14390000	215	ENSGALG00000008098		1	13990000	14115000	125	ENSGALG00000008132		1	15095000	14925000	170	ENSGALG00000007998
1	14670000	14535000	135	ENSGALG00000008081		1	14040000	14005000	35	ENSGALG00000008154		1	15110000	15195000	85	ENSGALG00000007161
1	14680000	14880000	200	ENSGALG00000042764		1	14225000	14280000	55	ENSGALG00000054032		1	15350000	15240000	110	ENSGALG00000035940
1	14690000	14895000	205	ENSGALG00000008009		1	14430000	14535000	105	ENSGALG00000008081		1	15520000	15475000	45	ENSGALG00000007098
1	14690000	14875000	185	ENSGALG00000023661		1	14450000	14680000	230	ENSGALG00000008050		1	15545000	15585000	40	ENSGALG00000043872
1	14695000	14880000	185	ENSGALG00000042764		1	14455000	14680000	225	ENSGALG00000008050		1	15630000	15835000	205	ENSGALG00000004897
1	14700000	14880000	180	ENSGALG00000042764		1	14460000	14680000	220	ENSGALG00000008050		1	15815000	15630000	185	ENSGALG00000007025
1	14705000	14840000	135	ENSGALG00000008032		1	14470000	14680000	210	ENSGALG00000008050		1	15835000	15630000	205	ENSGALG00000007025
1	14705000	14875000	170	ENSGALG00000023661		1	14500000	14680000	180	ENSGALG00000008050		1	15945000	15835000	110	ENSGALG00000004897
1	14705000	14880000	175	ENSGALG00000042764		1	14505000	14680000	175	ENSGALG00000008050		1	16040000	16230000	190	ENSGALG00000048109
1	14710000	14840000	130	ENSGALG00000008032		1	14515000	14680000	165	ENSGALG00000008050		1	16075000	16230000	155	ENSGALG00000048109
1	14710000	14875000	165	ENSGALG00000023661		1	14530000	14680000	150	ENSGALG00000008050		1	16110000	16045000	65	ENSGALG00000054287
1	14715000	14875000	160	ENSGALG00000023661		1	14535000	14680000	145	ENSGALG00000008050		1	16180000	16230000	50	ENSGALG00000048109
1	14720000	14875000	155	ENSGALG00000023661		1	14540000	14680000	140	ENSGALG00000008050		1	16205000	16230000	25	ENSGALG00000048109
1	14730000	14880000	150	ENSGALG00000042764		1	14650000	14590000	60	ENSGALG00000008060		1	16255000	16230000	25	ENSGALG00000048109
1	14755000	14875000	120	ENSGALG00000023661		1	14660000	14590000	70	ENSGALG00000008060		1	16275000	16230000	45	ENSGALG00000048109
1	14775000	14840000	65	ENSGALG00000008032		1	14660000	14535000	125	ENSGALG00000008081		1	16280000	16230000	50	ENSGALG00000048109
1	14880000	14680000	200	ENSGALG00000008050		1	14665000	14535000	130	ENSGALG00000008081		1	16295000	16320000	25	ENSGALG00000043058
1	14900000	14680000	220	ENSGALG00000008050		1	14670000	14535000	135	ENSGALG00000008081		1	16365000	16320000	45	ENSGALG00000043058
1	14965000	14680000	285	ENSGALG00000008050		1	14675000	14535000	140	ENSGALG00000008081		1	16435000	16230000	205	ENSGALG00000048109
1	15105000	15195000	90	ENSGALG00000007161		1	14680000	14535000	145	ENSGALG00000008081		1	16555000	16230000	325	ENSGALG00000048109
1	15130000	15105000	25	ENSGALG00000007183		1	14685000	14880000	195	ENSGALG00000042764		1	16580000	16230000	350	ENSGALG00000048109
1	15130000	15105000	25	ENSGALG00000007917		1	14690000	14880000	190	ENSGALG00000042764		1	16650000	16230000	420	ENSGALG00000048109
1	15195000	15105000	90	ENSGALG00000007183		1	14695000	14895000	200	ENSGALG00000008009		1	16675000	16230000	445	ENSGALG00000048109
1	15195000	15105000	90	ENSGALG00000007917		1	14695000	14875000	180	ENSGALG00000023661		1	16895000	17130000	235	ENSGALG00000052402
1	15270000	15240000	30	ENSGALG00000035940		1	14695000	14880000	185	ENSGALG00000042764		1	16985000	16230000	755	ENSGALG00000048109
1	15365000	15240000	125	ENSGALG00000035940		1	14705000	14875000	170	ENSGALG00000023661		1	17020000	17290000	270	ENSGALG00000048222
1	15380000	15240000	140	ENSGALG00000035940		1	14720000	14875000	155	ENSGALG00000023661		1	17045000	16230000	815	ENSGALG00000048109
1	15400000	15835000	435	ENSGALG00000004897		1	14750000	14875000	125	ENSGALG00000023661		1	17080000	17290000	210	ENSGALG00000048222
1	15400000	15240000	160	ENSGALG00000035940		1	14780000	14875000	95	ENSGALG00000023661		1	17085000	17290000	205	ENSGALG00000048222
1	15435000	15240000	195	ENSGALG00000035940		1	15105000	15195000	90	ENSGALG00000007161		1	17090000	16230000	860	ENSGALG00000048109
1	15505000	15835000	330	ENSGALG00000004897		1	15110000	15195000	85	ENSGALG00000007161		1	17115000	17130000	15	ENSGALG00000052402
1	15515000	15475000	40	ENSGALG00000007098		1	15195000	15105000	90	ENSGALG00000007183		1	17130000	17205000	75	ENSGALG00000023584
1	15560000	15630000	70	ENSGALG00000007025		1	15195000	15105000	90	ENSGALG00000007917		1	17130000	17290000	160	ENSGALG00000048222
1	15560000	15585000	25	ENSGALG00000043872		1	15375000	15240000	135	ENSGALG00000035940		1	17145000	17130000	15	ENSGALG00000052402
1	15565000	15835000	270	ENSGALG00000004897		1	15380000	15240000	140	ENSGALG00000035940		1	17150000	17290000	140	ENSGALG00000048222
1	15580000	15825000	245	ENSGALG00000013018		1	15555000	15585000	30	ENSGALG00000043872		1	17185000	17290000	105	ENSGALG00000048222
1	15580000	15825000	245	ENSGALG00000040272		1	15565000	15585000	20	ENSGALG00000043872		1	17190000	16230000	960	ENSGALG00000048109
1	15610000	15475000	135	ENSGALG00000007098		1	15570000	15585000	15	ENSGALG00000043872		1	17205000	17130000	75	ENSGALG00000052402
1	15620000	15475000	145	ENSGALG00000007098		1	15735000	15630000	105	ENSGALG00000007025		1	17220000	17205000	15	ENSGALG00000023584
1	15730000	15630000	100	ENSGALG00000007025		1	16010000	16230000	220	ENSGALG00000048109		1	17240000	16230000	1010	ENSGALG00000048109
1	15820000	15835000	15	ENSGALG00000004897		1	16025000	16230000	205	ENSGALG00000048109		1	17315000	17130000	185	ENSGALG00000052402
1	15855000	15835000	20	ENSGALG00000004897		1	16035000	16230000	195	ENSGALG00000048109		1	17460000	17290000	170	ENSGALG00000048222
1	15865000	16230000	365	ENSGALG00000048109		1	16050000	16090000	40	ENSGALG00000034274		1	17490000	17290000	200	ENSGALG00000048222
1	15880000	16230000	350	ENSGALG00000048109		1	16060000	16090000	30	ENSGALG00000034274		1	17555000	17290000	265	ENSGALG00000048222
1	16005000	15835000	170	ENSGALG00000004897		1	16110000	16045000	65	ENSGALG00000054287		1	17590000	17290000	300	ENSGALG00000048222
1	16015000	15845000	170	ENSGALG00000031922		1	16125000	15845000	280	ENSGALG00000031922		1	17625000	17290000	335	ENSGALG00000048222
1	16065000	16090000	25	ENSGALG00000034274		1	16125000	16045000	80	ENSGALG00000054287		1	17635000	17290000	345	ENSGALG00000048222
1	16135000	16045000	90	ENSGALG00000054287		1	16130000	16045000	85	ENSGALG00000054287		1	17670000	17290000	380	ENSGALG00000048222
1	16185000	16230000	45	ENSGALG00000048109		1	16155000	16230000	75	ENSGALG00000048109		1	17750000	17290000	460	ENSGALG00000048222
1	16260000	16230000	30	ENSGALG00000048109		1	16175000	16230000	55	ENSGALG00000048109		1	19020000	19040000	20	ENSGALG00000008539
1	16265000	16230000	35	ENSGALG00000048109		1	16215000	16230000	15	ENSGALG00000048109		1	19020000	19040000	20	ENSGALG00000008551
1	16295000	16230000	65	ENSGALG00000048109		1	16250000	16230000	20	ENSGALG00000048109		1	19030000	19000000	30	ENSGALG00000032659
1	16350000	16230000	120	ENSGALG00000048109		1	16255000	16230000	25	ENSGALG00000048109		1	20280000	20325000	45	ENSGALG00000000003
1	16390000	16230000	160	ENSGALG00000048109		1	16350000	17290000	940	ENSGALG00000048222		1	20290000	20325000	35	ENSGALG00000000003
1	16405000	16230000	175	ENSGALG00000048109		1	16365000	16230000	135	ENSGALG00000048109		1	20575000	20555000	20	ENSGALG00000019384
1	16505000	16230000	275	ENSGALG00000048109		1	16380000	16230000	150	ENSGALG00000048109		1	20880000	20820000	60	ENSGALG00000039861
1	16640000	16230000	410	ENSGALG00000048109		1	16460000	16230000	230	ENSGALG00000048109		1	20995000	21020000	25	ENSGALG00000033997
1	16710000	17290000	580	ENSGALG00000048222		1	16475000	16230000	245	ENSGALG00000048109		1	21500000	21740000	240	ENSGALG00000049783
1	16875000	17290000	415	ENSGALG00000048222		1	16520000	17290000	770	ENSGALG00000048222		1	21825000	21740000	85	ENSGALG00000049783
1	16880000	16230000	650	ENSGALG00000048109		1	16560000	16230000	330	ENSGALG00000048109		1	22030000	21980000	50	ENSGALG00000040954
1	17010000	17290000	280	ENSGALG00000048222		1	16570000	16230000	340	ENSGALG00000048109		1	22110000	22325000	215	ENSGALG00000008776
1	17055000	16230000	825	ENSGALG00000048109		1	16580000	17290000	710	ENSGALG00000048222		1	22335000	22350000	15	ENSGALG00000008797
1	17075000	17205000	130	ENSGALG00000023584		1	16680000	16230000	450	ENSGALG00000048109		1	22405000	22325000	80	ENSGALG00000008776
1	17125000	17290000	165	ENSGALG00000048222		1	16735000	16230000	505	ENSGALG00000048109		1	22580000	22560000	20	ENSGALG00000008874
1	17220000	17290000	70	ENSGALG00000048222		1	16750000	16230000	520	ENSGALG00000048109		1	22655000	22670000	15	ENSGALG00000008926
1	17230000	17290000	60	ENSGALG00000048222		1	16865000	17290000	425	ENSGALG00000048222		1	22840000	22975000	135	ENSGALG00000008941
1	17245000	17290000	45	ENSGALG00000048222		1	16965000	16230000	735	ENSGALG00000048109		1	23325000	23345000	20	ENSGALG00000008975
1	17360000	17290000	70	ENSGALG00000048222		1	17045000	17290000	245	ENSGALG00000048222		1	23370000	23345000	25	ENSGALG00000008975
1	17515000	17290000	225	ENSGALG00000048222		1	17090000	16230000	860	ENSGALG00000048109		1	23520000	23555000	35	ENSGALG00000009002
1	17580000	17290000	290	ENSGALG00000048222		1	17110000	16230000	880	ENSGALG00000048109		1	23620000	23605000	15	ENSGALG00000009029
1	17680000	17290000	390	ENSGALG00000048222		1	17205000	17290000	85	ENSGALG00000048222		1	23630000	23605000	25	ENSGALG00000009029
1	18060000	17290000	770	ENSGALG00000048222		1	17225000	16230000	995	ENSGALG00000048109		1	24425000	24780000	355	ENSGALG00000032986
1	18775000	18995000	220	ENSGALG00000029379		1	17285000	16230000	1055	ENSGALG00000048109		1	24450000	24430000	20	ENSGALG00000009104
1	18965000	18995000	30	ENSGALG00000029379		1	17300000	16230000	1070	ENSGALG00000048109		1	24475000	24430000	45	ENSGALG00000009104
1	18975000	18995000	20	ENSGALG00000029379		1	17310000	17290000	20	ENSGALG00000048222		1	24525000	24795000	270	ENSGALG00000034574
1	18990000	19040000	50	ENSGALG00000008539		1	17325000	16230000	1095	ENSGALG00000048109		1	24540000	24780000	240	ENSGALG00000032986
1	18990000	19040000	50	ENSGALG00000008551		1	17365000	17290000	75	ENSGALG00000048222		1	24550000	24610000	60	ENSGALG00000009134
1	19015000	18995000	20	ENSGALG00000029379		1	17380000	16230000	1150	ENSGALG00000048109		1	24625000	24610000	15	ENSGALG00000009134
1	19015000	19000000	15	ENSGALG00000032659		1	17400000	17290000	110	ENSGALG00000048222		1	24660000	24795000	135	ENSGALG00000034574
1	19050000	18995000	55	ENSGALG00000029379		1	17405000	16230000	1175	ENSGALG00000048109		1	24675000	24610000	65	ENSGALG00000009134
1	19055000	19040000	15	ENSGALG00000008539		1	17485000	17290000	195	ENSGALG00000048222		1	24690000	24495000	195	ENSGALG00000009110
1	19055000	19040000	15	ENSGALG00000008551		1	17580000	17290000	290	ENSGALG00000048222		1	24705000	24495000	210	ENSGALG00000009110
1	19060000	19040000	20	ENSGALG00000008539		1	17655000	17290000	365	ENSGALG00000048222		1	24710000	24780000	70	ENSGALG00000032986
1	19060000	19040000	20	ENSGALG00000008551		1	17780000	17290000	490	ENSGALG00000048222		1	24740000	24495000	245	ENSGALG00000009110
1	19080000	19335000	255	ENSGALG00000023576		1	17925000	17290000	635	ENSGALG00000048222		1	24775000	24495000	280	ENSGALG00000009110
1	19135000	19335000	200	ENSGALG00000023576		1	18005000	17290000	715	ENSGALG00000048222		1	24790000	24610000	180	ENSGALG00000009134
1	19165000	19335000	170	ENSGALG00000023576		1	18575000	17290000	1285	ENSGALG00000048222		1	24895000	24990000	95	ENSGALG00000037206
1	19170000	19335000	165	ENSGALG00000023576		1	18615000	17290000	1325	ENSGALG00000048222		1	24920000	24990000	70	ENSGALG00000037206
1	19175000	19335000	160	ENSGALG00000023576		1	18620000	17290000	1330	ENSGALG00000048222		1	24920000	25035000	115	ENSGALG00000043437
1	19300000	18995000	305	ENSGALG00000029379		1	18975000	19040000	65	ENSGALG00000008539		1	25055000	25365000	310	ENSGALG00000040557
1	19545000	19335000	210	ENSGALG00000023576		1	18975000	19040000	65	ENSGALG00000008551		1	25060000	25145000	85	ENSGALG00000036883
1	19670000	18995000	675	ENSGALG00000029379		1	19000000	19040000	40	ENSGALG00000008539		1	25095000	25365000	270	ENSGALG00000040557
1	19770000	19335000	435	ENSGALG00000023576		1	19000000	19040000	40	ENSGALG00000008551		1	25125000	25190000	65	ENSGALG00000048658
1	19875000	19335000	540	ENSGALG00000023576		1	19005000	19040000	35	ENSGALG00000008539		1	25140000	24795000	345	ENSGALG00000034574
1	19910000	19335000	575	ENSGALG00000023576		1	19005000	19040000	35	ENSGALG00000008551		1	25170000	24840000	330	ENSGALG00000030173
1	19915000	19335000	580	ENSGALG00000023576		1	19015000	19040000	25	ENSGALG00000008539		1	25280000	25035000	245	ENSGALG00000043437
1	19925000	20275000	350	ENSGALG00000033664		1	19015000	19040000	25	ENSGALG00000008551		1	25305000	25190000	115	ENSGALG00000048658
1	19925000	20275000	350	ENSGALG00000040038		1	19040000	19000000	40	ENSGALG00000032659		1	25320000	25190000	130	ENSGALG00000048658
1	20300000	20240000	60	ENSGALG00000008554		1	19080000	19335000	255	ENSGALG00000023576		1	25405000	25365000	40	ENSGALG00000040557
1	20310000	20325000	15	ENSGALG00000000003		1	19145000	19335000	190	ENSGALG00000023576		1	25760000	26240000	480	ENSGALG00000053114
1	20325000	20445000	120	ENSGALG00000038467		1	19150000	19335000	185	ENSGALG00000023576		1	25810000	26240000	430	ENSGALG00000053114
1	20425000	20380000	45	ENSGALG00000030705		1	19160000	19335000	175	ENSGALG00000023576		1	25880000	26240000	360	ENSGALG00000053114
1	20440000	20380000	60	ENSGALG00000030705		1	19165000	19335000	170	ENSGALG00000023576		1	25885000	25955000	70	ENSGALG00000026838
1	20445000	20325000	120	ENSGALG00000000003		1	19175000	19335000	160	ENSGALG00000023576		1	26020000	26240000	220	ENSGALG00000053114
1	20455000	20380000	75	ENSGALG00000030705		1	19195000	19335000	140	ENSGALG00000023576		1	26050000	25955000	95	ENSGALG00000026838
1	20525000	20505000	20	ENSGALG00000008635		1	19205000	19335000	130	ENSGALG00000023576		1	26075000	26105000	30	ENSGALG00000009424
1	20525000	20505000	20	ENSGALG00000041251		1	19210000	19335000	125	ENSGALG00000023576		1	26075000	26240000	165	ENSGALG00000053114
1	20795000	20820000	25	ENSGALG00000039861		1	19220000	19335000	115	ENSGALG00000023576		1	26080000	26240000	160	ENSGALG00000053114
1	20950000	20590000	360	ENSGALG00000040023		1	19225000	19335000	110	ENSGALG00000023576		1	26095000	26240000	145	ENSGALG00000053114
1	20965000	20555000	410	ENSGALG00000019384		1	19875000	19335000	540	ENSGALG00000023576		1	26115000	26240000	125	ENSGALG00000053114
1	20965000	21020000	55	ENSGALG00000033997		1	19890000	19335000	555	ENSGALG00000023576		1	26130000	26105000	25	ENSGALG00000009424
1	21040000	21070000	30	ENSGALG00000039403		1	19900000	19335000	565	ENSGALG00000023576		1	26215000	26240000	25	ENSGALG00000053114
1	21245000	21740000	495	ENSGALG00000049783		1	19915000	19335000	580	ENSGALG00000023576		1	26485000	26500000	15	ENSGALG00000009435
1	21400000	21740000	340	ENSGALG00000049783		1	20150000	19335000	815	ENSGALG00000023576		1	26955000	26940000	15	ENSGALG00000009443
1	21485000	21740000	255	ENSGALG00000049783		1	20185000	20240000	55	ENSGALG00000008554		1	27110000	27140000	30	ENSGALG00000009454
1	21705000	21740000	35	ENSGALG00000049783		1	20295000	20380000	85	ENSGALG00000030705		1	27110000	27160000	50	ENSGALG00000009480
1	21720000	21740000	20	ENSGALG00000049783		1	20585000	20555000	30	ENSGALG00000019384		1	27125000	27140000	15	ENSGALG00000009454
1	22140000	21980000	160	ENSGALG00000040954		1	20885000	20820000	65	ENSGALG00000039861		1	27155000	27140000	15	ENSGALG00000009454
1	22165000	21980000	185	ENSGALG00000040954		1	20920000	20820000	100	ENSGALG00000039861		1	27175000	27140000	35	ENSGALG00000009454
1	22300000	22325000	25	ENSGALG00000008776		1	20955000	20820000	135	ENSGALG00000039861		1	27265000	27065000	200	ENSGALG00000009448
1	22340000	21980000	360	ENSGALG00000040954		1	20985000	21020000	35	ENSGALG00000033997		1	27385000	27140000	245	ENSGALG00000009454
1	22375000	22350000	25	ENSGALG00000008797		1	21690000	21740000	50	ENSGALG00000049783		1	27390000	27055000	335	ENSGALG00000009446
1	22405000	22350000	55	ENSGALG00000008797		1	21720000	21740000	20	ENSGALG00000049783		1	27580000	27620000	40	ENSGALG00000009488
1	22500000	22485000	15	ENSGALG00000008836		1	21980000	22230000	250	ENSGALG00000031527		1	27660000	27620000	40	ENSGALG00000009488
1	22530000	22485000	45	ENSGALG00000008836		1	22175000	21980000	195	ENSGALG00000040954		1	27665000	27620000	45	ENSGALG00000009488
1	22600000	22445000	155	ENSGALG00000008814		1	22195000	21980000	215	ENSGALG00000040954		1	27740000	27620000	120	ENSGALG00000009488
1	22610000	22485000	125	ENSGALG00000008836		1	22230000	21980000	250	ENSGALG00000040954		1	27750000	27620000	130	ENSGALG00000009488
1	22700000	22485000	215	ENSGALG00000008836		1	22370000	22350000	20	ENSGALG00000008797		1	28265000	28380000	115	ENSGALG00000052984
1	22990000	22975000	15	ENSGALG00000008941		1	22385000	22350000	35	ENSGALG00000008797		1	28340000	28380000	40	ENSGALG00000052984
1	23090000	23345000	255	ENSGALG00000008975		1	22385000	21070000	1315	ENSGALG00000039403		1	28350000	28380000	30	ENSGALG00000052984
1	23200000	23175000	25	ENSGALG00000040114		1	22405000	22425000	20	ENSGALG00000008805		1	28425000	28380000	45	ENSGALG00000052984
1	23300000	23345000	45	ENSGALG00000008975		1	22405000	22445000	40	ENSGALG00000008814		1	28575000	28635000	60	ENSGALG00000009497
1	23305000	23345000	40	ENSGALG00000008975		1	22410000	22425000	15	ENSGALG00000008805		1	28655000	28700000	45	ENSGALG00000009514
1	23320000	23345000	25	ENSGALG00000008975		1	22410000	22445000	35	ENSGALG00000008814		1	28760000	28700000	60	ENSGALG00000009514
1	23475000	23395000	80	ENSGALG00000028069		1	22705000	22670000	35	ENSGALG00000008926		1	29095000	29160000	65	ENSGALG00000009530
1	23485000	23395000	90	ENSGALG00000028069		1	23190000	23175000	15	ENSGALG00000040114		1	29110000	29160000	50	ENSGALG00000009530
1	23495000	23555000	60	ENSGALG00000009002		1	23420000	23395000	25	ENSGALG00000028069		1	29180000	29160000	20	ENSGALG00000009530
1	23505000	23555000	50	ENSGALG00000009002		1	23450000	23395000	55	ENSGALG00000028069		1	29190000	29160000	30	ENSGALG00000009530
1	23520000	23555000	35	ENSGALG00000009002		1	23485000	23395000	90	ENSGALG00000028069		1	29645000	29700000	55	ENSGALG00000009544
1	24250000	23925000	325	ENSGALG00000009066		1	24500000	24780000	280	ENSGALG00000032986		1	29645000	29700000	55	ENSGALG00000009547
1	24410000	24430000	20	ENSGALG00000009104		1	24645000	24495000	150	ENSGALG00000009110		1	29675000	29660000	15	ENSGALG00000009540
1	24415000	24430000	15	ENSGALG00000009104		1	24670000	24495000	175	ENSGALG00000009110		1	29680000	29660000	20	ENSGALG00000009540
1	24425000	24780000	355	ENSGALG00000032986		1	24675000	24495000	180	ENSGALG00000009110		1	29710000	29660000	50	ENSGALG00000009540
1	24495000	24840000	345	ENSGALG00000030173		1	24685000	24495000	190	ENSGALG00000009110		1	29745000	30125000	380	ENSGALG00000009572
1	24560000	24795000	235	ENSGALG00000034574		1	24690000	24495000	195	ENSGALG00000009110		1	30020000	29620000	400	ENSGALG00000009532
1	24575000	24610000	35	ENSGALG00000009134		1	24695000	24495000	200	ENSGALG00000009110		1	30050000	29835000	215	ENSGALG00000009556
1	24625000	24610000	15	ENSGALG00000009134		1	24700000	24780000	80	ENSGALG00000032986		1	30075000	30220000	145	ENSGALG00000009595
1	24630000	24610000	20	ENSGALG00000009134		1	24705000	24495000	210	ENSGALG00000009110		1	30100000	30230000	130	ENSGALG00000009596
1	24635000	24610000	25	ENSGALG00000009134		1	24705000	24780000	75	ENSGALG00000032986		1	30145000	30125000	20	ENSGALG00000009572
1	24645000	24610000	35	ENSGALG00000009134		1	24705000	24795000	90	ENSGALG00000034574		1	30210000	30195000	15	ENSGALG00000048820
1	24655000	24610000	45	ENSGALG00000009134		1	24710000	24780000	70	ENSGALG00000032986		1	30225000	30125000	100	ENSGALG00000009572
1	24705000	24795000	90	ENSGALG00000034574		1	24715000	24780000	65	ENSGALG00000032986		1	30290000	30605000	315	ENSGALG00000009601
1	24730000	24795000	65	ENSGALG00000034574		1	24715000	24795000	80	ENSGALG00000034574		1	30290000	30645000	355	ENSGALG00000009603
1	24840000	24495000	345	ENSGALG00000009110		1	24720000	24780000	60	ENSGALG00000032986		1	30290000	30195000	95	ENSGALG00000048820
1	24850000	25035000	185	ENSGALG00000043437		1	24720000	24795000	75	ENSGALG00000034574		1	30300000	30645000	345	ENSGALG00000009603
1	24890000	24990000	100	ENSGALG00000037206		1	24725000	24780000	55	ENSGALG00000032986		1	30590000	30605000	15	ENSGALG00000009601
1	24895000	24990000	95	ENSGALG00000037206		1	24740000	24780000	40	ENSGALG00000032986		1	30620000	30260000	360	ENSGALG00000053883
1	24915000	24990000	75	ENSGALG00000037206		1	24745000	24780000	35	ENSGALG00000032986		1	30690000	31015000	325	ENSGALG00000028849
1	24935000	25035000	100	ENSGALG00000043437		1	24750000	24780000	30	ENSGALG00000032986		1	30750000	30720000	30	ENSGALG00000009638
1	24950000	25145000	195	ENSGALG00000036883		1	24775000	24795000	20	ENSGALG00000034574		1	30760000	30720000	40	ENSGALG00000009638
1	25065000	25145000	80	ENSGALG00000036883		1	24785000	24495000	290	ENSGALG00000009110		1	30785000	30230000	555	ENSGALG00000009596
1	25185000	25215000	30	ENSGALG00000043287		1	24830000	24495000	335	ENSGALG00000009110		1	30855000	31015000	160	ENSGALG00000028849
1	25210000	25230000	20	ENSGALG00000033295		1	24855000	24840000	15	ENSGALG00000030173		1	30860000	31015000	155	ENSGALG00000028849
1	25275000	25230000	45	ENSGALG00000033295		1	24900000	24990000	90	ENSGALG00000037206		1	30930000	31015000	85	ENSGALG00000028849
1	25290000	25190000	100	ENSGALG00000048658		1	24905000	25035000	130	ENSGALG00000043437		1	30940000	31015000	75	ENSGALG00000028849
1	25295000	25215000	80	ENSGALG00000043287		1	24910000	25035000	125	ENSGALG00000043437		1	30960000	31015000	55	ENSGALG00000028849
1	25315000	25190000	125	ENSGALG00000048658		1	24925000	24990000	65	ENSGALG00000037206		1	31020000	31120000	100	ENSGALG00000008497
1	25820000	26240000	420	ENSGALG00000053114		1	24955000	24990000	35	ENSGALG00000037206		1	31040000	31250000	210	ENSGALG00000009730
1	25925000	25955000	30	ENSGALG00000026838		1	25040000	25145000	105	ENSGALG00000036883		1	31065000	31120000	55	ENSGALG00000008497
1	25925000	26240000	315	ENSGALG00000053114		1	25045000	25365000	320	ENSGALG00000040557		1	31120000	31250000	130	ENSGALG00000009730
1	26000000	25955000	45	ENSGALG00000026838		1	25055000	25145000	90	ENSGALG00000036883		1	31180000	31120000	60	ENSGALG00000008497
1	26090000	26240000	150	ENSGALG00000053114		1	25075000	25145000	70	ENSGALG00000036883		1	31190000	31120000	70	ENSGALG00000008497
1	26140000	26240000	100	ENSGALG00000053114		1	25090000	25145000	55	ENSGALG00000036883		1	31210000	31120000	90	ENSGALG00000008497
1	26160000	26240000	80	ENSGALG00000053114		1	25100000	25145000	45	ENSGALG00000036883		1	31250000	31120000	130	ENSGALG00000008497
1	26180000	26240000	60	ENSGALG00000053114		1	25105000	25145000	40	ENSGALG00000036883		1	31305000	31015000	290	ENSGALG00000028849
1	26250000	26105000	145	ENSGALG00000009424		1	25115000	25145000	30	ENSGALG00000036883		1	31530000	31375000	155	ENSGALG00000009739
1	26470000	26240000	230	ENSGALG00000053114		1	25190000	25340000	150	ENSGALG00000031934		1	31555000	31375000	180	ENSGALG00000009739
1	27070000	27425000	355	ENSGALG00000009485		1	25260000	25190000	70	ENSGALG00000048658		1	31585000	31560000	25	ENSGALG00000009743
1	27100000	27425000	325	ENSGALG00000009485		1	25275000	25215000	60	ENSGALG00000043287		1	31585000	31560000	25	ENSGALG00000009747
1	27110000	27160000	50	ENSGALG00000009480		1	25290000	25215000	75	ENSGALG00000043287		1	31600000	31560000	40	ENSGALG00000009743
1	27120000	27140000	20	ENSGALG00000009454		1	25290000	25190000	100	ENSGALG00000048658		1	31600000	31560000	40	ENSGALG00000009747
1	27140000	27425000	285	ENSGALG00000009485		1	25295000	25215000	80	ENSGALG00000043287		1	31820000	31885000	65	ENSGALG00000009755
1	27155000	27140000	15	ENSGALG00000009454		1	25295000	25190000	105	ENSGALG00000048658		1	32035000	32060000	25	ENSGALG00000049710
1	27220000	27160000	60	ENSGALG00000009480		1	25300000	25230000	70	ENSGALG00000033295		1	32035000	32060000	25	ENSGALG00000050139
1	27260000	27160000	100	ENSGALG00000009480		1	25300000	25215000	85	ENSGALG00000043287		1	32040000	32060000	20	ENSGALG00000049710
1	27325000	27140000	185	ENSGALG00000009454		1	25300000	25190000	110	ENSGALG00000048658		1	32040000	32060000	20	ENSGALG00000050139
1	27365000	27065000	300	ENSGALG00000009448		1	25305000	25215000	90	ENSGALG00000043287		1	32055000	32950000	895	ENSGALG00000049735
1	27375000	27140000	235	ENSGALG00000009454		1	25305000	25190000	115	ENSGALG00000048658		1	32135000	32060000	75	ENSGALG00000049710
1	27400000	27055000	345	ENSGALG00000009446		1	25310000	25215000	95	ENSGALG00000043287		1	32135000	32060000	75	ENSGALG00000050139
1	27400000	27425000	25	ENSGALG00000009485		1	25310000	25190000	120	ENSGALG00000048658		1	32240000	32160000	80	ENSGALG00000009759
1	27410000	27055000	355	ENSGALG00000009446		1	25315000	25145000	170	ENSGALG00000036883		1	32255000	32160000	95	ENSGALG00000009759
1	27425000	27140000	285	ENSGALG00000009454		1	25315000	25215000	100	ENSGALG00000043287		1	32375000	32060000	315	ENSGALG00000049710
1	28075000	28380000	305	ENSGALG00000052984		1	25315000	25190000	125	ENSGALG00000048658		1	32375000	32060000	315	ENSGALG00000050139
1	28340000	28380000	40	ENSGALG00000052984		1	25320000	25190000	130	ENSGALG00000048658		1	32420000	32060000	360	ENSGALG00000049710
1	28510000	28635000	125	ENSGALG00000009497		1	25325000	25145000	180	ENSGALG00000036883		1	32420000	32060000	360	ENSGALG00000050139
1	28530000	28380000	150	ENSGALG00000052984		1	25330000	25365000	35	ENSGALG00000040557		1	32455000	32060000	395	ENSGALG00000049710
1	28570000	28635000	65	ENSGALG00000009497		1	25340000	25190000	150	ENSGALG00000048658		1	32455000	32060000	395	ENSGALG00000050139
1	28580000	28635000	55	ENSGALG00000009497		1	25575000	26240000	665	ENSGALG00000053114		1	32470000	32060000	410	ENSGALG00000049710
1	28635000	28570000	65	ENSGALG00000009492		1	25660000	26240000	580	ENSGALG00000053114		1	32470000	32060000	410	ENSGALG00000050139
1	28635000	28570000	65	ENSGALG00000009494		1	25895000	26240000	345	ENSGALG00000053114		1	32480000	32060000	420	ENSGALG00000049710
1	28735000	28700000	35	ENSGALG00000009514		1	25910000	25955000	45	ENSGALG00000026838		1	32480000	32060000	420	ENSGALG00000050139
1	28780000	28645000	135	ENSGALG00000009505		1	26065000	26240000	175	ENSGALG00000053114		1	32535000	32060000	475	ENSGALG00000049710
1	28815000	28635000	180	ENSGALG00000009497		1	26075000	26240000	165	ENSGALG00000053114		1	32535000	32060000	475	ENSGALG00000050139
1	29610000	29700000	90	ENSGALG00000009544		1	26095000	26240000	145	ENSGALG00000053114		1	32605000	32735000	130	ENSGALG00000052108
1	29610000	29700000	90	ENSGALG00000009547		1	26100000	26240000	140	ENSGALG00000053114		1	32665000	32060000	605	ENSGALG00000049710
1	29630000	30230000	600	ENSGALG00000009596		1	26150000	26240000	90	ENSGALG00000053114		1	32665000	32060000	605	ENSGALG00000050139
1	29680000	29620000	60	ENSGALG00000009532		1	26165000	26240000	75	ENSGALG00000053114		1	32670000	32735000	65	ENSGALG00000052108
1	29860000	29835000	25	ENSGALG00000009556		1	26205000	26105000	100	ENSGALG00000009424		1	32685000	32950000	265	ENSGALG00000049735
1	29905000	29835000	70	ENSGALG00000009556		1	26345000	26240000	105	ENSGALG00000053114		1	32685000	32735000	50	ENSGALG00000052108
1	29965000	29835000	130	ENSGALG00000009556		1	26465000	26240000	225	ENSGALG00000053114		1	32710000	32735000	25	ENSGALG00000052108
1	29980000	29835000	145	ENSGALG00000009556		1	26550000	26500000	50	ENSGALG00000009435		1	32765000	32735000	30	ENSGALG00000052108
1	29985000	30220000	235	ENSGALG00000009595		1	26845000	26940000	95	ENSGALG00000009443		1	32775000	32950000	175	ENSGALG00000049735
1	29995000	29835000	160	ENSGALG00000009556		1	27085000	27160000	75	ENSGALG00000009480		1	32825000	32950000	125	ENSGALG00000049735
1	30005000	29835000	170	ENSGALG00000009556		1	27095000	27160000	65	ENSGALG00000009480		1	32860000	32875000	15	ENSGALG00000019361
1	30045000	29835000	210	ENSGALG00000009556		1	27260000	27160000	100	ENSGALG00000009480		1	32930000	32875000	55	ENSGALG00000019361
1	30055000	30230000	175	ENSGALG00000009596		1	27275000	27160000	115	ENSGALG00000009480		1	32980000	32735000	245	ENSGALG00000052108
1	30075000	30195000	120	ENSGALG00000048820		1	27305000	27065000	240	ENSGALG00000009448		1	33035000	33020000	15	ENSGALG00000030024
1	30095000	30190000	95	ENSGALG00000009577		1	27305000	27160000	145	ENSGALG00000009480		1	33040000	33020000	20	ENSGALG00000030024
1	30095000	30190000	95	ENSGALG00000009586		1	27365000	27055000	310	ENSGALG00000009446		1	33055000	33020000	35	ENSGALG00000030024
1	30140000	30125000	15	ENSGALG00000009572		1	27395000	27055000	340	ENSGALG00000009446		1	33075000	33020000	55	ENSGALG00000030024
1	30145000	30645000	500	ENSGALG00000009603		1	27475000	27620000	145	ENSGALG00000009488		1	33175000	33335000	160	ENSGALG00000009805
1	30190000	30230000	40	ENSGALG00000009596		1	27500000	27620000	120	ENSGALG00000009488		1	33400000	33420000	20	ENSGALG00000040567
1	30195000	30220000	25	ENSGALG00000009595		1	27600000	27620000	20	ENSGALG00000009488		1	33430000	33335000	95	ENSGALG00000009805
1	30200000	30230000	30	ENSGALG00000009596		1	27775000	27620000	155	ENSGALG00000009488		1	33480000	33510000	30	ENSGALG00000009815
1	30215000	30125000	90	ENSGALG00000009572		1	27825000	27620000	205	ENSGALG00000009488		1	33495000	33420000	75	ENSGALG00000040567
1	30215000	30190000	25	ENSGALG00000009577		1	27915000	27620000	295	ENSGALG00000009488		1	33535000	33725000	190	ENSGALG00000009835
1	30215000	30190000	25	ENSGALG00000009586		1	28435000	28380000	55	ENSGALG00000052984		1	33535000	33725000	190	ENSGALG00000027682
1	30220000	30195000	25	ENSGALG00000048820		1	28550000	28570000	20	ENSGALG00000009492		1	33535000	33725000	190	ENSGALG00000049865
1	30230000	30190000	40	ENSGALG00000009577		1	28550000	28570000	20	ENSGALG00000009494		1	33540000	33725000	185	ENSGALG00000009835
1	30230000	30190000	40	ENSGALG00000009586		1	28575000	28635000	60	ENSGALG00000009497		1	33540000	33725000	185	ENSGALG00000027682
1	30235000	30195000	40	ENSGALG00000048820		1	28575000	28645000	70	ENSGALG00000009505		1	33540000	33725000	185	ENSGALG00000049865
1	30265000	30605000	340	ENSGALG00000009601		1	28995000	28860000	135	ENSGALG00000053908		1	33640000	33755000	115	ENSGALG00000009840
1	30265000	30645000	380	ENSGALG00000009603		1	29025000	28880000	145	ENSGALG00000009523		1	33685000	33510000	175	ENSGALG00000009815
1	30285000	30605000	320	ENSGALG00000009601		1	29030000	28880000	150	ENSGALG00000009523		1	33700000	33560000	140	ENSGALG00000009825
1	30285000	30645000	360	ENSGALG00000009603		1	29030000	28860000	170	ENSGALG00000053908		1	33710000	33560000	150	ENSGALG00000009825
1	30330000	30605000	275	ENSGALG00000009601		1	29040000	28880000	160	ENSGALG00000009523		1	33715000	33560000	155	ENSGALG00000009825
1	30345000	30605000	260	ENSGALG00000009601		1	29045000	28880000	165	ENSGALG00000009523		1	33780000	33915000	135	ENSGALG00000009856
1	30445000	30260000	185	ENSGALG00000053883		1	29050000	28880000	170	ENSGALG00000009523		1	33885000	33810000	75	ENSGALG00000009842
1	30460000	30605000	145	ENSGALG00000009601		1	29055000	28880000	175	ENSGALG00000009523		1	33945000	34055000	110	ENSGALG00000009873
1	30460000	30870000	410	ENSGALG00000033074		1	29055000	28860000	195	ENSGALG00000053908		1	33960000	34040000	80	ENSGALG00000039209
1	30480000	30605000	125	ENSGALG00000009601		1	29060000	28880000	180	ENSGALG00000009523		1	33975000	34040000	65	ENSGALG00000039209
1	30480000	30680000	200	ENSGALG00000009604		1	29070000	28880000	190	ENSGALG00000009523		1	34000000	34055000	55	ENSGALG00000009873
1	30560000	30260000	300	ENSGALG00000053883		1	29150000	30125000	975	ENSGALG00000009572		1	34085000	34105000	20	ENSGALG00000026661
1	30565000	30260000	305	ENSGALG00000053883		1	29605000	29700000	95	ENSGALG00000009544		1	34125000	34320000	195	ENSGALG00000009875
1	30600000	30260000	340	ENSGALG00000053883		1	29605000	29700000	95	ENSGALG00000009547		1	34275000	34105000	170	ENSGALG00000026661
1	30615000	30260000	355	ENSGALG00000053883		1	29610000	29660000	50	ENSGALG00000009540		1	34420000	34040000	380	ENSGALG00000039209
1	30630000	30260000	370	ENSGALG00000053883		1	29615000	28880000	735	ENSGALG00000009523		1	34445000	34040000	405	ENSGALG00000039209
1	30660000	30680000	20	ENSGALG00000009604		1	29615000	29700000	85	ENSGALG00000009544		1	34520000	34535000	15	ENSGALG00000009885
1	30665000	30190000	475	ENSGALG00000009577		1	29615000	29700000	85	ENSGALG00000009547		1	34685000	34535000	150	ENSGALG00000009885
1	30665000	30190000	475	ENSGALG00000009586		1	29620000	29700000	80	ENSGALG00000009544		1	34745000	34760000	15	ENSGALG00000009895
1	30685000	30645000	40	ENSGALG00000009603		1	29620000	29700000	80	ENSGALG00000009547		1	34855000	34495000	360	ENSGALG00000009879
1	30690000	30190000	500	ENSGALG00000009577		1	29655000	29700000	45	ENSGALG00000009544		1	34855000	34900000	45	ENSGALG00000033879
1	30690000	30190000	500	ENSGALG00000009586		1	29655000	29700000	45	ENSGALG00000009547		1	34885000	34900000	15	ENSGALG00000033879
1	30730000	30260000	470	ENSGALG00000053883		1	29665000	29620000	45	ENSGALG00000009532		1	34940000	35175000	235	ENSGALG00000009903
1	30785000	30855000	70	ENSGALG00000046889		1	29680000	29660000	20	ENSGALG00000009540		1	35045000	35015000	30	ENSGALG00000009901
1	30830000	30855000	25	ENSGALG00000046889		1	29700000	29620000	80	ENSGALG00000009532		1	35155000	35255000	100	ENSGALG00000009905
1	30880000	31015000	135	ENSGALG00000028849		1	29895000	29835000	60	ENSGALG00000009556		1	35245000	35330000	85	ENSGALG00000009927
1	30900000	30720000	180	ENSGALG00000009638		1	29935000	29835000	100	ENSGALG00000009556		1	35250000	35390000	140	ENSGALG00000009940
1	30905000	31015000	110	ENSGALG00000028849		1	29940000	29835000	105	ENSGALG00000009556		1	35250000	35415000	165	ENSGALG00000009942
1	30910000	31015000	105	ENSGALG00000028849		1	29965000	29835000	130	ENSGALG00000009556		1	35255000	35365000	110	ENSGALG00000009934
1	30915000	30870000	45	ENSGALG00000033074		1	30005000	29835000	170	ENSGALG00000009556		1	35285000	35330000	45	ENSGALG00000009927
1	30930000	31015000	85	ENSGALG00000028849		1	30025000	29835000	190	ENSGALG00000009556		1	35290000	35415000	125	ENSGALG00000009942
1	30935000	31015000	80	ENSGALG00000028849		1	30030000	29835000	195	ENSGALG00000009556		1	35315000	35330000	15	ENSGALG00000009927
1	30950000	31015000	65	ENSGALG00000028849		1	30030000	30125000	95	ENSGALG00000009572		1	35315000	35415000	100	ENSGALG00000009942
1	31015000	31120000	105	ENSGALG00000008497		1	30040000	29835000	205	ENSGALG00000009556		1	35320000	35255000	65	ENSGALG00000009905
1	31110000	31015000	95	ENSGALG00000028849		1	30050000	30220000	170	ENSGALG00000009595		1	35320000	35390000	70	ENSGALG00000009940
1	31120000	31015000	105	ENSGALG00000028849		1	30085000	30125000	40	ENSGALG00000009572		1	35350000	35415000	65	ENSGALG00000009942
1	31165000	31120000	45	ENSGALG00000008497		1	30100000	30125000	25	ENSGALG00000009572		1	35360000	35255000	105	ENSGALG00000009905
1	31180000	31120000	60	ENSGALG00000008497		1	30105000	30195000	90	ENSGALG00000048820		1	35365000	35255000	110	ENSGALG00000009905
1	31185000	31120000	65	ENSGALG00000008497		1	30130000	30230000	100	ENSGALG00000009596		1	35365000	35415000	50	ENSGALG00000009942
1	31190000	31120000	70	ENSGALG00000008497		1	30180000	30260000	80	ENSGALG00000053883		1	35370000	35330000	40	ENSGALG00000009927
1	31200000	31120000	80	ENSGALG00000008497		1	30215000	30230000	15	ENSGALG00000009596		1	35375000	35255000	120	ENSGALG00000009905
1	31205000	31015000	190	ENSGALG00000028849		1	30225000	30190000	35	ENSGALG00000009577		1	35375000	35330000	45	ENSGALG00000009927
1	31215000	31015000	200	ENSGALG00000028849		1	30225000	30190000	35	ENSGALG00000009586		1	35375000	35390000	15	ENSGALG00000009940
1	31425000	31375000	50	ENSGALG00000009739		1	30225000	30195000	30	ENSGALG00000048820		1	35380000	35365000	15	ENSGALG00000009934
1	31470000	31375000	95	ENSGALG00000009739		1	30235000	30190000	45	ENSGALG00000009577		1	35385000	35415000	30	ENSGALG00000009942
1	31730000	32060000	330	ENSGALG00000049710		1	30235000	30190000	45	ENSGALG00000009586		1	35405000	35255000	150	ENSGALG00000009905
1	31730000	32060000	330	ENSGALG00000050139		1	30235000	30220000	15	ENSGALG00000009595		1	35410000	35330000	80	ENSGALG00000009927
1	31915000	31885000	30	ENSGALG00000009755		1	30235000	30260000	25	ENSGALG00000053883		1	35410000	35390000	20	ENSGALG00000009940
1	31965000	31885000	80	ENSGALG00000009755		1	30240000	30190000	50	ENSGALG00000009577		1	35415000	35365000	50	ENSGALG00000009934
1	32210000	32060000	150	ENSGALG00000049710		1	30240000	30190000	50	ENSGALG00000009586		1	35445000	35415000	30	ENSGALG00000009942
1	32210000	32060000	150	ENSGALG00000050139		1	30240000	30220000	20	ENSGALG00000009595		1	35595000	35565000	30	ENSGALG00000009966
1	32410000	32060000	350	ENSGALG00000049710		1	30250000	30220000	30	ENSGALG00000009595		1	35595000	35635000	40	ENSGALG00000010018
1	32410000	32060000	350	ENSGALG00000050139		1	30265000	30645000	380	ENSGALG00000009603		1	35595000	35635000	40	ENSGALG00000047495
1	32505000	32735000	230	ENSGALG00000052108		1	30270000	30605000	335	ENSGALG00000009601		1	35605000	35565000	40	ENSGALG00000009966
1	32560000	32735000	175	ENSGALG00000052108		1	30275000	30605000	330	ENSGALG00000009601		1	35650000	35620000	30	ENSGALG00000009975
1	32660000	32735000	75	ENSGALG00000052108		1	30280000	30605000	325	ENSGALG00000009601		1	35650000	35635000	15	ENSGALG00000010018
1	32670000	32735000	65	ENSGALG00000052108		1	30285000	30605000	320	ENSGALG00000009601		1	35650000	35635000	15	ENSGALG00000047495
1	32720000	32735000	15	ENSGALG00000052108		1	30290000	30605000	315	ENSGALG00000009601		1	35655000	35635000	20	ENSGALG00000010018
1	32810000	32735000	75	ENSGALG00000052108		1	30290000	30645000	355	ENSGALG00000009603		1	35655000	35635000	20	ENSGALG00000047495
1	32820000	32735000	85	ENSGALG00000052108		1	30305000	30605000	300	ENSGALG00000009601		1	35660000	35635000	25	ENSGALG00000010018
1	32825000	32735000	90	ENSGALG00000052108		1	30310000	30605000	295	ENSGALG00000009601		1	35660000	35635000	25	ENSGALG00000047495
1	32840000	32875000	35	ENSGALG00000019361		1	30330000	30605000	275	ENSGALG00000009601		1	35725000	35840000	115	ENSGALG00000010042
1	32890000	32950000	60	ENSGALG00000049735		1	30335000	30605000	270	ENSGALG00000009601		1	36210000	36170000	40	ENSGALG00000040855
1	33025000	33105000	80	ENSGALG00000009795		1	30400000	30605000	205	ENSGALG00000009601		1	36450000	36550000	100	ENSGALG00000010183
1	33060000	33105000	45	ENSGALG00000009795		1	30470000	30605000	135	ENSGALG00000009601		1	36470000	36575000	105	ENSGALG00000010190
1	33075000	33105000	30	ENSGALG00000009795		1	30505000	30605000	100	ENSGALG00000009601		1	36515000	36550000	35	ENSGALG00000010183
1	33185000	33335000	150	ENSGALG00000009805		1	30530000	30605000	75	ENSGALG00000009601		1	36520000	36550000	30	ENSGALG00000010183
1	33280000	33335000	55	ENSGALG00000009805		1	30590000	30260000	330	ENSGALG00000053883		1	36525000	36510000	15	ENSGALG00000041783
1	33320000	33335000	15	ENSGALG00000009805		1	30615000	30260000	355	ENSGALG00000053883		1	36540000	36510000	30	ENSGALG00000041783
1	33390000	33510000	120	ENSGALG00000009815		1	30665000	30645000	20	ENSGALG00000009603		1	36545000	36510000	35	ENSGALG00000041783
1	33395000	33510000	115	ENSGALG00000009815		1	30690000	30645000	45	ENSGALG00000009603		1	36560000	36510000	50	ENSGALG00000041783
1	33400000	33510000	110	ENSGALG00000009815		1	30695000	30645000	50	ENSGALG00000009603		1	36570000	36510000	60	ENSGALG00000041783
1	33405000	33510000	105	ENSGALG00000009815		1	30905000	31015000	110	ENSGALG00000028849		1	36600000	36575000	25	ENSGALG00000010190
1	33420000	33510000	90	ENSGALG00000009815		1	30940000	30720000	220	ENSGALG00000009638		1	37590000	37850000	260	ENSGALG00000010208
1	33435000	33510000	75	ENSGALG00000009815		1	31035000	31120000	85	ENSGALG00000008497		1	37590000	37850000	260	ENSGALG00000010222
1	33450000	33420000	30	ENSGALG00000040567		1	31040000	31120000	80	ENSGALG00000008497		1	37605000	37810000	205	ENSGALG00000010204
1	33475000	33560000	85	ENSGALG00000009825		1	31065000	31080000	15	ENSGALG00000009698		1	37665000	37810000	145	ENSGALG00000010204
1	33490000	33420000	70	ENSGALG00000040567		1	31160000	31120000	40	ENSGALG00000008497		1	37780000	37850000	70	ENSGALG00000010208
1	33500000	33420000	80	ENSGALG00000040567		1	31165000	31120000	45	ENSGALG00000008497		1	37780000	37850000	70	ENSGALG00000010222
1	33510000	33420000	90	ENSGALG00000040567		1	31170000	31120000	50	ENSGALG00000008497		1	37895000	38020000	125	ENSGALG00000034788
1	33560000	33725000	165	ENSGALG00000009835		1	31175000	31120000	55	ENSGALG00000008497		1	37900000	38020000	120	ENSGALG00000034788
1	33560000	33755000	195	ENSGALG00000009840		1	31180000	31120000	60	ENSGALG00000008497		1	37905000	38020000	115	ENSGALG00000034788
1	33560000	33725000	165	ENSGALG00000027682		1	31185000	31120000	65	ENSGALG00000008497		1	37910000	38020000	110	ENSGALG00000034788
1	33560000	33725000	165	ENSGALG00000049865		1	31195000	31120000	75	ENSGALG00000008497		1	37935000	38020000	85	ENSGALG00000034788
1	33675000	33560000	115	ENSGALG00000009825		1	31265000	31120000	145	ENSGALG00000008497		1	38005000	38115000	110	ENSGALG00000033769
1	33680000	33560000	120	ENSGALG00000009825		1	31280000	31120000	160	ENSGALG00000008497		1	38010000	37895000	115	ENSGALG00000010227
1	33685000	33560000	125	ENSGALG00000009825		1	31340000	31560000	220	ENSGALG00000009743		1	38020000	37895000	125	ENSGALG00000010227
1	33690000	33560000	130	ENSGALG00000009825		1	31340000	31560000	220	ENSGALG00000009747		1	38030000	37865000	165	ENSGALG00000010223
1	33695000	33560000	135	ENSGALG00000009825		1	31355000	31560000	205	ENSGALG00000009743		1	38040000	37860000	180	ENSGALG00000047516
1	33705000	33560000	145	ENSGALG00000009825		1	31355000	31560000	205	ENSGALG00000009747		1	38110000	37850000	260	ENSGALG00000010208
1	33710000	33560000	150	ENSGALG00000009825		1	31500000	31375000	125	ENSGALG00000009739		1	38110000	37850000	260	ENSGALG00000010222
1	33720000	33560000	160	ENSGALG00000009825		1	31520000	31375000	145	ENSGALG00000009739		1	38150000	38170000	20	ENSGALG00000010246
1	33725000	33560000	165	ENSGALG00000009825		1	31525000	31375000	150	ENSGALG00000009739		1	38195000	37895000	300	ENSGALG00000010227
1	33750000	33910000	160	ENSGALG00000009859		1	31535000	31375000	160	ENSGALG00000009739		1	38195000	38250000	55	ENSGALG00000010253
1	33755000	33560000	195	ENSGALG00000009825		1	31540000	31375000	165	ENSGALG00000009739		1	38405000	38390000	15	ENSGALG00000031340
1	33780000	34040000	260	ENSGALG00000039209		1	31545000	31375000	170	ENSGALG00000009739		1	38770000	38750000	20	ENSGALG00000010311
1	33815000	33915000	100	ENSGALG00000009856		1	31555000	31375000	180	ENSGALG00000009739		1	38805000	38750000	55	ENSGALG00000010311
1	33870000	33810000	60	ENSGALG00000009842		1	31695000	32060000	365	ENSGALG00000049710		1	39345000	39185000	160	ENSGALG00000041094
1	33880000	33810000	70	ENSGALG00000009842		1	31695000	32060000	365	ENSGALG00000050139		1	39735000	39770000	35	ENSGALG00000010325
1	33885000	33810000	75	ENSGALG00000009842		1	31910000	31885000	25	ENSGALG00000009755		1	39795000	39770000	25	ENSGALG00000010325
1	33890000	33810000	80	ENSGALG00000009842		1	31940000	31885000	55	ENSGALG00000009755		1	39930000	39960000	30	ENSGALG00000010935
1	33930000	33810000	120	ENSGALG00000009842		1	31980000	31885000	95	ENSGALG00000009755		1	39990000	39960000	30	ENSGALG00000010935
1	33940000	34105000	165	ENSGALG00000026661		1	31990000	31885000	105	ENSGALG00000009755		1	60100000	60130000	30	ENSGALG00000019291
1	33950000	33810000	140	ENSGALG00000009842		1	32345000	32950000	605	ENSGALG00000049735		1	60115000	60130000	15	ENSGALG00000019291
1	33955000	34040000	85	ENSGALG00000039209		1	32385000	32950000	565	ENSGALG00000049735		1	60315000	60290000	25	ENSGALG00000012988
1	33960000	34105000	145	ENSGALG00000026661		1	32715000	32735000	20	ENSGALG00000052108		1	60375000	60290000	85	ENSGALG00000012988
1	33960000	34040000	80	ENSGALG00000039209		1	32800000	32735000	65	ENSGALG00000052108		1	60465000	60425000	40	ENSGALG00000012992
1	33980000	34040000	60	ENSGALG00000039209		1	32815000	32950000	135	ENSGALG00000049735		1	60570000	60545000	25	ENSGALG00000039171
1	34005000	34105000	100	ENSGALG00000026661		1	32845000	32950000	105	ENSGALG00000049735		1	60655000	60885000	230	ENSGALG00000032159
1	34050000	34105000	55	ENSGALG00000026661		1	32860000	32950000	90	ENSGALG00000049735		1	60955000	60925000	30	ENSGALG00000035533
1	34085000	34495000	410	ENSGALG00000009879		1	32890000	32875000	15	ENSGALG00000019361		1	61060000	61035000	25	ENSGALG00000036964
1	34100000	33915000	185	ENSGALG00000009856		1	32980000	32735000	245	ENSGALG00000052108		1	61590000	61605000	15	ENSGALG00000033887
1	34110000	34040000	70	ENSGALG00000039209		1	33385000	33510000	125	ENSGALG00000009815		1	61620000	61605000	15	ENSGALG00000033887
1	34130000	34485000	355	ENSGALG00000019358		1	33390000	33510000	120	ENSGALG00000009815		1	61630000	61800000	170	ENSGALG00000013036
1	34135000	34495000	360	ENSGALG00000009879		1	33400000	33510000	110	ENSGALG00000009815		1	61650000	61800000	150	ENSGALG00000013036
1	34135000	34485000	350	ENSGALG00000019358		1	33405000	33510000	105	ENSGALG00000009815		1	61700000	61650000	50	ENSGALG00000013026
1	34145000	34320000	175	ENSGALG00000009875		1	33410000	33510000	100	ENSGALG00000009815		1	61760000	61670000	90	ENSGALG00000013031
1	34150000	34485000	335	ENSGALG00000019358		1	33415000	33510000	95	ENSGALG00000009815		1	61770000	61860000	90	ENSGALG00000013039
1	34180000	34320000	140	ENSGALG00000009875		1	33420000	33510000	90	ENSGALG00000009815		1	61800000	61650000	150	ENSGALG00000013026
1	34270000	34485000	215	ENSGALG00000019358		1	33430000	33510000	80	ENSGALG00000009815		1	61860000	62045000	185	ENSGALG00000013045
1	34280000	34495000	215	ENSGALG00000009879		1	33480000	33420000	60	ENSGALG00000040567		1	61885000	62055000	170	ENSGALG00000013056
1	34285000	34485000	200	ENSGALG00000019358		1	33505000	33420000	85	ENSGALG00000040567		1	61900000	62040000	140	ENSGALG00000019286
1	34290000	34485000	195	ENSGALG00000019358		1	33510000	33420000	90	ENSGALG00000040567		1	61915000	62045000	130	ENSGALG00000013045
1	34315000	34495000	180	ENSGALG00000009879		1	33550000	33725000	175	ENSGALG00000009835		1	61915000	62040000	125	ENSGALG00000019286
1	34315000	34485000	170	ENSGALG00000019358		1	33550000	33725000	175	ENSGALG00000027682		1	61965000	62040000	75	ENSGALG00000019286
1	34325000	34495000	170	ENSGALG00000009879		1	33550000	33725000	175	ENSGALG00000049865		1	61980000	62140000	160	ENSGALG00000054210
1	34340000	34485000	145	ENSGALG00000019358		1	33565000	33725000	160	ENSGALG00000009835		1	61990000	62040000	50	ENSGALG00000019286
1	34355000	33910000	445	ENSGALG00000009859		1	33565000	33725000	160	ENSGALG00000027682		1	62020000	61965000	55	ENSGALG00000013042
1	34360000	34485000	125	ENSGALG00000019358		1	33565000	33725000	160	ENSGALG00000049865		1	62025000	61965000	60	ENSGALG00000013042
1	34365000	34320000	45	ENSGALG00000009875		1	33580000	33755000	175	ENSGALG00000009840		1	62030000	62140000	110	ENSGALG00000054210
1	34375000	34320000	55	ENSGALG00000009875		1	33600000	33560000	40	ENSGALG00000009825		1	62040000	61965000	75	ENSGALG00000013042
1	34425000	34320000	105	ENSGALG00000009875		1	33655000	33560000	95	ENSGALG00000009825		1	62045000	61860000	185	ENSGALG00000013039
1	34465000	33910000	555	ENSGALG00000009859		1	33670000	33560000	110	ENSGALG00000009825		1	62110000	61800000	310	ENSGALG00000013036
1	34475000	34495000	20	ENSGALG00000009879		1	33675000	33560000	115	ENSGALG00000009825		1	62130000	62150000	20	ENSGALG00000049903
1	34555000	34760000	205	ENSGALG00000009895		1	33680000	33560000	120	ENSGALG00000009825		1	62135000	62155000	20	ENSGALG00000003466
1	34715000	34760000	45	ENSGALG00000009895		1	33690000	33560000	130	ENSGALG00000009825		1	62135000	62150000	15	ENSGALG00000049903
1	34775000	34495000	280	ENSGALG00000009879		1	33695000	33560000	135	ENSGALG00000009825		1	62150000	62135000	15	ENSGALG00000053854
1	34780000	34760000	20	ENSGALG00000009895		1	33700000	33560000	140	ENSGALG00000009825		1	62155000	62135000	20	ENSGALG00000053854
1	34800000	34760000	40	ENSGALG00000009895		1	33705000	33560000	145	ENSGALG00000009825		1	62160000	62135000	25	ENSGALG00000053854
1	34845000	34900000	55	ENSGALG00000033879		1	33710000	33560000	150	ENSGALG00000009825		1	62165000	62355000	190	ENSGALG00000033471
1	34855000	34900000	45	ENSGALG00000033879		1	33715000	33560000	155	ENSGALG00000009825		1	62170000	62155000	15	ENSGALG00000003466
1	34880000	34900000	20	ENSGALG00000033879		1	33720000	33560000	160	ENSGALG00000009825		1	62175000	62155000	20	ENSGALG00000003466
1	34955000	35015000	60	ENSGALG00000009901		1	33730000	33755000	25	ENSGALG00000009840		1	62185000	62165000	20	ENSGALG00000013069
1	34970000	35015000	45	ENSGALG00000009901		1	33740000	33755000	15	ENSGALG00000009840		1	62185000	62355000	170	ENSGALG00000033471
1	35085000	35015000	70	ENSGALG00000009901		1	33770000	33755000	15	ENSGALG00000009840		1	62190000	62355000	165	ENSGALG00000033471
1	35100000	35015000	85	ENSGALG00000009901		1	33775000	33755000	20	ENSGALG00000009840		1	62200000	62435000	235	ENSGALG00000051034
1	35120000	35015000	105	ENSGALG00000009901		1	33825000	33910000	85	ENSGALG00000009859		1	62215000	62150000	65	ENSGALG00000049903
1	35120000	35175000	55	ENSGALG00000009903		1	33875000	33810000	65	ENSGALG00000009842		1	62215000	62435000	220	ENSGALG00000051034
1	35120000	35465000	345	ENSGALG00000009945		1	33885000	33810000	75	ENSGALG00000009842		1	62220000	62355000	135	ENSGALG00000033471
1	35125000	35015000	110	ENSGALG00000009901		1	33890000	33810000	80	ENSGALG00000009842		1	62250000	62140000	110	ENSGALG00000054210
1	35130000	35500000	370	ENSGALG00000019355		1	33900000	33810000	90	ENSGALG00000009842		1	62280000	62435000	155	ENSGALG00000051034
1	35255000	35330000	75	ENSGALG00000009927		1	33925000	34040000	115	ENSGALG00000039209		1	62285000	62435000	150	ENSGALG00000051034
1	35265000	35390000	125	ENSGALG00000009940		1	33940000	33910000	30	ENSGALG00000009859		1	62290000	62140000	150	ENSGALG00000054210
1	35275000	35365000	90	ENSGALG00000009934		1	33945000	33915000	30	ENSGALG00000009856		1	62315000	62435000	120	ENSGALG00000051034
1	35280000	35390000	110	ENSGALG00000009940		1	33955000	34040000	85	ENSGALG00000039209		1	62320000	62150000	170	ENSGALG00000049903
1	35330000	35255000	75	ENSGALG00000009905		1	33960000	34040000	80	ENSGALG00000039209		1	62330000	62150000	180	ENSGALG00000049903
1	35340000	35365000	25	ENSGALG00000009934		1	33965000	34040000	75	ENSGALG00000039209		1	62335000	62140000	195	ENSGALG00000054210
1	35360000	35330000	30	ENSGALG00000009927		1	33970000	34055000	85	ENSGALG00000009873		1	62350000	62155000	195	ENSGALG00000003466
1	35400000	35415000	15	ENSGALG00000009942		1	33970000	34040000	70	ENSGALG00000039209		1	62350000	62140000	210	ENSGALG00000054210
1	35430000	35540000	110	ENSGALG00000009963		1	33975000	34040000	65	ENSGALG00000039209		1	62355000	62165000	190	ENSGALG00000013069
1	35430000	35540000	110	ENSGALG00000029135		1	34070000	34055000	15	ENSGALG00000009873		1	62360000	62150000	210	ENSGALG00000049903
1	35600000	35565000	35	ENSGALG00000009966		1	34085000	34055000	30	ENSGALG00000009873		1	62385000	62355000	30	ENSGALG00000033471
1	35610000	35680000	70	ENSGALG00000009959		1	34115000	34320000	205	ENSGALG00000009875		1	62390000	62140000	250	ENSGALG00000054210
1	35635000	35665000	30	ENSGALG00000010029		1	34115000	34485000	370	ENSGALG00000019358		1	62415000	62435000	20	ENSGALG00000051034
1	35665000	35635000	30	ENSGALG00000010018		1	34125000	34485000	360	ENSGALG00000019358		1	62415000	62140000	275	ENSGALG00000054210
1	35665000	35635000	30	ENSGALG00000047495		1	34130000	34320000	190	ENSGALG00000009875		1	62420000	62140000	280	ENSGALG00000054210
1	35715000	35620000	95	ENSGALG00000009975		1	34135000	34320000	185	ENSGALG00000009875		1	62560000	62735000	175	ENSGALG00000028186
1	35775000	35935000	160	ENSGALG00000010044		1	34140000	34320000	180	ENSGALG00000009875		1	62565000	62735000	170	ENSGALG00000028186
1	35800000	36020000	220	ENSGALG00000010049		1	34145000	34320000	175	ENSGALG00000009875		1	62585000	62735000	150	ENSGALG00000028186
1	35805000	35935000	130	ENSGALG00000010044		1	34150000	34320000	170	ENSGALG00000009875		1	62615000	62735000	120	ENSGALG00000028186
1	35825000	35840000	15	ENSGALG00000010042		1	34155000	34320000	165	ENSGALG00000009875		1	62625000	62735000	110	ENSGALG00000028186
1	35860000	35935000	75	ENSGALG00000010044		1	34155000	34485000	330	ENSGALG00000019358		1	62680000	62735000	55	ENSGALG00000028186
1	35900000	35840000	60	ENSGALG00000010042		1	34160000	34320000	160	ENSGALG00000009875		1	62695000	62735000	40	ENSGALG00000028186
1	35910000	35935000	25	ENSGALG00000010044		1	34170000	34320000	150	ENSGALG00000009875		1	62745000	63095000	350	ENSGALG00000013092
1	35950000	35935000	15	ENSGALG00000010044		1	34175000	34485000	310	ENSGALG00000019358		1	62900000	63105000	205	ENSGALG00000013095
1	35960000	35840000	120	ENSGALG00000010042		1	34185000	34320000	135	ENSGALG00000009875		1	62905000	63095000	190	ENSGALG00000013092
1	35965000	35840000	125	ENSGALG00000010042		1	34230000	34320000	90	ENSGALG00000009875		1	62960000	63065000	105	ENSGALG00000013091
1	36075000	36020000	55	ENSGALG00000010049		1	34275000	34320000	45	ENSGALG00000009875		1	62965000	63095000	130	ENSGALG00000013092
1	36085000	36170000	85	ENSGALG00000040855		1	34285000	34320000	35	ENSGALG00000009875		1	62970000	63095000	125	ENSGALG00000013092
1	36345000	36490000	145	ENSGALG00000010177		1	34295000	34320000	25	ENSGALG00000009875		1	63395000	63410000	15	ENSGALG00000036358
1	36425000	36350000	75	ENSGALG00000010163		1	34345000	34485000	140	ENSGALG00000019358		1	63910000	63895000	15	ENSGALG00000013112
1	36495000	36550000	55	ENSGALG00000010183		1	34360000	34485000	125	ENSGALG00000019358		1	64255000	64220000	35	ENSGALG00000013123
1	36500000	36575000	75	ENSGALG00000010190		1	34460000	34320000	140	ENSGALG00000009875		1	64255000	64220000	35	ENSGALG00000013125
1	36510000	36550000	40	ENSGALG00000010183		1	34470000	34320000	150	ENSGALG00000009875		1	64260000	64350000	90	ENSGALG00000013134
1	36535000	36550000	15	ENSGALG00000010183		1	34475000	34320000	155	ENSGALG00000009875		1	64710000	64535000	175	ENSGALG00000038026
1	36550000	36510000	40	ENSGALG00000041783		1	34700000	34495000	205	ENSGALG00000009879		1	65195000	65295000	100	ENSGALG00000013173
1	36865000	36735000	130	ENSGALG00000010200		1	34700000	34535000	165	ENSGALG00000009885		1	65845000	65830000	15	ENSGALG00000032768
1	36945000	36735000	210	ENSGALG00000010200		1	34715000	34535000	180	ENSGALG00000009885		1	65850000	65830000	20	ENSGALG00000032768
1	37370000	36735000	635	ENSGALG00000010200		1	34830000	34900000	70	ENSGALG00000033879		1	66460000	66475000	15	ENSGALG00000013205
1	37560000	37810000	250	ENSGALG00000010204		1	34870000	34900000	30	ENSGALG00000033879		1	66470000	66500000	30	ENSGALG00000013210
1	37610000	37810000	200	ENSGALG00000010204		1	35035000	35015000	20	ENSGALG00000009901		1	66490000	66475000	15	ENSGALG00000013205
1	37640000	37810000	170	ENSGALG00000010204		1	35165000	35415000	250	ENSGALG00000009942		1	66545000	66475000	70	ENSGALG00000013205
1	37665000	37860000	195	ENSGALG00000047516		1	35175000	35225000	50	ENSGALG00000009904		1	66555000	66585000	30	ENSGALG00000013211
1	37880000	38020000	140	ENSGALG00000034788		1	35200000	35175000	25	ENSGALG00000009903		1	66600000	66825000	225	ENSGALG00000013226
1	37890000	38115000	225	ENSGALG00000033769		1	35205000	35175000	30	ENSGALG00000009903		1	66625000	66825000	200	ENSGALG00000013226
1	37890000	38020000	130	ENSGALG00000034788		1	35225000	35175000	50	ENSGALG00000009903		1	66640000	66825000	185	ENSGALG00000013226
1	37895000	38020000	125	ENSGALG00000034788		1	35245000	35225000	20	ENSGALG00000009904		1	66675000	66825000	150	ENSGALG00000013226
1	37905000	38020000	115	ENSGALG00000034788		1	35250000	35415000	165	ENSGALG00000009942		1	66750000	66825000	75	ENSGALG00000013226
1	37915000	38115000	200	ENSGALG00000033769		1	35255000	35365000	110	ENSGALG00000009934		1	66765000	66585000	180	ENSGALG00000013211
1	37915000	38020000	105	ENSGALG00000034788		1	35260000	35390000	130	ENSGALG00000009940		1	66785000	66585000	200	ENSGALG00000013211
1	37930000	38020000	90	ENSGALG00000034788		1	35265000	35330000	65	ENSGALG00000009927		1	66820000	66585000	235	ENSGALG00000013211
1	37935000	38020000	85	ENSGALG00000034788		1	35265000	35365000	100	ENSGALG00000009934		1	66830000	66585000	245	ENSGALG00000013211
1	37945000	38020000	75	ENSGALG00000034788		1	35265000	35390000	125	ENSGALG00000009940		1	66895000	66950000	55	ENSGALG00000026373
1	37975000	38020000	45	ENSGALG00000034788		1	35265000	35415000	150	ENSGALG00000009942		1	66975000	66870000	105	ENSGALG00000013244
1	37980000	37895000	85	ENSGALG00000010227		1	35270000	35330000	60	ENSGALG00000009927		1	66980000	66870000	110	ENSGALG00000013244
1	37990000	38020000	30	ENSGALG00000034788		1	35270000	35365000	95	ENSGALG00000009934		1	66990000	67045000	55	ENSGALG00000013265
1	38010000	38115000	105	ENSGALG00000033769		1	35275000	35330000	55	ENSGALG00000009927		1	67000000	67045000	45	ENSGALG00000013265
1	38015000	37895000	120	ENSGALG00000010227		1	35275000	35365000	90	ENSGALG00000009934		1	67015000	67030000	15	ENSGALG00000035836
1	38020000	37880000	140	ENSGALG00000010224		1	35280000	35330000	50	ENSGALG00000009927		1	67155000	67175000	20	ENSGALG00000014031
1	38020000	37895000	125	ENSGALG00000010227		1	35280000	35365000	85	ENSGALG00000009934		1	67245000	67210000	35	ENSGALG00000030943
1	38020000	38115000	95	ENSGALG00000033769		1	35285000	35330000	45	ENSGALG00000009927		1	67255000	67210000	45	ENSGALG00000030943
1	38030000	38115000	85	ENSGALG00000033769		1	35285000	35365000	80	ENSGALG00000009934		1	67545000	67175000	370	ENSGALG00000014031
1	38040000	38115000	75	ENSGALG00000033769		1	35285000	35415000	130	ENSGALG00000009942		1	67620000	67605000	15	ENSGALG00000014042
1	38045000	37880000	165	ENSGALG00000010224		1	35290000	35330000	40	ENSGALG00000009927		1	67640000	67590000	50	ENSGALG00000048539
1	38075000	38115000	40	ENSGALG00000033769		1	35305000	35330000	25	ENSGALG00000009927		1	67925000	67980000	55	ENSGALG00000014083
1	38080000	38115000	35	ENSGALG00000033769		1	35330000	35365000	35	ENSGALG00000009934		1	67925000	67980000	55	ENSGALG00000014084
1	38105000	38055000	50	ENSGALG00000010238		1	35345000	35255000	90	ENSGALG00000009905		1	68025000	68075000	50	ENSGALG00000014094
1	38115000	38020000	95	ENSGALG00000034788		1	35350000	35255000	95	ENSGALG00000009905		1	68090000	68015000	75	ENSGALG00000014085
1	38180000	38020000	160	ENSGALG00000034788		1	35360000	35255000	105	ENSGALG00000009905		1	68090000	68015000	75	ENSGALG00000027435
1	38195000	38115000	80	ENSGALG00000033769		1	35365000	35255000	110	ENSGALG00000009905		1	68110000	68015000	95	ENSGALG00000014085
1	38205000	38170000	35	ENSGALG00000010246		1	35365000	35330000	35	ENSGALG00000009927		1	68110000	68015000	95	ENSGALG00000027435
1	38210000	38020000	190	ENSGALG00000034788		1	35370000	35255000	115	ENSGALG00000009905		1	68135000	68015000	120	ENSGALG00000014085
1	38350000	38250000	100	ENSGALG00000010253		1	35375000	35255000	120	ENSGALG00000009905		1	68135000	68015000	120	ENSGALG00000027435
1	38445000	37860000	585	ENSGALG00000047516		1	35375000	35390000	15	ENSGALG00000009940		1	68175000	68015000	160	ENSGALG00000014085
1	38770000	38750000	20	ENSGALG00000010311		1	35395000	35255000	140	ENSGALG00000009905		1	68175000	68015000	160	ENSGALG00000027435
1	39255000	39185000	70	ENSGALG00000041094		1	35595000	35565000	30	ENSGALG00000009966		1	68235000	68185000	50	ENSGALG00000014106
1	39380000	39185000	195	ENSGALG00000041094		1	35605000	35565000	40	ENSGALG00000009966		1	68245000	68185000	60	ENSGALG00000014106
1	39400000	39185000	215	ENSGALG00000041094		1	35630000	35680000	50	ENSGALG00000009959		1	68255000	68185000	70	ENSGALG00000014106
1	39435000	39185000	250	ENSGALG00000041094		1	35635000	35680000	45	ENSGALG00000009959		1	68385000	68330000	55	ENSGALG00000019262
1	39440000	39185000	255	ENSGALG00000041094		1	35635000	35665000	30	ENSGALG00000010029		1	68420000	68515000	95	ENSGALG00000014166
1	39540000	39630000	90	ENSGALG00000010320		1	35650000	35680000	30	ENSGALG00000009959		1	68535000	68310000	225	ENSGALG00000014126
1	39550000	39630000	80	ENSGALG00000010320		1	35655000	35680000	25	ENSGALG00000009959		1	68695000	68765000	70	ENSGALG00000014178
1	39575000	39630000	55	ENSGALG00000010320		1	35665000	35635000	30	ENSGALG00000010018		1	68800000	68815000	15	ENSGALG00000014186
1	39590000	39630000	40	ENSGALG00000010320		1	35665000	35635000	30	ENSGALG00000047495		1	68905000	68920000	15	ENSGALG00000052391
1	39645000	39630000	15	ENSGALG00000010320		1	35675000	35635000	40	ENSGALG00000010018		1	69065000	69045000	20	ENSGALG00000014189
1	39785000	39770000	15	ENSGALG00000010325		1	35675000	35635000	40	ENSGALG00000047495		1	69670000	69695000	25	ENSGALG00000014213
1	39835000	39940000	105	ENSGALG00000051132		1	35680000	35635000	45	ENSGALG00000010018		1	70405000	70325000	80	ENSGALG00000014227
1	39905000	39770000	135	ENSGALG00000010325		1	35680000	35635000	45	ENSGALG00000047495		1	70430000	70400000	30	ENSGALG00000014228
1	39975000	40085000	110	ENSGALG00000028091		1	35700000	35665000	35	ENSGALG00000010029		1	70435000	70450000	15	ENSGALG00000014233
1	40115000	40155000	40	ENSGALG00000010939		1	35705000	35620000	85	ENSGALG00000009975		1	71235000	71310000	75	ENSGALG00000051852
1	40225000	40195000	30	ENSGALG00000010940		1	35710000	35620000	90	ENSGALG00000009975		1	71310000	71235000	75	ENSGALG00000041470
1	40230000	40195000	35	ENSGALG00000010940		1	35715000	35635000	80	ENSGALG00000010018		1	71310000	71340000	30	ENSGALG00000048362
1	40305000	40155000	150	ENSGALG00000010939		1	35715000	35635000	80	ENSGALG00000047495		1	71310000	71340000	30	ENSGALG00000050747
1	40500000	40085000	415	ENSGALG00000028091		1	35720000	35635000	85	ENSGALG00000010018		1	71340000	71310000	30	ENSGALG00000051852
1	40500000	40770000	270	ENSGALG00000028648		1	35720000	35635000	85	ENSGALG00000047495		1	71355000	71340000	15	ENSGALG00000048362
1	40500000	40770000	270	ENSGALG00000042269		1	35780000	35935000	155	ENSGALG00000010044		1	71355000	71340000	15	ENSGALG00000050747
1	40505000	40770000	265	ENSGALG00000028648		1	35790000	35935000	145	ENSGALG00000010044		1	71430000	71445000	15	ENSGALG00000012921
1	40505000	40770000	265	ENSGALG00000042269		1	35810000	35935000	125	ENSGALG00000010044		1	71615000	71445000	170	ENSGALG00000012921
1	40510000	40770000	260	ENSGALG00000028648		1	35835000	35935000	100	ENSGALG00000010044		1	71710000	71765000	55	ENSGALG00000031503
1	40510000	40770000	260	ENSGALG00000042269		1	35870000	35840000	30	ENSGALG00000010042		1	71785000	71625000	160	ENSGALG00000011544
1	40510000	41590000	1080	ENSGALG00000050123		1	35915000	35840000	75	ENSGALG00000010042		1	71825000	71990000	165	ENSGALG00000045619
1	40515000	40770000	255	ENSGALG00000028648		1	35920000	35840000	80	ENSGALG00000010042		1	71940000	71805000	135	ENSGALG00000038710
1	40515000	40770000	255	ENSGALG00000042269		1	35975000	35840000	135	ENSGALG00000010042		1	71940000	71805000	135	ENSGALG00000040393
1	40530000	40570000	40	ENSGALG00000010958		1	36085000	36170000	85	ENSGALG00000040855		1	72175000	72100000	75	ENSGALG00000022980
1	40530000	40770000	240	ENSGALG00000028648		1	36470000	36575000	105	ENSGALG00000010190		1	72185000	72100000	85	ENSGALG00000022980
1	40530000	40770000	240	ENSGALG00000042269		1	36475000	36550000	75	ENSGALG00000010183		1	72210000	72100000	110	ENSGALG00000022980
1	40620000	40570000	50	ENSGALG00000010958		1	36475000	36575000	100	ENSGALG00000010190		1	72220000	72100000	120	ENSGALG00000022980
1	40900000	40885000	15	ENSGALG00000010975		1	36490000	36575000	85	ENSGALG00000010190		1	72335000	72100000	235	ENSGALG00000022980
1	41670000	41590000	80	ENSGALG00000050123		1	36495000	36550000	55	ENSGALG00000010183		1	72790000	72865000	75	ENSGALG00000031666
1	41690000	41705000	15	ENSGALG00000010992		1	36495000	36575000	80	ENSGALG00000010190		1	73855000	74010000	155	ENSGALG00000046707
1	41690000	41780000	90	ENSGALG00000027103		1	36500000	36550000	50	ENSGALG00000010183		1	73920000	73820000	100	ENSGALG00000049435
1	41690000	41780000	90	ENSGALG00000044478		1	36505000	36575000	70	ENSGALG00000010190		1	74120000	74010000	110	ENSGALG00000046707
1	41845000	41895000	50	ENSGALG00000027213		1	36515000	36550000	35	ENSGALG00000010183		1	74330000	74215000	115	ENSGALG00000053526
1	41880000	42820000	940	ENSGALG00000045093		1	36515000	36575000	60	ENSGALG00000010190		1	74695000	74715000	20	ENSGALG00000017274
1	41935000	41895000	40	ENSGALG00000027213		1	36555000	36490000	65	ENSGALG00000010177		1	74975000	74870000	105	ENSGALG00000013272
1	41960000	41895000	65	ENSGALG00000027213		1	36560000	36490000	70	ENSGALG00000010177		1	75145000	75285000	140	ENSGALG00000014342
1	42090000	42205000	115	ENSGALG00000027192		1	36575000	36490000	85	ENSGALG00000010177		1	75165000	75285000	120	ENSGALG00000014342
1	42150000	42205000	55	ENSGALG00000027192		1	36580000	36510000	70	ENSGALG00000041783		1	75190000	75285000	95	ENSGALG00000014342
1	42330000	42360000	30	ENSGALG00000028360		1	36800000	36735000	65	ENSGALG00000010200		1	75200000	75285000	85	ENSGALG00000014342
1	42380000	42360000	20	ENSGALG00000028360		1	36805000	36735000	70	ENSGALG00000010200		1	75215000	75285000	70	ENSGALG00000014342
1	42405000	42385000	20	ENSGALG00000045907		1	36810000	36735000	75	ENSGALG00000010200		1	75220000	75285000	65	ENSGALG00000014342
1	42430000	42385000	45	ENSGALG00000045907		1	36825000	36735000	90	ENSGALG00000010200		1	75225000	75285000	60	ENSGALG00000014342
1	42435000	42205000	230	ENSGALG00000027192		1	36840000	36735000	105	ENSGALG00000010200		1	75230000	75330000	100	ENSGALG00000013422
1	42445000	42385000	60	ENSGALG00000045907		1	36855000	36735000	120	ENSGALG00000010200		1	75240000	75285000	45	ENSGALG00000014342
1	42475000	42830000	355	ENSGALG00000011168		1	36885000	36735000	150	ENSGALG00000010200		1	75265000	75325000	60	ENSGALG00000013420
1	42495000	42385000	110	ENSGALG00000045907		1	37570000	37810000	240	ENSGALG00000010204		1	75265000	75325000	60	ENSGALG00000013424
1	42695000	42385000	310	ENSGALG00000045907		1	37590000	37810000	220	ENSGALG00000010204		1	75285000	75325000	40	ENSGALG00000013420
1	42805000	42830000	25	ENSGALG00000011168		1	37600000	37810000	210	ENSGALG00000010204		1	75285000	75330000	45	ENSGALG00000013422
1	42815000	42830000	15	ENSGALG00000011168		1	37605000	37810000	205	ENSGALG00000010204		1	75285000	75325000	40	ENSGALG00000013424
1	42830000	42850000	20	ENSGALG00000049176		1	37610000	37810000	200	ENSGALG00000010204		1	75305000	75285000	20	ENSGALG00000014342
1	42830000	42865000	35	ENSGALG00000051263		1	37615000	37810000	195	ENSGALG00000010204		1	75320000	75285000	35	ENSGALG00000014342
1	42845000	42830000	15	ENSGALG00000011168		1	37625000	37850000	225	ENSGALG00000010208		1	75325000	75285000	40	ENSGALG00000014342
1	42850000	42830000	20	ENSGALG00000011168		1	37625000	37850000	225	ENSGALG00000010222		1	75330000	75285000	45	ENSGALG00000014342
1	42855000	42830000	25	ENSGALG00000011168		1	37650000	37810000	160	ENSGALG00000010204		1	75340000	75195000	145	ENSGALG00000014346
1	42865000	42830000	35	ENSGALG00000011168		1	37670000	37810000	140	ENSGALG00000010204		1	75340000	75455000	115	ENSGALG00000037656
1	42890000	43065000	175	ENSGALG00000011206		1	37720000	37810000	90	ENSGALG00000010204		1	75345000	75285000	60	ENSGALG00000014342
1	42910000	43065000	155	ENSGALG00000011206		1	37885000	38055000	170	ENSGALG00000010238		1	75460000	75285000	175	ENSGALG00000014342
1	43110000	42820000	290	ENSGALG00000045093		1	37885000	38020000	135	ENSGALG00000034788		1	75490000	75285000	205	ENSGALG00000014342
1	43170000	42885000	285	ENSGALG00000011177		1	37890000	38020000	130	ENSGALG00000034788		1	75510000	75285000	225	ENSGALG00000014342
1	43170000	42885000	285	ENSGALG00000033106		1	37895000	38020000	125	ENSGALG00000034788		1	75555000	75285000	270	ENSGALG00000014342
1	43190000	42820000	370	ENSGALG00000045093		1	37900000	38020000	120	ENSGALG00000034788		1	75745000	75760000	15	ENSGALG00000036447
1	43205000	43400000	195	ENSGALG00000035493		1	37910000	38020000	110	ENSGALG00000034788		1	75770000	75755000	15	ENSGALG00000050720
1	43220000	43325000	105	ENSGALG00000011207		1	37920000	38020000	100	ENSGALG00000034788		1	75820000	75835000	15	ENSGALG00000047480
1	43220000	43400000	180	ENSGALG00000035493		1	37930000	38020000	90	ENSGALG00000034788		1	75870000	76395000	525	ENSGALG00000053694
1	43225000	43325000	100	ENSGALG00000011207		1	37935000	38020000	85	ENSGALG00000034788		1	75875000	75905000	30	ENSGALG00000053074
1	43250000	43325000	75	ENSGALG00000011207		1	37940000	38020000	80	ENSGALG00000034788		1	75885000	75905000	20	ENSGALG00000053074
1	43305000	43325000	20	ENSGALG00000011207		1	37950000	37895000	55	ENSGALG00000010227		1	75890000	75905000	15	ENSGALG00000053074
1	43425000	43400000	25	ENSGALG00000035493		1	37960000	38020000	60	ENSGALG00000034788		1	75895000	76340000	445	ENSGALG00000031659
1	43630000	43480000	150	ENSGALG00000030550		1	37965000	37895000	70	ENSGALG00000010227		1	75895000	76340000	445	ENSGALG00000052200
1	43755000	43480000	275	ENSGALG00000030550		1	37965000	38020000	55	ENSGALG00000034788		1	75900000	76340000	440	ENSGALG00000031659
1	43905000	43480000	425	ENSGALG00000030550		1	37975000	38020000	45	ENSGALG00000034788		1	75900000	76340000	440	ENSGALG00000052200
1	43990000	44005000	15	ENSGALG00000011270		1	37985000	37895000	90	ENSGALG00000010227		1	75905000	75890000	15	ENSGALG00000031681
1	44020000	44005000	15	ENSGALG00000011270		1	38010000	37895000	115	ENSGALG00000010227		1	75910000	76340000	430	ENSGALG00000031659
1	44125000	44005000	120	ENSGALG00000011270		1	38015000	37880000	135	ENSGALG00000010224		1	75910000	76340000	430	ENSGALG00000052200
1	44135000	44030000	105	ENSGALG00000011271		1	38015000	37895000	120	ENSGALG00000010227		1	75915000	75865000	50	ENSGALG00000014263
1	44180000	44430000	250	ENSGALG00000011276		1	38020000	37895000	125	ENSGALG00000010227		1	75915000	75890000	25	ENSGALG00000031681
1	44190000	44430000	240	ENSGALG00000011276		1	38025000	37895000	130	ENSGALG00000010227		1	76365000	76340000	25	ENSGALG00000031659
1	44320000	44200000	120	ENSGALG00000011274		1	38025000	38115000	90	ENSGALG00000033769		1	76365000	75890000	475	ENSGALG00000031681
1	44335000	44200000	135	ENSGALG00000011274		1	38035000	38115000	80	ENSGALG00000033769		1	76365000	76340000	25	ENSGALG00000052200
1	44340000	44430000	90	ENSGALG00000011276		1	38045000	38115000	70	ENSGALG00000033769		1	76425000	76445000	20	ENSGALG00000011930
1	44345000	44430000	85	ENSGALG00000011276		1	38055000	38115000	60	ENSGALG00000033769		1	77665000	77640000	25	ENSGALG00000014443
1	44360000	44200000	160	ENSGALG00000011274		1	38060000	38115000	55	ENSGALG00000033769		1	77690000	77810000	120	ENSGALG00000014466
1	44425000	44200000	225	ENSGALG00000011274		1	38065000	38115000	50	ENSGALG00000033769		1	77725000	77890000	165	ENSGALG00000022926
1	44455000	44200000	255	ENSGALG00000011274		1	38070000	38115000	45	ENSGALG00000033769		1	77770000	77615000	155	ENSGALG00000014442
1	44495000	44430000	65	ENSGALG00000011276		1	38080000	38055000	25	ENSGALG00000010238		1	77770000	77615000	155	ENSGALG00000028638
1	44515000	44430000	85	ENSGALG00000011276		1	38080000	38115000	35	ENSGALG00000033769		1	78080000	78145000	65	ENSGALG00000014685
1	44535000	44430000	105	ENSGALG00000011276		1	38095000	38020000	75	ENSGALG00000034788		1	78285000	78255000	30	ENSGALG00000014689
1	44540000	44430000	110	ENSGALG00000011276		1	38105000	38055000	50	ENSGALG00000010238		1	78380000	78435000	55	ENSGALG00000014708
1	44545000	44430000	115	ENSGALG00000011276		1	38110000	38055000	55	ENSGALG00000010238		1	78575000	78465000	110	ENSGALG00000051102
1	44550000	44430000	120	ENSGALG00000011276		1	38115000	38055000	60	ENSGALG00000010238		1	78630000	78600000	30	ENSGALG00000014746
1	44555000	44200000	355	ENSGALG00000011274		1	38130000	38055000	75	ENSGALG00000010238		1	78635000	78600000	35	ENSGALG00000014746
1	44555000	44430000	125	ENSGALG00000011276		1	38150000	38170000	20	ENSGALG00000010246		1	78665000	78800000	135	ENSGALG00000032796
1	44565000	44200000	365	ENSGALG00000011274		1	38155000	38170000	15	ENSGALG00000010246		1	78705000	78730000	25	ENSGALG00000014749
1	44565000	44430000	135	ENSGALG00000011276		1	38185000	38170000	15	ENSGALG00000010246		1	78710000	78665000	45	ENSGALG00000051473
1	44575000	44200000	375	ENSGALG00000011274		1	38190000	38170000	20	ENSGALG00000010246		1	78755000	78800000	45	ENSGALG00000032796
1	44575000	44430000	145	ENSGALG00000011276		1	38195000	38115000	80	ENSGALG00000033769		1	78765000	78810000	45	ENSGALG00000054992
1	44580000	44200000	380	ENSGALG00000011274		1	38265000	38250000	15	ENSGALG00000010253		1	78800000	78665000	135	ENSGALG00000051473
1	44580000	44430000	150	ENSGALG00000011276		1	38350000	38330000	20	ENSGALG00000029921		1	78810000	78765000	45	ENSGALG00000014750
1	44600000	44430000	170	ENSGALG00000011276		1	38770000	38750000	20	ENSGALG00000010311		1	79085000	79070000	15	ENSGALG00000031890
1	44670000	44720000	50	ENSGALG00000011280		1	39550000	39630000	80	ENSGALG00000010320		1	79105000	79185000	80	ENSGALG00000014722
1	44675000	44720000	45	ENSGALG00000011280		1	39560000	39630000	70	ENSGALG00000010320		1	79110000	79165000	55	ENSGALG00000034698
1	44675000	44855000	180	ENSGALG00000011285		1	39605000	39630000	25	ENSGALG00000010320		1	79130000	79110000	20	ENSGALG00000014759
1	44705000	44855000	150	ENSGALG00000011285		1	39645000	39630000	15	ENSGALG00000010320		1	79130000	79110000	20	ENSGALG00000042936
1	44720000	44855000	135	ENSGALG00000011285		1	39800000	39770000	30	ENSGALG00000010325		1	79165000	79110000	55	ENSGALG00000014759
1	44730000	44855000	125	ENSGALG00000011285		1	40065000	40080000	15	ENSGALG00000010936		1	79165000	79110000	55	ENSGALG00000042936
1	44740000	44855000	115	ENSGALG00000011285		1	40505000	40770000	265	ENSGALG00000028648		1	79470000	79430000	40	ENSGALG00000014772
1	44760000	44855000	95	ENSGALG00000011285		1	40505000	40770000	265	ENSGALG00000042269		1	79935000	80015000	80	ENSGALG00000031560
1	44815000	44855000	40	ENSGALG00000011285		1	40510000	40770000	260	ENSGALG00000028648		1	80075000	80090000	15	ENSGALG00000014812
1	44880000	44720000	160	ENSGALG00000011280		1	40510000	40770000	260	ENSGALG00000042269		1	80200000	80460000	260	ENSGALG00000032361
1	44950000	45190000	240	ENSGALG00000019336		1	40515000	40770000	255	ENSGALG00000028648		1	80280000	80550000	270	ENSGALG00000014949
1	45000000	44930000	70	ENSGALG00000011297		1	40515000	40770000	255	ENSGALG00000042269		1	80470000	80205000	265	ENSGALG00000014924
1	45010000	44930000	80	ENSGALG00000011297		1	40550000	40570000	20	ENSGALG00000010958		1	80570000	80555000	15	ENSGALG00000042320
1	45030000	44920000	110	ENSGALG00000050619		1	40720000	40570000	150	ENSGALG00000010958		1	80630000	80205000	425	ENSGALG00000014924
1	45035000	44930000	105	ENSGALG00000011297		1	40750000	40570000	180	ENSGALG00000010958		1	80710000	80745000	35	ENSGALG00000014977
1	45050000	44900000	150	ENSGALG00000011293		1	41390000	41590000	200	ENSGALG00000050123		1	80715000	80695000	20	ENSGALG00000033186
1	45055000	44920000	135	ENSGALG00000050619		1	41690000	41780000	90	ENSGALG00000027103		1	80735000	80720000	15	ENSGALG00000014973
1	45060000	44900000	160	ENSGALG00000011293		1	41690000	41780000	90	ENSGALG00000044478		1	80930000	80970000	40	ENSGALG00000014997
1	45060000	44930000	130	ENSGALG00000011297		1	41840000	41895000	55	ENSGALG00000027213		1	81035000	81050000	15	ENSGALG00000032247
1	45060000	44920000	140	ENSGALG00000050619		1	41930000	41895000	35	ENSGALG00000027213		1	81140000	81160000	20	ENSGALG00000015016
1	45065000	44930000	135	ENSGALG00000011297		1	42345000	42360000	15	ENSGALG00000028360		1	81145000	81200000	55	ENSGALG00000033432
1	45075000	44920000	155	ENSGALG00000050619		1	42355000	42385000	30	ENSGALG00000045907		1	81485000	81570000	85	ENSGALG00000015079
1	45090000	45190000	100	ENSGALG00000019336		1	42365000	42385000	20	ENSGALG00000045907		1	81680000	81620000	60	ENSGALG00000015084
1	45105000	45190000	85	ENSGALG00000019336		1	42370000	42385000	15	ENSGALG00000045907		1	81800000	81815000	15	ENSGALG00000051879
1	45145000	45090000	55	ENSGALG00000011309		1	42375000	42360000	15	ENSGALG00000028360		1	84555000	84535000	20	ENSGALG00000015191
1	45165000	45090000	75	ENSGALG00000011309		1	42380000	42360000	20	ENSGALG00000028360		1	84575000	84535000	40	ENSGALG00000015191
1	45170000	45090000	80	ENSGALG00000011309		1	43310000	43325000	15	ENSGALG00000011207		1	84690000	84535000	155	ENSGALG00000015191
1	45190000	45090000	100	ENSGALG00000011309		1	43340000	43325000	15	ENSGALG00000011207		1	85355000	85335000	20	ENSGALG00000015252
1	45210000	45345000	135	ENSGALG00000011325		1	43755000	43480000	275	ENSGALG00000030550		1	85485000	85470000	15	ENSGALG00000015253
1	45265000	45190000	75	ENSGALG00000019336		1	44010000	43975000	35	ENSGALG00000011269		1	85720000	85905000	185	ENSGALG00000015271
1	45290000	45565000	275	ENSGALG00000011377		1	44140000	43975000	165	ENSGALG00000011269		1	85800000	85905000	105	ENSGALG00000015271
1	45300000	45400000	100	ENSGALG00000011327		1	44145000	43975000	170	ENSGALG00000011269		1	85905000	85720000	185	ENSGALG00000015263
1	45315000	45400000	85	ENSGALG00000011327		1	44175000	44430000	255	ENSGALG00000011276		1	85925000	85720000	205	ENSGALG00000015263
1	45330000	45400000	70	ENSGALG00000011327		1	44180000	44430000	250	ENSGALG00000011276		1	86615000	86520000	95	ENSGALG00000015346
1	45335000	45400000	65	ENSGALG00000011327		1	44185000	44430000	245	ENSGALG00000011276		1	86695000	86680000	15	ENSGALG00000015347
1	45355000	45400000	45	ENSGALG00000011327		1	44190000	44430000	240	ENSGALG00000011276		1	89715000	89810000	95	ENSGALG00000015378
1	45395000	44900000	495	ENSGALG00000011293		1	44195000	44430000	235	ENSGALG00000011276		1	89910000	89940000	30	ENSGALG00000045596
1	45410000	45090000	320	ENSGALG00000011309		1	44200000	44430000	230	ENSGALG00000011276		1	89940000	89910000	30	ENSGALG00000026299
1	45410000	45320000	90	ENSGALG00000011320		1	44325000	44200000	125	ENSGALG00000011274		1	93060000	93015000	45	ENSGALG00000015441
1	45460000	45565000	105	ENSGALG00000011377		1	44335000	44200000	135	ENSGALG00000011274		1	93480000	93595000	115	ENSGALG00000036738
1	45480000	45320000	160	ENSGALG00000011320		1	44345000	44430000	85	ENSGALG00000011276		1	93835000	93885000	50	ENSGALG00000015488
1	45490000	45565000	75	ENSGALG00000011377		1	44350000	44200000	150	ENSGALG00000011274		1	95050000	94975000	75	ENSGALG00000043393
1	45630000	45695000	65	ENSGALG00000011409		1	44355000	44200000	155	ENSGALG00000011274		1	95740000	95725000	15	ENSGALG00000049771
1	45630000	45695000	65	ENSGALG00000011414		1	44355000	44430000	75	ENSGALG00000011276		1	97520000	97565000	45	ENSGALG00000015511
1	45640000	45565000	75	ENSGALG00000011377		1	44360000	44200000	160	ENSGALG00000011274		1	98445000	98430000	15	ENSGALG00000048974
1	45705000	45720000	15	ENSGALG00000011421		1	44360000	44430000	70	ENSGALG00000011276		1	99390000	99410000	20	ENSGALG00000015662
1	45715000	45905000	190	ENSGALG00000011456		1	44370000	44430000	60	ENSGALG00000011276		1	99390000	99410000	20	ENSGALG00000044391
1	45775000	45935000	160	ENSGALG00000011459		1	44385000	44430000	45	ENSGALG00000011276		1	99815000	99760000	55	ENSGALG00000015681
1	45790000	45905000	115	ENSGALG00000011456		1	44420000	44200000	220	ENSGALG00000011274		1	100700000	100680000	20	ENSGALG00000015701
1	45800000	45905000	105	ENSGALG00000011456		1	44430000	44200000	230	ENSGALG00000011274		1	100795000	101000000	205	ENSGALG00000015730
1	45800000	45935000	135	ENSGALG00000011459		1	44515000	44430000	85	ENSGALG00000011276		1	100875000	100910000	35	ENSGALG00000015720
1	45805000	45935000	130	ENSGALG00000011459		1	44545000	44430000	115	ENSGALG00000011276		1	100955000	100910000	45	ENSGALG00000015720
1	45815000	45935000	120	ENSGALG00000011459		1	44550000	44430000	120	ENSGALG00000011276		1	101090000	101275000	185	ENSGALG00000052484
1	45820000	45905000	85	ENSGALG00000011456		1	44555000	44430000	125	ENSGALG00000011276		1	101260000	101275000	15	ENSGALG00000052484
1	45830000	45905000	75	ENSGALG00000011456		1	44560000	44430000	130	ENSGALG00000011276		1	101290000	101275000	15	ENSGALG00000052484
1	45830000	45935000	105	ENSGALG00000011459		1	44565000	44430000	135	ENSGALG00000011276		1	101575000	101855000	280	ENSGALG00000048907
1	45835000	45905000	70	ENSGALG00000011456		1	44570000	44430000	140	ENSGALG00000011276		1	101585000	102055000	470	ENSGALG00000047472
1	45835000	45935000	100	ENSGALG00000011459		1	44575000	44430000	145	ENSGALG00000011276		1	101585000	102055000	470	ENSGALG00000052645
1	45855000	45905000	50	ENSGALG00000011456		1	44585000	44430000	155	ENSGALG00000011276		1	101700000	101855000	155	ENSGALG00000048907
1	45865000	45905000	40	ENSGALG00000011456		1	44600000	44200000	400	ENSGALG00000011274		1	101775000	101855000	80	ENSGALG00000048907
1	45935000	45775000	160	ENSGALG00000043701		1	44655000	44720000	65	ENSGALG00000011280		1	101835000	101855000	20	ENSGALG00000048907
1	45955000	45990000	35	ENSGALG00000030853		1	44675000	44855000	180	ENSGALG00000011285		1	101910000	101855000	55	ENSGALG00000048907
1	45960000	45775000	185	ENSGALG00000043701		1	44725000	44855000	130	ENSGALG00000011285		1	101945000	102055000	110	ENSGALG00000047472
1	45980000	46040000	60	ENSGALG00000031699		1	44730000	44855000	125	ENSGALG00000011285		1	101945000	102055000	110	ENSGALG00000052645
1	46070000	45990000	80	ENSGALG00000030853		1	44735000	44855000	120	ENSGALG00000011285		1	101970000	101855000	115	ENSGALG00000048907
1	46070000	46040000	30	ENSGALG00000031699		1	44740000	44855000	115	ENSGALG00000011285		1	101985000	102055000	70	ENSGALG00000047472
1	46645000	46695000	50	ENSGALG00000011514		1	44745000	44855000	110	ENSGALG00000011285		1	101985000	102055000	70	ENSGALG00000052645
1	46650000	46665000	15	ENSGALG00000011504		1	44750000	44855000	105	ENSGALG00000011285		1	102015000	101855000	160	ENSGALG00000048907
1	46710000	46695000	15	ENSGALG00000011514		1	44755000	44855000	100	ENSGALG00000011285		1	102030000	102075000	45	ENSGALG00000015737
1	46900000	47165000	265	ENSGALG00000011549		1	44760000	44855000	95	ENSGALG00000011285		1	102040000	102055000	15	ENSGALG00000047472
1	47150000	47250000	100	ENSGALG00000011569		1	44770000	44855000	85	ENSGALG00000011285		1	102040000	102055000	15	ENSGALG00000052645
1	47165000	47375000	210	ENSGALG00000028373		1	44845000	44720000	125	ENSGALG00000011280		1	102045000	101855000	190	ENSGALG00000048907
1	47200000	47165000	35	ENSGALG00000011549		1	44915000	45090000	175	ENSGALG00000011309		1	102050000	102075000	25	ENSGALG00000015737
1	47235000	47250000	15	ENSGALG00000011569		1	44930000	45090000	160	ENSGALG00000011309		1	102070000	102055000	15	ENSGALG00000047472
1	47235000	47375000	140	ENSGALG00000028373		1	45000000	44930000	70	ENSGALG00000011297		1	102070000	102055000	15	ENSGALG00000052645
1	47250000	47235000	15	ENSGALG00000011557		1	45015000	44930000	85	ENSGALG00000011297		1	102080000	102055000	25	ENSGALG00000047472
1	47285000	47395000	110	ENSGALG00000052442		1	45020000	44930000	90	ENSGALG00000011297		1	102080000	102055000	25	ENSGALG00000052645
1	47360000	47375000	15	ENSGALG00000028373		1	45025000	44930000	95	ENSGALG00000011297		1	102085000	102055000	30	ENSGALG00000047472
1	47365000	47290000	75	ENSGALG00000041122		1	45025000	44920000	105	ENSGALG00000050619		1	102085000	102055000	30	ENSGALG00000052645
1	47375000	47165000	210	ENSGALG00000011549		1	45030000	44920000	110	ENSGALG00000050619		1	102100000	102055000	45	ENSGALG00000047472
1	47375000	47235000	140	ENSGALG00000011557		1	45035000	44930000	105	ENSGALG00000011297		1	102100000	102055000	45	ENSGALG00000052645
1	47390000	47645000	255	ENSGALG00000011643		1	45035000	44920000	115	ENSGALG00000050619		1	102110000	102055000	55	ENSGALG00000047472
1	47455000	47645000	190	ENSGALG00000011643		1	45045000	44930000	115	ENSGALG00000011297		1	102110000	102055000	55	ENSGALG00000052645
1	47465000	47505000	40	ENSGALG00000011614		1	45045000	44920000	125	ENSGALG00000050619		1	102240000	102350000	110	ENSGALG00000054620
1	47470000	47505000	35	ENSGALG00000011614		1	45050000	44930000	120	ENSGALG00000011297		1	102530000	102985000	455	ENSGALG00000046958
1	47470000	47645000	175	ENSGALG00000011643		1	45050000	44920000	130	ENSGALG00000050619		1	102545000	102985000	440	ENSGALG00000046958
1	47500000	47645000	145	ENSGALG00000011643		1	45055000	44930000	125	ENSGALG00000011297		1	102560000	102350000	210	ENSGALG00000054620
1	47510000	47635000	125	ENSGALG00000011633		1	45055000	44920000	135	ENSGALG00000050619		1	102600000	102985000	385	ENSGALG00000046958
1	47530000	47645000	115	ENSGALG00000011643		1	45060000	44930000	130	ENSGALG00000011297		1	102700000	102985000	285	ENSGALG00000046958
1	47535000	47505000	30	ENSGALG00000011614		1	45060000	44920000	140	ENSGALG00000050619		1	102710000	102985000	275	ENSGALG00000046958
1	47785000	47760000	25	ENSGALG00000011662		1	45065000	44900000	165	ENSGALG00000011293		1	102740000	102985000	245	ENSGALG00000046958
1	47790000	47900000	110	ENSGALG00000011722		1	45065000	44930000	135	ENSGALG00000011297		1	102830000	102985000	155	ENSGALG00000046958
1	47790000	47900000	110	ENSGALG00000011724		1	45065000	44920000	145	ENSGALG00000050619		1	102960000	102985000	25	ENSGALG00000046958
1	47800000	47775000	25	ENSGALG00000011682		1	45070000	44920000	150	ENSGALG00000050619		1	102965000	102985000	20	ENSGALG00000046958
1	47850000	47775000	75	ENSGALG00000011682		1	45075000	44900000	175	ENSGALG00000011293		1	102970000	102985000	15	ENSGALG00000046958
1	47855000	47775000	80	ENSGALG00000011682		1	45075000	44930000	145	ENSGALG00000011297		1	103020000	102985000	35	ENSGALG00000046958
1	47860000	47775000	85	ENSGALG00000011682		1	45080000	44930000	150	ENSGALG00000011297		1	103060000	102985000	75	ENSGALG00000046958
1	47880000	47775000	105	ENSGALG00000011682		1	45080000	44920000	160	ENSGALG00000050619		1	103080000	103100000	20	ENSGALG00000050918
1	47890000	47760000	130	ENSGALG00000011662		1	45090000	44930000	160	ENSGALG00000011297		1	103090000	102985000	105	ENSGALG00000046958
1	47900000	47950000	50	ENSGALG00000011727		1	45095000	44920000	175	ENSGALG00000050619		1	103140000	103100000	40	ENSGALG00000050918
1	47915000	48040000	125	ENSGALG00000011742		1	45110000	44920000	190	ENSGALG00000050619		1	103180000	102985000	195	ENSGALG00000046958
1	47925000	48040000	115	ENSGALG00000011742		1	45135000	44930000	205	ENSGALG00000011297		1	103270000	102985000	285	ENSGALG00000046958
1	47930000	48070000	140	ENSGALG00000050350		1	45150000	45090000	60	ENSGALG00000011309		1	103295000	102985000	310	ENSGALG00000046958
1	47935000	48040000	105	ENSGALG00000011742		1	45155000	45090000	65	ENSGALG00000011309		1	103330000	102985000	345	ENSGALG00000046958
1	47940000	48040000	100	ENSGALG00000011742		1	45160000	45090000	70	ENSGALG00000011309		1	103400000	102985000	415	ENSGALG00000046958
1	47940000	48120000	180	ENSGALG00000048097		1	45160000	44920000	240	ENSGALG00000050619		1	103570000	103585000	15	ENSGALG00000047511
1	47940000	48120000	180	ENSGALG00000051325		1	45165000	45090000	75	ENSGALG00000011309		1	103590000	102985000	605	ENSGALG00000046958
1	47950000	47900000	50	ENSGALG00000011722		1	45170000	44930000	240	ENSGALG00000011297		1	103825000	103860000	35	ENSGALG00000015751
1	47950000	47900000	50	ENSGALG00000011724		1	45170000	45090000	80	ENSGALG00000011309		1	103825000	103860000	35	ENSGALG00000015763
1	47955000	47995000	40	ENSGALG00000011739		1	45170000	44920000	250	ENSGALG00000050619		1	103850000	103815000	35	ENSGALG00000015742
1	47955000	48040000	85	ENSGALG00000011742		1	45175000	45090000	85	ENSGALG00000011309		1	104095000	104120000	25	ENSGALG00000015770
1	47960000	47995000	35	ENSGALG00000011739		1	45180000	45090000	90	ENSGALG00000011309		1	104135000	103860000	275	ENSGALG00000015751
1	47960000	48025000	65	ENSGALG00000011740		1	45185000	45090000	95	ENSGALG00000011309		1	104135000	103860000	275	ENSGALG00000015763
1	47960000	48065000	105	ENSGALG00000011747		1	45190000	45090000	100	ENSGALG00000011309		1	104275000	104250000	25	ENSGALG00000053764
1	47960000	48065000	105	ENSGALG00000049268		1	45215000	45320000	105	ENSGALG00000011320		1	104350000	104415000	65	ENSGALG00000015795
1	47965000	48075000	110	ENSGALG00000048231		1	45225000	45400000	175	ENSGALG00000011327		1	104360000	104345000	15	ENSGALG00000040342
1	47965000	48075000	110	ENSGALG00000053680		1	45310000	45400000	90	ENSGALG00000011327		1	104400000	104415000	15	ENSGALG00000015795
1	47975000	48040000	65	ENSGALG00000011742		1	45340000	45400000	60	ENSGALG00000011327		1	104555000	104345000	210	ENSGALG00000040342
1	47990000	47975000	15	ENSGALG00000025735		1	45355000	45400000	45	ENSGALG00000011327		1	104600000	104415000	185	ENSGALG00000015795
1	47990000	47925000	65	ENSGALG00000044155		1	45360000	45400000	40	ENSGALG00000011327		1	104780000	104345000	435	ENSGALG00000040342
1	48000000	47950000	50	ENSGALG00000011727		1	45380000	45400000	20	ENSGALG00000011327		1	104800000	104345000	455	ENSGALG00000040342
1	48005000	47950000	55	ENSGALG00000011727		1	45385000	45320000	65	ENSGALG00000011320		1	104810000	104345000	465	ENSGALG00000040342
1	48015000	47900000	115	ENSGALG00000011722		1	45385000	45270000	115	ENSGALG00000011323		1	104965000	104345000	620	ENSGALG00000040342
1	48015000	47900000	115	ENSGALG00000011724		1	45390000	45320000	70	ENSGALG00000011320		1	105230000	105290000	60	ENSGALG00000015802
1	48015000	47995000	20	ENSGALG00000011739		1	45390000	45345000	45	ENSGALG00000011325		1	105265000	105290000	25	ENSGALG00000015802
1	48020000	47950000	70	ENSGALG00000011727		1	45405000	45345000	60	ENSGALG00000011325		1	105275000	105290000	15	ENSGALG00000015802
1	48020000	48075000	55	ENSGALG00000048231		1	45420000	45465000	45	ENSGALG00000011342		1	105360000	105440000	80	ENSGALG00000015828
1	48020000	48075000	55	ENSGALG00000053680		1	45420000	45465000	45	ENSGALG00000011357		1	105550000	105375000	175	ENSGALG00000015822
1	48030000	47985000	45	ENSGALG00000011738		1	45425000	45465000	40	ENSGALG00000011342		1	105625000	105750000	125	ENSGALG00000015841
1	48030000	47995000	35	ENSGALG00000011739		1	45425000	45465000	40	ENSGALG00000011357		1	105700000	105735000	35	ENSGALG00000044073
1	48030000	47975000	55	ENSGALG00000025735		1	45430000	45465000	35	ENSGALG00000011342		1	106075000	106345000	270	ENSGALG00000037962
1	48040000	47975000	65	ENSGALG00000025735		1	45430000	45465000	35	ENSGALG00000011357		1	106135000	106070000	65	ENSGALG00000015879
1	48040000	47925000	115	ENSGALG00000044155		1	45605000	45465000	140	ENSGALG00000011342		1	106175000	106070000	105	ENSGALG00000015879
1	48045000	48170000	125	ENSGALG00000027064		1	45605000	45465000	140	ENSGALG00000011357		1	106195000	106070000	125	ENSGALG00000015879
1	48045000	48170000	125	ENSGALG00000032645		1	45605000	45665000	60	ENSGALG00000011406		1	106235000	106045000	190	ENSGALG00000033965
1	48045000	48170000	125	ENSGALG00000046904		1	45605000	45695000	90	ENSGALG00000011409		1	106270000	106225000	45	ENSGALG00000015884
1	48045000	48170000	125	ENSGALG00000052649		1	45605000	45695000	90	ENSGALG00000011414		1	106430000	106575000	145	ENSGALG00000041867
1	48060000	48115000	55	ENSGALG00000035244		1	45610000	45695000	85	ENSGALG00000011409		1	106450000	106575000	125	ENSGALG00000041867
1	48060000	48115000	55	ENSGALG00000047126		1	45610000	45695000	85	ENSGALG00000011414		1	106565000	106445000	120	ENSGALG00000040059
1	48065000	48115000	50	ENSGALG00000035244		1	45615000	45695000	80	ENSGALG00000011409		1	106720000	106670000	50	ENSGALG00000037414
1	48065000	48115000	50	ENSGALG00000047126		1	45615000	45695000	80	ENSGALG00000011414		1	106745000	106665000	80	ENSGALG00000034396
1	48065000	48140000	75	ENSGALG00000050250		1	45625000	45665000	40	ENSGALG00000011406		1	106750000	106675000	75	ENSGALG00000033199
1	48065000	48155000	90	ENSGALG00000050309		1	45635000	45665000	30	ENSGALG00000011406		1	106755000	106670000	85	ENSGALG00000037414
1	48065000	48155000	90	ENSGALG00000052030		1	45745000	45935000	190	ENSGALG00000011459		1	106760000	106735000	25	ENSGALG00000037076
1	48070000	48150000	80	ENSGALG00000027571		1	45760000	45905000	145	ENSGALG00000011456		1	106760000	106735000	25	ENSGALG00000052354
1	48070000	48150000	80	ENSGALG00000031874		1	45775000	45935000	160	ENSGALG00000011459		1	106885000	106780000	105	ENSGALG00000038649
1	48070000	48140000	70	ENSGALG00000050250		1	45780000	45935000	155	ENSGALG00000011459		1	106920000	106800000	120	ENSGALG00000029670
1	48070000	48150000	80	ENSGALG00000054083		1	45785000	45905000	120	ENSGALG00000011456		1	106920000	106780000	140	ENSGALG00000038649
1	48075000	48095000	20	ENSGALG00000036908		1	45785000	45935000	150	ENSGALG00000011459		1	107005000	107175000	170	ENSGALG00000030793
1	48075000	48125000	50	ENSGALG00000037167		1	45790000	45720000	70	ENSGALG00000011421		1	107060000	107175000	115	ENSGALG00000030793
1	48075000	48095000	20	ENSGALG00000037322		1	45790000	45905000	115	ENSGALG00000011456		1	107165000	106990000	175	ENSGALG00000027579
1	48075000	48135000	60	ENSGALG00000042491		1	45795000	45905000	110	ENSGALG00000011456		1	107235000	107200000	35	ENSGALG00000016011
1	48075000	48135000	60	ENSGALG00000046198		1	45800000	45905000	105	ENSGALG00000011456		1	107240000	107200000	40	ENSGALG00000016011
1	48075000	48135000	60	ENSGALG00000048212		1	45800000	45935000	135	ENSGALG00000011459		1	107245000	107200000	45	ENSGALG00000016011
1	48075000	48095000	20	ENSGALG00000049751		1	45805000	45905000	100	ENSGALG00000011456		1	107250000	107185000	65	ENSGALG00000034083
1	48075000	48095000	20	ENSGALG00000053262		1	45810000	45905000	95	ENSGALG00000011456		1	107380000	107505000	125	ENSGALG00000016022
1	48075000	48135000	60	ENSGALG00000055014		1	45815000	45905000	90	ENSGALG00000011456		1	107435000	107505000	70	ENSGALG00000016022
1	48080000	48115000	35	ENSGALG00000035244		1	45820000	45905000	85	ENSGALG00000011456		1	107450000	107505000	55	ENSGALG00000016022
1	48080000	48115000	35	ENSGALG00000047126		1	45820000	45935000	115	ENSGALG00000011459		1	107555000	107505000	50	ENSGALG00000016022
1	48090000	48175000	85	ENSGALG00000011783		1	45825000	45905000	80	ENSGALG00000011456		1	107570000	107505000	65	ENSGALG00000016022
1	48090000	48125000	35	ENSGALG00000037167		1	45830000	45905000	75	ENSGALG00000011456		1	107585000	107505000	80	ENSGALG00000016022
1	48090000	48075000	15	ENSGALG00000048231		1	45845000	45905000	60	ENSGALG00000011456		1	107610000	107505000	105	ENSGALG00000016022
1	48090000	48175000	85	ENSGALG00000051251		1	45850000	45905000	55	ENSGALG00000011456		1	107700000	107320000	380	ENSGALG00000016020
1	48090000	48175000	85	ENSGALG00000052284		1	45855000	45905000	50	ENSGALG00000011456		1	107715000	107505000	210	ENSGALG00000016022
1	48090000	48075000	15	ENSGALG00000053680		1	45895000	45935000	40	ENSGALG00000011459		1	108065000	108140000	75	ENSGALG00000016044
1	48095000	48150000	55	ENSGALG00000027571		1	45935000	45775000	160	ENSGALG00000043701		1	108375000	108320000	55	ENSGALG00000054080
1	48095000	48150000	55	ENSGALG00000031874		1	46030000	45985000	45	ENSGALG00000047489		1	108380000	108320000	60	ENSGALG00000054080
1	48095000	48115000	20	ENSGALG00000035244		1	46640000	46695000	55	ENSGALG00000011514		1	108440000	108420000	20	ENSGALG00000016052
1	48095000	48125000	30	ENSGALG00000037167		1	46690000	46665000	25	ENSGALG00000011504		1	108485000	108470000	15	ENSGALG00000016053
1	48095000	48135000	40	ENSGALG00000042491		1	47215000	47235000	20	ENSGALG00000011557		1	108985000	109270000	285	ENSGALG00000016062
1	48095000	48135000	40	ENSGALG00000046198		1	47225000	47240000	15	ENSGALG00000040976		1	109210000	109125000	85	ENSGALG00000016059
1	48095000	48115000	20	ENSGALG00000047126		1	47280000	47375000	95	ENSGALG00000028373		1	109300000	109335000	35	ENSGALG00000016067
1	48095000	48135000	40	ENSGALG00000048212		1	47330000	47290000	40	ENSGALG00000041122		1	109310000	109330000	20	ENSGALG00000016070
1	48095000	48075000	20	ENSGALG00000048231		1	47360000	47290000	70	ENSGALG00000041122		1	109315000	109335000	20	ENSGALG00000016067
1	48095000	48140000	45	ENSGALG00000050250		1	47370000	47290000	80	ENSGALG00000041122		1	109315000	109330000	15	ENSGALG00000016070
1	48095000	48075000	20	ENSGALG00000053680		1	47405000	47635000	230	ENSGALG00000011633		1	109315000	109355000	40	ENSGALG00000016125
1	48095000	48150000	55	ENSGALG00000054083		1	47405000	47645000	240	ENSGALG00000011643		1	109315000	109355000	40	ENSGALG00000016127
1	48095000	48135000	40	ENSGALG00000055014		1	47415000	47635000	220	ENSGALG00000011633		1	109525000	109500000	25	ENSGALG00000047890
1	48100000	48170000	70	ENSGALG00000027064		1	47415000	47645000	230	ENSGALG00000011643		1	110270000	110360000	90	ENSGALG00000040189
1	48100000	48170000	70	ENSGALG00000032645		1	47420000	47645000	225	ENSGALG00000011643		1	110415000	110510000	95	ENSGALG00000052523
1	48100000	48170000	70	ENSGALG00000046904		1	47430000	47645000	215	ENSGALG00000011643		1	110525000	110460000	65	ENSGALG00000016148
1	48100000	48120000	20	ENSGALG00000048097		1	47435000	47645000	210	ENSGALG00000011643		1	110805000	110770000	35	ENSGALG00000016185
1	48100000	48120000	20	ENSGALG00000051325		1	47440000	47635000	195	ENSGALG00000011633		1	110940000	110770000	170	ENSGALG00000016185
1	48100000	48170000	70	ENSGALG00000052649		1	47525000	47505000	20	ENSGALG00000011614		1	110990000	110770000	220	ENSGALG00000016185
1	48105000	48175000	70	ENSGALG00000011783		1	47535000	47505000	30	ENSGALG00000011614		1	111105000	111225000	120	ENSGALG00000041988
1	48105000	48150000	45	ENSGALG00000027571		1	47555000	47645000	90	ENSGALG00000011643		1	111210000	110995000	215	ENSGALG00000019175
1	48105000	48150000	45	ENSGALG00000031874		1	47570000	47635000	65	ENSGALG00000011633		1	111220000	111070000	150	ENSGALG00000016199
1	48105000	48120000	15	ENSGALG00000048097		1	47590000	47505000	85	ENSGALG00000011614		1	111315000	111070000	245	ENSGALG00000016199
1	48105000	48140000	35	ENSGALG00000050250		1	47755000	47900000	145	ENSGALG00000011722		1	111390000	111365000	25	ENSGALG00000016205
1	48105000	48175000	70	ENSGALG00000051251		1	47755000	47900000	145	ENSGALG00000011724		1	111605000	111570000	35	ENSGALG00000022804
1	48105000	48120000	15	ENSGALG00000051325		1	47760000	47900000	140	ENSGALG00000011722		1	111610000	111640000	30	ENSGALG00000046714
1	48105000	48175000	70	ENSGALG00000052284		1	47760000	47900000	140	ENSGALG00000011724		1	111650000	111615000	35	ENSGALG00000045726
1	48105000	48150000	45	ENSGALG00000054083		1	47770000	48075000	305	ENSGALG00000048231		1	111660000	111710000	50	ENSGALG00000031637
1	48110000	48155000	45	ENSGALG00000050309		1	47770000	48075000	305	ENSGALG00000053680		1	111895000	111695000	200	ENSGALG00000045925
1	48110000	48155000	45	ENSGALG00000052030		1	47780000	47900000	120	ENSGALG00000011722		1	112155000	112295000	140	ENSGALG00000016217
1	48115000	48065000	50	ENSGALG00000011747		1	47780000	47900000	120	ENSGALG00000011724		1	112210000	112295000	85	ENSGALG00000016217
1	48115000	48175000	60	ENSGALG00000011783		1	47810000	47775000	35	ENSGALG00000011682		1	112300000	112370000	70	ENSGALG00000016221
1	48115000	48095000	20	ENSGALG00000036908		1	47840000	47860000	20	ENSGALG00000011717		1	112480000	112500000	20	ENSGALG00000016222
1	48115000	48095000	20	ENSGALG00000037322		1	47885000	47860000	25	ENSGALG00000011717		1	112560000	112545000	15	ENSGALG00000032836
1	48115000	48065000	50	ENSGALG00000049268		1	47895000	47760000	135	ENSGALG00000011662		1	113305000	113190000	115	ENSGALG00000044763
1	48115000	48095000	20	ENSGALG00000049751		1	47900000	47760000	140	ENSGALG00000011662		1	113315000	113300000	15	ENSGALG00000016228
1	48115000	48175000	60	ENSGALG00000051251		1	47905000	48075000	170	ENSGALG00000048231		1	113395000	113500000	105	ENSGALG00000016238
1	48115000	48175000	60	ENSGALG00000052284		1	47905000	48075000	170	ENSGALG00000053680		1	113550000	113345000	205	ENSGALG00000016231
1	48115000	48095000	20	ENSGALG00000053262		1	47925000	47950000	25	ENSGALG00000011727		1	113765000	113665000	100	ENSGALG00000016245
1	48120000	48100000	20	ENSGALG00000031159		1	47930000	48035000	105	ENSGALG00000028560		1	113815000	114045000	230	ENSGALG00000041078
1	48120000	48100000	20	ENSGALG00000049859		1	47935000	48040000	105	ENSGALG00000011742		1	113840000	114045000	205	ENSGALG00000041078
1	48125000	48200000	75	ENSGALG00000011794		1	47935000	48075000	140	ENSGALG00000048231		1	113865000	114045000	180	ENSGALG00000041078
1	48125000	48095000	30	ENSGALG00000036908		1	47935000	48075000	140	ENSGALG00000053680		1	113945000	114045000	100	ENSGALG00000041078
1	48125000	48095000	30	ENSGALG00000037322		1	47940000	48035000	95	ENSGALG00000028560		1	114610000	114745000	135	ENSGALG00000016268
1	48125000	48075000	50	ENSGALG00000048231		1	47950000	47985000	35	ENSGALG00000011738		1	114625000	114605000	20	ENSGALG00000016266
1	48125000	48095000	30	ENSGALG00000049751		1	47950000	48035000	85	ENSGALG00000028560		1	114765000	114605000	160	ENSGALG00000016266
1	48125000	48140000	15	ENSGALG00000050250		1	47950000	47925000	25	ENSGALG00000044155		1	115770000	115750000	20	ENSGALG00000016287
1	48125000	48155000	30	ENSGALG00000050309		1	47955000	48025000	70	ENSGALG00000011740		1	115775000	115750000	25	ENSGALG00000016287
1	48125000	48155000	30	ENSGALG00000052030		1	47955000	48040000	85	ENSGALG00000011742		1	115780000	115750000	30	ENSGALG00000016287
1	48125000	48095000	30	ENSGALG00000053262		1	47955000	48065000	110	ENSGALG00000011747		1	115790000	115750000	40	ENSGALG00000016287
1	48125000	48075000	50	ENSGALG00000053680		1	47955000	48065000	110	ENSGALG00000049268		1	115795000	115750000	45	ENSGALG00000016287
1	48130000	48085000	45	ENSGALG00000031571		1	47960000	48035000	75	ENSGALG00000028560		1	116045000	116095000	50	ENSGALG00000016285
1	48130000	48095000	35	ENSGALG00000036908		1	47965000	47985000	20	ENSGALG00000011738		1	116130000	115750000	380	ENSGALG00000016287
1	48130000	48095000	35	ENSGALG00000037322		1	47970000	47995000	25	ENSGALG00000011739		1	117230000	117255000	25	ENSGALG00000016281
1	48130000	48085000	45	ENSGALG00000038969		1	47985000	47950000	35	ENSGALG00000011727		1	118625000	118545000	80	ENSGALG00000046848
1	48130000	48085000	45	ENSGALG00000049408		1	47990000	47975000	15	ENSGALG00000025735		1	118665000	118695000	30	ENSGALG00000047469
1	48130000	48095000	35	ENSGALG00000049751		1	47995000	48040000	45	ENSGALG00000011742		1	118805000	118695000	110	ENSGALG00000047469
1	48130000	48070000	60	ENSGALG00000050350		1	47995000	48035000	40	ENSGALG00000028560		1	119425000	119265000	160	ENSGALG00000042604
1	48130000	48095000	35	ENSGALG00000053262		1	48000000	47985000	15	ENSGALG00000011738		1	119635000	119745000	110	ENSGALG00000016348
1	48135000	48170000	35	ENSGALG00000027064		1	48000000	48040000	40	ENSGALG00000011742		1	119705000	119745000	40	ENSGALG00000016348
1	48135000	48170000	35	ENSGALG00000032645		1	48000000	48035000	35	ENSGALG00000028560		1	119705000	119750000	45	ENSGALG00000016351
1	48135000	48095000	40	ENSGALG00000036908		1	48005000	48025000	20	ENSGALG00000011740		1	119770000	119745000	25	ENSGALG00000016348
1	48135000	48095000	40	ENSGALG00000037322		1	48005000	48040000	35	ENSGALG00000011742		1	120770000	120800000	30	ENSGALG00000016391
1	48135000	48170000	35	ENSGALG00000046904		1	48005000	47975000	30	ENSGALG00000025735		1	120905000	120800000	105	ENSGALG00000016391
1	48135000	48075000	60	ENSGALG00000048231		1	48015000	48035000	20	ENSGALG00000028560		1	121180000	121155000	25	ENSGALG00000016406
1	48135000	48095000	40	ENSGALG00000049751		1	48030000	47995000	35	ENSGALG00000011739		1	121210000	121155000	55	ENSGALG00000016406
1	48135000	48170000	35	ENSGALG00000052649		1	48030000	47975000	55	ENSGALG00000025735		1	121500000	121385000	115	ENSGALG00000016420
1	48135000	48095000	40	ENSGALG00000053262		1	48035000	47950000	85	ENSGALG00000011727		1	121540000	121385000	155	ENSGALG00000016420
1	48135000	48075000	60	ENSGALG00000053680		1	48035000	47995000	40	ENSGALG00000011739		1	121545000	121385000	160	ENSGALG00000016420
1	48140000	48065000	75	ENSGALG00000011747		1	48040000	47995000	45	ENSGALG00000011739		1	121575000	121385000	190	ENSGALG00000016420
1	48140000	48175000	35	ENSGALG00000011783		1	48050000	48125000	75	ENSGALG00000037167		1	121585000	121385000	200	ENSGALG00000016420
1	48140000	48095000	45	ENSGALG00000036908		1	48055000	48125000	70	ENSGALG00000037167		1	121645000	121385000	260	ENSGALG00000016420
1	48140000	48125000	15	ENSGALG00000037167		1	48055000	48120000	65	ENSGALG00000048097		1	121845000	122075000	230	ENSGALG00000016537
1	48140000	48095000	45	ENSGALG00000037322		1	48055000	48120000	65	ENSGALG00000051325		1	121955000	122075000	120	ENSGALG00000016537
1	48140000	48065000	75	ENSGALG00000049268		1	48060000	48115000	55	ENSGALG00000035244		1	121970000	121895000	75	ENSGALG00000016523
1	48140000	48095000	45	ENSGALG00000049751		1	48060000	48135000	75	ENSGALG00000042491		1	122025000	122075000	50	ENSGALG00000016537
1	48140000	48070000	70	ENSGALG00000050350		1	48060000	48135000	75	ENSGALG00000046198		1	122030000	121895000	135	ENSGALG00000016523
1	48140000	48175000	35	ENSGALG00000051251		1	48060000	48115000	55	ENSGALG00000047126		1	122085000	121895000	190	ENSGALG00000016523
1	48140000	48175000	35	ENSGALG00000052284		1	48060000	48135000	75	ENSGALG00000048212		1	122165000	122150000	15	ENSGALG00000016538
1	48140000	48095000	45	ENSGALG00000053262		1	48060000	48135000	75	ENSGALG00000055014		1	122250000	121895000	355	ENSGALG00000016523
1	48145000	48170000	25	ENSGALG00000027064		1	48065000	48100000	35	ENSGALG00000031159		1	122295000	122075000	220	ENSGALG00000016537
1	48145000	48170000	25	ENSGALG00000032645		1	48065000	48115000	50	ENSGALG00000035244		1	122315000	122150000	165	ENSGALG00000016538
1	48145000	48170000	25	ENSGALG00000046904		1	48065000	48095000	30	ENSGALG00000036908		1	122475000	122495000	20	ENSGALG00000016543
1	48145000	48170000	25	ENSGALG00000052649		1	48065000	48125000	60	ENSGALG00000037167		1	122645000	122495000	150	ENSGALG00000016543
1	48150000	48095000	55	ENSGALG00000036908		1	48065000	48095000	30	ENSGALG00000037322		1	122710000	122765000	55	ENSGALG00000016545
1	48150000	48095000	55	ENSGALG00000037322		1	48065000	48135000	70	ENSGALG00000042491		1	122745000	122765000	20	ENSGALG00000016545
1	48150000	48095000	55	ENSGALG00000049751		1	48065000	48135000	70	ENSGALG00000046198		1	122825000	122840000	15	ENSGALG00000016549
1	48150000	48070000	80	ENSGALG00000050350		1	48065000	48115000	50	ENSGALG00000047126		1	122830000	122845000	15	ENSGALG00000016548
1	48150000	48095000	55	ENSGALG00000053262		1	48065000	48120000	55	ENSGALG00000048097		1	123035000	123105000	70	ENSGALG00000027960
1	48155000	48065000	90	ENSGALG00000011747		1	48065000	48135000	70	ENSGALG00000048212		1	123230000	123270000	40	ENSGALG00000016552
1	48155000	48125000	30	ENSGALG00000037167		1	48065000	48095000	30	ENSGALG00000049751		1	123240000	123220000	20	ENSGALG00000016551
1	48155000	48065000	90	ENSGALG00000049268		1	48065000	48100000	35	ENSGALG00000049859		1	123260000	123220000	40	ENSGALG00000016551
1	48160000	48135000	25	ENSGALG00000042491		1	48065000	48120000	55	ENSGALG00000051325		1	123330000	123305000	25	ENSGALG00000016554
1	48160000	48135000	25	ENSGALG00000046198		1	48065000	48095000	30	ENSGALG00000053262		1	123355000	123305000	50	ENSGALG00000016554
1	48160000	48135000	25	ENSGALG00000048212		1	48065000	48135000	70	ENSGALG00000055014		1	123365000	123465000	100	ENSGALG00000016562
1	48160000	48135000	25	ENSGALG00000055014		1	48070000	48100000	30	ENSGALG00000031159		1	123370000	123455000	85	ENSGALG00000016559
1	48165000	48200000	35	ENSGALG00000011794		1	48070000	48115000	45	ENSGALG00000035244		1	123385000	123410000	25	ENSGALG00000016558
1	48165000	48100000	65	ENSGALG00000031159		1	48070000	48095000	25	ENSGALG00000036908		1	123390000	123410000	20	ENSGALG00000016558
1	48165000	48085000	80	ENSGALG00000031571		1	48070000	48125000	55	ENSGALG00000037167		1	123390000	123455000	65	ENSGALG00000016559
1	48165000	48085000	80	ENSGALG00000038969		1	48070000	48095000	25	ENSGALG00000037322		1	123450000	123360000	90	ENSGALG00000016557
1	48165000	48120000	45	ENSGALG00000048097		1	48070000	48115000	45	ENSGALG00000047126		1	123935000	123885000	50	ENSGALG00000016571
1	48165000	48085000	80	ENSGALG00000049408		1	48070000	48120000	50	ENSGALG00000048097		1	123940000	123885000	55	ENSGALG00000016571
1	48165000	48100000	65	ENSGALG00000049859		1	48070000	48095000	25	ENSGALG00000049751		1	123945000	123885000	60	ENSGALG00000016571
1	48165000	48140000	25	ENSGALG00000050250		1	48070000	48100000	30	ENSGALG00000049859		1	124155000	124335000	180	ENSGALG00000016576
1	48165000	48120000	45	ENSGALG00000051325		1	48070000	48140000	70	ENSGALG00000050250		1	124155000	124335000	180	ENSGALG00000016578
1	48165000	48190000	25	ENSGALG00000053511		1	48070000	48120000	50	ENSGALG00000051325		1	124245000	124185000	60	ENSGALG00000054387
1	48170000	48100000	70	ENSGALG00000031159		1	48070000	48095000	25	ENSGALG00000053262		1	124280000	124200000	80	ENSGALG00000016575
1	48170000	48135000	35	ENSGALG00000042491		1	48075000	48175000	100	ENSGALG00000011783		1	124290000	124485000	195	ENSGALG00000016590
1	48170000	48135000	35	ENSGALG00000046198		1	48075000	48125000	50	ENSGALG00000037167		1	124295000	124200000	95	ENSGALG00000016575
1	48170000	48135000	35	ENSGALG00000048212		1	48075000	48120000	45	ENSGALG00000048097		1	124305000	124185000	120	ENSGALG00000054387
1	48170000	48100000	70	ENSGALG00000049859		1	48075000	48175000	100	ENSGALG00000051251		1	124320000	124350000	30	ENSGALG00000016579
1	48170000	48190000	20	ENSGALG00000053511		1	48075000	48120000	45	ENSGALG00000051325		1	124330000	124155000	175	ENSGALG00000016574
1	48170000	48135000	35	ENSGALG00000055014		1	48075000	48175000	100	ENSGALG00000052284		1	124330000	124350000	20	ENSGALG00000016579
1	48175000	48115000	60	ENSGALG00000035244		1	48080000	48100000	20	ENSGALG00000031159		1	124335000	124155000	180	ENSGALG00000016574
1	48175000	48115000	60	ENSGALG00000047126		1	48080000	48125000	45	ENSGALG00000037167		1	124335000	124350000	15	ENSGALG00000016579
1	48175000	48140000	35	ENSGALG00000050250		1	48080000	48120000	40	ENSGALG00000048097		1	124350000	124335000	15	ENSGALG00000016576
1	48175000	48190000	15	ENSGALG00000053511		1	48080000	48100000	20	ENSGALG00000049859		1	124350000	124335000	15	ENSGALG00000016578
1	48180000	48095000	85	ENSGALG00000036908		1	48080000	48120000	40	ENSGALG00000051325		1	124355000	124335000	20	ENSGALG00000016576
1	48180000	48095000	85	ENSGALG00000037322		1	48085000	48125000	40	ENSGALG00000037167		1	124355000	124335000	20	ENSGALG00000016578
1	48180000	48075000	105	ENSGALG00000048231		1	48085000	48120000	35	ENSGALG00000048097		1	124480000	125230000	750	ENSGALG00000033541
1	48180000	48095000	85	ENSGALG00000049751		1	48085000	48140000	55	ENSGALG00000050250		1	124500000	124840000	340	ENSGALG00000016584
1	48180000	48070000	110	ENSGALG00000050350		1	48085000	48120000	35	ENSGALG00000051325		1	124515000	124485000	30	ENSGALG00000016590
1	48180000	48095000	85	ENSGALG00000053262		1	48090000	48115000	25	ENSGALG00000035244		1	124610000	124540000	70	ENSGALG00000026383
1	48180000	48075000	105	ENSGALG00000053680		1	48090000	48125000	35	ENSGALG00000037167		1	124700000	124540000	160	ENSGALG00000026383
1	48185000	48200000	15	ENSGALG00000011794		1	48090000	48115000	25	ENSGALG00000047126		1	124715000	124540000	175	ENSGALG00000026383
1	48190000	48175000	15	ENSGALG00000011783		1	48090000	48120000	30	ENSGALG00000048097		1	124750000	124540000	210	ENSGALG00000026383
1	48190000	48170000	20	ENSGALG00000027064		1	48090000	48075000	15	ENSGALG00000048231		1	124760000	124540000	220	ENSGALG00000026383
1	48190000	48170000	20	ENSGALG00000032645		1	48090000	48070000	20	ENSGALG00000050350		1	124765000	124540000	225	ENSGALG00000026383
1	48190000	48170000	20	ENSGALG00000046904		1	48090000	48120000	30	ENSGALG00000051325		1	124770000	124540000	230	ENSGALG00000026383
1	48190000	48175000	15	ENSGALG00000051251		1	48090000	48075000	15	ENSGALG00000053680		1	124785000	124540000	245	ENSGALG00000026383
1	48190000	48175000	15	ENSGALG00000052284		1	48095000	48065000	30	ENSGALG00000011747		1	124795000	124540000	255	ENSGALG00000026383
1	48190000	48170000	20	ENSGALG00000052649		1	48095000	48115000	20	ENSGALG00000035244		1	124930000	124485000	445	ENSGALG00000016590
1	48195000	48225000	30	ENSGALG00000011796		1	48095000	48125000	30	ENSGALG00000037167		1	125150000	124485000	665	ENSGALG00000016590
1	48195000	48075000	120	ENSGALG00000048231		1	48095000	48115000	20	ENSGALG00000047126		1	125415000	125380000	35	ENSGALG00000041433
1	48195000	48075000	120	ENSGALG00000053680		1	48095000	48120000	25	ENSGALG00000048097		1	125510000	125570000	60	ENSGALG00000016602
1	48200000	48170000	30	ENSGALG00000027064		1	48095000	48065000	30	ENSGALG00000049268		1	125620000	125570000	50	ENSGALG00000016602
1	48200000	48170000	30	ENSGALG00000032645		1	48095000	48070000	25	ENSGALG00000050350		1	125730000	125380000	350	ENSGALG00000041433
1	48200000	48125000	75	ENSGALG00000037167		1	48095000	48120000	25	ENSGALG00000051325		1	125755000	125925000	170	ENSGALG00000038504
1	48200000	48170000	30	ENSGALG00000046904		1	48100000	48065000	35	ENSGALG00000011747		1	125955000	125925000	30	ENSGALG00000038504
1	48200000	48075000	125	ENSGALG00000048231		1	48100000	48115000	15	ENSGALG00000035244		1	126185000	125925000	260	ENSGALG00000038504
1	48200000	48170000	30	ENSGALG00000052649		1	48100000	48125000	25	ENSGALG00000037167		1	126195000	125925000	270	ENSGALG00000038504
1	48200000	48075000	125	ENSGALG00000053680		1	48100000	48115000	15	ENSGALG00000047126		1	126235000	126335000	100	ENSGALG00000034834
1	48205000	48190000	15	ENSGALG00000053511		1	48100000	48065000	35	ENSGALG00000049268		1	126250000	126335000	85	ENSGALG00000034834
1	48210000	48190000	20	ENSGALG00000053511		1	48100000	48070000	30	ENSGALG00000050350		1	126255000	126335000	80	ENSGALG00000034834
1	48215000	48190000	25	ENSGALG00000053511		1	48105000	48055000	50	ENSGALG00000011745		1	126280000	126335000	55	ENSGALG00000034834
1	48220000	48170000	50	ENSGALG00000027064		1	48105000	48065000	40	ENSGALG00000011747		1	126335000	126235000	100	ENSGALG00000016607
1	48220000	48170000	50	ENSGALG00000032645		1	48105000	48065000	40	ENSGALG00000049268		1	126500000	127040000	540	ENSGALG00000035266
1	48220000	48170000	50	ENSGALG00000046904		1	48110000	48055000	55	ENSGALG00000011745		1	126555000	126745000	190	ENSGALG00000040006
1	48220000	48170000	50	ENSGALG00000052649		1	48110000	48085000	25	ENSGALG00000031571		1	126570000	126745000	175	ENSGALG00000040006
1	48235000	48190000	45	ENSGALG00000053511		1	48110000	48085000	25	ENSGALG00000038969		1	126575000	126745000	170	ENSGALG00000040006
1	48240000	48295000	55	ENSGALG00000011802		1	48110000	48085000	25	ENSGALG00000049408		1	126590000	126745000	155	ENSGALG00000040006
1	48240000	48940000	700	ENSGALG00000029583		1	48110000	48070000	40	ENSGALG00000050350		1	126595000	126335000	260	ENSGALG00000034834
1	48270000	48325000	55	ENSGALG00000011803		1	48115000	48065000	50	ENSGALG00000011747		1	126600000	127040000	440	ENSGALG00000035266
1	48280000	48265000	15	ENSGALG00000011800		1	48115000	48100000	15	ENSGALG00000031159		1	126730000	126745000	15	ENSGALG00000040006
1	48285000	48245000	40	ENSGALG00000011798		1	48115000	48095000	20	ENSGALG00000036908		1	126765000	126745000	20	ENSGALG00000040006
1	48300000	48265000	35	ENSGALG00000011800		1	48115000	48095000	20	ENSGALG00000037322		1	126780000	126505000	275	ENSGALG00000030802
1	48305000	48265000	40	ENSGALG00000011800		1	48115000	48065000	50	ENSGALG00000049268		1	126930000	126745000	185	ENSGALG00000040006
1	48310000	48170000	140	ENSGALG00000027064		1	48115000	48095000	20	ENSGALG00000049751		1	126975000	126505000	470	ENSGALG00000030802
1	48310000	48170000	140	ENSGALG00000032645		1	48115000	48100000	15	ENSGALG00000049859		1	127090000	127040000	50	ENSGALG00000035266
1	48310000	48170000	140	ENSGALG00000046904		1	48115000	48070000	45	ENSGALG00000050350		1	127355000	127040000	315	ENSGALG00000035266
1	48310000	48170000	140	ENSGALG00000052649		1	48115000	48095000	20	ENSGALG00000053262		1	127370000	127040000	330	ENSGALG00000035266
1	48315000	48255000	60	ENSGALG00000011799		1	48120000	48055000	65	ENSGALG00000011745		1	127480000	127040000	440	ENSGALG00000035266
1	48315000	48265000	50	ENSGALG00000011800		1	48120000	48065000	55	ENSGALG00000011747		1	127495000	127040000	455	ENSGALG00000035266
1	48335000	48245000	90	ENSGALG00000011798		1	48120000	48085000	35	ENSGALG00000031571		1	127630000	127825000	195	ENSGALG00000016622
1	48335000	48255000	80	ENSGALG00000011799		1	48120000	48095000	25	ENSGALG00000036908		1	127630000	127825000	195	ENSGALG00000040388
1	48335000	48670000	335	ENSGALG00000011809		1	48120000	48095000	25	ENSGALG00000037322		1	127705000	127650000	55	ENSGALG00000050043
1	48370000	49120000	750	ENSGALG00000036238		1	48120000	48085000	35	ENSGALG00000038969		1	128075000	127650000	425	ENSGALG00000050043
1	48595000	48670000	75	ENSGALG00000011809		1	48120000	48075000	45	ENSGALG00000048231		1	128160000	128195000	35	ENSGALG00000016628
1	48605000	48940000	335	ENSGALG00000029583		1	48120000	48065000	55	ENSGALG00000049268		1	128695000	129060000	365	ENSGALG00000052489
1	48625000	48670000	45	ENSGALG00000011809		1	48120000	48085000	35	ENSGALG00000049408		1	128925000	129335000	410	ENSGALG00000049563
1	48690000	48670000	20	ENSGALG00000011809		1	48120000	48095000	25	ENSGALG00000049751		1	129005000	129060000	55	ENSGALG00000052489
1	48705000	48940000	235	ENSGALG00000029583		1	48120000	48070000	50	ENSGALG00000050350		1	129080000	129060000	20	ENSGALG00000052489
1	48715000	48940000	225	ENSGALG00000029583		1	48120000	48095000	25	ENSGALG00000053262		1	129085000	129060000	25	ENSGALG00000052489
1	48735000	48940000	205	ENSGALG00000029583		1	48120000	48075000	45	ENSGALG00000053680		1	129255000	129060000	195	ENSGALG00000052489
1	48740000	48255000	485	ENSGALG00000011799		1	48125000	48055000	70	ENSGALG00000011745		1	129425000	129060000	365	ENSGALG00000052489
1	48750000	48990000	240	ENSGALG00000011838		1	48125000	48065000	60	ENSGALG00000011747		1	129450000	129335000	115	ENSGALG00000049563
1	48755000	48940000	185	ENSGALG00000029583		1	48125000	48100000	25	ENSGALG00000031159		1	129635000	129685000	50	ENSGALG00000050180
1	48765000	48840000	75	ENSGALG00000011814		1	48125000	48085000	40	ENSGALG00000031571		1	129645000	129685000	40	ENSGALG00000050180
1	48790000	49060000	270	ENSGALG00000011854		1	48125000	48095000	30	ENSGALG00000036908		1	129650000	129685000	35	ENSGALG00000050180
1	48805000	48940000	135	ENSGALG00000029583		1	48125000	48095000	30	ENSGALG00000037322		1	129665000	129685000	20	ENSGALG00000050180
1	48865000	48840000	25	ENSGALG00000011814		1	48125000	48085000	40	ENSGALG00000038969		1	129750000	129770000	20	ENSGALG00000016648
1	48895000	48940000	45	ENSGALG00000029583		1	48125000	48075000	50	ENSGALG00000048231		1	129755000	129770000	15	ENSGALG00000016648
1	48910000	48190000	720	ENSGALG00000053511		1	48125000	48065000	60	ENSGALG00000049268		1	129865000	129885000	20	ENSGALG00000024488
1	48970000	48670000	300	ENSGALG00000011809		1	48125000	48085000	40	ENSGALG00000049408		1	129870000	130340000	470	ENSGALG00000016685
1	48970000	48840000	130	ENSGALG00000011814		1	48125000	48095000	30	ENSGALG00000049751		1	129905000	129770000	135	ENSGALG00000016648
1	48970000	48190000	780	ENSGALG00000053511		1	48125000	48100000	25	ENSGALG00000049859		1	129925000	129855000	70	ENSGALG00000029002
1	48975000	48670000	305	ENSGALG00000011809		1	48125000	48070000	55	ENSGALG00000050350		1	129975000	130340000	365	ENSGALG00000016685
1	48980000	49175000	195	ENSGALG00000011859		1	48125000	48095000	30	ENSGALG00000053262		1	130125000	129980000	145	ENSGALG00000016681
1	48980000	49175000	195	ENSGALG00000028016		1	48125000	48075000	50	ENSGALG00000053680		1	130165000	129980000	185	ENSGALG00000016681
1	49005000	49060000	55	ENSGALG00000011854		1	48130000	48100000	30	ENSGALG00000031159		1	130200000	129980000	220	ENSGALG00000016681
1	49005000	48940000	65	ENSGALG00000029583		1	48130000	48085000	45	ENSGALG00000031571		1	130245000	129980000	265	ENSGALG00000016681
1	49020000	49175000	155	ENSGALG00000011859		1	48130000	48085000	45	ENSGALG00000038969		1	130340000	130510000	170	ENSGALG00000019147
1	49020000	49180000	160	ENSGALG00000011863		1	48130000	48085000	45	ENSGALG00000049408		1	130365000	130380000	15	ENSGALG00000016687
1	49020000	49175000	155	ENSGALG00000028016		1	48130000	48100000	30	ENSGALG00000049859		1	130430000	130340000	90	ENSGALG00000016685
1	49030000	49060000	30	ENSGALG00000011854		1	48135000	48065000	70	ENSGALG00000011747		1	130465000	130500000	35	ENSGALG00000016693
1	49045000	49175000	130	ENSGALG00000011859		1	48135000	48065000	70	ENSGALG00000049268		1	130495000	130450000	45	ENSGALG00000016691
1	49045000	49175000	130	ENSGALG00000028016		1	48135000	48155000	20	ENSGALG00000050309		1	130505000	130450000	55	ENSGALG00000016691
1	49045000	49120000	75	ENSGALG00000036238		1	48135000	48155000	20	ENSGALG00000052030		1	130510000	130340000	170	ENSGALG00000016685
1	49060000	49115000	55	ENSGALG00000011856		1	48140000	48085000	55	ENSGALG00000031571		1	130510000	130585000	75	ENSGALG00000045814
1	49060000	49180000	120	ENSGALG00000011863		1	48140000	48085000	55	ENSGALG00000038969		1	130545000	130530000	15	ENSGALG00000052524
1	49065000	48670000	395	ENSGALG00000011809		1	48140000	48085000	55	ENSGALG00000049408		1	130550000	130450000	100	ENSGALG00000016691
1	49065000	49120000	55	ENSGALG00000036238		1	48140000	48070000	70	ENSGALG00000050350		1	130570000	130585000	15	ENSGALG00000045814
1	49090000	49060000	30	ENSGALG00000011854		1	48155000	48135000	20	ENSGALG00000042491		1	130585000	130510000	75	ENSGALG00000019147
1	49095000	49175000	80	ENSGALG00000011859		1	48155000	48135000	20	ENSGALG00000046198		1	130600000	130585000	15	ENSGALG00000045814
1	49095000	49175000	80	ENSGALG00000028016		1	48155000	48135000	20	ENSGALG00000048212		1	130695000	131250000	555	ENSGALG00000016702
1	49100000	49060000	40	ENSGALG00000011854		1	48155000	48135000	20	ENSGALG00000055014		1	131300000	131250000	50	ENSGALG00000016702
1	49105000	49060000	45	ENSGALG00000011854		1	48175000	48200000	25	ENSGALG00000011794		1	131385000	131455000	70	ENSGALG00000016727
1	49115000	49060000	55	ENSGALG00000011854		1	48175000	48075000	100	ENSGALG00000048231		1	131430000	131755000	325	ENSGALG00000016737
1	49130000	49060000	70	ENSGALG00000011854		1	48175000	48075000	100	ENSGALG00000053680		1	131440000	131520000	80	ENSGALG00000016728
1	49170000	49115000	55	ENSGALG00000011856		1	48200000	48175000	25	ENSGALG00000011783		1	131460000	131520000	60	ENSGALG00000016728
1	49180000	49060000	120	ENSGALG00000011854		1	48200000	48175000	25	ENSGALG00000051251		1	131470000	131520000	50	ENSGALG00000016728
1	49190000	49245000	55	ENSGALG00000011872		1	48200000	48175000	25	ENSGALG00000052284		1	131510000	131455000	55	ENSGALG00000016727
1	49190000	49415000	225	ENSGALG00000035223		1	48230000	48175000	55	ENSGALG00000011783		1	131510000	131675000	165	ENSGALG00000016736
1	49215000	49245000	30	ENSGALG00000011872		1	48230000	48175000	55	ENSGALG00000051251		1	131515000	131675000	160	ENSGALG00000016736
1	49240000	49200000	40	ENSGALG00000011866		1	48230000	48175000	55	ENSGALG00000052284		1	131525000	131455000	70	ENSGALG00000016727
1	49245000	49425000	180	ENSGALG00000011898		1	48240000	48325000	85	ENSGALG00000011803		1	131565000	131675000	110	ENSGALG00000016736
1	49245000	49425000	180	ENSGALG00000011900		1	48245000	48325000	80	ENSGALG00000011803		1	131570000	131535000	35	ENSGALG00000016734
1	49250000	49420000	170	ENSGALG00000011897		1	48290000	48265000	25	ENSGALG00000011800		1	131570000	131675000	105	ENSGALG00000016736
1	49255000	49525000	270	ENSGALG00000031186		1	48300000	48255000	45	ENSGALG00000011799		1	131580000	131675000	95	ENSGALG00000016736
1	49265000	49420000	155	ENSGALG00000011897		1	48300000	48325000	25	ENSGALG00000011803		1	131585000	131650000	65	ENSGALG00000016735
1	49310000	49245000	65	ENSGALG00000011872		1	48310000	48265000	45	ENSGALG00000011800		1	131585000	131675000	90	ENSGALG00000016736
1	49310000	49415000	105	ENSGALG00000035223		1	48330000	48245000	85	ENSGALG00000011798		1	131755000	131430000	325	ENSGALG00000016724
1	49325000	49420000	95	ENSGALG00000011897		1	48330000	48295000	35	ENSGALG00000011802		1	131855000	131805000	50	ENSGALG00000016739
1	49330000	49285000	45	ENSGALG00000011878		1	48390000	48670000	280	ENSGALG00000011809		1	131875000	131805000	70	ENSGALG00000016739
1	49335000	49285000	50	ENSGALG00000011878		1	48530000	48670000	140	ENSGALG00000011809		1	131875000	131725000	150	ENSGALG00000052027
1	49345000	49285000	60	ENSGALG00000011878		1	48615000	48670000	55	ENSGALG00000011809		1	131885000	131775000	110	ENSGALG00000039811
1	49370000	49285000	85	ENSGALG00000011878		1	48635000	48670000	35	ENSGALG00000011809		1	132365000	132610000	245	ENSGALG00000016744
1	49375000	49210000	165	ENSGALG00000011867		1	48720000	48325000	395	ENSGALG00000011803		1	132420000	131975000	445	ENSGALG00000016740
1	49375000	49540000	165	ENSGALG00000050576		1	48740000	48840000	100	ENSGALG00000011814		1	132425000	132610000	185	ENSGALG00000016744
1	49380000	49245000	135	ENSGALG00000011872		1	48745000	48840000	95	ENSGALG00000011814		1	132430000	132610000	180	ENSGALG00000016744
1	49385000	49245000	140	ENSGALG00000011872		1	48760000	48840000	80	ENSGALG00000011814		1	132435000	132610000	175	ENSGALG00000016744
1	49390000	49440000	50	ENSGALG00000011908		1	48765000	48840000	75	ENSGALG00000011814		1	132440000	132560000	120	ENSGALG00000041042
1	49420000	49475000	55	ENSGALG00000019322		1	48770000	48840000	70	ENSGALG00000011814		1	132495000	132560000	65	ENSGALG00000041042
1	49425000	49245000	180	ENSGALG00000011872		1	48775000	48840000	65	ENSGALG00000011814		1	132605000	133185000	580	ENSGALG00000034944
1	49440000	49510000	70	ENSGALG00000041687		1	48800000	48840000	40	ENSGALG00000011814		1	132620000	132650000	30	ENSGALG00000029392
1	49455000	49550000	95	ENSGALG00000011931		1	48805000	48840000	35	ENSGALG00000011814		1	132680000	132650000	30	ENSGALG00000029392
1	49465000	49425000	40	ENSGALG00000011898		1	48810000	48840000	30	ENSGALG00000011814		1	132715000	132650000	65	ENSGALG00000029392
1	49465000	49425000	40	ENSGALG00000011900		1	48875000	48840000	35	ENSGALG00000011814		1	132945000	132650000	295	ENSGALG00000029392
1	49465000	49525000	60	ENSGALG00000031186		1	48885000	48840000	45	ENSGALG00000011814		1	133270000	133255000	15	ENSGALG00000039826
1	49470000	49515000	45	ENSGALG00000011918		1	48895000	48840000	55	ENSGALG00000011814		1	133330000	133385000	55	ENSGALG00000037353
1	49475000	49420000	55	ENSGALG00000011897		1	48900000	48840000	60	ENSGALG00000011814		1	133350000	133385000	35	ENSGALG00000037353
1	49475000	49525000	50	ENSGALG00000031186		1	49030000	49120000	90	ENSGALG00000036238		1	133360000	133345000	15	ENSGALG00000053188
1	49480000	49640000	160	ENSGALG00000011957		1	49055000	49120000	65	ENSGALG00000036238		1	133365000	133385000	20	ENSGALG00000037353
1	49485000	49525000	40	ENSGALG00000031186		1	49075000	49115000	40	ENSGALG00000011856		1	133435000	133385000	50	ENSGALG00000037353
1	49490000	49515000	25	ENSGALG00000011918		1	49095000	49175000	80	ENSGALG00000011859		1	133465000	133345000	120	ENSGALG00000053188
1	49500000	49475000	25	ENSGALG00000019322		1	49095000	49175000	80	ENSGALG00000028016		1	133470000	133345000	125	ENSGALG00000053188
1	49500000	49525000	25	ENSGALG00000031186		1	49110000	49060000	50	ENSGALG00000011854		1	133480000	133830000	350	ENSGALG00000016761
1	49510000	49440000	70	ENSGALG00000011908		1	49195000	49245000	50	ENSGALG00000011872		1	133480000	133325000	155	ENSGALG00000053594
1	49525000	49475000	50	ENSGALG00000019322		1	49200000	49245000	45	ENSGALG00000011872		1	133520000	133560000	40	ENSGALG00000029709
1	49525000	49595000	70	ENSGALG00000030101		1	49220000	49200000	20	ENSGALG00000011866		1	133610000	133815000	205	ENSGALG00000016759
1	49530000	49480000	50	ENSGALG00000045762		1	49220000	49440000	220	ENSGALG00000011908		1	133665000	133725000	60	ENSGALG00000016755
1	49535000	49515000	20	ENSGALG00000011918		1	49225000	49200000	25	ENSGALG00000011866		1	133720000	133690000	30	ENSGALG00000030780
1	49550000	49835000	285	ENSGALG00000011992		1	49230000	49210000	20	ENSGALG00000011867		1	133755000	133560000	195	ENSGALG00000029709
1	49555000	49440000	115	ENSGALG00000011908		1	49235000	49200000	35	ENSGALG00000011866		1	133775000	133830000	55	ENSGALG00000016761
1	49560000	49640000	80	ENSGALG00000011957		1	49235000	49210000	25	ENSGALG00000011867		1	133780000	133795000	15	ENSGALG00000016757
1	49560000	49770000	210	ENSGALG00000011976		1	49240000	49405000	165	ENSGALG00000011894		1	133815000	133830000	15	ENSGALG00000016761
1	49560000	49475000	85	ENSGALG00000019322		1	49245000	49200000	45	ENSGALG00000011866		1	133815000	133855000	40	ENSGALG00000016764
1	49565000	49640000	75	ENSGALG00000011957		1	49250000	49200000	50	ENSGALG00000011866		1	133815000	133855000	40	ENSGALG00000032090
1	49570000	49625000	55	ENSGALG00000011950		1	49260000	49210000	50	ENSGALG00000011867		1	133815000	133610000	205	ENSGALG00000036076
1	49570000	49625000	55	ENSGALG00000011953		1	49300000	49285000	15	ENSGALG00000011878		1	133815000	133610000	205	ENSGALG00000036791
1	49575000	49625000	50	ENSGALG00000011950		1	49305000	49285000	20	ENSGALG00000011878		1	133830000	133815000	15	ENSGALG00000016759
1	49575000	49625000	50	ENSGALG00000011953		1	49310000	49440000	130	ENSGALG00000011908		1	133850000	133815000	35	ENSGALG00000016759
1	49575000	49640000	65	ENSGALG00000011957		1	49315000	49285000	30	ENSGALG00000011878		1	133855000	133815000	40	ENSGALG00000016759
1	49595000	49440000	155	ENSGALG00000011908		1	49370000	49285000	85	ENSGALG00000011878		1	133865000	133830000	35	ENSGALG00000016761
1	49595000	49525000	70	ENSGALG00000031186		1	49375000	49285000	90	ENSGALG00000011878		1	133875000	133830000	45	ENSGALG00000016761
1	49600000	49640000	40	ENSGALG00000011957		1	49375000	49415000	40	ENSGALG00000035223		1	133930000	133835000	95	ENSGALG00000054968
1	49605000	49625000	20	ENSGALG00000011950		1	49405000	49625000	220	ENSGALG00000011950		1	133935000	133830000	105	ENSGALG00000016761
1	49605000	49625000	20	ENSGALG00000011953		1	49405000	49625000	220	ENSGALG00000011953		1	134005000	133830000	175	ENSGALG00000016761
1	49605000	49640000	35	ENSGALG00000011957		1	49455000	49625000	170	ENSGALG00000011950		1	134260000	134290000	30	ENSGALG00000016767
1	49610000	49680000	70	ENSGALG00000011958		1	49455000	49625000	170	ENSGALG00000011953		1	134435000	134460000	25	ENSGALG00000016771
1	49620000	49640000	20	ENSGALG00000011957		1	49460000	49640000	180	ENSGALG00000011957		1	134435000	134460000	25	ENSGALG00000016772
1	49625000	49640000	15	ENSGALG00000011957		1	49465000	49510000	45	ENSGALG00000041687		1	134460000	134435000	25	ENSGALG00000050027
1	49635000	49515000	120	ENSGALG00000011918		1	49470000	49640000	170	ENSGALG00000011957		1	134465000	134665000	200	ENSGALG00000016775
1	49640000	49600000	40	ENSGALG00000011947		1	49470000	49585000	115	ENSGALG00000038599		1	134490000	134385000	105	ENSGALG00000016768
1	49640000	49625000	15	ENSGALG00000011950		1	49470000	49510000	40	ENSGALG00000041687		1	134515000	134665000	150	ENSGALG00000016775
1	49640000	49625000	15	ENSGALG00000011953		1	49470000	49540000	70	ENSGALG00000050576		1	134585000	134665000	80	ENSGALG00000016775
1	49640000	49480000	160	ENSGALG00000045762		1	49475000	49550000	75	ENSGALG00000011931		1	134595000	134455000	140	ENSGALG00000016770
1	49650000	49600000	50	ENSGALG00000011947		1	49475000	49625000	150	ENSGALG00000011950		1	134595000	134460000	135	ENSGALG00000016771
1	49655000	49550000	105	ENSGALG00000011931		1	49475000	49625000	150	ENSGALG00000011953		1	134595000	134460000	135	ENSGALG00000016772
1	49655000	49570000	85	ENSGALG00000011932		1	49475000	49640000	165	ENSGALG00000011957		1	134625000	134535000	90	ENSGALG00000016774
1	49655000	49570000	85	ENSGALG00000047248		1	49480000	49515000	35	ENSGALG00000011918		1	134680000	134725000	45	ENSGALG00000016776
1	49670000	49730000	60	ENSGALG00000011966		1	49480000	49680000	200	ENSGALG00000011958		1	134690000	134725000	35	ENSGALG00000016776
1	49675000	49525000	150	ENSGALG00000031186		1	49485000	49550000	65	ENSGALG00000011931		1	134770000	134535000	235	ENSGALG00000016774
1	49685000	49475000	210	ENSGALG00000019322		1	49485000	49510000	25	ENSGALG00000041687		1	134795000	134725000	70	ENSGALG00000016776
1	49690000	49440000	250	ENSGALG00000011908		1	49490000	49640000	150	ENSGALG00000011957		1	134940000	134805000	135	ENSGALG00000040947
1	49695000	49475000	220	ENSGALG00000019322		1	49495000	49550000	55	ENSGALG00000011931		1	134960000	134780000	180	ENSGALG00000016779
1	49700000	49440000	260	ENSGALG00000011908		1	49495000	49475000	20	ENSGALG00000019322		1	134980000	134880000	100	ENSGALG00000016781
1	49720000	49450000	270	ENSGALG00000011913		1	49495000	49540000	45	ENSGALG00000050576		1	135055000	135105000	50	ENSGALG00000043044
1	49725000	49835000	110	ENSGALG00000011992		1	49505000	49550000	45	ENSGALG00000011931		1	135090000	135175000	85	ENSGALG00000016785
1	49735000	49680000	55	ENSGALG00000011958		1	49505000	49640000	135	ENSGALG00000011957		1	135115000	135050000	65	ENSGALG00000046326
1	49745000	49970000	225	ENSGALG00000012024		1	49510000	49525000	15	ENSGALG00000031186		1	135145000	135200000	55	ENSGALG00000040621
1	49755000	49770000	15	ENSGALG00000011976		1	49510000	49540000	30	ENSGALG00000050576		1	135155000	135105000	50	ENSGALG00000043044
1	49755000	49595000	160	ENSGALG00000030101		1	49515000	49480000	35	ENSGALG00000045762		1	136165000	136260000	95	ENSGALG00000033739
1	49765000	49900000	135	ENSGALG00000012007		1	49520000	49570000	50	ENSGALG00000011932		1	136275000	136335000	60	ENSGALG00000016794
1	49770000	49870000	100	ENSGALG00000011993		1	49520000	49475000	45	ENSGALG00000019322		1	136495000	136480000	15	ENSGALG00000016797
1	49770000	49900000	130	ENSGALG00000012007		1	49520000	49480000	40	ENSGALG00000045762		1	136560000	136715000	155	ENSGALG00000043690
1	49780000	49750000	30	ENSGALG00000011970		1	49520000	49570000	50	ENSGALG00000047248		1	136650000	136575000	75	ENSGALG00000016799
1	49790000	49835000	45	ENSGALG00000011992		1	49525000	49570000	45	ENSGALG00000011932		1	136665000	136575000	90	ENSGALG00000016799
1	49790000	49595000	195	ENSGALG00000030101		1	49525000	49510000	15	ENSGALG00000041687		1	136690000	136575000	115	ENSGALG00000016799
1	49795000	49900000	105	ENSGALG00000012007		1	49525000	49570000	45	ENSGALG00000047248		1	136735000	136785000	50	ENSGALG00000016801
1	49800000	49835000	35	ENSGALG00000011992		1	49525000	49540000	15	ENSGALG00000050576		1	136800000	136785000	15	ENSGALG00000016801
1	49830000	49770000	60	ENSGALG00000011976		1	49530000	49475000	55	ENSGALG00000019322		1	136865000	136880000	15	ENSGALG00000016802
1	49835000	49550000	285	ENSGALG00000011931		1	49530000	49510000	20	ENSGALG00000041687		1	137420000	137475000	55	ENSGALG00000016806
1	49835000	49725000	110	ENSGALG00000011965		1	49535000	49510000	25	ENSGALG00000041687		1	137770000	137850000	80	ENSGALG00000016809
1	49835000	49870000	35	ENSGALG00000011993		1	49540000	49525000	15	ENSGALG00000031186		1	137775000	138070000	295	ENSGALG00000016810
1	49835000	49900000	65	ENSGALG00000012007		1	49540000	49510000	30	ENSGALG00000041687		1	137805000	137925000	120	ENSGALG00000054834
1	49855000	49870000	15	ENSGALG00000011993		1	49545000	49525000	20	ENSGALG00000031186		1	137825000	138070000	245	ENSGALG00000016810
1	49870000	49770000	100	ENSGALG00000011976		1	49545000	49510000	35	ENSGALG00000041687		1	137930000	138070000	140	ENSGALG00000016810
1	49870000	49835000	35	ENSGALG00000011992		1	49550000	49475000	75	ENSGALG00000019322		1	137985000	137925000	60	ENSGALG00000054834
1	49885000	49770000	115	ENSGALG00000011976		1	49550000	49510000	40	ENSGALG00000041687		1	138010000	138070000	60	ENSGALG00000016810
1	49890000	49770000	120	ENSGALG00000011976		1	49555000	49525000	30	ENSGALG00000031186		1	138040000	137925000	115	ENSGALG00000054834
1	49895000	49770000	125	ENSGALG00000011976		1	49560000	49475000	85	ENSGALG00000019322		1	138050000	137925000	125	ENSGALG00000054834
1	49900000	49770000	130	ENSGALG00000011976		1	49565000	49510000	55	ENSGALG00000041687		1	138055000	137925000	130	ENSGALG00000054834
1	49900000	49835000	65	ENSGALG00000011992		1	49570000	49625000	55	ENSGALG00000011950		1	138075000	137925000	150	ENSGALG00000054834
1	49910000	49770000	140	ENSGALG00000011976		1	49570000	49625000	55	ENSGALG00000011953		1	138140000	137925000	215	ENSGALG00000054834
1	49915000	49770000	145	ENSGALG00000011976		1	49570000	49525000	45	ENSGALG00000031186		1	138185000	138265000	80	ENSGALG00000050442
1	49930000	50105000	175	ENSGALG00000012034		1	49575000	49440000	135	ENSGALG00000011908		1	138235000	137925000	310	ENSGALG00000054834
1	49950000	50080000	130	ENSGALG00000012033		1	49580000	49625000	45	ENSGALG00000011950		1	138255000	138195000	60	ENSGALG00000016811
1	49955000	50105000	150	ENSGALG00000012034		1	49580000	49625000	45	ENSGALG00000011953		1	138255000	138195000	60	ENSGALG00000026360
1	49970000	50080000	110	ENSGALG00000012033		1	49585000	49625000	40	ENSGALG00000011950		1	138290000	138685000	395	ENSGALG00000016823
1	49980000	50105000	125	ENSGALG00000012034		1	49585000	49625000	40	ENSGALG00000011953		1	138350000	138685000	335	ENSGALG00000016823
1	49985000	50080000	95	ENSGALG00000012033		1	49585000	49640000	55	ENSGALG00000011957		1	138375000	138345000	30	ENSGALG00000016817
1	49995000	50080000	85	ENSGALG00000012033		1	49590000	49460000	130	ENSGALG00000011914		1	138465000	138345000	120	ENSGALG00000016817
1	50025000	50080000	55	ENSGALG00000012033		1	49590000	49640000	50	ENSGALG00000011957		1	138470000	138345000	125	ENSGALG00000016817
1	50035000	49905000	130	ENSGALG00000012003		1	49590000	49475000	115	ENSGALG00000019322		1	138475000	138345000	130	ENSGALG00000016817
1	50060000	49930000	130	ENSGALG00000012013		1	49590000	49510000	80	ENSGALG00000041687		1	138730000	138755000	25	ENSGALG00000016826
1	50065000	49905000	160	ENSGALG00000012003		1	49590000	49460000	130	ENSGALG00000049127		1	138785000	138890000	105	ENSGALG00000016830
1	50065000	49970000	95	ENSGALG00000012024		1	49595000	49625000	30	ENSGALG00000011950		1	138785000	138890000	105	ENSGALG00000016831
1	50080000	49970000	110	ENSGALG00000012024		1	49595000	49625000	30	ENSGALG00000011953		1	138850000	138915000	65	ENSGALG00000054981
1	50090000	50105000	15	ENSGALG00000012034		1	49595000	49510000	85	ENSGALG00000041687		1	138865000	138890000	25	ENSGALG00000016830
1	50105000	49930000	175	ENSGALG00000012013		1	49605000	49460000	145	ENSGALG00000011914		1	138865000	138890000	25	ENSGALG00000016831
1	50105000	50275000	170	ENSGALG00000045936		1	49605000	49585000	20	ENSGALG00000038599		1	138915000	138850000	65	ENSGALG00000037697
1	50115000	50080000	35	ENSGALG00000012033		1	49605000	49460000	145	ENSGALG00000049127		1	138995000	139095000	100	ENSGALG00000016834
1	50120000	50105000	15	ENSGALG00000012034		1	49610000	49640000	30	ENSGALG00000011957		1	138995000	138915000	80	ENSGALG00000054981
1	50170000	50665000	495	ENSGALG00000012150		1	49620000	49640000	20	ENSGALG00000011957		1	139035000	139095000	60	ENSGALG00000016834
1	50200000	50160000	40	ENSGALG00000012050		1	49620000	49585000	35	ENSGALG00000038599		1	139045000	138935000	110	ENSGALG00000026677
1	50275000	50105000	170	ENSGALG00000012034		1	49625000	49570000	55	ENSGALG00000011932		1	139090000	138850000	240	ENSGALG00000037697
1	50305000	50275000	30	ENSGALG00000045936		1	49625000	49475000	150	ENSGALG00000019322		1	139185000	139260000	75	ENSGALG00000016836
1	50330000	50275000	55	ENSGALG00000045936		1	49625000	49595000	30	ENSGALG00000030101		1	139250000	139095000	155	ENSGALG00000016834
1	50370000	50685000	315	ENSGALG00000027665		1	49625000	49585000	40	ENSGALG00000038599		1	139275000	139260000	15	ENSGALG00000016836
1	50430000	50335000	95	ENSGALG00000012056		1	49625000	49570000	55	ENSGALG00000047248		1	139275000	139175000	100	ENSGALG00000041644
1	50505000	50335000	170	ENSGALG00000012056		1	49630000	49595000	35	ENSGALG00000030101		1	140225000	140245000	20	ENSGALG00000016843
1	50580000	50685000	105	ENSGALG00000027665		1	49635000	49595000	40	ENSGALG00000030101		1	140225000	140245000	20	ENSGALG00000036798
1	50580000	50275000	305	ENSGALG00000045936		1	49640000	49460000	180	ENSGALG00000011914		1	140260000	140245000	15	ENSGALG00000016843
1	50590000	50750000	160	ENSGALG00000041236		1	49640000	49475000	165	ENSGALG00000019322		1	140260000	140245000	15	ENSGALG00000036798
1	50595000	50615000	20	ENSGALG00000012144		1	49640000	49585000	55	ENSGALG00000038599		1	140290000	140450000	160	ENSGALG00000016845
1	50600000	50695000	95	ENSGALG00000053773		1	49640000	49460000	180	ENSGALG00000049127		1	140295000	140245000	50	ENSGALG00000016843
1	50625000	50590000	35	ENSGALG00000029810		1	49645000	49600000	45	ENSGALG00000011947		1	140295000	140245000	50	ENSGALG00000036798
1	50630000	50690000	60	ENSGALG00000012172		1	49645000	49595000	50	ENSGALG00000030101		1	140490000	140540000	50	ENSGALG00000016849
1	50635000	50590000	45	ENSGALG00000029810		1	49645000	49480000	165	ENSGALG00000045762		1	141265000	141150000	115	ENSGALG00000030353
1	50640000	50600000	40	ENSGALG00000012135		1	49650000	49450000	200	ENSGALG00000011913		1	141620000	141810000	190	ENSGALG00000026994
1	50645000	50590000	55	ENSGALG00000029810		1	49650000	49570000	80	ENSGALG00000011932		1	141660000	141645000	15	ENSGALG00000016852
1	50645000	50790000	145	ENSGALG00000043451		1	49650000	49510000	140	ENSGALG00000041687		1	141680000	142110000	430	ENSGALG00000052158
1	50655000	50615000	40	ENSGALG00000012144		1	49650000	49570000	80	ENSGALG00000047248		1	141790000	142110000	320	ENSGALG00000052158
1	50655000	50685000	30	ENSGALG00000027665		1	49655000	49460000	195	ENSGALG00000011914		1	141915000	142110000	195	ENSGALG00000052158
1	50660000	50590000	70	ENSGALG00000029810		1	49655000	49585000	70	ENSGALG00000038599		1	142035000	142110000	75	ENSGALG00000052158
1	50695000	50600000	95	ENSGALG00000012135		1	49655000	49510000	145	ENSGALG00000041687		1	142065000	142110000	45	ENSGALG00000052158
1	50695000	50750000	55	ENSGALG00000041236		1	49655000	49460000	195	ENSGALG00000049127		1	142120000	142105000	15	ENSGALG00000050660
1	50705000	50750000	45	ENSGALG00000041236		1	49665000	49730000	65	ENSGALG00000011966		1	142130000	142105000	25	ENSGALG00000050660
1	50715000	50690000	25	ENSGALG00000012172		1	49665000	49585000	80	ENSGALG00000038599		1	142145000	142110000	35	ENSGALG00000052158
1	50715000	50695000	20	ENSGALG00000053773		1	49670000	49570000	100	ENSGALG00000011932		1	142485000	142935000	450	ENSGALG00000045327
1	50725000	50690000	35	ENSGALG00000012172		1	49670000	49475000	195	ENSGALG00000019322		1	142545000	143125000	580	ENSGALG00000049807
1	50725000	50685000	40	ENSGALG00000027665		1	49670000	49585000	85	ENSGALG00000038599		1	142670000	142770000	100	ENSGALG00000049532
1	50735000	50720000	15	ENSGALG00000012178		1	49670000	49570000	100	ENSGALG00000047248		1	142680000	143125000	445	ENSGALG00000049807
1	50745000	50695000	50	ENSGALG00000053773		1	49680000	49725000	45	ENSGALG00000011965		1	142680000	143000000	320	ENSGALG00000053912
1	50750000	50590000	160	ENSGALG00000029810		1	49680000	49480000	200	ENSGALG00000045762		1	142705000	143125000	420	ENSGALG00000049807
1	50750000	50695000	55	ENSGALG00000053773		1	49720000	49680000	40	ENSGALG00000011958		1	142780000	142935000	155	ENSGALG00000045327
1	50760000	50690000	70	ENSGALG00000012172		1	49725000	49680000	45	ENSGALG00000011958		1	142780000	142895000	115	ENSGALG00000048309
1	50760000	50805000	45	ENSGALG00000028230		1	49765000	49750000	15	ENSGALG00000011970		1	142800000	142770000	30	ENSGALG00000049532
1	50760000	50695000	65	ENSGALG00000053773		1	49775000	49900000	125	ENSGALG00000012007		1	142880000	143125000	245	ENSGALG00000049807
1	50765000	50805000	40	ENSGALG00000028230		1	49790000	49870000	80	ENSGALG00000011993		1	142900000	143125000	225	ENSGALG00000049807
1	50765000	50875000	110	ENSGALG00000037360		1	49795000	49900000	105	ENSGALG00000012007		1	142945000	142895000	50	ENSGALG00000048309
1	50765000	50785000	20	ENSGALG00000041604		1	49800000	49835000	35	ENSGALG00000011992		1	142945000	143000000	55	ENSGALG00000053912
1	50765000	50790000	25	ENSGALG00000043451		1	49805000	49835000	30	ENSGALG00000011992		1	142980000	142935000	45	ENSGALG00000045327
1	50765000	50695000	70	ENSGALG00000053773		1	49825000	49870000	45	ENSGALG00000011993		1	142995000	142935000	60	ENSGALG00000045327
1	50775000	50800000	25	ENSGALG00000034504		1	49840000	49870000	30	ENSGALG00000011993		1	143060000	143125000	65	ENSGALG00000049807
1	50775000	50800000	25	ENSGALG00000048223		1	49845000	49870000	25	ENSGALG00000011993		1	143085000	142895000	190	ENSGALG00000048309
1	50790000	50975000	185	ENSGALG00000012277		1	49875000	49835000	40	ENSGALG00000011992		1	143100000	143000000	100	ENSGALG00000053912
1	50790000	50975000	185	ENSGALG00000012281		1	49880000	49835000	45	ENSGALG00000011992		1	143110000	143125000	15	ENSGALG00000049807
1	50790000	50645000	145	ENSGALG00000036743		1	49885000	49750000	135	ENSGALG00000011970		1	143150000	143125000	25	ENSGALG00000049807
1	50810000	50975000	165	ENSGALG00000012277		1	49885000	49835000	50	ENSGALG00000011992		1	143195000	143125000	70	ENSGALG00000049807
1	50810000	50975000	165	ENSGALG00000012281		1	49935000	50080000	145	ENSGALG00000012033		1	143220000	143125000	95	ENSGALG00000049807
1	50815000	50925000	110	ENSGALG00000032257		1	49940000	50080000	140	ENSGALG00000012033		1	143275000	143125000	150	ENSGALG00000049807
1	50815000	51005000	190	ENSGALG00000036897		1	49945000	50080000	135	ENSGALG00000012033		1	143280000	143125000	155	ENSGALG00000049807
1	50830000	50905000	75	ENSGALG00000012254		1	49960000	50105000	145	ENSGALG00000012034		1	143330000	144125000	795	ENSGALG00000048920
1	50830000	50925000	95	ENSGALG00000032257		1	49965000	50080000	115	ENSGALG00000012033		1	144015000	144100000	85	ENSGALG00000016858
1	50830000	50905000	75	ENSGALG00000053778		1	49970000	50080000	110	ENSGALG00000012033		1	144120000	144100000	20	ENSGALG00000016858
1	50835000	50905000	70	ENSGALG00000012254		1	49970000	50105000	135	ENSGALG00000012034		1	144140000	144125000	15	ENSGALG00000048920
1	50835000	50905000	70	ENSGALG00000053778		1	50030000	50105000	75	ENSGALG00000012034		1	144170000	144210000	40	ENSGALG00000016860
1	50840000	50900000	60	ENSGALG00000032313		1	50045000	49930000	115	ENSGALG00000012013		1	144280000	144330000	50	ENSGALG00000016865
1	50840000	50875000	35	ENSGALG00000037360		1	50050000	49970000	80	ENSGALG00000012024		1	144330000	144280000	50	ENSGALG00000016864
1	50840000	51030000	190	ENSGALG00000041823		1	50055000	49970000	85	ENSGALG00000012024		1	144925000	144950000	25	ENSGALG00000016868
1	50845000	50905000	60	ENSGALG00000012254		1	50060000	49970000	90	ENSGALG00000012024		1	145095000	144930000	165	ENSGALG00000016867
1	50845000	51005000	160	ENSGALG00000036897		1	50070000	49930000	140	ENSGALG00000012013		1	145240000	145325000	85	ENSGALG00000016870
1	50845000	50905000	60	ENSGALG00000053778		1	50070000	49970000	100	ENSGALG00000012024		1	145430000	145720000	290	ENSGALG00000041083
1	50850000	50950000	100	ENSGALG00000012272		1	50075000	50105000	30	ENSGALG00000012034		1	145650000	145720000	70	ENSGALG00000041083
1	50850000	50975000	125	ENSGALG00000012277		1	50080000	49970000	110	ENSGALG00000012024		1	145710000	145725000	15	ENSGALG00000034197
1	50850000	50975000	125	ENSGALG00000012281		1	50085000	49930000	155	ENSGALG00000012013		1	145920000	145945000	25	ENSGALG00000016878
1	50850000	50900000	50	ENSGALG00000032313		1	50090000	49970000	120	ENSGALG00000012024		1	145925000	145945000	20	ENSGALG00000016878
1	50855000	50925000	70	ENSGALG00000032257		1	50090000	50105000	15	ENSGALG00000012034		1	146190000	146110000	80	ENSGALG00000016883
1	50855000	50900000	45	ENSGALG00000032313		1	50105000	49970000	135	ENSGALG00000012024		1	146335000	146535000	200	ENSGALG00000016886
1	50860000	50905000	45	ENSGALG00000012254		1	50120000	49930000	190	ENSGALG00000012013		1	146470000	146535000	65	ENSGALG00000016886
1	50860000	50905000	45	ENSGALG00000053778		1	50120000	50105000	15	ENSGALG00000012034		1	146780000	146935000	155	ENSGALG00000016891
1	50865000	50950000	85	ENSGALG00000012272		1	50205000	50590000	385	ENSGALG00000029810		1	146780000	146950000	170	ENSGALG00000041311
1	50865000	50925000	60	ENSGALG00000032257		1	50255000	50590000	335	ENSGALG00000029810		1	147215000	147270000	55	ENSGALG00000034146
1	50870000	50900000	30	ENSGALG00000032313		1	50260000	50615000	355	ENSGALG00000012144		1	147365000	147270000	95	ENSGALG00000034146
1	50875000	51005000	130	ENSGALG00000036897		1	50260000	50590000	330	ENSGALG00000029810		1	147510000	147540000	30	ENSGALG00000016896
1	50880000	50905000	25	ENSGALG00000012254		1	50265000	50590000	325	ENSGALG00000029810		1	147565000	147510000	55	ENSGALG00000019114
1	50880000	51005000	125	ENSGALG00000036897		1	50365000	50335000	30	ENSGALG00000012056		1	148480000	148455000	25	ENSGALG00000049165
1	50880000	50905000	25	ENSGALG00000053778		1	50550000	50275000	275	ENSGALG00000045936		1	148905000	148870000	35	ENSGALG00000051576
1	50885000	50860000	25	ENSGALG00000012236		1	50580000	50335000	245	ENSGALG00000012056		1	149325000	149420000	95	ENSGALG00000016902
1	50890000	50975000	85	ENSGALG00000012277		1	50590000	50620000	30	ENSGALG00000028989		1	149390000	149420000	30	ENSGALG00000016902
1	50890000	50975000	85	ENSGALG00000012281		1	50595000	50615000	20	ENSGALG00000012144		1	149395000	149420000	25	ENSGALG00000016902
1	50895000	50860000	35	ENSGALG00000012236		1	50595000	50665000	70	ENSGALG00000012150		1	150105000	150455000	350	ENSGALG00000048478
1	50905000	50845000	60	ENSGALG00000012218		1	50595000	50275000	320	ENSGALG00000045936		1	150115000	150080000	35	ENSGALG00000052317
1	50905000	50860000	45	ENSGALG00000012236		1	50600000	50620000	20	ENSGALG00000028989		1	150210000	150080000	130	ENSGALG00000052317
1	50905000	51130000	225	ENSGALG00000012312		1	50620000	50600000	20	ENSGALG00000012135		1	150365000	150590000	225	ENSGALG00000045605
1	50905000	50845000	60	ENSGALG00000019316		1	50620000	50590000	30	ENSGALG00000029810		1	150750000	150590000	160	ENSGALG00000045605
1	50905000	50830000	75	ENSGALG00000030783		1	50625000	50665000	40	ENSGALG00000012150		1	150935000	151580000	645	ENSGALG00000048294
1	50905000	50925000	20	ENSGALG00000032257		1	50625000	50785000	160	ENSGALG00000041604		1	150945000	151580000	635	ENSGALG00000048294
1	50905000	50835000	70	ENSGALG00000041766		1	50630000	50645000	15	ENSGALG00000036743		1	150965000	151580000	615	ENSGALG00000048294
1	50910000	50830000	80	ENSGALG00000030783		1	50630000	50275000	355	ENSGALG00000045936		1	150970000	151580000	610	ENSGALG00000048294
1	50910000	50875000	35	ENSGALG00000037360		1	50635000	50685000	50	ENSGALG00000027665		1	150970000	151235000	265	ENSGALG00000048604
1	50910000	50835000	75	ENSGALG00000041766		1	50670000	50685000	15	ENSGALG00000027665		1	151050000	151580000	530	ENSGALG00000048294
1	50915000	50845000	70	ENSGALG00000012218		1	50675000	50620000	55	ENSGALG00000028989		1	151170000	151150000	20	ENSGALG00000055122
1	50915000	50860000	55	ENSGALG00000012236		1	50700000	50720000	20	ENSGALG00000012178		1	151185000	151200000	15	ENSGALG00000054281
1	50915000	50845000	70	ENSGALG00000019316		1	50705000	50720000	15	ENSGALG00000012178		1	151210000	151235000	25	ENSGALG00000048604
1	50915000	50770000	145	ENSGALG00000036867		1	50705000	50790000	85	ENSGALG00000043451		1	151355000	151580000	225	ENSGALG00000048294
1	50915000	50785000	130	ENSGALG00000041604		1	50710000	50750000	40	ENSGALG00000041236		1	151395000	151580000	185	ENSGALG00000048294
1	50920000	50845000	75	ENSGALG00000012218		1	50710000	50695000	15	ENSGALG00000053773		1	151505000	151580000	75	ENSGALG00000048294
1	50920000	50860000	60	ENSGALG00000012236		1	50725000	50695000	30	ENSGALG00000053773		1	151535000	151235000	300	ENSGALG00000048604
1	50920000	50845000	75	ENSGALG00000019316		1	50730000	50695000	35	ENSGALG00000053773		1	151545000	151580000	35	ENSGALG00000048294
1	50925000	50905000	20	ENSGALG00000012254		1	50735000	50685000	50	ENSGALG00000027665		1	151545000	151235000	310	ENSGALG00000048604
1	50925000	50830000	95	ENSGALG00000030783		1	50745000	50800000	55	ENSGALG00000034504		1	151555000	151580000	25	ENSGALG00000048294
1	50925000	50905000	20	ENSGALG00000053778		1	50745000	50800000	55	ENSGALG00000048223		1	151610000	151580000	30	ENSGALG00000048294
1	50930000	50860000	70	ENSGALG00000012236		1	50745000	50695000	50	ENSGALG00000053773		1	151640000	152060000	420	ENSGALG00000046911
1	50935000	50785000	150	ENSGALG00000041604		1	50760000	50800000	40	ENSGALG00000034504		1	151850000	151665000	185	ENSGALG00000016904
1	50940000	50830000	110	ENSGALG00000030783		1	50760000	50800000	40	ENSGALG00000048223		1	151940000	152085000	145	ENSGALG00000051313
1	50945000	50860000	85	ENSGALG00000012236		1	50765000	50665000	100	ENSGALG00000012150		1	151955000	152085000	130	ENSGALG00000051313
1	50945000	50835000	110	ENSGALG00000041766		1	50770000	50790000	20	ENSGALG00000043451		1	151965000	151665000	300	ENSGALG00000016904
1	50955000	50975000	20	ENSGALG00000012277		1	50775000	50790000	15	ENSGALG00000043451		1	151975000	151665000	310	ENSGALG00000016904
1	50955000	50975000	20	ENSGALG00000012281		1	50790000	50770000	20	ENSGALG00000036867		1	152045000	152060000	15	ENSGALG00000046911
1	50955000	50925000	30	ENSGALG00000032257		1	50825000	50925000	100	ENSGALG00000032257		1	152055000	152085000	30	ENSGALG00000051313
1	50960000	50835000	125	ENSGALG00000041766		1	50840000	50905000	65	ENSGALG00000012254		1	152060000	152085000	25	ENSGALG00000051313
1	50975000	50790000	185	ENSGALG00000043451		1	50840000	50905000	65	ENSGALG00000053778		1	152085000	152060000	25	ENSGALG00000046911
1	50980000	50875000	105	ENSGALG00000037360		1	50845000	50925000	80	ENSGALG00000032257		1	152110000	151665000	445	ENSGALG00000016904
1	50995000	50835000	160	ENSGALG00000041766		1	50845000	50875000	30	ENSGALG00000037360		1	152180000	152605000	425	ENSGALG00000016905
1	51000000	50860000	140	ENSGALG00000012236		1	50850000	50925000	75	ENSGALG00000032257		1	152215000	151580000	635	ENSGALG00000048294
1	51005000	50845000	160	ENSGALG00000012218		1	50855000	50905000	50	ENSGALG00000012254		1	152565000	152060000	505	ENSGALG00000046911
1	51005000	50845000	160	ENSGALG00000019316		1	50855000	50925000	70	ENSGALG00000032257		1	152730000	152605000	125	ENSGALG00000016905
1	51005000	50875000	130	ENSGALG00000037360		1	50855000	50905000	50	ENSGALG00000053778		1	154310000	154050000	260	ENSGALG00000016906
1	51010000	50950000	60	ENSGALG00000012272		1	50870000	50905000	35	ENSGALG00000012254		1	154400000	154050000	350	ENSGALG00000016906
1	51010000	51115000	105	ENSGALG00000012307		1	50870000	50905000	35	ENSGALG00000053778		1	154405000	154485000	80	ENSGALG00000016910
1	51010000	51120000	110	ENSGALG00000019312		1	50875000	50845000	30	ENSGALG00000012218		1	154420000	154440000	20	ENSGALG00000051466
1	51035000	51090000	55	ENSGALG00000012265		1	50875000	50845000	30	ENSGALG00000019316		1	154425000	154440000	15	ENSGALG00000051466
1	51045000	51070000	25	ENSGALG00000012291		1	50875000	50925000	50	ENSGALG00000032257		1	154465000	154485000	20	ENSGALG00000016910
1	51045000	51070000	25	ENSGALG00000012293		1	50880000	50905000	25	ENSGALG00000012254		1	154510000	154485000	25	ENSGALG00000016910
1	51045000	51120000	75	ENSGALG00000019312		1	50880000	50905000	25	ENSGALG00000053778		1	154700000	154870000	170	ENSGALG00000016911
1	51050000	50925000	125	ENSGALG00000032257		1	50885000	50845000	40	ENSGALG00000012218		1	155245000	155285000	40	ENSGALG00000016912
1	51055000	51085000	30	ENSGALG00000012299		1	50885000	50845000	40	ENSGALG00000019316		1	155250000	155285000	35	ENSGALG00000016912
1	51060000	51105000	45	ENSGALG00000012296		1	50895000	50830000	65	ENSGALG00000030783		1	155485000	155840000	355	ENSGALG00000016917
1	51065000	50835000	230	ENSGALG00000041766		1	50895000	50835000	60	ENSGALG00000041766		1	155485000	155840000	355	ENSGALG00000016918
1	51070000	51130000	60	ENSGALG00000012312		1	50910000	50845000	65	ENSGALG00000012218		1	155505000	155590000	85	ENSGALG00000016915
1	51080000	51155000	75	ENSGALG00000012410		1	50910000	50845000	65	ENSGALG00000019316		1	155785000	155805000	20	ENSGALG00000048716
1	51080000	51155000	75	ENSGALG00000012416		1	50915000	50845000	70	ENSGALG00000012218		1	155800000	155840000	40	ENSGALG00000016917
1	51085000	51055000	30	ENSGALG00000012290		1	50915000	50845000	70	ENSGALG00000019316		1	155800000	155840000	40	ENSGALG00000016918
1	51095000	51155000	60	ENSGALG00000012410		1	50915000	50875000	40	ENSGALG00000037360		1	155805000	155840000	35	ENSGALG00000016917
1	51095000	51155000	60	ENSGALG00000012416		1	50920000	50835000	85	ENSGALG00000041766		1	155805000	155840000	35	ENSGALG00000016918
1	51100000	50860000	240	ENSGALG00000012236		1	50925000	50845000	80	ENSGALG00000012218		1	155815000	155485000	330	ENSGALG00000027514
1	51110000	51225000	115	ENSGALG00000038556		1	50925000	50845000	80	ENSGALG00000019316		1	155825000	156430000	605	ENSGALG00000016922
1	51110000	51030000	80	ENSGALG00000041823		1	50925000	50875000	50	ENSGALG00000037360		1	155835000	155590000	245	ENSGALG00000016915
1	51130000	50905000	225	ENSGALG00000012254		1	50930000	50835000	95	ENSGALG00000041766		1	155840000	155485000	355	ENSGALG00000027514
1	51130000	51070000	60	ENSGALG00000012291		1	50945000	50845000	100	ENSGALG00000012218		1	155840000	155805000	35	ENSGALG00000048716
1	51130000	51070000	60	ENSGALG00000012293		1	50945000	50845000	100	ENSGALG00000019316		1	155980000	155840000	140	ENSGALG00000016917
1	51130000	51225000	95	ENSGALG00000038556		1	51015000	51000000	15	ENSGALG00000012285		1	155980000	155840000	140	ENSGALG00000016918
1	51130000	50905000	225	ENSGALG00000053778		1	51060000	51000000	60	ENSGALG00000012285		1	156025000	155895000	130	ENSGALG00000033816
1	51135000	51235000	100	ENSGALG00000042365		1	51070000	51085000	15	ENSGALG00000012299		1	156045000	155895000	150	ENSGALG00000033816
1	51145000	51090000	55	ENSGALG00000012265		1	51075000	51105000	30	ENSGALG00000012296		1	156125000	155840000	285	ENSGALG00000016917
1	51170000	51005000	165	ENSGALG00000036897		1	51085000	51070000	15	ENSGALG00000012291		1	156125000	155840000	285	ENSGALG00000016918
1	51175000	50950000	225	ENSGALG00000012272		1	51085000	51070000	15	ENSGALG00000012293		1	156160000	155895000	265	ENSGALG00000033816
1	51185000	51200000	15	ENSGALG00000003213		1	51100000	51085000	15	ENSGALG00000012299		1	156175000	155895000	280	ENSGALG00000033816
1	51185000	51200000	15	ENSGALG00000039658		1	51145000	51120000	25	ENSGALG00000019312		1	156190000	155895000	295	ENSGALG00000033816
1	51200000	51185000	15	ENSGALG00000023131		1	51180000	51155000	25	ENSGALG00000012410		1	156490000	156470000	20	ENSGALG00000016925
1	51210000	51185000	25	ENSGALG00000023131		1	51180000	51155000	25	ENSGALG00000012416		1	156530000	156470000	60	ENSGALG00000016925
1	51210000	51225000	15	ENSGALG00000038556		1	51210000	51235000	25	ENSGALG00000042365		1	156545000	156430000	115	ENSGALG00000016922
1	51215000	51235000	20	ENSGALG00000042365		1	51240000	51225000	15	ENSGALG00000038556		1	156550000	156430000	120	ENSGALG00000016922
1	51225000	51130000	95	ENSGALG00000012312		1	51245000	51200000	45	ENSGALG00000003213		1	156705000	156970000	265	ENSGALG00000016926
1	51230000	51155000	75	ENSGALG00000012410		1	51245000	51200000	45	ENSGALG00000039658		1	157220000	157590000	370	ENSGALG00000016929
1	51230000	51155000	75	ENSGALG00000012416		1	51295000	51330000	35	ENSGALG00000012446		1	157220000	157590000	370	ENSGALG00000016930
1	51240000	51200000	40	ENSGALG00000003213		1	51345000	51330000	15	ENSGALG00000012446		1	157300000	157455000	155	ENSGALG00000016927
1	51240000	51155000	85	ENSGALG00000012410		1	51350000	51330000	20	ENSGALG00000012446		1	157400000	157455000	55	ENSGALG00000016927
1	51240000	51155000	85	ENSGALG00000012416		1	51430000	51455000	25	ENSGALG00000012472		1	157470000	157455000	15	ENSGALG00000016927
1	51240000	51200000	40	ENSGALG00000039658		1	51450000	51425000	25	ENSGALG00000012457		1	157605000	157590000	15	ENSGALG00000016929
1	51250000	51705000	455	ENSGALG00000012529		1	51470000	51650000	180	ENSGALG00000031977		1	157605000	157590000	15	ENSGALG00000016930
1	51295000	51250000	45	ENSGALG00000012442		1	51475000	51605000	130	ENSGALG00000012522		1	157610000	157590000	20	ENSGALG00000016929
1	51400000	51605000	205	ENSGALG00000012522		1	51485000	51605000	120	ENSGALG00000012522		1	157610000	157590000	20	ENSGALG00000016930
1	51415000	51650000	235	ENSGALG00000031977		1	51490000	51605000	115	ENSGALG00000012522		1	157610000	157635000	25	ENSGALG00000016932
1	51425000	51470000	45	ENSGALG00000012483		1	51490000	51625000	135	ENSGALG00000042990		1	158195000	158035000	160	ENSGALG00000037015
1	51430000	51500000	70	ENSGALG00000042419		1	51500000	51605000	105	ENSGALG00000012522		1	158375000	158035000	340	ENSGALG00000037015
1	51460000	51650000	190	ENSGALG00000031977		1	51505000	51605000	100	ENSGALG00000012522		1	158980000	159075000	95	ENSGALG00000016907
1	51470000	51425000	45	ENSGALG00000012457		1	51510000	51580000	70	ENSGALG00000038141		1	158985000	159075000	90	ENSGALG00000016907
1	51475000	51565000	90	ENSGALG00000025881		1	51515000	51605000	90	ENSGALG00000012522		1	159100000	159075000	25	ENSGALG00000016907
1	51475000	51565000	90	ENSGALG00000050441		1	51520000	51605000	85	ENSGALG00000012522		1	159245000	159075000	170	ENSGALG00000016907
1	51480000	51425000	55	ENSGALG00000012457		1	51525000	51565000	40	ENSGALG00000025881		1	159365000	159075000	290	ENSGALG00000016907
1	51485000	51625000	140	ENSGALG00000042990		1	51525000	51565000	40	ENSGALG00000050441		1	160925000	160900000	25	ENSGALG00000051651
1	51490000	51440000	50	ENSGALG00000047483		1	51530000	51625000	95	ENSGALG00000042990		1	160950000	160900000	50	ENSGALG00000051651
1	51500000	51605000	105	ENSGALG00000012522		1	51535000	51605000	70	ENSGALG00000012522		1	160985000	161380000	395	ENSGALG00000052244
1	51520000	51580000	60	ENSGALG00000038141		1	51540000	51565000	25	ENSGALG00000025881		1	161080000	161140000	60	ENSGALG00000030056
1	51545000	51705000	160	ENSGALG00000012529		1	51540000	51565000	25	ENSGALG00000050441		1	161085000	161140000	55	ENSGALG00000030056
1	51550000	51605000	55	ENSGALG00000012522		1	51545000	51510000	35	ENSGALG00000012488		1	161085000	161175000	90	ENSGALG00000051781
1	51550000	51565000	15	ENSGALG00000025881		1	51545000	51515000	30	ENSGALG00000012490		1	161120000	161175000	55	ENSGALG00000051781
1	51550000	51565000	15	ENSGALG00000050441		1	51545000	51565000	20	ENSGALG00000025881		1	161140000	161175000	35	ENSGALG00000051781
1	51595000	51565000	30	ENSGALG00000025881		1	51545000	51510000	35	ENSGALG00000040840		1	161145000	161175000	30	ENSGALG00000051781
1	51595000	51565000	30	ENSGALG00000050441		1	51545000	51565000	20	ENSGALG00000050441		1	161175000	161140000	35	ENSGALG00000030056
1	51600000	51580000	20	ENSGALG00000038141		1	51550000	51565000	15	ENSGALG00000025881		1	161230000	161140000	90	ENSGALG00000030056
1	51605000	51400000	205	ENSGALG00000012454		1	51550000	51565000	15	ENSGALG00000050441		1	161235000	161175000	60	ENSGALG00000051781
1	51605000	51705000	100	ENSGALG00000012529		1	51565000	51725000	160	ENSGALG00000012532		1	161275000	161380000	105	ENSGALG00000052244
1	51605000	51500000	105	ENSGALG00000042419		1	51580000	51510000	70	ENSGALG00000012488		1	161380000	161630000	250	ENSGALG00000052974
1	51610000	51515000	95	ENSGALG00000012490		1	51580000	51510000	70	ENSGALG00000040840		1	161395000	161380000	15	ENSGALG00000052244
1	51620000	51425000	195	ENSGALG00000012457		1	51590000	51500000	90	ENSGALG00000042419		1	161420000	161380000	40	ENSGALG00000052244
1	51620000	51500000	120	ENSGALG00000042419		1	51595000	51515000	80	ENSGALG00000012490		1	161485000	161380000	105	ENSGALG00000052244
1	51635000	51500000	135	ENSGALG00000042419		1	51600000	51515000	85	ENSGALG00000012490		1	161500000	161380000	120	ENSGALG00000052244
1	51645000	51510000	135	ENSGALG00000012488		1	51600000	51580000	20	ENSGALG00000038141		1	161520000	161175000	345	ENSGALG00000051781
1	51645000	51510000	135	ENSGALG00000040840		1	51605000	51515000	90	ENSGALG00000012490		1	161525000	161630000	105	ENSGALG00000052974
1	51665000	51510000	155	ENSGALG00000012488		1	51605000	51500000	105	ENSGALG00000042419		1	161540000	161380000	160	ENSGALG00000052244
1	51665000	51510000	155	ENSGALG00000040840		1	51610000	51510000	100	ENSGALG00000012488		1	161595000	161380000	215	ENSGALG00000052244
1	51690000	51425000	265	ENSGALG00000012457		1	51610000	51510000	100	ENSGALG00000040840		1	161605000	161565000	40	ENSGALG00000049642
1	51695000	51625000	70	ENSGALG00000042990		1	51610000	51500000	110	ENSGALG00000042419		1	161615000	161380000	235	ENSGALG00000052244
1	51700000	51725000	25	ENSGALG00000012532		1	51615000	51470000	145	ENSGALG00000012483		1	161620000	161380000	240	ENSGALG00000052244
1	51700000	51750000	50	ENSGALG00000043092		1	51620000	51500000	120	ENSGALG00000042419		1	161630000	161380000	250	ENSGALG00000052244
1	51705000	51250000	455	ENSGALG00000012442		1	51630000	51510000	120	ENSGALG00000012488		1	161665000	160900000	765	ENSGALG00000051651
1	51705000	51605000	100	ENSGALG00000012522		1	51630000	51510000	120	ENSGALG00000040840		1	161675000	161565000	110	ENSGALG00000049642
1	51710000	51725000	15	ENSGALG00000012532		1	51630000	51500000	130	ENSGALG00000042419		1	161680000	161565000	115	ENSGALG00000049642
1	51710000	51625000	85	ENSGALG00000042990		1	51635000	51515000	120	ENSGALG00000012490		1	161830000	161380000	450	ENSGALG00000052244
1	51735000	51750000	15	ENSGALG00000043092		1	51640000	51500000	140	ENSGALG00000042419		1	161925000	161630000	295	ENSGALG00000052974
1	51740000	51725000	15	ENSGALG00000012532		1	51650000	51470000	180	ENSGALG00000012483		1	161935000	161565000	370	ENSGALG00000049642
1	51785000	51750000	35	ENSGALG00000043092		1	51680000	51705000	25	ENSGALG00000012529		1	162050000	161175000	875	ENSGALG00000051781
1	51795000	51750000	45	ENSGALG00000043092		1	51725000	51565000	160	ENSGALG00000025881		1	162475000	162630000	155	ENSGALG00000044238
1	51805000	51715000	90	ENSGALG00000012530		1	51725000	51565000	160	ENSGALG00000050441		1	162510000	162630000	120	ENSGALG00000044238
1	51825000	51750000	75	ENSGALG00000043092		1	51730000	51715000	15	ENSGALG00000012530		1	162565000	162630000	65	ENSGALG00000044238
1	51860000	51915000	55	ENSGALG00000012540		1	51735000	51715000	20	ENSGALG00000012530		1	162615000	162630000	15	ENSGALG00000044238
1	51865000	51705000	160	ENSGALG00000012529		1	51785000	51715000	70	ENSGALG00000012530		1	162680000	162630000	50	ENSGALG00000044238
1	51880000	51915000	35	ENSGALG00000012540		1	51865000	52110000	245	ENSGALG00000012546		1	162900000	162630000	270	ENSGALG00000044238
1	51935000	52000000	65	ENSGALG00000012541		1	51865000	52110000	245	ENSGALG00000012550		1	163055000	163240000	185	ENSGALG00000052022
1	51960000	51915000	45	ENSGALG00000012540		1	51870000	52000000	130	ENSGALG00000012541		1	163075000	163195000	120	ENSGALG00000016934
1	52015000	51915000	100	ENSGALG00000012540		1	51890000	52000000	110	ENSGALG00000012541		1	163085000	163240000	155	ENSGALG00000052022
1	52100000	52135000	35	ENSGALG00000012552		1	52015000	52110000	95	ENSGALG00000012546		1	163090000	163025000	65	ENSGALG00000054029
1	52100000	52140000	40	ENSGALG00000044768		1	52015000	52110000	95	ENSGALG00000012550		1	163140000	163360000	220	ENSGALG00000049088
1	52105000	52135000	30	ENSGALG00000012552		1	52025000	52045000	20	ENSGALG00000012542		1	163175000	163315000	140	ENSGALG00000047329
1	52105000	52140000	35	ENSGALG00000044768		1	52080000	52045000	35	ENSGALG00000012542		1	163180000	163240000	60	ENSGALG00000052022
1	52115000	52135000	20	ENSGALG00000012552		1	52095000	52000000	95	ENSGALG00000012541		1	163190000	163240000	50	ENSGALG00000052022
1	52115000	52145000	30	ENSGALG00000052369		1	52120000	52135000	15	ENSGALG00000012552		1	163240000	163315000	75	ENSGALG00000047329
1	52120000	52135000	15	ENSGALG00000012552		1	52125000	52045000	80	ENSGALG00000012542		1	163255000	163240000	15	ENSGALG00000052022
1	52120000	52140000	20	ENSGALG00000044768		1	52125000	52110000	15	ENSGALG00000012546		1	163260000	163240000	20	ENSGALG00000052022
1	52120000	52145000	25	ENSGALG00000052369		1	52125000	52110000	15	ENSGALG00000012550		1	163285000	163240000	45	ENSGALG00000052022
1	52125000	52110000	15	ENSGALG00000012546		1	52130000	52110000	20	ENSGALG00000012546		1	163290000	163240000	50	ENSGALG00000052022
1	52125000	52110000	15	ENSGALG00000012550		1	52130000	52110000	20	ENSGALG00000012550		1	163300000	163385000	85	ENSGALG00000048185
1	52125000	52140000	15	ENSGALG00000044768		1	52130000	52145000	15	ENSGALG00000052369		1	163300000	163240000	60	ENSGALG00000052022
1	52130000	52110000	20	ENSGALG00000012546		1	52730000	52675000	55	ENSGALG00000012559		1	163315000	163240000	75	ENSGALG00000052022
1	52130000	52110000	20	ENSGALG00000012550		1	52735000	52675000	60	ENSGALG00000012559		1	163320000	163360000	40	ENSGALG00000049088
1	52130000	52145000	15	ENSGALG00000052369		1	52750000	52675000	75	ENSGALG00000012559		1	163330000	163385000	55	ENSGALG00000048185
1	52730000	52675000	55	ENSGALG00000012559		1	52930000	52675000	255	ENSGALG00000012559		1	163380000	163195000	185	ENSGALG00000016934
1	52760000	52675000	85	ENSGALG00000012559		1	52980000	53125000	145	ENSGALG00000028627		1	163410000	163240000	170	ENSGALG00000052022
1	52975000	53265000	290	ENSGALG00000039479		1	52990000	53125000	135	ENSGALG00000028627		1	163470000	163240000	230	ENSGALG00000052022
1	52995000	53240000	245	ENSGALG00000012569		1	53000000	53125000	125	ENSGALG00000028627		1	163505000	163240000	265	ENSGALG00000052022
1	53000000	53240000	240	ENSGALG00000012569		1	53035000	53125000	90	ENSGALG00000028627		1	163590000	163715000	125	ENSGALG00000016937
1	53005000	53240000	235	ENSGALG00000012569		1	53045000	53125000	80	ENSGALG00000028627		1	163835000	163715000	120	ENSGALG00000016937
1	53035000	53125000	90	ENSGALG00000028627		1	53055000	53125000	70	ENSGALG00000028627		1	164205000	164500000	295	ENSGALG00000055132
1	53350000	53545000	195	ENSGALG00000039595		1	53120000	53020000	100	ENSGALG00000033589		1	164455000	164500000	45	ENSGALG00000055132
1	53360000	53545000	185	ENSGALG00000039595		1	53130000	53280000	150	ENSGALG00000012611		1	164480000	164500000	20	ENSGALG00000055132
1	53380000	53545000	165	ENSGALG00000039595		1	53185000	53125000	60	ENSGALG00000028627		1	164515000	164500000	15	ENSGALG00000055132
1	53410000	53545000	135	ENSGALG00000039595		1	53190000	53125000	65	ENSGALG00000028627		1	164520000	164500000	20	ENSGALG00000055132
1	53435000	53545000	110	ENSGALG00000039595		1	53195000	53125000	70	ENSGALG00000028627		1	164620000	164500000	120	ENSGALG00000055132
1	53525000	53360000	165	ENSGALG00000012631		1	53200000	53125000	75	ENSGALG00000028627		1	166830000	166920000	90	ENSGALG00000016943
1	53545000	53360000	185	ENSGALG00000012631		1	53205000	53125000	80	ENSGALG00000028627		1	167095000	167080000	15	ENSGALG00000016946
1	53570000	53360000	210	ENSGALG00000012631		1	53210000	53125000	85	ENSGALG00000028627		1	167125000	167080000	45	ENSGALG00000016946
1	53575000	53360000	215	ENSGALG00000012631		1	53220000	53125000	95	ENSGALG00000028627		1	167150000	167165000	15	ENSGALG00000016947
1	53580000	53360000	220	ENSGALG00000012631		1	53245000	53125000	120	ENSGALG00000028627		1	167150000	167165000	15	ENSGALG00000016949
1	53590000	53360000	230	ENSGALG00000012631		1	53345000	53545000	200	ENSGALG00000039595		1	167235000	167285000	50	ENSGALG00000016954
1	53595000	53360000	235	ENSGALG00000012631		1	53360000	53545000	185	ENSGALG00000039595		1	167265000	167500000	235	ENSGALG00000016955
1	53630000	53360000	270	ENSGALG00000012631		1	53365000	53545000	180	ENSGALG00000039595		1	167275000	167725000	450	ENSGALG00000022739
1	53670000	53875000	205	ENSGALG00000012655		1	53370000	53625000	255	ENSGALG00000012638		1	167285000	167500000	215	ENSGALG00000016955
1	53670000	53900000	230	ENSGALG00000012659		1	53370000	53625000	255	ENSGALG00000012639		1	167440000	167535000	95	ENSGALG00000016959
1	53675000	53805000	130	ENSGALG00000012647		1	53385000	53545000	160	ENSGALG00000039595		1	167500000	167285000	215	ENSGALG00000016954
1	53735000	53805000	70	ENSGALG00000012647		1	53450000	53360000	90	ENSGALG00000012631		1	167590000	167535000	55	ENSGALG00000016959
1	53785000	53805000	20	ENSGALG00000012647		1	53450000	53545000	95	ENSGALG00000039595		1	167600000	167535000	65	ENSGALG00000016959
1	53790000	53805000	15	ENSGALG00000012647		1	53490000	53360000	130	ENSGALG00000012631		1	167620000	167285000	335	ENSGALG00000016954
1	53795000	53705000	90	ENSGALG00000029484		1	53520000	53360000	160	ENSGALG00000012631		1	167820000	167835000	15	ENSGALG00000026163
1	53910000	53895000	15	ENSGALG00000012658		1	53525000	53360000	165	ENSGALG00000012631		1	167990000	168050000	60	ENSGALG00000016965
1	53915000	54180000	265	ENSGALG00000026311		1	53535000	53360000	175	ENSGALG00000012631		1	168000000	168015000	15	ENSGALG00000016964
1	53930000	54180000	250	ENSGALG00000026311		1	53545000	53360000	185	ENSGALG00000012631		1	168030000	168505000	475	ENSGALG00000016968
1	54015000	53930000	85	ENSGALG00000012662		1	53550000	53360000	190	ENSGALG00000012631		1	168035000	168050000	15	ENSGALG00000016965
1	54065000	53930000	135	ENSGALG00000012662		1	53560000	53360000	200	ENSGALG00000012631		1	168300000	168015000	285	ENSGALG00000016964
1	54110000	53930000	180	ENSGALG00000012662		1	53580000	53360000	220	ENSGALG00000012631		1	168355000	168495000	140	ENSGALG00000016969
1	54120000	53930000	190	ENSGALG00000012662		1	53585000	53360000	225	ENSGALG00000012631		1	168445000	168405000	40	ENSGALG00000016967
1	54130000	53930000	200	ENSGALG00000012662		1	53590000	53360000	230	ENSGALG00000012631		1	168455000	167725000	730	ENSGALG00000022739
1	54155000	53930000	225	ENSGALG00000012662		1	53640000	53625000	15	ENSGALG00000012638		1	168515000	168495000	20	ENSGALG00000016969
1	54160000	53900000	260	ENSGALG00000012659		1	53640000	53625000	15	ENSGALG00000012639		1	168520000	168745000	225	ENSGALG00000051442
1	54160000	53930000	230	ENSGALG00000012662		1	53685000	53805000	120	ENSGALG00000012647		1	168525000	168745000	220	ENSGALG00000051442
1	54170000	53875000	295	ENSGALG00000012655		1	53690000	53805000	115	ENSGALG00000012647		1	168535000	168745000	210	ENSGALG00000051442
1	54180000	53930000	250	ENSGALG00000012662		1	53705000	53805000	100	ENSGALG00000012647		1	168540000	168745000	205	ENSGALG00000051442
1	54195000	54180000	15	ENSGALG00000026311		1	53775000	53805000	30	ENSGALG00000012647		1	168635000	168745000	110	ENSGALG00000051442
1	54225000	53930000	295	ENSGALG00000012662		1	53785000	53805000	20	ENSGALG00000012647		1	168670000	168745000	75	ENSGALG00000051442
1	54235000	53930000	305	ENSGALG00000012662		1	53790000	53805000	15	ENSGALG00000012647		1	168735000	168505000	230	ENSGALG00000016968
1	54250000	54280000	30	ENSGALG00000028254		1	53805000	53705000	100	ENSGALG00000029484		1	168750000	168505000	245	ENSGALG00000016968
1	54265000	53900000	365	ENSGALG00000012659		1	53845000	53360000	485	ENSGALG00000012631		1	168750000	168495000	255	ENSGALG00000016969
1	54275000	54320000	45	ENSGALG00000012694		1	53845000	53705000	140	ENSGALG00000029484		1	168755000	168505000	250	ENSGALG00000016968
1	54305000	54290000	15	ENSGALG00000012691		1	53905000	54180000	275	ENSGALG00000026311		1	168755000	168945000	190	ENSGALG00000031567
1	54310000	54705000	395	ENSGALG00000031457		1	53915000	54180000	265	ENSGALG00000026311		1	168760000	168505000	255	ENSGALG00000016968
1	54340000	54705000	365	ENSGALG00000031457		1	53930000	54180000	250	ENSGALG00000026311		1	168760000	168495000	265	ENSGALG00000016969
1	54340000	54620000	280	ENSGALG00000035345		1	53940000	54180000	240	ENSGALG00000026311		1	168760000	168945000	185	ENSGALG00000031567
1	54345000	54540000	195	ENSGALG00000030607		1	53955000	54180000	225	ENSGALG00000026311		1	168765000	168505000	260	ENSGALG00000016968
1	54360000	54715000	355	ENSGALG00000033789		1	54095000	53930000	165	ENSGALG00000012662		1	168770000	168945000	175	ENSGALG00000031567
1	54365000	54540000	175	ENSGALG00000030607		1	54100000	53930000	170	ENSGALG00000012662		1	168775000	168945000	170	ENSGALG00000031567
1	54365000	54620000	255	ENSGALG00000035345		1	54105000	53930000	175	ENSGALG00000012662		1	168795000	168945000	150	ENSGALG00000031567
1	54395000	54540000	145	ENSGALG00000030607		1	54110000	53930000	180	ENSGALG00000012662		1	168805000	168820000	15	ENSGALG00000016971
1	54400000	54630000	230	ENSGALG00000041193		1	54115000	53930000	185	ENSGALG00000012662		1	168920000	168820000	100	ENSGALG00000016971
1	54440000	54540000	100	ENSGALG00000030607		1	54120000	53930000	190	ENSGALG00000012662		1	168930000	168495000	435	ENSGALG00000016969
1	54520000	54540000	20	ENSGALG00000030607		1	54125000	53930000	195	ENSGALG00000012662		1	169005000	169105000	100	ENSGALG00000016980
1	54555000	54540000	15	ENSGALG00000030607		1	54130000	53930000	200	ENSGALG00000012662		1	169030000	169105000	75	ENSGALG00000016980
1	54575000	54620000	45	ENSGALG00000035345		1	54135000	53930000	205	ENSGALG00000012662		1	169085000	169105000	20	ENSGALG00000016980
1	54580000	54620000	40	ENSGALG00000035345		1	54140000	53895000	245	ENSGALG00000012658		1	169110000	169090000	20	ENSGALG00000028872
1	54585000	54705000	120	ENSGALG00000031457		1	54145000	53930000	215	ENSGALG00000012662		1	169120000	169090000	30	ENSGALG00000028872
1	54590000	54700000	110	ENSGALG00000030933		1	54160000	53895000	265	ENSGALG00000012658		1	169125000	169105000	20	ENSGALG00000016980
1	54600000	54620000	20	ENSGALG00000035345		1	54160000	53930000	230	ENSGALG00000012662		1	169130000	169455000	325	ENSGALG00000016988
1	54615000	54715000	100	ENSGALG00000033789		1	54165000	53900000	265	ENSGALG00000012659		1	169135000	169105000	30	ENSGALG00000016980
1	54650000	54715000	65	ENSGALG00000033789		1	54165000	53930000	235	ENSGALG00000012662		1	169255000	169405000	150	ENSGALG00000047120
1	54660000	54675000	15	ENSGALG00000034078		1	54175000	53930000	245	ENSGALG00000012662		1	169300000	169315000	15	ENSGALG00000016984
1	54665000	54630000	35	ENSGALG00000041193		1	54180000	53930000	250	ENSGALG00000012662		1	169300000	169405000	105	ENSGALG00000047120
1	54690000	54705000	15	ENSGALG00000031457		1	54190000	53930000	260	ENSGALG00000012662		1	169305000	169340000	35	ENSGALG00000016985
1	54740000	54670000	70	ENSGALG00000029616		1	54240000	53900000	340	ENSGALG00000012659		1	169335000	169105000	230	ENSGALG00000016980
1	54885000	55075000	190	ENSGALG00000012754		1	54245000	54180000	65	ENSGALG00000026311		1	169360000	169405000	45	ENSGALG00000047120
1	54915000	55075000	160	ENSGALG00000012754		1	54250000	54210000	40	ENSGALG00000027122		1	169375000	169180000	195	ENSGALG00000016981
1	54930000	55065000	135	ENSGALG00000037082		1	54250000	54280000	30	ENSGALG00000028254		1	169405000	169255000	150	ENSGALG00000026849
1	54995000	55065000	70	ENSGALG00000037082		1	54255000	54280000	25	ENSGALG00000028254		1	169470000	169520000	50	ENSGALG00000016990
1	55085000	54850000	235	ENSGALG00000039245		1	54350000	54540000	190	ENSGALG00000030607		1	169620000	169650000	30	ENSGALG00000016991
1	55130000	55415000	285	ENSGALG00000012756		1	54350000	54630000	280	ENSGALG00000041193		1	169665000	169985000	320	ENSGALG00000016993
1	55130000	55415000	285	ENSGALG00000012759		1	54355000	54540000	185	ENSGALG00000030607		1	169725000	169695000	30	ENSGALG00000016992
1	55140000	55510000	370	ENSGALG00000012761		1	54390000	54540000	150	ENSGALG00000030607		1	169820000	169695000	125	ENSGALG00000016992
1	55150000	55415000	265	ENSGALG00000012756		1	54400000	54540000	140	ENSGALG00000030607		1	169855000	169985000	130	ENSGALG00000016993
1	55150000	55415000	265	ENSGALG00000012759		1	54415000	54540000	125	ENSGALG00000030607		1	169965000	169695000	270	ENSGALG00000016992
1	55210000	55365000	155	ENSGALG00000012757		1	54475000	54540000	65	ENSGALG00000030607		1	169975000	169990000	15	ENSGALG00000016994
1	55510000	55725000	215	ENSGALG00000054799		1	54480000	54540000	60	ENSGALG00000030607		1	170005000	169990000	15	ENSGALG00000016994
1	55535000	55730000	195	ENSGALG00000046187		1	54500000	54540000	40	ENSGALG00000030607		1	170010000	169990000	20	ENSGALG00000016994
1	55660000	55520000	140	ENSGALG00000012763		1	54580000	54620000	40	ENSGALG00000035345		1	170075000	170035000	40	ENSGALG00000016996
1	55680000	55665000	15	ENSGALG00000012783		1	54655000	54705000	50	ENSGALG00000031457		1	170160000	170520000	360	ENSGALG00000017006
1	55685000	55520000	165	ENSGALG00000012763		1	54665000	54705000	40	ENSGALG00000031457		1	170320000	170590000	270	ENSGALG00000022733
1	55685000	55590000	95	ENSGALG00000012769		1	54690000	54705000	15	ENSGALG00000031457		1	170375000	170430000	55	ENSGALG00000017003
1	55710000	55510000	200	ENSGALG00000012761		1	54715000	54700000	15	ENSGALG00000030933		1	170380000	170525000	145	ENSGALG00000017005
1	55725000	55510000	215	ENSGALG00000012761		1	54850000	55075000	225	ENSGALG00000012754		1	170390000	170525000	135	ENSGALG00000017005
1	55740000	55725000	15	ENSGALG00000054799		1	54860000	55065000	205	ENSGALG00000037082		1	170400000	170550000	150	ENSGALG00000019094
1	55755000	55985000	230	ENSGALG00000012791		1	54910000	54925000	15	ENSGALG00000051926		1	170405000	170220000	185	ENSGALG00000050065
1	55765000	56170000	405	ENSGALG00000012796		1	54920000	55065000	145	ENSGALG00000037082		1	170440000	170525000	85	ENSGALG00000017005
1	55770000	55985000	215	ENSGALG00000012791		1	54950000	54925000	25	ENSGALG00000051926		1	170445000	170590000	145	ENSGALG00000022733
1	55775000	55985000	210	ENSGALG00000012791		1	54970000	54925000	45	ENSGALG00000051926		1	170460000	170180000	280	ENSGALG00000017000
1	55790000	56015000	225	ENSGALG00000012792		1	55050000	54850000	200	ENSGALG00000039245		1	170460000	170525000	65	ENSGALG00000017005
1	55830000	55985000	155	ENSGALG00000012791		1	55055000	54850000	205	ENSGALG00000039245		1	170470000	170550000	80	ENSGALG00000019094
1	55840000	56015000	175	ENSGALG00000012792		1	55075000	54850000	225	ENSGALG00000039245		1	170475000	170550000	75	ENSGALG00000019094
1	55970000	55985000	15	ENSGALG00000012791		1	55095000	55120000	25	ENSGALG00000019300		1	170475000	170590000	115	ENSGALG00000022733
1	56110000	56015000	95	ENSGALG00000012792		1	55115000	55415000	300	ENSGALG00000012756		1	170510000	170445000	65	ENSGALG00000017004
1	56165000	56325000	160	ENSGALG00000040666		1	55115000	55415000	300	ENSGALG00000012759		1	170565000	170550000	15	ENSGALG00000019094
1	56170000	56325000	155	ENSGALG00000040666		1	55130000	55415000	285	ENSGALG00000012756		1	170570000	170590000	20	ENSGALG00000022733
1	56265000	56170000	95	ENSGALG00000012796		1	55130000	55415000	285	ENSGALG00000012759		1	170590000	170445000	145	ENSGALG00000017004
1	56285000	56170000	115	ENSGALG00000012796		1	55140000	55415000	275	ENSGALG00000012756		1	170605000	170650000	45	ENSGALG00000017009
1	56325000	56170000	155	ENSGALG00000012796		1	55140000	55415000	275	ENSGALG00000012759		1	170605000	170590000	15	ENSGALG00000022733
1	56490000	56435000	55	ENSGALG00000012823		1	55145000	55415000	270	ENSGALG00000012756		1	170660000	170590000	70	ENSGALG00000022733
1	56495000	56355000	140	ENSGALG00000012812		1	55145000	55365000	220	ENSGALG00000012757		1	170675000	170525000	150	ENSGALG00000017005
1	56505000	56355000	150	ENSGALG00000012812		1	55145000	55415000	270	ENSGALG00000012759		1	170675000	170650000	25	ENSGALG00000017009
1	56505000	56435000	70	ENSGALG00000012823		1	55155000	55415000	260	ENSGALG00000012756		1	170680000	170445000	235	ENSGALG00000017004
1	56515000	56435000	80	ENSGALG00000012823		1	55155000	55415000	260	ENSGALG00000012759		1	170690000	171220000	530	ENSGALG00000017015
1	56520000	56435000	85	ENSGALG00000012823		1	55160000	55415000	255	ENSGALG00000012756		1	170715000	170590000	125	ENSGALG00000022733
1	56525000	56435000	90	ENSGALG00000012823		1	55160000	55415000	255	ENSGALG00000012759		1	170730000	170445000	285	ENSGALG00000017004
1	56530000	56355000	175	ENSGALG00000012812		1	55160000	55450000	290	ENSGALG00000012760		1	170780000	170695000	85	ENSGALG00000017012
1	56610000	56545000	65	ENSGALG00000012834		1	55165000	55365000	200	ENSGALG00000012757		1	171235000	171220000	15	ENSGALG00000017015
1	56630000	56730000	100	ENSGALG00000035108		1	55170000	55280000	110	ENSGALG00000012755		1	171285000	171475000	190	ENSGALG00000017019
1	56635000	56545000	90	ENSGALG00000012834		1	55170000	55365000	195	ENSGALG00000012757		1	171420000	171395000	25	ENSGALG00000017017
1	56645000	56730000	85	ENSGALG00000035108		1	55185000	55280000	95	ENSGALG00000012755		1	171490000	171680000	190	ENSGALG00000017022
1	56685000	56730000	45	ENSGALG00000035108		1	55190000	55365000	175	ENSGALG00000012757		1	171500000	171475000	25	ENSGALG00000017019
1	56690000	57015000	325	ENSGALG00000028879		1	55195000	55280000	85	ENSGALG00000012755		1	171500000	171575000	75	ENSGALG00000048038
1	56730000	56630000	100	ENSGALG00000034511		1	55195000	55415000	220	ENSGALG00000012756		1	171510000	171475000	35	ENSGALG00000017019
1	56740000	56650000	90	ENSGALG00000012847		1	55195000	55365000	170	ENSGALG00000012757		1	171510000	171610000	100	ENSGALG00000054675
1	56780000	56650000	130	ENSGALG00000012847		1	55195000	55415000	220	ENSGALG00000012759		1	171520000	171475000	45	ENSGALG00000017019
1	56865000	56890000	25	ENSGALG00000012863		1	55205000	55280000	75	ENSGALG00000012755		1	171525000	171475000	50	ENSGALG00000017019
1	56905000	56730000	175	ENSGALG00000035108		1	55220000	55280000	60	ENSGALG00000012755		1	171530000	171475000	55	ENSGALG00000017019
1	56930000	57015000	85	ENSGALG00000028879		1	55225000	55365000	140	ENSGALG00000012757		1	171545000	171455000	90	ENSGALG00000017018
1	56940000	57000000	60	ENSGALG00000012865		1	55260000	55415000	155	ENSGALG00000012756		1	171545000	171475000	70	ENSGALG00000017019
1	56955000	56915000	40	ENSGALG00000032595		1	55260000	55415000	155	ENSGALG00000012759		1	171545000	171575000	30	ENSGALG00000048038
1	56955000	56915000	40	ENSGALG00000051868		1	55285000	55415000	130	ENSGALG00000012756		1	171605000	171455000	150	ENSGALG00000017018
1	56985000	57320000	335	ENSGALG00000012874		1	55285000	55415000	130	ENSGALG00000012759		1	171660000	171680000	20	ENSGALG00000017022
1	57005000	56730000	275	ENSGALG00000035108		1	55300000	55365000	65	ENSGALG00000012757		1	171690000	171710000	20	ENSGALG00000017023
1	57115000	57015000	100	ENSGALG00000028879		1	55310000	55365000	55	ENSGALG00000012757		1	171690000	171760000	70	ENSGALG00000028083
1	57120000	57015000	105	ENSGALG00000028879		1	55330000	55365000	35	ENSGALG00000012757		1	171730000	171675000	55	ENSGALG00000017021
1	57165000	57320000	155	ENSGALG00000012874		1	55345000	55365000	20	ENSGALG00000012757		1	171745000	171760000	15	ENSGALG00000028083
1	57235000	57000000	235	ENSGALG00000012865		1	55380000	55280000	100	ENSGALG00000012755		1	171750000	171810000	60	ENSGALG00000017031
1	57300000	57035000	265	ENSGALG00000028444		1	55400000	55280000	120	ENSGALG00000012755		1	171765000	171795000	30	ENSGALG00000017029
1	57340000	57435000	95	ENSGALG00000012890		1	55680000	55520000	160	ENSGALG00000012763		1	171780000	171795000	15	ENSGALG00000017029
1	57350000	56915000	435	ENSGALG00000032595		1	55680000	55665000	15	ENSGALG00000012783		1	171790000	171735000	55	ENSGALG00000017025
1	57350000	56915000	435	ENSGALG00000051868		1	55695000	55725000	30	ENSGALG00000054799		1	171790000	171735000	55	ENSGALG00000017026
1	57405000	57350000	55	ENSGALG00000012877		1	55705000	55590000	115	ENSGALG00000012769		1	171805000	171735000	70	ENSGALG00000017025
1	57480000	57350000	130	ENSGALG00000012877		1	55710000	55560000	150	ENSGALG00000012766		1	171805000	171735000	70	ENSGALG00000017026
1	57540000	57335000	205	ENSGALG00000012876		1	55710000	55665000	45	ENSGALG00000012783		1	171805000	171760000	45	ENSGALG00000028083
1	57765000	57805000	40	ENSGALG00000012894		1	55710000	55725000	15	ENSGALG00000054799		1	171840000	171810000	30	ENSGALG00000017031
1	57920000	57955000	35	ENSGALG00000051894		1	55750000	56015000	265	ENSGALG00000012792		1	171905000	172565000	660	ENSGALG00000017038
1	58205000	58325000	120	ENSGALG00000028459		1	55825000	56015000	190	ENSGALG00000012792		1	171905000	172565000	660	ENSGALG00000051672
1	58230000	58205000	25	ENSGALG00000041619		1	55845000	56015000	170	ENSGALG00000012792		1	171945000	172565000	620	ENSGALG00000017038
1	58255000	58365000	110	ENSGALG00000012908		1	55865000	55985000	120	ENSGALG00000012791		1	171945000	172565000	620	ENSGALG00000051672
1	58280000	58205000	75	ENSGALG00000041619		1	55915000	56015000	100	ENSGALG00000012792		1	172090000	171900000	190	ENSGALG00000017034
1	58285000	58205000	80	ENSGALG00000041619		1	55930000	56015000	85	ENSGALG00000012792		1	172145000	171900000	245	ENSGALG00000017034
1	58290000	58205000	85	ENSGALG00000041619		1	55995000	56015000	20	ENSGALG00000012792		1	172180000	171900000	280	ENSGALG00000017034
1	58310000	58205000	105	ENSGALG00000041619		1	56155000	56325000	170	ENSGALG00000040666		1	172215000	171875000	340	ENSGALG00000054550
1	58325000	58205000	120	ENSGALG00000041619		1	56215000	56170000	45	ENSGALG00000012796		1	172220000	171875000	345	ENSGALG00000054550
1	58330000	58365000	35	ENSGALG00000012908		1	56225000	56170000	55	ENSGALG00000012796		1	172225000	171900000	325	ENSGALG00000017034
1	58370000	58820000	450	ENSGALG00000012913		1	56230000	56170000	60	ENSGALG00000012796		1	172230000	171845000	385	ENSGALG00000017032
1	58480000	58640000	160	ENSGALG00000012911		1	56240000	56170000	70	ENSGALG00000012796		1	172230000	171845000	385	ENSGALG00000017033
1	58575000	58640000	65	ENSGALG00000012911		1	56245000	56170000	75	ENSGALG00000012796		1	172235000	171900000	335	ENSGALG00000017034
1	58685000	58640000	45	ENSGALG00000012911		1	56255000	56170000	85	ENSGALG00000012796		1	172240000	171900000	340	ENSGALG00000017034
1	58720000	58640000	80	ENSGALG00000012911		1	56260000	56170000	90	ENSGALG00000012796		1	172280000	172640000	360	ENSGALG00000017040
1	58815000	58900000	85	ENSGALG00000012919		1	56285000	56170000	115	ENSGALG00000012796		1	172415000	172265000	150	ENSGALG00000017035
1	58850000	59070000	220	ENSGALG00000012932		1	56395000	56435000	40	ENSGALG00000012823		1	172515000	172290000	225	ENSGALG00000017036
1	58855000	58820000	35	ENSGALG00000012913		1	56455000	56435000	20	ENSGALG00000012823		1	172550000	172290000	260	ENSGALG00000017036
1	58865000	58820000	45	ENSGALG00000012913		1	56480000	56435000	45	ENSGALG00000012823		1	172555000	172290000	265	ENSGALG00000017036
1	58870000	58820000	50	ENSGALG00000012913		1	56495000	56435000	60	ENSGALG00000012823		1	172615000	172640000	25	ENSGALG00000017040
1	58885000	58820000	65	ENSGALG00000012913		1	56500000	56355000	145	ENSGALG00000012812		1	172630000	172590000	40	ENSGALG00000017039
1	58925000	58900000	25	ENSGALG00000012919		1	56500000	56435000	65	ENSGALG00000012823		1	172735000	172565000	170	ENSGALG00000017038
1	58930000	58950000	20	ENSGALG00000012929		1	56505000	56435000	70	ENSGALG00000012823		1	172735000	172565000	170	ENSGALG00000051672
1	58940000	58820000	120	ENSGALG00000012913		1	56520000	56355000	165	ENSGALG00000012812		1	173140000	173125000	15	ENSGALG00000017044
1	58990000	58900000	90	ENSGALG00000012919		1	56520000	56435000	85	ENSGALG00000012823		1	173220000	173370000	150	ENSGALG00000017046
1	59050000	59070000	20	ENSGALG00000012932		1	56525000	56355000	170	ENSGALG00000012812		1	173230000	172905000	325	ENSGALG00000017042
1	59115000	59315000	200	ENSGALG00000045168		1	56525000	56435000	90	ENSGALG00000012823		1	173230000	173370000	140	ENSGALG00000017046
1	59120000	59070000	50	ENSGALG00000012932		1	56530000	56355000	175	ENSGALG00000012812		1	173245000	173370000	125	ENSGALG00000017046
1	59120000	59410000	290	ENSGALG00000027056		1	56535000	56355000	180	ENSGALG00000012812		1	173475000	173370000	105	ENSGALG00000017046
1	59130000	58900000	230	ENSGALG00000012919		1	56745000	56730000	15	ENSGALG00000035108		1	173490000	173370000	120	ENSGALG00000017046
1	59135000	59265000	130	ENSGALG00000012934		1	56750000	56730000	20	ENSGALG00000035108		1	173500000	173370000	130	ENSGALG00000017046
1	59135000	59410000	275	ENSGALG00000027056		1	56755000	56730000	25	ENSGALG00000035108		1	173505000	173370000	135	ENSGALG00000017046
1	59150000	59410000	260	ENSGALG00000027056		1	56820000	56870000	50	ENSGALG00000012857		1	173520000	173370000	150	ENSGALG00000017046
1	59210000	59255000	45	ENSGALG00000051944		1	56820000	56890000	70	ENSGALG00000012863		1	173615000	173370000	245	ENSGALG00000017046
1	59250000	59265000	15	ENSGALG00000012934		1	56830000	56915000	85	ENSGALG00000032595		1	173625000	173370000	255	ENSGALG00000017046
1	59255000	59315000	60	ENSGALG00000045168		1	56830000	56915000	85	ENSGALG00000051868		1	173630000	173370000	260	ENSGALG00000017046
1	59270000	59255000	15	ENSGALG00000051944		1	56840000	56890000	50	ENSGALG00000012863		1	173635000	173370000	265	ENSGALG00000017046
1	59315000	59255000	60	ENSGALG00000051944		1	56885000	56800000	85	ENSGALG00000012852		1	173640000	173370000	270	ENSGALG00000017046
1	59335000	59315000	20	ENSGALG00000045168		1	56885000	56870000	15	ENSGALG00000012857		1	173645000	173370000	275	ENSGALG00000017046
1	59345000	59610000	265	ENSGALG00000012953		1	56885000	56805000	80	ENSGALG00000037671		1	173690000	173370000	320	ENSGALG00000017046
1	59350000	59375000	25	ENSGALG00000012938		1	56895000	56800000	95	ENSGALG00000012852		1	173940000	173795000	145	ENSGALG00000019087
1	59350000	59540000	190	ENSGALG00000012946		1	56895000	56915000	20	ENSGALG00000032595		1	174040000	174080000	40	ENSGALG00000041263
1	59355000	59375000	20	ENSGALG00000012938		1	56895000	56915000	20	ENSGALG00000051868		1	174170000	174015000	155	ENSGALG00000054231
1	59360000	59375000	15	ENSGALG00000012938		1	56900000	56805000	95	ENSGALG00000037671		1	174810000	174845000	35	ENSGALG00000017062
1	59395000	59315000	80	ENSGALG00000045168		1	56905000	56800000	105	ENSGALG00000012852		1	174875000	174845000	30	ENSGALG00000017062
1	59405000	59420000	15	ENSGALG00000012944		1	56905000	56890000	15	ENSGALG00000012863		1	174890000	174845000	45	ENSGALG00000017062
1	59425000	59410000	15	ENSGALG00000027056		1	56905000	56805000	100	ENSGALG00000037671		1	175175000	174845000	330	ENSGALG00000017062
1	59445000	59410000	35	ENSGALG00000027056		1	56910000	56800000	110	ENSGALG00000012852		1	175210000	175235000	25	ENSGALG00000017064
1	59455000	59410000	45	ENSGALG00000027056		1	56930000	57000000	70	ENSGALG00000012865		1	175365000	175445000	80	ENSGALG00000042339
1	59460000	59420000	40	ENSGALG00000012944		1	56950000	57000000	50	ENSGALG00000012865		1	175415000	175445000	30	ENSGALG00000042339
1	59460000	59410000	50	ENSGALG00000027056		1	57030000	57255000	225	ENSGALG00000012870		1	175455000	175545000	90	ENSGALG00000017065
1	59465000	59420000	45	ENSGALG00000012944		1	57065000	57255000	190	ENSGALG00000012870		1	175515000	175630000	115	ENSGALG00000017068
1	59470000	59420000	50	ENSGALG00000012944		1	57170000	57015000	155	ENSGALG00000028879		1	175530000	175545000	15	ENSGALG00000017065
1	59470000	59410000	60	ENSGALG00000027056		1	57200000	57255000	55	ENSGALG00000012870		1	175675000	175630000	45	ENSGALG00000017068
1	59475000	59410000	65	ENSGALG00000027056		1	57225000	57035000	190	ENSGALG00000028444		1	175730000	175445000	285	ENSGALG00000042339
1	59490000	59420000	70	ENSGALG00000012944		1	57300000	57000000	300	ENSGALG00000012865		1	175835000	176105000	270	ENSGALG00000017075
1	59490000	59410000	80	ENSGALG00000027056		1	57305000	57015000	290	ENSGALG00000028879		1	175855000	175875000	20	ENSGALG00000051184
1	59500000	59420000	80	ENSGALG00000012944		1	57395000	57350000	45	ENSGALG00000012877		1	175900000	175840000	60	ENSGALG00000017071
1	59505000	59315000	190	ENSGALG00000045168		1	57405000	57350000	55	ENSGALG00000012877		1	175905000	175935000	30	ENSGALG00000017073
1	59510000	59410000	100	ENSGALG00000027056		1	57410000	57350000	60	ENSGALG00000012877		1	175905000	175935000	30	ENSGALG00000034265
1	59530000	59410000	120	ENSGALG00000027056		1	57415000	57350000	65	ENSGALG00000012877		1	176065000	175885000	180	ENSGALG00000017072
1	59545000	59575000	30	ENSGALG00000012947		1	57420000	57350000	70	ENSGALG00000012877		1	176090000	175935000	155	ENSGALG00000017073
1	59545000	59410000	135	ENSGALG00000027056		1	57500000	57435000	65	ENSGALG00000012890		1	176090000	175935000	155	ENSGALG00000034265
1	59565000	59610000	45	ENSGALG00000012953		1	57515000	57350000	165	ENSGALG00000012877		1	176110000	175840000	270	ENSGALG00000017071
1	59565000	59980000	415	ENSGALG00000012974		1	57515000	57435000	80	ENSGALG00000012890		1	176140000	175830000	310	ENSGALG00000017070
1	59605000	59420000	185	ENSGALG00000012944		1	57520000	57435000	85	ENSGALG00000012890		1	176145000	175875000	270	ENSGALG00000051184
1	59615000	59575000	40	ENSGALG00000012947		1	57525000	57335000	190	ENSGALG00000012876		1	176290000	176310000	20	ENSGALG00000017076
1	59620000	59575000	45	ENSGALG00000012947		1	57525000	57435000	90	ENSGALG00000012890		1	176570000	176445000	125	ENSGALG00000017079
1	59640000	59915000	275	ENSGALG00000053507		1	57540000	57350000	190	ENSGALG00000012877		1	176635000	176580000	55	ENSGALG00000017083
1	59640000	59915000	275	ENSGALG00000053509		1	57710000	57805000	95	ENSGALG00000012894		1	176700000	176665000	35	ENSGALG00000017084
1	59685000	59610000	75	ENSGALG00000012953		1	57715000	57805000	90	ENSGALG00000012894		1	176715000	176665000	50	ENSGALG00000017084
1	59715000	59700000	15	ENSGALG00000012956		1	57725000	57805000	80	ENSGALG00000012894		1	176725000	176665000	60	ENSGALG00000017084
1	59745000	59700000	45	ENSGALG00000012956		1	57825000	57665000	160	ENSGALG00000040493		1	176730000	176665000	65	ENSGALG00000017084
1	59750000	59700000	50	ENSGALG00000012956		1	57990000	57955000	35	ENSGALG00000051894		1	176810000	177130000	320	ENSGALG00000017090
1	59755000	59700000	55	ENSGALG00000012956		1	58185000	58325000	140	ENSGALG00000028459		1	176895000	176880000	15	ENSGALG00000051492
1	59775000	59700000	75	ENSGALG00000012956		1	58285000	58205000	80	ENSGALG00000041619		1	177025000	176825000	200	ENSGALG00000042570
1	59780000	59700000	80	ENSGALG00000012956		1	58290000	58205000	85	ENSGALG00000041619		1	177115000	177335000	220	ENSGALG00000017092
1	59785000	59700000	85	ENSGALG00000012956		1	58295000	58205000	90	ENSGALG00000041619		1	177115000	177440000	325	ENSGALG00000029779
1	59795000	59700000	95	ENSGALG00000012956		1	58310000	58205000	105	ENSGALG00000041619		1	177125000	177365000	240	ENSGALG00000035726
1	59815000	59700000	115	ENSGALG00000012956		1	58320000	58205000	115	ENSGALG00000041619		1	177145000	177165000	20	ENSGALG00000017091
1	59830000	59700000	130	ENSGALG00000012956		1	58335000	58365000	30	ENSGALG00000012908		1	177175000	177365000	190	ENSGALG00000035726
1	59835000	59700000	135	ENSGALG00000012956		1	58350000	58365000	15	ENSGALG00000012908		1	177315000	177130000	185	ENSGALG00000017090
1	59840000	59610000	230	ENSGALG00000012953		1	58350000	58325000	25	ENSGALG00000028459		1	177335000	177365000	30	ENSGALG00000035726
1	59850000	59575000	275	ENSGALG00000012947		1	58380000	58365000	15	ENSGALG00000012908		1	177350000	177130000	220	ENSGALG00000017090
1	59875000	60290000	415	ENSGALG00000012988		1	58420000	58640000	220	ENSGALG00000012911		1	177365000	177335000	30	ENSGALG00000017092
1	59885000	59700000	185	ENSGALG00000012956		1	58435000	58640000	205	ENSGALG00000012911		1	177380000	177365000	15	ENSGALG00000035726
1	59895000	59575000	320	ENSGALG00000012947		1	58490000	58640000	150	ENSGALG00000012911		1	177415000	177595000	180	ENSGALG00000017098
1	59910000	60215000	305	ENSGALG00000012985		1	58590000	58640000	50	ENSGALG00000012911		1	177415000	177440000	25	ENSGALG00000029779
1	59920000	60180000	260	ENSGALG00000019290		1	58675000	58640000	35	ENSGALG00000012911		1	177440000	177415000	25	ENSGALG00000038454
1	60000000	60275000	275	ENSGALG00000012986		1	58765000	58405000	360	ENSGALG00000036355		1	177480000	177585000	105	ENSGALG00000017097
1	60000000	60275000	275	ENSGALG00000012987		1	58770000	58405000	365	ENSGALG00000036355		1	177500000	177595000	95	ENSGALG00000017098
1	60010000	60130000	120	ENSGALG00000019291		1	58775000	58405000	370	ENSGALG00000036355		1	177515000	177595000	80	ENSGALG00000017098
1	60050000	59995000	55	ENSGALG00000012975		1	58780000	58405000	375	ENSGALG00000036355		1	177530000	177500000	30	ENSGALG00000039958
1	60090000	59995000	95	ENSGALG00000012975		1	58790000	58405000	385	ENSGALG00000036355		1	177550000	177500000	50	ENSGALG00000039958
1	60100000	59980000	120	ENSGALG00000012974		1	58805000	58405000	400	ENSGALG00000036355		1	177565000	177500000	65	ENSGALG00000039958
1	60140000	59995000	145	ENSGALG00000012975		1	58865000	58820000	45	ENSGALG00000012913		1	177590000	177415000	175	ENSGALG00000038454
1	60145000	59980000	165	ENSGALG00000012974		1	58870000	58820000	50	ENSGALG00000012913		1	177590000	177500000	90	ENSGALG00000039958
1	60165000	59995000	170	ENSGALG00000012975		1	58920000	58950000	30	ENSGALG00000012929		1	177595000	177415000	180	ENSGALG00000038454
1	60175000	59915000	260	ENSGALG00000053507		1	58925000	58950000	25	ENSGALG00000012929		1	177595000	177500000	95	ENSGALG00000039958
1	60175000	59915000	260	ENSGALG00000053509		1	58930000	58950000	20	ENSGALG00000012929		1	177625000	177415000	210	ENSGALG00000038454
1	60235000	59915000	320	ENSGALG00000053507		1	58935000	58950000	15	ENSGALG00000012929		1	177655000	177670000	15	ENSGALG00000034708
1	60235000	59915000	320	ENSGALG00000053509		1	59095000	59070000	25	ENSGALG00000012932		1	177675000	177440000	235	ENSGALG00000029779
1	60245000	59980000	265	ENSGALG00000012974		1	59135000	59265000	130	ENSGALG00000012934		1	177700000	177660000	40	ENSGALG00000027035
1	60250000	60180000	70	ENSGALG00000019290		1	59150000	59375000	225	ENSGALG00000012938		1	177710000	177520000	190	ENSGALG00000017096
1	60325000	60290000	35	ENSGALG00000012988		1	59155000	59410000	255	ENSGALG00000027056		1	177740000	177415000	325	ENSGALG00000038454
1	60330000	60290000	40	ENSGALG00000012988		1	59235000	59265000	30	ENSGALG00000012934		1	177745000	177645000	100	ENSGALG00000017099
1	60430000	60290000	140	ENSGALG00000012988		1	59280000	59265000	15	ENSGALG00000012934		1	177750000	177585000	165	ENSGALG00000017097
1	60435000	60405000	30	ENSGALG00000012989		1	59340000	59375000	35	ENSGALG00000012938		1	177775000	178025000	250	ENSGALG00000017104
1	60530000	60975000	445	ENSGALG00000013008		1	59340000	59315000	25	ENSGALG00000045168		1	177775000	178025000	250	ENSGALG00000017105
1	60555000	60850000	295	ENSGALG00000012998		1	59345000	59420000	75	ENSGALG00000012944		1	177810000	178050000	240	ENSGALG00000017106
1	60565000	60850000	285	ENSGALG00000012998		1	59355000	59375000	20	ENSGALG00000012938		1	177820000	178050000	230	ENSGALG00000017106
1	60575000	60850000	275	ENSGALG00000012998		1	59360000	59375000	15	ENSGALG00000012938		1	177825000	177440000	385	ENSGALG00000029779
1	60600000	60885000	285	ENSGALG00000032159		1	59400000	59540000	140	ENSGALG00000012946		1	177830000	178025000	195	ENSGALG00000017104
1	60605000	60850000	245	ENSGALG00000012998		1	59405000	59540000	135	ENSGALG00000012946		1	177830000	178025000	195	ENSGALG00000017105
1	60615000	60850000	235	ENSGALG00000012998		1	59470000	59420000	50	ENSGALG00000012944		1	177850000	177895000	45	ENSGALG00000017103
1	60630000	60975000	345	ENSGALG00000013008		1	59475000	59420000	55	ENSGALG00000012944		1	177855000	177895000	40	ENSGALG00000017103
1	60635000	60555000	80	ENSGALG00000012994		1	59475000	59410000	65	ENSGALG00000027056		1	177875000	178025000	150	ENSGALG00000017104
1	60640000	60850000	210	ENSGALG00000012998		1	59480000	59410000	70	ENSGALG00000027056		1	177875000	178025000	150	ENSGALG00000017105
1	60650000	60850000	200	ENSGALG00000012998		1	59485000	59410000	75	ENSGALG00000027056		1	177930000	178050000	120	ENSGALG00000017106
1	60650000	60885000	235	ENSGALG00000032159		1	59490000	59410000	80	ENSGALG00000027056		1	177970000	177815000	155	ENSGALG00000017102
1	60660000	60850000	190	ENSGALG00000012998		1	59495000	58900000	595	ENSGALG00000012919		1	177980000	177895000	85	ENSGALG00000017103
1	60670000	60850000	180	ENSGALG00000012998		1	59500000	59410000	90	ENSGALG00000027056		1	178100000	178375000	275	ENSGALG00000043035
1	60675000	60850000	175	ENSGALG00000012998		1	59505000	59420000	85	ENSGALG00000012944		1	178140000	178510000	370	ENSGALG00000019077
1	60685000	60850000	165	ENSGALG00000012998		1	59510000	59420000	90	ENSGALG00000012944		1	178140000	178375000	235	ENSGALG00000043035
1	60700000	60850000	150	ENSGALG00000012998		1	59510000	59410000	100	ENSGALG00000027056		1	178315000	178375000	60	ENSGALG00000043035
1	60720000	60850000	130	ENSGALG00000012998		1	59510000	59315000	195	ENSGALG00000045168		1	178385000	178470000	85	ENSGALG00000027868
1	60835000	60850000	15	ENSGALG00000012998		1	59515000	59420000	95	ENSGALG00000012944		1	178455000	178470000	15	ENSGALG00000027868
1	60870000	60545000	325	ENSGALG00000039171		1	59515000	59410000	105	ENSGALG00000027056		1	178500000	178470000	30	ENSGALG00000027868
1	60880000	61130000	250	ENSGALG00000013022		1	59525000	59410000	115	ENSGALG00000027056		1	178580000	178510000	70	ENSGALG00000019077
1	60895000	60975000	80	ENSGALG00000013008		1	59530000	59410000	120	ENSGALG00000027056		1	178590000	178510000	80	ENSGALG00000019077
1	60900000	60975000	75	ENSGALG00000013008		1	59590000	59610000	20	ENSGALG00000012953		1	178670000	178510000	160	ENSGALG00000019077
1	60940000	61000000	60	ENSGALG00000026214		1	59595000	59610000	15	ENSGALG00000012953		1	178745000	178880000	135	ENSGALG00000017119
1	60960000	60545000	415	ENSGALG00000039171		1	59605000	59575000	30	ENSGALG00000012947		1	178750000	178880000	130	ENSGALG00000017119
1	60965000	60885000	80	ENSGALG00000032159		1	59625000	59610000	15	ENSGALG00000012953		1	178830000	178930000	100	ENSGALG00000017120
1	60965000	60925000	40	ENSGALG00000035533		1	59770000	59700000	70	ENSGALG00000012956		1	178835000	178880000	45	ENSGALG00000017119
1	60970000	60885000	85	ENSGALG00000032159		1	59785000	59700000	85	ENSGALG00000012956		1	178940000	178730000	210	ENSGALG00000017117
1	60970000	60925000	45	ENSGALG00000035533		1	59790000	59700000	90	ENSGALG00000012956		1	179120000	179100000	20	ENSGALG00000017122
1	60970000	61035000	65	ENSGALG00000036964		1	59830000	59700000	130	ENSGALG00000012956		1	179170000	179100000	70	ENSGALG00000017122
1	60980000	60555000	425	ENSGALG00000012994		1	59835000	59700000	135	ENSGALG00000012956		1	179230000	179735000	505	ENSGALG00000017125
1	60990000	61035000	45	ENSGALG00000036964		1	59845000	59610000	235	ENSGALG00000012953		1	179245000	179735000	490	ENSGALG00000017125
1	60995000	61035000	40	ENSGALG00000036964		1	59845000	59700000	145	ENSGALG00000012956		1	179245000	179880000	635	ENSGALG00000017126
1	61000000	61035000	35	ENSGALG00000036964		1	59850000	59700000	150	ENSGALG00000012956		1	179250000	179715000	465	ENSGALG00000025748
1	61010000	60975000	35	ENSGALG00000013008		1	59855000	59700000	155	ENSGALG00000012956		1	179295000	179735000	440	ENSGALG00000017125
1	61015000	61000000	15	ENSGALG00000026214		1	59890000	59700000	190	ENSGALG00000012956		1	179350000	179735000	385	ENSGALG00000017125
1	61035000	61000000	35	ENSGALG00000026214		1	59915000	60180000	265	ENSGALG00000019290		1	179415000	179735000	320	ENSGALG00000017125
1	61040000	61000000	40	ENSGALG00000026214		1	59920000	60180000	260	ENSGALG00000019290		1	179435000	179715000	280	ENSGALG00000025748
1	61055000	61070000	15	ENSGALG00000013007		1	59925000	60180000	255	ENSGALG00000019290		1	179440000	179735000	295	ENSGALG00000017125
1	61090000	61035000	55	ENSGALG00000036964		1	59940000	60180000	240	ENSGALG00000019290		1	179485000	179735000	250	ENSGALG00000017125
1	61390000	61130000	260	ENSGALG00000013022		1	59960000	60180000	220	ENSGALG00000019290		1	179490000	179715000	225	ENSGALG00000025748
1	61415000	61145000	270	ENSGALG00000050288		1	59975000	60180000	205	ENSGALG00000019290		1	179530000	179735000	205	ENSGALG00000017125
1	61480000	61145000	335	ENSGALG00000050288		1	59980000	60180000	200	ENSGALG00000019290		1	179530000	179715000	185	ENSGALG00000025748
1	61535000	61130000	405	ENSGALG00000013022		1	59985000	60180000	195	ENSGALG00000019290		1	179555000	179715000	160	ENSGALG00000025748
1	61600000	61130000	470	ENSGALG00000013022		1	60010000	60180000	170	ENSGALG00000019290		1	179610000	179715000	105	ENSGALG00000025748
1	61620000	61650000	30	ENSGALG00000013026		1	60065000	60180000	115	ENSGALG00000019290		1	179875000	179930000	55	ENSGALG00000017128
1	61625000	61605000	20	ENSGALG00000033887		1	60065000	60130000	65	ENSGALG00000019291		1	179875000	179930000	55	ENSGALG00000039783
1	61635000	61650000	15	ENSGALG00000013026		1	60085000	59980000	105	ENSGALG00000012974		1	179890000	179930000	40	ENSGALG00000017128
1	61635000	61605000	30	ENSGALG00000033887		1	60090000	59995000	95	ENSGALG00000012975		1	179890000	179930000	40	ENSGALG00000039783
1	61645000	61800000	155	ENSGALG00000013036		1	60095000	60130000	35	ENSGALG00000019291		1	179905000	179880000	25	ENSGALG00000017126
1	61655000	61680000	25	ENSGALG00000013034		1	60105000	59980000	125	ENSGALG00000012974		1	179910000	180040000	130	ENSGALG00000017132
1	61660000	61795000	135	ENSGALG00000013037		1	60145000	60130000	15	ENSGALG00000019291		1	179930000	180040000	110	ENSGALG00000017132
1	61665000	61680000	15	ENSGALG00000013034		1	60145000	59915000	230	ENSGALG00000053507		1	179945000	179930000	15	ENSGALG00000017128
1	61665000	61860000	195	ENSGALG00000013039		1	60145000	59915000	230	ENSGALG00000053509		1	179945000	180040000	95	ENSGALG00000017132
1	61675000	61860000	185	ENSGALG00000013039		1	60160000	59995000	165	ENSGALG00000012975		1	179945000	179930000	15	ENSGALG00000039783
1	61695000	61680000	15	ENSGALG00000013034		1	60170000	60130000	40	ENSGALG00000019291		1	179960000	179715000	245	ENSGALG00000025748
1	61750000	61650000	100	ENSGALG00000013026		1	60180000	59980000	200	ENSGALG00000012974		1	179960000	179975000	15	ENSGALG00000053657
1	61750000	61670000	80	ENSGALG00000013031		1	60180000	59915000	265	ENSGALG00000053507		1	179985000	179880000	105	ENSGALG00000017126
1	61755000	61650000	105	ENSGALG00000013026		1	60180000	59915000	265	ENSGALG00000053509		1	179985000	180040000	55	ENSGALG00000017132
1	61760000	61650000	110	ENSGALG00000013026		1	60185000	59980000	205	ENSGALG00000012974		1	179990000	179930000	60	ENSGALG00000017128
1	61760000	61670000	90	ENSGALG00000013031		1	60195000	59915000	280	ENSGALG00000053507		1	179990000	179930000	60	ENSGALG00000039783
1	61765000	61650000	115	ENSGALG00000013026		1	60195000	59915000	280	ENSGALG00000053509		1	180000000	179975000	25	ENSGALG00000053657
1	61775000	61650000	125	ENSGALG00000013026		1	60210000	59980000	230	ENSGALG00000012974		1	180020000	179930000	90	ENSGALG00000017128
1	61780000	61670000	110	ENSGALG00000013031		1	60220000	59915000	305	ENSGALG00000053507		1	180020000	179930000	90	ENSGALG00000039783
1	61845000	62040000	195	ENSGALG00000019286		1	60220000	59915000	305	ENSGALG00000053509		1	180030000	179930000	100	ENSGALG00000017128
1	61850000	62040000	190	ENSGALG00000019286		1	60225000	59915000	310	ENSGALG00000053507		1	180030000	179930000	100	ENSGALG00000039783
1	61895000	62045000	150	ENSGALG00000013045		1	60225000	59915000	310	ENSGALG00000053509		1	180030000	179975000	55	ENSGALG00000053657
1	61895000	62040000	145	ENSGALG00000019286		1	60235000	59915000	320	ENSGALG00000053507		1	180040000	179930000	110	ENSGALG00000017128
1	61900000	62040000	140	ENSGALG00000019286		1	60235000	59915000	320	ENSGALG00000053509		1	180040000	179930000	110	ENSGALG00000039783
1	61905000	62040000	135	ENSGALG00000019286		1	60240000	59980000	260	ENSGALG00000012974		1	180045000	179930000	115	ENSGALG00000017128
1	61910000	62045000	135	ENSGALG00000013045		1	60260000	59915000	345	ENSGALG00000053507		1	180045000	179930000	115	ENSGALG00000039783
1	61910000	62040000	130	ENSGALG00000019286		1	60260000	59915000	345	ENSGALG00000053509		1	180050000	179880000	170	ENSGALG00000017126
1	61915000	62055000	140	ENSGALG00000013056		1	60405000	60425000	20	ENSGALG00000012992		1	180050000	179930000	120	ENSGALG00000017128
1	61915000	62040000	125	ENSGALG00000019286		1	60425000	60405000	20	ENSGALG00000012989		1	180050000	179930000	120	ENSGALG00000039783
1	61920000	62045000	125	ENSGALG00000013045		1	60470000	60425000	45	ENSGALG00000012992		1	180115000	180180000	65	ENSGALG00000017134
1	61940000	62040000	100	ENSGALG00000019286		1	60595000	60545000	50	ENSGALG00000039171		1	180125000	180180000	55	ENSGALG00000017134
1	61995000	61965000	30	ENSGALG00000013042		1	60600000	60555000	45	ENSGALG00000012994		1	180195000	180310000	115	ENSGALG00000017137
1	62000000	61860000	140	ENSGALG00000013039		1	60615000	60850000	235	ENSGALG00000012998		1	180205000	180295000	90	ENSGALG00000048789
1	62005000	61860000	145	ENSGALG00000013039		1	60615000	60545000	70	ENSGALG00000039171		1	180260000	180295000	35	ENSGALG00000048789
1	62020000	61965000	55	ENSGALG00000013042		1	60620000	60545000	75	ENSGALG00000039171		1	180300000	180445000	145	ENSGALG00000043421
1	62030000	61965000	65	ENSGALG00000013042		1	60625000	60545000	80	ENSGALG00000039171		1	180325000	180185000	140	ENSGALG00000017135
1	62040000	62140000	100	ENSGALG00000054210		1	60630000	60885000	255	ENSGALG00000032159		1	180350000	180310000	40	ENSGALG00000017137
1	62070000	62150000	80	ENSGALG00000049903		1	60635000	60850000	215	ENSGALG00000012998		1	180360000	180265000	95	ENSGALG00000017136
1	62075000	62125000	50	ENSGALG00000019284		1	60640000	60850000	210	ENSGALG00000012998		1	180370000	180295000	75	ENSGALG00000048789
1	62080000	61860000	220	ENSGALG00000013039		1	60660000	60850000	190	ENSGALG00000012998		1	180375000	180310000	65	ENSGALG00000017137
1	62085000	62040000	45	ENSGALG00000019286		1	60665000	60850000	185	ENSGALG00000012998		1	180410000	180185000	225	ENSGALG00000017135
1	62085000	62140000	55	ENSGALG00000054210		1	60670000	60885000	215	ENSGALG00000032159		1	180525000	180570000	45	ENSGALG00000017145
1	62090000	62115000	25	ENSGALG00000045122		1	60680000	60850000	170	ENSGALG00000012998		1	180560000	180850000	290	ENSGALG00000055067
1	62095000	62125000	30	ENSGALG00000019284		1	60680000	60885000	205	ENSGALG00000032159		1	180565000	180610000	45	ENSGALG00000034473
1	62100000	62125000	25	ENSGALG00000019284		1	60690000	60885000	195	ENSGALG00000032159		1	180590000	180570000	20	ENSGALG00000017145
1	62105000	62125000	20	ENSGALG00000019284		1	60695000	60850000	155	ENSGALG00000012998		1	180665000	180650000	15	ENSGALG00000045414
1	62110000	62125000	15	ENSGALG00000019284		1	60700000	60850000	150	ENSGALG00000012998		1	180795000	180915000	120	ENSGALG00000026507
1	62115000	62090000	25	ENSGALG00000050257		1	60710000	60850000	140	ENSGALG00000012998		1	180950000	180935000	15	ENSGALG00000017153
1	62120000	62090000	30	ENSGALG00000050257		1	60735000	60850000	115	ENSGALG00000012998		1	180990000	180935000	55	ENSGALG00000017153
1	62120000	62140000	20	ENSGALG00000054210		1	60760000	60850000	90	ENSGALG00000012998		1	180990000	181005000	15	ENSGALG00000017154
1	62130000	62090000	40	ENSGALG00000050257		1	60945000	60925000	20	ENSGALG00000035533		1	181010000	180935000	75	ENSGALG00000017153
1	62135000	62155000	20	ENSGALG00000003466		1	60950000	60885000	65	ENSGALG00000032159		1	181020000	180915000	105	ENSGALG00000026507
1	62135000	62150000	15	ENSGALG00000049903		1	60950000	60925000	25	ENSGALG00000035533		1	181050000	180935000	115	ENSGALG00000017153
1	62140000	62040000	100	ENSGALG00000019286		1	60960000	60850000	110	ENSGALG00000012998		1	181125000	181005000	120	ENSGALG00000017154
1	62150000	62135000	15	ENSGALG00000053854		1	60990000	61035000	45	ENSGALG00000036964		1	181570000	181650000	80	ENSGALG00000017159
1	62155000	62135000	20	ENSGALG00000053854		1	61015000	60975000	40	ENSGALG00000013008		1	181580000	181685000	105	ENSGALG00000017163
1	62160000	62435000	275	ENSGALG00000051034		1	61020000	60975000	45	ENSGALG00000013008		1	181635000	181650000	15	ENSGALG00000017159
1	62165000	62465000	300	ENSGALG00000013072		1	61020000	61000000	20	ENSGALG00000026214		1	181670000	181650000	20	ENSGALG00000017159
1	62170000	62735000	565	ENSGALG00000028186		1	61025000	60975000	50	ENSGALG00000013008		1	181760000	181880000	120	ENSGALG00000017169
1	62180000	62165000	15	ENSGALG00000013069		1	61030000	60975000	55	ENSGALG00000013008		1	181760000	181880000	120	ENSGALG00000017170
1	62190000	62135000	55	ENSGALG00000053854		1	61035000	61070000	35	ENSGALG00000013007		1	181770000	181755000	15	ENSGALG00000017167
1	62380000	62355000	25	ENSGALG00000033471		1	61045000	61070000	25	ENSGALG00000013007		1	181800000	181880000	80	ENSGALG00000017169
1	62390000	62435000	45	ENSGALG00000051034		1	61055000	61070000	15	ENSGALG00000013007		1	181800000	181880000	80	ENSGALG00000017170
1	62405000	62435000	30	ENSGALG00000051034		1	61055000	61035000	20	ENSGALG00000036964		1	181895000	181820000	75	ENSGALG00000017168
1	62440000	62155000	285	ENSGALG00000003466		1	61065000	60975000	90	ENSGALG00000013008		1	181940000	181965000	25	ENSGALG00000017171
1	62440000	62150000	290	ENSGALG00000049903		1	61070000	61035000	35	ENSGALG00000036964		1	182050000	182435000	385	ENSGALG00000027981
1	62450000	62135000	315	ENSGALG00000053854		1	61090000	60975000	115	ENSGALG00000013008		1	182050000	182435000	385	ENSGALG00000028658
1	62460000	62135000	325	ENSGALG00000053854		1	61090000	61035000	55	ENSGALG00000036964		1	182105000	182130000	25	ENSGALG00000017173
1	62465000	62165000	300	ENSGALG00000013069		1	61095000	61035000	60	ENSGALG00000036964		1	182140000	182450000	310	ENSGALG00000017177
1	62535000	62735000	200	ENSGALG00000028186		1	61100000	61035000	65	ENSGALG00000036964		1	182215000	182130000	85	ENSGALG00000017173
1	62550000	62735000	185	ENSGALG00000028186		1	61115000	61130000	15	ENSGALG00000013022		1	182275000	181965000	310	ENSGALG00000017171
1	62560000	62735000	175	ENSGALG00000028186		1	61575000	61605000	30	ENSGALG00000033887		1	182280000	182130000	150	ENSGALG00000017173
1	62570000	62780000	210	ENSGALG00000013085		1	61580000	61605000	25	ENSGALG00000033887		1	182320000	182130000	190	ENSGALG00000017173
1	62575000	62735000	160	ENSGALG00000028186		1	61585000	61605000	20	ENSGALG00000033887		1	182390000	182130000	260	ENSGALG00000017173
1	62590000	62735000	145	ENSGALG00000028186		1	61590000	61605000	15	ENSGALG00000033887		1	182490000	182435000	55	ENSGALG00000027981
1	62595000	62735000	140	ENSGALG00000028186		1	61620000	61605000	15	ENSGALG00000033887		1	182490000	182435000	55	ENSGALG00000028658
1	62600000	62735000	135	ENSGALG00000028186		1	61630000	61800000	170	ENSGALG00000013036		1	182800000	182715000	85	ENSGALG00000038995
1	62605000	62735000	130	ENSGALG00000028186		1	61630000	61605000	25	ENSGALG00000033887		1	182930000	182970000	40	ENSGALG00000048078
1	62610000	62735000	125	ENSGALG00000028186		1	61635000	61795000	160	ENSGALG00000013037		1	183160000	183230000	70	ENSGALG00000017179
1	62615000	62735000	120	ENSGALG00000028186		1	61635000	61605000	30	ENSGALG00000033887		1	183535000	182970000	565	ENSGALG00000048078
1	62620000	62735000	115	ENSGALG00000028186		1	61645000	61795000	150	ENSGALG00000013037		1	183570000	183765000	195	ENSGALG00000019063
1	62625000	62735000	110	ENSGALG00000028186		1	61650000	61795000	145	ENSGALG00000013037		1	183690000	183790000	100	ENSGALG00000019061
1	62635000	62735000	100	ENSGALG00000028186		1	61655000	61680000	25	ENSGALG00000013034		1	183695000	183870000	175	ENSGALG00000017184
1	62640000	62735000	95	ENSGALG00000028186		1	61655000	61795000	140	ENSGALG00000013037		1	183695000	183775000	80	ENSGALG00000026297
1	62670000	62735000	65	ENSGALG00000028186		1	61660000	61680000	20	ENSGALG00000013034		1	183700000	183775000	75	ENSGALG00000026297
1	62740000	63105000	365	ENSGALG00000013095		1	61685000	61800000	115	ENSGALG00000013036		1	183705000	183730000	25	ENSGALG00000017183
1	62800000	63105000	305	ENSGALG00000013095		1	61730000	61650000	80	ENSGALG00000013026		1	183705000	183790000	85	ENSGALG00000019061
1	62900000	63095000	195	ENSGALG00000013092		1	61740000	61650000	90	ENSGALG00000013026		1	183715000	183790000	75	ENSGALG00000019061
1	62915000	63065000	150	ENSGALG00000013091		1	61745000	61670000	75	ENSGALG00000013031		1	183725000	183775000	50	ENSGALG00000026297
1	62925000	63065000	140	ENSGALG00000013091		1	61755000	61650000	105	ENSGALG00000013026		1	183730000	183765000	35	ENSGALG00000019063
1	62935000	63065000	130	ENSGALG00000013091		1	61755000	61680000	75	ENSGALG00000013034		1	183730000	183775000	45	ENSGALG00000026297
1	62940000	63095000	155	ENSGALG00000013092		1	61760000	61650000	110	ENSGALG00000013026		1	183735000	183775000	40	ENSGALG00000026297
1	62945000	63065000	120	ENSGALG00000013091		1	61765000	61680000	85	ENSGALG00000013034		1	183740000	183670000	70	ENSGALG00000017181
1	62955000	63065000	110	ENSGALG00000013091		1	61770000	61650000	120	ENSGALG00000013026		1	183740000	183670000	70	ENSGALG00000041814
1	62965000	63105000	140	ENSGALG00000013095		1	61770000	61680000	90	ENSGALG00000013034		1	183750000	183730000	20	ENSGALG00000017183
1	62980000	63065000	85	ENSGALG00000013091		1	61775000	61650000	125	ENSGALG00000013026		1	183755000	183775000	20	ENSGALG00000026297
1	62985000	63065000	80	ENSGALG00000013091		1	61775000	61680000	95	ENSGALG00000013034		1	183760000	183775000	15	ENSGALG00000026297
1	62985000	63105000	120	ENSGALG00000013095		1	61780000	61650000	130	ENSGALG00000013026		1	183765000	183730000	35	ENSGALG00000017183
1	62995000	63065000	70	ENSGALG00000013091		1	61780000	61670000	110	ENSGALG00000013031		1	183775000	183730000	45	ENSGALG00000017183
1	63000000	63065000	65	ENSGALG00000013091		1	61785000	61650000	135	ENSGALG00000013026		1	183790000	183715000	75	ENSGALG00000037273
1	63030000	63065000	35	ENSGALG00000013091		1	61785000	61680000	105	ENSGALG00000013034		1	183815000	183870000	55	ENSGALG00000017184
1	63170000	63105000	65	ENSGALG00000013095		1	61790000	61680000	110	ENSGALG00000013034		1	183825000	183870000	45	ENSGALG00000017184
1	63185000	63105000	80	ENSGALG00000013095		1	61795000	61650000	145	ENSGALG00000013026		1	183915000	183900000	15	ENSGALG00000017185
1	63190000	63275000	85	ENSGALG00000013098		1	61805000	61650000	155	ENSGALG00000013026		1	183915000	183765000	150	ENSGALG00000019063
1	63195000	63275000	80	ENSGALG00000013098		1	61830000	61650000	180	ENSGALG00000013026		1	183940000	183900000	40	ENSGALG00000017185
1	63315000	63105000	210	ENSGALG00000013095		1	61845000	61795000	50	ENSGALG00000013037		1	183945000	184055000	110	ENSGALG00000038154
1	63350000	63410000	60	ENSGALG00000036358		1	61860000	62150000	290	ENSGALG00000049903		1	184025000	184055000	30	ENSGALG00000038154
1	63665000	63410000	255	ENSGALG00000036358		1	61875000	62045000	170	ENSGALG00000013045		1	184070000	184055000	15	ENSGALG00000038154
1	63960000	63895000	65	ENSGALG00000013112		1	61875000	62040000	165	ENSGALG00000019286		1	184090000	184055000	35	ENSGALG00000038154
1	63980000	64350000	370	ENSGALG00000013134		1	61885000	62040000	155	ENSGALG00000019286		1	184120000	184075000	45	ENSGALG00000017189
1	64010000	64220000	210	ENSGALG00000013123		1	61890000	62045000	155	ENSGALG00000013045		1	184130000	184490000	360	ENSGALG00000017195
1	64010000	64220000	210	ENSGALG00000013125		1	61890000	62040000	150	ENSGALG00000019286		1	184135000	184250000	115	ENSGALG00000047752
1	64190000	64220000	30	ENSGALG00000013123		1	61895000	62045000	150	ENSGALG00000013045		1	184140000	184250000	110	ENSGALG00000047752
1	64190000	64220000	30	ENSGALG00000013125		1	61895000	62055000	160	ENSGALG00000013056		1	184250000	184135000	115	ENSGALG00000017190
1	64235000	64220000	15	ENSGALG00000013123		1	61895000	62040000	145	ENSGALG00000019286		1	184250000	184140000	110	ENSGALG00000017191
1	64235000	64220000	15	ENSGALG00000013125		1	61900000	62045000	145	ENSGALG00000013045		1	184335000	184250000	85	ENSGALG00000047752
1	64315000	63980000	335	ENSGALG00000013117		1	61900000	62055000	155	ENSGALG00000013056		1	184340000	184250000	90	ENSGALG00000047752
1	64350000	63980000	370	ENSGALG00000013117		1	61900000	62065000	165	ENSGALG00000013057		1	184365000	184250000	115	ENSGALG00000047752
1	64375000	63980000	395	ENSGALG00000013117		1	61900000	62040000	140	ENSGALG00000019286		1	184375000	184250000	125	ENSGALG00000047752
1	64385000	63980000	405	ENSGALG00000013117		1	61905000	62045000	140	ENSGALG00000013045		1	184395000	184250000	145	ENSGALG00000047752
1	64395000	63980000	415	ENSGALG00000013117		1	61905000	62065000	160	ENSGALG00000013057		1	184420000	184135000	285	ENSGALG00000017190
1	64500000	64535000	35	ENSGALG00000038026		1	61905000	62040000	135	ENSGALG00000019286		1	184500000	184700000	200	ENSGALG00000017196
1	65220000	65295000	75	ENSGALG00000013173		1	61905000	62115000	210	ENSGALG00000045122		1	184510000	184700000	190	ENSGALG00000017196
1	65370000	65355000	15	ENSGALG00000013177		1	61910000	62045000	135	ENSGALG00000013045		1	184560000	184490000	70	ENSGALG00000017195
1	65395000	65355000	40	ENSGALG00000013177		1	61910000	62115000	205	ENSGALG00000045122		1	184580000	184700000	120	ENSGALG00000017196
1	65400000	65355000	45	ENSGALG00000013177		1	61915000	62040000	125	ENSGALG00000019286		1	184585000	184490000	95	ENSGALG00000017195
1	65415000	65335000	80	ENSGALG00000013174		1	61920000	62045000	125	ENSGALG00000013045		1	184595000	184700000	105	ENSGALG00000017196
1	65415000	65335000	80	ENSGALG00000033855		1	61925000	62045000	120	ENSGALG00000013045		1	184630000	184700000	70	ENSGALG00000017196
1	65750000	65830000	80	ENSGALG00000032768		1	61930000	62040000	110	ENSGALG00000019286		1	184635000	184700000	65	ENSGALG00000017196
1	65845000	65830000	15	ENSGALG00000032768		1	61935000	62045000	110	ENSGALG00000013045		1	184750000	184490000	260	ENSGALG00000017195
1	65880000	65830000	50	ENSGALG00000032768		1	61985000	61965000	20	ENSGALG00000013042		1	184805000	184250000	555	ENSGALG00000047752
1	66455000	66475000	20	ENSGALG00000013205		1	62030000	61860000	170	ENSGALG00000013039		1	184845000	185005000	160	ENSGALG00000050052
1	66555000	66730000	175	ENSGALG00000055024		1	62035000	61965000	70	ENSGALG00000013042		1	184900000	184700000	200	ENSGALG00000017196
1	66570000	66825000	255	ENSGALG00000013226		1	62040000	62115000	75	ENSGALG00000045122		1	186220000	186555000	335	ENSGALG00000017202
1	66575000	66790000	215	ENSGALG00000013218		1	62050000	62125000	75	ENSGALG00000019284		1	186330000	186245000	85	ENSGALG00000017199
1	66580000	66825000	245	ENSGALG00000013226		1	62050000	62090000	40	ENSGALG00000050257		1	186340000	186245000	95	ENSGALG00000017199
1	66585000	66825000	240	ENSGALG00000013226		1	62065000	62125000	60	ENSGALG00000019284		1	186345000	186245000	100	ENSGALG00000017199
1	66585000	66730000	145	ENSGALG00000055024		1	62075000	62115000	40	ENSGALG00000045122		1	186360000	186245000	115	ENSGALG00000017199
1	66590000	66790000	200	ENSGALG00000013218		1	62090000	62115000	25	ENSGALG00000045122		1	186400000	186245000	155	ENSGALG00000017199
1	66595000	66790000	195	ENSGALG00000013218		1	62095000	62115000	20	ENSGALG00000045122		1	186415000	186245000	170	ENSGALG00000017199
1	66595000	66825000	230	ENSGALG00000013226		1	62100000	62115000	15	ENSGALG00000045122		1	186420000	186225000	195	ENSGALG00000013489
1	66605000	66790000	185	ENSGALG00000013218		1	62105000	62045000	60	ENSGALG00000013045		1	186430000	186245000	185	ENSGALG00000017199
1	66675000	66585000	90	ENSGALG00000013211		1	62105000	62065000	40	ENSGALG00000013057		1	186435000	186245000	190	ENSGALG00000017199
1	66680000	66585000	95	ENSGALG00000013211		1	62105000	62090000	15	ENSGALG00000050257		1	186455000	186245000	210	ENSGALG00000017199
1	66690000	66825000	135	ENSGALG00000013226		1	62110000	62150000	40	ENSGALG00000049903		1	186460000	186245000	215	ENSGALG00000017199
1	66730000	66585000	145	ENSGALG00000013211		1	62115000	62040000	75	ENSGALG00000019286		1	186500000	186485000	15	ENSGALG00000017200
1	66750000	66585000	165	ENSGALG00000013211		1	62115000	62090000	25	ENSGALG00000050257		1	186510000	186245000	265	ENSGALG00000017199
1	66785000	66585000	200	ENSGALG00000013211		1	62125000	62065000	60	ENSGALG00000013057		1	186535000	186245000	290	ENSGALG00000017199
1	66795000	66585000	210	ENSGALG00000013211		1	62135000	62155000	20	ENSGALG00000003466		1	186540000	186245000	295	ENSGALG00000017199
1	66810000	66585000	225	ENSGALG00000013211		1	62150000	61860000	290	ENSGALG00000013039		1	186560000	186705000	145	ENSGALG00000017204
1	66825000	66585000	240	ENSGALG00000013211		1	62155000	62135000	20	ENSGALG00000053854		1	186570000	186705000	135	ENSGALG00000017204
1	66825000	66925000	100	ENSGALG00000053183		1	62170000	62435000	265	ENSGALG00000051034		1	186580000	186780000	200	ENSGALG00000017207
1	66865000	66950000	85	ENSGALG00000026373		1	62175000	62465000	290	ENSGALG00000013072		1	186585000	186765000	180	ENSGALG00000017205
1	66870000	66950000	80	ENSGALG00000026373		1	62200000	62435000	235	ENSGALG00000051034		1	186595000	186705000	110	ENSGALG00000017204
1	66885000	66950000	65	ENSGALG00000026373		1	62205000	62355000	150	ENSGALG00000033471		1	186635000	186560000	75	ENSGALG00000017201
1	66890000	66925000	35	ENSGALG00000053183		1	62285000	62355000	70	ENSGALG00000033471		1	186645000	186560000	85	ENSGALG00000017201
1	66925000	66825000	100	ENSGALG00000013226		1	62310000	62355000	45	ENSGALG00000033471		1	186660000	186705000	45	ENSGALG00000017204
1	66950000	66870000	80	ENSGALG00000013244		1	62390000	62355000	35	ENSGALG00000033471		1	186705000	186560000	145	ENSGALG00000017201
1	66965000	66870000	95	ENSGALG00000013244		1	62400000	62165000	235	ENSGALG00000013069		1	186735000	186560000	175	ENSGALG00000017201
1	66965000	66950000	15	ENSGALG00000026373		1	62405000	62165000	240	ENSGALG00000013069		1	186780000	186920000	140	ENSGALG00000022718
1	66970000	66870000	100	ENSGALG00000013244		1	62450000	62465000	15	ENSGALG00000013072		1	186790000	186245000	545	ENSGALG00000017199
1	66980000	66850000	130	ENSGALG00000013229		1	62580000	62735000	155	ENSGALG00000028186		1	186790000	186930000	140	ENSGALG00000017210
1	66980000	66870000	110	ENSGALG00000013244		1	62585000	62735000	150	ENSGALG00000028186		1	186790000	186930000	140	ENSGALG00000017211
1	66990000	66870000	120	ENSGALG00000013244		1	62590000	62735000	145	ENSGALG00000028186		1	186790000	186930000	140	ENSGALG00000054258
1	66995000	67030000	35	ENSGALG00000035836		1	62595000	62735000	140	ENSGALG00000028186		1	186820000	186920000	100	ENSGALG00000022718
1	67000000	66870000	130	ENSGALG00000013244		1	62600000	62735000	135	ENSGALG00000028186		1	186910000	186870000	40	ENSGALG00000017208
1	67000000	67045000	45	ENSGALG00000013265		1	62605000	62735000	130	ENSGALG00000028186		1	186920000	186780000	140	ENSGALG00000017207
1	67005000	67030000	25	ENSGALG00000035836		1	62610000	62735000	125	ENSGALG00000028186		1	186990000	186560000	430	ENSGALG00000017201
1	67010000	67030000	20	ENSGALG00000035836		1	62615000	62735000	120	ENSGALG00000028186		1	187130000	187110000	20	ENSGALG00000017218
1	67015000	67030000	15	ENSGALG00000035836		1	62620000	62735000	115	ENSGALG00000028186		1	187255000	187165000	90	ENSGALG00000040433
1	67165000	67045000	120	ENSGALG00000013265		1	62625000	62735000	110	ENSGALG00000028186		1	187275000	187185000	90	ENSGALG00000026639
1	67385000	67530000	145	ENSGALG00000054273		1	62630000	62735000	105	ENSGALG00000028186		1	187475000	187335000	140	ENSGALG00000017227
1	67515000	67530000	15	ENSGALG00000054273		1	62635000	62735000	100	ENSGALG00000028186		1	187720000	188015000	295	ENSGALG00000017229
1	67620000	67605000	15	ENSGALG00000014042		1	62645000	62735000	90	ENSGALG00000028186		1	189225000	189205000	20	ENSGALG00000017237
1	67625000	67605000	20	ENSGALG00000014042		1	62875000	62780000	95	ENSGALG00000013085		1	189425000	189575000	150	ENSGALG00000028018
1	67645000	67605000	40	ENSGALG00000014042		1	62880000	62780000	100	ENSGALG00000013085		1	189680000	189205000	475	ENSGALG00000017237
1	67745000	67590000	155	ENSGALG00000048539		1	62910000	63065000	155	ENSGALG00000013091		1	190290000	190275000	15	ENSGALG00000053106
1	67755000	67605000	150	ENSGALG00000014042		1	62925000	63065000	140	ENSGALG00000013091		1	190330000	190385000	55	ENSGALG00000017248
1	67765000	67605000	160	ENSGALG00000014042		1	62930000	63105000	175	ENSGALG00000013095		1	190350000	190405000	55	ENSGALG00000017249
1	67765000	67590000	175	ENSGALG00000048539		1	62935000	63065000	130	ENSGALG00000013091		1	190380000	190325000	55	ENSGALG00000000071
1	67770000	67605000	165	ENSGALG00000014042		1	62945000	63065000	120	ENSGALG00000013091		1	190380000	190325000	55	ENSGALG00000037521
1	67835000	67590000	245	ENSGALG00000048539		1	62945000	63095000	150	ENSGALG00000013092		1	190440000	190325000	115	ENSGALG00000000071
1	67855000	67605000	250	ENSGALG00000014042		1	62950000	63065000	115	ENSGALG00000013091		1	190440000	190325000	115	ENSGALG00000037521
1	67905000	67945000	40	ENSGALG00000047534		1	62950000	63105000	155	ENSGALG00000013095		1	191720000	191745000	25	ENSGALG00000014060
1	67965000	67920000	45	ENSGALG00000014071		1	62955000	63065000	110	ENSGALG00000013091		1	194550000	194460000	90	ENSGALG00000031734
1	68035000	68075000	40	ENSGALG00000014094		1	62970000	63065000	95	ENSGALG00000013091		1	194885000	194870000	15	ENSGALG00000000761
1	68050000	68075000	25	ENSGALG00000014094		1	62970000	63105000	135	ENSGALG00000013095		1	195020000	195125000	105	ENSGALG00000038551
1	68090000	68015000	75	ENSGALG00000014085		1	62975000	63065000	90	ENSGALG00000013091		1	195040000	195125000	85	ENSGALG00000038551
1	68090000	68015000	75	ENSGALG00000027435		1	62985000	63065000	80	ENSGALG00000013091		1	195575000	195625000	50	ENSGALG00000050119
1	68100000	68075000	25	ENSGALG00000014094		1	62990000	63095000	105	ENSGALG00000013092		1	195580000	195625000	45	ENSGALG00000050119
1	68155000	68310000	155	ENSGALG00000014126		1	62990000	63105000	115	ENSGALG00000013095		1	195595000	195615000	20	ENSGALG00000001258
1	68180000	68345000	165	ENSGALG00000014122		1	62995000	63065000	70	ENSGALG00000013091		1	195595000	195630000	35	ENSGALG00000035375
1	68180000	68345000	165	ENSGALG00000014128		1	63165000	63105000	60	ENSGALG00000013095		1	195595000	195615000	20	ENSGALG00000051202
1	68220000	68185000	35	ENSGALG00000014106		1	63170000	63105000	65	ENSGALG00000013095		1	195600000	195630000	30	ENSGALG00000035375
1	68235000	68185000	50	ENSGALG00000014106		1	63200000	63275000	75	ENSGALG00000013098		1	195600000	195625000	25	ENSGALG00000050119
1	68240000	68310000	70	ENSGALG00000014126		1	63210000	63275000	65	ENSGALG00000013098		1	195610000	195630000	20	ENSGALG00000035375
1	68245000	68185000	60	ENSGALG00000014106		1	63220000	63275000	55	ENSGALG00000013098		1	195610000	195625000	15	ENSGALG00000050119
1	68330000	68515000	185	ENSGALG00000014166		1	63225000	63245000	20	ENSGALG00000013097		1	195615000	195635000	20	ENSGALG00000032499
1	68370000	68345000	25	ENSGALG00000014122		1	63950000	63895000	55	ENSGALG00000013112		1	195615000	195630000	15	ENSGALG00000035375
1	68370000	68310000	60	ENSGALG00000014126		1	63975000	64350000	375	ENSGALG00000013134		1	195620000	195635000	15	ENSGALG00000032499
1	68370000	68345000	25	ENSGALG00000014128		1	64020000	64350000	330	ENSGALG00000013134		1	195625000	195600000	25	ENSGALG00000000868
1	68385000	68310000	75	ENSGALG00000014126		1	64115000	64350000	235	ENSGALG00000013134		1	195625000	195575000	50	ENSGALG00000000871
1	68435000	68465000	30	ENSGALG00000014159		1	64175000	64350000	175	ENSGALG00000013134		1	195625000	195600000	25	ENSGALG00000017493
1	68500000	68520000	20	ENSGALG00000034275		1	64200000	64220000	20	ENSGALG00000013123		1	195625000	195575000	50	ENSGALG00000027166
1	68515000	68330000	185	ENSGALG00000019262		1	64200000	64220000	20	ENSGALG00000013125		1	195625000	195575000	50	ENSGALG00000028988
1	68520000	68500000	20	ENSGALG00000014163		1	64270000	64350000	80	ENSGALG00000013134		1	195630000	195600000	30	ENSGALG00000000868
1	68520000	68500000	20	ENSGALG00000014164		1	64290000	64220000	70	ENSGALG00000013123		1	195630000	195615000	15	ENSGALG00000001258
1	68530000	68515000	15	ENSGALG00000014166		1	64290000	64220000	70	ENSGALG00000013125		1	195630000	195600000	30	ENSGALG00000017493
1	68625000	68765000	140	ENSGALG00000014178		1	64330000	64220000	110	ENSGALG00000013123		1	195630000	195615000	15	ENSGALG00000051202
1	68780000	68765000	15	ENSGALG00000014178		1	64330000	64220000	110	ENSGALG00000013125		1	195635000	195615000	20	ENSGALG00000001258
1	68835000	68815000	20	ENSGALG00000014186		1	64355000	63980000	375	ENSGALG00000013117		1	195635000	195615000	20	ENSGALG00000051202
1	68875000	68815000	60	ENSGALG00000014186		1	64360000	64220000	140	ENSGALG00000013123		1	195640000	195625000	15	ENSGALG00000050119
1	68935000	68920000	15	ENSGALG00000052391		1	64360000	64220000	140	ENSGALG00000013125		1	195715000	195805000	90	ENSGALG00000030652
1	68955000	68920000	35	ENSGALG00000052391		1	64365000	63980000	385	ENSGALG00000013117		1	195900000	195960000	60	ENSGALG00000017309
1	68970000	68920000	50	ENSGALG00000052391		1	64375000	63980000	395	ENSGALG00000013117		1	195970000	196050000	80	ENSGALG00000017312
1	69005000	69090000	85	ENSGALG00000014194		1	64660000	64880000	220	ENSGALG00000013143		1	195970000	195860000	110	ENSGALG00000022696
1	69060000	69045000	15	ENSGALG00000014189		1	64960000	64880000	80	ENSGALG00000013143		1	195970000	195860000	110	ENSGALG00000047148
1	69140000	69110000	30	ENSGALG00000014201		1	65015000	64880000	135	ENSGALG00000013143		1	196075000	196110000	35	ENSGALG00000017316
1	69710000	69695000	15	ENSGALG00000014213		1	65175000	65280000	105	ENSGALG00000031293		1	196095000	196110000	15	ENSGALG00000017316
1	69785000	69695000	90	ENSGALG00000014213		1	65200000	65215000	15	ENSGALG00000019276		1	196105000	196050000	55	ENSGALG00000017312
1	69960000	69985000	25	ENSGALG00000014218		1	65230000	65265000	35	ENSGALG00000013168		1	196105000	196065000	40	ENSGALG00000017314
1	70260000	70450000	190	ENSGALG00000014233		1	65230000	65215000	15	ENSGALG00000019276		1	196130000	196090000	40	ENSGALG00000052611
1	70270000	70290000	20	ENSGALG00000014226		1	65235000	65280000	45	ENSGALG00000031293		1	196300000	196315000	15	ENSGALG00000044739
1	70370000	70400000	30	ENSGALG00000014228		1	65240000	65280000	40	ENSGALG00000031293		1	196310000	196155000	155	ENSGALG00000017320
1	70385000	70400000	15	ENSGALG00000014228		1	65250000	65265000	15	ENSGALG00000013168		1	197045000	197030000	15	ENSGALG00000049536
1	70465000	70325000	140	ENSGALG00000014227		1	65260000	65280000	20	ENSGALG00000031293		2	120000	335000	215	ENSGALG00000041524
1	70825000	70840000	15	ENSGALG00000036255		1	65275000	65295000	20	ENSGALG00000013173		2	120000	335000	215	ENSGALG00000051417
1	71215000	71235000	20	ENSGALG00000041470		1	65280000	65295000	15	ENSGALG00000013173		2	190000	170000	20	ENSGALG00000031804
1	71220000	71305000	85	ENSGALG00000014551		1	65290000	65265000	25	ENSGALG00000013168		2	275000	430000	155	ENSGALG00000047005
1	71220000	71305000	85	ENSGALG00000048687		1	65295000	65280000	15	ENSGALG00000031293		2	275000	465000	190	ENSGALG00000053653
1	71225000	71300000	75	ENSGALG00000028840		1	65375000	65355000	20	ENSGALG00000013177		2	280000	300000	20	ENSGALG00000033058
1	71310000	71340000	30	ENSGALG00000048362		1	65385000	65335000	50	ENSGALG00000013174		2	285000	415000	130	ENSGALG00000044935
1	71310000	71340000	30	ENSGALG00000050747		1	65385000	65355000	30	ENSGALG00000013177		2	310000	325000	15	ENSGALG00000034284
1	71335000	71305000	30	ENSGALG00000014551		1	65385000	65335000	50	ENSGALG00000033855		2	310000	325000	15	ENSGALG00000051479
1	71335000	71305000	30	ENSGALG00000048687		1	65390000	65355000	35	ENSGALG00000013177		2	330000	410000	80	ENSGALG00000045908
1	71335000	71310000	25	ENSGALG00000051852		1	65400000	65355000	45	ENSGALG00000013177		2	335000	410000	75	ENSGALG00000045908
1	71340000	71310000	30	ENSGALG00000051852		1	65845000	65830000	15	ENSGALG00000032768		2	345000	365000	20	ENSGALG00000050508
1	71665000	71765000	100	ENSGALG00000031503		1	66320000	66350000	30	ENSGALG00000051324		2	350000	430000	80	ENSGALG00000047005
1	71790000	71625000	165	ENSGALG00000011544		1	66370000	66350000	20	ENSGALG00000051324		2	380000	340000	40	ENSGALG00000031243
1	71795000	71625000	170	ENSGALG00000011544		1	66555000	66790000	235	ENSGALG00000013218		2	380000	400000	20	ENSGALG00000036190
1	71820000	71955000	135	ENSGALG00000037030		1	66560000	66825000	265	ENSGALG00000013226		2	380000	340000	40	ENSGALG00000038330
1	71820000	71990000	170	ENSGALG00000045619		1	66570000	66825000	255	ENSGALG00000013226		2	380000	415000	35	ENSGALG00000044935
1	71835000	71955000	120	ENSGALG00000037030		1	66580000	66825000	245	ENSGALG00000013226		2	410000	335000	75	ENSGALG00000041524
1	71835000	71990000	155	ENSGALG00000045619		1	66580000	66850000	270	ENSGALG00000013229		2	410000	430000	20	ENSGALG00000047005
1	71930000	71900000	30	ENSGALG00000028155		1	66585000	66825000	240	ENSGALG00000013226		2	410000	335000	75	ENSGALG00000051417
1	72050000	72100000	50	ENSGALG00000022980		1	66585000	66730000	145	ENSGALG00000055024		2	425000	170000	255	ENSGALG00000031804
1	72085000	71805000	280	ENSGALG00000038710		1	66590000	66825000	235	ENSGALG00000013226		2	430000	410000	20	ENSGALG00000045908
1	72085000	71805000	280	ENSGALG00000040393		1	66655000	66585000	70	ENSGALG00000013211		2	435000	505000	70	ENSGALG00000045581
1	72545000	72100000	445	ENSGALG00000022980		1	66655000	66825000	170	ENSGALG00000013226		2	435000	505000	70	ENSGALG00000053964
1	72595000	72930000	335	ENSGALG00000051865		1	66665000	66585000	80	ENSGALG00000013211		2	470000	335000	135	ENSGALG00000041524
1	72765000	72865000	100	ENSGALG00000031666		1	66670000	66585000	85	ENSGALG00000013211		2	470000	335000	135	ENSGALG00000051417
1	72865000	72765000	100	ENSGALG00000017295		1	66680000	66585000	95	ENSGALG00000013211		2	480000	525000	45	ENSGALG00000042908
1	73140000	72765000	375	ENSGALG00000017295		1	66695000	66585000	110	ENSGALG00000013211		2	480000	410000	70	ENSGALG00000045908
1	73170000	73355000	185	ENSGALG00000017289		1	66695000	66825000	130	ENSGALG00000013226		2	485000	410000	75	ENSGALG00000045908
1	73170000	73355000	185	ENSGALG00000017290		1	66710000	66585000	125	ENSGALG00000013211		2	500000	555000	55	ENSGALG00000034903
1	73175000	73355000	180	ENSGALG00000017289		1	66715000	66825000	110	ENSGALG00000013226		2	500000	540000	40	ENSGALG00000044014
1	73175000	73355000	180	ENSGALG00000017290		1	66730000	66585000	145	ENSGALG00000013211		2	500000	440000	60	ENSGALG00000045021
1	73265000	73185000	80	ENSGALG00000017291		1	66750000	66585000	165	ENSGALG00000013211		2	500000	440000	60	ENSGALG00000049986
1	73285000	73185000	100	ENSGALG00000017291		1	66755000	66585000	170	ENSGALG00000013211		2	510000	525000	15	ENSGALG00000042908
1	73300000	73185000	115	ENSGALG00000017291		1	66760000	66585000	175	ENSGALG00000013211		2	535000	555000	20	ENSGALG00000034903
1	73305000	73185000	120	ENSGALG00000017291		1	66765000	66585000	180	ENSGALG00000013211		2	535000	415000	120	ENSGALG00000044935
1	73375000	73460000	85	ENSGALG00000026776		1	66765000	66825000	60	ENSGALG00000013226		2	565000	580000	15	ENSGALG00000039048
1	73650000	73515000	135	ENSGALG00000017283		1	66770000	66585000	185	ENSGALG00000013211		2	580000	565000	15	ENSGALG00000044098
1	73775000	74475000	700	ENSGALG00000017271		1	66775000	66585000	190	ENSGALG00000013211		2	585000	565000	20	ENSGALG00000044098
1	73775000	73685000	90	ENSGALG00000017282		1	66775000	66825000	50	ENSGALG00000013226		2	845000	1040000	195	ENSGALG00000051536
1	73775000	73820000	45	ENSGALG00000049435		1	66780000	66585000	195	ENSGALG00000013211		2	845000	1040000	195	ENSGALG00000054264
1	73780000	74010000	230	ENSGALG00000046707		1	66785000	66585000	200	ENSGALG00000013211		2	875000	900000	25	ENSGALG00000032184
1	73795000	73820000	25	ENSGALG00000049435		1	66790000	66825000	35	ENSGALG00000013226		2	875000	830000	45	ENSGALG00000032642
1	73835000	73785000	50	ENSGALG00000053475		1	66795000	66585000	210	ENSGALG00000013211		2	920000	1010000	90	ENSGALG00000049288
1	74100000	74115000	15	ENSGALG00000049772		1	66805000	66585000	220	ENSGALG00000013211		2	935000	1000000	65	ENSGALG00000052737
1	74390000	74215000	175	ENSGALG00000053526		1	66810000	66585000	225	ENSGALG00000013211		2	1005000	900000	105	ENSGALG00000032184
1	74465000	74215000	250	ENSGALG00000053526		1	66820000	66585000	235	ENSGALG00000013211		2	1010000	1235000	225	ENSGALG00000005212
1	74480000	74495000	15	ENSGALG00000053338		1	66825000	66585000	240	ENSGALG00000013211		2	1110000	1010000	100	ENSGALG00000049288
1	74500000	74475000	25	ENSGALG00000017271		1	66825000	66790000	35	ENSGALG00000013218		2	1130000	1055000	75	ENSGALG00000050182
1	74610000	74215000	395	ENSGALG00000053526		1	66830000	66585000	245	ENSGALG00000013211		2	1190000	1055000	135	ENSGALG00000050182
1	74920000	75285000	365	ENSGALG00000014342		1	66835000	66585000	250	ENSGALG00000013211		2	1195000	1010000	185	ENSGALG00000049288
1	74945000	75285000	340	ENSGALG00000014342		1	66840000	66585000	255	ENSGALG00000013211		2	1220000	1010000	210	ENSGALG00000049288
1	74950000	74870000	80	ENSGALG00000013272		1	66850000	66925000	75	ENSGALG00000053183		2	1235000	1010000	225	ENSGALG00000049288
1	74955000	75285000	330	ENSGALG00000014342		1	66880000	66950000	70	ENSGALG00000026373		2	1245000	1000000	245	ENSGALG00000052737
1	75090000	75285000	195	ENSGALG00000014342		1	66890000	66950000	60	ENSGALG00000026373		2	2000000	2015000	15	ENSGALG00000030268
1	75095000	75285000	190	ENSGALG00000014342		1	66895000	66950000	55	ENSGALG00000026373		2	2030000	2015000	15	ENSGALG00000030268
1	75105000	75285000	180	ENSGALG00000014342		1	66910000	66950000	40	ENSGALG00000026373		2	4055000	4070000	15	ENSGALG00000034150
1	75125000	75285000	160	ENSGALG00000014342		1	66910000	66925000	15	ENSGALG00000053183		2	4885000	4745000	140	ENSGALG00000005826
1	75135000	75285000	150	ENSGALG00000014342		1	66915000	66870000	45	ENSGALG00000013244		2	5145000	5315000	170	ENSGALG00000027905
1	75160000	75285000	125	ENSGALG00000014342		1	66925000	66850000	75	ENSGALG00000013229		2	5425000	5445000	20	ENSGALG00000006072
1	75200000	75285000	85	ENSGALG00000014342		1	66930000	66870000	60	ENSGALG00000013244		2	6515000	6550000	35	ENSGALG00000006219
1	75225000	75285000	60	ENSGALG00000014342		1	66935000	66870000	65	ENSGALG00000013244		2	6890000	6875000	15	ENSGALG00000006292
1	75245000	75330000	85	ENSGALG00000013422		1	66955000	66870000	85	ENSGALG00000013244		2	7390000	7565000	175	ENSGALG00000041791
1	75255000	75285000	30	ENSGALG00000014342		1	66960000	66870000	90	ENSGALG00000013244		2	8160000	8175000	15	ENSGALG00000006379
1	75280000	75330000	50	ENSGALG00000013422		1	66965000	66870000	95	ENSGALG00000013244		2	8605000	8570000	35	ENSGALG00000030379
1	75285000	75325000	40	ENSGALG00000013420		1	66970000	66850000	120	ENSGALG00000013229		2	8610000	8625000	15	ENSGALG00000041154
1	75285000	75325000	40	ENSGALG00000013424		1	66975000	66870000	105	ENSGALG00000013244		2	8715000	8600000	115	ENSGALG00000006437
1	75285000	75160000	125	ENSGALG00000052513		1	66980000	66850000	130	ENSGALG00000013229		2	9400000	9425000	25	ENSGALG00000030054
1	75285000	75580000	295	ENSGALG00000053547		1	66980000	66870000	110	ENSGALG00000013244		2	9735000	9625000	110	ENSGALG00000006558
1	75295000	75325000	30	ENSGALG00000013420		1	66985000	66850000	135	ENSGALG00000013229		2	9900000	9915000	15	ENSGALG00000006599
1	75295000	75330000	35	ENSGALG00000013422		1	66985000	66870000	115	ENSGALG00000013244		2	10320000	10440000	120	ENSGALG00000006703
1	75295000	75325000	30	ENSGALG00000013424		1	66985000	66925000	60	ENSGALG00000053183		2	10335000	10365000	30	ENSGALG00000006672
1	75325000	75395000	70	ENSGALG00000014335		1	66990000	66850000	140	ENSGALG00000013229		2	10465000	10440000	25	ENSGALG00000006703
1	75325000	75285000	40	ENSGALG00000014342		1	66990000	66870000	120	ENSGALG00000013244		2	10475000	10460000	15	ENSGALG00000006723
1	75335000	75285000	50	ENSGALG00000014342		1	66995000	66870000	125	ENSGALG00000013244		2	10475000	10460000	15	ENSGALG00000006749
1	75340000	75775000	435	ENSGALG00000051209		1	67005000	66870000	135	ENSGALG00000013244		2	10485000	10440000	45	ENSGALG00000006703
1	75395000	75325000	70	ENSGALG00000013420		1	67045000	67175000	130	ENSGALG00000014031		2	10485000	10460000	25	ENSGALG00000006723
1	75395000	75325000	70	ENSGALG00000013424		1	67050000	67175000	125	ENSGALG00000014031		2	10485000	10460000	25	ENSGALG00000006749
1	75400000	75285000	115	ENSGALG00000014342		1	67060000	67120000	60	ENSGALG00000014011		2	10490000	10460000	30	ENSGALG00000006723
1	75495000	75455000	40	ENSGALG00000037656		1	67160000	67045000	115	ENSGALG00000013265		2	10490000	10460000	30	ENSGALG00000006749
1	75500000	75285000	215	ENSGALG00000014342		1	67175000	67045000	130	ENSGALG00000013265		2	11140000	10820000	320	ENSGALG00000006797
1	75565000	75285000	280	ENSGALG00000014342		1	67270000	67045000	225	ENSGALG00000013265		2	11475000	11815000	340	ENSGALG00000054021
1	75570000	75285000	285	ENSGALG00000014342		1	67275000	67530000	255	ENSGALG00000054273		2	11495000	11815000	320	ENSGALG00000054021
1	75575000	75285000	290	ENSGALG00000014342		1	67325000	67530000	205	ENSGALG00000054273		2	11510000	11815000	305	ENSGALG00000054021
1	75580000	75285000	295	ENSGALG00000014342		1	67760000	67590000	170	ENSGALG00000048539		2	11530000	11830000	300	ENSGALG00000033178
1	75590000	75285000	305	ENSGALG00000014342		1	67765000	67605000	160	ENSGALG00000014042		2	11565000	11815000	250	ENSGALG00000054021
1	75615000	75285000	330	ENSGALG00000014342		1	67765000	67590000	175	ENSGALG00000048539		2	11580000	11815000	235	ENSGALG00000054021
1	75665000	75890000	225	ENSGALG00000031681		1	67770000	67605000	165	ENSGALG00000014042		2	11585000	11815000	230	ENSGALG00000054021
1	75670000	75845000	175	ENSGALG00000014252		1	67790000	67590000	200	ENSGALG00000048539		2	11605000	11815000	210	ENSGALG00000054021
1	75800000	75285000	515	ENSGALG00000014342		1	67800000	67590000	210	ENSGALG00000048539		2	11675000	11815000	140	ENSGALG00000054021
1	75890000	76340000	450	ENSGALG00000031659		1	67845000	67590000	255	ENSGALG00000048539		2	11680000	11815000	135	ENSGALG00000054021
1	75890000	76340000	450	ENSGALG00000052200		1	68035000	68075000	40	ENSGALG00000014094		2	11685000	11815000	130	ENSGALG00000054021
1	75890000	76395000	505	ENSGALG00000053694		1	68040000	68075000	35	ENSGALG00000014094		2	11700000	11815000	115	ENSGALG00000054021
1	75895000	76340000	445	ENSGALG00000031659		1	68045000	68075000	30	ENSGALG00000014094		2	11725000	11815000	90	ENSGALG00000054021
1	75895000	76340000	445	ENSGALG00000052200		1	68090000	68015000	75	ENSGALG00000014085		2	11740000	11815000	75	ENSGALG00000054021
1	75895000	76395000	500	ENSGALG00000053694		1	68090000	68015000	75	ENSGALG00000027435		2	11745000	11815000	70	ENSGALG00000054021
1	75900000	76395000	495	ENSGALG00000053694		1	68095000	68015000	80	ENSGALG00000014085		2	11770000	11815000	45	ENSGALG00000054021
1	75905000	76340000	435	ENSGALG00000031659		1	68095000	68015000	80	ENSGALG00000027435		2	11800000	11815000	15	ENSGALG00000054021
1	75905000	76340000	435	ENSGALG00000052200		1	68100000	68015000	85	ENSGALG00000014085		2	11805000	11505000	300	ENSGALG00000007036
1	75905000	76395000	490	ENSGALG00000053694		1	68100000	68015000	85	ENSGALG00000027435		2	11835000	11815000	20	ENSGALG00000054021
1	76335000	75905000	430	ENSGALG00000053074		1	68105000	68015000	90	ENSGALG00000014085		2	11850000	11815000	35	ENSGALG00000054021
1	76340000	75905000	435	ENSGALG00000053074		1	68105000	68015000	90	ENSGALG00000027435		2	11865000	11815000	50	ENSGALG00000054021
1	76345000	75905000	440	ENSGALG00000053074		1	68210000	68185000	25	ENSGALG00000014106		2	11875000	11815000	60	ENSGALG00000054021
1	76350000	75905000	445	ENSGALG00000053074		1	68215000	68185000	30	ENSGALG00000014106		2	11880000	11830000	50	ENSGALG00000033178
1	76355000	75905000	450	ENSGALG00000053074		1	68220000	68185000	35	ENSGALG00000014106		2	11895000	11815000	80	ENSGALG00000054021
1	76360000	75905000	455	ENSGALG00000053074		1	68225000	68185000	40	ENSGALG00000014106		2	11925000	11815000	110	ENSGALG00000054021
1	76375000	75905000	470	ENSGALG00000053074		1	68230000	68185000	45	ENSGALG00000014106		2	11940000	11815000	125	ENSGALG00000054021
1	76390000	75890000	500	ENSGALG00000031681		1	68235000	68185000	50	ENSGALG00000014106		2	11990000	11815000	175	ENSGALG00000054021
1	76390000	75905000	485	ENSGALG00000053074		1	68240000	68185000	55	ENSGALG00000014106		2	12000000	11815000	185	ENSGALG00000054021
1	76395000	75890000	505	ENSGALG00000031681		1	68245000	68185000	60	ENSGALG00000014106		2	12010000	11830000	180	ENSGALG00000033178
1	76395000	75905000	490	ENSGALG00000053074		1	68355000	68330000	25	ENSGALG00000019262		2	12040000	11830000	210	ENSGALG00000033178
1	76400000	75865000	535	ENSGALG00000014263		1	68360000	68330000	30	ENSGALG00000019262		2	12060000	11815000	245	ENSGALG00000054021
1	77155000	77280000	125	ENSGALG00000041564		1	68370000	68310000	60	ENSGALG00000014126		2	12100000	11830000	270	ENSGALG00000033178
1	77160000	77280000	120	ENSGALG00000041564		1	68370000	68330000	40	ENSGALG00000019262		2	12110000	11815000	295	ENSGALG00000054021
1	77615000	77845000	230	ENSGALG00000053765		1	68375000	68310000	65	ENSGALG00000014126		2	12180000	11815000	365	ENSGALG00000054021
1	77620000	77675000	55	ENSGALG00000013565		1	68470000	68395000	75	ENSGALG00000014140		2	12210000	11815000	395	ENSGALG00000054021
1	77625000	77845000	220	ENSGALG00000053765		1	68500000	68515000	15	ENSGALG00000014166		2	12220000	11815000	405	ENSGALG00000054021
1	77630000	77675000	45	ENSGALG00000013565		1	68515000	68500000	15	ENSGALG00000014163		2	12240000	11815000	425	ENSGALG00000054021
1	77690000	77780000	90	ENSGALG00000032599		1	68515000	68500000	15	ENSGALG00000014164		2	12305000	11815000	490	ENSGALG00000054021
1	77695000	77810000	115	ENSGALG00000014466		1	68595000	68765000	170	ENSGALG00000014178		2	12325000	11815000	510	ENSGALG00000054021
1	77695000	77815000	120	ENSGALG00000014467		1	68610000	68765000	155	ENSGALG00000014178		2	12340000	12865000	525	ENSGALG00000007065
[truncated: 19,935 more rows]

## Sheet: Fig s11d
	TPM pencentile			Enhancer number						SWF
Ensembl gene ID	SWF	F1	POF	SWF	F1	POF				Enhancer number
ENSGALG00000000341	P0	P0	P0	0	0	0				0	1	2	3	4	5	6	>6
ENSGALG00000000469	P0	P0	P0	0	0	0		TPM percentile	P0	584	4	0	3	2	0	0	3
ENSGALG00000002860	P0	P0	P0	0	0	0			P20	2837	155	85	49	49	20	18	23
ENSGALG00000003519	P0	P0	P0	0	0	0			P40	2002	452	290	191	107	63	45	87
ENSGALG00000005434	P0	P0	P0	0	0	0			P60	1823	493	311	199	140	92	57	121
ENSGALG00000006653	P0	P0	P0	0	0	0			P80	1730	507	311	216	169	99	61	144
ENSGALG00000006801	P0	P0	P0	0	0	0			P100	1773	460	325	220	167	97	67	128
ENSGALG00000009182	P0	P0	P0	0	0	0
ENSGALG00000009497	P0	P0	P0	0	0	0				F1
ENSGALG00000010862	P0	P0	P0	0	0	0				Enhancer number
ENSGALG00000011022	P0	P0	P0	0	0	0				0	1	2	3	4	5	6	>6
ENSGALG00000013668	P0	P0	P0	0	0	0		TPM percentile	P0	1283	24	7	13	5	4	3	4
ENSGALG00000015602	P0	P0	P0	0	0	0			P20	2512	247	113	81	45	32	15	42
ENSGALG00000015606	P0	P0	P0	0	0	0			P40	2059	379	223	126	88	60	38	114
ENSGALG00000015841	P0	P0	P0	0	0	0			P60	1774	485	268	163	118	84	50	145
ENSGALG00000015900	P0	P0	P0	0	0	0			P80	1779	453	267	160	114	73	67	174
ENSGALG00000016891	P0	P0	P0	0	0	0			P100	1722	450	257	159	118	90	73	219
ENSGALG00000016905	P0	P0	P0	0	0	0
ENSGALG00000019824	P0	P0	P0	0	0	0				POF
ENSGALG00000019958	P0	P0	P0	0	0	0				Enhancer number
ENSGALG00000023032	P0	P0	P0	0	0	0				0	1	2	3	4	5	6	>6
ENSGALG00000025867	P0	P0	P0	0	0	0		TPM percentile	P0	527	3	2	3	0	1	0	0
ENSGALG00000026086	P0	P0	P0	0	0	0			P20	2737	187	132	92	39	21	15	25
ENSGALG00000026953	P0	P0	P0	0	0	0			P40	2084	463	272	160	104	54	43	69
ENSGALG00000026987	P0	P0	P0	0	0	0			P60	1868	584	312	169	121	77	41	76
ENSGALG00000027490	P0	P0	P0	0	0	0			P80	1741	612	359	226	128	75	46	62
ENSGALG00000027640	P0	P0	P0	0	0	0			P100	1823	555	322	193	141	75	52	88
ENSGALG00000027692	P0	P0	P0	0	0	0
ENSGALG00000028091	P0	P0	P0	0	0	0
ENSGALG00000028843	P0	P0	P0	0	0	0
ENSGALG00000029034	P0	P0	P0	0	0	0
ENSGALG00000029073	P0	P0	P0	0	0	0
ENSGALG00000029526	P0	P0	P0	0	0	0
ENSGALG00000030128	P0	P0	P0	0	0	0
ENSGALG00000030242	P0	P0	P0	0	0	0
ENSGALG00000030516	P0	P0	P0	0	0	0
ENSGALG00000030629	P0	P0	P0	0	0	0
ENSGALG00000030724	P0	P0	P0	0	0	0
ENSGALG00000031533	P0	P0	P0	0	0	0
ENSGALG00000032073	P0	P0	P0	0	0	0
ENSGALG00000032196	P0	P0	P0	0	0	0
ENSGALG00000032318	P0	P0	P0	0	0	0
ENSGALG00000032737	P0	P0	P0	1	1	1
ENSGALG00000032828	P0	P0	P0	0	0	0
ENSGALG00000032852	P0	P0	P0	0	0	0
ENSGALG00000032971	P0	P0	P0	0	0	0
ENSGALG00000032978	P0	P0	P0	0	0	0
ENSGALG00000033168	P0	P0	P0	0	0	0
ENSGALG00000034197	P0	P0	P0	0	0	0
ENSGALG00000035104	P0	P0	P0	0	0	0
ENSGALG00000035835	P0	P0	P0	0	0	0
ENSGALG00000035863	P0	P0	P0	0	0	0
ENSGALG00000038256	P0	P0	P0	0	0	0
ENSGALG00000038454	P0	P0	P0	0	0	0
ENSGALG00000038478	P0	P0	P0	0	0	0
ENSGALG00000038930	P0	P0	P0	0	0	0
ENSGALG00000039029	P0	P0	P0	0	0	0
ENSGALG00000039166	P0	P0	P0	0	0	0
ENSGALG00000039504	P0	P0	P0	0	0	0
ENSGALG00000039690	P0	P0	P0	0	0	0
ENSGALG00000039750	P0	P0	P0	0	0	0
ENSGALG00000039987	P0	P0	P0	0	0	0
ENSGALG00000040208	P0	P0	P0	0	0	0
ENSGALG00000040425	P0	P0	P0	0	0	0
ENSGALG00000040481	P0	P0	P0	0	0	0
ENSGALG00000040641	P0	P0	P0	0	0	0
ENSGALG00000041229	P0	P0	P0	0	0	0
ENSGALG00000041500	P0	P0	P0	0	0	0
ENSGALG00000041951	P0	P0	P0	0	0	0
ENSGALG00000042256	P0	P0	P0	0	0	0
ENSGALG00000042358	P0	P0	P0	0	0	0
ENSGALG00000042706	P0	P0	P0	0	0	0
ENSGALG00000042837	P0	P0	P0	0	0	0
ENSGALG00000043334	P0	P0	P0	0	0	0
ENSGALG00000043510	P0	P0	P0	0	0	0
ENSGALG00000043910	P0	P0	P0	0	0	0
ENSGALG00000043923	P0	P0	P0	0	0	0
ENSGALG00000043976	P0	P0	P0	0	0	0
ENSGALG00000044073	P0	P0	P0	0	0	0
ENSGALG00000044330	P0	P0	P0	0	0	0
ENSGALG00000044343	P0	P0	P0	0	0	0
ENSGALG00000044436	P0	P0	P0	0	0	0
ENSGALG00000044550	P0	P0	P0	0	0	0
ENSGALG00000044591	P0	P0	P0	0	0	0
ENSGALG00000044592	P0	P0	P0	0	0	0
ENSGALG00000044626	P0	P0	P0	0	0	0
ENSGALG00000044709	P0	P0	P0	0	0	0
ENSGALG00000044725	P0	P0	P0	0	0	0
ENSGALG00000044978	P0	P0	P0	0	0	0
ENSGALG00000045073	P0	P0	P0	0	0	0
ENSGALG00000045206	P0	P0	P0	0	0	0
ENSGALG00000045230	P0	P0	P0	0	0	0
ENSGALG00000045285	P0	P0	P0	0	0	0
ENSGALG00000045377	P0	P0	P0	0	0	0
ENSGALG00000045413	P0	P0	P0	0	0	0
ENSGALG00000045468	P0	P0	P0	0	0	0
ENSGALG00000045619	P0	P0	P0	0	0	0
ENSGALG00000045823	P0	P0	P0	0	0	0
ENSGALG00000045828	P0	P0	P0	0	0	0
ENSGALG00000045875	P0	P0	P0	0	0	0
ENSGALG00000046143	P0	P0	P0	0	0	0
ENSGALG00000046288	P0	P0	P0	0	0	0
ENSGALG00000046331	P0	P0	P0	0	0	0
ENSGALG00000046421	P0	P0	P0	0	0	0
ENSGALG00000046632	P0	P0	P0	0	0	0
ENSGALG00000046692	P0	P0	P0	0	0	0
ENSGALG00000046707	P0	P0	P0	0	0	0
ENSGALG00000046713	P0	P0	P0	0	0	0
ENSGALG00000046725	P0	P0	P0	0	0	0
ENSGALG00000046735	P0	P0	P0	0	0	0
ENSGALG00000046785	P0	P0	P0	0	0	0
ENSGALG00000046814	P0	P0	P0	0	0	0
ENSGALG00000046849	P0	P0	P0	0	0	0
ENSGALG00000046865	P0	P0	P0	0	0	0
ENSGALG00000046913	P0	P0	P0	0	0	0
ENSGALG00000046923	P0	P0	P0	0	0	0
ENSGALG00000046999	P0	P0	P0	0	0	0
ENSGALG00000047011	P0	P0	P0	0	0	0
ENSGALG00000047105	P0	P0	P0	0	0	0
ENSGALG00000047111	P0	P0	P0	0	0	0
ENSGALG00000047127	P0	P0	P0	0	0	0
ENSGALG00000047144	P0	P0	P0	0	0	0
ENSGALG00000047246	P0	P0	P0	0	0	0
ENSGALG00000047286	P0	P0	P0	0	0	0
ENSGALG00000047324	P0	P0	P0	0	0	0
ENSGALG00000047372	P0	P0	P0	0	0	0
ENSGALG00000047375	P0	P0	P0	0	0	0
ENSGALG00000047404	P0	P0	P0	0	0	0
ENSGALG00000047419	P0	P0	P0	0	0	0
ENSGALG00000047420	P0	P0	P0	0	0	0
ENSGALG00000047429	P0	P0	P0	0	0	0
ENSGALG00000047439	P0	P0	P0	3	3	3
ENSGALG00000047476	P0	P0	P0	0	0	0
ENSGALG00000047477	P0	P0	P0	0	0	0
ENSGALG00000047497	P0	P0	P0	0	0	0
ENSGALG00000047580	P0	P0	P0	0	0	0
ENSGALG00000047672	P0	P0	P0	0	0	0
ENSGALG00000047680	P0	P0	P0	0	0	0
ENSGALG00000047758	P0	P0	P0	0	0	0
ENSGALG00000047783	P0	P0	P0	0	0	0
ENSGALG00000047802	P0	P0	P0	0	0	0
ENSGALG00000047809	P0	P0	P0	0	0	0
ENSGALG00000047812	P0	P0	P0	0	0	0
ENSGALG00000047862	P0	P0	P0	0	0	0
ENSGALG00000047916	P0	P0	P0	0	0	0
ENSGALG00000047930	P0	P0	P0	0	0	0
ENSGALG00000048009	P0	P0	P0	0	0	0
ENSGALG00000048076	P0	P0	P0	0	0	0
ENSGALG00000048078	P0	P0	P0	0	0	0
ENSGALG00000048127	P0	P0	P0	0	0	0
ENSGALG00000048160	P0	P0	P0	0	0	0
ENSGALG00000048198	P0	P0	P0	0	0	0
ENSGALG00000048215	P0	P0	P0	0	0	0
ENSGALG00000048222	P0	P0	P0	0	0	0
ENSGALG00000048231	P0	P0	P0	9	7	0
ENSGALG00000048235	P0	P0	P0	0	0	0
ENSGALG00000048324	P0	P0	P0	0	0	0
ENSGALG00000048354	P0	P0	P0	0	0	0
ENSGALG00000048358	P0	P0	P0	0	0	0
ENSGALG00000048372	P0	P0	P0	0	0	0
ENSGALG00000048375	P0	P0	P0	0	0	0
ENSGALG00000048437	P0	P0	P0	0	0	0
ENSGALG00000048494	P0	P0	P0	0	0	0
ENSGALG00000048513	P0	P0	P0	0	0	0
ENSGALG00000048558	P0	P0	P0	0	0	0
ENSGALG00000048616	P0	P0	P0	0	0	0
ENSGALG00000048618	P0	P0	P0	0	0	0
ENSGALG00000048637	P0	P0	P0	0	0	0
ENSGALG00000048651	P0	P0	P0	0	0	0
ENSGALG00000048677	P0	P0	P0	0	0	0
ENSGALG00000048678	P0	P0	P0	0	0	0
ENSGALG00000048696	P0	P0	P0	0	0	0
ENSGALG00000048805	P0	P0	P0	0	0	0
ENSGALG00000048841	P0	P0	P0	0	0	0
ENSGALG00000049008	P0	P0	P0	0	0	0
ENSGALG00000049046	P0	P0	P0	0	0	0
ENSGALG00000049086	P0	P0	P0	0	0	0
ENSGALG00000049097	P0	P0	P0	0	0	0
ENSGALG00000049130	P0	P0	P0	0	0	0
ENSGALG00000049254	P0	P0	P0	0	0	0
ENSGALG00000049269	P0	P0	P0	0	0	0
ENSGALG00000049317	P0	P0	P0	0	0	0
ENSGALG00000049443	P0	P0	P0	0	0	0
ENSGALG00000049479	P0	P0	P0	0	0	0
ENSGALG00000049531	P0	P0	P0	0	0	0
ENSGALG00000049659	P0	P0	P0	0	0	0
ENSGALG00000049681	P0	P0	P0	0	0	0
ENSGALG00000049685	P0	P0	P0	0	0	0
ENSGALG00000049874	P0	P0	P0	0	0	0
ENSGALG00000049877	P0	P0	P0	0	0	0
ENSGALG00000050055	P0	P0	P0	0	0	0
ENSGALG00000050085	P0	P0	P0	0	0	0
ENSGALG00000050089	P0	P0	P0	0	0	0
ENSGALG00000050142	P0	P0	P0	0	0	0
ENSGALG00000050209	P0	P0	P0	0	0	0
ENSGALG00000050271	P0	P0	P0	0	0	0
ENSGALG00000050292	P0	P0	P0	0	0	0
ENSGALG00000050344	P0	P0	P0	0	0	0
ENSGALG00000050377	P0	P0	P0	0	0	0
ENSGALG00000050452	P0	P0	P0	0	0	0
ENSGALG00000050510	P0	P0	P0	0	0	0
ENSGALG00000050546	P0	P0	P0	0	0	0
ENSGALG00000050565	P0	P0	P0	0	0	0
ENSGALG00000050610	P0	P0	P0	0	0	0
ENSGALG00000050636	P0	P0	P0	0	0	0
ENSGALG00000050755	P0	P0	P0	0	0	0
ENSGALG00000050865	P0	P0	P0	0	0	0
ENSGALG00000050877	P0	P0	P0	0	0	0
ENSGALG00000050920	P0	P0	P0	0	0	0
ENSGALG00000051035	P0	P0	P0	0	0	0
ENSGALG00000051173	P0	P0	P0	0	0	0
ENSGALG00000051222	P0	P0	P0	0	0	0
ENSGALG00000051242	P0	P0	P0	0	0	0
ENSGALG00000051252	P0	P0	P0	0	0	0
ENSGALG00000051293	P0	P0	P0	0	0	0
ENSGALG00000051333	P0	P0	P0	0	0	0
ENSGALG00000051357	P0	P0	P0	0	0	0
ENSGALG00000051432	P0	P0	P0	0	0	0
ENSGALG00000051533	P0	P0	P0	0	0	0
ENSGALG00000051620	P0	P0	P0	0	0	0
ENSGALG00000051737	P0	P0	P0	0	0	0
ENSGALG00000051745	P0	P0	P0	0	0	0
ENSGALG00000051800	P0	P0	P0	0	0	0
ENSGALG00000051847	P0	P0	P0	0	0	0
ENSGALG00000051892	P0	P0	P0	0	0	0
ENSGALG00000051898	P0	P0	P0	0	0	0
ENSGALG00000051902	P0	P0	P0	0	0	0
ENSGALG00000051956	P0	P0	P0	0	0	0
ENSGALG00000052019	P0	P0	P0	0	0	0
ENSGALG00000052025	P0	P0	P0	0	0	0
ENSGALG00000052030	P0	P0	P0	3	1	0
ENSGALG00000052035	P0	P0	P0	0	0	0
ENSGALG00000052044	P0	P0	P0	0	0	0
ENSGALG00000052073	P0	P0	P0	0	0	0
ENSGALG00000052078	P0	P0	P0	0	0	0
ENSGALG00000052149	P0	P0	P0	0	0	0
ENSGALG00000052180	P0	P0	P0	0	0	0
ENSGALG00000052218	P0	P0	P0	0	0	0
ENSGALG00000052287	P0	P0	P0	0	0	0
ENSGALG00000052341	P0	P0	P0	0	0	0
ENSGALG00000052430	P0	P0	P0	0	0	0
ENSGALG00000052450	P0	P0	P0	0	0	0
ENSGALG00000052531	P0	P0	P0	0	0	0
ENSGALG00000052577	P0	P0	P0	0	0	0
ENSGALG00000052602	P0	P0	P0	0	0	0
ENSGALG00000052625	P0	P0	P0	0	0	0
ENSGALG00000052630	P0	P0	P0	0	0	0
ENSGALG00000052703	P0	P0	P0	0	0	0
ENSGALG00000052795	P0	P0	P0	0	0	0
ENSGALG00000052808	P0	P0	P0	0	0	0
ENSGALG00000053001	P0	P0	P0	0	0	0
ENSGALG00000053096	P0	P0	P0	0	0	0
ENSGALG00000053129	P0	P0	P0	0	0	0
ENSGALG00000053146	P0	P0	P0	0	0	0
ENSGALG00000053160	P0	P0	P0	0	0	0
ENSGALG00000053381	P0	P0	P0	0	0	0
ENSGALG00000053406	P0	P0	P0	0	0	0
ENSGALG00000053432	P0	P0	P0	0	0	0
ENSGALG00000053456	P0	P0	P0	1	0	0
ENSGALG00000053699	P0	P0	P0	0	0	0
ENSGALG00000053731	P0	P0	P0	0	0	0
ENSGALG00000053813	P0	P0	P0	0	0	0
ENSGALG00000053965	P0	P0	P0	0	0	0
ENSGALG00000053981	P0	P0	P0	0	0	0
ENSGALG00000054001	P0	P0	P0	0	0	0
ENSGALG00000054020	P0	P0	P0	0	0	0
ENSGALG00000054042	P0	P0	P0	0	0	0
ENSGALG00000054140	P0	P0	P0	0	0	0
ENSGALG00000054161	P0	P0	P0	0	0	0
ENSGALG00000054192	P0	P0	P0	0	0	0
ENSGALG00000054408	P0	P0	P0	0	0	0
ENSGALG00000054482	P0	P0	P0	0	0	0
ENSGALG00000054535	P0	P0	P0	0	0	0
ENSGALG00000054597	P0	P0	P0	0	0	0
ENSGALG00000054609	P0	P0	P0	0	0	0
ENSGALG00000054615	P0	P0	P0	0	0	0
ENSGALG00000054666	P0	P0	P0	0	0	0
ENSGALG00000054690	P0	P0	P0	0	0	0
ENSGALG00000054705	P0	P0	P0	0	0	0
ENSGALG00000054721	P0	P0	P0	0	0	0
ENSGALG00000054729	P0	P0	P0	0	0	0
ENSGALG00000054820	P0	P0	P0	0	0	0
ENSGALG00000054864	P0	P0	P0	0	0	0
ENSGALG00000055072	P0	P0	P0	0	0	0
ENSGALG00000055083	P0	P0	P0	0	0	0
ENSGALG00000055137	P0	P0	P0	0	0	0
ENSGALG00000039977	P20	P0	P0	0	0	0
ENSGALG00000009435	P20	P0	P0	0	0	0
ENSGALG00000010927	P20	P0	P0	0	0	0
ENSGALG00000050762	P20	P0	P0	0	0	0
ENSGALG00000044875	P20	P0	P0	0	0	0
ENSGALG00000051426	P20	P0	P0	0	0	0
ENSGALG00000033432	P20	P0	P0	0	0	0
ENSGALG00000007538	P20	P0	P0	0	0	0
ENSGALG00000035539	P20	P0	P0	0	0	0
ENSGALG00000051627	P20	P0	P0	0	0	0
ENSGALG00000054897	P20	P0	P0	0	0	0
ENSGALG00000051229	P20	P0	P0	0	0	0
ENSGALG00000047992	P20	P0	P0	0	0	0
ENSGALG00000001167	P20	P0	P0	0	0	0
ENSGALG00000010436	P20	P0	P0	0	0	0
ENSGALG00000030889	P20	P0	P0	0	0	0
ENSGALG00000048227	P20	P0	P0	0	0	0
ENSGALG00000053420	P20	P0	P0	0	0	0
ENSGALG00000044471	P20	P0	P0	0	0	0
ENSGALG00000014776	P20	P0	P0	0	0	0
ENSGALG00000050439	P20	P0	P0	0	0	0
ENSGALG00000054589	P20	P0	P0	0	0	0
ENSGALG00000042652	P20	P0	P0	0	0	0
ENSGALG00000049109	P20	P0	P0	0	0	0
ENSGALG00000001932	P20	P0	P0	0	0	0
ENSGALG00000026964	P20	P0	P0	0	0	0
ENSGALG00000001626	P20	P0	P0	0	0	0
ENSGALG00000040392	P20	P0	P0	0	0	0
ENSGALG00000054919	P20	P0	P0	0	0	0
ENSGALG00000028360	P20	P0	P0	0	0	0
ENSGALG00000027083	P20	P0	P0	0	0	0
ENSGALG00000031920	P20	P0	P0	0	0	0
ENSGALG00000004279	P20	P0	P0	0	0	0
ENSGALG00000038424	P20	P0	P0	0	0	0
ENSGALG00000029779	P20	P0	P0	0	0	0
ENSGALG00000014250	P20	P0	P0	0	0	0
ENSGALG00000003142	P20	P0	P0	0	0	0
ENSGALG00000030875	P20	P0	P0	0	0	0
ENSGALG00000007657	P20	P0	P0	0	0	0
ENSGALG00000053111	P20	P0	P0	0	0	0
ENSGALG00000049550	P20	P0	P0	0	0	0
ENSGALG00000027167	P20	P0	P0	0	0	0
ENSGALG00000015595	P20	P0	P0	0	0	0
ENSGALG00000004101	P20	P0	P0	0	0	0
ENSGALG00000049189	P20	P0	P0	0	0	0
ENSGALG00000022206	P20	P0	P0	0	0	0
ENSGALG00000033213	P20	P0	P0	0	0	0
ENSGALG00000054186	P20	P0	P0	0	0	0
ENSGALG00000008516	P20	P0	P0	0	0	0
ENSGALG00000016043	P20	P0	P0	0	0	0
ENSGALG00000055004	P20	P0	P0	0	0	0
ENSGALG00000049845	P20	P0	P0	0	0	0
ENSGALG00000036869	P20	P0	P0	0	0	0
ENSGALG00000049178	P20	P0	P0	0	0	0
ENSGALG00000016678	P20	P0	P0	0	0	0
ENSGALG00000030596	P20	P0	P0	0	0	0
ENSGALG00000053283	P20	P0	P0	0	0	0
ENSGALG00000015609	P20	P0	P0	0	0	0
ENSGALG00000011849	P20	P0	P0	0	0	0
ENSGALG00000044630	P20	P0	P0	0	0	0
ENSGALG00000049973	P20	P0	P0	0	0	0
ENSGALG00000045249	P20	P0	P0	0	0	0
ENSGALG00000009684	P20	P0	P0	0	0	0
ENSGALG00000051189	P20	P0	P0	0	0	0
ENSGALG00000025991	P20	P0	P0	0	0	0
ENSGALG00000050537	P20	P0	P0	0	0	0
ENSGALG00000047841	P20	P0	P0	0	0	0
ENSGALG00000000367	P20	P0	P0	0	0	0
ENSGALG00000009265	P20	P0	P0	0	0	0
ENSGALG00000000437	P20	P0	P0	0	0	0
ENSGALG00000034889	P20	P0	P0	0	0	0
ENSGALG00000031010	P20	P0	P0	0	0	0
ENSGALG00000053594	P20	P0	P0	0	0	0
ENSGALG00000049037	P20	P0	P0	0	0	0
ENSGALG00000030405	P20	P0	P0	0	0	0
ENSGALG00000030885	P20	P0	P0	0	0	0
ENSGALG00000002299	P20	P0	P0	0	0	0
ENSGALG00000027475	P20	P0	P0	0	0	0
ENSGALG00000035393	P20	P0	P0	0	0	0
ENSGALG00000050774	P20	P0	P0	0	0	0
ENSGALG00000046835	P20	P0	P0	0	0	0
ENSGALG00000046107	P20	P0	P0	0	0	0
ENSGALG00000047863	P20	P0	P0	0	0	0
ENSGALG00000053010	P20	P0	P0	0	0	0
ENSGALG00000021136	P20	P0	P0	0	0	0
ENSGALG00000051680	P20	P0	P0	0	0	0
ENSGALG00000052418	P20	P0	P0	0	0	0
ENSGALG00000054421	P20	P0	P0	0	0	0
ENSGALG00000050228	P20	P0	P0	0	0	0
ENSGALG00000054373	P20	P0	P0	0	0	0
ENSGALG00000033272	P20	P0	P0	0	0	0
ENSGALG00000053264	P20	P0	P0	0	0	0
ENSGALG00000054739	P20	P0	P0	0	0	0
ENSGALG00000050638	P20	P0	P0	0	0	0
ENSGALG00000011454	P20	P0	P0	0	0	0
ENSGALG00000054769	P20	P0	P0	0	0	0
ENSGALG00000029692	P20	P0	P0	0	0	0
ENSGALG00000054471	P20	P0	P0	0	0	0
ENSGALG00000028706	P20	P0	P0	0	0	0
ENSGALG00000007741	P20	P0	P0	0	0	0
ENSGALG00000013273	P20	P0	P0	0	0	0
ENSGALG00000048056	P20	P0	P0	0	0	0
ENSGALG00000047689	P20	P0	P0	0	0	0
ENSGALG00000041820	P20	P0	P0	0	0	0
ENSGALG00000026907	P20	P0	P0	0	0	0
ENSGALG00000009270	P20	P0	P0	0	0	0
ENSGALG00000050447	P20	P0	P0	0	0	0
ENSGALG00000006133	P20	P0	P0	0	0	0
ENSGALG00000008253	P20	P0	P0	0	0	0
ENSGALG00000048015	P20	P0	P0	0	0	0
ENSGALG00000046792	P20	P0	P0	0	0	0
ENSGALG00000046564	P20	P0	P0	0	0	0
ENSGALG00000002907	P20	P0	P0	0	0	0
ENSGALG00000040847	P20	P0	P0	0	0	0
ENSGALG00000049449	P20	P0	P0	0	0	0
ENSGALG00000006810	P20	P0	P0	0	0	0
ENSGALG00000053064	P20	P0	P0	0	0	0
ENSGALG00000033154	P20	P0	P0	0	0	0
ENSGALG00000018942	P20	P0	P0	0	0	0
ENSGALG00000053834	P20	P0	P0	0	0	0
ENSGALG00000039224	P20	P0	P0	0	0	0
ENSGALG00000023420	P20	P0	P0	0	0	0
ENSGALG00000007656	P20	P0	P0	0	0	0
ENSGALG00000047119	P20	P0	P0	0	0	0
ENSGALG00000025899	P20	P0	P0	0	0	0
ENSGALG00000034585	P20	P0	P0	0	0	0
ENSGALG00000043204	P20	P0	P0	0	0	0
ENSGALG00000016557	P20	P0	P0	0	0	0
ENSGALG00000047022	P20	P0	P0	0	0	0
ENSGALG00000033392	P20	P0	P0	0	0	0
ENSGALG00000054812	P20	P0	P0	0	0	0
ENSGALG00000051095	P20	P0	P0	0	0	0
ENSGALG00000042032	P20	P0	P0	0	0	0
ENSGALG00000032845	P20	P0	P0	0	0	0
ENSGALG00000013659	P20	P0	P0	0	0	0
ENSGALG00000054596	P20	P0	P0	0	0	0
ENSGALG00000046904	P20	P0	P0	8	0	0
ENSGALG00000018882	P20	P0	P0	0	0	0
ENSGALG00000049907	P20	P0	P0	0	0	0
ENSGALG00000035100	P20	P0	P0	0	0	0
ENSGALG00000051554	P20	P0	P0	0	0	0
ENSGALG00000053680	P20	P0	P0	9	7	0
ENSGALG00000005923	P20	P0	P0	0	0	0
ENSGALG00000049777	P20	P0	P0	0	0	0
ENSGALG00000026853	P20	P0	P0	0	0	0
ENSGALG00000020906	P20	P0	P0	0	0	0
ENSGALG00000047741	P20	P0	P0	0	0	0
ENSGALG00000049213	P20	P0	P0	0	0	0
ENSGALG00000034308	P20	P0	P0	0	0	0
ENSGALG00000028374	P20	P0	P0	0	0	0
ENSGALG00000032721	P20	P0	P0	0	0	0
ENSGALG00000040622	P20	P0	P0	0	0	0
ENSGALG00000041483	P20	P0	P0	0	0	0
ENSGALG00000053165	P20	P0	P0	0	0	0
ENSGALG00000036604	P20	P0	P0	0	0	0
ENSGALG00000054217	P20	P0	P0	0	0	0
ENSGALG00000041382	P20	P0	P0	0	0	0
ENSGALG00000048381	P20	P0	P0	0	0	0
ENSGALG00000055041	P20	P0	P0	0	0	0
ENSGALG00000016698	P20	P0	P0	0	0	0
ENSGALG00000027316	P20	P0	P0	0	0	0
ENSGALG00000053983	P20	P0	P0	0	0	0
ENSGALG00000051930	P20	P0	P0	0	0	0
ENSGALG00000023763	P40	P0	P0	0	0	0
ENSGALG00000047697	P40	P0	P0	0	0	0
ENSGALG00000047129	P40	P0	P0	0	0	0
ENSGALG00000032567	P40	P0	P0	0	0	0
ENSGALG00000052200	P40	P0	P0	0	0	0
ENSGALG00000026698	P40	P0	P0	6	3	3
ENSGALG00000003980	P40	P0	P0	3	0	0
ENSGALG00000049044	P40	P0	P0	0	0	0
ENSGALG00000016273	P40	P0	P0	4	3	1
ENSGALG00000036082	P40	P0	P0	0	0	0
ENSGALG00000053173	P40	P0	P0	1	0	1
ENSGALG00000050156	P40	P0	P0	0	0	0
ENSGALG00000048789	P40	P0	P0	0	0	0
ENSGALG00000010738	P40	P0	P0	2	2	3
ENSGALG00000028991	P40	P0	P0	0	0	0
ENSGALG00000029648	p60	P0	P0	2	0	2
ENSGALG00000031901	p60	P0	P0	0	0	0
ENSGALG00000051226	P0	P20	P0	0	0	0
ENSGALG00000047310	P0	P20	P0	0	0	0
ENSGALG00000002848	P20	P20	P0	0	0	0
ENSGALG00000016726	P0	P20	P0	0	0	0
ENSGALG00000029170	P20	P20	P0	0	0	0
ENSGALG00000009511	P40	P20	P0	1	0	0
ENSGALG00000027982	P0	P20	P0	0	0	0
ENSGALG00000007740	P20	P20	P0	0	0	0
ENSGALG00000015967	P20	P20	P0	0	0	0
ENSGALG00000035914	P20	P20	P0	0	0	0
ENSGALG00000045668	P40	P20	P0	0	0	0
ENSGALG00000051052	P20	P20	P0	0	0	0
ENSGALG00000023419	P20	P20	P0	0	0	0
ENSGALG00000032749	P0	P20	P0	0	0	0
ENSGALG00000002413	P0	P20	P0	0	0	0
ENSGALG00000049664	P0	P20	P0	0	0	0
ENSGALG00000011021	P0	P20	P0	0	0	0
ENSGALG00000049870	P40	P20	P0	0	0	0
ENSGALG00000051312	P20	P20	P0	0	0	0
ENSGALG00000043735	P40	P20	P0	0	0	0
ENSGALG00000051719	P0	P20	P0	0	0	0
ENSGALG00000000172	P0	P20	P0	0	0	0
ENSGALG00000022976	P40	P20	P0	0	0	0
ENSGALG00000024138	P40	P20	P0	0	0	0
ENSGALG00000050402	P20	P20	P0	0	0	0
ENSGALG00000012155	P20	P20	P0	0	3	0
ENSGALG00000002303	P20	P20	P0	0	0	0
ENSGALG00000020768	P20	P20	P0	0	0	0
ENSGALG00000003814	P40	P20	P0	0	0	2
ENSGALG00000054149	P0	P20	P0	0	0	0
ENSGALG00000054492	P0	P20	P0	0	0	0
ENSGALG00000053589	P0	P20	P0	0	0	0
ENSGALG00000045520	P20	P20	P0	0	0	0
ENSGALG00000048673	P0	P20	P0	0	0	0
ENSGALG00000053314	P0	P20	P0	0	0	0
ENSGALG00000052522	P20	P20	P0	0	0	0
ENSGALG00000049547	P20	P20	P0	0	0	0
ENSGALG00000013775	P20	P20	P0	1	1	5
ENSGALG00000029144	P0	P20	P0	0	0	0
ENSGALG00000047999	P20	P20	P0	0	0	0
ENSGALG00000049201	P20	P20	P0	0	0	0
ENSGALG00000051038	P0	P20	P0	0	0	0
ENSGALG00000041392	P20	P20	P0	0	0	0
ENSGALG00000050291	P0	P20	P0	0	0	0
ENSGALG00000001869	P20	P20	P0	0	0	0
ENSGALG00000050151	P0	P20	P0	0	0	0
ENSGALG00000045521	P20	P20	P0	0	0	0
ENSGALG00000006362	P20	P20	P0	0	0	0
ENSGALG00000044218	P20	P20	P0	0	0	0
ENSGALG00000045708	P20	P20	P0	0	0	0
ENSGALG00000033622	P0	P20	P0	0	0	0
ENSGALG00000050464	P20	P20	P0	0	0	0
ENSGALG00000028483	P20	P20	P0	0	0	0
ENSGALG00000016523	P20	P20	P0	0	0	0
ENSGALG00000053713	P20	P20	P0	0	0	0
ENSGALG00000012755	P20	P20	P0	0	0	0
ENSGALG00000054995	p60	P20	P0	0	0	0
ENSGALG00000017237	P20	P20	P0	0	0	0
ENSGALG00000005327	P0	P20	P0	0	0	0
ENSGALG00000030483	P20	P20	P0	0	0	0
ENSGALG00000025735	P20	P20	P0	0	0	0
ENSGALG00000050295	P0	P20	P0	0	0	0
ENSGALG00000019300	P20	P20	P0	0	0	0
ENSGALG00000054539	P20	P20	P0	0	0	0
ENSGALG00000038426	P20	P20	P0	0	0	0
ENSGALG00000054324	P0	P20	P0	0	0	0
ENSGALG00000016615	P20	P40	P0	0	0	0
ENSGALG00000044223	P0	P40	P0	0	0	0
ENSGALG00000017398	P20	P40	P0	0	0	0
ENSGALG00000048968	P20	P40	P0	0	0	0
ENSGALG00000051877	P0	P0	P20	0	0	0
ENSGALG00000050302	P20	P20	P20	0	0	0
ENSGALG00000048689	P0	P0	P20	0	0	0
ENSGALG00000045877	P0	P0	P20	0	0	0
ENSGALG00000029606	P20	P0	P20	0	0	0
ENSGALG00000052499	P20	P20	P20	0	0	0
ENSGALG00000037864	P20	P0	P20	0	0	0
ENSGALG00000011262	P20	P0	P20	0	0	0
ENSGALG00000045796	P20	P20	P20	0	0	0
ENSGALG00000011806	P20	P20	P20	0	0	0
ENSGALG00000038042	P20	P20	P20	0	0	0
ENSGALG00000027702	P20	P0	P20	0	0	0
ENSGALG00000033960	P20	P20	P20	0	0	0
ENSGALG00000052968	P20	P0	P20	0	0	0
ENSGALG00000004093	P0	P0	P20	0	0	0
ENSGALG00000048446	P0	P20	P20	0	0	0
ENSGALG00000000909	P20	P20	P20	0	0	0
ENSGALG00000001994	P20	P0	P20	0	0	0
ENSGALG00000043556	P20	P0	P20	0	0	0
ENSGALG00000051132	P40	P20	P20	0	0	0
ENSGALG00000015254	P20	P20	P20	0	0	0
ENSGALG00000007831	P20	P20	P20	4	1	0
ENSGALG00000052907	P20	P0	P20	0	0	0
ENSGALG00000047371	P20	P0	P20	0	0	0
ENSGALG00000054735	P40	P20	P20	3	3	8
ENSGALG00000027184	P20	P0	P20	0	0	0
ENSGALG00000047379	P0	P0	P20	0	0	0
ENSGALG00000044760	P20	P0	P20	0	0	0
ENSGALG00000026452	P20	P20	P20	0	0	0
ENSGALG00000052666	P20	P20	P20	0	0	0
ENSGALG00000054131	P20	P0	P20	0	0	0
ENSGALG00000041918	P20	P0	P20	0	0	0
ENSGALG00000036638	P20	P0	P20	3	0	0
ENSGALG00000037082	P20	P20	P20	0	0	0
ENSGALG00000020359	P0	P0	P20	0	0	0
ENSGALG00000048938	P20	P0	P20	0	0	0
ENSGALG00000053020	P0	P0	P20	0	0	0
ENSGALG00000038065	P0	P0	P20	0	0	0
ENSGALG00000033339	P20	P0	P20	0	0	0
ENSGALG00000016757	P20	P20	P20	0	0	0
ENSGALG00000007899	P0	P0	P20	0	0	0
ENSGALG00000010029	P0	P20	P20	0	0	0
ENSGALG00000038188	P20	P20	P20	0	0	0
ENSGALG00000052981	P20	P0	P20	0	0	0
ENSGALG00000049092	P0	P0	P20	0	0	0
ENSGALG00000012911	P20	P20	P20	0	0	0
ENSGALG00000004879	P20	P20	P20	0	0	0
ENSGALG00000016802	P20	P20	P20	0	0	0
ENSGALG00000048962	P20	P0	P20	0	0	0
ENSGALG00000031144	P20	P20	P20	0	0	0
ENSGALG00000035725	P20	P20	P20	0	0	0
ENSGALG00000047117	P20	P20	P20	0	0	0
ENSGALG00000048672	P0	P0	P20	0	0	0
ENSGALG00000000371	P40	P0	P20	0	0	0
ENSGALG00000050313	P20	P0	P20	0	0	0
ENSGALG00000037285	P20	P0	P20	0	0	0
ENSGALG00000042257	P20	P20	P20	0	0	0
ENSGALG00000039497	P20	P0	P20	0	0	0
ENSGALG00000054183	P20	P20	P20	0	0	0
ENSGALG00000015466	P40	P0	P20	0	2	1
ENSGALG00000048626	P20	P0	P20	0	0	0
ENSGALG00000010936	P20	P0	P20	0	0	0
ENSGALG00000048292	P0	P0	P20	0	0	0
ENSGALG00000051030	P0	P0	P20	0	0	0
ENSGALG00000052673	P20	P0	P20	0	0	0
ENSGALG00000031659	P40	P0	P20	3	3	4
ENSGALG00000000914	P20	P0	P20	0	0	0
ENSGALG00000050826	P20	P20	P20	0	0	0
ENSGALG00000044037	P20	P0	P20	0	0	0
ENSGALG00000054673	P20	P20	P20	0	0	0
ENSGALG00000054611	P0	P0	P20	0	0	0
ENSGALG00000049458	P20	P20	P20	0	0	0
ENSGALG00000053566	P0	P0	P20	0	0	0
ENSGALG00000044510	P40	P20	P20	0	0	0
ENSGALG00000053697	P40	P20	P20	11	0	4
ENSGALG00000047442	P20	P20	P20	0	0	0
ENSGALG00000011040	P20	P20	P20	0	0	0
ENSGALG00000039831	P0	P20	P20	0	0	0
ENSGALG00000006072	p60	P20	P20	0	0	0
ENSGALG00000016054	P20	P0	P20	0	0	0
ENSGALG00000020388	P20	P40	P20	0	0	0
ENSGALG00000030834	P20	P20	P20	0	0	0
ENSGALG00000051844	P20	P20	P20	0	0	0
ENSGALG00000041504	P20	P20	P20	0	0	0
ENSGALG00000013193	P40	P20	P20	2	0	3
ENSGALG00000016740	P20	P20	P20	0	0	0
ENSGALG00000005679	P0	P0	P20	0	0	0
ENSGALG00000004393	P20	P0	P20	0	0	0
ENSGALG00000016867	P0	P0	P20	0	0	0
ENSGALG00000016858	P20	P20	P20	0	0	0
ENSGALG00000049417	P0	P0	P20	0	0	0
ENSGALG00000004448	P20	P20	P20	0	0	0
ENSGALG00000053694	P20	P0	P20	0	0	0
ENSGALG00000001078	P20	P0	P20	0	0	0
ENSGALG00000029393	P20	P0	P20	0	0	0
ENSGALG00000010781	P20	P0	P20	0	0	0
ENSGALG00000030383	P20	P20	P20	0	0	0
ENSGALG00000052883	P20	P0	P20	0	0	0
ENSGALG00000042584	P20	P0	P20	0	0	0
ENSGALG00000032404	P0	P0	P20	0	0	0
ENSGALG00000014904	P0	P20	P20	0	0	0
ENSGALG00000017287	P20	P20	P20	0	0	0
ENSGALG00000049325	P0	P0	P20	0	0	0
ENSGALG00000054157	P0	P0	P20	0	0	0
ENSGALG00000054782	P0	P0	P20	0	0	0
ENSGALG00000038787	P20	P20	P20	0	0	0
ENSGALG00000024031	P20	P0	P20	0	0	0
ENSGALG00000042159	P20	P20	P20	1	0	1
ENSGALG00000050222	P20	P20	P20	0	0	0
ENSGALG00000015133	P0	P0	P20	0	0	0
ENSGALG00000012768	P40	P20	P20	0	0	0
ENSGALG00000031578	P20	P20	P20	0	0	0
ENSGALG00000049191	P40	P20	P20	0	0	0
ENSGALG00000040021	P20	P20	P20	0	0	0
ENSGALG00000051950	P20	P0	P20	0	0	0
ENSGALG00000005978	p60	P20	P20	1	0	0
ENSGALG00000049562	P20	P0	P20	0	0	0
ENSGALG00000016370	P40	P40	P20	2	1	3
ENSGALG00000053835	P0	P0	P20	0	0	0
ENSGALG00000005822	P20	P20	P20	0	0	0
ENSGALG00000006797	P20	P0	P20	0	0	0
ENSGALG00000005672	P0	P0	P20	0	0	0
ENSGALG00000013212	P40	P20	P20	1	3	6
ENSGALG00000012297	P40	P20	P20	3	3	2
ENSGALG00000005352	P20	P20	P20	0	0	0
ENSGALG00000031739	P0	P0	P20	0	0	0
ENSGALG00000035136	P20	P0	P20	0	0	0
ENSGALG00000023303	P40	P0	P20	0	0	0
ENSGALG00000051832	P20	P20	P20	0	0	0
ENSGALG00000047132	P20	P0	P20	0	0	0
ENSGALG00000002307	P20	P20	P20	0	0	0
ENSGALG00000010935	P40	P20	P20	0	0	2
ENSGALG00000048517	P0	P20	P20	0	0	0
ENSGALG00000054195	P20	P0	P20	0	0	0
ENSGALG00000046627	P0	P0	P20	0	0	0
ENSGALG00000014925	P0	P20	P20	0	0	0
ENSGALG00000012542	P20	P20	P20	0	3	0
ENSGALG00000034212	P20	P0	P20	0	0	0
ENSGALG00000053966	P40	P20	P20	0	0	0
ENSGALG00000052464	P40	P20	P20	0	0	0
ENSGALG00000054384	P20	P0	P20	0	0	0
ENSGALG00000022896	P20	P20	P20	0	0	0
ENSGALG00000050090	P0	P0	P20	0	0	0
ENSGALG00000027296	P20	P0	P20	0	0	0
ENSGALG00000007152	P20	P0	P20	0	0	0
ENSGALG00000006666	P20	P0	P20	0	0	0
ENSGALG00000052442	P20	P0	P20	0	0	0
ENSGALG00000051734	P0	P0	P20	0	0	0
ENSGALG00000015062	P0	P0	P20	0	0	0
ENSGALG00000006406	P20	P0	P20	0	0	0
ENSGALG00000016469	P20	P0	P20	0	0	0
ENSGALG00000034366	P20	P0	P20	0	0	0
ENSGALG00000049830	P20	P0	P20	0	0	0
ENSGALG00000027323	P20	P20	P20	0	0	0
ENSGALG00000053571	P20	P0	P20	0	0	0
ENSGALG00000032672	P20	P0	P20	0	0	0
ENSGALG00000009691	P0	P0	P20	0	0	0
ENSGALG00000053928	P20	P0	P20	0	0	0
ENSGALG00000041961	P20	P20	P20	0	0	0
ENSGALG00000013995	P0	P0	P20	0	0	0
ENSGALG00000040529	P20	P20	P20	0	0	0
ENSGALG00000040530	P20	P0	P20	0	0	0
ENSGALG00000026754	P20	P0	P20	0	0	0
ENSGALG00000008303	P0	P0	P20	0	0	0
ENSGALG00000044146	P40	P20	P20	0	0	0
ENSGALG00000016254	P20	P20	P20	0	0	0
ENSGALG00000008898	P0	P0	P20	0	0	0
ENSGALG00000021039	P20	P20	P20	0	0	0
ENSGALG00000048370	P20	P0	P20	0	0	0
ENSGALG00000054162	P20	P0	P20	0	0	0
ENSGALG00000053002	P20	P0	P20	0	0	0
ENSGALG00000009261	P20	P0	P20	0	0	0
ENSGALG00000013571	P20	P20	P20	0	0	0
ENSGALG00000027887	P20	P20	P20	1	1	2
ENSGALG00000044138	P20	P20	P20	0	0	0
ENSGALG00000010377	P20	P20	P20	0	0	0
ENSGALG00000019736	P20	P0	P20	0	0	0
ENSGALG00000000365	P0	P0	P20	0	0	0
ENSGALG00000007938	P0	P0	P20	0	0	0
ENSGALG00000028095	P20	P0	P20	0	0	0
ENSGALG00000045736	P20	P0	P20	0	0	0
ENSGALG00000048382	P20	P0	P20	0	0	0
ENSGALG00000050653	P20	P20	P20	0	0	0
ENSGALG00000030932	P20	P20	P20	0	2	0
ENSGALG00000042022	P20	P0	P20	0	0	0
ENSGALG00000050801	P20	P0	P20	0	0	0
ENSGALG00000038355	P20	P20	P20	0	0	0
ENSGALG00000045562	P20	P0	P20	0	0	0
ENSGALG00000005031	P20	P0	P20	5	3	2
ENSGALG00000046568	P20	P0	P20	0	0	0
ENSGALG00000007515	P20	P20	P20	4	0	0
ENSGALG00000032039	P20	P20	P20	0	0	0
ENSGALG00000011269	P20	P20	P20	0	0	0
ENSGALG00000016157	P20	P20	P20	0	0	0
ENSGALG00000001900	P20	P20	P20	0	0	0
ENSGALG00000029882	P20	P0	P20	0	0	0
ENSGALG00000010173	P20	P20	P20	0	0	0
ENSGALG00000014685	P0	P20	P20	0	0	0
ENSGALG00000011236	P20	P20	P20	0	0	0
ENSGALG00000041718	P20	P0	P20	0	0	0
ENSGALG00000003928	P40	P0	P20	0	1	0
ENSGALG00000052169	P0	P0	P20	0	0	0
ENSGALG00000041311	P20	P0	P20	0	0	0
ENSGALG00000009845	P20	P0	P20	4	4	2
ENSGALG00000016981	P20	P0	P20	0	0	0
ENSGALG00000028539	P20	P0	P20	0	0	0
ENSGALG00000054311	P0	P20	P20	0	0	0
ENSGALG00000037163	P20	P20	P20	1	0	0
ENSGALG00000049483	P20	P20	P20	0	0	0
ENSGALG00000047652	P20	P20	P20	0	0	0
ENSGALG00000052741	P20	P0	P20	0	0	0
ENSGALG00000003965	P20	P0	P20	0	0	0
ENSGALG00000014950	P40	P0	P20	0	0	0
ENSGALG00000029971	P0	P20	P20	0	0	0
ENSGALG00000054160	P20	P0	P20	0	0	0
ENSGALG00000045614	P20	P20	P20	0	0	0
ENSGALG00000050139	P20	P20	P20	0	0	0
ENSGALG00000053318	P20	P0	P20	0	0	0
ENSGALG00000000164	P20	P20	P20	0	0	0
ENSGALG00000043408	P0	P0	P20	0	0	0
ENSGALG00000001097	P20	P20	P20	0	0	0
ENSGALG00000040069	P20	P20	P20	0	0	0
ENSGALG00000027643	P20	P20	P20	0	0	0
ENSGALG00000006131	P20	P0	P20	0	0	0
ENSGALG00000015153	P20	P0	P20	0	0	0
ENSGALG00000045026	P40	P20	P20	0	0	0
ENSGALG00000055111	P0	P0	P20	0	0	0
ENSGALG00000013123	P20	P20	P20	0	0	0
ENSGALG00000014170	P40	P0	P20	0	1	0
ENSGALG00000054675	P20	P0	P20	0	0	0
ENSGALG00000012382	P20	P20	P20	0	0	0
ENSGALG00000032796	P20	P0	P20	0	0	0
ENSGALG00000037457	P20	P20	P20	0	0	0
ENSGALG00000047236	P0	P0	P20	0	0	0
ENSGALG00000020827	P20	P20	P20	0	0	0
ENSGALG00000044425	P20	P0	P20	0	0	0
ENSGALG00000052931	P20	P0	P20	0	0	0
ENSGALG00000039040	P20	P0	P20	0	0	0
ENSGALG00000034567	P40	P20	P20	1	0	0
ENSGALG00000031615	P40	P20	P20	0	0	0
ENSGALG00000044527	P20	P20	P20	0	0	0
ENSGALG00000038645	P20	P0	P20	0	0	0
ENSGALG00000042241	P20	P20	P20	0	0	0
ENSGALG00000050463	P20	P0	P20	0	0	0
ENSGALG00000049039	P0	P0	P20	0	0	0
ENSGALG00000049644	P0	P0	P20	0	0	0
ENSGALG00000007906	P20	P20	P20	0	0	0
ENSGALG00000011739	P20	P0	P20	0	0	0
ENSGALG00000004924	P20	P0	P20	0	0	0
ENSGALG00000031341	P20	P20	P20	0	0	0
ENSGALG00000029521	P20	P20	P20	0	0	0
ENSGALG00000006260	P20	P20	P20	0	0	0
ENSGALG00000037878	P0	P0	P20	0	0	0
ENSGALG00000042360	P20	P20	P20	0	0	0
ENSGALG00000053188	P20	P0	P20	0	0	0
ENSGALG00000029868	P0	P0	P20	0	0	0
ENSGALG00000016297	P20	P0	P20	0	0	0
ENSGALG00000016301	P40	P20	P20	0	0	2
ENSGALG00000045280	P20	P0	P20	0	0	0
ENSGALG00000046833	P20	P0	P20	0	0	0
ENSGALG00000000476	P20	P20	P20	0	0	0
ENSGALG00000023099	P20	P0	P20	0	0	0
ENSGALG00000001276	P20	P20	P20	0	0	0
ENSGALG00000019018	P20	P0	P20	0	0	0
ENSGALG00000044644	P0	P0	P20	0	0	0
ENSGALG00000014713	P40	P0	P20	0	0	0
ENSGALG00000027144	P20	P0	P20	0	0	0
ENSGALG00000039629	P20	P20	P20	0	0	0
ENSGALG00000047581	P0	P0	P20	0	0	0
ENSGALG00000006018	P0	P0	P20	0	0	0
ENSGALG00000050695	P20	P20	P20	0	0	0
ENSGALG00000041878	P20	P0	P20	0	0	0
ENSGALG00000032259	P20	P0	P20	0	0	0
ENSGALG00000035595	P0	P20	P20	0	0	0
ENSGALG00000045889	P40	P0	P20	0	0	0
ENSGALG00000016859	P20	P20	P20	0	0	0
ENSGALG00000005621	P20	P0	P20	0	0	0
ENSGALG00000000839	P0	P0	P20	0	0	0
ENSGALG00000015079	P40	P20	P20	0	0	1
ENSGALG00000026011	P20	P0	P20	0	0	0
ENSGALG00000009231	P20	P20	P20	0	0	0
ENSGALG00000001695	P20	P20	P20	0	0	0
ENSGALG00000038918	P20	P0	P20	0	0	0
ENSGALG00000006576	P20	P0	P20	0	0	0
ENSGALG00000048459	P20	P20	P20	0	0	0
ENSGALG00000007367	P20	P20	P20	0	0	0
ENSGALG00000015294	P0	P0	P20	0	0	0
ENSGALG00000012890	P20	P20	P20	0	0	0
ENSGALG00000039245	P20	P20	P20	1	3	0
ENSGALG00000053309	P0	P20	P20	0	0	0
ENSGALG00000002544	P20	P20	P20	0	0	0
ENSGALG00000016367	P20	P20	P20	0	0	0
ENSGALG00000011616	P40	P20	P20	0	0	0
ENSGALG00000032409	P20	P0	P20	0	0	0
ENSGALG00000053313	P0	P0	P20	0	0	0
ENSGALG00000047026	P40	P20	P20	0	0	0
ENSGALG00000046937	P0	P0	P20	0	0	0
ENSGALG00000013221	P20	P20	P20	0	0	0
ENSGALG00000051702	P20	P20	P20	0	0	0
ENSGALG00000036511	P20	P20	P20	0	0	0
ENSGALG00000050919	P20	P20	P20	0	0	0
ENSGALG00000014918	P20	P20	P20	4	1	1
ENSGALG00000004722	P20	P0	P20	0	0	0
ENSGALG00000047717	P20	P20	P20	0	0	0
ENSGALG00000033407	P20	P0	P20	0	0	0
ENSGALG00000045816	P20	P0	P20	0	0	0
ENSGALG00000001124	P40	P0	P20	0	0	1
ENSGALG00000031869	P40	P20	P20	0	0	0
ENSGALG00000054069	P20	P20	P20	0	0	0
ENSGALG00000014136	P20	P20	P20	0	0	0
ENSGALG00000012894	P20	P20	P20	0	0	0
ENSGALG00000043446	P0	P0	P20	0	0	0
ENSGALG00000050408	P0	P0	P20	0	0	0
ENSGALG00000006922	P20	P20	P20	0	0	0
ENSGALG00000007817	P40	P20	P20	0	0	0
ENSGALG00000000044	P20	P20	P20	0	0	0
ENSGALG00000008805	P20	P0	P20	0	0	0
ENSGALG00000014917	P0	P0	P20	0	0	0
ENSGALG00000048915	P20	P0	P20	0	0	0
ENSGALG00000044439	P0	P0	P20	0	0	0
ENSGALG00000006025	P20	P0	P20	0	0	0
ENSGALG00000021561	P40	P0	P20	0	0	0
ENSGALG00000047214	P0	P0	P20	0	0	0
ENSGALG00000047500	P0	P0	P20	0	0	0
ENSGALG00000049156	P0	P0	P20	0	0	0
ENSGALG00000049247	P0	P0	P20	0	0	0
ENSGALG00000051608	P0	P0	P20	0	0	0
ENSGALG00000051698	P0	P0	P20	0	0	0
ENSGALG00000051942	P0	P0	P20	0	0	0
ENSGALG00000053089	P0	P0	P20	0	0	0
ENSGALG00000053099	P0	P0	P20	0	0	0
ENSGALG00000053818	P0	P0	P20	0	0	0
ENSGALG00000054010	P0	P0	P20	0	0	0
ENSGALG00000054643	P0	P0	P20	0	0	0
ENSGALG00000055060	P0	P0	P20	0	0	0
ENSGALG00000054905	P20	P20	P20	0	0	0
ENSGALG00000044975	P20	P20	P20	0	0	0
ENSGALG00000027213	P20	P0	P20	3	2	0
ENSGALG00000013035	P0	P0	P20	0	0	2
ENSGALG00000014280	P20	P0	P20	0	0	0
ENSGALG00000001518	P20	P0	P20	0	0	0
ENSGALG00000047317	P0	P0	P20	0	0	0
ENSGALG00000054973	P20	P0	P20	0	0	0
ENSGALG00000054763	P20	P20	P20	0	0	0
ENSGALG00000034474	P0	P0	P20	0	0	0
ENSGALG00000050753	P20	P0	P20	0	0	0
ENSGALG00000035972	P20	P0	P20	0	0	0
ENSGALG00000048126	P0	P0	P20	0	0	0
ENSGALG00000016470	p60	P20	P20	2	1	2
ENSGALG00000040855	P20	P20	P20	0	0	0
ENSGALG00000050603	P20	P20	P20	0	0	0
ENSGALG00000030356	P20	P20	P20	0	0	0
ENSGALG00000017117	P0	P20	P20	0	0	0
ENSGALG00000049000	P40	P20	P20	0	0	0
ENSGALG00000034189	P20	P20	P20	4	0	2
ENSGALG00000019842	P20	P20	P20	0	0	0
ENSGALG00000045938	P20	P0	P20	0	0	0
ENSGALG00000054852	P20	P0	P20	0	0	0
ENSGALG00000043764	P0	P0	P20	0	0	0
ENSGALG00000051768	P0	P20	P20	0	0	0
ENSGALG00000052523	P20	P0	P20	0	0	0
ENSGALG00000052814	P20	P0	P20	0	0	0
ENSGALG00000040709	P20	P0	P20	0	0	0
ENSGALG00000046083	P20	P20	P20	0	0	0
ENSGALG00000047135	P0	P0	P20	0	0	0
ENSGALG00000024085	P40	P40	P20	3	0	0
ENSGALG00000053527	P0	P0	P20	0	0	0
ENSGALG00000028496	P0	P0	P20	0	0	0
ENSGALG00000043689	P20	P0	P20	0	0	0
ENSGALG00000048295	P20	P0	P20	0	0	0
ENSGALG00000006593	P40	P20	P20	0	0	0
ENSGALG00000045023	P0	P0	P20	0	0	0
ENSGALG00000044258	P0	P20	P20	0	0	0
ENSGALG00000035217	P40	P20	P20	0	0	0
ENSGALG00000016577	P20	P20	P20	0	0	0
ENSGALG00000054682	P20	P0	P20	0	0	0
ENSGALG00000011443	P20	P0	P20	0	0	0
ENSGALG00000028214	P20	P20	P20	0	0	0
ENSGALG00000039554	p60	P20	P20	0	0	2
ENSGALG00000045947	P40	P20	P20	0	0	0
ENSGALG00000013125	P20	P0	P20	0	0	0
ENSGALG00000050915	P0	P0	P20	0	0	0
ENSGALG00000046572	P20	P0	P20	0	0	0
ENSGALG00000007732	P20	P0	P20	1	0	0
ENSGALG00000012907	P20	P20	P20	0	0	0
ENSGALG00000052413	P20	P20	P20	0	0	0
ENSGALG00000039344	P20	P20	P20	0	0	0
ENSGALG00000034126	P40	P0	P20	0	0	0
ENSGALG00000052674	P20	P0	P20	0	0	0
ENSGALG00000032718	P20	P0	P20	0	0	0
ENSGALG00000049742	P20	P20	P20	0	0	0
ENSGALG00000053430	P20	P0	P20	0	0	0
ENSGALG00000048267	P0	P0	P20	0	0	0
ENSGALG00000009904	P20	P0	P20	0	0	0
ENSGALG00000049816	P0	P0	P20	0	0	0
ENSGALG00000012040	P20	P0	P20	0	0	0
ENSGALG00000053883	P20	P0	P20	0	0	0
ENSGALG00000050597	P20	P0	P20	0	0	0
ENSGALG00000052307	P20	P0	P20	0	0	0
ENSGALG00000051776	P20	P20	P20	0	0	0
ENSGALG00000003424	P20	P20	P20	0	0	0
ENSGALG00000042992	P20	P20	P20	0	0	0
ENSGALG00000054095	P0	P0	P20	0	0	0
ENSGALG00000012775	P20	P0	P20	0	0	0
ENSGALG00000008055	P20	P0	P20	0	0	0
ENSGALG00000035052	P40	P20	P20	0	0	0
ENSGALG00000011270	P20	P0	P20	0	0	0
ENSGALG00000003908	P40	P20	P20	0	1	0
ENSGALG00000037632	P20	P0	P20	0	0	0
ENSGALG00000050553	P0	P0	P20	0	0	0
ENSGALG00000006725	P20	P20	P20	0	0	0
ENSGALG00000013265	P20	P20	P20	0	0	0
ENSGALG00000012140	P20	P40	P20	0	1	0
ENSGALG00000038579	P20	P0	P20	0	0	0
ENSGALG00000050824	P0	P0	P20	0	0	0
ENSGALG00000041764	P0	P20	P20	0	0	0
ENSGALG00000010850	P20	P0	P20	0	0	0
ENSGALG00000027166	P20	P0	P20	0	0	0
ENSGALG00000010375	P80	P40	P20	0	0	0
ENSGALG00000048858	P20	P0	P20	0	0	0
ENSGALG00000002289	P40	P0	P20	0	0	0
ENSGALG00000054112	P20	P0	P20	0	0	0
ENSGALG00000010978	P20	P20	P20	0	0	0
ENSGALG00000002325	P20	P0	P20	0	0	0
ENSGALG00000009395	P20	P20	P20	0	0	0
ENSGALG00000046716	P0	P0	P20	0	0	0
ENSGALG00000049578	P20	P20	P20	0	0	0
ENSGALG00000037290	P20	P0	P20	0	0	0
ENSGALG00000020390	p60	P20	P20	1	1	1
ENSGALG00000007815	P20	P0	P20	0	0	0
ENSGALG00000030012	P40	P20	P20	0	0	1
ENSGALG00000054096	P20	P20	P20	0	0	0
ENSGALG00000014228	P40	P20	P20	0	0	0
ENSGALG00000044506	P40	P20	P20	1	0	0
ENSGALG00000038022	P20	P0	P20	0	0	0
ENSGALG00000052246	P20	P0	P20	0	0	0
ENSGALG00000008148	P20	P0	P20	0	0	0
ENSGALG00000030652	P20	P0	P20	0	0	0
ENSGALG00000047637	P40	P20	P20	0	0	0
ENSGALG00000047297	P20	P20	P20	0	0	0
ENSGALG00000021552	P20	P20	P20	0	0	0
ENSGALG00000009007	P20	P20	P20	0	0	0
ENSGALG00000005934	P20	P0	P20	0	0	0
ENSGALG00000005797	P20	P20	P20	0	1	0
ENSGALG00000051661	P20	P0	P20	0	0	0
ENSGALG00000051102	P40	P20	P20	0	0	0
ENSGALG00000015176	P20	P20	P20	0	0	0
ENSGALG00000014268	P20	P20	P20	0	0	0
ENSGALG00000008271	P20	P0	P20	0	0	0
ENSGALG00000048833	P20	P20	P20	0	0	0
ENSGALG00000047281	P20	P0	P20	0	0	0
ENSGALG00000016055	P40	P20	P20	1	0	0
ENSGALG00000008941	P0	P0	P20	0	0	0
ENSGALG00000048710	P0	P0	P20	0	0	0
ENSGALG00000048886	P40	P0	P20	0	0	0
ENSGALG00000050242	P20	P0	P20	0	0	0
ENSGALG00000048999	P0	P0	P20	0	0	0
ENSGALG00000048095	p60	P20	P20	4	4	6
ENSGALG00000045310	P20	P20	P20	0	0	0
ENSGALG00000015128	P40	P20	P20	0	1	2
ENSGALG00000029040	P20	P0	P20	0	0	0
ENSGALG00000035650	P20	P0	P20	0	0	0
ENSGALG00000020982	P0	P0	P20	0	0	0
ENSGALG00000012908	P20	P0	P20	0	0	0
ENSGALG00000044087	P20	P20	P20	0	0	0
ENSGALG00000020049	P20	P0	P20	0	0	0
ENSGALG00000037671	P20	P20	P20	0	0	0
ENSGALG00000006175	P20	P20	P20	0	0	0
ENSGALG00000031866	P20	P20	P20	0	0	0
ENSGALG00000017341	P20	P0	P20	0	0	0
ENSGALG00000000120	P0	P0	P20	0	0	0
ENSGALG00000005062	P20	P20	P20	0	0	0
ENSGALG00000028158	P20	P0	P20	0	0	0
ENSGALG00000011809	P40	P20	P20	7	4	0
ENSGALG00000004545	P40	P20	P20	0	0	0
ENSGALG00000041371	P20	P20	P20	0	0	0
ENSGALG00000000808	P0	P0	P20	0	0	0
ENSGALG00000038936	P20	P20	P20	0	0	0
ENSGALG00000031564	P40	P0	P20	1	0	1
ENSGALG00000004064	P40	P20	P20	0	0	0
ENSGALG00000013154	P20	P20	P20	0	0	0
ENSGALG00000042443	P20	P20	P20	0	0	0
ENSGALG00000006440	P40	P80	P20	1	2	1
ENSGALG00000031624	P20	P0	P20	0	0	0
ENSGALG00000037644	P20	P20	P20	0	0	0
ENSGALG00000015728	P20	P0	P20	0	0	0
ENSGALG00000053533	P0	P0	P20	0	0	0
ENSGALG00000019509	P20	P0	P20	0	3	4
ENSGALG00000003179	P20	P0	P20	0	0	0
ENSGALG00000052789	P0	P20	P20	0	0	0
ENSGALG00000006469	P20	P0	P20	0	0	0
ENSGALG00000015953	P40	P20	P20	0	0	0
ENSGALG00000043142	P20	P20	P20	0	0	0
ENSGALG00000012906	P40	P40	P20	0	0	0
ENSGALG00000026384	P20	P20	P20	0	0	0
ENSGALG00000030991	P40	P20	P20	0	6	0
ENSGALG00000052800	P20	P20	P20	0	0	0
ENSGALG00000012997	P20	P20	P20	0	0	0
ENSGALG00000007004	P0	P20	P20	0	0	0
ENSGALG00000053277	P20	P0	P20	0	0	0
ENSGALG00000016499	P20	P0	P20	0	0	0
ENSGALG00000043900	P0	P0	P20	0	0	0
ENSGALG00000053180	P0	P20	P20	0	0	0
ENSGALG00000027494	P20	P20	P20	1	0	2
ENSGALG00000042289	P20	P0	P20	0	0	0
ENSGALG00000009041	P20	P0	P20	0	0	0
ENSGALG00000051761	P20	P20	P20	0	0	0
ENSGALG00000047669	P0	P0	P20	0	0	0
ENSGALG00000054101	P0	P0	P20	0	0	0
ENSGALG00000012005	P40	P20	P20	0	0	0
ENSGALG00000037626	P20	P20	P20	0	0	1
ENSGALG00000051831	P40	P20	P20	0	0	0
ENSGALG00000006320	P20	P20	P20	0	0	0
ENSGALG00000041501	P20	P20	P20	0	0	0
ENSGALG00000049158	P20	P20	P20	0	0	0
ENSGALG00000051593	P20	P20	P20	0	0	0
ENSGALG00000052903	P20	P20	P20	0	0	0
ENSGALG00000034111	P40	P20	P20	0	0	0
ENSGALG00000004322	P20	P0	P20	0	0	0
ENSGALG00000039458	P40	P20	P20	0	0	0
ENSGALG00000006087	P40	P20	P20	0	4	0
ENSGALG00000008351	P20	P0	P20	0	0	0
ENSGALG00000017191	P20	P20	P20	4	1	1
ENSGALG00000014793	P20	P20	P20	3	0	3
ENSGALG00000026176	P20	P20	P20	0	0	0
ENSGALG00000035867	P0	P0	P20	0	0	0
ENSGALG00000036390	P40	P40	P20	0	0	2
ENSGALG00000011614	P20	P20	P20	0	0	0
ENSGALG00000051520	P20	P20	P20	0	0	0
ENSGALG00000005852	p60	P20	P20	0	0	0
ENSGALG00000004267	P20	P20	P20	0	0	0
ENSGALG00000016388	P20	P0	P20	0	0	0
ENSGALG00000049952	P0	P0	P20	0	0	0
ENSGALG00000053422	P40	P20	P20	0	0	0
ENSGALG00000051050	P20	P20	P20	0	0	0
ENSGALG00000053515	P0	P0	P20	0	0	0
ENSGALG00000006803	P20	P20	P20	0	0	0
ENSGALG00000016431	P20	P20	P20	0	0	0
ENSGALG00000016642	P20	P20	P20	0	0	0
ENSGALG00000029033	P20	P20	P20	0	0	0
ENSGALG00000031372	P0	P20	P20	0	0	0
ENSGALG00000031183	P20	P20	P20	0	0	0
ENSGALG00000048816	P20	P0	P20	0	0	0
ENSGALG00000009624	P40	P20	P20	0	0	0
ENSGALG00000008087	P0	P0	P20	0	0	0
ENSGALG00000038769	P0	P20	P20	0	0	0
ENSGALG00000054035	P20	P20	P20	0	0	0
ENSGALG00000015615	P40	P0	P20	0	1	0
ENSGALG00000001934	P20	P20	P20	0	0	0
ENSGALG00000052084	P20	P20	P20	0	0	0
ENSGALG00000049713	P0	P20	P20	0	0	0
ENSGALG00000053470	P20	P0	P20	0	0	0
ENSGALG00000053522	P0	P0	P20	0	0	0
ENSGALG00000042845	P40	P20	P20	0	1	0
ENSGALG00000003895	P40	P20	P20	0	0	0
ENSGALG00000023439	P20	P20	P20	0	0	0
ENSGALG00000030461	P20	P0	P20	0	0	0
ENSGALG00000019738	P20	P20	P20	0	0	0
ENSGALG00000048139	P20	P0	P20	0	0	0
ENSGALG00000042318	P20	P0	P20	0	0	0
ENSGALG00000001806	P20	P20	P20	0	0	0
ENSGALG00000051713	P20	P0	P20	0	0	0
ENSGALG00000048791	P0	P0	P20	0	0	0
ENSGALG00000028489	P20	P20	P20	0	0	0
ENSGALG00000015068	P20	P0	P20	0	0	0
ENSGALG00000040045	P40	P20	P20	2	1	0
ENSGALG00000020084	P20	P20	P20	0	0	0
ENSGALG00000045282	P20	P20	P20	0	0	0
ENSGALG00000032554	P20	P20	P20	0	0	0
ENSGALG00000019291	P20	P20	P20	0	0	0
ENSGALG00000050712	P20	P20	P20	0	0	0
ENSGALG00000044567	P20	P20	P20	0	0	0
ENSGALG00000050600	P20	P0	P20	0	0	0
ENSGALG00000053798	P20	P20	P20	0	0	0
ENSGALG00000037558	P20	P20	P20	0	0	0
ENSGALG00000050544	P20	P0	P20	0	0	0
ENSGALG00000003374	P40	P20	P20	0	0	0
ENSGALG00000026744	P20	P20	P20	0	0	0
ENSGALG00000051311	P20	P20	P20	0	0	0
ENSGALG00000044225	P40	P20	P20	0	4	4
ENSGALG00000016562	P20	P20	P20	0	0	0
ENSGALG00000040220	P20	P0	P20	0	0	0
ENSGALG00000008135	P20	P20	P20	0	0	0
ENSGALG00000007791	P20	P20	P20	0	0	0
ENSGALG00000037272	P20	P0	P20	12	0	0
ENSGALG00000053078	P20	P20	P20	0	0	0
ENSGALG00000042621	P0	P0	P20	0	0	0
ENSGALG00000046148	P20	P20	P20	0	0	0
ENSGALG00000031410	P20	P20	P20	0	0	0
ENSGALG00000009652	P40	P20	P20	0	0	0
ENSGALG00000015045	P20	P20	P20	0	0	0
ENSGALG00000045901	P0	P0	P20	0	0	0
ENSGALG00000009958	P20	P20	P20	0	0	0
ENSGALG00000046567	P20	P0	P20	0	0	0
ENSGALG00000044662	P0	P0	P20	0	0	0
ENSGALG00000035081	P20	P0	P20	0	0	0
ENSGALG00000010974	P40	P20	P20	2	0	3
ENSGALG00000052621	P0	P0	P20	0	0	0
ENSGALG00000002186	P20	P20	P20	0	0	0
ENSGALG00000016620	P0	P0	P20	0	0	0
ENSGALG00000006600	P20	P0	P20	1	0	0
ENSGALG00000053014	P20	P0	P20	0	0	0
ENSGALG00000028988	P0	P0	P20	0	0	0
ENSGALG00000034094	P20	P20	P20	2	0	0
ENSGALG00000028459	P20	P0	P20	0	0	0
ENSGALG00000017411	p60	P20	P20	9	0	5
ENSGALG00000033517	P20	P20	P20	0	0	0
ENSGALG00000002097	P20	P0	P20	0	0	0
ENSGALG00000048249	P20	P20	P20	0	0	0
ENSGALG00000052317	P20	P20	P20	0	0	0
ENSGALG00000035839	P20	P20	P20	0	0	0
ENSGALG00000054245	P20	P20	P20	0	0	0
ENSGALG00000050528	P20	P20	P20	0	0	0
ENSGALG00000047350	P20	P20	P20	0	0	0
ENSGALG00000011354	P20	P0	P20	0	0	0
ENSGALG00000024298	P20	P20	P20	0	0	0
ENSGALG00000045936	P20	P0	P20	0	0	0
ENSGALG00000042850	P20	P20	P20	0	0	0
ENSGALG00000045795	P20	P0	P20	0	0	0
ENSGALG00000040059	P20	P20	P20	0	0	0
ENSGALG00000028629	P20	P20	P20	0	0	0
ENSGALG00000054391	P0	P0	P20	0	0	0
ENSGALG00000052951	P20	P20	P20	0	0	0
ENSGALG00000007972	P40	P20	P20	1	1	3
ENSGALG00000038223	P20	P20	P20	0	0	0
ENSGALG00000033439	P20	P0	P20	0	0	0
ENSGALG00000003105	P20	P20	P20	0	0	0
ENSGALG00000048553	P20	P0	P20	0	0	0
ENSGALG00000047752	P20	P20	P20	0	0	0
ENSGALG00000016144	P40	P20	P20	0	0	0
ENSGALG00000004930	P20	P0	P20	0	2	0
ENSGALG00000014221	P20	P20	P20	0	0	0
ENSGALG00000052585	P0	P0	P20	0	0	0
ENSGALG00000011136	P20	P20	P20	0	0	0
ENSGALG00000016299	P20	P20	P20	0	0	0
ENSGALG00000048317	P0	P40	P20	0	0	0
ENSGALG00000033701	P20	P0	P20	0	0	0
ENSGALG00000035246	P20	P20	P20	0	0	0
ENSGALG00000016132	P40	P20	P20	0	0	0
ENSGALG00000035569	P40	P0	P20	0	0	0
ENSGALG00000027965	P20	P20	P20	0	0	0
ENSGALG00000021274	P20	P0	P20	0	0	0
ENSGALG00000044541	P0	P20	P20	0	0	0
ENSGALG00000036022	P20	P20	P20	0	0	0
ENSGALG00000002886	P40	P20	P20	0	0	0
ENSGALG00000039292	p60	P20	P20	0	0	0
ENSGALG00000011802	P20	P20	P20	1	1	0
ENSGALG00000025804	P20	P20	P20	0	0	0
ENSGALG00000015089	P20	P20	P20	0	0	0
ENSGALG00000036504	P40	P20	P20	5	0	2
ENSGALG00000030660	P20	P0	P20	0	0	0
ENSGALG00000001866	P20	P20	P20	0	0	0
ENSGALG00000034675	P20	P20	P20	0	0	0
ENSGALG00000044755	P20	P20	P20	0	0	0
ENSGALG00000050834	P0	P20	P20	0	0	0
ENSGALG00000013782	P40	P20	P20	0	0	2
ENSGALG00000023886	P20	P20	P20	0	0	0
ENSGALG00000001946	P20	P20	P20	0	0	0
ENSGALG00000041347	P20	P20	P20	0	0	0
ENSGALG00000048318	P20	P0	P20	0	0	0
ENSGALG00000008424	P20	P20	P20	0	0	0
ENSGALG00000043996	P20	P0	P20	0	0	0
ENSGALG00000017190	P20	P20	P20	0	0	0
ENSGALG00000047437	P20	P20	P20	0	0	0
ENSGALG00000039242	P0	P0	P20	0	0	0
ENSGALG00000046256	P20	P0	P20	0	0	0
ENSGALG00000053455	P20	P20	P20	0	0	0
ENSGALG00000051714	P0	P0	P20	0	0	0
ENSGALG00000054678	p60	P20	P20	2	0	0
ENSGALG00000053550	P20	P40	P20	1	1	0
ENSGALG00000030250	P20	P0	P20	0	0	0
ENSGALG00000053248	P0	P20	P20	0	0	0
ENSGALG00000049840	P20	P20	P20	0	0	0
ENSGALG00000000653	P20	P20	P20	0	0	0
ENSGALG00000003403	P40	P40	P20	0	0	0
ENSGALG00000054616	P0	P20	P20	0	0	0
ENSGALG00000014232	P20	P20	P20	0	0	0
ENSGALG00000006693	P0	P20	P20	0	0	0
ENSGALG00000005351	P20	P0	P20	0	0	0
ENSGALG00000040320	P20	P0	P20	0	0	0
ENSGALG00000054298	P0	P20	P20	0	0	0
ENSGALG00000025821	P20	P0	P20	0	0	0
ENSGALG00000001835	P20	P20	P20	0	0	0
ENSGALG00000005896	P20	P0	P20	0	0	0
ENSGALG00000034411	P0	P0	P20	0	0	0
ENSGALG00000054418	P20	P20	P20	0	0	0
ENSGALG00000045090	P0	P0	P20	0	0	0
ENSGALG00000036587	P40	P0	P20	4	0	0
ENSGALG00000040582	P40	P20	P20	0	0	0
ENSGALG00000010969	P20	P20	P20	0	0	0
ENSGALG00000008498	P20	P20	P20	0	0	0
ENSGALG00000013342	P40	P20	P20	4	0	0
ENSGALG00000010826	P20	P20	P20	0	0	0
ENSGALG00000000788	P20	P0	P20	0	0	0
ENSGALG00000008874	P20	P20	P20	0	0	0
ENSGALG00000051729	P20	P20	P20	0	0	0
ENSGALG00000054636	P20	P20	P20	0	0	0
ENSGALG00000012989	P20	P0	P20	0	0	0
ENSGALG00000015599	P40	P20	P20	1	1	4
ENSGALG00000000274	P20	P0	P20	0	0	0
ENSGALG00000006635	P20	P20	P20	0	0	0
ENSGALG00000033034	P20	P0	P20	0	0	0
ENSGALG00000043185	P20	P0	P20	0	0	0
ENSGALG00000050686	P20	P20	P20	0	0	0
ENSGALG00000044889	P40	P20	P20	4	3	1
ENSGALG00000052665	P20	P20	P20	0	0	0
ENSGALG00000006322	P20	P20	P20	0	0	0
ENSGALG00000027513	P20	P20	P20	0	0	0
ENSGALG00000050224	P0	P20	P20	0	0	0
ENSGALG00000046694	P20	P0	P20	0	0	0
ENSGALG00000006926	P0	P0	P20	0	0	0
ENSGALG00000005661	P20	P0	P20	0	0	0
ENSGALG00000039633	P20	P20	P20	0	0	0
ENSGALG00000046875	P20	P20	P20	0	0	0
ENSGALG00000052313	P20	P20	P20	0	0	0
ENSGALG00000038254	P40	P20	P20	0	0	0
ENSGALG00000015261	P20	P20	P20	0	0	0
ENSGALG00000052243	P20	P20	P20	0	0	0
ENSGALG00000013084	P20	P20	P20	0	0	0
ENSGALG00000052634	P0	P0	P20	0	0	0
ENSGALG00000014762	p60	P20	P20	0	0	3
ENSGALG00000009737	P40	P20	P20	3	4	1
ENSGALG00000030416	P20	P20	P20	0	0	0
ENSGALG00000027742	P20	P20	P20	0	0	0
ENSGALG00000013598	P20	P20	P20	0	0	0
ENSGALG00000005708	P20	P20	P20	0	0	0
ENSGALG00000047684	P20	P20	P20	0	0	0
ENSGALG00000044307	P20	P0	P20	0	0	0
ENSGALG00000005975	P20	P0	P20	0	0	0
ENSGALG00000047118	P20	P20	P20	0	0	0
ENSGALG00000029799	P20	P0	P20	0	0	0
ENSGALG00000037687	P40	P20	P20	0	0	0
ENSGALG00000002111	P40	P20	P20	0	0	0
ENSGALG00000036838	P20	P20	P20	0	0	0
ENSGALG00000016832	P20	P20	P20	0	0	0
ENSGALG00000043033	P40	P20	P20	1	4	1
ENSGALG00000000505	P20	P20	P20	0	0	0
ENSGALG00000045335	P20	P20	P20	0	0	0
ENSGALG00000049145	P20	P0	P20	0	0	0
ENSGALG00000034070	P20	P20	P20	0	0	0
ENSGALG00000046009	P40	P20	P20	1	2	1
ENSGALG00000011594	P20	P0	P20	0	0	0
ENSGALG00000047543	P20	P20	P20	0	0	0
ENSGALG00000054917	P40	P20	P20	0	0	0
ENSGALG00000030545	P20	P20	P20	0	0	0
ENSGALG00000010868	P20	P0	P20	0	0	0
ENSGALG00000046926	P0	P0	P20	0	0	0
ENSGALG00000052476	P20	P0	P20	0	0	0
ENSGALG00000008177	P20	P20	P20	0	0	0
ENSGALG00000037997	P20	P20	P20	0	0	1
ENSGALG00000045028	P20	P0	P20	0	0	0
ENSGALG00000043493	P20	P20	P20	1	0	0
ENSGALG00000037650	P20	P0	P20	0	0	0
ENSGALG00000047663	P20	P20	P20	0	0	0
ENSGALG00000013762	P0	P0	P20	0	0	0
ENSGALG00000013484	P40	P20	P20	0	0	0
ENSGALG00000014717	P20	P20	P20	0	0	0
ENSGALG00000007706	P40	P20	P20	4	4	5
ENSGALG00000016809	P20	P20	P20	0	0	1
ENSGALG00000046064	P20	P20	P20	0	0	0
ENSGALG00000015434	P40	P20	P20	0	0	0
ENSGALG00000016300	P20	P0	P20	0	0	0
ENSGALG00000017332	P40	P0	P20	0	0	0
ENSGALG00000047383	P20	P20	P20	0	0	0
ENSGALG00000046548	P20	P0	P20	0	0	0
ENSGALG00000050199	P20	P0	P20	0	0	0
ENSGALG00000046299	P20	P20	P20	0	0	0
ENSGALG00000034741	P20	P20	P20	0	0	0
ENSGALG00000049660	P20	P0	P20	0	0	0
ENSGALG00000052936	P20	P20	P20	0	0	0
ENSGALG00000054129	P20	P20	P20	0	0	0
ENSGALG00000046303	P20	P20	P20	0	0	0
ENSGALG00000029510	P20	P20	P20	0	0	0
ENSGALG00000037011	P20	P20	P20	0	1	0
ENSGALG00000053747	P0	P0	P20	0	0	0
ENSGALG00000027771	P20	P20	P20	0	0	0
ENSGALG00000026305	P20	P20	P20	0	0	0
ENSGALG00000020139	P40	P20	P20	1	0	1
ENSGALG00000008908	P40	P20	P20	1	0	0
ENSGALG00000053275	P40	P20	P20	0	0	0
ENSGALG00000005476	P20	P0	P20	0	0	0
ENSGALG00000013268	P20	P20	P20	0	0	0
ENSGALG00000054992	P0	P0	P20	0	0	0
ENSGALG00000049362	P0	P0	P20	0	0	0
ENSGALG00000050977	P20	P20	P20	0	0	0
ENSGALG00000051566	P20	P20	P20	0	0	0
ENSGALG00000045605	P20	P20	P20	0	0	0
ENSGALG00000006513	P20	P20	P20	0	0	0
ENSGALG00000039159	P20	P0	P20	0	0	0
ENSGALG00000048116	P20	P0	P20	0	0	0
ENSGALG00000016128	P20	P20	P20	0	0	0
ENSGALG00000041083	P20	P0	P20	0	0	0
ENSGALG00000046824	P20	P20	P20	0	0	0
ENSGALG00000013969	P20	P20	P20	0	0	0
ENSGALG00000019019	P20	P20	P20	0	0	0
ENSGALG00000050672	P20	P20	P20	0	0	0
ENSGALG00000039320	P20	P0	P20	0	0	0
ENSGALG00000041730	P20	P0	P20	0	0	1
ENSGALG00000004028	P20	P20	P20	0	0	0
ENSGALG00000050921	P0	P0	P20	0	0	0
ENSGALG00000002931	P20	P20	P20	0	0	0
ENSGALG00000006515	P40	P20	P20	0	0	0
ENSGALG00000012647	P20	P20	P20	0	0	0
ENSGALG00000010760	P40	P0	P20	0	0	0
ENSGALG00000048265	P0	P20	P20	0	0	0
ENSGALG00000020923	P20	P0	P20	0	0	0
ENSGALG00000046502	P0	P0	P20	0	0	0
ENSGALG00000028519	P20	P0	P20	0	0	0
ENSGALG00000011288	P40	P40	P20	0	5	1
ENSGALG00000030960	P20	P0	P20	0	0	0
ENSGALG00000043916	p60	P20	P20	0	0	0
ENSGALG00000010057	p60	P20	P20	1	0	2
ENSGALG00000039333	P20	P20	P20	0	0	0
ENSGALG00000010778	P40	P40	P20	0	3	1
ENSGALG00000030863	P20	P20	P20	0	0	0
ENSGALG00000016044	P20	P20	P20	0	0	0
ENSGALG00000041066	P20	P20	P20	0	0	0
ENSGALG00000049047	P0	P0	P20	0	0	0
ENSGALG00000031737	P20	P0	P20	0	0	0
ENSGALG00000007222	P20	P20	P20	6	1	0
ENSGALG00000048617	P20	P20	P20	0	0	0
ENSGALG00000008635	P40	P20	P20	1	0	0
ENSGALG00000041400	P40	P40	P20	0	0	0
ENSGALG00000054797	P20	P20	P20	0	0	0
ENSGALG00000010980	P40	P20	P20	2	0	2
ENSGALG00000006290	P20	P20	P20	0	0	0
ENSGALG00000043088	P20	P0	P20	0	0	1
ENSGALG00000014989	P20	P40	P20	6	2	1
ENSGALG00000015364	P20	P0	P20	0	0	0
ENSGALG00000014746	P40	P40	P20	0	0	2
ENSGALG00000004163	P20	P20	P20	0	0	0
ENSGALG00000052653	P20	P20	P20	0	0	0
ENSGALG00000015598	P20	P40	P20	0	1	3
ENSGALG00000047701	P40	P20	P20	0	0	1
ENSGALG00000048786	P20	P20	P20	0	0	0
ENSGALG00000037875	P0	P0	P20	0	0	0
ENSGALG00000026395	P20	P20	P20	2	5	0
ENSGALG00000003302	P20	P0	P20	0	0	0
ENSGALG00000007530	P20	P20	P20	0	0	0
ENSGALG00000038618	P20	P20	P20	0	0	0
ENSGALG00000042446	P20	P0	P20	0	0	0
ENSGALG00000005426	P20	P0	P20	4	0	3
ENSGALG00000053690	P20	P20	P20	0	0	0
ENSGALG00000028666	P40	P20	P20	2	0	1
ENSGALG00000017017	P20	P20	P20	0	0	0
ENSGALG00000011252	p60	P20	P20	0	4	2
ENSGALG00000047052	P20	P0	P20	0	0	0
ENSGALG00000013169	P20	P20	P20	0	0	0
ENSGALG00000050779	P20	P0	P20	0	0	0
ENSGALG00000007406	P20	P0	P20	0	0	0
ENSGALG00000008275	P0	P0	P20	0	0	0
ENSGALG00000034144	P20	P0	P20	0	0	0
ENSGALG00000039698	P20	P0	P20	0	0	3
ENSGALG00000047344	P20	P0	P20	0	0	0
ENSGALG00000050947	P20	P0	P20	0	0	0
ENSGALG00000052146	P20	P0	P20	0	0	0
ENSGALG00000035619	P40	P20	P20	0	0	0
ENSGALG00000049503	P0	P0	P20	0	0	0
ENSGALG00000030821	p60	P20	P20	1	0	0
ENSGALG00000052724	P20	P0	P20	0	0	0
ENSGALG00000046428	P0	P20	P20	0	0	0
ENSGALG00000055026	P20	P20	P20	1	0	0
ENSGALG00000052779	P20	P20	P20	0	0	0
ENSGALG00000015269	P20	P20	P20	0	0	0
ENSGALG00000051478	P20	P0	P20	0	0	0
ENSGALG00000028886	P20	P0	P20	0	0	0
ENSGALG00000016680	P40	P20	P20	0	0	0
ENSGALG00000048288	P40	P20	P20	0	0	0
ENSGALG00000012457	P20	P20	P20	0	0	0
ENSGALG00000004418	P20	P20	P20	0	0	0
ENSGALG00000049020	P40	P20	P20	3	1	0
ENSGALG00000015623	P40	P20	P20	3	1	2
ENSGALG00000039406	P0	P0	P20	0	0	0
ENSGALG00000028345	P40	P20	P20	0	0	0
ENSGALG00000046409	P40	P40	P20	2	3	0
ENSGALG00000000901	P40	P0	P20	0	0	0
ENSGALG00000054278	P20	P20	P20	0	0	0
ENSGALG00000012290	P20	P0	P20	1	0	0
ENSGALG00000013912	P20	P20	P20	0	0	0
ENSGALG00000036589	P20	P0	P20	1	1	0
ENSGALG00000044818	P20	P0	P20	0	4	0
ENSGALG00000022702	P20	P0	P20	0	0	0
ENSGALG00000019240	P20	P0	P20	0	0	0
ENSGALG00000053683	P20	P20	P20	0	0	0
ENSGALG00000038512	P20	P20	P20	0	0	0
ENSGALG00000005853	P40	P20	P20	1	1	2
ENSGALG00000041342	P0	P0	P20	0	0	0
ENSGALG00000047728	P20	P0	P20	0	0	0
ENSGALG00000002577	P20	P20	P20	0	0	0
ENSGALG00000026431	P0	P20	P20	0	0	0
ENSGALG00000000690	P20	P20	P20	6	6	0
ENSGALG00000053919	P20	P20	P20	0	0	0
ENSGALG00000005839	P20	P0	P20	0	0	0
ENSGALG00000039403	P20	P20	P20	0	0	0
ENSGALG00000002496	P40	P0	P20	0	0	0
ENSGALG00000041612	P20	P0	P20	0	0	0
ENSGALG00000050054	P40	P20	P20	1	1	0
ENSGALG00000017136	P40	P0	P20	5	0	1
ENSGALG00000054532	P40	P20	P20	2	1	4
ENSGALG00000042577	P40	P20	P20	0	0	0
ENSGALG00000045686	P20	P0	P20	0	0	0
ENSGALG00000013431	P20	P20	P20	0	0	0
ENSGALG00000042003	P20	P20	P20	0	0	0
ENSGALG00000026952	P0	P0	P20	0	0	0
ENSGALG00000038405	P20	P20	P20	0	0	0
ENSGALG00000001418	P40	P0	P20	0	0	0
ENSGALG00000002098	P0	P20	P20	0	0	0
ENSGALG00000051651	P20	P40	P20	0	0	0
ENSGALG00000007269	P20	P20	P20	0	0	0
ENSGALG00000031274	P20	P20	P20	0	0	0
ENSGALG00000014258	P40	P0	P20	0	1	3
ENSGALG00000054531	P20	P0	P20	0	0	0
ENSGALG00000022720	P40	P20	P20	0	0	0
ENSGALG00000039005	P20	P0	P20	0	0	0
ENSGALG00000009129	P20	P20	P20	0	0	0
ENSGALG00000034761	P20	P20	P20	0	0	0
ENSGALG00000037435	P40	P20	P20	0	0	0
ENSGALG00000054364	P20	P20	P20	0	0	0
ENSGALG00000016199	P20	P20	P20	0	0	0
ENSGALG00000023179	P20	P20	P20	0	0	0
ENSGALG00000050020	P20	P20	P20	0	0	0
ENSGALG00000053052	P0	P0	P20	0	0	0
ENSGALG00000026761	P40	P20	P20	2	1	0
ENSGALG00000050595	P20	P0	P20	0	0	0
ENSGALG00000051790	P20	P20	P20	0	0	0
ENSGALG00000016342	P20	P20	P20	0	0	0
ENSGALG00000015897	P20	P20	P20	0	0	0
ENSGALG00000052374	P20	P20	P20	0	0	0
ENSGALG00000031293	P40	P20	P20	0	5	0
ENSGALG00000044263	P20	P20	P20	0	0	0
ENSGALG00000034369	P0	P0	P20	0	0	0
ENSGALG00000020943	p60	P20	P20	1	1	1
ENSGALG00000054664	p60	P20	P20	0	0	0
ENSGALG00000001203	P40	P20	P20	0	0	0
ENSGALG00000015332	P20	P20	P20	0	0	0
ENSGALG00000037520	P20	P20	P20	0	0	0
ENSGALG00000047903	P20	P20	P20	0	0	0
ENSGALG00000039712	P20	P0	P20	0	0	0
ENSGALG00000008456	P20	P20	P20	0	0	0
ENSGALG00000005253	P20	P40	P20	0	0	0
ENSGALG00000003310	P0	P20	P20	0	0	0
ENSGALG00000054625	P0	P20	P20	0	0	0
ENSGALG00000007727	P20	P0	P20	0	0	0
ENSGALG00000011267	P40	P0	P20	0	0	0
ENSGALG00000047623	P0	P0	P20	0	0	0
ENSGALG00000010864	P20	P0	P20	0	0	0
ENSGALG00000054027	P0	P0	P20	0	0	0
ENSGALG00000021303	P20	P20	P20	0	0	0
ENSGALG00000040949	P20	P20	P20	0	0	0
ENSGALG00000050616	P20	P0	P20	0	0	0
ENSGALG00000008776	P20	P20	P20	0	0	0
ENSGALG00000049478	P20	P20	P20	0	0	0
ENSGALG00000047120	P20	P0	P20	0	0	0
ENSGALG00000016822	P20	P20	P20	0	0	0
ENSGALG00000028284	P20	P20	P20	0	0	0
ENSGALG00000012483	P20	P20	P20	0	0	0
ENSGALG00000049695	P0	P0	P20	0	0	0
ENSGALG00000040159	P40	P20	P20	1	0	0
ENSGALG00000045473	P0	P0	P20	0	0	0
ENSGALG00000040805	P20	P20	P20	0	0	3
ENSGALG00000047195	P20	P20	P20	0	0	0
ENSGALG00000054488	P20	P20	P20	0	0	0
ENSGALG00000011182	P20	P20	P20	5	1	3
ENSGALG00000003554	P20	P20	P20	0	0	0
ENSGALG00000005843	P40	P20	P20	0	0	0
ENSGALG00000033739	P20	P20	P20	0	0	0
ENSGALG00000015057	P20	P20	P20	5	0	2
ENSGALG00000000400	P40	P20	P20	0	0	0
ENSGALG00000044984	P0	P0	P20	0	0	0
ENSGALG00000016677	P20	P0	P20	0	0	0
ENSGALG00000054945	P20	P20	P20	0	0	0
ENSGALG00000033381	P0	P0	P20	0	0	0
ENSGALG00000028465	P0	P20	P20	0	0	0
ENSGALG00000053343	P20	P0	P20	0	0	0
ENSGALG00000034306	P40	P20	P20	0	0	1
ENSGALG00000032282	P20	P20	P20	0	0	0
ENSGALG00000019651	P20	P0	P20	0	0	0
ENSGALG00000015826	p60	P20	P20	7	1	1
ENSGALG00000047995	P20	P20	P20	0	0	0
ENSGALG00000053380	P20	P0	P20	0	0	0
ENSGALG00000040567	P20	P20	P20	4	3	2
ENSGALG00000045905	P0	P0	P20	0	0	0
ENSGALG00000001031	P20	P40	P20	0	0	0
ENSGALG00000033641	P20	P0	P20	0	0	0
ENSGALG00000054368	P0	P20	P20	0	0	0
ENSGALG00000006519	P20	P20	P20	0	0	0
ENSGALG00000036824	P40	P20	P20	1	0	0
ENSGALG00000014848	P0	P0	P20	0	0	0
ENSGALG00000021286	P20	P20	P20	0	0	0
ENSGALG00000007448	P20	P0	P20	0	1	0
ENSGALG00000013813	P20	P20	P20	0	0	0
ENSGALG00000005932	P40	P20	P20	0	1	2
ENSGALG00000001512	P20	P20	P20	0	0	0
ENSGALG00000052881	P20	P20	P20	0	0	0
ENSGALG00000045388	P20	P0	P20	0	0	0
ENSGALG00000005981	P20	P20	P20	0	0	0
ENSGALG00000036836	P40	P20	P20	2	2	0
ENSGALG00000014840	P20	P20	P20	0	0	0
ENSGALG00000026553	P20	P20	P20	0	0	0
ENSGALG00000051445	P20	P20	P20	0	0	0
ENSGALG00000052052	P40	P20	P20	0	1	1
ENSGALG00000046188	p60	P20	P20	5	12	3
ENSGALG00000048718	P20	P0	P20	0	0	0
ENSGALG00000005801	P40	P20	P20	0	0	0
ENSGALG00000033783	P20	P0	P20	0	0	0
ENSGALG00000001081	P20	P20	P20	0	0	0
ENSGALG00000041327	P20	P20	P20	0	0	0
ENSGALG00000052105	P20	P0	P20	0	0	0
ENSGALG00000043245	P20	P20	P20	0	0	0
ENSGALG00000020292	P40	P20	P20	0	0	0
ENSGALG00000034907	P20	P20	P20	0	0	0
ENSGALG00000053623	P20	P0	P20	0	0	0
ENSGALG00000007917	P20	P20	P20	0	0	0
ENSGALG00000001912	P20	P0	P20	0	0	0
ENSGALG00000048477	P0	P0	P20	0	0	0
ENSGALG00000027002	P20	P20	P20	0	0	0
ENSGALG00000005207	P20	P20	P20	0	0	0
ENSGALG00000010583	P20	P20	P20	0	0	0
ENSGALG00000051623	P20	P20	P20	0	0	0
ENSGALG00000050083	p60	P20	P20	0	1	0
ENSGALG00000019030	P20	P0	P20	0	0	0
ENSGALG00000006007	P20	P0	P20	0	0	0
ENSGALG00000021353	P0	P0	P20	0	0	0
ENSGALG00000054562	P0	P0	P20	0	0	0
ENSGALG00000051955	P20	P20	P20	0	0	0
ENSGALG00000049852	P20	P20	P20	0	0	0
ENSGALG00000004332	P40	P20	P20	0	0	0
ENSGALG00000000242	P40	P20	P20	0	0	0
ENSGALG00000053053	P0	P0	P20	0	0	0
ENSGALG00000005504	P20	P20	P20	0	0	0
ENSGALG00000010792	P20	P20	P20	0	0	0
ENSGALG00000008562	P20	P20	P20	0	0	0
ENSGALG00000004966	P40	P20	P20	3	4	3
ENSGALG00000006891	P40	P20	P20	0	0	0
ENSGALG00000052250	P20	P20	P20	0	0	0
ENSGALG00000038688	P40	P20	P20	1	1	1
ENSGALG00000001480	P40	P20	P20	0	0	0
ENSGALG00000027423	P20	P20	P20	0	0	0
ENSGALG00000015198	P40	P20	P20	2	1	2
ENSGALG00000000441	P40	P20	P20	0	0	0
ENSGALG00000001141	P20	P20	P20	0	0	0
ENSGALG00000005194	P20	P0	P20	0	0	0
ENSGALG00000049060	P20	P0	P20	0	0	0
ENSGALG00000015418	P20	P20	P20	0	0	0
ENSGALG00000007570	P20	P0	P20	0	0	0
ENSGALG00000046408	P20	P20	P20	0	0	0
ENSGALG00000008646	P20	P40	P20	3	2	1
ENSGALG00000004297	P40	P20	P20	0	3	0
ENSGALG00000026215	P40	P20	P20	6	2	3
ENSGALG00000004120	P20	P20	P20	0	0	0
ENSGALG00000004102	P20	P20	P20	0	0	0
ENSGALG00000054227	P20	P20	P20	0	0	0
ENSGALG00000030372	P20	P20	P20	0	0	0
ENSGALG00000016465	P80	P20	P20	2	2	2
ENSGALG00000005017	P20	P0	P20	0	0	0
ENSGALG00000047911	p60	P20	P20	0	0	0
ENSGALG00000039298	P20	P0	P20	0	0	0
ENSGALG00000011349	p60	P20	P20	3	1	2
ENSGALG00000002455	P20	P20	P20	0	0	0
ENSGALG00000054982	P20	P20	P20	0	0	0
ENSGALG00000031906	P20	P20	P20	0	0	0
ENSGALG00000037220	P40	P20	P20	1	0	0
ENSGALG00000028153	P20	P20	P20	0	0	0
ENSGALG00000010050	P40	P20	P20	3	0	2
ENSGALG00000026658	P20	P0	P20	0	0	0
ENSGALG00000045507	P20	P20	P20	0	0	0
ENSGALG00000032098	P20	P20	P20	4	5	4
ENSGALG00000049682	P20	P20	P20	0	0	0
ENSGALG00000006662	P20	P0	P20	2	6	4
ENSGALG00000034377	P20	P0	P20	0	0	0
ENSGALG00000053207	P20	P20	P20	0	0	0
ENSGALG00000048180	P20	P0	P20	0	0	0
ENSGALG00000052524	P20	P0	P20	0	0	0
ENSGALG00000054710	P0	P0	P20	0	0	0
ENSGALG00000031605	p60	P20	P20	0	0	0
ENSGALG00000019211	p60	P20	P20	0	0	0
ENSGALG00000049544	P20	P20	P20	0	0	0
ENSGALG00000032994	P40	P20	P20	3	2	0
ENSGALG00000000786	P20	P0	P20	0	0	0
ENSGALG00000007288	P40	P20	P20	0	0	0
ENSGALG00000035457	P20	P20	P20	0	0	0
ENSGALG00000020261	P20	P20	P20	0	0	0
ENSGALG00000010269	p60	P40	P20	1	0	3
ENSGALG00000046261	P0	P20	P20	0	0	0
ENSGALG00000009574	P40	P20	P20	2	0	1
ENSGALG00000018503	P40	P20	P20	0	0	0
ENSGALG00000037576	P20	P20	P20	0	0	0
ENSGALG00000047037	P0	P0	P20	0	0	0
ENSGALG00000054981	P40	P0	P20	0	0	2
ENSGALG00000051021	P0	P0	P20	0	0	0
ENSGALG00000016907	P20	P20	P20	0	0	0
ENSGALG00000015628	P20	P20	P20	0	0	0
ENSGALG00000047431	P20	P0	P20	0	0	0
ENSGALG00000044093	P0	P0	P20	0	0	0
ENSGALG00000009499	P20	P20	P20	0	0	0
ENSGALG00000013008	P20	P20	P20	0	0	0
ENSGALG00000028183	P20	P20	P20	0	0	0
ENSGALG00000043433	P20	P20	P20	5	0	5
ENSGALG00000032041	P0	P0	P20	0	0	0
ENSGALG00000016985	P0	P20	P20	0	0	0
ENSGALG00000009458	P20	P20	P20	0	0	0
ENSGALG00000049413	P20	P20	P20	0	0	0
ENSGALG00000013097	P80	P20	P20	0	1	0
ENSGALG00000044727	P40	P40	P20	0	0	0
ENSGALG00000017119	P40	P40	P20	5	5	3
ENSGALG00000020391	P20	P20	P20	0	0	0
ENSGALG00000007803	P20	P20	P20	0	0	0
ENSGALG00000048665	P20	P20	P20	3	5	6
ENSGALG00000000871	P0	P0	P20	0	0	0
ENSGALG00000045876	P20	P20	P20	0	0	0
ENSGALG00000011684	P20	P20	P20	0	0	0
ENSGALG00000052560	P20	P20	P20	0	0	0
ENSGALG00000053004	P0	P0	P20	0	0	0
ENSGALG00000026655	P20	P40	P20	0	0	0
ENSGALG00000005007	P20	P20	P20	0	0	0
ENSGALG00000001431	P20	P20	P20	0	0	0
ENSGALG00000053716	p60	P20	P20	1	0	0
ENSGALG00000008462	P40	P0	P20	0	0	0
ENSGALG00000032453	P20	P0	P20	0	0	0
ENSGALG00000010588	P80	P40	P20	1	1	0
ENSGALG00000034119	P40	P20	P20	1	0	0
ENSGALG00000054761	P20	P20	P20	0	0	0
ENSGALG00000001299	P20	P20	P20	0	0	0
ENSGALG00000048811	P0	P20	P20	0	0	0
ENSGALG00000050112	p60	P20	P20	1	0	0
ENSGALG00000009787	P20	P20	P20	0	0	0
ENSGALG00000029439	P20	P20	P20	0	0	0
ENSGALG00000036190	P0	P20	P20	0	0	0
ENSGALG00000003904	P40	P20	P20	2	0	0
ENSGALG00000043575	P0	P20	P20	0	0	0
ENSGALG00000054650	P40	P20	P20	0	0	1
ENSGALG00000051077	P20	P0	P20	0	0	0
ENSGALG00000008608	P20	P20	P20	4	0	0
ENSGALG00000047006	P0	P0	P20	0	0	0
ENSGALG00000046444	P40	P20	P20	0	0	0
ENSGALG00000003470	P40	P40	P20	0	0	0
ENSGALG00000023580	P20	P20	P20	0	0	0
ENSGALG00000048530	P0	P20	P20	0	0	0
ENSGALG00000021341	P20	P20	P20	0	0	0
ENSGALG00000037020	P40	P0	P20	0	0	0
ENSGALG00000050569	P0	P0	P20	0	0	0
ENSGALG00000054158	P0	P0	P20	0	0	0
ENSGALG00000038576	P20	P0	P20	0	0	0
ENSGALG00000002443	P20	P20	P20	0	0	0
ENSGALG00000028612	P20	P20	P20	0	0	0
ENSGALG00000008490	P20	P20	P20	4	0	1
ENSGALG00000021520	P20	P20	P20	0	0	0
ENSGALG00000054224	P20	P0	P20	0	0	0
ENSGALG00000052244	P20	P20	P20	0	0	0
ENSGALG00000006521	P40	P40	P20	1	4	4
ENSGALG00000000299	P40	P20	P20	0	0	0
ENSGALG00000054732	p60	P20	P20	0	0	0
ENSGALG00000022827	P20	P0	P20	0	0	0
ENSGALG00000037642	P20	P20	P20	0	0	0
ENSGALG00000052010	P0	P0	P20	0	0	0
ENSGALG00000013663	P80	P40	P20	0	5	1
ENSGALG00000049589	P20	P20	P20	0	0	0
ENSGALG00000031289	P0	P0	P20	0	0	0
ENSGALG00000051918	P20	P20	P20	0	0	0
ENSGALG00000046996	P20	P20	P20	0	0	0
ENSGALG00000050924	P20	P20	P20	0	0	0
ENSGALG00000049667	P40	P0	P20	0	0	0
ENSGALG00000050082	P20	P20	P20	0	0	0
ENSGALG00000048124	P20	P0	P20	0	0	0
ENSGALG00000004261	P20	P20	P20	0	0	0
ENSGALG00000011734	P20	P20	P20	0	0	0
ENSGALG00000045640	P0	P20	P20	0	0	0
ENSGALG00000052373	P0	P0	P20	0	0	0
ENSGALG00000048572	P20	P0	P20	0	0	0
ENSGALG00000000919	P20	P20	P20	0	0	0
ENSGALG00000045096	P20	P20	P20	0	1	0
ENSGALG00000012984	p60	P20	P20	0	0	0
ENSGALG00000037625	P20	P0	P20	0	0	0
ENSGALG00000009482	P20	P20	P20	0	0	0
ENSGALG00000026214	P20	P40	P20	4	1	0
ENSGALG00000001955	P20	P20	P20	0	0	0
ENSGALG00000026733	P20	P20	P20	0	0	0
ENSGALG00000029827	P20	P0	P20	0	0	0
ENSGALG00000040436	P40	P20	P20	2	2	0
ENSGALG00000020193	P80	P40	P20	7	1	3
ENSGALG00000042045	P20	P20	P20	0	0	0
ENSGALG00000010707	P20	P20	P20	6	7	4
ENSGALG00000037228	P20	P20	P20	0	0	0
ENSGALG00000052043	P40	P20	P20	0	0	0
ENSGALG00000053568	P20	P0	P20	0	0	0
ENSGALG00000019262	P20	P0	P20	0	0	0
ENSGALG00000038975	P20	P20	P20	0	0	0
ENSGALG00000036327	P20	P20	P20	0	0	0
ENSGALG00000046106	P0	P0	P20	0	0	0
ENSGALG00000051117	P40	P40	P20	0	0	0
ENSGALG00000017405	P20	P20	P20	2	13	5
ENSGALG00000049241	P20	P20	P20	0	0	0
ENSGALG00000052201	P20	P0	P20	0	0	0
ENSGALG00000015191	P20	P0	P20	0	0	0
ENSGALG00000006041	P40	P20	P20	0	0	7
ENSGALG00000051958	P0	P20	P20	0	0	0
ENSGALG00000032146	P20	P20	P20	0	0	0
ENSGALG00000047069	P40	P20	P20	0	0	0
ENSGALG00000008444	p60	P20	P20	0	0	0
ENSGALG00000006239	P40	P20	P20	0	0	0
ENSGALG00000050359	P20	P0	P20	0	0	0
ENSGALG00000041774	P20	P20	P20	0	0	0
ENSGALG00000007666	P20	P20	P20	0	0	0
ENSGALG00000048862	P20	P20	P20	0	0	0
ENSGALG00000003462	P20	P20	P20	0	0	0
ENSGALG00000001369	P20	P20	P20	0	0	0
ENSGALG00000054066	P20	P0	P20	0	0	0
ENSGALG00000039452	P20	P20	P20	0	0	0
ENSGALG00000050860	P20	P0	P20	0	0	0
ENSGALG00000003126	P40	P20	P20	1	0	0
ENSGALG00000012923	P20	P20	P20	0	0	0
ENSGALG00000053980	P20	P20	P20	0	0	0
ENSGALG00000006479	P40	P20	P20	1	0	4
ENSGALG00000006216	P40	P20	P20	3	3	0
ENSGALG00000036255	P20	P20	P20	0	0	0
ENSGALG00000023601	P20	P0	P20	0	0	0
ENSGALG00000040754	P20	P0	P20	0	0	0
ENSGALG00000051284	P20	P0	P20	0	0	0
ENSGALG00000011391	p60	P20	P20	2	0	3
ENSGALG00000040292	P20	P0	P20	0	0	0
ENSGALG00000046204	P20	P20	P20	0	0	1
ENSGALG00000002314	P20	P20	P20	0	0	0
ENSGALG00000030636	P0	P0	P20	0	0	0
ENSGALG00000000568	P40	P20	P20	1	0	0
ENSGALG00000050051	P40	P20	P20	0	0	0
ENSGALG00000004358	P20	P0	P20	0	0	0
ENSGALG00000001079	P20	P20	P20	0	0	0
ENSGALG00000052872	P0	P0	P20	0	0	0
ENSGALG00000049591	P20	P0	P20	0	0	0
ENSGALG00000051905	P20	P20	P20	0	0	0
ENSGALG00000048863	P0	P0	P20	0	0	0
ENSGALG00000010977	P20	P20	P20	0	0	0
ENSGALG00000043106	P20	P0	P20	0	0	0
ENSGALG00000039587	P40	P20	P20	5	5	1
ENSGALG00000038372	P20	P0	P20	0	0	0
ENSGALG00000010342	P20	P20	P20	0	0	0
ENSGALG00000014264	P20	P20	P20	0	0	0
ENSGALG00000043728	P20	P20	P20	0	0	0
ENSGALG00000041103	P40	P0	P20	0	0	0
ENSGALG00000001348	P20	P20	P20	0	0	0
ENSGALG00000016804	P20	P20	P20	0	0	0
ENSGALG00000041225	P20	P0	P20	0	0	0
ENSGALG00000034118	P20	P20	P20	0	0	0
ENSGALG00000039376	P20	P20	P20	0	0	0
ENSGALG00000019060	P20	P0	P20	1	1	0
ENSGALG00000021198	p60	P20	P20	0	2	0
ENSGALG00000051759	P20	P20	P20	0	0	0
ENSGALG00000044801	P0	P0	P20	0	0	0
ENSGALG00000050406	P20	P20	P20	0	0	0
ENSGALG00000047231	P20	P20	P20	0	0	0
ENSGALG00000000593	P40	P0	P20	0	0	0
ENSGALG00000052760	P40	P20	P20	0	0	1
ENSGALG00000048876	P20	P20	P20	0	0	0
ENSGALG00000010391	p60	P20	P20	2	7	0
ENSGALG00000014900	P20	P20	P20	0	0	0
ENSGALG00000041122	P20	P0	P20	0	0	0
ENSGALG00000050192	P0	P0	P20	0	0	0
ENSGALG00000039659	P20	P20	P20	0	0	0
ENSGALG00000038432	P20	P20	P20	0	0	0
ENSGALG00000020386	P40	P20	P20	0	2	2
ENSGALG00000054257	P20	P20	P20	0	0	0
ENSGALG00000046738	P20	P20	P20	0	0	0
ENSGALG00000047357	P20	P20	P20	0	0	0
ENSGALG00000005467	p60	P20	P20	0	0	0
ENSGALG00000044478	P20	P20	P20	0	0	0
ENSGALG00000003952	p60	P20	P20	0	0	0
ENSGALG00000000911	P20	P20	P20	0	0	0
ENSGALG00000043904	P20	P20	P20	0	0	0
ENSGALG00000042123	P80	P20	P20	2	0	1
ENSGALG00000052979	P20	P20	P20	0	0	0
ENSGALG00000007419	P20	P40	P20	4	3	0
ENSGALG00000048656	P40	P20	P20	0	0	0
ENSGALG00000001347	P20	P20	P20	0	0	0
ENSGALG00000054846	P0	P20	P20	0	0	0
ENSGALG00000052345	P20	P20	P20	0	0	0
ENSGALG00000003456	P0	P40	P20	0	0	0
ENSGALG00000011341	P20	P0	P20	0	0	0
ENSGALG00000012537	P20	P20	P20	0	0	0
ENSGALG00000054533	P20	P20	P20	0	0	0
ENSGALG00000042492	P20	P20	P20	6	20	5
ENSGALG00000048940	P40	P20	P20	0	0	1
ENSGALG00000016296	P20	P20	P20	0	0	0
ENSGALG00000042606	P20	P20	P20	0	0	0
ENSGALG00000040007	P20	P20	P20	0	0	0
ENSGALG00000054823	P20	P20	P20	0	0	0
ENSGALG00000041295	P20	P20	P20	0	0	0
ENSGALG00000005118	P20	P20	P20	2	5	1
ENSGALG00000053523	P20	P20	P20	7	3	2
ENSGALG00000013600	p60	P20	P20	0	2	1
ENSGALG00000026627	P20	P20	P20	0	0	0
ENSGALG00000002974	P20	P40	P20	4	5	2
ENSGALG00000004044	P40	P20	P20	0	0	0
ENSGALG00000026991	P20	P20	P20	0	0	0
ENSGALG00000047088	P20	P20	P20	0	0	0
ENSGALG00000009682	P0	P20	P20	0	0	0
ENSGALG00000027453	P20	P20	P20	0	0	0
ENSGALG00000005285	P20	P20	P20	0	0	0
ENSGALG00000046772	P20	P20	P20	0	0	0
ENSGALG00000044261	P40	P20	P20	0	0	1
ENSGALG00000019662	P20	P20	P20	0	0	0
ENSGALG00000053754	P20	P20	P20	0	0	0
ENSGALG00000043908	p60	P20	P20	4	0	0
ENSGALG00000048822	P20	P20	P20	0	0	0
ENSGALG00000047525	P20	P20	P20	0	0	0
ENSGALG00000002207	P20	P0	P20	0	0	0
ENSGALG00000012021	P20	P20	P20	0	0	0
ENSGALG00000040432	P40	P40	P20	1	0	0
ENSGALG00000035441	P20	P20	P20	0	0	0
ENSGALG00000003512	P20	P0	P20	0	0	0
ENSGALG00000052209	P20	P20	P20	0	0	0
ENSGALG00000016900	P0	P20	P20	0	0	0
ENSGALG00000040038	P20	P20	P20	0	0	0
ENSGALG00000051022	P40	P0	P20	0	0	0
ENSGALG00000043079	P40	P20	P20	2	0	0
ENSGALG00000001661	P20	P20	P20	0	0	0
ENSGALG00000011808	P20	P20	P20	0	0	0
ENSGALG00000037619	P20	P0	P20	0	0	0
ENSGALG00000013402	P20	P20	P20	0	0	0
ENSGALG00000047878	P20	P20	P20	0	0	0
ENSGALG00000038328	P20	P0	P20	0	0	0
ENSGALG00000024122	P20	P20	P20	0	0	0
ENSGALG00000051225	P20	P20	P20	0	0	0
ENSGALG00000049363	P20	P20	P20	0	0	0
ENSGALG00000048301	P40	P20	P20	0	0	0
ENSGALG00000004373	P20	P20	P20	0	0	0
ENSGALG00000001716	P20	P20	P20	0	0	0
ENSGALG00000002555	p60	P20	P20	0	0	0
ENSGALG00000050981	P20	P0	P20	0	0	0
ENSGALG00000054648	P20	P0	P20	0	0	0
ENSGALG00000053446	P0	P0	P20	0	0	0
ENSGALG00000048238	P0	P20	P20	0	0	0
ENSGALG00000054253	P40	P20	P20	0	0	1
ENSGALG00000006877	P20	P20	P20	0	0	0
ENSGALG00000041541	P0	P0	P20	0	0	0
ENSGALG00000048298	P20	P20	P20	0	0	0
ENSGALG00000035368	P0	P20	P20	0	0	0
ENSGALG00000043848	P20	P0	P20	0	0	0
ENSGALG00000053628	P20	P0	P20	0	0	0
ENSGALG00000007358	P20	P20	P20	1	0	0
ENSGALG00000041858	P40	P40	P20	0	0	0
ENSGALG00000047719	P20	P0	P20	0	1	0
ENSGALG00000054799	P20	P20	P20	0	0	0
ENSGALG00000055118	P0	P0	P20	0	0	0
ENSGALG00000004695	P20	P20	P20	0	1	0
ENSGALG00000014965	P20	P20	P20	0	0	0
ENSGALG00000046336	P20	P40	P20	0	0	0
ENSGALG00000007814	P20	P20	P20	0	0	0
ENSGALG00000054655	P20	P20	P20	0	0	0
ENSGALG00000002369	P20	P20	P20	0	0	0
ENSGALG00000048919	P20	P0	P20	0	0	0
ENSGALG00000005543	P20	P0	P20	0	0	0
ENSGALG00000055078	P20	P20	P20	0	1	3
ENSGALG00000054486	P0	P0	P20	0	0	0
ENSGALG00000030287	P20	P20	P20	0	0	0
ENSGALG00000033966	P20	P40	P20	0	2	0
ENSGALG00000007110	P20	P0	P20	0	0	0
ENSGALG00000003838	P20	P20	P20	0	0	0
ENSGALG00000012671	P20	P20	P20	0	0	0
ENSGALG00000053327	P20	P0	P20	0	0	0
ENSGALG00000045544	P20	P0	P20	0	0	0
ENSGALG00000048685	P0	P0	P20	0	0	0
ENSGALG00000019844	P0	P0	P20	0	0	0
ENSGALG00000001917	P20	P20	P20	0	0	0
ENSGALG00000014227	P20	P20	P20	0	0	0
ENSGALG00000053084	P20	P20	P20	0	0	0
ENSGALG00000005842	p60	P20	P20	0	11	2
ENSGALG00000023742	P20	P20	P20	0	0	0
ENSGALG00000010116	P20	P20	P20	0	0	0
ENSGALG00000030506	P0	P20	P20	0	0	0
ENSGALG00000047989	P20	P20	P20	0	0	0
ENSGALG00000001122	P20	P20	P20	0	0	0
ENSGALG00000045351	P20	P20	P20	0	0	0
ENSGALG00000035557	P40	P20	P20	0	0	0
ENSGALG00000041248	P0	P0	P20	0	0	0
ENSGALG00000031776	P20	P20	P20	0	0	0
ENSGALG00000015730	P20	P20	P20	0	0	0
ENSGALG00000049292	P20	P20	P20	0	0	0
ENSGALG00000010049	p60	P40	P20	2	0	0
ENSGALG00000003841	P20	P20	P20	0	0	0
ENSGALG00000016426	P20	P20	P20	0	0	0
ENSGALG00000053794	P20	P0	P20	0	0	0
ENSGALG00000016293	P20	P20	P20	1	3	7
ENSGALG00000006192	P40	P20	P20	0	3	1
ENSGALG00000053973	P20	P20	P20	0	0	0
ENSGALG00000037533	P20	P20	P20	4	0	2
ENSGALG00000024470	P20	P20	P20	0	0	0
ENSGALG00000020458	P20	P20	P20	0	0	0
ENSGALG00000033729	P0	P0	P20	0	0	0
ENSGALG00000021620	P20	P0	P20	0	0	0
ENSGALG00000002170	P20	P20	P20	0	0	0
ENSGALG00000016722	P20	P20	P20	0	0	0
ENSGALG00000013056	P20	P0	P20	0	0	0
ENSGALG00000049392	P20	P0	P20	0	0	0
ENSGALG00000036097	P20	P20	P20	0	0	0
ENSGALG00000023640	P40	P20	P20	0	3	1
ENSGALG00000012988	P40	P20	P20	4	0	2
ENSGALG00000051586	P20	P20	P20	0	0	0
ENSGALG00000049009	P20	P20	P20	0	0	0
ENSGALG00000005754	P20	P0	P20	0	0	0
ENSGALG00000047720	P20	P20	P20	1	0	3
ENSGALG00000033183	P20	P20	P20	0	0	0
ENSGALG00000054620	P20	P20	P20	0	0	0
ENSGALG00000050198	p60	P20	P20	0	1	3
ENSGALG00000029660	P20	P20	P20	0	0	0
ENSGALG00000006379	P20	P40	P20	0	0	0
ENSGALG00000036616	p60	P20	P20	0	0	0
ENSGALG00000047518	P20	P20	P20	0	0	0
ENSGALG00000051246	P20	P0	P20	0	0	0
ENSGALG00000008814	P20	P20	P20	0	0	0
ENSGALG00000003829	P40	P20	P20	0	1	0
ENSGALG00000012754	P20	P20	P20	0	0	0
ENSGALG00000049368	P20	P20	P20	0	0	0
ENSGALG00000054342	P20	P0	P20	0	0	0
ENSGALG00000011418	P20	P20	P20	0	0	0
ENSGALG00000029764	P20	P0	P20	0	3	2
ENSGALG00000054795	P20	P0	P20	0	0	0
ENSGALG00000033091	P20	P20	P20	1	0	4
ENSGALG00000015384	P0	P20	P20	0	0	0
ENSGALG00000032172	P20	P0	P20	0	0	0
ENSGALG00000011485	P20	P40	P20	0	0	0
ENSGALG00000015336	P20	P20	P20	0	0	0
ENSGALG00000053848	P20	P20	P20	0	0	0
ENSGALG00000011913	P20	P0	P20	0	0	0
ENSGALG00000002557	P20	P20	P20	0	0	0
ENSGALG00000043896	P20	P20	P20	0	0	0
ENSGALG00000047438	P20	P0	P20	0	0	0
ENSGALG00000011009	P20	P20	P20	0	0	0
ENSGALG00000038543	P20	P0	P20	0	0	0
ENSGALG00000011630	P20	P20	P20	1	5	3
ENSGALG00000004420	P40	P20	P20	0	4	0
ENSGALG00000005824	P40	P20	P20	0	0	0
ENSGALG00000051751	P0	P40	P20	0	0	0
ENSGALG00000048686	P40	P40	P20	0	0	0
ENSGALG00000046141	P20	P20	P20	0	0	0
ENSGALG00000053781	P20	P0	P20	0	0	0
ENSGALG00000045305	P20	P20	P20	0	0	0
ENSGALG00000054964	P20	P20	P20	0	0	0
ENSGALG00000007562	P20	P0	P20	0	0	0
ENSGALG00000008362	P20	P20	P20	0	0	0
ENSGALG00000006394	p60	P20	P20	0	4	0
ENSGALG00000048461	P20	P20	P20	0	0	0
ENSGALG00000052680	P0	P0	P20	0	0	0
ENSGALG00000053279	P20	P20	P20	0	0	0
ENSGALG00000016755	P20	P0	P20	0	0	0
ENSGALG00000027772	P80	P40	P20	0	0	0
ENSGALG00000044279	P40	P20	P20	11	3	1
ENSGALG00000034224	P20	P20	P20	0	0	0
ENSGALG00000003816	P40	P20	P20	0	1	0
ENSGALG00000032577	P40	P20	P20	2	0	0
ENSGALG00000030121	P20	P20	P20	0	0	0
ENSGALG00000012845	P20	P20	P20	0	4	2
ENSGALG00000033591	P20	P40	P20	0	0	0
ENSGALG00000052592	P20	P0	P20	0	0	0
ENSGALG00000025748	P40	P20	P20	11	3	7
ENSGALG00000016654	P20	P40	P20	0	0	0
ENSGALG00000023070	P20	p60	P20	0	0	3
ENSGALG00000045569	P20	P0	P20	0	0	0
ENSGALG00000048474	P0	P0	P20	0	0	0
ENSGALG00000005292	P20	P20	P20	0	0	0
ENSGALG00000045522	P40	P0	P20	0	0	0
ENSGALG00000052076	P20	P0	P20	1	5	0
ENSGALG00000012190	P40	P20	P20	0	2	2
[truncated: 14,781 more rows]

## Sheet: Fig s11f
Ensembl gene ID	SWF enhancer status	F1 enhancer status	POF enhancer status
ENSGALG00000029795	RE	SE	SE			SWF	F1	POF
ENSGALG00000011866	SE	RE	Non-E		PE	1804	2201	3109
ENSGALG00000007131	RE	PE	SE		RE	3797	2998	2986
ENSGALG00000008950	RE	Non-E	PE		SE	1568	1566	1085
ENSGALG00000010664	RE	RE	PE
ENSGALG00000005353	PE	PE	RE			SWF	F1	POF
ENSGALG00000050983	RE	Non-E	PE		PE	0.251639	0.325351	0.433008
ENSGALG00000038834	PE	Non-E	PE		RE	0.529642	0.443163	0.415877
ENSGALG00000040189	RE	Non-E	PE		SE	0.218719	0.231486	0.151114
ENSGALG00000027231	SE	SE	SE
ENSGALG00000015854	RE	RE	Non-E
ENSGALG00000010752	SE	SE	Non-E
ENSGALG00000002800	RE	PE	RE
ENSGALG00000054329	RE	RE	RE
ENSGALG00000012964	RE	RE	Non-E
ENSGALG00000011301	SE	SE	Non-E
ENSGALG00000015835	PE	Non-E	Non-E
ENSGALG00000025915	PE	PE	SE
ENSGALG00000042411	PE	Non-E	RE
ENSGALG00000007932	PE	PE	PE
ENSGALG00000040954	RE	RE	PE
ENSGALG00000030032	PE	PE	Non-E
ENSGALG00000030969	RE	Non-E	PE
ENSGALG00000007930	RE	Non-E	Non-E
ENSGALG00000003578	RE	Non-E	Non-E
ENSGALG00000040956	RE	RE	Non-E
ENSGALG00000004581	SE	Non-E	SE
ENSGALG00000051258	RE	PE	PE
ENSGALG00000033002	SE	SE	SE
ENSGALG00000014071	RE	Non-E	Non-E
ENSGALG00000028537	RE	SE	SE
ENSGALG00000034188	RE	Non-E	Non-E
ENSGALG00000002497	SE	Non-E	Non-E
ENSGALG00000016937	PE	PE	PE
ENSGALG00000053281	RE	Non-E	PE
ENSGALG00000041193	RE	PE	Non-E
ENSGALG00000016931	RE	Non-E	Non-E
ENSGALG00000007796	PE	RE	SE
ENSGALG00000009919	PE	PE	PE
ENSGALG00000016678	RE	PE	PE
ENSGALG00000053374	PE	PE	PE
ENSGALG00000012289	PE	Non-E	PE
ENSGALG00000011739	RE	RE	Non-E
ENSGALG00000037699	RE	Non-E	Non-E
ENSGALG00000026776	RE	PE	Non-E
ENSGALG00000028360	PE	PE	Non-E
ENSGALG00000052108	PE	PE	PE
ENSGALG00000037520	RE	Non-E	Non-E
ENSGALG00000009948	RE	RE	PE
ENSGALG00000007037	SE	SE	RE
ENSGALG00000050687	RE	Non-E	Non-E
ENSGALG00000004728	RE	Non-E	Non-E
ENSGALG00000052873	SE	RE	RE
ENSGALG00000023142	SE	RE	Non-E
ENSGALG00000051021	PE	PE	PE
ENSGALG00000046188	RE	PE	PE
ENSGALG00000015030	RE	RE	RE
ENSGALG00000038426	PE	Non-E	Non-E
ENSGALG00000017171	PE	RE	RE
ENSGALG00000017205	RE	Non-E	PE
ENSGALG00000012186	RE	RE	Non-E
ENSGALG00000041445	RE	Non-E	RE
ENSGALG00000046494	RE	Non-E	Non-E
ENSGALG00000011900	SE	Non-E	Non-E
ENSGALG00000007023	RE	RE	RE
ENSGALG00000001729	SE	Non-E	Non-E
ENSGALG00000036264	RE	Non-E	Non-E
ENSGALG00000026210	RE	Non-E	RE
ENSGALG00000039583	RE	RE	Non-E
ENSGALG00000011093	PE	Non-E	PE
ENSGALG00000022882	RE	RE	PE
ENSGALG00000016501	RE	Non-E	SE
ENSGALG00000011040	PE	Non-E	Non-E
ENSGALG00000019290	SE	RE	Non-E
ENSGALG00000050866	RE	Non-E	Non-E
ENSGALG00000052252	RE	Non-E	PE
ENSGALG00000009364	PE	Non-E	Non-E
ENSGALG00000050072	SE	Non-E	Non-E
ENSGALG00000007636	SE	SE	SE
ENSGALG00000015489	PE	RE	Non-E
ENSGALG00000030561	SE	RE	RE
ENSGALG00000009366	RE	RE	PE
ENSGALG00000008128	SE	Non-E	Non-E
ENSGALG00000048743	PE	Non-E	PE
ENSGALG00000006167	PE	Non-E	RE
ENSGALG00000011016	RE	Non-E	PE
ENSGALG00000011970	RE	RE	Non-E
ENSGALG00000008985	RE	Non-E	RE
ENSGALG00000032659	PE	RE	PE
ENSGALG00000043087	PE	Non-E	Non-E
ENSGALG00000009365	RE	Non-E	PE
ENSGALG00000041790	RE	Non-E	RE
ENSGALG00000012020	PE	RE	Non-E
ENSGALG00000018557	PE	Non-E	PE
ENSGALG00000050860	RE	Non-E	Non-E
ENSGALG00000014800	RE	Non-E	Non-E
ENSGALG00000048362	RE	RE	RE
ENSGALG00000015497	PE	Non-E	Non-E
ENSGALG00000005662	PE	Non-E	PE
ENSGALG00000010448	PE	Non-E	PE
ENSGALG00000052786	SE	Non-E	RE
ENSGALG00000020939	RE	RE	RE
ENSGALG00000009689	RE	Non-E	PE
ENSGALG00000011305	SE	SE	Non-E
ENSGALG00000017168	RE	Non-E	PE
ENSGALG00000028627	RE	SE	Non-E
ENSGALG00000015336	PE	PE	Non-E
ENSGALG00000042330	RE	Non-E	Non-E
ENSGALG00000029679	PE	PE	PE
ENSGALG00000010857	PE	Non-E	PE
ENSGALG00000034326	RE	RE	PE
ENSGALG00000055090	RE	PE	PE
ENSGALG00000035116	RE	PE	PE
ENSGALG00000009823	RE	PE	PE
ENSGALG00000051320	RE	RE	PE
ENSGALG00000032499	SE	RE	RE
ENSGALG00000017627	SE	SE	PE
ENSGALG00000009821	RE	RE	RE
ENSGALG00000010692	RE	Non-E	PE
ENSGALG00000053675	PE	Non-E	RE
ENSGALG00000053773	SE	SE	Non-E
ENSGALG00000010229	PE	RE	SE
ENSGALG00000000816	RE	Non-E	Non-E
ENSGALG00000008902	RE	Non-E	Non-E
ENSGALG00000054209	SE	Non-E	PE
ENSGALG00000052649	RE	Non-E	Non-E
ENSGALG00000027564	PE	RE	PE
ENSGALG00000008386	RE	Non-E	PE
ENSGALG00000008438	SE	RE	SE
ENSGALG00000054304	SE	Non-E	Non-E
ENSGALG00000035016	RE	SE	PE
ENSGALG00000008124	RE	Non-E	PE
ENSGALG00000011690	RE	Non-E	PE
ENSGALG00000014355	PE	Non-E	Non-E
ENSGALG00000011974	PE	SE	RE
ENSGALG00000020590	RE	PE	Non-E
ENSGALG00000015332	PE	PE	PE
ENSGALG00000007892	SE	SE	RE
ENSGALG00000006258	PE	Non-E	Non-E
ENSGALG00000002201	RE	PE	Non-E
ENSGALG00000048920	PE	PE	PE
ENSGALG00000005776	PE	Non-E	Non-E
ENSGALG00000003878	SE	SE	SE
ENSGALG00000041900	SE	RE	Non-E
ENSGALG00000009278	RE	RE	Non-E
ENSGALG00000015439	RE	PE	Non-E
ENSGALG00000016523	RE	RE	RE
ENSGALG00000003582	PE	PE	PE
ENSGALG00000007809	RE	RE	RE
ENSGALG00000030492	SE	RE	RE
ENSGALG00000030064	SE	SE	RE
ENSGALG00000009214	PE	RE	RE
ENSGALG00000043085	RE	PE	RE
ENSGALG00000037228	SE	Non-E	Non-E
ENSGALG00000049810	PE	Non-E	Non-E
ENSGALG00000029617	PE	Non-E	Non-E
ENSGALG00000007168	PE	PE	PE
ENSGALG00000027887	PE	PE	PE
ENSGALG00000043541	PE	PE	PE
ENSGALG00000009519	RE	PE	RE
ENSGALG00000005541	SE	SE	RE
ENSGALG00000046160	RE	RE	RE
ENSGALG00000022720	PE	PE	Non-E
ENSGALG00000015415	RE	PE	Non-E
ENSGALG00000037944	RE	Non-E	Non-E
ENSGALG00000009822	PE	RE	RE
ENSGALG00000019087	RE	SE	PE
ENSGALG00000020160	RE	RE	RE
ENSGALG00000037769	RE	RE	RE
ENSGALG00000013218	RE	PE	Non-E
ENSGALG00000036019	RE	Non-E	RE
ENSGALG00000007649	PE	RE	RE
ENSGALG00000047534	RE	Non-E	Non-E
ENSGALG00000006526	SE	SE	SE
ENSGALG00000002205	RE	Non-E	PE
ENSGALG00000007741	RE	Non-E	PE
ENSGALG00000013672	RE	RE	PE
ENSGALG00000053907	PE	PE	PE
ENSGALG00000009744	PE	PE	PE
ENSGALG00000033244	PE	Non-E	Non-E
ENSGALG00000041124	RE	RE	Non-E
ENSGALG00000010133	RE	SE	SE
ENSGALG00000043081	RE	RE	RE
ENSGALG00000035108	RE	SE	Non-E
ENSGALG00000000818	PE	Non-E	Non-E
ENSGALG00000008193	PE	PE	PE
ENSGALG00000017185	PE	PE	RE
ENSGALG00000006325	RE	Non-E	PE
ENSGALG00000032768	RE	PE	PE
ENSGALG00000048270	PE	PE	PE
ENSGALG00000036001	PE	RE	RE
ENSGALG00000053580	RE	RE	RE
ENSGALG00000008038	SE	Non-E	Non-E
ENSGALG00000053680	RE	SE	Non-E
ENSGALG00000034859	RE	RE	Non-E
ENSGALG00000048883	RE	Non-E	PE
ENSGALG00000012287	SE	Non-E	SE
ENSGALG00000006886	PE	PE	PE
ENSGALG00000040917	PE	RE	Non-E
ENSGALG00000015144	PE	PE	Non-E
ENSGALG00000009825	RE	SE	RE
ENSGALG00000035499	RE	Non-E	Non-E
ENSGALG00000025898	SE	SE	RE
ENSGALG00000011481	RE	PE	RE
ENSGALG00000009168	PE	PE	PE
ENSGALG00000011692	RE	Non-E	RE
ENSGALG00000007665	SE	RE	Non-E
ENSGALG00000014740	PE	Non-E	PE
ENSGALG00000050481	RE	Non-E	PE
ENSGALG00000043240	PE	Non-E	PE
ENSGALG00000014742	PE	PE	PE
ENSGALG00000011331	SE	RE	SE
ENSGALG00000010029	PE	RE	Non-E
ENSGALG00000016646	RE	PE	RE
ENSGALG00000030176	SE	Non-E	RE
ENSGALG00000010137	PE	PE	PE
ENSGALG00000031094	SE	SE	SE
ENSGALG00000015248	PE	Non-E	PE
ENSGALG00000009577	RE	SE	Non-E
ENSGALG00000017183	PE	PE	RE
ENSGALG00000008120	RE	Non-E	RE
ENSGALG00000002386	RE	RE	RE
ENSGALG00000011696	PE	Non-E	PE
ENSGALG00000040891	RE	RE	RE
ENSGALG00000004294	PE	Non-E	Non-E
ENSGALG00000042883	RE	Non-E	PE
ENSGALG00000011885	RE	Non-E	RE
ENSGALG00000005407	RE	Non-E	RE
ENSGALG00000005284	PE	Non-E	PE
ENSGALG00000005108	RE	RE	SE
ENSGALG00000020417	SE	RE	SE
ENSGALG00000027440	RE	RE	RE
ENSGALG00000012218	SE	RE	Non-E
ENSGALG00000007254	SE	SE	SE
ENSGALG00000008624	SE	Non-E	RE
ENSGALG00000011278	PE	RE	PE
ENSGALG00000007252	RE	Non-E	Non-E
ENSGALG00000020415	SE	RE	RE
ENSGALG00000041433	PE	Non-E	RE
ENSGALG00000012094	RE	Non-E	PE
ENSGALG00000009368	SE	SE	PE
ENSGALG00000006807	PE	Non-E	Non-E
ENSGALG00000014186	RE	RE	PE
ENSGALG00000050350	RE	SE	Non-E
ENSGALG00000052964	RE	RE	RE
ENSGALG00000008803	PE	Non-E	Non-E
ENSGALG00000037387	PE	PE	PE
ENSGALG00000016027	PE	Non-E	Non-E
ENSGALG00000012148	RE	Non-E	RE
ENSGALG00000005079	RE	Non-E	Non-E
ENSGALG00000032352	RE	SE	PE
ENSGALG00000046093	PE	Non-E	PE
ENSGALG00000034561	RE	PE	PE
ENSGALG00000009445	PE	RE	PE
ENSGALG00000011276	RE	RE	Non-E
ENSGALG00000002375	RE	Non-E	Non-E
ENSGALG00000006976	PE	PE	Non-E
ENSGALG00000000433	SE	SE	SE
ENSGALG00000011335	SE	SE	Non-E
ENSGALG00000015283	RE	Non-E	RE
ENSGALG00000014859	RE	RE	PE
ENSGALG00000029675	RE	Non-E	PE
ENSGALG00000010629	RE	Non-E	RE
ENSGALG00000041760	RE	Non-E	Non-E
ENSGALG00000023131	SE	Non-E	Non-E
ENSGALG00000012538	RE	RE	PE
ENSGALG00000023909	SE	Non-E	SE
ENSGALG00000047797	RE	SE	RE
ENSGALG00000007467	RE	RE	Non-E
ENSGALG00000055132	PE	PE	PE
ENSGALG00000032964	RE	Non-E	Non-E
ENSGALG00000047491	PE	PE	PE
ENSGALG00000009212	RE	SE	RE
ENSGALG00000008819	RE	Non-E	Non-E
ENSGALG00000006522	SE	Non-E	SE
ENSGALG00000014841	PE	RE	RE
ENSGALG00000039403	PE	PE	Non-E
ENSGALG00000006252	PE	Non-E	RE
ENSGALG00000039151	PE	PE	PE
ENSGALG00000035202	SE	Non-E	Non-E
ENSGALG00000009415	SE	PE	RE
ENSGALG00000002277	RE	PE	RE
ENSGALG00000010427	RE	Non-E	RE
ENSGALG00000014106	SE	SE	SE
ENSGALG00000014537	SE	SE	SE
ENSGALG00000031564	RE	Non-E	PE
ENSGALG00000041437	SE	Non-E	SE
ENSGALG00000009399	PE	RE	RE
ENSGALG00000013834	PE	RE	RE
ENSGALG00000006803	PE	PE	PE
ENSGALG00000040808	RE	PE	Non-E
ENSGALG00000047424	PE	PE	Non-E
ENSGALG00000004341	SE	Non-E	Non-E
ENSGALG00000010795	RE	RE	PE
ENSGALG00000004163	PE	Non-E	Non-E
ENSGALG00000010347	SE	Non-E	SE
ENSGALG00000008289	RE	PE	PE
ENSGALG00000015775	SE	Non-E	PE
ENSGALG00000012281	SE	Non-E	Non-E
ENSGALG00000008201	RE	PE	Non-E
ENSGALG00000053173	RE	Non-E	PE
ENSGALG00000008473	SE	RE	RE
ENSGALG00000040392	RE	PE	PE
ENSGALG00000011225	PE	Non-E	PE
ENSGALG00000011227	RE	PE	PE
ENSGALG00000016050	PE	Non-E	Non-E
ENSGALG00000009068	SE	SE	SE
ENSGALG00000011718	RE	Non-E	PE
ENSGALG00000013505	PE	Non-E	PE
ENSGALG00000050112	RE	Non-E	Non-E
ENSGALG00000008638	PE	PE	PE
ENSGALG00000014845	PE	PE	PE
ENSGALG00000009714	RE	RE	Non-E
ENSGALG00000009413	PE	RE	RE
ENSGALG00000054286	SE	SE	SE
ENSGALG00000013591	RE	RE	PE
ENSGALG00000011427	SE	SE	SE
ENSGALG00000035725	RE	PE	PE
ENSGALG00000042257	PE	PE	PE
ENSGALG00000049710	PE	PE	RE
ENSGALG00000037015	PE	PE	PE
ENSGALG00000011908	SE	SE	Non-E
ENSGALG00000011229	RE	SE	Non-E
ENSGALG00000011489	RE	Non-E	PE
ENSGALG00000004345	RE	Non-E	RE
ENSGALG00000011537	RE	RE	PE
ENSGALG00000008606	RE	Non-E	Non-E
ENSGALG00000005257	RE	Non-E	PE
ENSGALG00000015773	RE	RE	Non-E
ENSGALG00000016340	RE	Non-E	Non-E
ENSGALG00000043064	SE	Non-E	SE
ENSGALG00000044478	PE	PE	Non-E
ENSGALG00000033416	RE	Non-E	RE
ENSGALG00000015078	PE	PE	PE
ENSGALG00000034109	RE	PE	Non-E
ENSGALG00000009817	RE	PE	PE
ENSGALG00000050919	RE	RE	RE
ENSGALG00000030511	SE	Non-E	Non-E
ENSGALG00000040238	RE	RE	RE
ENSGALG00000012092	RE	Non-E	Non-E
ENSGALG00000011248	RE	SE	RE
ENSGALG00000036378	RE	Non-E	RE
ENSGALG00000003688	PE	PE	PE
ENSGALG00000025811	RE	RE	RE
ENSGALG00000035699	PE	Non-E	Non-E
ENSGALG00000052302	SE	Non-E	Non-E
ENSGALG00000045093	PE	Non-E	Non-E
ENSGALG00000044519	PE	Non-E	SE
ENSGALG00000031070	RE	Non-E	Non-E
ENSGALG00000008281	RE	Non-E	Non-E
ENSGALG00000037791	RE	Non-E	RE
ENSGALG00000053428	SE	RE	RE
ENSGALG00000026253	PE	Non-E	RE
ENSGALG00000010079	PE	RE	PE
ENSGALG00000036731	SE	Non-E	Non-E
ENSGALG00000010718	RE	RE	RE
ENSGALG00000031737	PE	PE	RE
ENSGALG00000010338	SE	PE	SE
ENSGALG00000011835	RE	RE	Non-E
ENSGALG00000038223	SE	Non-E	Non-E
ENSGALG00000046958	PE	RE	PE
ENSGALG00000034855	RE	Non-E	Non-E
ENSGALG00000036627	SE	SE	SE
ENSGALG00000040364	RE	Non-E	RE
ENSGALG00000027069	SE	SE	SE
ENSGALG00000052767	SE	RE	Non-E
ENSGALG00000002960	SE	Non-E	Non-E
ENSGALG00000015902	RE	SE	PE
ENSGALG00000008357	SE	RE	Non-E
ENSGALG00000009616	PE	Non-E	PE
ENSGALG00000017011	RE	RE	Non-E
ENSGALG00000008283	PE	RE	RE
ENSGALG00000008355	RE	Non-E	Non-E
ENSGALG00000013212	PE	RE	PE
ENSGALG00000013838	RE	RE	RE
ENSGALG00000028683	RE	Non-E	RE
ENSGALG00000029238	RE	Non-E	Non-E
ENSGALG00000027765	PE	PE	PE
ENSGALG00000016505	SE	Non-E	RE
ENSGALG00000034044	RE	Non-E	Non-E
ENSGALG00000010909	RE	PE	Non-E
ENSGALG00000052513	PE	RE	Non-E
ENSGALG00000013695	SE	SE	SE
ENSGALG00000031372	SE	Non-E	Non-E
ENSGALG00000012106	RE	Non-E	Non-E
ENSGALG00000011625	RE	RE	RE
ENSGALG00000011592	RE	RE	RE
ENSGALG00000007690	PE	RE	RE
ENSGALG00000028681	PE	Non-E	SE
ENSGALG00000004347	RE	Non-E	Non-E
ENSGALG00000017084	RE	RE	RE
ENSGALG00000029862	PE	RE	Non-E
ENSGALG00000004165	RE	RE	Non-E
ENSGALG00000043650	PE	Non-E	Non-E
ENSGALG00000011662	RE	PE	Non-E
ENSGALG00000008475	SE	Non-E	SE
ENSGALG00000011664	RE	SE	RE
ENSGALG00000015024	PE	PE	PE
ENSGALG00000016198	RE	Non-E	Non-E
ENSGALG00000017419	SE	SE	SE
ENSGALG00000017015	RE	RE	RE
ENSGALG00000014218	PE	Non-E	Non-E
ENSGALG00000007952	RE	RE	Non-E
ENSGALG00000009246	PE	PE	PE
ENSGALG00000002699	SE	RE	Non-E
ENSGALG00000008998	RE	RE	PE
ENSGALG00000015022	PE	SE	PE
ENSGALG00000047152	SE	Non-E	Non-E
ENSGALG00000037401	RE	Non-E	Non-E
ENSGALG00000021047	SE	Non-E	Non-E
ENSGALG00000003696	SE	Non-E	PE
ENSGALG00000001561	RE	Non-E	Non-E
ENSGALG00000052632	RE	RE	PE
ENSGALG00000010032	SE	SE	RE
ENSGALG00000051131	PE	Non-E	Non-E
ENSGALG00000053550	SE	RE	Non-E
ENSGALG00000007721	PE	Non-E	RE
ENSGALG00000012013	SE	SE	Non-E
ENSGALG00000006044	SE	SE	SE
ENSGALG00000048556	PE	PE	PE
ENSGALG00000015593	PE	Non-E	PE
ENSGALG00000013889	RE	SE	RE
ENSGALG00000015105	PE	PE	PE
ENSGALG00000007709	RE	Non-E	Non-E
ENSGALG00000020561	PE	PE	PE
ENSGALG00000028568	SE	Non-E	RE
ENSGALG00000012448	RE	RE	PE
ENSGALG00000047072	RE	RE	RE
ENSGALG00000014930	PE	PE	PE
ENSGALG00000026214	RE	RE	Non-E
ENSGALG00000043839	PE	Non-E	Non-E
ENSGALG00000032039	RE	Non-E	Non-E
ENSGALG00000050537	PE	RE	PE
ENSGALG00000044849	RE	Non-E	RE
ENSGALG00000010457	SE	Non-E	Non-E
ENSGALG00000015020	PE	PE	Non-E
ENSGALG00000051424	RE	PE	PE
ENSGALG00000010279	PE	RE	RE
ENSGALG00000053595	RE	RE	RE
ENSGALG00000037094	RE	RE	PE
ENSGALG00000009314	RE	Non-E	PE
ENSGALG00000020359	SE	Non-E	RE
ENSGALG00000002192	RE	Non-E	Non-E
ENSGALG00000007727	RE	Non-E	Non-E
ENSGALG00000001542	SE	Non-E	Non-E
ENSGALG00000035129	SE	Non-E	PE
ENSGALG00000011747	RE	SE	Non-E
ENSGALG00000011541	RE	RE	PE
ENSGALG00000007752	RE	SE	RE
ENSGALG00000010665	RE	RE	RE
ENSGALG00000014675	PE	Non-E	Non-E
ENSGALG00000008852	RE	PE	RE
ENSGALG00000053597	RE	SE	RE
ENSGALG00000041344	RE	Non-E	Non-E
ENSGALG00000041616	SE	SE	SE
ENSGALG00000003803	PE	PE	PE
ENSGALG00000017017	RE	PE	PE
ENSGALG00000040730	RE	Non-E	Non-E
ENSGALG00000012628	PE	PE	Non-E
ENSGALG00000008507	PE	Non-E	Non-E
ENSGALG00000053107	PE	Non-E	PE
ENSGALG00000033920	SE	PE	RE
ENSGALG00000039102	PE	PE	PE
ENSGALG00000038775	PE	Non-E	PE
ENSGALG00000043327	PE	Non-E	Non-E
ENSGALG00000050621	RE	RE	PE
ENSGALG00000009692	RE	RE	RE
ENSGALG00000026744	PE	PE	Non-E
ENSGALG00000041081	PE	Non-E	Non-E
ENSGALG00000051852	RE	PE	RE
ENSGALG00000004801	SE	RE	SE
ENSGALG00000040869	RE	Non-E	RE
ENSGALG00000008569	RE	PE	PE
ENSGALG00000014862	RE	RE	Non-E
ENSGALG00000008749	SE	Non-E	Non-E
ENSGALG00000016292	PE	Non-E	PE
ENSGALG00000033062	RE	SE	RE
ENSGALG00000046805	SE	Non-E	Non-E
ENSGALG00000048879	RE	Non-E	PE
ENSGALG00000040031	RE	RE	RE
ENSGALG00000010630	RE	PE	Non-E
ENSGALG00000000109	SE	Non-E	SE
ENSGALG00000008873	SE	Non-E	RE
ENSGALG00000013493	PE	PE	PE
ENSGALG00000012783	RE	PE	Non-E
ENSGALG00000005583	RE	Non-E	RE
ENSGALG00000039450	RE	RE	RE
ENSGALG00000015107	PE	PE	PE
ENSGALG00000009668	RE	PE	PE
ENSGALG00000023542	RE	Non-E	RE
ENSGALG00000023294	RE	Non-E	SE
ENSGALG00000009318	RE	PE	Non-E
ENSGALG00000037219	RE	Non-E	Non-E
ENSGALG00000008503	SE	Non-E	RE
ENSGALG00000051133	RE	SE	PE
ENSGALG00000010399	RE	Non-E	RE
ENSGALG00000006571	SE	Non-E	SE
ENSGALG00000011266	RE	SE	RE
ENSGALG00000011244	RE	PE	PE
ENSGALG00000003883	RE	Non-E	Non-E
ENSGALG00000007596	RE	Non-E	RE
ENSGALG00000020827	RE	RE	RE
ENSGALG00000014228	PE	RE	PE
ENSGALG00000030151	PE	Non-E	Non-E
ENSGALG00000011849	RE	PE	RE
ENSGALG00000038543	PE	PE	PE
ENSGALG00000007835	SE	RE	RE
ENSGALG00000030530	PE	PE	RE
ENSGALG00000049105	PE	RE	PE
ENSGALG00000006149	SE	Non-E	Non-E
ENSGALG00000044141	SE	RE	RE
ENSGALG00000032713	RE	RE	Non-E
ENSGALG00000015101	PE	PE	PE
ENSGALG00000017119	RE	PE	PE
ENSGALG00000010298	RE	RE	SE
ENSGALG00000044279	RE	RE	RE
ENSGALG00000004588	SE	SE	SE
ENSGALG00000007590	RE	SE	Non-E
ENSGALG00000015844	SE	PE	Non-E
ENSGALG00000015451	RE	RE	PE
ENSGALG00000005796	RE	Non-E	PE
ENSGALG00000044866	SE	Non-E	Non-E
ENSGALG00000011242	SE	Non-E	SE
ENSGALG00000008714	RE	Non-E	Non-E
ENSGALG00000003340	RE	RE	PE
ENSGALG00000003881	SE	SE	SE
ENSGALG00000014152	SE	SE	RE
ENSGALG00000009502	PE	RE	Non-E
ENSGALG00000010177	PE	RE	Non-E
ENSGALG00000028265	RE	Non-E	SE
ENSGALG00000007656	RE	SE	RE
ENSGALG00000009021	RE	Non-E	PE
ENSGALG00000031262	PE	RE	PE
ENSGALG00000007118	RE	SE	SE
ENSGALG00000023379	RE	Non-E	PE
ENSGALG00000032430	RE	Non-E	Non-E
ENSGALG00000026631	RE	Non-E	RE
ENSGALG00000016993	RE	PE	PE
ENSGALG00000009525	RE	Non-E	Non-E
ENSGALG00000016471	PE	Non-E	RE
ENSGALG00000016991	RE	PE	PE
ENSGALG00000031158	RE	Non-E	Non-E
ENSGALG00000009504	PE	RE	PE
ENSGALG00000012985	SE	Non-E	Non-E
ENSGALG00000028155	PE	PE	Non-E
ENSGALG00000007831	SE	SE	Non-E
ENSGALG00000037686	PE	Non-E	RE
ENSGALG00000045636	PE	PE	PE
ENSGALG00000010903	RE	Non-E	PE
ENSGALG00000007153	RE	Non-E	RE
ENSGALG00000010675	RE	PE	PE
ENSGALG00000013659	PE	Non-E	Non-E
ENSGALG00000033025	RE	Non-E	RE
ENSGALG00000045634	RE	Non-E	Non-E
ENSGALG00000010976	RE	RE	RE
ENSGALG00000016473	PE	PE	PE
ENSGALG00000034067	SE	Non-E	Non-E
ENSGALG00000004957	RE	RE	RE
ENSGALG00000017177	PE	Non-E	RE
ENSGALG00000044224	RE	Non-E	Non-E
ENSGALG00000009027	SE	Non-E	SE
ENSGALG00000050155	RE	Non-E	PE
ENSGALG00000012987	PE	Non-E	Non-E
ENSGALG00000050157	RE	PE	Non-E
ENSGALG00000050225	PE	Non-E	Non-E
ENSGALG00000009932	PE	Non-E	Non-E
ENSGALG00000011813	PE	Non-E	Non-E
ENSGALG00000014226	SE	Non-E	Non-E
ENSGALG00000016348	RE	Non-E	RE
ENSGALG00000041249	SE	Non-E	Non-E
ENSGALG00000012223	RE	RE	RE
ENSGALG00000009139	PE	SE	PE
ENSGALG00000016997	RE	RE	Non-E
ENSGALG00000014897	RE	RE	RE
ENSGALG00000046567	RE	RE	RE
ENSGALG00000000560	RE	Non-E	Non-E
ENSGALG00000037957	RE	RE	PE
ENSGALG00000010089	SE	RE	RE
ENSGALG00000001025	SE	SE	Non-E
ENSGALG00000008501	SE	Non-E	Non-E
ENSGALG00000002708	SE	Non-E	Non-E
ENSGALG00000027295	PE	PE	PE
ENSGALG00000037955	PE	Non-E	RE
ENSGALG00000024024	RE	Non-E	Non-E
ENSGALG00000008539	RE	SE	RE
ENSGALG00000048954	RE	Non-E	RE
ENSGALG00000015032	PE	PE	PE
ENSGALG00000038041	RE	Non-E	Non-E
ENSGALG00000017065	RE	SE	RE
ENSGALG00000010084	PE	Non-E	RE
ENSGALG00000015219	SE	SE	SE
ENSGALG00000009248	RE	PE	PE
ENSGALG00000029462	RE	Non-E	Non-E
ENSGALG00000017388	SE	RE	RE
ENSGALG00000005815	SE	Non-E	RE
ENSGALG00000007437	RE	Non-E	Non-E
ENSGALG00000038747	RE	Non-E	RE
ENSGALG00000007435	SE	RE	PE
ENSGALG00000011913	SE	SE	Non-E
ENSGALG00000011468	RE	SE	RE
ENSGALG00000051459	RE	Non-E	Non-E
ENSGALG00000008797	RE	RE	RE
ENSGALG00000038458	RE	Non-E	Non-E
ENSGALG00000025999	PE	PE	PE
ENSGALG00000010636	RE	RE	PE
ENSGALG00000043872	RE	PE	PE
ENSGALG00000014887	SE	RE	RE
ENSGALG00000043935	SE	PE	RE
ENSGALG00000040873	PE	RE	PE
ENSGALG00000042419	RE	RE	Non-E
ENSGALG00000008847	RE	RE	RE
ENSGALG00000040444	RE	PE	PE
ENSGALG00000047687	RE	RE	PE
ENSGALG00000054339	PE	Non-E	RE
ENSGALG00000017384	SE	Non-E	RE
ENSGALG00000008795	PE	Non-E	Non-E
ENSGALG00000038969	RE	SE	Non-E
ENSGALG00000054735	RE	RE	RE
ENSGALG00000008537	RE	SE	SE
ENSGALG00000027418	RE	PE	RE
ENSGALG00000013102	RE	SE	PE
ENSGALG00000026445	RE	PE	RE
ENSGALG00000006882	RE	PE	Non-E
ENSGALG00000035914	RE	RE	PE
ENSGALG00000053084	RE	RE	PE
ENSGALG00000041783	RE	RE	RE
ENSGALG00000043079	PE	Non-E	Non-E
ENSGALG00000039738	RE	Non-E	Non-E
ENSGALG00000005378	RE	RE	Non-E
ENSGALG00000011214	RE	Non-E	Non-E
ENSGALG00000035916	RE	Non-E	PE
ENSGALG00000010061	RE	Non-E	RE
ENSGALG00000003854	RE	Non-E	RE
ENSGALG00000009388	PE	PE	PE
ENSGALG00000027103	PE	PE	Non-E
ENSGALG00000009433	RE	RE	PE
ENSGALG00000039159	RE	Non-E	Non-E
ENSGALG00000029329	RE	SE	PE
ENSGALG00000010535	PE	PE	RE
ENSGALG00000041795	RE	Non-E	RE
ENSGALG00000028822	PE	SE	PE
ENSGALG00000013167	PE	PE	PE
ENSGALG00000008629	RE	RE	Non-E
ENSGALG00000010722	RE	PE	PE
ENSGALG00000052861	RE	Non-E	Non-E
ENSGALG00000009274	RE	Non-E	Non-E
ENSGALG00000013785	RE	PE	PE
ENSGALG00000010200	PE	RE	Non-E
ENSGALG00000026203	PE	PE	RE
ENSGALG00000011293	RE	RE	Non-E
ENSGALG00000010202	PE	PE	Non-E
ENSGALG00000054995	RE	PE	RE
ENSGALG00000043545	RE	PE	PE
ENSGALG00000005451	RE	RE	RE
ENSGALG00000012050	PE	Non-E	Non-E
ENSGALG00000020067	RE	RE	RE
ENSGALG00000017211	RE	RE	RE
ENSGALG00000008095	RE	Non-E	Non-E
ENSGALG00000011003	SE	SE	Non-E
ENSGALG00000016475	RE	RE	PE
ENSGALG00000011366	RE	RE	RE
ENSGALG00000017179	PE	Non-E	PE
ENSGALG00000010238	RE	RE	Non-E
ENSGALG00000014342	RE	RE	SE
ENSGALG00000010847	PE	RE	PE
ENSGALG00000016536	SE	Non-E	Non-E
ENSGALG00000030417	PE	Non-E	RE
ENSGALG00000041558	SE	RE	PE
ENSGALG00000017378	SE	SE	SE
ENSGALG00000040754	PE	Non-E	PE
ENSGALG00000019175	RE	PE	RE
ENSGALG00000012033	RE	SE	Non-E
ENSGALG00000014811	PE	Non-E	PE
ENSGALG00000010296	SE	RE	SE
ENSGALG00000017447	PE	Non-E	PE
ENSGALG00000014365	PE	SE	PE
ENSGALG00000003861	RE	Non-E	PE
ENSGALG00000007701	SE	RE	RE
ENSGALG00000010526	RE	PE	Non-E
ENSGALG00000011007	PE	PE	PE
ENSGALG00000045427	RE	SE	Non-E
ENSGALG00000015096	PE	Non-E	Non-E
ENSGALG00000040836	PE	Non-E	Non-E
ENSGALG00000014432	RE	RE	RE
ENSGALG00000051621	SE	Non-E	Non-E
ENSGALG00000001376	RE	Non-E	Non-E
ENSGALG00000008896	RE	Non-E	Non-E
ENSGALG00000008429	RE	Non-E	RE
ENSGALG00000041327	RE	RE	PE
ENSGALG00000048373	RE	Non-E	Non-E
ENSGALG00000012449	PE	RE	PE
ENSGALG00000036969	PE	PE	PE
ENSGALG00000003904	RE	Non-E	Non-E
ENSGALG00000017117	RE	Non-E	PE
ENSGALG00000050619	RE	RE	Non-E
ENSGALG00000017189	RE	SE	PE
ENSGALG00000016538	SE	RE	RE
ENSGALG00000028685	PE	PE	Non-E
ENSGALG00000037587	PE	Non-E	PE
ENSGALG00000008911	SE	Non-E	RE
ENSGALG00000014881	PE	PE	PE
ENSGALG00000011740	RE	RE	Non-E
ENSGALG00000014692	PE	PE	PE
ENSGALG00000052075	RE	RE	RE
ENSGALG00000008890	PE	Non-E	PE
ENSGALG00000030789	SE	Non-E	Non-E
ENSGALG00000010836	RE	Non-E	PE
ENSGALG00000003863	RE	Non-E	RE
ENSGALG00000007703	RE	PE	PE
ENSGALG00000031763	RE	RE	RE
ENSGALG00000010843	RE	PE	PE
ENSGALG00000034899	PE	PE	PE
ENSGALG00000013708	RE	RE	PE
ENSGALG00000011391	RE	Non-E	SE
ENSGALG00000016899	RE	PE	Non-E
ENSGALG00000008793	SE	RE	PE
ENSGALG00000043596	RE	Non-E	SE
ENSGALG00000002546	RE	RE	Non-E
ENSGALG00000038618	RE	Non-E	Non-E
ENSGALG00000004963	SE	RE	SE
ENSGALG00000051739	RE	RE	RE
ENSGALG00000009842	SE	RE	RE
ENSGALG00000050965	SE	RE	Non-E
ENSGALG00000011210	SE	PE	Non-E
ENSGALG00000010346	SE	RE	RE
ENSGALG00000015109	PE	SE	PE
ENSGALG00000017104	RE	RE	RE
ENSGALG00000050002	PE	Non-E	PE
ENSGALG00000052195	PE	Non-E	Non-E
ENSGALG00000026957	SE	SE	Non-E
ENSGALG00000005280	RE	Non-E	Non-E
ENSGALG00000002150	SE	Non-E	Non-E
ENSGALG00000011325	RE	SE	Non-E
ENSGALG00000042082	RE	RE	RE
ENSGALG00000015081	PE	PE	RE
ENSGALG00000007658	SE	Non-E	Non-E
ENSGALG00000055053	RE	RE	RE
ENSGALG00000014690	PE	PE	PE
ENSGALG00000052592	RE	Non-E	Non-E
ENSGALG00000031751	RE	Non-E	Non-E
ENSGALG00000031826	SE	Non-E	RE
ENSGALG00000009040	SE	Non-E	Non-E
ENSGALG00000032903	SE	SE	SE
ENSGALG00000037778	SE	Non-E	Non-E
ENSGALG00000010774	RE	RE	RE
ENSGALG00000015400	RE	Non-E	Non-E
ENSGALG00000051695	PE	PE	Non-E
ENSGALG00000042833	RE	Non-E	Non-E
ENSGALG00000011744	RE	PE	PE
ENSGALG00000009844	PE	PE	PE
ENSGALG00000009973	RE	Non-E	PE
ENSGALG00000031960	RE	PE	PE
ENSGALG00000041423	RE	Non-E	Non-E
ENSGALG00000048579	PE	PE	RE
ENSGALG00000031105	RE	PE	PE
ENSGALG00000014978	RE	PE	PE
ENSGALG00000047290	SE	SE	SE
ENSGALG00000008421	RE	SE	SE
ENSGALG00000039479	RE	Non-E	Non-E
ENSGALG00000014773	PE	PE	PE
ENSGALG00000039424	PE	RE	PE
ENSGALG00000007562	RE	PE	Non-E
ENSGALG00000054550	RE	SE	RE
ENSGALG00000012952	PE	SE	RE
ENSGALG00000009331	RE	Non-E	PE
ENSGALG00000009846	RE	Non-E	Non-E
ENSGALG00000010120	SE	Non-E	SE
ENSGALG00000014904	RE	RE	RE
ENSGALG00000012246	RE	Non-E	PE
ENSGALG00000015895	RE	Non-E	RE
ENSGALG00000003353	PE	PE	PE
ENSGALG00000017008	RE	RE	Non-E
ENSGALG00000014902	PE	Non-E	Non-E
ENSGALG00000007956	PE	RE	PE
ENSGALG00000009309	SE	Non-E	RE
ENSGALG00000010290	SE	SE	RE
ENSGALG00000015402	RE	Non-E	Non-E
ENSGALG00000042067	RE	Non-E	PE
ENSGALG00000011079	RE	Non-E	RE
ENSGALG00000033054	SE	RE	SE
ENSGALG00000013098	RE	PE	Non-E
ENSGALG00000048212	RE	SE	Non-E
ENSGALG00000029002	RE	PE	PE
ENSGALG00000004491	PE	Non-E	Non-E
ENSGALG00000013640	RE	Non-E	RE
ENSGALG00000020927	RE	Non-E	Non-E
ENSGALG00000011176	PE	Non-E	Non-E
ENSGALG00000031120	SE	Non-E	SE
ENSGALG00000009836	RE	Non-E	PE
ENSGALG00000009195	RE	Non-E	RE
ENSGALG00000008756	RE	Non-E	Non-E
ENSGALG00000014673	PE	Non-E	PE
ENSGALG00000012364	RE	Non-E	RE
ENSGALG00000015404	RE	PE	RE
ENSGALG00000011614	RE	PE	Non-E
ENSGALG00000037390	RE	SE	Non-E
ENSGALG00000011616	RE	Non-E	PE
ENSGALG00000001559	SE	Non-E	Non-E
ENSGALG00000011185	PE	PE	PE
ENSGALG00000045671	RE	SE	Non-E
ENSGALG00000053565	RE	RE	RE
ENSGALG00000052022	PE	PE	PE
ENSGALG00000009307	RE	Non-E	RE
ENSGALG00000013117	RE	PE	Non-E
ENSGALG00000008518	SE	Non-E	SE
ENSGALG00000011368	RE	RE	RE
ENSGALG00000031482	SE	Non-E	Non-E
ENSGALG00000010572	PE	PE	PE
ENSGALG00000032690	RE	Non-E	Non-E
ENSGALG00000031874	RE	Non-E	Non-E
ENSGALG00000032619	PE	Non-E	Non-E
ENSGALG00000027874	RE	RE	RE
ENSGALG00000015546	RE	RE	Non-E
ENSGALG00000053778	SE	RE	Non-E
ENSGALG00000002267	RE	PE	PE
ENSGALG00000003584	PE	PE	RE
ENSGALG00000009275	RE	Non-E	Non-E
ENSGALG00000010616	RE	SE	RE
ENSGALG00000008491	RE	RE	RE
ENSGALG00000040421	RE	PE	RE
ENSGALG00000033618	SE	Non-E	Non-E
ENSGALG00000012757	RE	RE	Non-E
ENSGALG00000023517	SE	PE	SE
ENSGALG00000012934	RE	RE	Non-E
ENSGALG00000010154	RE	RE	Non-E
ENSGALG00000011639	RE	Non-E	PE
ENSGALG00000008185	RE	Non-E	Non-E
ENSGALG00000010243	RE	RE	RE
ENSGALG00000035134	RE	Non-E	Non-E
ENSGALG00000012177	RE	RE	Non-E
ENSGALG00000009805	RE	Non-E	RE
ENSGALG00000010493	SE	Non-E	Non-E
ENSGALG00000006547	SE	Non-E	SE
ENSGALG00000020388	PE	PE	RE
ENSGALG00000007079	RE	Non-E	PE
ENSGALG00000012692	RE	RE	RE
ENSGALG00000006241	PE	Non-E	RE
ENSGALG00000005416	RE	RE	PE
ENSGALG00000012260	RE	PE	PE
ENSGALG00000016964	PE	Non-E	PE
ENSGALG00000015812	RE	SE	RE
ENSGALG00000014069	RE	SE	Non-E
ENSGALG00000036322	SE	SE	Non-E
ENSGALG00000039920	RE	PE	PE
ENSGALG00000010156	PE	RE	PE
ENSGALG00000017318	RE	SE	Non-E
ENSGALG00000023099	SE	Non-E	PE
ENSGALG00000054992	RE	RE	PE
ENSGALG00000008025	SE	SE	SE
ENSGALG00000015609	PE	Non-E	Non-E
ENSGALG00000036775	PE	Non-E	PE
ENSGALG00000011155	RE	RE	RE
ENSGALG00000035949	RE	RE	Non-E
ENSGALG00000034115	RE	Non-E	RE
ENSGALG00000011881	PE	PE	RE
ENSGALG00000012694	PE	Non-E	Non-E
ENSGALG00000003059	RE	SE	RE
ENSGALG00000015810	RE	SE	RE
ENSGALG00000023189	PE	RE	PE
ENSGALG00000030209	PE	Non-E	PE
ENSGALG00000006531	SE	SE	SE
ENSGALG00000013605	RE	RE	RE
ENSGALG00000016897	RE	Non-E	Non-E
ENSGALG00000012721	RE	PE	RE
ENSGALG00000032645	RE	Non-E	Non-E
ENSGALG00000045122	RE	RE	Non-E
ENSGALG00000047483	RE	Non-E	Non-E
ENSGALG00000004885	RE	Non-E	Non-E
ENSGALG00000052387	PE	Non-E	RE
ENSGALG00000006830	RE	PE	Non-E
ENSGALG00000031652	PE	Non-E	PE
ENSGALG00000041955	SE	RE	Non-E
ENSGALG00000046720	RE	RE	PE
ENSGALG00000047847	RE	SE	SE
ENSGALG00000011239	SE	RE	RE
ENSGALG00000051944	RE	Non-E	Non-E
ENSGALG00000037301	RE	SE	Non-E
ENSGALG00000008660	RE	RE	PE
ENSGALG00000016895	RE	PE	Non-E
ENSGALG00000031384	RE	RE	Non-E
ENSGALG00000014915	RE	RE	RE
ENSGALG00000009305	SE	Non-E	RE
ENSGALG00000012659	RE	SE	Non-E
ENSGALG00000001263	RE	RE	PE
ENSGALG00000006543	SE	Non-E	SE
ENSGALG00000042928	PE	Non-E	Non-E
ENSGALG00000011170	RE	PE	Non-E
ENSGALG00000008750	SE	Non-E	RE
ENSGALG00000034461	RE	RE	PE
ENSGALG00000008314	SE	RE	RE
ENSGALG00000015153	PE	Non-E	Non-E
ENSGALG00000017242	RE	RE	Non-E
ENSGALG00000032372	RE	RE	Non-E
ENSGALG00000010316	SE	SE	RE
ENSGALG00000017370	RE	Non-E	Non-E
ENSGALG00000049840	PE	PE	PE
ENSGALG00000038678	SE	Non-E	RE
ENSGALG00000032647	RE	RE	RE
ENSGALG00000031650	RE	Non-E	Non-E
ENSGALG00000009466	RE	RE	RE
ENSGALG00000039209	SE	RE	RE
ENSGALG00000039629	RE	Non-E	Non-E
ENSGALG00000009303	RE	RE	RE
ENSGALG00000011452	SE	SE	SE
ENSGALG00000009301	PE	Non-E	Non-E
ENSGALG00000053511	RE	Non-E	Non-E
ENSGALG00000011917	RE	Non-E	RE
ENSGALG00000005894	RE	Non-E	Non-E
ENSGALG00000020485	SE	RE	SE
ENSGALG00000010576	SE	SE	PE
ENSGALG00000054493	PE	Non-E	Non-E
ENSGALG00000009236	PE	Non-E	Non-E
ENSGALG00000028133	PE	Non-E	PE
ENSGALG00000008666	RE	Non-E	Non-E
ENSGALG00000048108	PE	PE	PE
ENSGALG00000006944	SE	Non-E	RE
ENSGALG00000034078	RE	Non-E	Non-E
ENSGALG00000008493	SE	Non-E	Non-E
ENSGALG00000009848	RE	Non-E	PE
ENSGALG00000028203	PE	PE	PE
ENSGALG00000036492	RE	RE	SE
ENSGALG00000026468	RE	PE	Non-E
ENSGALG00000053306	PE	Non-E	PE
ENSGALG00000006707	PE	PE	PE
ENSGALG00000017219	RE	Non-E	Non-E
ENSGALG00000003558	PE	PE	PE
ENSGALG00000006061	SE	SE	SE
ENSGALG00000015151	PE	RE	PE
ENSGALG00000034250	SE	RE	PE
ENSGALG00000013510	PE	Non-E	Non-E
ENSGALG00000033460	SE	Non-E	Non-E
ENSGALG00000008608	SE	Non-E	Non-E
ENSGALG00000013189	PE	Non-E	Non-E
ENSGALG00000006137	SE	Non-E	Non-E
ENSGALG00000005236	RE	Non-E	Non-E
ENSGALG00000023364	SE	Non-E	Non-E
ENSGALG00000015685	RE	RE	RE
ENSGALG00000028284	SE	Non-E	PE
ENSGALG00000015377	RE	SE	Non-E
ENSGALG00000053417	PE	PE	PE
ENSGALG00000045085	RE	Non-E	Non-E
ENSGALG00000033879	RE	RE	RE
ENSGALG00000040307	RE	RE	RE
ENSGALG00000015208	PE	Non-E	PE
ENSGALG00000011354	SE	SE	SE
ENSGALG00000008497	RE	RE	RE
ENSGALG00000037166	SE	PE	SE
ENSGALG00000007356	RE	Non-E	Non-E
ENSGALG00000006705	RE	Non-E	Non-E
ENSGALG00000038265	RE	RE	PE
ENSGALG00000033087	RE	Non-E	Non-E
ENSGALG00000014189	RE	RE	PE
ENSGALG00000008862	RE	Non-E	Non-E
ENSGALG00000004113	SE	SE	SE
ENSGALG00000029586	PE	Non-E	PE
ENSGALG00000034585	RE	PE	RE
ENSGALG00000023689	RE	RE	Non-E
ENSGALG00000010705	RE	PE	PE
ENSGALG00000006376	SE	PE	PE
ENSGALG00000008563	RE	Non-E	RE
ENSGALG00000011109	PE	Non-E	PE
ENSGALG00000009968	PE	RE	RE
ENSGALG00000011643	RE	PE	Non-E
ENSGALG00000037164	RE	Non-E	PE
ENSGALG00000032404	PE	Non-E	PE
ENSGALG00000010304	SE	SE	SE
ENSGALG00000006374	RE	Non-E	RE
ENSGALG00000012610	PE	PE	PE
ENSGALG00000021362	SE	Non-E	Non-E
ENSGALG00000037467	RE	PE	Non-E
ENSGALG00000039861	RE	RE	RE
ENSGALG00000009073	SE	SE	SE
ENSGALG00000004966	RE	RE	RE
ENSGALG00000016511	PE	RE	Non-E
ENSGALG00000038933	RE	RE	PE
ENSGALG00000015051	RE	RE	RE
ENSGALG00000012007	RE	RE	Non-E
ENSGALG00000035337	SE	Non-E	Non-E
ENSGALG00000041078	SE	RE	RE
ENSGALG00000031163	RE	RE	RE
ENSGALG00000033813	RE	Non-E	RE
ENSGALG00000029856	SE	Non-E	RE
ENSGALG00000012947	RE	PE	Non-E
ENSGALG00000036931	RE	Non-E	Non-E
ENSGALG00000015070	PE	Non-E	RE
ENSGALG00000009328	RE	RE	RE
ENSGALG00000010969	PE	RE	PE
ENSGALG00000015780	RE	SE	RE
ENSGALG00000011637	RE	RE	RE
ENSGALG00000010406	SE	RE	RE
ENSGALG00000010158	PE	PE	PE
ENSGALG00000030853	RE	Non-E	Non-E
ENSGALG00000054572	SE	SE	SE
ENSGALG00000010087	RE	RE	RE
ENSGALG00000011635	PE	PE	RE
ENSGALG00000015057	RE	Non-E	RE
ENSGALG00000015191	RE	RE	RE
ENSGALG00000047559	RE	SE	RE
ENSGALG00000043848	RE	RE	RE
ENSGALG00000009230	RE	RE	Non-E
ENSGALG00000030255	RE	SE	SE
ENSGALG00000015326	PE	PE	PE
ENSGALG00000050826	PE	PE	Non-E
ENSGALG00000012570	PE	Non-E	PE
ENSGALG00000054273	RE	RE	Non-E
ENSGALG00000032796	RE	PE	PE
ENSGALG00000017290	RE	RE	Non-E
ENSGALG00000026590	RE	Non-E	Non-E
ENSGALG00000027688	RE	Non-E	Non-E
ENSGALG00000004323	SE	Non-E	Non-E
ENSGALG00000011633	PE	PE	Non-E
ENSGALG00000007211	RE	RE	Non-E
ENSGALG00000014730	PE	PE	Non-E
ENSGALG00000006410	RE	RE	RE
ENSGALG00000003250	SE	Non-E	Non-E
ENSGALG00000012003	SE	Non-E	Non-E
ENSGALG00000035966	RE	SE	SE
ENSGALG00000005535	SE	RE	RE
ENSGALG00000017038	RE	RE	RE
ENSGALG00000038710	PE	RE	RE
ENSGALG00000013008	RE	RE	Non-E
ENSGALG00000007282	RE	RE	Non-E
ENSGALG00000034768	PE	RE	PE
ENSGALG00000036214	RE	Non-E	Non-E
ENSGALG00000006871	RE	PE	Non-E
ENSGALG00000037087	RE	RE	RE
ENSGALG00000007731	SE	RE	SE
ENSGALG00000040026	RE	Non-E	Non-E
ENSGALG00000010325	RE	PE	RE
ENSGALG00000027925	RE	RE	RE
ENSGALG00000010258	PE	PE	RE
ENSGALG00000051669	RE	Non-E	RE
ENSGALG00000014501	PE	RE	PE
ENSGALG00000043480	PE	PE	PE
ENSGALG00000014732	PE	RE	PE
ENSGALG00000007217	SE	SE	SE
ENSGALG00000013064	RE	RE	Non-E
ENSGALG00000012655	RE	Non-E	Non-E
ENSGALG00000023742	RE	Non-E	Non-E
ENSGALG00000041331	SE	Non-E	Non-E
ENSGALG00000028032	PE	RE	PE
ENSGALG00000007057	PE	Non-E	RE
ENSGALG00000026594	RE	RE	PE
ENSGALG00000053114	RE	RE	PE
ENSGALG00000049884	RE	Non-E	SE
ENSGALG00000008864	PE	Non-E	RE
ENSGALG00000011068	RE	PE	PE
ENSGALG00000008866	RE	RE	PE
ENSGALG00000036240	PE	RE	RE
ENSGALG00000016590	RE	PE	PE
ENSGALG00000032992	SE	SE	RE
ENSGALG00000037740	PE	Non-E	PE
ENSGALG00000017050	SE	SE	Non-E
ENSGALG00000008859	SE	Non-E	RE
ENSGALG00000053721	RE	Non-E	RE
ENSGALG00000028149	PE	Non-E	Non-E
ENSGALG00000053878	PE	PE	Non-E
ENSGALG00000015841	PE	Non-E	PE
ENSGALG00000017320	SE	RE	RE
ENSGALG00000046559	SE	Non-E	SE
ENSGALG00000052625	PE	PE	Non-E
ENSGALG00000038646	RE	Non-E	PE
ENSGALG00000013372	PE	PE	PE
ENSGALG00000015110	PE	Non-E	PE
ENSGALG00000041625	RE	Non-E	RE
ENSGALG00000021848	RE	RE	RE
ENSGALG00000041337	RE	Non-E	PE
ENSGALG00000038154	PE	SE	RE
ENSGALG00000036935	SE	SE	SE
ENSGALG00000011721	RE	Non-E	RE
ENSGALG00000008836	RE	Non-E	Non-E
ENSGALG00000007531	SE	RE	SE
ENSGALG00000047083	RE	RE	PE
ENSGALG00000006600	RE	Non-E	Non-E
ENSGALG00000012795	RE	Non-E	RE
ENSGALG00000017326	RE	RE	Non-E
ENSGALG00000007559	RE	RE	RE
ENSGALG00000010858	RE	Non-E	Non-E
ENSGALG00000010436	PE	Non-E	RE
ENSGALG00000007510	SE	SE	RE
ENSGALG00000007358	RE	Non-E	Non-E
ENSGALG00000048701	PE	PE	Non-E
ENSGALG00000010588	PE	SE	Non-E
ENSGALG00000017073	PE	RE	RE
ENSGALG00000016011	RE	SE	RE
ENSGALG00000030660	RE	PE	Non-E
ENSGALG00000008834	RE	Non-E	Non-E
ENSGALG00000007537	SE	Non-E	SE
ENSGALG00000042798	RE	RE	PE
ENSGALG00000008016	SE	Non-E	RE
ENSGALG00000046707	RE	Non-E	PE
ENSGALG00000006297	PE	RE	Non-E
ENSGALG00000051781	PE	PE	PE
ENSGALG00000051082	RE	RE	PE
ENSGALG00000042492	RE	RE	RE
ENSGALG00000009289	RE	Non-E	Non-E
ENSGALG00000008271	RE	RE	Non-E
ENSGALG00000005077	SE	SE	SE
ENSGALG00000006842	SE	SE	SE
ENSGALG00000012401	SE	Non-E	RE
ENSGALG00000007140	PE	PE	PE
ENSGALG00000008932	SE	RE	RE
ENSGALG00000029419	SE	SE	SE
ENSGALG00000011609	RE	RE	RE
ENSGALG00000016630	SE	RE	RE
ENSGALG00000003003	RE	RE	RE
ENSGALG00000013183	RE	RE	PE
ENSGALG00000009400	SE	Non-E	RE
ENSGALG00000042325	RE	Non-E	SE
ENSGALG00000010164	RE	SE	PE
ENSGALG00000009032	SE	Non-E	RE
ENSGALG00000048885	RE	PE	PE
ENSGALG00000008599	PE	PE	Non-E
ENSGALG00000016442	RE	SE	RE
ENSGALG00000015358	RE	Non-E	Non-E
ENSGALG00000016980	RE	RE	RE
ENSGALG00000050520	PE	Non-E	PE
ENSGALG00000015213	PE	PE	RE
ENSGALG00000016975	RE	PE	Non-E
ENSGALG00000023415	RE	RE	Non-E
ENSGALG00000053659	SE	RE	RE
ENSGALG00000010098	RE	SE	SE
ENSGALG00000008273	RE	PE	PE
ENSGALG00000030280	RE	Non-E	RE
ENSGALG00000011870	SE	Non-E	RE
ENSGALG00000009421	SE	RE	RE
ENSGALG00000010613	RE	SE	RE
ENSGALG00000053112	RE	Non-E	Non-E
ENSGALG00000002606	RE	RE	Non-E
ENSGALG00000008595	RE	Non-E	PE
ENSGALG00000000409	SE	Non-E	Non-E
ENSGALG00000010611	RE	RE	PE
ENSGALG00000016905	PE	PE	PE
ENSGALG00000019316	SE	RE	Non-E
ENSGALG00000008445	RE	RE	RE
ENSGALG00000008646	SE	SE	PE
ENSGALG00000030545	RE	Non-E	Non-E
ENSGALG00000016446	RE	SE	RE
ENSGALG00000006378	RE	Non-E	RE
ENSGALG00000000504	SE	Non-E	Non-E
ENSGALG00000009034	RE	PE	PE
ENSGALG00000032830	SE	RE	PE
ENSGALG00000009402	RE	Non-E	Non-E
ENSGALG00000033039	SE	Non-E	Non-E
ENSGALG00000003439	RE	Non-E	Non-E
ENSGALG00000050309	RE	RE	Non-E
ENSGALG00000019384	PE	RE	PE
ENSGALG00000007128	RE	RE	Non-E
ENSGALG00000010813	SE	RE	SE
ENSGALG00000002945	RE	Non-E	Non-E
ENSGALG00000012529	SE	RE	Non-E
ENSGALG00000015730	PE	PE	PE
ENSGALG00000004554	RE	Non-E	Non-E
ENSGALG00000013376	PE	PE	PE
ENSGALG00000016907	PE	Non-E	PE
ENSGALG00000005782	RE	Non-E	RE
ENSGALG00000038757	SE	Non-E	Non-E
ENSGALG00000015762	RE	RE	RE
ENSGALG00000009098	RE	SE	RE
ENSGALG00000008040	SE	SE	SE
ENSGALG00000036244	RE	RE	PE
ENSGALG00000005750	SE	RE	PE
ENSGALG00000046793	RE	RE	RE
ENSGALG00000000220	RE	PE	PE
ENSGALG00000007330	SE	SE	SE
ENSGALG00000005998	RE	PE	Non-E
ENSGALG00000011235	RE	RE	RE
ENSGALG00000011727	SE	RE	Non-E
ENSGALG00000033259	RE	Non-E	RE
ENSGALG00000011106	RE	RE	PE
ENSGALG00000009728	RE	RE	RE
ENSGALG00000023411	PE	RE	PE
ENSGALG00000052441	PE	PE	PE
ENSGALG00000010131	RE	Non-E	RE
ENSGALG00000009900	RE	PE	Non-E
ENSGALG00000006216	RE	PE	Non-E
ENSGALG00000017034	RE	SE	PE
ENSGALG00000010359	RE	Non-E	Non-E
ENSGALG00000010988	RE	Non-E	PE
ENSGALG00000036901	RE	Non-E	RE
ENSGALG00000007311	RE	RE	RE
ENSGALG00000040463	SE	Non-E	SE
ENSGALG00000034628	PE	PE	PE
ENSGALG00000016385	RE	Non-E	PE
ENSGALG00000004059	PE	Non-E	Non-E
ENSGALG00000043799	RE	Non-E	Non-E
ENSGALG00000023443	PE	RE	PE
ENSGALG00000010663	RE	SE	RE
ENSGALG00000031212	RE	Non-E	Non-E
ENSGALG00000034708	RE	Non-E	PE
ENSGALG00000040325	PE	Non-E	Non-E
ENSGALG00000007332	RE	SE	RE
ENSGALG00000031666	PE	Non-E	PE
ENSGALG00000038054	RE	RE	RE
ENSGALG00000008658	RE	Non-E	RE
ENSGALG00000005426	RE	Non-E	PE
ENSGALG00000003923	RE	Non-E	Non-E
ENSGALG00000029932	PE	RE	PE
ENSGALG00000003005	PE	Non-E	Non-E
ENSGALG00000009954	RE	Non-E	Non-E
ENSGALG00000017023	RE	Non-E	PE
ENSGALG00000037839	SE	SE	Non-E
ENSGALG00000011872	SE	RE	Non-E
ENSGALG00000010433	RE	RE	Non-E
ENSGALG00000004085	RE	Non-E	Non-E
ENSGALG00000026600	PE	PE	PE
ENSGALG00000031210	SE	RE	SE
ENSGALG00000023616	RE	Non-E	Non-E
ENSGALG00000015156	PE	Non-E	Non-E
ENSGALG00000035476	RE	RE	SE
ENSGALG00000043532	PE	PE	PE
ENSGALG00000037781	SE	SE	Non-E
ENSGALG00000037521	RE	RE	RE
ENSGALG00000050727	PE	PE	PE
ENSGALG00000020479	SE	SE	SE
ENSGALG00000007098	RE	Non-E	PE
ENSGALG00000032558	PE	RE	PE
ENSGALG00000002315	SE	PE	RE
ENSGALG00000032386	PE	PE	PE
ENSGALG00000008160	SE	RE	RE
ENSGALG00000002750	RE	Non-E	Non-E
ENSGALG00000031890	RE	Non-E	RE
ENSGALG00000012023	RE	Non-E	PE
ENSGALG00000036971	RE	RE	Non-E
ENSGALG00000008920	SE	RE	RE
ENSGALG00000017204	SE	RE	RE
ENSGALG00000044258	RE	Non-E	Non-E
ENSGALG00000008591	RE	RE	PE
ENSGALG00000003590	PE	PE	RE
ENSGALG00000038290	SE	Non-E	SE
ENSGALG00000027620	RE	PE	RE
ENSGALG00000016440	RE	RE	RE
ENSGALG00000053408	RE	RE	PE
ENSGALG00000026687	SE	SE	SE
ENSGALG00000019291	PE	RE	PE
ENSGALG00000010854	RE	PE	PE
ENSGALG00000014712	PE	Non-E	PE
ENSGALG00000002023	RE	Non-E	RE
ENSGALG00000002667	SE	Non-E	Non-E
ENSGALG00000042159	PE	Non-E	PE
ENSGALG00000009983	RE	PE	PE
ENSGALG00000028648	RE	RE	Non-E
ENSGALG00000002877	RE	Non-E	PE
ENSGALG00000010230	RE	RE	RE
ENSGALG00000049427	RE	RE	Non-E
ENSGALG00000012429	RE	Non-E	PE
ENSGALG00000010661	PE	Non-E	PE
ENSGALG00000013036	SE	SE	RE
ENSGALG00000015033	SE	SE	RE
ENSGALG00000028324	PE	PE	PE
ENSGALG00000005441	PE	RE	PE
ENSGALG00000011017	PE	Non-E	RE
ENSGALG00000006405	SE	RE	SE
ENSGALG00000040264	SE	PE	PE
ENSGALG00000017169	RE	RE	RE
ENSGALG00000008656	PE	Non-E	Non-E
ENSGALG00000049973	PE	Non-E	PE
ENSGALG00000012559	PE	PE	Non-E
ENSGALG00000048524	PE	PE	RE
ENSGALG00000008760	RE	RE	RE
ENSGALG00000054770	SE	Non-E	SE
ENSGALG00000009638	RE	PE	PE
ENSGALG00000048886	PE	PE	PE
ENSGALG00000030099	PE	RE	Non-E
ENSGALG00000011571	RE	RE	PE
ENSGALG00000052529	PE	RE	Non-E
ENSGALG00000011573	RE	PE	RE
ENSGALG00000042063	SE	RE	Non-E
ENSGALG00000015995	SE	RE	Non-E
ENSGALG00000006407	RE	RE	Non-E
ENSGALG00000017105	RE	RE	RE
ENSGALG00000002417	RE	SE	SE
ENSGALG00000033386	SE	PE	SE
ENSGALG00000053460	RE	Non-E	PE
ENSGALG00000013034	SE	SE	Non-E
ENSGALG00000011880	PE	PE	RE
ENSGALG00000001172	PE	RE	PE
ENSGALG00000010659	PE	Non-E	RE
ENSGALG00000010582	RE	SE	RE
ENSGALG00000045436	SE	Non-E	Non-E
ENSGALG00000008903	RE	Non-E	Non-E
ENSGALG00000034146	PE	PE	PE
ENSGALG00000008010	SE	SE	RE
ENSGALG00000008546	RE	Non-E	Non-E
ENSGALG00000050402	PE	Non-E	Non-E
ENSGALG00000007048	SE	Non-E	RE
ENSGALG00000010657	PE	Non-E	Non-E
ENSGALG00000002578	PE	RE	RE
ENSGALG00000016522	RE	RE	Non-E
ENSGALG00000011207	RE	RE	Non-E
ENSGALG00000016486	RE	RE	RE
ENSGALG00000016661	SE	SE	RE
ENSGALG00000011445	SE	SE	SE
ENSGALG00000009017	RE	Non-E	RE
ENSGALG00000011332	SE	Non-E	RE
ENSGALG00000037525	RE	SE	Non-E
ENSGALG00000016541	RE	Non-E	Non-E
ENSGALG00000051806	RE	Non-E	Non-E
ENSGALG00000034383	SE	RE	RE
ENSGALG00000011216	RE	RE	RE
ENSGALG00000016649	SE	SE	Non-E
ENSGALG00000010642	PE	RE	RE
ENSGALG00000019355	RE	Non-E	Non-E
ENSGALG00000034860	PE	Non-E	Non-E
ENSGALG00000034889	PE	Non-E	PE
ENSGALG00000016653	SE	SE	RE
ENSGALG00000030065	PE	PE	PE
ENSGALG00000010763	RE	RE	RE
ENSGALG00000009015	PE	Non-E	RE
ENSGALG00000044574	SE	Non-E	Non-E
ENSGALG00000011153	SE	SE	Non-E
ENSGALG00000031631	PE	RE	PE
ENSGALG00000006454	RE	SE	RE
ENSGALG00000002789	RE	Non-E	Non-E
ENSGALG00000038160	RE	RE	Non-E
ENSGALG00000051209	RE	Non-E	Non-E
ENSGALG00000006880	SE	SE	Non-E
ENSGALG00000003594	SE	Non-E	Non-E
ENSGALG00000007806	RE	RE	Non-E
ENSGALG00000052796	PE	PE	PE
ENSGALG00000043394	SE	Non-E	Non-E
ENSGALG00000032974	RE	PE	RE
ENSGALG00000013818	RE	SE	RE
ENSGALG00000036441	RE	Non-E	Non-E
ENSGALG00000007185	RE	Non-E	RE
ENSGALG00000008414	SE	RE	RE
ENSGALG00000012837	RE	RE	PE
ENSGALG00000044889	RE	RE	PE
ENSGALG00000011428	PE	Non-E	PE
ENSGALG00000009322	RE	RE	Non-E
ENSGALG00000009859	SE	SE	Non-E
ENSGALG00000054532	PE	PE	RE
ENSGALG00000016314	RE	RE	RE
ENSGALG00000031131	RE	Non-E	RE
ENSGALG00000039061	SE	Non-E	SE
ENSGALG00000007244	RE	Non-E	SE
ENSGALG00000009497	RE	RE	RE
ENSGALG00000009565	RE	Non-E	PE
ENSGALG00000008236	RE	Non-E	RE
ENSGALG00000008021	SE	Non-E	SE
ENSGALG00000040159	PE	Non-E	Non-E
ENSGALG00000033195	RE	SE	Non-E
ENSGALG00000015320	PE	PE	Non-E
ENSGALG00000011149	RE	Non-E	RE
ENSGALG00000005992	RE	Non-E	Non-E
ENSGALG00000029508	RE	PE	RE
ENSGALG00000043379	RE	RE	PE
ENSGALG00000012468	PE	Non-E	RE
ENSGALG00000008127	PE	Non-E	PE
ENSGALG00000041275	RE	Non-E	Non-E
ENSGALG00000008416	RE	Non-E	Non-E
ENSGALG00000031863	RE	RE	RE
ENSGALG00000003035	PE	Non-E	Non-E
ENSGALG00000007183	RE	RE	PE
ENSGALG00000008039	SE	Non-E	RE
ENSGALG00000012082	RE	RE	RE
ENSGALG00000011013	RE	RE	RE
ENSGALG00000027520	PE	Non-E	PE
ENSGALG00000039245	PE	RE	Non-E
ENSGALG00000031589	PE	Non-E	Non-E
ENSGALG00000008944	RE	PE	PE
ENSGALG00000007981	SE	Non-E	PE
ENSGALG00000020210	RE	RE	RE
ENSGALG00000034224	RE	RE	RE
ENSGALG00000026849	RE	PE	PE
ENSGALG00000048698	SE	SE	SE
ENSGALG00000016389	RE	Non-E	Non-E
ENSGALG00000031112	PE	Non-E	Non-E
ENSGALG00000007555	RE	SE	RE
ENSGALG00000009608	RE	Non-E	Non-E
ENSGALG00000032632	RE	PE	Non-E
ENSGALG00000011377	SE	Non-E	Non-E
ENSGALG00000015649	PE	PE	Non-E
ENSGALG00000005071	SE	Non-E	SE
ENSGALG00000050265	PE	Non-E	PE
ENSGALG00000034562	SE	RE	SE
ENSGALG00000004127	SE	RE	SE
ENSGALG00000010653	PE	PE	PE
ENSGALG00000052494	PE	RE	RE
ENSGALG00000008121	SE	RE	Non-E
ENSGALG00000019921	PE	PE	Non-E
ENSGALG00000036909	RE	Non-E	PE
ENSGALG00000051097	PE	PE	Non-E
ENSGALG00000008381	PE	Non-E	Non-E
ENSGALG00000011330	RE	SE	RE
ENSGALG00000015154	PE	Non-E	Non-E
ENSGALG00000011697	RE	RE	PE
ENSGALG00000010761	SE	SE	SE
ENSGALG00000011884	PE	Non-E	RE
ENSGALG00000015284	PE	RE	PE
ENSGALG00000051325	RE	SE	Non-E
ENSGALG00000029151	SE	Non-E	Non-E
ENSGALG00000043243	PE	RE	RE
ENSGALG00000020703	RE	SE	Non-E
ENSGALG00000008802	RE	Non-E	Non-E
ENSGALG00000006131	RE	Non-E	Non-E
ENSGALG00000005959	RE	Non-E	RE
ENSGALG00000040784	RE	Non-E	RE
ENSGALG00000001334	PE	Non-E	PE
ENSGALG00000015256	PE	PE	PE
ENSGALG00000011859	RE	PE	Non-E
ENSGALG00000017139	PE	RE	Non-E
ENSGALG00000015809	RE	RE	PE
ENSGALG00000011205	RE	Non-E	PE
ENSGALG00000017137	PE	PE	PE
ENSGALG00000009172	SE	Non-E	Non-E
ENSGALG00000052499	PE	RE	Non-E
ENSGALG00000005908	RE	RE	RE
ENSGALG00000012710	RE	Non-E	Non-E
ENSGALG00000001258	RE	RE	RE
ENSGALG00000010651	RE	RE	RE
ENSGALG00000037913	SE	Non-E	Non-E
ENSGALG00000031648	RE	RE	Non-E
ENSGALG00000010149	SE	Non-E	SE
ENSGALG00000006133	RE	Non-E	Non-E
ENSGALG00000010048	RE	Non-E	RE
ENSGALG00000044914	RE	Non-E	RE
ENSGALG00000035973	RE	SE	SE
ENSGALG00000008335	RE	Non-E	Non-E
ENSGALG00000015147	PE	PE	PE
ENSGALG00000010190	RE	SE	PE
ENSGALG00000002374	RE	Non-E	PE
ENSGALG00000012273	SE	Non-E	SE
ENSGALG00000003789	SE	Non-E	Non-E
ENSGALG00000043797	PE	RE	Non-E
ENSGALG00000043245	RE	RE	RE
ENSGALG00000014858	RE	PE	RE
ENSGALG00000033730	RE	SE	RE
ENSGALG00000023506	RE	Non-E	RE
ENSGALG00000007178	SE	SE	SE
ENSGALG00000005599	PE	Non-E	Non-E
ENSGALG00000028256	PE	RE	Non-E
ENSGALG00000017341	SE	SE	Non-E
ENSGALG00000020458	PE	PE	PE
ENSGALG00000008806	RE	Non-E	RE
ENSGALG00000027435	RE	RE	SE
ENSGALG00000032699	PE	Non-E	Non-E
ENSGALG00000017316	PE	RE	RE
ENSGALG00000031284	RE	RE	PE
ENSGALG00000005788	SE	RE	SE
ENSGALG00000047103	RE	Non-E	PE
ENSGALG00000011358	SE	SE	SE
ENSGALG00000012484	RE	RE	Non-E
ENSGALG00000052829	SE	Non-E	SE
ENSGALG00000011504	PE	RE	Non-E
ENSGALG00000003148	RE	Non-E	Non-E
ENSGALG00000015538	RE	RE	Non-E
ENSGALG00000009598	RE	Non-E	PE
ENSGALG00000032361	RE	RE	RE
ENSGALG00000047825	RE	Non-E	PE
ENSGALG00000040292	SE	Non-E	Non-E
ENSGALG00000020557	PE	Non-E	PE
ENSGALG00000006521	SE	SE	SE
ENSGALG00000023199	SE	RE	RE
ENSGALG00000010502	RE	PE	PE
ENSGALG00000017079	RE	Non-E	RE
ENSGALG00000012885	RE	SE	RE
ENSGALG00000009606	PE	Non-E	PE
ENSGALG00000040995	PE	Non-E	Non-E
ENSGALG00000010192	RE	RE	RE
ENSGALG00000040367	SE	Non-E	SE
ENSGALG00000008727	PE	PE	RE
ENSGALG00000002070	SE	PE	RE
ENSGALG00000054131	PE	Non-E	PE
ENSGALG00000007240	RE	Non-E	Non-E
ENSGALG00000005540	RE	RE	RE
ENSGALG00000051779	RE	Non-E	Non-E
ENSGALG00000011532	RE	Non-E	PE
ENSGALG00000046693	PE	PE	PE
ENSGALG00000051018	RE	Non-E	RE
ENSGALG00000043433	RE	Non-E	RE
ENSGALG00000011534	PE	Non-E	Non-E
ENSGALG00000001992	SE	Non-E	Non-E
ENSGALG00000016227	RE	PE	Non-E
ENSGALG00000011806	PE	Non-E	Non-E
ENSGALG00000032882	RE	RE	Non-E
ENSGALG00000051970	PE	Non-E	Non-E
ENSGALG00000046840	PE	PE	PE
ENSGALG00000049903	RE	RE	RE
ENSGALG00000011738	RE	RE	Non-E
ENSGALG00000005721	SE	Non-E	SE
ENSGALG00000009069	RE	Non-E	RE
ENSGALG00000027868	PE	RE	RE
ENSGALG00000004216	SE	Non-E	Non-E
ENSGALG00000015261	PE	RE	PE
ENSGALG00000037322	RE	SE	Non-E
ENSGALG00000029670	PE	PE	RE
ENSGALG00000016692	RE	PE	RE
ENSGALG00000008529	SE	Non-E	Non-E
ENSGALG00000027981	RE	PE	PE
ENSGALG00000031917	RE	RE	PE
ENSGALG00000050049	RE	Non-E	PE
ENSGALG00000049711	RE	Non-E	Non-E
ENSGALG00000011488	RE	RE	RE
ENSGALG00000011228	RE	RE	RE
ENSGALG00000038995	PE	Non-E	PE
ENSGALG00000042030	RE	Non-E	Non-E
ENSGALG00000052919	PE	PE	PE
ENSGALG00000040418	SE	RE	Non-E
ENSGALG00000015124	RE	RE	PE
ENSGALG00000005256	PE	PE	PE
ENSGALG00000017090	RE	RE	RE
ENSGALG00000028471	SE	RE	RE
ENSGALG00000009410	RE	RE	Non-E
ENSGALG00000033279	PE	PE	RE
ENSGALG00000044479	RE	RE	RE
ENSGALG00000041898	SE	SE	SE
ENSGALG00000032159	RE	RE	RE
ENSGALG00000015263	RE	RE	RE
ENSGALG00000011426	RE	RE	PE
ENSGALG00000032073	RE	RE	RE
ENSGALG00000004401	PE	SE	SE
ENSGALG00000049870	PE	Non-E	PE
ENSGALG00000007989	RE	RE	RE
ENSGALG00000007324	RE	SE	Non-E
ENSGALG00000002963	PE	RE	RE
ENSGALG00000010019	RE	RE	Non-E
ENSGALG00000003299	SE	Non-E	Non-E
ENSGALG00000008280	RE	Non-E	Non-E
ENSGALG00000010323	PE	SE	SE
ENSGALG00000025810	SE	SE	SE
ENSGALG00000031186	SE	RE	Non-E
ENSGALG00000015770	RE	Non-E	PE
ENSGALG00000016469	RE	Non-E	PE
ENSGALG00000042357	PE	SE	SE
ENSGALG00000007695	SE	RE	Non-E
ENSGALG00000054582	PE	PE	PE
ENSGALG00000050257	RE	RE	Non-E
ENSGALG00000049191	RE	Non-E	Non-E
ENSGALG00000009596	RE	PE	PE
ENSGALG00000031071	RE	Non-E	PE
ENSGALG00000051355	PE	PE	PE
ENSGALG00000012606	PE	PE	Non-E
ENSGALG00000049907	SE	SE	SE
ENSGALG00000010078	PE	PE	PE
ENSGALG00000040663	RE	RE	RE
ENSGALG00000023335	RE	RE	SE
ENSGALG00000049532	PE	Non-E	PE
ENSGALG00000041094	RE	Non-E	PE
ENSGALG00000003933	SE	Non-E	Non-E
ENSGALG00000007341	SE	SE	SE
ENSGALG00000017347	SE	RE	Non-E
ENSGALG00000030767	RE	Non-E	Non-E
ENSGALG00000040316	PE	Non-E	PE
ENSGALG00000007174	RE	Non-E	RE
ENSGALG00000027234	RE	Non-E	PE
ENSGALG00000008574	RE	RE	Non-E
ENSGALG00000012591	PE	PE	PE
ENSGALG00000039812	RE	Non-E	Non-E
ENSGALG00000017229	RE	PE	PE
ENSGALG00000022896	RE	RE	Non-E
ENSGALG00000016504	RE	RE	RE
ENSGALG00000031869	RE	Non-E	RE
ENSGALG00000047988	RE	Non-E	Non-E
ENSGALG00000042645	RE	Non-E	Non-E
ENSGALG00000015791	SE	RE	RE
ENSGALG00000009594	RE	Non-E	Non-E
ENSGALG00000042389	RE	PE	PE
ENSGALG00000040363	RE	RE	RE
ENSGALG00000046409	PE	RE	Non-E
ENSGALG00000014952	PE	Non-E	Non-E
ENSGALG00000009787	RE	Non-E	Non-E
ENSGALG00000038924	PE	Non-E	PE
ENSGALG00000012462	RE	Non-E	Non-E
ENSGALG00000006010	RE	Non-E	PE
ENSGALG00000027793	PE	Non-E	Non-E
ENSGALG00000012307	SE	Non-E	Non-E
ENSGALG00000045574	SE	SE	RE
ENSGALG00000013211	RE	RE	RE
ENSGALG00000007691	SE	SE	SE
ENSGALG00000042814	SE	Non-E	SE
ENSGALG00000011624	RE	RE	RE
ENSGALG00000008014	RE	RE	SE
ENSGALG00000016199	RE	Non-E	RE
ENSGALG00000049859	RE	SE	Non-E
ENSGALG00000022531	RE	RE	RE
ENSGALG00000054561	SE	Non-E	SE
ENSGALG00000032087	RE	RE	Non-E
ENSGALG00000054175	PE	Non-E	Non-E
ENSGALG00000029282	RE	SE	Non-E
ENSGALG00000050117	PE	RE	Non-E
ENSGALG00000012392	RE	RE	PE
ENSGALG00000044327	RE	RE	RE
ENSGALG00000013754	RE	Non-E	RE
ENSGALG00000016506	SE	Non-E	RE
ENSGALG00000032549	RE	Non-E	Non-E
ENSGALG00000014709	RE	Non-E	PE
ENSGALG00000049713	PE	Non-E	Non-E
ENSGALG00000010979	SE	PE	Non-E
ENSGALG00000049835	PE	PE	PE
ENSGALG00000011799	SE	RE	Non-E
ENSGALG00000030845	PE	PE	RE
ENSGALG00000010106	RE	Non-E	PE
ENSGALG00000028459	PE	PE	Non-E
ENSGALG00000011113	SE	RE	SE
ENSGALG00000019843	RE	PE	PE
ENSGALG00000014933	PE	PE	PE
ENSGALG00000032776	PE	Non-E	Non-E
ENSGALG00000006460	RE	Non-E	SE
ENSGALG00000017029	PE	RE	RE
ENSGALG00000015465	PE	Non-E	Non-E
ENSGALG00000016500	PE	PE	PE
ENSGALG00000041568	RE	Non-E	RE
ENSGALG00000006792	SE	SE	SE
ENSGALG00000005725	SE	RE	SE
ENSGALG00000040929	PE	Non-E	Non-E
ENSGALG00000017096	RE	RE	PE
ENSGALG00000002175	RE	Non-E	Non-E
ENSGALG00000015040	PE	SE	RE
ENSGALG00000011111	RE	RE	PE
ENSGALG00000007755	RE	Non-E	PE
ENSGALG00000001838	SE	Non-E	Non-E
ENSGALG00000007484	SE	SE	Non-E
ENSGALG00000047718	PE	PE	PE
ENSGALG00000006403	RE	Non-E	PE
ENSGALG00000053713	RE	Non-E	RE
ENSGALG00000051993	RE	RE	RE
ENSGALG00000026215	RE	SE	RE
ENSGALG00000017262	RE	Non-E	Non-E
ENSGALG00000010083	RE	Non-E	SE
ENSGALG00000009545	RE	Non-E	Non-E
ENSGALG00000009013	PE	RE	PE
ENSGALG00000003416	SE	SE	Non-E
ENSGALG00000010803	RE	RE	PE
ENSGALG00000053046	PE	PE	Non-E
ENSGALG00000010104	SE	SE	SE
ENSGALG00000014155	RE	Non-E	Non-E
ENSGALG00000013410	RE	PE	PE
ENSGALG00000021074	SE	Non-E	Non-E
ENSGALG00000026899	PE	PE	PE
ENSGALG00000002067	RE	Non-E	Non-E
ENSGALG00000029286	RE	RE	RE
ENSGALG00000008700	RE	Non-E	Non-E
ENSGALG00000001900	RE	RE	RE
ENSGALG00000013006	PE	Non-E	Non-E
ENSGALG00000008063	SE	RE	RE
ENSGALG00000015590	PE	RE	PE
ENSGALG00000036589	PE	PE	Non-E
ENSGALG00000002492	SE	SE	RE
ENSGALG00000033789	RE	Non-E	Non-E
ENSGALG00000053033	RE	Non-E	PE
ENSGALG00000041988	RE	Non-E	RE
ENSGALG00000016316	SE	RE	RE
ENSGALG00000007203	SE	SE	SE
ENSGALG00000002326	PE	PE	PE
ENSGALG00000044620	RE	Non-E	RE
ENSGALG00000012629	PE	PE	PE
ENSGALG00000003645	SE	Non-E	RE
ENSGALG00000040619	SE	SE	SE
ENSGALG00000023195	RE	RE	RE
ENSGALG00000049056	PE	PE	PE
ENSGALG00000009547	RE	RE	PE
ENSGALG00000046192	PE	RE	RE
ENSGALG00000055069	SE	Non-E	Non-E
ENSGALG00000016273	PE	RE	PE
ENSGALG00000046657	RE	Non-E	RE
ENSGALG00000016370	PE	PE	PE
ENSGALG00000042990	SE	RE	Non-E
ENSGALG00000009669	RE	Non-E	PE
ENSGALG00000038480	PE	Non-E	Non-E
ENSGALG00000008431	RE	RE	RE
ENSGALG00000005580	RE	Non-E	RE
ENSGALG00000001661	RE	Non-E	PE
ENSGALG00000013546	PE	PE	PE
ENSGALG00000048011	RE	RE	RE
ENSGALG00000042651	RE	RE	PE
ENSGALG00000011190	SE	PE	RE
ENSGALG00000005134	RE	Non-E	Non-E
ENSGALG00000014934	RE	PE	Non-E
ENSGALG00000005631	RE	RE	SE
ENSGALG00000013462	RE	Non-E	PE
ENSGALG00000012230	RE	Non-E	RE
ENSGALG00000026661	SE	Non-E	RE
ENSGALG00000016615	RE	Non-E	Non-E
ENSGALG00000028302	RE	RE	RE
ENSGALG00000054759	RE	Non-E	Non-E
ENSGALG00000032313	SE	Non-E	Non-E
ENSGALG00000015851	RE	RE	Non-E
ENSGALG00000016499	PE	PE	PE
ENSGALG00000043460	PE	RE	PE
ENSGALG00000017118	RE	PE	Non-E
ENSGALG00000039572	RE	Non-E	Non-E
ENSGALG00000015611	PE	RE	RE
ENSGALG00000014678	PE	PE	PE
ENSGALG00000006666	SE	RE	SE
ENSGALG00000010694	PE	Non-E	PE
ENSGALG00000045310	SE	PE	PE
ENSGALG00000012687	RE	Non-E	PE
ENSGALG00000010881	PE	RE	PE
ENSGALG00000041043	RE	Non-E	Non-E
ENSGALG00000051132	RE	Non-E	Non-E
ENSGALG00000014233	SE	Non-E	PE
ENSGALG00000017227	RE	RE	PE
ENSGALG00000048443	RE	RE	RE
ENSGALG00000030031	RE	Non-E	Non-E
ENSGALG00000017289	RE	RE	Non-E
ENSGALG00000027483	PE	PE	PE
ENSGALG00000048013	RE	SE	RE
ENSGALG00000043764	RE	Non-E	Non-E
ENSGALG00000025977	RE	SE	Non-E
ENSGALG00000038133	SE	SE	Non-E
ENSGALG00000054149	PE	PE	PE
ENSGALG00000044733	PE	RE	PE
ENSGALG00000033521	PE	RE	PE
ENSGALG00000013085	PE	PE	Non-E
ENSGALG00000038918	RE	SE	RE
ENSGALG00000052210	RE	PE	RE
ENSGALG00000013865	SE	Non-E	RE
ENSGALG00000007832	SE	RE	RE
ENSGALG00000007520	SE	SE	SE
ENSGALG00000003412	RE	RE	Non-E
ENSGALG00000052612	RE	Non-E	Non-E
ENSGALG00000000645	SE	Non-E	Non-E
ENSGALG00000000399	PE	Non-E	PE
ENSGALG00000006572	RE	Non-E	Non-E
ENSGALG00000011797	PE	Non-E	PE
ENSGALG00000007092	PE	Non-E	PE
ENSGALG00000038978	RE	RE	PE
ENSGALG00000050288	RE	Non-E	Non-E
ENSGALG00000011476	SE	SE	RE
ENSGALG00000008304	RE	Non-E	Non-E
ENSGALG00000004288	RE	Non-E	Non-E
ENSGALG00000016176	PE	Non-E	PE
ENSGALG00000043198	SE	SE	SE
ENSGALG00000016055	RE	Non-E	Non-E
ENSGALG00000005422	SE	SE	RE
ENSGALG00000004336	PE	SE	SE
ENSGALG00000004825	SE	Non-E	SE
ENSGALG00000052318	SE	SE	RE
ENSGALG00000005004	RE	Non-E	RE
ENSGALG00000011254	RE	RE	PE
ENSGALG00000006574	SE	PE	SE
ENSGALG00000013568	RE	PE	RE
ENSGALG00000018439	PE	Non-E	Non-E
ENSGALG00000002234	SE	RE	Non-E
ENSGALG00000002726	RE	Non-E	PE
ENSGALG00000000247	PE	PE	PE
ENSGALG00000035492	SE	PE	PE
ENSGALG00000010207	RE	RE	RE
ENSGALG00000010372	SE	RE	SE
ENSGALG00000008306	RE	RE	RE
ENSGALG00000032592	PE	Non-E	RE
ENSGALG00000026229	RE	RE	RE
ENSGALG00000011844	RE	RE	RE
ENSGALG00000033517	RE	PE	RE
ENSGALG00000052917	PE	Non-E	Non-E
ENSGALG00000011708	PE	PE	PE
ENSGALG00000016470	PE	PE	PE
ENSGALG00000035667	RE	PE	PE
ENSGALG00000008587	RE	Non-E	PE
ENSGALG00000026944	SE	Non-E	RE
ENSGALG00000028047	SE	RE	RE
ENSGALG00000016309	RE	RE	RE
ENSGALG00000034119	PE	Non-E	Non-E
ENSGALG00000016044	PE	PE	PE
ENSGALG00000038740	PE	Non-E	Non-E
ENSGALG00000012986	PE	Non-E	Non-E
ENSGALG00000010902	RE	Non-E	Non-E
ENSGALG00000008373	RE	Non-E	Non-E
ENSGALG00000017025	RE	RE	RE
ENSGALG00000003373	PE	RE	RE
ENSGALG00000030081	RE	RE	RE
ENSGALG00000017098	RE	RE	RE
ENSGALG00000002287	RE	Non-E	Non-E
ENSGALG00000006947	PE	RE	RE
ENSGALG00000007970	RE	Non-E	RE
ENSGALG00000008308	RE	SE	SE
ENSGALG00000038681	SE	Non-E	SE
ENSGALG00000004700	RE	Non-E	Non-E
ENSGALG00000028691	RE	RE	Non-E
ENSGALG00000045544	RE	Non-E	RE
ENSGALG00000000690	RE	RE	Non-E
ENSGALG00000017062	PE	RE	PE
ENSGALG00000013221	RE	RE	RE
ENSGALG00000008601	SE	RE	SE
ENSGALG00000017064	RE	Non-E	PE
ENSGALG00000010363	RE	Non-E	RE
ENSGALG00000014798	PE	PE	PE
ENSGALG00000015010	PE	PE	Non-E
ENSGALG00000039219	RE	Non-E	SE
ENSGALG00000015778	SE	SE	SE
ENSGALG00000026005	RE	PE	PE
ENSGALG00000011878	RE	SE	Non-E
ENSGALG00000012135	SE	SE	Non-E
ENSGALG00000010975	RE	Non-E	Non-E
ENSGALG00000007302	RE	Non-E	RE
ENSGALG00000005814	PE	PE	PE
ENSGALG00000005985	RE	Non-E	Non-E
ENSGALG00000008914	PE	RE	Non-E
ENSGALG00000050668	PE	Non-E	PE
ENSGALG00000021355	RE	PE	RE
ENSGALG00000010740	RE	SE	SE
ENSGALG00000004738	RE	RE	Non-E
ENSGALG00000041969	RE	Non-E	Non-E
ENSGALG00000021353	RE	RE	RE
ENSGALG00000009945	RE	Non-E	Non-E
ENSGALG00000008916	RE	Non-E	Non-E
ENSGALG00000054624	RE	Non-E	PE
ENSGALG00000010930	PE	Non-E	Non-E
ENSGALG00000051635	RE	Non-E	Non-E
ENSGALG00000033471	RE	PE	RE
ENSGALG00000035309	SE	RE	Non-E
ENSGALG00000054778	PE	RE	PE
ENSGALG00000034802	RE	RE	Non-E
ENSGALG00000010973	RE	RE	RE
ENSGALG00000045555	RE	Non-E	PE
ENSGALG00000034605	RE	Non-E	Non-E
ENSGALG00000011394	RE	RE	PE
ENSGALG00000008403	SE	SE	SE
ENSGALG00000055067	PE	RE	RE
ENSGALG00000047187	SE	SE	Non-E
ENSGALG00000044064	PE	Non-E	Non-E
ENSGALG00000004832	SE	SE	SE
ENSGALG00000008794	RE	PE	Non-E
ENSGALG00000016930	RE	Non-E	RE
ENSGALG00000028983	RE	Non-E	RE
ENSGALG00000009947	PE	Non-E	Non-E
ENSGALG00000019514	RE	RE	RE
ENSGALG00000012259	RE	PE	RE
ENSGALG00000012620	PE	PE	PE
ENSGALG00000043669	RE	SE	RE
ENSGALG00000011306	SE	SE	SE
ENSGALG00000015075	RE	Non-E	Non-E
ENSGALG00000011304	RE	PE	RE
ENSGALG00000051399	PE	PE	PE
ENSGALG00000034473	RE	Non-E	RE
ENSGALG00000007549	RE	Non-E	Non-E
ENSGALG00000001872	RE	Non-E	Non-E
ENSGALG00000042505	RE	Non-E	PE
ENSGALG00000005367	SE	SE	SE
ENSGALG00000011365	RE	RE	SE
ENSGALG00000010579	SE	SE	RE
ENSGALG00000019894	RE	RE	RE
ENSGALG00000007825	PE	PE	Non-E
ENSGALG00000033515	SE	SE	SE
ENSGALG00000006038	SE	Non-E	RE
ENSGALG00000050089	RE	Non-E	Non-E
ENSGALG00000010680	RE	PE	RE
ENSGALG00000041104	RE	RE	Non-E
ENSGALG00000033293	SE	Non-E	Non-E
ENSGALG00000012030	PE	RE	PE
ENSGALG00000008628	RE	RE	Non-E
ENSGALG00000052558	RE	SE	SE
ENSGALG00000016932	RE	Non-E	PE
ENSGALG00000004573	RE	Non-E	Non-E
ENSGALG00000010201	PE	PE	Non-E
ENSGALG00000044313	SE	Non-E	SE
ENSGALG00000010203	SE	SE	SE
ENSGALG00000040241	RE	RE	PE
ENSGALG00000003985	PE	Non-E	Non-E
ENSGALG00000019286	RE	RE	RE
ENSGALG00000043439	SE	Non-E	RE
ENSGALG00000031035	RE	PE	Non-E
ENSGALG00000016708	RE	Non-E	Non-E
ENSGALG00000008771	RE	Non-E	Non-E
ENSGALG00000043016	SE	PE	Non-E
ENSGALG00000005203	RE	Non-E	PE
ENSGALG00000032057	RE	Non-E	Non-E
ENSGALG00000033295	RE	RE	Non-E
ENSGALG00000052646	SE	PE	RE
ENSGALG00000010734	RE	Non-E	PE
ENSGALG00000049692	SE	SE	PE
ENSGALG00000011036	RE	Non-E	RE
ENSGALG00000048925	PE	PE	Non-E
ENSGALG00000015416	RE	RE	RE
ENSGALG00000003025	RE	RE	RE
ENSGALG00000039322	SE	Non-E	Non-E
ENSGALG00000007381	SE	SE	SE
ENSGALG00000016238	RE	RE	PE
ENSGALG00000040724	PE	RE	Non-E
ENSGALG00000054356	RE	PE	PE
ENSGALG00000010672	RE	Non-E	RE
ENSGALG00000048294	PE	RE	PE
ENSGALG00000012032	RE	Non-E	PE
ENSGALG00000004195	SE	Non-E	SE
ENSGALG00000005676	PE	Non-E	Non-E
ENSGALG00000027258	PE	PE	PE
ENSGALG00000010273	SE	PE	SE
ENSGALG00000010736	RE	SE	SE
ENSGALG00000007572	SE	Non-E	Non-E
ENSGALG00000053509	RE	RE	Non-E
ENSGALG00000052819	RE	RE	PE
ENSGALG00000010275	RE	SE	SE
ENSGALG00000008645	RE	Non-E	RE
ENSGALG00000034967	RE	PE	Non-E
ENSGALG00000031010	RE	PE	Non-E
ENSGALG00000028561	SE	SE	SE
ENSGALG00000008534	SE	SE	PE
ENSGALG00000041604	SE	SE	Non-E
ENSGALG00000019284	RE	RE	Non-E
ENSGALG00000006642	PE	Non-E	RE
ENSGALG00000012034	SE	SE	Non-E
ENSGALG00000011544	RE	SE	PE
ENSGALG00000011094	PE	Non-E	SE
ENSGALG00000008092	RE	SE	RE
ENSGALG00000005618	RE	RE	Non-E
ENSGALG00000008889	PE	RE	PE
ENSGALG00000051831	PE	Non-E	Non-E
ENSGALG00000019845	RE	Non-E	RE
ENSGALG00000020876	PE	Non-E	Non-E
ENSGALG00000007570	RE	RE	PE
ENSGALG00000034493	RE	RE	RE
ENSGALG00000010282	SE	RE	SE
ENSGALG00000002952	RE	Non-E	Non-E
ENSGALG00000049176	PE	Non-E	Non-E
ENSGALG00000028186	RE	SE	SE
ENSGALG00000008910	SE	Non-E	Non-E
ENSGALG00000037223	SE	SE	RE
ENSGALG00000042238	PE	RE	RE
ENSGALG00000008428	RE	Non-E	Non-E
ENSGALG00000051620	PE	PE	Non-E
ENSGALG00000007666	SE	Non-E	Non-E
ENSGALG00000009219	RE	PE	Non-E
ENSGALG00000011459	RE	RE	Non-E
ENSGALG00000008398	RE	Non-E	Non-E
ENSGALG00000053989	PE	Non-E	PE
ENSGALG00000001615	SE	Non-E	Non-E
ENSGALG00000016491	PE	PE	PE
ENSGALG00000008532	SE	Non-E	SE
ENSGALG00000034898	SE	RE	RE
ENSGALG00000054198	RE	Non-E	Non-E
ENSGALG00000054831	RE	Non-E	Non-E
ENSGALG00000008530	SE	Non-E	RE
ENSGALG00000009574	RE	Non-E	PE
ENSGALG00000010026	PE	RE	PE
ENSGALG00000003456	RE	Non-E	Non-E
ENSGALG00000048820	RE	SE	PE
ENSGALG00000009843	RE	RE	RE
ENSGALG00000052076	RE	RE	Non-E
ENSGALG00000007664	SE	RE	SE
ENSGALG00000015333	PE	PE	PE
ENSGALG00000016947	RE	RE	RE
ENSGALG00000029810	SE	SE	Non-E
ENSGALG00000023521	RE	Non-E	Non-E
ENSGALG00000001037	RE	Non-E	Non-E
ENSGALG00000019847	RE	Non-E	RE
ENSGALG00000011569	RE	Non-E	Non-E
ENSGALG00000031928	RE	RE	RE
ENSGALG00000012569	PE	Non-E	Non-E
ENSGALG00000022866	RE	Non-E	Non-E
ENSGALG00000001490	RE	Non-E	Non-E
ENSGALG00000009576	RE	Non-E	RE
ENSGALG00000002549	RE	Non-E	Non-E
ENSGALG00000051652	RE	Non-E	Non-E
ENSGALG00000006355	SE	Non-E	PE
ENSGALG00000009877	RE	RE	RE
ENSGALG00000009845	PE	PE	PE
ENSGALG00000001111	PE	Non-E	Non-E
ENSGALG00000048056	PE	Non-E	PE
ENSGALG00000032002	RE	RE	RE
ENSGALG00000045676	RE	Non-E	Non-E
ENSGALG00000014159	RE	Non-E	Non-E
ENSGALG00000033260	RE	RE	RE
ENSGALG00000007045	PE	RE	PE
ENSGALG00000010286	SE	RE	SE
ENSGALG00000015080	PE	PE	PE
ENSGALG00000011918	SE	SE	Non-E
ENSGALG00000035068	RE	RE	PE
ENSGALG00000014863	RE	RE	PE
ENSGALG00000015082	PE	PE	RE
ENSGALG00000008704	RE	RE	RE
ENSGALG00000007646	RE	RE	RE
ENSGALG00000012426	RE	Non-E	RE
ENSGALG00000054223	RE	RE	PE
ENSGALG00000047526	SE	PE	SE
ENSGALG00000011213	SE	SE	RE
ENSGALG00000004437	PE	PE	PE
ENSGALG00000049958	RE	RE	SE
ENSGALG00000041202	RE	Non-E	RE
ENSGALG00000001333	SE	RE	RE
ENSGALG00000014442	SE	SE	PE
ENSGALG00000031754	RE	RE	Non-E
ENSGALG00000021017	RE	Non-E	SE
ENSGALG00000039326	RE	Non-E	Non-E
ENSGALG00000014970	RE	Non-E	Non-E
ENSGALG00000046824	PE	RE	PE
ENSGALG00000051654	SE	SE	SE
ENSGALG00000012953	RE	RE	Non-E
ENSGALG00000009847	PE	PE	PE
ENSGALG00000049068	PE	RE	RE
ENSGALG00000010189	RE	RE	RE
ENSGALG00000013112	PE	PE	PE
ENSGALG00000034675	RE	Non-E	RE
ENSGALG00000030996	RE	Non-E	Non-E
ENSGALG00000040167	SE	Non-E	RE
ENSGALG00000020679	PE	Non-E	RE
ENSGALG00000053543	SE	SE	SE
ENSGALG00000015150	PE	PE	PE
ENSGALG00000012769	RE	PE	Non-E
ENSGALG00000008254	SE	RE	RE
ENSGALG00000011000	SE	SE	RE
ENSGALG00000004108	RE	Non-E	RE
ENSGALG00000040180	RE	SE	SE
ENSGALG00000049587	RE	Non-E	Non-E
ENSGALG00000028254	PE	PE	Non-E
ENSGALG00000002042	RE	PE	PE
ENSGALG00000026983	SE	SE	SE
ENSGALG00000034511	SE	Non-E	Non-E
ENSGALG00000008957	RE	RE	PE
[truncated: 8,980 more rows]

## Sheet: Fig s11g&h
	RPS			Log2TPM			SWF enhancer status
Ensembl gene ID	SWF	F1	POF	SWF	F1	POF	SWF	F1	POF
ENSGALG00000029795	1.96821	1.00994	6.96673	0.0399559	0.181476	1.12969	RE	SE	SE			SWF			F1			POF
ENSGALG00000011866	1.14516	5.20127	0	5.63313	4.52814	4.62921	SE	RE	Non-E			PE	RE	SE	PE	RE	SE	PE	RE	SE
ENSGALG00000007131	1.3383	2.19915	4.54647	7.95073	7.69811	6.86183	RE	PE	SE		Median of RPS	1.18854	2.34783	3.07045	1.48684	2.46013	3.12414	1.4061	2.23003	2.41053
ENSGALG00000008950	4.19316	0	2.87156	3.25061	0.484775	4.74976	RE	Non-E	PE		Median of log2TPM	2.47782	3.91682	4.18357	1.54558	3.10112	3.92772	2.95561	4.1478	4.18054
ENSGALG00000010664	4.29406	7.54831	1.02766	1.28229	3.25172	1.60637	RE	RE	PE		Gene number	1804	3797	1568	2201	2998	1566	3109	2986	1085
ENSGALG00000005353	2.18143	2.2425	1.06098	6.25896	4.89213	5.92845	PE	PE	RE
ENSGALG00000050983	3.31339	0	2.20708	4.63929	1.98508	3.07593	RE	Non-E	PE
ENSGALG00000038834	1.06557	0	1.05363	2.25491	1.26985	2.38171	PE	Non-E	PE
ENSGALG00000040189	2.22691	0	1.09182	0.642512	0.0559723	0.684709	RE	Non-E	PE
ENSGALG00000027231	8.07441	17.5551	3.69068	3.71084	0.452831	1.57225	SE	SE	SE
ENSGALG00000015854	3.81649	1.04824	0	6.22576	4.78335	7.13925	RE	RE	Non-E
ENSGALG00000010752	2.22083	3.27891	0	0.601483	0.505892	2.35841	SE	SE	Non-E
ENSGALG00000002800	5.90751	6.86103	5.95807	1.02927	0.478036	1.99666	RE	PE	RE
ENSGALG00000054329	2.21171	1.057	1.13097	6.46343	3.40425	8.30245	RE	RE	RE
ENSGALG00000012964	2.36106	6.59656	0	6.63578	5.11473	6.28434	RE	RE	Non-E
ENSGALG00000011301	10.3102	9.20706	0	4.35531	3.5299	4.01241	SE	SE	Non-E
[truncated: 10,963 more rows]

## Sheet: Fig s11i
		RPS					Cluster 1			Cluster 2			Cluster 3			Cluster 4			Cluster 5			Cluster 6
[truncated: 2,660 more rows]
