# Supplementary material for: Dynamic transcriptome and chromatin architecture in granulosa cells during chicken folliculogenesis
Source: Nat Commun. 2022 Jan 10;13:131. doi: 10.1038/s41467-021-27800-9 (PMC8748434; doi:10.1038/s41467-021-27800-9)
Supplement: Supplementary file 10 — Source data [file 41467_2021_27800_MOESM10_ESM.zip › Source data/Supplementary Fig 12.xlsx]

## Sheet: Fig S12k
	CTCF motif counts per 5 kb					CTCF motif counts per 10 kb
Enhancer ± 500000 bp	SWF	F1	POF		TAD boundary ± 500000 bp	SWF	F1	POF
-500000	1.77224	1.79044	1.75284		-500000	3.37777	3.38397	3.37809
-495000	1.77294	1.769	1.75019		-490000	3.48064	3.41368	3.45053
-490000	1.78691	1.77842	1.7575		-480000	3.4635	3.48374	3.41343
-485000	1.78897	1.7793	1.75405		-470000	3.48728	3.47339	3.44732
-480000	1.76227	1.78448	1.75112		-460000	3.39215	3.50364	3.46145
-475000	1.7692	1.78068	1.76176		-450000	3.51795	3.55848	3.47734
-470000	1.8007	1.78109	1.76221		-440000	3.52428	3.533	3.49323
-465000	1.77143	1.7796	1.76564		-430000	3.4989	3.56121	3.50529
-460000	1.76586	1.793	1.7892		-420000	3.44978	3.68139	3.53706
-455000	1.77151	1.79617	1.76524		-410000	3.51932	3.40973	3.50765
-450000	1.79243	1.78172	1.77912		-400000	3.50828	3.55003	3.42294
-445000	1.79363	1.79199	1.78447		-390000	3.42274	3.41341	3.37824
-440000	1.7912	1.78553	1.7779		-380000	3.46137	3.47151	3.49
-435000	1.80047	1.78521	1.79525		-370000	3.48675	3.40536	3.52409
-430000	1.80751	1.78948	1.79454		-360000	3.54801	3.54997	3.42244
-425000	1.78608	1.79722	1.80893		-350000	3.33315	3.53881	3.49412
-420000	1.80182	1.79711	1.82263		-340000	3.41644	3.39698	3.47474
-415000	1.81615	1.81228	1.7988		-330000	3.45119	3.49302	3.47359
-410000	1.82471	1.80353	1.79681		-320000	3.46111	3.57063	3.46831
-405000	1.82799	1.81035	1.78548		-310000	3.44873	3.49888	3.43578
-400000	1.81873	1.82455	1.81279		-300000	3.39449	3.41127	3.51613
-395000	1.82585	1.80892	1.81123		-290000	3.35317	3.23717	3.35249
-390000	1.79836	1.80919	1.83015		-280000	3.36419	3.50112	3.51554
-385000	1.82421	1.81299	1.82237		-270000	3.49366	3.57701	3.4915
-380000	1.81035	1.81785	1.82651		-260000	3.43447	3.47321	3.461
-375000	1.81503	1.7992	1.80967		-250000	3.32709	3.46763	3.3824
-370000	1.8334	1.82422	1.80706		-240000	3.52698	3.51953	3.43695
-365000	1.8045	1.82589	1.82617		-230000	3.38106	3.52872	3.46393
-360000	1.80489	1.82558	1.83799		-220000	3.44108	3.52649	3.44223
-355000	1.82502	1.81426	1.79807		-210000	3.42181	3.50139	3.48387
-350000	1.82248	1.82104	1.84838		-200000	3.25496	3.41885	3.39707
-345000	1.833	1.8086	1.84327		-190000	3.38711	3.48243	3.60117
-340000	1.85332	1.82896	1.84023		-180000	3.40804	3.43503	3.46334
-335000	1.84013	1.82689	1.85488		-170000	3.38656	3.45901	3.40645
-330000	1.85026	1.83918	1.83127		-160000	3.47081	3.52928	3.47977
-325000	1.8357	1.83432	1.83727		-150000	3.49119	3.51255	3.48504
-320000	1.86592	1.83429	1.83788		-140000	3.46806	3.53653	3.40117
-315000	1.87546	1.84873	1.8524		-130000	3.45209	3.55661	3.55894
-310000	1.86872	1.84165	1.86503		-120000	3.46366	3.50307	3.50586
-305000	1.8619	1.8541	1.89974		-110000	3.49504	3.60959	3.53283
-300000	1.88397	1.87039	1.89215		-100000	3.54846	3.61037	3.51993
-295000	1.88615	1.85223	1.86118		-90000	3.52037	3.54013	3.45662
-290000	1.8639	1.84413	1.86302		-80000	3.5859	3.68729	3.68523
-285000	1.86503	1.85074	1.88867		-70000	3.65217	3.71253	3.7065
-280000	1.85979	1.86874	1.89825		-60000	3.65548	3.78019	3.65495
-275000	1.89085	1.87424	1.85816		-50000	3.92684	3.74847	3.76626
-270000	1.88528	1.86684	1.86391		-40000	3.76018	3.76461	3.75981
-265000	1.87767	1.85448	1.88875		-30000	3.83388	3.99777	3.82212
-260000	1.8717	1.87328	1.89659		-20000	3.94557	3.81469	3.94269
-255000	1.88707	1.87701	1.88674		-10000	3.93846	3.86318	3.92339
-250000	1.90394	1.8689	1.90534		0	4.00604	3.86207	3.90409
-245000	1.88605	1.86547	1.91446		10000	3.95769	3.89766	3.94678
-240000	1.91118	1.8898	1.9126		20000	3.95824	3.85865	3.8976
-235000	1.91505	1.86901	1.90299		30000	3.86099	3.85022	3.866
-230000	1.89853	1.86129	1.90909		40000	3.69176	3.68433	3.70767
-225000	1.88253	1.87521	1.91684		50000	3.63022	3.74554	3.68171
-220000	1.90018	1.87139	1.91729		60000	3.68994	3.74484	3.6143
-215000	1.88734	1.8616	1.91474		70000	3.59186	3.73687	3.55692
-210000	1.8874	1.89605	1.92603		80000	3.62321	3.66238	3.56958
-205000	1.91174	1.90808	1.91348		90000	3.5454	3.61969	3.57134
-200000	1.91181	1.90048	1.93837		100000	3.54626	3.66946	3.48148
-195000	1.90795	1.89465	1.92448		110000	3.4989	3.53497	3.54733
-190000	1.93464	1.90252	1.94628		120000	3.44959	3.55991	3.48529
-185000	1.90241	1.90525	1.94854		130000	3.47052	3.48824	3.50588
-180000	1.89534	1.92013	1.96124		140000	3.4355	3.59742	3.61566
-175000	1.92852	1.92345	1.96883		150000	3.40463	3.47256	3.44497
-170000	1.94837	1.94721	1.95005		160000	3.55102	3.58207	3.64744
-165000	1.95094	1.92358	1.99001		170000	3.40154	3.57927	3.53267
-160000	1.93261	1.9628	1.94768		180000	3.51131	3.47563	3.608
-155000	1.94886	1.92618	1.95721		190000	3.45119	3.53277	3.57034
-150000	1.94402	1.93261	1.98146		200000	3.46994	3.60896	3.60212
-145000	1.95921	1.95125	1.97246		210000	3.39603	3.5563	3.39906
-140000	1.94809	1.95697	1.98566		220000	3.44953	3.47115	3.45026
-135000	1.94986	1.96431	1.97793		230000	3.38224	3.38543	3.46557
-130000	1.95281	1.96165	1.99527		240000	3.49558	3.51597	3.45968
-125000	1.94051	1.95355	1.99955		250000	3.47792	3.4549	3.48617
-120000	1.96009	1.96037	1.96721		260000	3.36424	3.42745	3.39847
-115000	1.96415	1.95868	1.9829		270000	3.45916	3.44426	3.43673
-110000	1.9342	1.98145	1.99752		280000	3.3957	3.40728	3.4538
-105000	1.95697	1.95091	1.98688		290000	3.47185	3.42017	3.45085
-100000	1.95351	1.95275	1.97938		300000	3.31678	3.47171	3.33431
-95000	1.9279	1.96319	2.0012		310000	3.51905	3.46581	3.53267
-90000	1.95457	1.94881	1.98695		320000	3.3799	3.44395	3.53914
-85000	1.9419	1.94927	1.99453		330000	3.47101	3.49635	3.46231
-80000	1.92908	1.95569	2.01806		340000	3.47653	3.4212	3.4258
-75000	1.94569	1.96237	1.9743		350000	3.47403	3.42344	3.46996
-70000	1.94654	1.98724	1.99251		360000	3.37901	3.35053	3.36042
-65000	1.95393	1.97526	1.97513		370000	3.39337	3.41896	3.37044
-60000	1.9361	1.95448	1.96157		380000	3.45635	3.47672	3.40813
-55000	1.94571	1.96588	1.99303		390000	3.4168	3.51655	3.5212
-50000	1.93715	1.95669	1.9821		400000	3.47816	3.32099	3.48057
-45000	1.95486	1.98278	2.02007		410000	3.53455	3.38405	3.46879
-40000	1.95362	1.97741	1.97185		420000	3.4157	3.53172	3.58127
-35000	1.96512	1.99463	1.98218		430000	3.42257	3.46547	3.52151
-30000	1.98079	1.99579	2.01145		440000	3.54646	3.45393	3.42748
-25000	1.96557	2.0099	2.00397		450000	3.48894	3.49157	3.48231
-20000	1.9774	2.02434	1.99678		460000	3.50885	3.44407	3.43802
-15000	2.00229	2.04893	2.02613		470000	3.39989	3.34233	3.33648
-10000	1.99477	2.03437	2.01939		480000	3.45852	3.40585	3.44923
-5000	2.01261	2.06544	2.02598		490000	3.33628	3.40416	3.35891
0	2.03188	2.10382	2.04499		500000	3.44801	3.49241	3.36895
5000	2.02593	2.05948	2.02059
10000	1.99987	2.05683	2.04656
15000	2.00307	2.05385	2.04484
20000	1.97289	2.01359	2.04769
25000	1.96538	2.0079	2.01924
30000	1.9689	1.98188	2.00255
35000	1.94917	1.98453	1.99581
40000	1.94538	1.98045	2.02569
45000	1.95184	1.9723	2.01356
50000	1.947	1.9767	1.9764
55000	1.96831	1.95999	2.01775
60000	1.94961	1.96854	1.997
65000	1.95712	1.96523	1.97895
70000	1.98065	1.97326	1.99213
75000	1.96104	1.95817	1.99333
80000	1.93979	1.96976	2.00899
85000	1.9477	1.95862	1.99378
90000	1.96247	1.93317	1.99288
95000	1.94867	1.94385	2.00937
100000	1.92695	1.93828	2.01297
105000	1.91929	1.97545	1.99197
110000	1.92922	1.95842	1.99295
115000	1.92588	1.9498	1.98627
120000	1.92612	1.94656	1.97186
125000	1.91348	1.94901	1.98409
130000	1.93082	1.94623	2.00691
135000	1.91718	1.94583	1.96164
140000	1.938	1.91803	1.96509
145000	1.92817	1.92555	1.97492
150000	1.90824	1.91369	1.9801
155000	1.89226	1.92341	1.97198
160000	1.92238	1.92762	1.97085
165000	1.93731	1.91452	1.96949
170000	1.92682	1.93312	1.95882
175000	1.92765	1.91659	1.91981
180000	1.92168	1.91263	1.94565
185000	1.91269	1.90646	1.94707
190000	1.90312	1.88713	1.91653
195000	1.8864	1.89859	1.90418
200000	1.90001	1.88709	1.9375
205000	1.86958	1.89104	1.92944
210000	1.8973	1.88985	1.90484
215000	1.87047	1.87666	1.92213
220000	1.86993	1.8797	1.9337
225000	1.86957	1.8776	1.93301
230000	1.87027	1.86973	1.88671
235000	1.8606	1.8536	1.89526
240000	1.86181	1.84415	1.88244
245000	1.86606	1.84834	1.89399
250000	1.85638	1.84709	1.88259
255000	1.85369	1.84823	1.88216
260000	1.85144	1.84272	1.8709
265000	1.84737	1.82458	1.88015
270000	1.84936	1.82208	1.89159
275000	1.84532	1.80415	1.88326
280000	1.83813	1.80187	1.87532
285000	1.8516	1.81421	1.85628
290000	1.83574	1.80286	1.84547
295000	1.84523	1.80297	1.84362
300000	1.82847	1.78801	1.84801
305000	1.86762	1.78631	1.84093
310000	1.8229	1.79927	1.85297
315000	1.83243	1.78348	1.86859
320000	1.81751	1.79462	1.85685
325000	1.83033	1.77307	1.85735
330000	1.82799	1.77949	1.84757
335000	1.83648	1.78289	1.86555
340000	1.81407	1.7888	1.84693
345000	1.81821	1.76637	1.80362
350000	1.81071	1.78814	1.83506
355000	1.81177	1.76177	1.83447
360000	1.82559	1.78484	1.82148
365000	1.80687	1.76334	1.81221
370000	1.81456	1.75565	1.8316
375000	1.79269	1.75463	1.80489
380000	1.81054	1.72846	1.79577
385000	1.81375	1.74365	1.79726
390000	1.78898	1.76291	1.79774
395000	1.77677	1.75526	1.81559
400000	1.78273	1.76254	1.79137
405000	1.77215	1.74455	1.80645
410000	1.77835	1.7443	1.78727
415000	1.79229	1.74562	1.81324
420000	1.7957	1.75155	1.79757
425000	1.78793	1.74055	1.81553
430000	1.8003	1.73817	1.81306
435000	1.77999	1.73963	1.80661
440000	1.77447	1.72894	1.78481
445000	1.77961	1.74539	1.78774
450000	1.76565	1.74547	1.76975
455000	1.75436	1.73549	1.78417
460000	1.76694	1.74827	1.79237
465000	1.75619	1.7345	1.77534
470000	1.74006	1.7257	1.79635
475000	1.77934	1.74345	1.80181
480000	1.76292	1.73412	1.77478
485000	1.7623	1.71697	1.78422
490000	1.75798	1.7454	1.77823
495000	1.76676	1.72608	1.78468
500000	1.75934	1.7087	1.78457

## Sheet: Fig S12i
Characteristic of PEIs				Characteristic of loops			Annotation of PEIs
Chr. name	Promoter start	Enhancer start	Ensembl gene ID	Chr. name	Start	End
1	11190000	11015000	ENSGALG00000040444	1	10985000	11315000	PEI within loop
1	11190000	11225000	ENSGALG00000040444	1	10985000	11315000	PEI within loop
1	11190000	11315000	ENSGALG00000040444	1	10985000	11315000	PEI across loop
1	12930000	12835000	ENSGALG00000008301	1	12845000	12940000	PEI across loop
1	12930000	12835000	ENSGALG00000008309	1	12845000	12940000	PEI across loop
1	12930000	12840000	ENSGALG00000008301	1	12845000	12940000	PEI across loop
1	12930000	12840000	ENSGALG00000008309	1	12845000	12940000	PEI across loop
1	12930000	12845000	ENSGALG00000008301	1	12845000	12940000	PEI within loop
1	12930000	12845000	ENSGALG00000008309	1	12845000	12940000	PEI within loop
1	12930000	12850000	ENSGALG00000008301	1	12845000	12940000	PEI within loop
1	12915000	12850000	ENSGALG00000008306	1	12845000	12940000	PEI within loop
1	12930000	12850000	ENSGALG00000008309	1	12845000	12940000	PEI within loop
1	12930000	12855000	ENSGALG00000008301	1	12845000	12940000	PEI within loop
1	12915000	12855000	ENSGALG00000008306	1	12845000	12940000	PEI within loop
1	12930000	12855000	ENSGALG00000008309	1	12845000	12940000	PEI within loop
1	12875000	12855000	ENSGALG00000046379	1	12845000	12940000	PEI within loop
1	12875000	12860000	ENSGALG00000046379	1	12845000	12940000	PEI within loop
1	12915000	12865000	ENSGALG00000008306	1	12845000	12940000	PEI within loop
1	12915000	12870000	ENSGALG00000008306	1	12845000	12940000	PEI within loop
1	12915000	12880000	ENSGALG00000008306	1	12845000	12940000	PEI within loop
1	12880000	12895000	ENSGALG00000050444	1	12845000	12940000	PEI within loop
1	12880000	12900000	ENSGALG00000050444	1	12845000	12940000	PEI within loop
1	12880000	12905000	ENSGALG00000050444	1	12845000	12940000	PEI within loop
1	12880000	12915000	ENSGALG00000050444	1	12845000	12940000	PEI within loop
1	12875000	12950000	ENSGALG00000046379	1	12845000	12940000	PEI across loop
1	13455000	13275000	ENSGALG00000008193	1	13195000	13830000	PEI within loop
1	13455000	13365000	ENSGALG00000008193	1	13195000	13830000	PEI within loop
1	13555000	13535000	ENSGALG00000008175	1	13195000	13830000	PEI within loop
1	13605000	13535000	ENSGALG00000043367	1	13195000	13830000	PEI within loop
1	13555000	13580000	ENSGALG00000008175	1	13195000	13830000	PEI within loop
1	13555000	13590000	ENSGALG00000008175	1	13195000	13830000	PEI within loop
1	13555000	13600000	ENSGALG00000008175	1	13195000	13830000	PEI within loop
1	14590000	14575000	ENSGALG00000008060	1	14555000	14670000	PEI within loop
1	14535000	14670000	ENSGALG00000008081	1	14530000	14670000	PEI across loop
1	14875000	14690000	ENSGALG00000023661	1	14690000	14880000	PEI within loop
1	14840000	14705000	ENSGALG00000008032	1	14690000	14880000	PEI within loop
1	14875000	14705000	ENSGALG00000023661	1	14690000	14880000	PEI within loop
1	14840000	14710000	ENSGALG00000008032	1	14690000	14880000	PEI within loop
1	14875000	14710000	ENSGALG00000023661	1	14690000	14880000	PEI within loop
1	14875000	14715000	ENSGALG00000023661	1	14690000	14880000	PEI within loop
1	14875000	14720000	ENSGALG00000023661	1	14690000	14880000	PEI within loop
1	14875000	14755000	ENSGALG00000023661	1	14690000	14880000	PEI within loop
1	14840000	14775000	ENSGALG00000008032	1	14690000	14880000	PEI within loop
1	19335000	19080000	ENSGALG00000023576	1	19060000	20085000	PEI within loop
1	19335000	19135000	ENSGALG00000023576	1	19060000	20085000	PEI within loop
1	19335000	19165000	ENSGALG00000023576	1	19060000	20085000	PEI within loop
1	19335000	19170000	ENSGALG00000023576	1	19060000	20085000	PEI within loop
1	19335000	19175000	ENSGALG00000023576	1	19060000	20085000	PEI within loop
1	19335000	19545000	ENSGALG00000023576	1	19060000	20085000	PEI within loop
1	19335000	19770000	ENSGALG00000023576	1	19060000	20085000	PEI within loop
1	19335000	19875000	ENSGALG00000023576	1	19060000	20085000	PEI within loop
1	19335000	19910000	ENSGALG00000023576	1	19060000	20085000	PEI within loop
1	19335000	19915000	ENSGALG00000023576	1	19060000	20085000	PEI within loop
1	22325000	22300000	ENSGALG00000008776	1	22285000	22395000	PEI within loop
1	22350000	22375000	ENSGALG00000008797	1	22285000	22395000	PEI within loop
1	22350000	22405000	ENSGALG00000008797	1	22285000	22395000	PEI across loop
1	23175000	23200000	ENSGALG00000040114	1	23100000	23295000	PEI within loop
1	28635000	28510000	ENSGALG00000009497	1	28580000	28640000	PEI across loop
1	28635000	28570000	ENSGALG00000009497	1	28580000	28640000	PEI across loop
1	28635000	28580000	ENSGALG00000009497	1	28580000	28640000	PEI within loop
1	28635000	28815000	ENSGALG00000009497	1	28580000	28640000	PEI across loop
1	30605000	30265000	ENSGALG00000009601	1	30275000	30635000	PEI across loop
1	30605000	30285000	ENSGALG00000009601	1	30275000	30635000	PEI within loop
1	30605000	30330000	ENSGALG00000009601	1	30275000	30635000	PEI within loop
1	30605000	30345000	ENSGALG00000009601	1	30275000	30635000	PEI within loop
1	30605000	30460000	ENSGALG00000009601	1	30275000	30635000	PEI within loop
1	30605000	30480000	ENSGALG00000009601	1	30275000	30635000	PEI within loop
1	33560000	33475000	ENSGALG00000009825	1	33540000	33720000	PEI across loop
1	33560000	33675000	ENSGALG00000009825	1	33540000	33720000	PEI within loop
1	33560000	33680000	ENSGALG00000009825	1	33540000	33720000	PEI within loop
1	33560000	33685000	ENSGALG00000009825	1	33540000	33720000	PEI within loop
1	33560000	33690000	ENSGALG00000009825	1	33540000	33720000	PEI within loop
1	33560000	33695000	ENSGALG00000009825	1	33540000	33720000	PEI within loop
1	33560000	33705000	ENSGALG00000009825	1	33540000	33720000	PEI within loop
1	33560000	33710000	ENSGALG00000009825	1	33540000	33720000	PEI within loop
1	33560000	33720000	ENSGALG00000009825	1	33540000	33720000	PEI across loop
1	33560000	33725000	ENSGALG00000009825	1	33540000	33720000	PEI across loop
1	33560000	33755000	ENSGALG00000009825	1	33540000	33720000	PEI across loop
1	34320000	34145000	ENSGALG00000009875	1	34150000	34485000	PEI across loop
1	34320000	34180000	ENSGALG00000009875	1	34150000	34485000	PEI within loop
1	34320000	34365000	ENSGALG00000009875	1	34150000	34485000	PEI within loop
1	34320000	34375000	ENSGALG00000009875	1	34150000	34485000	PEI within loop
1	34320000	34425000	ENSGALG00000009875	1	34150000	34485000	PEI within loop
1	34760000	34555000	ENSGALG00000009895	1	34720000	34795000	PEI across loop
1	34760000	34715000	ENSGALG00000009895	1	34720000	34795000	PEI across loop
1	34760000	34780000	ENSGALG00000009895	1	34720000	34795000	PEI within loop
1	34760000	34800000	ENSGALG00000009895	1	34720000	34795000	PEI across loop
1	36020000	35800000	ENSGALG00000010049	1	36000000	36025000	PEI across loop
1	36020000	36075000	ENSGALG00000010049	1	36000000	36025000	PEI across loop
1	39185000	39255000	ENSGALG00000041094	1	39000000	39545000	PEI within loop
1	39185000	39380000	ENSGALG00000041094	1	39000000	39545000	PEI within loop
1	39185000	39400000	ENSGALG00000041094	1	39000000	39545000	PEI within loop
1	39185000	39435000	ENSGALG00000041094	1	39000000	39545000	PEI within loop
1	39185000	39440000	ENSGALG00000041094	1	39000000	39545000	PEI within loop
1	40195000	40225000	ENSGALG00000010940	1	40160000	40280000	PEI within loop
1	40195000	40230000	ENSGALG00000010940	1	40160000	40280000	PEI within loop
1	40570000	40530000	ENSGALG00000010958	1	40505000	40760000	PEI within loop
1	40570000	40620000	ENSGALG00000010958	1	40505000	40760000	PEI within loop
1	43065000	42890000	ENSGALG00000011206	1	42910000	43070000	PEI across loop
1	43065000	42910000	ENSGALG00000011206	1	42910000	43070000	PEI within loop
1	44430000	44180000	ENSGALG00000011276	1	44200000	44560000	PEI across loop
1	44430000	44190000	ENSGALG00000011276	1	44200000	44560000	PEI across loop
1	44200000	44320000	ENSGALG00000011274	1	44175000	44560000	PEI within loop
1	44200000	44335000	ENSGALG00000011274	1	44175000	44560000	PEI within loop
1	44430000	44340000	ENSGALG00000011276	1	44200000	44560000	PEI within loop
1	44430000	44345000	ENSGALG00000011276	1	44200000	44560000	PEI within loop
1	44200000	44360000	ENSGALG00000011274	1	44175000	44560000	PEI within loop
1	44200000	44425000	ENSGALG00000011274	1	44175000	44560000	PEI within loop
1	44200000	44455000	ENSGALG00000011274	1	44175000	44560000	PEI within loop
1	44430000	44495000	ENSGALG00000011276	1	44200000	44560000	PEI within loop
1	44430000	44515000	ENSGALG00000011276	1	44200000	44560000	PEI within loop
1	44430000	44535000	ENSGALG00000011276	1	44200000	44560000	PEI within loop
1	44430000	44540000	ENSGALG00000011276	1	44200000	44560000	PEI within loop
1	44430000	44545000	ENSGALG00000011276	1	44200000	44560000	PEI within loop
1	44430000	44550000	ENSGALG00000011276	1	44200000	44560000	PEI within loop
1	44200000	44555000	ENSGALG00000011274	1	44175000	44560000	PEI within loop
1	44430000	44555000	ENSGALG00000011276	1	44200000	44560000	PEI within loop
1	44200000	44565000	ENSGALG00000011274	1	44175000	44560000	PEI across loop
1	44430000	44565000	ENSGALG00000011276	1	44200000	44560000	PEI across loop
1	44200000	44575000	ENSGALG00000011274	1	44175000	44560000	PEI across loop
1	44430000	44575000	ENSGALG00000011276	1	44200000	44560000	PEI across loop
1	44200000	44580000	ENSGALG00000011274	1	44175000	44560000	PEI across loop
1	44430000	44580000	ENSGALG00000011276	1	44200000	44560000	PEI across loop
1	44430000	44600000	ENSGALG00000011276	1	44200000	44560000	PEI across loop
1	45345000	45210000	ENSGALG00000011325	1	45280000	45420000	PEI across loop
1	45400000	45300000	ENSGALG00000011327	1	45280000	45420000	PEI within loop
1	45400000	45315000	ENSGALG00000011327	1	45280000	45420000	PEI within loop
1	45400000	45330000	ENSGALG00000011327	1	45280000	45420000	PEI within loop
1	45400000	45335000	ENSGALG00000011327	1	45280000	45420000	PEI within loop
1	45400000	45355000	ENSGALG00000011327	1	45280000	45420000	PEI within loop
1	45320000	45410000	ENSGALG00000011320	1	45280000	45420000	PEI within loop
1	45320000	45480000	ENSGALG00000011320	1	45280000	45420000	PEI across loop
1	48940000	48240000	ENSGALG00000029583	1	48345000	48970000	PEI across loop
1	48670000	48335000	ENSGALG00000011809	1	48345000	48970000	PEI across loop
1	48670000	48595000	ENSGALG00000011809	1	48345000	48970000	PEI within loop
1	48940000	48605000	ENSGALG00000029583	1	48345000	48970000	PEI within loop
1	48670000	48625000	ENSGALG00000011809	1	48345000	48970000	PEI within loop
1	48670000	48690000	ENSGALG00000011809	1	48345000	48970000	PEI within loop
1	48940000	48705000	ENSGALG00000029583	1	48345000	48970000	PEI within loop
1	48940000	48715000	ENSGALG00000029583	1	48345000	48970000	PEI within loop
1	48940000	48735000	ENSGALG00000029583	1	48345000	48970000	PEI within loop
1	48940000	48755000	ENSGALG00000029583	1	48345000	48970000	PEI within loop
1	48840000	48765000	ENSGALG00000011814	1	48345000	48970000	PEI within loop
1	48940000	48805000	ENSGALG00000029583	1	48345000	48970000	PEI within loop
1	48840000	48865000	ENSGALG00000011814	1	48345000	48970000	PEI within loop
1	48940000	48895000	ENSGALG00000029583	1	48345000	48970000	PEI within loop
1	48670000	48970000	ENSGALG00000011809	1	48345000	48970000	PEI across loop
1	48840000	48970000	ENSGALG00000011814	1	48345000	48970000	PEI across loop
1	48670000	48975000	ENSGALG00000011809	1	48345000	48970000	PEI across loop
1	48940000	49005000	ENSGALG00000029583	1	48345000	48970000	PEI across loop
1	48670000	49065000	ENSGALG00000011809	1	48345000	48970000	PEI across loop
1	50275000	50105000	ENSGALG00000045936	1	50265000	50290000	PEI across loop
1	50275000	50305000	ENSGALG00000045936	1	50265000	50290000	PEI across loop
1	50275000	50330000	ENSGALG00000045936	1	50265000	50290000	PEI across loop
1	50335000	50430000	ENSGALG00000012056	1	50285000	50560000	PEI within loop
1	50335000	50505000	ENSGALG00000012056	1	50285000	50560000	PEI within loop
1	50275000	50580000	ENSGALG00000045936	1	50265000	50290000	PEI across loop
1	52675000	52730000	ENSGALG00000012559	1	52155000	52930000	PEI within loop
1	52675000	52760000	ENSGALG00000012559	1	52155000	52930000	PEI within loop
1	53545000	53350000	ENSGALG00000039595	1	53330000	53590000	PEI within loop
1	53545000	53360000	ENSGALG00000039595	1	53330000	53590000	PEI within loop
1	53545000	53380000	ENSGALG00000039595	1	53330000	53590000	PEI within loop
1	53545000	53410000	ENSGALG00000039595	1	53330000	53590000	PEI within loop
1	53545000	53435000	ENSGALG00000039595	1	53330000	53590000	PEI within loop
1	53360000	53525000	ENSGALG00000012631	1	53330000	53590000	PEI within loop
1	53360000	53545000	ENSGALG00000012631	1	53330000	53590000	PEI within loop
1	53360000	53570000	ENSGALG00000012631	1	53330000	53590000	PEI within loop
1	53360000	53575000	ENSGALG00000012631	1	53330000	53590000	PEI within loop
1	53360000	53580000	ENSGALG00000012631	1	53330000	53590000	PEI within loop
1	53360000	53590000	ENSGALG00000012631	1	53330000	53590000	PEI across loop
1	53360000	53595000	ENSGALG00000012631	1	53330000	53590000	PEI across loop
1	53360000	53630000	ENSGALG00000012631	1	53330000	53590000	PEI across loop
1	53930000	54015000	ENSGALG00000012662	1	53925000	54170000	PEI within loop
1	53930000	54065000	ENSGALG00000012662	1	53925000	54170000	PEI within loop
1	53930000	54110000	ENSGALG00000012662	1	53925000	54170000	PEI within loop
1	53930000	54120000	ENSGALG00000012662	1	53925000	54170000	PEI within loop
1	53930000	54130000	ENSGALG00000012662	1	53925000	54170000	PEI within loop
1	53930000	54155000	ENSGALG00000012662	1	53925000	54170000	PEI within loop
1	53930000	54160000	ENSGALG00000012662	1	53925000	54170000	PEI within loop
1	53930000	54180000	ENSGALG00000012662	1	53925000	54170000	PEI across loop
1	53930000	54225000	ENSGALG00000012662	1	53925000	54170000	PEI across loop
1	53930000	54235000	ENSGALG00000012662	1	53925000	54170000	PEI across loop
1	56435000	56490000	ENSGALG00000012823	1	56365000	56510000	PEI within loop
1	56435000	56505000	ENSGALG00000012823	1	56365000	56510000	PEI within loop
1	56435000	56515000	ENSGALG00000012823	1	56365000	56510000	PEI across loop
1	56435000	56520000	ENSGALG00000012823	1	56365000	56510000	PEI across loop
1	56435000	56525000	ENSGALG00000012823	1	56365000	56510000	PEI across loop
1	56545000	56610000	ENSGALG00000012834	1	56540000	56605000	PEI across loop
1	56545000	56635000	ENSGALG00000012834	1	56540000	56605000	PEI across loop
1	58640000	58480000	ENSGALG00000012911	1	58415000	58810000	PEI within loop
1	58640000	58575000	ENSGALG00000012911	1	58415000	58810000	PEI within loop
1	58640000	58685000	ENSGALG00000012911	1	58415000	58810000	PEI within loop
1	58640000	58720000	ENSGALG00000012911	1	58415000	58810000	PEI within loop
1	62735000	62170000	ENSGALG00000028186	1	62635000	62740000	PEI across loop
1	62735000	62535000	ENSGALG00000028186	1	62635000	62740000	PEI across loop
1	62735000	62550000	ENSGALG00000028186	1	62635000	62740000	PEI across loop
1	62735000	62560000	ENSGALG00000028186	1	62635000	62740000	PEI across loop
1	62735000	62575000	ENSGALG00000028186	1	62635000	62740000	PEI across loop
1	62735000	62590000	ENSGALG00000028186	1	62635000	62740000	PEI across loop
1	62735000	62595000	ENSGALG00000028186	1	62635000	62740000	PEI across loop
1	62735000	62600000	ENSGALG00000028186	1	62635000	62740000	PEI across loop
1	62735000	62605000	ENSGALG00000028186	1	62635000	62740000	PEI across loop
1	62735000	62610000	ENSGALG00000028186	1	62635000	62740000	PEI across loop
1	62735000	62615000	ENSGALG00000028186	1	62635000	62740000	PEI across loop
1	62735000	62620000	ENSGALG00000028186	1	62635000	62740000	PEI across loop
1	62735000	62625000	ENSGALG00000028186	1	62635000	62740000	PEI across loop
1	62735000	62635000	ENSGALG00000028186	1	62635000	62740000	PEI within loop
1	62735000	62640000	ENSGALG00000028186	1	62635000	62740000	PEI within loop
1	62735000	62670000	ENSGALG00000028186	1	62635000	62740000	PEI within loop
1	64350000	63980000	ENSGALG00000013134	1	63965000	64420000	PEI within loop
1	64220000	64010000	ENSGALG00000013123	1	63965000	64420000	PEI within loop
1	64220000	64010000	ENSGALG00000013125	1	63965000	64420000	PEI within loop
1	64220000	64190000	ENSGALG00000013123	1	63965000	64420000	PEI within loop
1	64220000	64190000	ENSGALG00000013125	1	63965000	64420000	PEI within loop
1	64220000	64235000	ENSGALG00000013123	1	63965000	64420000	PEI within loop
1	64220000	64235000	ENSGALG00000013125	1	63965000	64420000	PEI within loop
1	63980000	64315000	ENSGALG00000013117	1	63965000	64420000	PEI within loop
1	63980000	64350000	ENSGALG00000013117	1	63965000	64420000	PEI within loop
1	63980000	64375000	ENSGALG00000013117	1	63965000	64420000	PEI within loop
1	63980000	64385000	ENSGALG00000013117	1	63965000	64420000	PEI within loop
1	63980000	64395000	ENSGALG00000013117	1	63965000	64420000	PEI within loop
1	66925000	66825000	ENSGALG00000053183	1	66860000	66985000	PEI across loop
1	66950000	66865000	ENSGALG00000026373	1	66860000	66985000	PEI within loop
1	66950000	66870000	ENSGALG00000026373	1	66860000	66985000	PEI within loop
1	66950000	66885000	ENSGALG00000026373	1	66860000	66985000	PEI within loop
1	66925000	66890000	ENSGALG00000053183	1	66860000	66985000	PEI within loop
1	66870000	66950000	ENSGALG00000013244	1	66860000	66985000	PEI within loop
1	66870000	66965000	ENSGALG00000013244	1	66860000	66985000	PEI within loop
1	66950000	66965000	ENSGALG00000026373	1	66860000	66985000	PEI within loop
1	66870000	66970000	ENSGALG00000013244	1	66860000	66985000	PEI within loop
1	66870000	66980000	ENSGALG00000013244	1	66860000	66985000	PEI within loop
1	66870000	66990000	ENSGALG00000013244	1	66860000	66985000	PEI across loop
1	66870000	67000000	ENSGALG00000013244	1	66860000	66985000	PEI across loop
1	70840000	70825000	ENSGALG00000036255	1	70560000	70845000	PEI within loop
1	71955000	71820000	ENSGALG00000037030	1	71850000	71985000	PEI across loop
1	71955000	71835000	ENSGALG00000037030	1	71850000	71985000	PEI across loop
1	71900000	71930000	ENSGALG00000028155	1	71850000	71985000	PEI within loop
1	72930000	72595000	ENSGALG00000051865	1	72720000	73095000	PEI across loop
1	72865000	72765000	ENSGALG00000031666	1	72720000	73095000	PEI within loop
1	72765000	72865000	ENSGALG00000017295	1	72720000	73095000	PEI within loop
1	72765000	73140000	ENSGALG00000017295	1	72720000	73095000	PEI across loop
1	73820000	73775000	ENSGALG00000049435	1	73760000	73970000	PEI within loop
1	73820000	73795000	ENSGALG00000049435	1	73760000	73970000	PEI within loop
1	73785000	73835000	ENSGALG00000053475	1	73760000	73970000	PEI within loop
1	75890000	75665000	ENSGALG00000031681	1	75870000	76340000	PEI across loop
1	76340000	75890000	ENSGALG00000031659	1	75875000	76355000	PEI within loop
1	76340000	75890000	ENSGALG00000052200	1	75875000	76355000	PEI within loop
1	76395000	75890000	ENSGALG00000053694	1	75870000	76405000	PEI within loop
1	76340000	75895000	ENSGALG00000031659	1	75875000	76355000	PEI within loop
1	76340000	75895000	ENSGALG00000052200	1	75875000	76355000	PEI within loop
1	76395000	75895000	ENSGALG00000053694	1	75870000	76405000	PEI within loop
1	76395000	75900000	ENSGALG00000053694	1	75870000	76405000	PEI within loop
1	76340000	75905000	ENSGALG00000031659	1	75875000	76355000	PEI within loop
1	76340000	75905000	ENSGALG00000052200	1	75875000	76355000	PEI within loop
1	76395000	75905000	ENSGALG00000053694	1	75870000	76405000	PEI within loop
1	75905000	76335000	ENSGALG00000053074	1	75870000	76340000	PEI within loop
1	75905000	76340000	ENSGALG00000053074	1	75870000	76340000	PEI across loop
1	75905000	76345000	ENSGALG00000053074	1	75870000	76340000	PEI across loop
1	75905000	76350000	ENSGALG00000053074	1	75870000	76340000	PEI across loop
1	75905000	76355000	ENSGALG00000053074	1	75870000	76340000	PEI across loop
1	75905000	76360000	ENSGALG00000053074	1	75870000	76340000	PEI across loop
1	75905000	76375000	ENSGALG00000053074	1	75870000	76340000	PEI across loop
1	75890000	76390000	ENSGALG00000031681	1	75870000	76340000	PEI across loop
1	75905000	76390000	ENSGALG00000053074	1	75870000	76340000	PEI across loop
1	75890000	76395000	ENSGALG00000031681	1	75870000	76340000	PEI across loop
1	75905000	76395000	ENSGALG00000053074	1	75870000	76340000	PEI across loop
1	77780000	77690000	ENSGALG00000032599	1	77730000	77825000	PEI across loop
1	77810000	77695000	ENSGALG00000014466	1	77730000	77825000	PEI across loop
1	77815000	77695000	ENSGALG00000014467	1	77730000	77825000	PEI across loop
1	77745000	77715000	ENSGALG00000014457	1	77730000	77825000	PEI across loop
1	77810000	77715000	ENSGALG00000014466	1	77730000	77825000	PEI across loop
1	77815000	77745000	ENSGALG00000014467	1	77730000	77825000	PEI within loop
1	77810000	77785000	ENSGALG00000014466	1	77730000	77825000	PEI within loop
1	77745000	77815000	ENSGALG00000014457	1	77730000	77825000	PEI within loop
1	80460000	80550000	ENSGALG00000032361	1	80390000	80540000	PEI across loop
1	80460000	80575000	ENSGALG00000032361	1	80390000	80540000	PEI across loop
1	85905000	85820000	ENSGALG00000015271	1	85720000	85935000	PEI within loop
1	89725000	89685000	ENSGALG00000015377	1	89680000	89855000	PEI within loop
1	89725000	89710000	ENSGALG00000015377	1	89680000	89855000	PEI within loop
1	89860000	90000000	ENSGALG00000015389	1	89675000	89960000	PEI across loop
1	99760000	99940000	ENSGALG00000015681	1	99480000	99980000	PEI within loop
1	100510000	100535000	ENSGALG00000050117	1	100100000	100640000	PEI within loop
1	106735000	106680000	ENSGALG00000037076	1	106680000	106745000	PEI within loop
1	106735000	106680000	ENSGALG00000052354	1	106680000	106745000	PEI within loop
1	106990000	106920000	ENSGALG00000027579	1	106980000	107170000	PEI across loop
1	106990000	106930000	ENSGALG00000027579	1	106980000	107170000	PEI across loop
1	106990000	106945000	ENSGALG00000027579	1	106980000	107170000	PEI across loop
1	106990000	107155000	ENSGALG00000027579	1	106980000	107170000	PEI within loop
1	106735000	107155000	ENSGALG00000037076	1	106680000	106745000	PEI across loop
1	106735000	107155000	ENSGALG00000052354	1	106680000	106745000	PEI across loop
1	106990000	107175000	ENSGALG00000027579	1	106980000	107170000	PEI across loop
1	109500000	109515000	ENSGALG00000047890	1	109465000	109645000	PEI within loop
1	110895000	110750000	ENSGALG00000022813	1	110760000	110910000	PEI across loop
1	110820000	110885000	ENSGALG00000016186	1	110760000	110910000	PEI within loop
1	111225000	111175000	ENSGALG00000041988	1	111080000	111330000	PEI within loop
1	111225000	111190000	ENSGALG00000041988	1	111080000	111330000	PEI within loop
1	113345000	112690000	ENSGALG00000016231	1	112670000	114655000	PEI within loop
1	113300000	113220000	ENSGALG00000016228	1	112670000	114655000	PEI within loop
1	113200000	113305000	ENSGALG00000016227	1	112670000	114655000	PEI within loop
1	113345000	113370000	ENSGALG00000016231	1	112670000	114655000	PEI within loop
1	113500000	113485000	ENSGALG00000016238	1	112670000	114655000	PEI within loop
1	113365000	113490000	ENSGALG00000016232	1	112670000	114655000	PEI within loop
1	113500000	113515000	ENSGALG00000016238	1	112670000	114655000	PEI within loop
1	113500000	113530000	ENSGALG00000016238	1	112670000	114655000	PEI within loop
1	113365000	113575000	ENSGALG00000016232	1	112670000	114655000	PEI within loop
1	113665000	113685000	ENSGALG00000016245	1	112670000	114655000	PEI within loop
1	114045000	113695000	ENSGALG00000041078	1	112670000	114655000	PEI within loop
1	113665000	113715000	ENSGALG00000016245	1	112670000	114655000	PEI within loop
1	113665000	113870000	ENSGALG00000016245	1	112670000	114655000	PEI within loop
1	114045000	113870000	ENSGALG00000041078	1	112670000	114655000	PEI within loop
1	114045000	113970000	ENSGALG00000041078	1	112670000	114655000	PEI within loop
1	114605000	114625000	ENSGALG00000016266	1	112670000	114655000	PEI within loop
1	115750000	115765000	ENSGALG00000016287	1	115365000	115815000	PEI within loop
1	115750000	115775000	ENSGALG00000016287	1	115365000	115815000	PEI within loop
1	115750000	115780000	ENSGALG00000016287	1	115365000	115815000	PEI within loop
1	115750000	115790000	ENSGALG00000016287	1	115365000	115815000	PEI within loop
1	115750000	115795000	ENSGALG00000016287	1	115365000	115815000	PEI within loop
1	115750000	115800000	ENSGALG00000016287	1	115365000	115815000	PEI within loop
1	116095000	116045000	ENSGALG00000016285	1	115485000	117185000	PEI within loop
1	115750000	116140000	ENSGALG00000016287	1	115365000	115815000	PEI across loop
1	115750000	116145000	ENSGALG00000016287	1	115365000	115815000	PEI across loop
1	115750000	116155000	ENSGALG00000016287	1	115365000	115815000	PEI across loop
1	121775000	121750000	ENSGALG00000016511	1	121625000	121980000	PEI within loop
1	121895000	121985000	ENSGALG00000016523	1	121625000	121980000	PEI across loop
1	121895000	122000000	ENSGALG00000016523	1	121625000	121980000	PEI across loop
1	121895000	122040000	ENSGALG00000016523	1	121625000	121980000	PEI across loop
1	121895000	122045000	ENSGALG00000016523	1	121625000	121980000	PEI across loop
1	121895000	122050000	ENSGALG00000016523	1	121625000	121980000	PEI across loop
1	121890000	122060000	ENSGALG00000016522	1	121625000	121980000	PEI across loop
1	122150000	122105000	ENSGALG00000016538	1	122085000	122315000	PEI within loop
1	122150000	122120000	ENSGALG00000016538	1	122085000	122315000	PEI within loop
1	122150000	122230000	ENSGALG00000016538	1	122085000	122315000	PEI within loop
1	122150000	122255000	ENSGALG00000016538	1	122085000	122315000	PEI within loop
1	122150000	122310000	ENSGALG00000016538	1	122085000	122315000	PEI within loop
1	122150000	122330000	ENSGALG00000016538	1	122085000	122315000	PEI across loop
1	122150000	122420000	ENSGALG00000016538	1	122085000	122315000	PEI across loop
1	123280000	123215000	ENSGALG00000029168	1	123020000	124060000	PEI within loop
1	123455000	123315000	ENSGALG00000016559	1	123020000	124060000	PEI within loop
1	123465000	123340000	ENSGALG00000016562	1	123020000	124060000	PEI within loop
1	123410000	123390000	ENSGALG00000016558	1	123020000	124060000	PEI within loop
1	123410000	123430000	ENSGALG00000016558	1	123020000	124060000	PEI within loop
1	123305000	123470000	ENSGALG00000016554	1	123020000	124060000	PEI within loop
1	123360000	123470000	ENSGALG00000016557	1	123020000	124060000	PEI within loop
1	123490000	123510000	ENSGALG00000016563	1	123020000	124060000	PEI within loop
1	123885000	123800000	ENSGALG00000016571	1	123020000	124060000	PEI within loop
1	123885000	123855000	ENSGALG00000016571	1	123020000	124060000	PEI within loop
1	123885000	123925000	ENSGALG00000016571	1	123020000	124060000	PEI within loop
1	124200000	124230000	ENSGALG00000016575	1	124195000	124300000	PEI within loop
1	124200000	124300000	ENSGALG00000016575	1	124195000	124300000	PEI across loop
1	124200000	124325000	ENSGALG00000016575	1	124195000	124300000	PEI across loop
1	124200000	124330000	ENSGALG00000016575	1	124195000	124300000	PEI across loop
1	126745000	126565000	ENSGALG00000040006	1	126580000	127010000	PEI across loop
1	126745000	126570000	ENSGALG00000040006	1	126580000	127010000	PEI across loop
1	126745000	126580000	ENSGALG00000040006	1	126580000	127010000	PEI within loop
1	126745000	126590000	ENSGALG00000040006	1	126580000	127010000	PEI within loop
1	126745000	126615000	ENSGALG00000040006	1	126580000	127010000	PEI within loop
1	126745000	126635000	ENSGALG00000040006	1	126580000	127010000	PEI within loop
1	126745000	126650000	ENSGALG00000040006	1	126580000	127010000	PEI within loop
1	126745000	126790000	ENSGALG00000040006	1	126580000	127010000	PEI within loop
1	126745000	126795000	ENSGALG00000040006	1	126580000	127010000	PEI within loop
1	126745000	126800000	ENSGALG00000040006	1	126580000	127010000	PEI within loop
1	126745000	126830000	ENSGALG00000040006	1	126580000	127010000	PEI within loop
1	126745000	126955000	ENSGALG00000040006	1	126580000	127010000	PEI within loop
1	143125000	142650000	ENSGALG00000049807	1	142475000	143410000	PEI within loop
1	142895000	142785000	ENSGALG00000048309	1	142475000	143410000	PEI within loop
1	142895000	142910000	ENSGALG00000048309	1	142475000	143410000	PEI within loop
1	142895000	142940000	ENSGALG00000048309	1	142475000	143410000	PEI within loop
1	142770000	142945000	ENSGALG00000049532	1	142475000	143410000	PEI within loop
1	142895000	142965000	ENSGALG00000048309	1	142475000	143410000	PEI within loop
1	142935000	142980000	ENSGALG00000045327	1	142475000	143410000	PEI within loop
1	143000000	142980000	ENSGALG00000053912	1	142475000	143410000	PEI within loop
1	143125000	143050000	ENSGALG00000049807	1	142475000	143410000	PEI within loop
1	143125000	143055000	ENSGALG00000049807	1	142475000	143410000	PEI within loop
1	143125000	143070000	ENSGALG00000049807	1	142475000	143410000	PEI within loop
1	143125000	143260000	ENSGALG00000049807	1	142475000	143410000	PEI within loop
1	143125000	143530000	ENSGALG00000049807	1	142475000	143410000	PEI across loop
1	143125000	143575000	ENSGALG00000049807	1	142475000	143410000	PEI across loop
1	146240000	146100000	ENSGALG00000016884	1	146095000	146250000	PEI within loop
1	146110000	146150000	ENSGALG00000016883	1	146095000	146250000	PEI within loop
1	146535000	146405000	ENSGALG00000016886	1	146355000	146550000	PEI within loop
1	146745000	146615000	ENSGALG00000016889	1	146615000	146755000	PEI within loop
1	146745000	146620000	ENSGALG00000016889	1	146615000	146755000	PEI within loop
1	152085000	151935000	ENSGALG00000051313	1	151650000	152115000	PEI within loop
1	152060000	151955000	ENSGALG00000046911	1	151650000	152115000	PEI within loop
1	152060000	151980000	ENSGALG00000046911	1	151650000	152115000	PEI within loop
1	152085000	151990000	ENSGALG00000051313	1	151650000	152115000	PEI within loop
1	152060000	152035000	ENSGALG00000046911	1	151650000	152115000	PEI within loop
1	152085000	152060000	ENSGALG00000051313	1	151650000	152115000	PEI within loop
1	152060000	152080000	ENSGALG00000046911	1	151650000	152115000	PEI within loop
1	152060000	152085000	ENSGALG00000046911	1	151650000	152115000	PEI within loop
1	152085000	152400000	ENSGALG00000051313	1	151650000	152115000	PEI across loop
1	152060000	153005000	ENSGALG00000046911	1	151650000	152115000	PEI across loop
1	154905000	154690000	ENSGALG00000035441	1	154750000	155210000	PEI across loop
1	154905000	154705000	ENSGALG00000035441	1	154750000	155210000	PEI across loop
1	154870000	154725000	ENSGALG00000016911	1	154750000	155210000	PEI across loop
1	154905000	154725000	ENSGALG00000035441	1	154750000	155210000	PEI across loop
1	154870000	154835000	ENSGALG00000016911	1	154750000	155210000	PEI within loop
1	154905000	154970000	ENSGALG00000035441	1	154750000	155210000	PEI within loop
1	154870000	155015000	ENSGALG00000016911	1	154750000	155210000	PEI within loop
1	155285000	155215000	ENSGALG00000016912	1	155225000	155350000	PEI across loop
1	155840000	155505000	ENSGALG00000016917	1	155825000	156435000	PEI across loop
1	155840000	155505000	ENSGALG00000016918	1	155825000	156435000	PEI across loop
1	155840000	155510000	ENSGALG00000016917	1	155825000	156435000	PEI across loop
1	155840000	155510000	ENSGALG00000016918	1	155825000	156435000	PEI across loop
1	155840000	155515000	ENSGALG00000016917	1	155825000	156435000	PEI across loop
1	155840000	155515000	ENSGALG00000016918	1	155825000	156435000	PEI across loop
1	155590000	155525000	ENSGALG00000016915	1	155495000	155700000	PEI within loop
1	155840000	155540000	ENSGALG00000016917	1	155825000	156435000	PEI across loop
1	155840000	155540000	ENSGALG00000016918	1	155825000	156435000	PEI across loop
1	155840000	155615000	ENSGALG00000016917	1	155825000	156435000	PEI across loop
1	155840000	155615000	ENSGALG00000016918	1	155825000	156435000	PEI across loop
1	155590000	155665000	ENSGALG00000016915	1	155495000	155700000	PEI within loop
1	155840000	155690000	ENSGALG00000016917	1	155825000	156435000	PEI across loop
1	155840000	155690000	ENSGALG00000016918	1	155825000	156435000	PEI across loop
1	156430000	155825000	ENSGALG00000016922	1	155825000	156435000	PEI within loop
1	156365000	155895000	ENSGALG00000016920	1	155825000	156435000	PEI within loop
1	155895000	155985000	ENSGALG00000033816	1	155825000	156435000	PEI within loop
1	155895000	156030000	ENSGALG00000033816	1	155825000	156435000	PEI within loop
1	155895000	156125000	ENSGALG00000033816	1	155825000	156435000	PEI within loop
1	155895000	156165000	ENSGALG00000033816	1	155825000	156435000	PEI within loop
1	155895000	156220000	ENSGALG00000033816	1	155825000	156435000	PEI within loop
1	156415000	156360000	ENSGALG00000016921	1	155825000	156435000	PEI within loop
1	155895000	156365000	ENSGALG00000033816	1	155825000	156435000	PEI within loop
1	156415000	156395000	ENSGALG00000016921	1	155825000	156435000	PEI within loop
1	156430000	156525000	ENSGALG00000016922	1	155825000	156435000	PEI across loop
1	156430000	156540000	ENSGALG00000016922	1	155825000	156435000	PEI across loop
1	156415000	156800000	ENSGALG00000016921	1	155825000	156435000	PEI across loop
1	156970000	157015000	ENSGALG00000016926	1	156850000	157800000	PEI within loop
1	156970000	157150000	ENSGALG00000016926	1	156850000	157800000	PEI within loop
1	157590000	157200000	ENSGALG00000016929	1	157210000	157595000	PEI across loop
1	157590000	157200000	ENSGALG00000016930	1	157210000	157595000	PEI across loop
1	157590000	157210000	ENSGALG00000016929	1	157210000	157595000	PEI within loop
1	157590000	157210000	ENSGALG00000016930	1	157210000	157595000	PEI within loop
1	157590000	157215000	ENSGALG00000016929	1	157210000	157595000	PEI within loop
1	157590000	157215000	ENSGALG00000016930	1	157210000	157595000	PEI within loop
1	157455000	157265000	ENSGALG00000016927	1	157210000	157595000	PEI within loop
1	157590000	157380000	ENSGALG00000016929	1	157210000	157595000	PEI within loop
1	157590000	157380000	ENSGALG00000016930	1	157210000	157595000	PEI within loop
1	157455000	157415000	ENSGALG00000016927	1	157210000	157595000	PEI within loop
1	157455000	157475000	ENSGALG00000016927	1	157210000	157595000	PEI within loop
1	157455000	157505000	ENSGALG00000016927	1	157210000	157595000	PEI within loop
1	157635000	157610000	ENSGALG00000016932	1	156850000	157800000	PEI within loop
1	157640000	157615000	ENSGALG00000016931	1	156850000	157800000	PEI within loop
1	157635000	157615000	ENSGALG00000016932	1	156850000	157800000	PEI within loop
1	157635000	157620000	ENSGALG00000016932	1	156850000	157800000	PEI within loop
1	157640000	157625000	ENSGALG00000016931	1	156850000	157800000	PEI within loop
1	157635000	157650000	ENSGALG00000016932	1	156850000	157800000	PEI within loop
1	157640000	158330000	ENSGALG00000016931	1	156850000	157800000	PEI across loop
1	157635000	158590000	ENSGALG00000016932	1	156850000	157800000	PEI across loop
1	170315000	170020000	ENSGALG00000017002	1	170240000	170460000	PEI across loop
1	170430000	170110000	ENSGALG00000017003	1	170240000	170460000	PEI across loop
1	170445000	170235000	ENSGALG00000017004	1	170240000	170460000	PEI across loop
1	170445000	170245000	ENSGALG00000017004	1	170240000	170460000	PEI within loop
1	170430000	170250000	ENSGALG00000017003	1	170240000	170460000	PEI within loop
1	170315000	170265000	ENSGALG00000017002	1	170240000	170460000	PEI within loop
1	170315000	170300000	ENSGALG00000017002	1	170240000	170460000	PEI within loop
1	170220000	170355000	ENSGALG00000050065	1	170205000	170460000	PEI within loop
1	170445000	170360000	ENSGALG00000017004	1	170240000	170460000	PEI within loop
1	170220000	170360000	ENSGALG00000050065	1	170205000	170460000	PEI within loop
1	170220000	170400000	ENSGALG00000050065	1	170205000	170460000	PEI within loop
1	170445000	170410000	ENSGALG00000017004	1	170240000	170460000	PEI within loop
1	170220000	170425000	ENSGALG00000050065	1	170205000	170460000	PEI within loop
1	170315000	170490000	ENSGALG00000017002	1	170240000	170460000	PEI across loop
1	171875000	171685000	ENSGALG00000054550	1	171860000	172250000	PEI across loop
1	171900000	171885000	ENSGALG00000017034	1	171860000	172250000	PEI within loop
1	171900000	171915000	ENSGALG00000017034	1	171860000	172250000	PEI within loop
1	171900000	171955000	ENSGALG00000017034	1	171860000	172250000	PEI within loop
1	171900000	171990000	ENSGALG00000017034	1	171860000	172250000	PEI within loop
1	171875000	172045000	ENSGALG00000054550	1	171860000	172250000	PEI within loop
1	171900000	172080000	ENSGALG00000017034	1	171860000	172250000	PEI within loop
1	171900000	172085000	ENSGALG00000017034	1	171860000	172250000	PEI within loop
1	171900000	172130000	ENSGALG00000017034	1	171860000	172250000	PEI within loop
1	171875000	172135000	ENSGALG00000054550	1	171860000	172250000	PEI within loop
1	171875000	172140000	ENSGALG00000054550	1	171860000	172250000	PEI within loop
1	171900000	172145000	ENSGALG00000017034	1	171860000	172250000	PEI within loop
1	171875000	172150000	ENSGALG00000054550	1	171860000	172250000	PEI within loop
1	171900000	172160000	ENSGALG00000017034	1	171860000	172250000	PEI within loop
1	171875000	172160000	ENSGALG00000054550	1	171860000	172250000	PEI within loop
1	171900000	172165000	ENSGALG00000017034	1	171860000	172250000	PEI within loop
1	171875000	172170000	ENSGALG00000054550	1	171860000	172250000	PEI within loop
1	171900000	172175000	ENSGALG00000017034	1	171860000	172250000	PEI within loop
1	171900000	172180000	ENSGALG00000017034	1	171860000	172250000	PEI within loop
1	171875000	172190000	ENSGALG00000054550	1	171860000	172250000	PEI within loop
1	171900000	172200000	ENSGALG00000017034	1	171860000	172250000	PEI within loop
1	171875000	172205000	ENSGALG00000054550	1	171860000	172250000	PEI within loop
1	171900000	172215000	ENSGALG00000017034	1	171860000	172250000	PEI within loop
1	171900000	172230000	ENSGALG00000017034	1	171860000	172250000	PEI within loop
1	171900000	172235000	ENSGALG00000017034	1	171860000	172250000	PEI within loop
1	171900000	172240000	ENSGALG00000017034	1	171860000	172250000	PEI within loop
1	171875000	172245000	ENSGALG00000054550	1	171860000	172250000	PEI within loop
1	171900000	172565000	ENSGALG00000017034	1	171860000	172250000	PEI across loop
1	173655000	173380000	ENSGALG00000017047	1	173635000	173950000	PEI across loop
1	173655000	173400000	ENSGALG00000017047	1	173635000	173950000	PEI across loop
1	173655000	173670000	ENSGALG00000017047	1	173635000	173950000	PEI within loop
1	173795000	173765000	ENSGALG00000019087	1	173635000	173950000	PEI within loop
1	173755000	173810000	ENSGALG00000017050	1	173635000	173950000	PEI within loop
1	173795000	173815000	ENSGALG00000019087	1	173635000	173950000	PEI within loop
1	173850000	173815000	ENSGALG00000032028	1	173635000	173950000	PEI within loop
1	173850000	173830000	ENSGALG00000032028	1	173635000	173950000	PEI within loop
1	173700000	173840000	ENSGALG00000017048	1	173635000	173950000	PEI within loop
1	173700000	173840000	ENSGALG00000017049	1	173635000	173950000	PEI within loop
1	173700000	173940000	ENSGALG00000017048	1	173635000	173950000	PEI within loop
1	173700000	173940000	ENSGALG00000017049	1	173635000	173950000	PEI within loop
1	173850000	173945000	ENSGALG00000032028	1	173635000	173950000	PEI within loop
1	173700000	173960000	ENSGALG00000017048	1	173635000	173950000	PEI across loop
1	173700000	173960000	ENSGALG00000017049	1	173635000	173950000	PEI across loop
1	173755000	173965000	ENSGALG00000017050	1	173635000	173950000	PEI across loop
1	173700000	174005000	ENSGALG00000017048	1	173635000	173950000	PEI across loop
1	173700000	174005000	ENSGALG00000017049	1	173635000	173950000	PEI across loop
1	176665000	176695000	ENSGALG00000017084	1	176645000	176720000	PEI within loop
1	177365000	177140000	ENSGALG00000035726	1	177205000	177380000	PEI across loop
1	177335000	177150000	ENSGALG00000017092	1	177205000	177380000	PEI across loop
1	177335000	177170000	ENSGALG00000017092	1	177205000	177380000	PEI across loop
1	177365000	177185000	ENSGALG00000035726	1	177205000	177380000	PEI across loop
1	177365000	177210000	ENSGALG00000035726	1	177205000	177380000	PEI within loop
1	177335000	177255000	ENSGALG00000017092	1	177205000	177380000	PEI within loop
1	177335000	177300000	ENSGALG00000017092	1	177205000	177380000	PEI within loop
1	177365000	177310000	ENSGALG00000035726	1	177205000	177380000	PEI within loop
1	177335000	177355000	ENSGALG00000017092	1	177205000	177380000	PEI within loop
1	177585000	177455000	ENSGALG00000017097	1	177465000	177595000	PEI across loop
1	177670000	177460000	ENSGALG00000034708	1	177620000	177730000	PEI across loop
1	177500000	177480000	ENSGALG00000039958	1	177465000	177595000	PEI within loop
1	177585000	177485000	ENSGALG00000017097	1	177465000	177595000	PEI within loop
1	177500000	177485000	ENSGALG00000039958	1	177465000	177595000	PEI within loop
1	177585000	177490000	ENSGALG00000017097	1	177465000	177595000	PEI within loop
1	177585000	177550000	ENSGALG00000017097	1	177465000	177595000	PEI within loop
1	177520000	177570000	ENSGALG00000017096	1	177465000	177595000	PEI within loop
1	177520000	177580000	ENSGALG00000017096	1	177465000	177595000	PEI within loop
1	177670000	177630000	ENSGALG00000034708	1	177620000	177730000	PEI within loop
1	177660000	177635000	ENSGALG00000027035	1	177620000	177730000	PEI within loop
1	177660000	177640000	ENSGALG00000027035	1	177620000	177730000	PEI within loop
1	177660000	177680000	ENSGALG00000027035	1	177620000	177730000	PEI within loop
1	177670000	177700000	ENSGALG00000034708	1	177620000	177730000	PEI within loop
1	177670000	177720000	ENSGALG00000034708	1	177620000	177730000	PEI within loop
1	177670000	177725000	ENSGALG00000034708	1	177620000	177730000	PEI within loop
1	177645000	177755000	ENSGALG00000017099	1	177620000	177730000	PEI across loop
1	178375000	178020000	ENSGALG00000043035	1	178200000	178390000	PEI across loop
1	178375000	178095000	ENSGALG00000043035	1	178200000	178390000	PEI across loop
1	178375000	178125000	ENSGALG00000043035	1	178200000	178390000	PEI across loop
1	178375000	178150000	ENSGALG00000043035	1	178200000	178390000	PEI across loop
1	178375000	178175000	ENSGALG00000043035	1	178200000	178390000	PEI across loop
1	178375000	178200000	ENSGALG00000043035	1	178200000	178390000	PEI within loop
1	178375000	178330000	ENSGALG00000043035	1	178200000	178390000	PEI within loop
1	179100000	179020000	ENSGALG00000017122	1	178990000	179225000	PEI within loop
1	179100000	179125000	ENSGALG00000017122	1	178990000	179225000	PEI within loop
1	179100000	179575000	ENSGALG00000017122	1	178990000	179225000	PEI across loop
1	181820000	181770000	ENSGALG00000017168	1	181780000	181895000	PEI across loop
1	181820000	181800000	ENSGALG00000017168	1	181780000	181895000	PEI within loop
1	181880000	181810000	ENSGALG00000017169	1	181780000	181895000	PEI within loop
1	181880000	181810000	ENSGALG00000017170	1	181780000	181895000	PEI within loop
1	181880000	181830000	ENSGALG00000017169	1	181780000	181895000	PEI within loop
1	181880000	181830000	ENSGALG00000017170	1	181780000	181895000	PEI within loop
1	181880000	181845000	ENSGALG00000017169	1	181780000	181895000	PEI within loop
1	181880000	181845000	ENSGALG00000017170	1	181780000	181895000	PEI within loop
1	181820000	181860000	ENSGALG00000017168	1	181780000	181895000	PEI within loop
1	181820000	181870000	ENSGALG00000017168	1	181780000	181895000	PEI within loop
1	181820000	181900000	ENSGALG00000017168	1	181780000	181895000	PEI across loop
1	183730000	183755000	ENSGALG00000017183	1	183670000	183745000	PEI across loop
1	183715000	183815000	ENSGALG00000037273	1	183670000	183745000	PEI across loop
1	184700000	184575000	ENSGALG00000017196	1	184580000	184710000	PEI across loop
1	184700000	184600000	ENSGALG00000017196	1	184580000	184710000	PEI within loop
1	184700000	184605000	ENSGALG00000017196	1	184580000	184710000	PEI within loop
1	184700000	184625000	ENSGALG00000017196	1	184580000	184710000	PEI within loop
1	190010000	189795000	ENSGALG00000017242	1	189825000	190020000	PEI across loop
1	190010000	189825000	ENSGALG00000017242	1	189825000	190020000	PEI within loop
1	190010000	189835000	ENSGALG00000017242	1	189825000	190020000	PEI within loop
1	190000000	189835000	ENSGALG00000047269	1	189825000	190020000	PEI within loop
1	190010000	189840000	ENSGALG00000017242	1	189825000	190020000	PEI within loop
1	190010000	189845000	ENSGALG00000017242	1	189825000	190020000	PEI within loop
1	190000000	189845000	ENSGALG00000047269	1	189825000	190020000	PEI within loop
1	190010000	189850000	ENSGALG00000017242	1	189825000	190020000	PEI within loop
1	190000000	189850000	ENSGALG00000047269	1	189825000	190020000	PEI within loop
1	190010000	189855000	ENSGALG00000017242	1	189825000	190020000	PEI within loop
1	190000000	189855000	ENSGALG00000047269	1	189825000	190020000	PEI within loop
1	190000000	189865000	ENSGALG00000047269	1	189825000	190020000	PEI within loop
1	190000000	189880000	ENSGALG00000047269	1	189825000	190020000	PEI within loop
1	194560000	194385000	ENSGALG00000000690	1	194465000	194585000	PEI across loop
1	194560000	194440000	ENSGALG00000000690	1	194465000	194585000	PEI across loop
1	194560000	194445000	ENSGALG00000000690	1	194465000	194585000	PEI across loop
1	194560000	194450000	ENSGALG00000000690	1	194465000	194585000	PEI across loop
1	194480000	194465000	ENSGALG00000000681	1	194460000	194560000	PEI within loop
1	194560000	194465000	ENSGALG00000000690	1	194465000	194585000	PEI within loop
1	194480000	194495000	ENSGALG00000000681	1	194460000	194560000	PEI within loop
1	194560000	194495000	ENSGALG00000000690	1	194465000	194585000	PEI within loop
1	194480000	194500000	ENSGALG00000000681	1	194460000	194560000	PEI within loop
1	194480000	194515000	ENSGALG00000000681	1	194460000	194560000	PEI within loop
1	194480000	194525000	ENSGALG00000000681	1	194460000	194560000	PEI within loop
1	194480000	194530000	ENSGALG00000000681	1	194460000	194560000	PEI within loop
1	194480000	194535000	ENSGALG00000000681	1	194460000	194560000	PEI within loop
1	194480000	194545000	ENSGALG00000000681	1	194460000	194560000	PEI within loop
1	194480000	194550000	ENSGALG00000000681	1	194460000	194560000	PEI within loop
1	194480000	194555000	ENSGALG00000000681	1	194460000	194560000	PEI within loop
1	194480000	194570000	ENSGALG00000000681	1	194460000	194560000	PEI across loop
1	194480000	194580000	ENSGALG00000000681	1	194460000	194560000	PEI across loop
1	196650000	196050000	ENSGALG00000011214	1	196585000	197025000	PEI across loop
1	196635000	196415000	ENSGALG00000017330	1	196585000	197025000	PEI across loop
1	196615000	196480000	ENSGALG00000017326	1	196585000	197025000	PEI across loop
1	196635000	196495000	ENSGALG00000017330	1	196585000	197025000	PEI across loop
1	196635000	196520000	ENSGALG00000017330	1	196585000	197025000	PEI across loop
1	196635000	196535000	ENSGALG00000017330	1	196585000	197025000	PEI across loop
1	196850000	196655000	ENSGALG00000017332	1	196585000	197025000	PEI within loop
1	196850000	196675000	ENSGALG00000017332	1	196585000	197025000	PEI within loop
1	196850000	196685000	ENSGALG00000017332	1	196585000	197025000	PEI within loop
1	196715000	196695000	ENSGALG00000034967	1	196585000	197025000	PEI within loop
1	196715000	196745000	ENSGALG00000034967	1	196585000	197025000	PEI within loop
1	196715000	196770000	ENSGALG00000034967	1	196585000	197025000	PEI within loop
1	196715000	196775000	ENSGALG00000034967	1	196585000	197025000	PEI within loop
1	196715000	196795000	ENSGALG00000034967	1	196585000	197025000	PEI within loop
1	196635000	196830000	ENSGALG00000017330	1	196585000	197025000	PEI within loop
1	196850000	196835000	ENSGALG00000017332	1	196585000	197025000	PEI within loop
1	196850000	196870000	ENSGALG00000017332	1	196585000	197025000	PEI within loop
1	196930000	196895000	ENSGALG00000007441	1	196585000	197025000	PEI within loop
1	197035000	196945000	ENSGALG00000022702	1	196990000	197250000	PEI across loop
1	196650000	196960000	ENSGALG00000011214	1	196585000	197025000	PEI within loop
1	196990000	196970000	ENSGALG00000032614	1	196585000	197025000	PEI within loop
1	196970000	196990000	ENSGALG00000040418	1	196585000	197025000	PEI within loop
1	197240000	197085000	ENSGALG00000054014	1	196990000	197250000	PEI within loop
1	197075000	197090000	ENSGALG00000027762	1	196990000	197250000	PEI within loop
1	197075000	197090000	ENSGALG00000040018	1	196990000	197250000	PEI within loop
1	197075000	197145000	ENSGALG00000027762	1	196990000	197250000	PEI within loop
1	197075000	197145000	ENSGALG00000040018	1	196990000	197250000	PEI within loop
1	197185000	197270000	ENSGALG00000029040	1	196990000	197250000	PEI across loop
1	197190000	197280000	ENSGALG00000019030	1	196990000	197250000	PEI across loop
1	197185000	197280000	ENSGALG00000029040	1	196990000	197250000	PEI across loop
1	197215000	197280000	ENSGALG00000031533	1	196990000	197250000	PEI across loop
1	197190000	197285000	ENSGALG00000019030	1	196990000	197250000	PEI across loop
1	197215000	197285000	ENSGALG00000031533	1	196990000	197250000	PEI across loop
1	197190000	197290000	ENSGALG00000019030	1	196990000	197250000	PEI across loop
1	197185000	197295000	ENSGALG00000029040	1	196990000	197250000	PEI across loop
1	197230000	197300000	ENSGALG00000053527	1	196990000	197250000	PEI across loop
1	197240000	197305000	ENSGALG00000054014	1	196990000	197250000	PEI across loop
1	197190000	197310000	ENSGALG00000019030	1	196990000	197250000	PEI across loop
1	197190000	197330000	ENSGALG00000019030	1	196990000	197250000	PEI across loop
1	197190000	197335000	ENSGALG00000019030	1	196990000	197250000	PEI across loop
1	197190000	197340000	ENSGALG00000019030	1	196990000	197250000	PEI across loop
1	197215000	197340000	ENSGALG00000031533	1	196990000	197250000	PEI across loop
1	197185000	197360000	ENSGALG00000029040	1	196990000	197250000	PEI across loop
1	197190000	197380000	ENSGALG00000019030	1	196990000	197250000	PEI across loop
1	197150000	197385000	ENSGALG00000027982	1	196990000	197250000	PEI across loop
1	197190000	197405000	ENSGALG00000019030	1	196990000	197250000	PEI across loop
2	10820000	11140000	ENSGALG00000006797	2	10585000	11150000	PEI within loop
2	11815000	11460000	ENSGALG00000054021	2	11540000	12085000	PEI across loop
2	11815000	11485000	ENSGALG00000054021	2	11540000	12085000	PEI across loop
2	11815000	11530000	ENSGALG00000054021	2	11540000	12085000	PEI across loop
2	11815000	11545000	ENSGALG00000054021	2	11540000	12085000	PEI within loop
2	11815000	11630000	ENSGALG00000054021	2	11540000	12085000	PEI within loop
2	11815000	11655000	ENSGALG00000054021	2	11540000	12085000	PEI within loop
2	11815000	11695000	ENSGALG00000054021	2	11540000	12085000	PEI within loop
2	11815000	11720000	ENSGALG00000054021	2	11540000	12085000	PEI within loop
2	11815000	11845000	ENSGALG00000054021	2	11540000	12085000	PEI within loop
2	11815000	11855000	ENSGALG00000054021	2	11540000	12085000	PEI within loop
2	11815000	11870000	ENSGALG00000054021	2	11540000	12085000	PEI within loop
2	11815000	11980000	ENSGALG00000054021	2	11540000	12085000	PEI within loop
2	11815000	11995000	ENSGALG00000054021	2	11540000	12085000	PEI within loop
2	11815000	12015000	ENSGALG00000054021	2	11540000	12085000	PEI within loop
2	11815000	12050000	ENSGALG00000054021	2	11540000	12085000	PEI within loop
2	11815000	12060000	ENSGALG00000054021	2	11540000	12085000	PEI within loop
2	11815000	12110000	ENSGALG00000054021	2	11540000	12085000	PEI across loop
2	11815000	12165000	ENSGALG00000054021	2	11540000	12085000	PEI across loop
2	11815000	12205000	ENSGALG00000054021	2	11540000	12085000	PEI across loop
2	11815000	12220000	ENSGALG00000054021	2	11540000	12085000	PEI across loop
2	11815000	12240000	ENSGALG00000054021	2	11540000	12085000	PEI across loop
2	11815000	12260000	ENSGALG00000054021	2	11540000	12085000	PEI across loop
2	11815000	12340000	ENSGALG00000054021	2	11540000	12085000	PEI across loop
2	11815000	12465000	ENSGALG00000054021	2	11540000	12085000	PEI across loop
2	11815000	12495000	ENSGALG00000054021	2	11540000	12085000	PEI across loop
2	15910000	15865000	ENSGALG00000050814	2	15865000	15920000	PEI within loop
2	15910000	15875000	ENSGALG00000050814	2	15865000	15920000	PEI within loop
2	15885000	15925000	ENSGALG00000053860	2	15865000	15920000	PEI across loop
2	17820000	17465000	ENSGALG00000007914	2	17480000	18070000	PEI across loop
2	17745000	17470000	ENSGALG00000007900	2	17480000	18070000	PEI across loop
2	17745000	17490000	ENSGALG00000007900	2	17480000	18070000	PEI within loop
2	17540000	17510000	ENSGALG00000007877	2	17480000	18070000	PEI within loop
2	17540000	17515000	ENSGALG00000007877	2	17480000	18070000	PEI within loop
2	17730000	17515000	ENSGALG00000007892	2	17480000	18070000	PEI within loop
2	17500000	17575000	ENSGALG00000007864	2	17480000	18070000	PEI within loop
2	17500000	17580000	ENSGALG00000007864	2	17480000	18070000	PEI within loop
2	17730000	17580000	ENSGALG00000007892	2	17480000	18070000	PEI within loop
2	17500000	17625000	ENSGALG00000007864	2	17480000	18070000	PEI within loop
2	17740000	17630000	ENSGALG00000041267	2	17480000	18070000	PEI within loop
2	17500000	17640000	ENSGALG00000007864	2	17480000	18070000	PEI within loop
2	17540000	17645000	ENSGALG00000007877	2	17480000	18070000	PEI within loop
2	17500000	17650000	ENSGALG00000007864	2	17480000	18070000	PEI within loop
2	17740000	17660000	ENSGALG00000041267	2	17480000	18070000	PEI within loop
2	17730000	17680000	ENSGALG00000007892	2	17480000	18070000	PEI within loop
2	17745000	17715000	ENSGALG00000007900	2	17480000	18070000	PEI within loop
2	17740000	17715000	ENSGALG00000041267	2	17480000	18070000	PEI within loop
2	17820000	17745000	ENSGALG00000007914	2	17480000	18070000	PEI within loop
2	17820000	17775000	ENSGALG00000007914	2	17480000	18070000	PEI within loop
2	17745000	17820000	ENSGALG00000007900	2	17480000	18070000	PEI within loop
2	18030000	17820000	ENSGALG00000007928	2	17480000	18070000	PEI within loop
2	18030000	17850000	ENSGALG00000007928	2	17480000	18070000	PEI within loop
2	17820000	17865000	ENSGALG00000007914	2	17480000	18070000	PEI within loop
2	17730000	17920000	ENSGALG00000007892	2	17480000	18070000	PEI within loop
2	18030000	17920000	ENSGALG00000007928	2	17480000	18070000	PEI within loop
2	17730000	17960000	ENSGALG00000007892	2	17480000	18070000	PEI within loop
2	18030000	17970000	ENSGALG00000007928	2	17480000	18070000	PEI within loop
2	17820000	18030000	ENSGALG00000007914	2	17480000	18070000	PEI within loop
2	17740000	18040000	ENSGALG00000041267	2	17480000	18070000	PEI within loop
2	17820000	18045000	ENSGALG00000007914	2	17480000	18070000	PEI within loop
2	17730000	18055000	ENSGALG00000007892	2	17480000	18070000	PEI within loop
2	17540000	18090000	ENSGALG00000007877	2	17480000	18070000	PEI across loop
2	18120000	18175000	ENSGALG00000037769	2	18105000	18310000	PEI within loop
2	18120000	18230000	ENSGALG00000037769	2	18105000	18310000	PEI within loop
2	18120000	18290000	ENSGALG00000037769	2	18105000	18310000	PEI within loop
2	18120000	18305000	ENSGALG00000037769	2	18105000	18310000	PEI within loop
2	18120000	18310000	ENSGALG00000037769	2	18105000	18310000	PEI across loop
2	18120000	18315000	ENSGALG00000037769	2	18105000	18310000	PEI across loop
2	19815000	19795000	ENSGALG00000008686	2	19785000	19990000	PEI within loop
2	19800000	19820000	ENSGALG00000008677	2	19785000	19990000	PEI within loop
2	19850000	19820000	ENSGALG00000008704	2	19785000	19990000	PEI within loop
2	19815000	19865000	ENSGALG00000008686	2	19785000	19990000	PEI within loop
2	19815000	19870000	ENSGALG00000008686	2	19785000	19990000	PEI within loop
2	19800000	19875000	ENSGALG00000008677	2	19785000	19990000	PEI within loop
2	19815000	19875000	ENSGALG00000008686	2	19785000	19990000	PEI within loop
2	19815000	19895000	ENSGALG00000008686	2	19785000	19990000	PEI within loop
2	19850000	19930000	ENSGALG00000008704	2	19785000	19990000	PEI within loop
2	19800000	19935000	ENSGALG00000008677	2	19785000	19990000	PEI within loop
2	19800000	19940000	ENSGALG00000008677	2	19785000	19990000	PEI within loop
2	19800000	19945000	ENSGALG00000008677	2	19785000	19990000	PEI within loop
2	19800000	19955000	ENSGALG00000008677	2	19785000	19990000	PEI within loop
2	19800000	19960000	ENSGALG00000008677	2	19785000	19990000	PEI within loop
2	19800000	19965000	ENSGALG00000008677	2	19785000	19990000	PEI within loop
2	19815000	19970000	ENSGALG00000008686	2	19785000	19990000	PEI within loop
2	19800000	19975000	ENSGALG00000008677	2	19785000	19990000	PEI within loop
2	19800000	19980000	ENSGALG00000008677	2	19785000	19990000	PEI within loop
2	19815000	19980000	ENSGALG00000008686	2	19785000	19990000	PEI within loop
2	19800000	19985000	ENSGALG00000008677	2	19785000	19990000	PEI within loop
2	19815000	19985000	ENSGALG00000008686	2	19785000	19990000	PEI within loop
2	19800000	19990000	ENSGALG00000008677	2	19785000	19990000	PEI across loop
2	19815000	19995000	ENSGALG00000008686	2	19785000	19990000	PEI across loop
2	19815000	20010000	ENSGALG00000008686	2	19785000	19990000	PEI across loop
2	22835000	22690000	ENSGALG00000009476	2	22745000	22915000	PEI across loop
2	22835000	22720000	ENSGALG00000009476	2	22745000	22915000	PEI across loop
2	22835000	22725000	ENSGALG00000009476	2	22745000	22915000	PEI across loop
2	22835000	22735000	ENSGALG00000009476	2	22745000	22915000	PEI across loop
2	22835000	22760000	ENSGALG00000009476	2	22745000	22915000	PEI within loop
2	22835000	22770000	ENSGALG00000009476	2	22745000	22915000	PEI within loop
2	22835000	22855000	ENSGALG00000009476	2	22745000	22915000	PEI within loop
2	22835000	22900000	ENSGALG00000009476	2	22745000	22915000	PEI within loop
2	22835000	22910000	ENSGALG00000009476	2	22745000	22915000	PEI within loop
2	23405000	23215000	ENSGALG00000024485	2	23315000	23455000	PEI across loop
2	23405000	23285000	ENSGALG00000024485	2	23315000	23455000	PEI across loop
2	23310000	23290000	ENSGALG00000009512	2	23230000	23440000	PEI within loop
2	23405000	23310000	ENSGALG00000024485	2	23315000	23455000	PEI across loop
2	23405000	23325000	ENSGALG00000024485	2	23315000	23455000	PEI within loop
2	23310000	23350000	ENSGALG00000009512	2	23230000	23440000	PEI within loop
2	23310000	23355000	ENSGALG00000009512	2	23230000	23440000	PEI within loop
2	23310000	23365000	ENSGALG00000009512	2	23230000	23440000	PEI within loop
2	23305000	23385000	ENSGALG00000035994	2	23230000	23440000	PEI within loop
2	23305000	23390000	ENSGALG00000035994	2	23230000	23440000	PEI within loop
2	23310000	23400000	ENSGALG00000009512	2	23230000	23440000	PEI within loop
2	23310000	23405000	ENSGALG00000009512	2	23230000	23440000	PEI within loop
2	23310000	23410000	ENSGALG00000009512	2	23230000	23440000	PEI within loop
2	23305000	23420000	ENSGALG00000035994	2	23230000	23440000	PEI within loop
2	23305000	23425000	ENSGALG00000035994	2	23230000	23440000	PEI within loop
2	23310000	23435000	ENSGALG00000009512	2	23230000	23440000	PEI within loop
2	23310000	23440000	ENSGALG00000009512	2	23230000	23440000	PEI across loop
2	23305000	23440000	ENSGALG00000035994	2	23230000	23440000	PEI across loop
2	23305000	23445000	ENSGALG00000035994	2	23230000	23440000	PEI across loop
2	23310000	23450000	ENSGALG00000009512	2	23230000	23440000	PEI across loop
2	23310000	23460000	ENSGALG00000009512	2	23230000	23440000	PEI across loop
2	23305000	23465000	ENSGALG00000035994	2	23230000	23440000	PEI across loop
2	23310000	23495000	ENSGALG00000009512	2	23230000	23440000	PEI across loop
2	26015000	26000000	ENSGALG00000025999	2	25085000	26060000	PEI within loop
2	26035000	26020000	ENSGALG00000038041	2	25085000	26060000	PEI within loop
2	26015000	26030000	ENSGALG00000025999	2	25085000	26060000	PEI within loop
2	26015000	26045000	ENSGALG00000025999	2	25085000	26060000	PEI within loop
2	26035000	26050000	ENSGALG00000038041	2	25085000	26060000	PEI within loop
2	26035000	26060000	ENSGALG00000038041	2	25085000	26060000	PEI across loop
2	26800000	26850000	ENSGALG00000027757	2	26775000	27025000	PEI within loop
2	26800000	26865000	ENSGALG00000027757	2	26775000	27025000	PEI within loop
2	26800000	26885000	ENSGALG00000027757	2	26775000	27025000	PEI within loop
2	26800000	26930000	ENSGALG00000027757	2	26775000	27025000	PEI within loop
2	26800000	27005000	ENSGALG00000027757	2	26775000	27025000	PEI within loop
2	26800000	27035000	ENSGALG00000027757	2	26775000	27025000	PEI across loop
2	26800000	27065000	ENSGALG00000027757	2	26775000	27025000	PEI across loop
2	27335000	27310000	ENSGALG00000035504	2	27065000	27635000	PEI within loop
2	26800000	27640000	ENSGALG00000027757	2	26775000	27025000	PEI across loop
2	30740000	30660000	ENSGALG00000034024	2	30630000	30820000	PEI within loop
2	30740000	30720000	ENSGALG00000034024	2	30630000	30820000	PEI within loop
2	30740000	30760000	ENSGALG00000034024	2	30630000	30820000	PEI within loop
2	30740000	30765000	ENSGALG00000034024	2	30630000	30820000	PEI within loop
2	30740000	30815000	ENSGALG00000034024	2	30630000	30820000	PEI within loop
2	31710000	31645000	ENSGALG00000011007	2	31635000	31760000	PEI within loop
2	31710000	31685000	ENSGALG00000011007	2	31635000	31760000	PEI within loop
2	32215000	32090000	ENSGALG00000011046	2	32105000	32245000	PEI across loop
2	32215000	32095000	ENSGALG00000011046	2	32105000	32245000	PEI across loop
2	32195000	32100000	ENSGALG00000011036	2	32105000	32245000	PEI across loop
2	32190000	32105000	ENSGALG00000011038	2	32105000	32245000	PEI within loop
2	32215000	32105000	ENSGALG00000011046	2	32105000	32245000	PEI within loop
2	32215000	32110000	ENSGALG00000011046	2	32105000	32245000	PEI within loop
2	32195000	32125000	ENSGALG00000011036	2	32105000	32245000	PEI within loop
2	32215000	32125000	ENSGALG00000011046	2	32105000	32245000	PEI within loop
2	32215000	32150000	ENSGALG00000011046	2	32105000	32245000	PEI within loop
2	32215000	32170000	ENSGALG00000011046	2	32105000	32245000	PEI within loop
2	32215000	32180000	ENSGALG00000011046	2	32105000	32245000	PEI within loop
2	32500000	32195000	ENSGALG00000030081	2	32410000	32620000	PEI across loop
2	32610000	32250000	ENSGALG00000022622	2	32410000	32620000	PEI across loop
2	32610000	32385000	ENSGALG00000022622	2	32410000	32620000	PEI across loop
2	32610000	32395000	ENSGALG00000022622	2	32410000	32620000	PEI across loop
2	32610000	32400000	ENSGALG00000022622	2	32410000	32620000	PEI across loop
2	32610000	32405000	ENSGALG00000022622	2	32410000	32620000	PEI across loop
2	32610000	32425000	ENSGALG00000022622	2	32410000	32620000	PEI within loop
2	32610000	32435000	ENSGALG00000022622	2	32410000	32620000	PEI within loop
2	32610000	32450000	ENSGALG00000022622	2	32410000	32620000	PEI within loop
2	32610000	32475000	ENSGALG00000022622	2	32410000	32620000	PEI within loop
2	32610000	32490000	ENSGALG00000022622	2	32410000	32620000	PEI within loop
2	32610000	32495000	ENSGALG00000022622	2	32410000	32620000	PEI within loop
2	32580000	32530000	ENSGALG00000028095	2	32410000	32620000	PEI within loop
2	32580000	32530000	ENSGALG00000040521	2	32410000	32620000	PEI within loop
2	32500000	32620000	ENSGALG00000030081	2	32410000	32620000	PEI across loop
2	32500000	32625000	ENSGALG00000030081	2	32410000	32620000	PEI across loop
2	32500000	32640000	ENSGALG00000030081	2	32410000	32620000	PEI across loop
2	32215000	32650000	ENSGALG00000011046	2	32105000	32245000	PEI across loop
2	32610000	32670000	ENSGALG00000022622	2	32410000	32620000	PEI across loop
2	34415000	34310000	ENSGALG00000011241	2	34310000	34420000	PEI within loop
2	34415000	34325000	ENSGALG00000011241	2	34310000	34420000	PEI within loop
2	34415000	34335000	ENSGALG00000011241	2	34310000	34420000	PEI within loop
2	34415000	34695000	ENSGALG00000011241	2	34310000	34420000	PEI across loop
2	35485000	34730000	ENSGALG00000011262	2	35475000	36750000	PEI across loop
2	34950000	34800000	ENSGALG00000011251	2	34805000	35375000	PEI across loop
2	34950000	34925000	ENSGALG00000011251	2	34805000	35375000	PEI within loop
2	34950000	35005000	ENSGALG00000011251	2	34805000	35375000	PEI within loop
2	35240000	35090000	ENSGALG00000011254	2	34805000	35375000	PEI within loop
2	35240000	35305000	ENSGALG00000011254	2	34805000	35375000	PEI within loop
2	35240000	35325000	ENSGALG00000011254	2	34805000	35375000	PEI within loop
2	35600000	35575000	ENSGALG00000048569	2	35500000	36750000	PEI within loop
2	35600000	35685000	ENSGALG00000048569	2	35500000	36750000	PEI within loop
2	35485000	35695000	ENSGALG00000011262	2	35475000	36750000	PEI within loop
2	35485000	35720000	ENSGALG00000011262	2	35475000	36750000	PEI within loop
2	35760000	35780000	ENSGALG00000011272	2	35735000	36960000	PEI within loop
2	35785000	35800000	ENSGALG00000044362	2	35735000	36960000	PEI within loop
2	35485000	35825000	ENSGALG00000011262	2	35475000	36750000	PEI within loop
2	36190000	36050000	ENSGALG00000054026	2	35735000	36960000	PEI within loop
2	36190000	36170000	ENSGALG00000054026	2	35735000	36960000	PEI within loop
2	35790000	36185000	ENSGALG00000011278	2	35735000	36960000	PEI within loop
2	36600000	36620000	ENSGALG00000011283	2	35735000	36960000	PEI within loop
2	36600000	36650000	ENSGALG00000011283	2	35735000	36960000	PEI within loop
2	35485000	36690000	ENSGALG00000011262	2	35475000	36750000	PEI within loop
2	36800000	36935000	ENSGALG00000033593	2	35735000	36960000	PEI within loop
2	35485000	37020000	ENSGALG00000011262	2	35475000	36750000	PEI across loop
2	37255000	37115000	ENSGALG00000011294	2	37195000	37415000	PEI across loop
2	37255000	37190000	ENSGALG00000011294	2	37195000	37415000	PEI across loop
2	42145000	42120000	ENSGALG00000043415	2	42115000	42180000	PEI within loop
2	42145000	42125000	ENSGALG00000043415	2	42115000	42180000	PEI within loop
2	42145000	42170000	ENSGALG00000043415	2	42115000	42180000	PEI within loop
2	42915000	42880000	ENSGALG00000036309	2	42910000	42935000	PEI across loop
2	42915000	42935000	ENSGALG00000036309	2	42910000	42935000	PEI across loop
2	42915000	42995000	ENSGALG00000036309	2	42910000	42935000	PEI across loop
2	44310000	44395000	ENSGALG00000038069	2	44245000	44325000	PEI across loop
2	44310000	44395000	ENSGALG00000041275	2	44245000	44325000	PEI across loop
2	44250000	44535000	ENSGALG00000042706	2	44245000	44325000	PEI across loop
2	45700000	45615000	ENSGALG00000039092	2	45580000	45840000	PEI within loop
2	45700000	45645000	ENSGALG00000039092	2	45580000	45840000	PEI within loop
2	45700000	45660000	ENSGALG00000039092	2	45580000	45840000	PEI within loop
2	45700000	45685000	ENSGALG00000039092	2	45580000	45840000	PEI within loop
2	45700000	45795000	ENSGALG00000039092	2	45580000	45840000	PEI within loop
2	45700000	45805000	ENSGALG00000039092	2	45580000	45840000	PEI within loop
2	45870000	45835000	ENSGALG00000034493	2	45830000	46710000	PEI within loop
2	45960000	45925000	ENSGALG00000039169	2	45830000	46710000	PEI within loop
2	45960000	45935000	ENSGALG00000039169	2	45830000	46710000	PEI within loop
2	45935000	45960000	ENSGALG00000037629	2	45830000	46710000	PEI within loop
2	46705000	46095000	ENSGALG00000036301	2	45830000	46710000	PEI within loop
2	46210000	46270000	ENSGALG00000032363	2	45830000	46710000	PEI within loop
2	46320000	46285000	ENSGALG00000035492	2	45830000	46710000	PEI within loop
2	46320000	46295000	ENSGALG00000035492	2	45830000	46710000	PEI within loop
2	46320000	46300000	ENSGALG00000035492	2	45830000	46710000	PEI within loop
2	46090000	46330000	ENSGALG00000031997	2	45830000	46710000	PEI within loop
2	46090000	46330000	ENSGALG00000042063	2	45830000	46710000	PEI within loop
2	46210000	46390000	ENSGALG00000032363	2	45830000	46710000	PEI within loop
2	46705000	46410000	ENSGALG00000036301	2	45830000	46710000	PEI within loop
2	46705000	46435000	ENSGALG00000036301	2	45830000	46710000	PEI within loop
2	46600000	46520000	ENSGALG00000035505	2	45830000	46710000	PEI within loop
2	46600000	46530000	ENSGALG00000035505	2	45830000	46710000	PEI within loop
2	46600000	46555000	ENSGALG00000035505	2	45830000	46710000	PEI within loop
2	46320000	46670000	ENSGALG00000035492	2	45830000	46710000	PEI within loop
2	47230000	47015000	ENSGALG00000038978	2	47220000	47355000	PEI across loop
2	47170000	47020000	ENSGALG00000032097	2	47015000	47205000	PEI within loop
2	47230000	47035000	ENSGALG00000038978	2	47220000	47355000	PEI across loop
2	47170000	47095000	ENSGALG00000032097	2	47015000	47205000	PEI within loop
2	47170000	47105000	ENSGALG00000032097	2	47015000	47205000	PEI within loop
2	47375000	47245000	ENSGALG00000041820	2	47220000	47910000	PEI within loop
2	47230000	47335000	ENSGALG00000038978	2	47220000	47355000	PEI within loop
2	47230000	47350000	ENSGALG00000038978	2	47220000	47355000	PEI within loop
2	47230000	47355000	ENSGALG00000038978	2	47220000	47355000	PEI across loop
2	47230000	47370000	ENSGALG00000038978	2	47220000	47355000	PEI across loop
2	47375000	47390000	ENSGALG00000041820	2	47220000	47910000	PEI within loop
2	47230000	47405000	ENSGALG00000038978	2	47220000	47355000	PEI across loop
2	47230000	47415000	ENSGALG00000038978	2	47220000	47355000	PEI across loop
2	47230000	47425000	ENSGALG00000038978	2	47220000	47355000	PEI across loop
2	47230000	47430000	ENSGALG00000038978	2	47220000	47355000	PEI across loop
2	47375000	47430000	ENSGALG00000041820	2	47220000	47910000	PEI within loop
2	48865000	48635000	ENSGALG00000029378	2	48640000	48885000	PEI across loop
2	48865000	48650000	ENSGALG00000029378	2	48640000	48885000	PEI within loop
2	48865000	48730000	ENSGALG00000029378	2	48640000	48885000	PEI within loop
2	48865000	48890000	ENSGALG00000029378	2	48640000	48885000	PEI across loop
2	49660000	49385000	ENSGALG00000031713	2	49400000	49680000	PEI across loop
2	50585000	50360000	ENSGALG00000034616	2	50370000	50620000	PEI across loop
2	50585000	50375000	ENSGALG00000034616	2	50370000	50620000	PEI within loop
2	50585000	50395000	ENSGALG00000034616	2	50370000	50620000	PEI within loop
2	51145000	50710000	ENSGALG00000040161	2	50925000	52145000	PEI across loop
2	50890000	50835000	ENSGALG00000040266	2	50385000	52145000	PEI within loop
2	51145000	51125000	ENSGALG00000040161	2	50925000	52145000	PEI within loop
2	51145000	51130000	ENSGALG00000040161	2	50925000	52145000	PEI within loop
2	51250000	51155000	ENSGALG00000037193	2	50925000	52145000	PEI within loop
2	51155000	51250000	ENSGALG00000037258	2	50925000	52145000	PEI within loop
2	51155000	51250000	ENSGALG00000039387	2	50925000	52145000	PEI within loop
2	51250000	51320000	ENSGALG00000037193	2	50925000	52145000	PEI within loop
2	51250000	51390000	ENSGALG00000037193	2	50925000	52145000	PEI within loop
2	51250000	51415000	ENSGALG00000037193	2	50925000	52145000	PEI within loop
2	51775000	51625000	ENSGALG00000032570	2	50925000	52145000	PEI within loop
2	51775000	51645000	ENSGALG00000032570	2	50925000	52145000	PEI within loop
2	51775000	51665000	ENSGALG00000032570	2	50925000	52145000	PEI within loop
2	51665000	51775000	ENSGALG00000042773	2	50925000	52145000	PEI within loop
2	51955000	51885000	ENSGALG00000038089	2	50925000	52145000	PEI within loop
2	51955000	51905000	ENSGALG00000038089	2	50925000	52145000	PEI within loop
2	51955000	51915000	ENSGALG00000038089	2	50925000	52145000	PEI within loop
2	51955000	51990000	ENSGALG00000038089	2	50925000	52145000	PEI within loop
2	51955000	52000000	ENSGALG00000038089	2	50925000	52145000	PEI within loop
2	52115000	52075000	ENSGALG00000037863	2	50925000	52145000	PEI within loop
2	53000000	52845000	ENSGALG00000040298	2	52140000	53285000	PEI within loop
2	53000000	53015000	ENSGALG00000040298	2	52140000	53285000	PEI within loop
2	53110000	53295000	ENSGALG00000048009	2	52140000	53285000	PEI across loop
2	53465000	53480000	ENSGALG00000052695	2	53310000	54080000	PEI within loop
2	53560000	53510000	ENSGALG00000031971	2	53310000	54080000	PEI within loop
2	53560000	53630000	ENSGALG00000031971	2	53310000	54080000	PEI within loop
2	53465000	53650000	ENSGALG00000052695	2	53310000	54080000	PEI within loop
2	54025000	53970000	ENSGALG00000048525	2	53310000	54080000	PEI within loop
2	54975000	55010000	ENSGALG00000049376	2	54960000	55010000	PEI across loop
2	54975000	55015000	ENSGALG00000049376	2	54960000	55010000	PEI across loop
2	58890000	58110000	ENSGALG00000036497	2	58045000	59360000	PEI within loop
2	58890000	58985000	ENSGALG00000036497	2	58045000	59360000	PEI within loop
2	59730000	59920000	ENSGALG00000039474	2	59715000	60040000	PEI within loop
2	61065000	60855000	ENSGALG00000012702	2	60715000	61210000	PEI within loop
2	61065000	60965000	ENSGALG00000012702	2	60715000	61210000	PEI within loop
2	61065000	61120000	ENSGALG00000012702	2	60715000	61210000	PEI within loop
2	61065000	61145000	ENSGALG00000012702	2	60715000	61210000	PEI within loop
2	61065000	61170000	ENSGALG00000012702	2	60715000	61210000	PEI within loop
2	62680000	62895000	ENSGALG00000012735	2	62590000	62940000	PEI within loop
2	62680000	62925000	ENSGALG00000012735	2	62590000	62940000	PEI within loop
2	63025000	63045000	ENSGALG00000012747	2	63010000	63115000	PEI within loop
2	63025000	63050000	ENSGALG00000012747	2	63010000	63115000	PEI within loop
2	63025000	63085000	ENSGALG00000012747	2	63010000	63115000	PEI within loop
2	68495000	68330000	ENSGALG00000028822	2	68330000	68500000	PEI within loop
2	68495000	68335000	ENSGALG00000028822	2	68330000	68500000	PEI within loop
2	76000000	75875000	ENSGALG00000031947	2	75725000	76045000	PEI within loop
2	76000000	75880000	ENSGALG00000031947	2	75725000	76045000	PEI within loop
2	76000000	75945000	ENSGALG00000031947	2	75725000	76045000	PEI within loop
2	76000000	75955000	ENSGALG00000031947	2	75725000	76045000	PEI within loop
2	76000000	76015000	ENSGALG00000031947	2	75725000	76045000	PEI within loop
2	79210000	79195000	ENSGALG00000033521	2	79205000	79700000	PEI across loop
2	79210000	79195000	ENSGALG00000039424	2	79205000	79700000	PEI across loop
2	79225000	79685000	ENSGALG00000027654	2	79220000	79700000	PEI within loop
2	81215000	80905000	ENSGALG00000013102	2	80845000	81785000	PEI within loop
2	81215000	81170000	ENSGALG00000013102	2	80845000	81785000	PEI within loop
2	81680000	81620000	ENSGALG00000049776	2	80845000	81785000	PEI within loop
2	81685000	81725000	ENSGALG00000048095	2	80845000	81785000	PEI within loop
2	81685000	81755000	ENSGALG00000048095	2	80845000	81785000	PEI within loop
2	81685000	81955000	ENSGALG00000048095	2	80845000	81785000	PEI across loop
2	81510000	82045000	ENSGALG00000052072	2	80845000	81785000	PEI across loop
2	81685000	82355000	ENSGALG00000048095	2	80845000	81785000	PEI across loop
2	88090000	88165000	ENSGALG00000054102	2	87935000	88330000	PEI within loop
2	88090000	88265000	ENSGALG00000054102	2	87935000	88330000	PEI within loop
2	89905000	89790000	ENSGALG00000013598	2	89800000	89910000	PEI across loop
2	89905000	89800000	ENSGALG00000013598	2	89800000	89910000	PEI within loop
2	89840000	89815000	ENSGALG00000013594	2	89800000	89910000	PEI within loop
2	89905000	89865000	ENSGALG00000013598	2	89800000	89910000	PEI within loop
2	89905000	90265000	ENSGALG00000013598	2	89800000	89910000	PEI across loop
2	91385000	91480000	ENSGALG00000013672	2	90920000	91785000	PEI within loop
2	91385000	91480000	ENSGALG00000022882	2	90920000	91785000	PEI within loop
2	91385000	91490000	ENSGALG00000013672	2	90920000	91785000	PEI within loop
2	91385000	91490000	ENSGALG00000022882	2	90920000	91785000	PEI within loop
2	91385000	91515000	ENSGALG00000013672	2	90920000	91785000	PEI within loop
2	91385000	91515000	ENSGALG00000022882	2	90920000	91785000	PEI within loop
2	91385000	91565000	ENSGALG00000013672	2	90920000	91785000	PEI within loop
2	91385000	91565000	ENSGALG00000022882	2	90920000	91785000	PEI within loop
2	91680000	91580000	ENSGALG00000033168	2	90920000	91785000	PEI within loop
2	91385000	91705000	ENSGALG00000013672	2	90920000	91785000	PEI within loop
2	91385000	91705000	ENSGALG00000022882	2	90920000	91785000	PEI within loop
2	91385000	91740000	ENSGALG00000013672	2	90920000	91785000	PEI within loop
2	91385000	91740000	ENSGALG00000022882	2	90920000	91785000	PEI within loop
2	96860000	96650000	ENSGALG00000013886	2	96600000	96940000	PEI within loop
2	96860000	96895000	ENSGALG00000013886	2	96600000	96940000	PEI within loop
2	98345000	98075000	ENSGALG00000048443	2	98105000	98360000	PEI across loop
2	98080000	98115000	ENSGALG00000022875	2	98065000	98360000	PEI within loop
2	98345000	98315000	ENSGALG00000048443	2	98105000	98360000	PEI within loop
2	98080000	98335000	ENSGALG00000022875	2	98065000	98360000	PEI within loop
2	98080000	98430000	ENSGALG00000022875	2	98065000	98360000	PEI across loop
2	98835000	98700000	ENSGALG00000053721	2	98720000	98880000	PEI across loop
2	98755000	98710000	ENSGALG00000054223	2	98720000	98880000	PEI across loop
2	98835000	98775000	ENSGALG00000053721	2	98720000	98880000	PEI within loop
2	98790000	98805000	ENSGALG00000051546	2	98720000	98880000	PEI within loop
2	98790000	98805000	ENSGALG00000053867	2	98720000	98880000	PEI within loop
2	98835000	98820000	ENSGALG00000053721	2	98720000	98880000	PEI within loop
2	98835000	98850000	ENSGALG00000053721	2	98720000	98880000	PEI within loop
2	98755000	98850000	ENSGALG00000054223	2	98720000	98880000	PEI within loop
2	98755000	98855000	ENSGALG00000054223	2	98720000	98880000	PEI within loop
2	99390000	98960000	ENSGALG00000031284	2	98945000	99490000	PEI within loop
2	99390000	99480000	ENSGALG00000031284	2	98945000	99490000	PEI within loop
2	99645000	99630000	ENSGALG00000014758	2	99615000	99995000	PEI within loop
2	99645000	99675000	ENSGALG00000014758	2	99615000	99995000	PEI within loop
2	103840000	103535000	ENSGALG00000015112	2	103530000	104135000	PEI within loop
2	103840000	103980000	ENSGALG00000015112	2	103530000	104135000	PEI within loop
2	104315000	104185000	ENSGALG00000015124	2	104215000	104480000	PEI across loop
2	104315000	104220000	ENSGALG00000015124	2	104215000	104480000	PEI within loop
2	104315000	104240000	ENSGALG00000015124	2	104215000	104480000	PEI within loop
2	104315000	104280000	ENSGALG00000015124	2	104215000	104480000	PEI within loop
2	104315000	104420000	ENSGALG00000015124	2	104215000	104480000	PEI within loop
2	104315000	104480000	ENSGALG00000015124	2	104215000	104480000	PEI across loop
2	104315000	104495000	ENSGALG00000015124	2	104215000	104480000	PEI across loop
2	104895000	104845000	ENSGALG00000015132	2	104675000	105610000	PEI within loop
2	105025000	105010000	ENSGALG00000030724	2	104675000	105610000	PEI within loop
2	105025000	105045000	ENSGALG00000030724	2	104675000	105610000	PEI within loop
2	105460000	105510000	ENSGALG00000036244	2	104675000	105610000	PEI within loop
2	105460000	105830000	ENSGALG00000036244	2	104675000	105610000	PEI across loop
2	105460000	105835000	ENSGALG00000036244	2	104675000	105610000	PEI across loop
2	106360000	106110000	ENSGALG00000044606	2	106245000	108020000	PEI across loop
2	106255000	106130000	ENSGALG00000015153	2	106245000	108020000	PEI across loop
2	106345000	106190000	ENSGALG00000015163	2	106245000	108020000	PEI across loop
2	106255000	106225000	ENSGALG00000015153	2	106245000	108020000	PEI across loop
2	106255000	106240000	ENSGALG00000015153	2	106245000	108020000	PEI across loop
2	106325000	106295000	ENSGALG00000015157	2	106245000	108020000	PEI within loop
2	106345000	106330000	ENSGALG00000015163	2	106245000	108020000	PEI within loop
2	106510000	106345000	ENSGALG00000015181	2	106245000	108020000	PEI within loop
2	106545000	106345000	ENSGALG00000015183	2	106245000	108020000	PEI within loop
2	106510000	106350000	ENSGALG00000015181	2	106245000	108020000	PEI within loop
2	106510000	106355000	ENSGALG00000015181	2	106245000	108020000	PEI within loop
2	106510000	106360000	ENSGALG00000015181	2	106245000	108020000	PEI within loop
2	106510000	106365000	ENSGALG00000015181	2	106245000	108020000	PEI within loop
2	106510000	106370000	ENSGALG00000015181	2	106245000	108020000	PEI within loop
2	106510000	106375000	ENSGALG00000015181	2	106245000	108020000	PEI within loop
2	106510000	106380000	ENSGALG00000015181	2	106245000	108020000	PEI within loop
2	106510000	106385000	ENSGALG00000015181	2	106245000	108020000	PEI within loop
2	106510000	106400000	ENSGALG00000015181	2	106245000	108020000	PEI within loop
2	106510000	106480000	ENSGALG00000015181	2	106245000	108020000	PEI within loop
2	106360000	106480000	ENSGALG00000044606	2	106245000	108020000	PEI within loop
2	106360000	106505000	ENSGALG00000044606	2	106245000	108020000	PEI within loop
2	106345000	106510000	ENSGALG00000015163	2	106245000	108020000	PEI within loop
2	106360000	106510000	ENSGALG00000044606	2	106245000	108020000	PEI within loop
2	106345000	106525000	ENSGALG00000015163	2	106245000	108020000	PEI within loop
2	106360000	106525000	ENSGALG00000044606	2	106245000	108020000	PEI within loop
2	106360000	106535000	ENSGALG00000044606	2	106245000	108020000	PEI within loop
2	106345000	106545000	ENSGALG00000015163	2	106245000	108020000	PEI within loop
2	106855000	106545000	ENSGALG00000019484	2	106245000	108020000	PEI within loop
2	106360000	106565000	ENSGALG00000044606	2	106245000	108020000	PEI within loop
2	106545000	106615000	ENSGALG00000015183	2	106245000	108020000	PEI within loop
2	106635000	106655000	ENSGALG00000036969	2	106245000	108020000	PEI within loop
2	106635000	106680000	ENSGALG00000036969	2	106245000	108020000	PEI within loop
2	106880000	106855000	ENSGALG00000015196	2	106245000	108020000	PEI within loop
2	106855000	106880000	ENSGALG00000019484	2	106245000	108020000	PEI within loop
2	106855000	106885000	ENSGALG00000019484	2	106245000	108020000	PEI within loop
2	106880000	106895000	ENSGALG00000015196	2	106245000	108020000	PEI within loop
2	106855000	107115000	ENSGALG00000019484	2	106245000	108020000	PEI within loop
2	107250000	107270000	ENSGALG00000015198	2	106245000	108020000	PEI within loop
2	107705000	107330000	ENSGALG00000015219	2	106245000	108020000	PEI within loop
2	107705000	107330000	ENSGALG00000015226	2	106245000	108020000	PEI within loop
2	107355000	107415000	ENSGALG00000015211	2	106245000	108020000	PEI within loop
2	107355000	107455000	ENSGALG00000015211	2	106245000	108020000	PEI within loop
2	107250000	107470000	ENSGALG00000015198	2	106245000	108020000	PEI within loop
2	107570000	107515000	ENSGALG00000015215	2	106245000	108020000	PEI within loop
2	107705000	107530000	ENSGALG00000015219	2	106245000	108020000	PEI within loop
2	107705000	107530000	ENSGALG00000015226	2	106245000	108020000	PEI within loop
2	107570000	107540000	ENSGALG00000015215	2	106245000	108020000	PEI within loop
2	107705000	107545000	ENSGALG00000015219	2	106245000	108020000	PEI within loop
2	107705000	107545000	ENSGALG00000015226	2	106245000	108020000	PEI within loop
2	107570000	107555000	ENSGALG00000015215	2	106245000	108020000	PEI within loop
2	107355000	107585000	ENSGALG00000015211	2	106245000	108020000	PEI within loop
2	107705000	107605000	ENSGALG00000015219	2	106245000	108020000	PEI within loop
2	107705000	107605000	ENSGALG00000015226	2	106245000	108020000	PEI within loop
2	107570000	107650000	ENSGALG00000015215	2	106245000	108020000	PEI within loop
2	107910000	107650000	ENSGALG00000040180	2	106245000	108020000	PEI within loop
2	107355000	107675000	ENSGALG00000015211	2	106245000	108020000	PEI within loop
2	107570000	107680000	ENSGALG00000015215	2	106245000	108020000	PEI within loop
2	107570000	107710000	ENSGALG00000015215	2	106245000	108020000	PEI within loop
2	107910000	107715000	ENSGALG00000040180	2	106245000	108020000	PEI within loop
2	107910000	107730000	ENSGALG00000040180	2	106245000	108020000	PEI within loop
2	107910000	107735000	ENSGALG00000040180	2	106245000	108020000	PEI within loop
2	107910000	107750000	ENSGALG00000040180	2	106245000	108020000	PEI within loop
2	107910000	107830000	ENSGALG00000040180	2	106245000	108020000	PEI within loop
2	107910000	107865000	ENSGALG00000040180	2	106245000	108020000	PEI within loop
2	108430000	107995000	ENSGALG00000030902	2	108165000	108440000	PEI across loop
2	107995000	108015000	ENSGALG00000012915	2	106245000	108020000	PEI within loop
2	107995000	108045000	ENSGALG00000012915	2	106245000	108020000	PEI across loop
2	108430000	108085000	ENSGALG00000030902	2	108165000	108440000	PEI across loop
2	108430000	108110000	ENSGALG00000030902	2	108165000	108440000	PEI across loop
2	108430000	108115000	ENSGALG00000030902	2	108165000	108440000	PEI across loop
2	108430000	108120000	ENSGALG00000030902	2	108165000	108440000	PEI across loop
2	108430000	108130000	ENSGALG00000030902	2	108165000	108440000	PEI across loop
2	108430000	108135000	ENSGALG00000030902	2	108165000	108440000	PEI across loop
2	108430000	108140000	ENSGALG00000030902	2	108165000	108440000	PEI across loop
2	108430000	108145000	ENSGALG00000030902	2	108165000	108440000	PEI across loop
2	108430000	108150000	ENSGALG00000030902	2	108165000	108440000	PEI across loop
2	108430000	108155000	ENSGALG00000030902	2	108165000	108440000	PEI across loop
2	108430000	108160000	ENSGALG00000030902	2	108165000	108440000	PEI across loop
2	108430000	108165000	ENSGALG00000030902	2	108165000	108440000	PEI within loop
2	108430000	108170000	ENSGALG00000030902	2	108165000	108440000	PEI within loop
2	108430000	108175000	ENSGALG00000030902	2	108165000	108440000	PEI within loop
2	108430000	108180000	ENSGALG00000030902	2	108165000	108440000	PEI within loop
2	108430000	108190000	ENSGALG00000030902	2	108165000	108440000	PEI within loop
2	108430000	108195000	ENSGALG00000030902	2	108165000	108440000	PEI within loop
2	108430000	108200000	ENSGALG00000030902	2	108165000	108440000	PEI within loop
2	108430000	108205000	ENSGALG00000030902	2	108165000	108440000	PEI within loop
2	108430000	108220000	ENSGALG00000030902	2	108165000	108440000	PEI within loop
2	108430000	108225000	ENSGALG00000030902	2	108165000	108440000	PEI within loop
2	108430000	108230000	ENSGALG00000030902	2	108165000	108440000	PEI within loop
2	108430000	108235000	ENSGALG00000030902	2	108165000	108440000	PEI within loop
2	108430000	108240000	ENSGALG00000030902	2	108165000	108440000	PEI within loop
2	108430000	108250000	ENSGALG00000030902	2	108165000	108440000	PEI within loop
2	108430000	108255000	ENSGALG00000030902	2	108165000	108440000	PEI within loop
2	108430000	108260000	ENSGALG00000030902	2	108165000	108440000	PEI within loop
2	108430000	108265000	ENSGALG00000030902	2	108165000	108440000	PEI within loop
2	108430000	108275000	ENSGALG00000030902	2	108165000	108440000	PEI within loop
2	108430000	108290000	ENSGALG00000030902	2	108165000	108440000	PEI within loop
2	108430000	108300000	ENSGALG00000030902	2	108165000	108440000	PEI within loop
2	108430000	108305000	ENSGALG00000030902	2	108165000	108440000	PEI within loop
2	108430000	108310000	ENSGALG00000030902	2	108165000	108440000	PEI within loop
2	108430000	108325000	ENSGALG00000030902	2	108165000	108440000	PEI within loop
2	108430000	108355000	ENSGALG00000030902	2	108165000	108440000	PEI within loop
2	108430000	108365000	ENSGALG00000030902	2	108165000	108440000	PEI within loop
2	108430000	108390000	ENSGALG00000030902	2	108165000	108440000	PEI within loop
2	108430000	108395000	ENSGALG00000030902	2	108165000	108440000	PEI within loop
2	108430000	108405000	ENSGALG00000030902	2	108165000	108440000	PEI within loop
2	108430000	108410000	ENSGALG00000030902	2	108165000	108440000	PEI within loop
2	108430000	108415000	ENSGALG00000030902	2	108165000	108440000	PEI within loop
2	108430000	108445000	ENSGALG00000030902	2	108165000	108440000	PEI across loop
2	110290000	109775000	ENSGALG00000013621	2	109995000	110320000	PEI across loop
2	110010000	109980000	ENSGALG00000015259	2	109995000	110320000	PEI across loop
2	110080000	110040000	ENSGALG00000015261	2	109995000	110320000	PEI within loop
2	110290000	110085000	ENSGALG00000013621	2	109995000	110320000	PEI within loop
2	110010000	110090000	ENSGALG00000015259	2	109995000	110320000	PEI within loop
2	110310000	110090000	ENSGALG00000025941	2	109995000	110320000	PEI within loop
2	110290000	110095000	ENSGALG00000013621	2	109995000	110320000	PEI within loop
2	110290000	110130000	ENSGALG00000013621	2	109995000	110320000	PEI within loop
2	110160000	110135000	ENSGALG00000015269	2	109995000	110320000	PEI within loop
2	110290000	110160000	ENSGALG00000013621	2	109995000	110320000	PEI within loop
2	110290000	110165000	ENSGALG00000013621	2	109995000	110320000	PEI within loop
2	110290000	110175000	ENSGALG00000013621	2	109995000	110320000	PEI within loop
2	110290000	110180000	ENSGALG00000013621	2	109995000	110320000	PEI within loop
2	110290000	110190000	ENSGALG00000013621	2	109995000	110320000	PEI within loop
2	110290000	110215000	ENSGALG00000013621	2	109995000	110320000	PEI within loop
2	110160000	110225000	ENSGALG00000015269	2	109995000	110320000	PEI within loop
2	110290000	110230000	ENSGALG00000013621	2	109995000	110320000	PEI within loop
2	110160000	110260000	ENSGALG00000015269	2	109995000	110320000	PEI within loop
2	110160000	110290000	ENSGALG00000015269	2	109995000	110320000	PEI within loop
2	110160000	110295000	ENSGALG00000015269	2	109995000	110320000	PEI within loop
2	110160000	110300000	ENSGALG00000015269	2	109995000	110320000	PEI within loop
2	110310000	110325000	ENSGALG00000025941	2	109995000	110320000	PEI across loop
2	110290000	110340000	ENSGALG00000013621	2	109995000	110320000	PEI across loop
2	110160000	110465000	ENSGALG00000015269	2	109995000	110320000	PEI across loop
2	110160000	110495000	ENSGALG00000015269	2	109995000	110320000	PEI across loop
2	110760000	110625000	ENSGALG00000035429	2	110625000	110795000	PEI within loop
2	110700000	110625000	ENSGALG00000054096	2	110625000	110795000	PEI within loop
2	110760000	110645000	ENSGALG00000035429	2	110625000	110795000	PEI within loop
2	110760000	110655000	ENSGALG00000035429	2	110625000	110795000	PEI within loop
2	110760000	110675000	ENSGALG00000035429	2	110625000	110795000	PEI within loop
2	110700000	110730000	ENSGALG00000054096	2	110625000	110795000	PEI within loop
2	111285000	111210000	ENSGALG00000015407	2	111210000	111340000	PEI within loop
2	111285000	111210000	ENSGALG00000043676	2	111210000	111340000	PEI within loop
2	111320000	111215000	ENSGALG00000015416	2	111210000	111340000	PEI within loop
2	111320000	111220000	ENSGALG00000015416	2	111210000	111340000	PEI within loop
2	111320000	111245000	ENSGALG00000015416	2	111210000	111340000	PEI within loop
2	111320000	111275000	ENSGALG00000015416	2	111210000	111340000	PEI within loop
2	111225000	111315000	ENSGALG00000042082	2	111210000	111340000	PEI within loop
2	111225000	111325000	ENSGALG00000042082	2	111210000	111340000	PEI within loop
2	111285000	111330000	ENSGALG00000015407	2	111210000	111340000	PEI within loop
2	111285000	111330000	ENSGALG00000043676	2	111210000	111340000	PEI within loop
2	111225000	111355000	ENSGALG00000042082	2	111210000	111340000	PEI across loop
2	111985000	111590000	ENSGALG00000030585	2	111795000	111995000	PEI across loop
2	111985000	111600000	ENSGALG00000030585	2	111795000	111995000	PEI across loop
2	111985000	111620000	ENSGALG00000030585	2	111795000	111995000	PEI across loop
2	111985000	111625000	ENSGALG00000030585	2	111795000	111995000	PEI across loop
2	111985000	111630000	ENSGALG00000030585	2	111795000	111995000	PEI across loop
2	111985000	111635000	ENSGALG00000030585	2	111795000	111995000	PEI across loop
2	111985000	111655000	ENSGALG00000030585	2	111795000	111995000	PEI across loop
2	111985000	111820000	ENSGALG00000030585	2	111795000	111995000	PEI within loop
2	111985000	111870000	ENSGALG00000030585	2	111795000	111995000	PEI within loop
2	112030000	111955000	ENSGALG00000041222	2	111605000	112060000	PEI within loop
2	113435000	113455000	ENSGALG00000034899	2	113410000	113790000	PEI within loop
2	113435000	113490000	ENSGALG00000034899	2	113410000	113790000	PEI within loop
2	113435000	113520000	ENSGALG00000034899	2	113410000	113790000	PEI within loop
2	113435000	113535000	ENSGALG00000034899	2	113410000	113790000	PEI within loop
2	114290000	113965000	ENSGALG00000052625	2	113990000	114315000	PEI across loop
2	114290000	113975000	ENSGALG00000052625	2	113990000	114315000	PEI across loop
2	114290000	114080000	ENSGALG00000052625	2	113990000	114315000	PEI within loop
2	115820000	115585000	ENSGALG00000034561	2	115595000	115830000	PEI across loop
2	115820000	115590000	ENSGALG00000034561	2	115595000	115830000	PEI across loop
2	115820000	115600000	ENSGALG00000034561	2	115595000	115830000	PEI within loop
2	115820000	115605000	ENSGALG00000034561	2	115595000	115830000	PEI within loop
2	115620000	115640000	ENSGALG00000042354	2	115595000	115830000	PEI within loop
2	115620000	115655000	ENSGALG00000042354	2	115595000	115830000	PEI within loop
2	115620000	115675000	ENSGALG00000042354	2	115595000	115830000	PEI within loop
2	115620000	115700000	ENSGALG00000042354	2	115595000	115830000	PEI within loop
2	115620000	115725000	ENSGALG00000042354	2	115595000	115830000	PEI within loop
2	115620000	115730000	ENSGALG00000042354	2	115595000	115830000	PEI within loop
2	115620000	115740000	ENSGALG00000042354	2	115595000	115830000	PEI within loop
2	115620000	115805000	ENSGALG00000042354	2	115595000	115830000	PEI within loop
2	115620000	115810000	ENSGALG00000042354	2	115595000	115830000	PEI within loop
2	115620000	115830000	ENSGALG00000042354	2	115595000	115830000	PEI across loop
2	116340000	115835000	ENSGALG00000055117	2	115875000	116390000	PEI across loop
2	115620000	115855000	ENSGALG00000042354	2	115595000	115830000	PEI across loop
2	116340000	115905000	ENSGALG00000055117	2	115875000	116390000	PEI within loop
2	116340000	116165000	ENSGALG00000055117	2	115875000	116390000	PEI within loop
2	116285000	116180000	ENSGALG00000039553	2	115875000	116390000	PEI within loop
2	116340000	116180000	ENSGALG00000055117	2	115875000	116390000	PEI within loop
2	116340000	116200000	ENSGALG00000055117	2	115875000	116390000	PEI within loop
2	116340000	116205000	ENSGALG00000055117	2	115875000	116390000	PEI within loop
2	116285000	116230000	ENSGALG00000039553	2	115875000	116390000	PEI within loop
2	116285000	116330000	ENSGALG00000039553	2	115875000	116390000	PEI within loop
2	117075000	116895000	ENSGALG00000043033	2	116805000	117150000	PEI within loop
2	120665000	120235000	ENSGALG00000035031	2	120640000	120835000	PEI across loop
2	120825000	120305000	ENSGALG00000040167	2	120640000	120835000	PEI across loop
2	120825000	120630000	ENSGALG00000040167	2	120640000	120835000	PEI across loop
2	120795000	120650000	ENSGALG00000036749	2	120640000	120835000	PEI within loop
2	120825000	120650000	ENSGALG00000040167	2	120640000	120835000	PEI within loop
2	120795000	120655000	ENSGALG00000036749	2	120640000	120835000	PEI within loop
2	120795000	120665000	ENSGALG00000036749	2	120640000	120835000	PEI within loop
2	120825000	120675000	ENSGALG00000040167	2	120640000	120835000	PEI within loop
2	120795000	120680000	ENSGALG00000036749	2	120640000	120835000	PEI within loop
2	120665000	120740000	ENSGALG00000035031	2	120640000	120835000	PEI within loop
2	120665000	120750000	ENSGALG00000035031	2	120640000	120835000	PEI within loop
2	120665000	120755000	ENSGALG00000035031	2	120640000	120835000	PEI within loop
2	120665000	120780000	ENSGALG00000035031	2	120640000	120835000	PEI within loop
2	120665000	120795000	ENSGALG00000035031	2	120640000	120835000	PEI within loop
2	120665000	120800000	ENSGALG00000035031	2	120640000	120835000	PEI within loop
2	120665000	120810000	ENSGALG00000035031	2	120640000	120835000	PEI within loop
2	120665000	120840000	ENSGALG00000035031	2	120640000	120835000	PEI across loop
2	120665000	120910000	ENSGALG00000035031	2	120640000	120835000	PEI across loop
2	121260000	120945000	ENSGALG00000037867	2	121105000	121275000	PEI across loop
2	120795000	120950000	ENSGALG00000036749	2	120640000	120835000	PEI across loop
2	121270000	120995000	ENSGALG00000041344	2	121105000	121275000	PEI across loop
2	121260000	121065000	ENSGALG00000037867	2	121105000	121275000	PEI across loop
2	121260000	121090000	ENSGALG00000037867	2	121105000	121275000	PEI across loop
2	121260000	121100000	ENSGALG00000037867	2	121105000	121275000	PEI across loop
2	121260000	121105000	ENSGALG00000037867	2	121105000	121275000	PEI within loop
2	121270000	121105000	ENSGALG00000041344	2	121105000	121275000	PEI within loop
2	121260000	121115000	ENSGALG00000037867	2	121105000	121275000	PEI within loop
2	121260000	121120000	ENSGALG00000037867	2	121105000	121275000	PEI within loop
2	121185000	121145000	ENSGALG00000034188	2	121105000	121275000	PEI within loop
2	121260000	121145000	ENSGALG00000037867	2	121105000	121275000	PEI within loop
2	121185000	121220000	ENSGALG00000034188	2	121105000	121275000	PEI within loop
2	121185000	121245000	ENSGALG00000034188	2	121105000	121275000	PEI within loop
2	121345000	121280000	ENSGALG00000032453	2	121330000	121355000	PEI across loop
2	121350000	121330000	ENSGALG00000030025	2	121330000	121355000	PEI within loop
2	121345000	121330000	ENSGALG00000032453	2	121330000	121355000	PEI within loop
2	125455000	125035000	ENSGALG00000053989	2	124895000	125695000	PEI within loop
2	125055000	125375000	ENSGALG00000033091	2	124895000	125695000	PEI within loop
2	125800000	125775000	ENSGALG00000034876	2	125775000	125805000	PEI within loop
2	126075000	126315000	ENSGALG00000031076	2	126070000	126105000	PEI across loop
2	126075000	126315000	ENSGALG00000031131	2	126070000	126105000	PEI across loop
2	126815000	126850000	ENSGALG00000031424	2	126760000	127170000	PEI within loop
2	126815000	126935000	ENSGALG00000031424	2	126760000	127170000	PEI within loop
2	126815000	127015000	ENSGALG00000031424	2	126760000	127170000	PEI within loop
2	126815000	127065000	ENSGALG00000031424	2	126760000	127170000	PEI within loop
2	127540000	127490000	ENSGALG00000043764	2	127495000	127610000	PEI across loop
2	127540000	127585000	ENSGALG00000043764	2	127495000	127610000	PEI within loop
2	130175000	130015000	ENSGALG00000040079	2	130005000	130500000	PEI within loop
2	131315000	130505000	ENSGALG00000042182	2	130515000	131455000	PEI across loop
2	131590000	130515000	ENSGALG00000041043	2	130535000	131610000	PEI across loop
2	131315000	130525000	ENSGALG00000042182	2	130515000	131455000	PEI within loop
2	130730000	130670000	ENSGALG00000029867	2	130515000	131455000	PEI within loop
2	130720000	130670000	ENSGALG00000049677	2	130515000	131455000	PEI within loop
2	130675000	130695000	ENSGALG00000047359	2	130515000	131455000	PEI within loop
2	130675000	130695000	ENSGALG00000048524	2	130515000	131455000	PEI within loop
2	130675000	130700000	ENSGALG00000047359	2	130515000	131455000	PEI within loop
2	130675000	130700000	ENSGALG00000048524	2	130515000	131455000	PEI within loop
2	130675000	130705000	ENSGALG00000047359	2	130515000	131455000	PEI within loop
2	130675000	130705000	ENSGALG00000048524	2	130515000	131455000	PEI within loop
2	130885000	130775000	ENSGALG00000036821	2	130515000	131455000	PEI within loop
2	130885000	130785000	ENSGALG00000036821	2	130515000	131455000	PEI within loop
2	130825000	130785000	ENSGALG00000043433	2	130515000	131455000	PEI within loop
2	130825000	130800000	ENSGALG00000043433	2	130515000	131455000	PEI within loop
2	130825000	130810000	ENSGALG00000043433	2	130515000	131455000	PEI within loop
2	130895000	130815000	ENSGALG00000053353	2	130515000	131455000	PEI within loop
2	130895000	130825000	ENSGALG00000053353	2	130515000	131455000	PEI within loop
2	130825000	130840000	ENSGALG00000043433	2	130515000	131455000	PEI within loop
2	130895000	130850000	ENSGALG00000053353	2	130515000	131455000	PEI within loop
2	130895000	130875000	ENSGALG00000053353	2	130515000	131455000	PEI within loop
2	130825000	130895000	ENSGALG00000043433	2	130515000	131455000	PEI within loop
2	130895000	130915000	ENSGALG00000053353	2	130515000	131455000	PEI within loop
2	130895000	130950000	ENSGALG00000053353	2	130515000	131455000	PEI within loop
2	138855000	138755000	ENSGALG00000036456	2	138775000	138880000	PEI across loop
2	138855000	138825000	ENSGALG00000036456	2	138775000	138880000	PEI within loop
2	139730000	139890000	ENSGALG00000033631	2	139595000	140365000	PEI within loop
2	139730000	139900000	ENSGALG00000033631	2	139595000	140365000	PEI within loop
3	975000	885000	ENSGALG00000030022	3	875000	2475000	PEI within loop
3	975000	925000	ENSGALG00000030022	3	875000	2475000	PEI within loop
3	975000	1005000	ENSGALG00000030022	3	875000	2475000	PEI within loop
3	975000	1085000	ENSGALG00000030022	3	875000	2475000	PEI within loop
3	2120000	1955000	ENSGALG00000007832	3	875000	2475000	PEI within loop
3	2120000	1955000	ENSGALG00000007835	3	875000	2475000	PEI within loop
3	2010000	1960000	ENSGALG00000007853	3	875000	2475000	PEI within loop
3	2120000	1990000	ENSGALG00000007832	3	875000	2475000	PEI within loop
3	2120000	1990000	ENSGALG00000007835	3	875000	2475000	PEI within loop
3	2120000	2000000	ENSGALG00000007832	3	875000	2475000	PEI within loop
3	2120000	2000000	ENSGALG00000007835	3	875000	2475000	PEI within loop
3	2050000	2010000	ENSGALG00000007845	3	875000	2475000	PEI within loop
3	2050000	2025000	ENSGALG00000007845	3	875000	2475000	PEI within loop
3	2050000	2030000	ENSGALG00000007845	3	875000	2475000	PEI within loop
3	2010000	2030000	ENSGALG00000007853	3	875000	2475000	PEI within loop
3	2050000	2035000	ENSGALG00000007845	3	875000	2475000	PEI within loop
3	2010000	2035000	ENSGALG00000007853	3	875000	2475000	PEI within loop
3	2010000	2045000	ENSGALG00000007853	3	875000	2475000	PEI within loop
3	2010000	2050000	ENSGALG00000007853	3	875000	2475000	PEI within loop
3	2010000	2055000	ENSGALG00000007853	3	875000	2475000	PEI within loop
3	2120000	2060000	ENSGALG00000007832	3	875000	2475000	PEI within loop
3	2120000	2060000	ENSGALG00000007835	3	875000	2475000	PEI within loop
3	2010000	2060000	ENSGALG00000007853	3	875000	2475000	PEI within loop
3	2050000	2065000	ENSGALG00000007845	3	875000	2475000	PEI within loop
3	2010000	2065000	ENSGALG00000007853	3	875000	2475000	PEI within loop
3	2050000	2075000	ENSGALG00000007845	3	875000	2475000	PEI within loop
3	2050000	2080000	ENSGALG00000007845	3	875000	2475000	PEI within loop
3	2010000	2080000	ENSGALG00000007853	3	875000	2475000	PEI within loop
3	2010000	2095000	ENSGALG00000007853	3	875000	2475000	PEI within loop
3	2120000	2100000	ENSGALG00000007832	3	875000	2475000	PEI within loop
3	2120000	2100000	ENSGALG00000007835	3	875000	2475000	PEI within loop
3	2010000	2100000	ENSGALG00000007853	3	875000	2475000	PEI within loop
3	2010000	2115000	ENSGALG00000007853	3	875000	2475000	PEI within loop
3	2130000	2145000	ENSGALG00000007825	3	875000	2475000	PEI within loop
3	2160000	2180000	ENSGALG00000023934	3	875000	2475000	PEI within loop
3	2205000	2185000	ENSGALG00000004483	3	875000	2475000	PEI within loop
3	2160000	2185000	ENSGALG00000023934	3	875000	2475000	PEI within loop
3	2205000	2190000	ENSGALG00000004483	3	875000	2475000	PEI within loop
3	2160000	2190000	ENSGALG00000023934	3	875000	2475000	PEI within loop
3	2205000	2220000	ENSGALG00000004483	3	875000	2475000	PEI within loop
3	2120000	2235000	ENSGALG00000007832	3	875000	2475000	PEI within loop
3	2120000	2235000	ENSGALG00000007835	3	875000	2475000	PEI within loop
3	2205000	2240000	ENSGALG00000004483	3	875000	2475000	PEI within loop
3	2450000	2345000	ENSGALG00000037957	3	875000	2475000	PEI within loop
3	2450000	2355000	ENSGALG00000037957	3	875000	2475000	PEI within loop
3	2450000	2365000	ENSGALG00000037957	3	875000	2475000	PEI within loop
3	2450000	2380000	ENSGALG00000037957	3	875000	2475000	PEI within loop
3	2450000	2400000	ENSGALG00000037957	3	875000	2475000	PEI within loop
3	2450000	2425000	ENSGALG00000037957	3	875000	2475000	PEI within loop
3	2450000	2430000	ENSGALG00000037957	3	875000	2475000	PEI within loop
3	2450000	2435000	ENSGALG00000037957	3	875000	2475000	PEI within loop
3	2450000	2470000	ENSGALG00000037957	3	875000	2475000	PEI within loop
3	2500000	2485000	ENSGALG00000029261	3	2470000	3630000	PEI within loop
3	2500000	2520000	ENSGALG00000029261	3	2470000	3630000	PEI within loop
3	2500000	2535000	ENSGALG00000029261	3	2470000	3630000	PEI within loop
3	2500000	2540000	ENSGALG00000029261	3	2470000	3630000	PEI within loop
3	2500000	2605000	ENSGALG00000029261	3	2470000	3630000	PEI within loop
3	2820000	2605000	ENSGALG00000029512	3	2470000	3630000	PEI within loop
3	2820000	2745000	ENSGALG00000029512	3	2470000	3630000	PEI within loop
3	2820000	2765000	ENSGALG00000029512	3	2470000	3630000	PEI within loop
3	2820000	2790000	ENSGALG00000029512	3	2470000	3630000	PEI within loop
3	2820000	2805000	ENSGALG00000029512	3	2470000	3630000	PEI within loop
3	2820000	2835000	ENSGALG00000029512	3	2470000	3630000	PEI within loop
3	2820000	2850000	ENSGALG00000029512	3	2470000	3630000	PEI within loop
3	2820000	2860000	ENSGALG00000029512	3	2470000	3630000	PEI within loop
3	2820000	2865000	ENSGALG00000029512	3	2470000	3630000	PEI within loop
3	2820000	2910000	ENSGALG00000029512	3	2470000	3630000	PEI within loop
3	2820000	2915000	ENSGALG00000029512	3	2470000	3630000	PEI within loop
3	2820000	2920000	ENSGALG00000029512	3	2470000	3630000	PEI within loop
3	2820000	2935000	ENSGALG00000029512	3	2470000	3630000	PEI within loop
3	3035000	3020000	ENSGALG00000008176	3	2470000	3630000	PEI within loop
3	3055000	3020000	ENSGALG00000008182	3	2470000	3630000	PEI within loop
3	3035000	3060000	ENSGALG00000008176	3	2470000	3630000	PEI within loop
3	3055000	3080000	ENSGALG00000008182	3	2470000	3630000	PEI within loop
3	3085000	3100000	ENSGALG00000008198	3	2470000	3630000	PEI within loop
3	3195000	3110000	ENSGALG00000008254	3	2470000	3630000	PEI within loop
3	3105000	3160000	ENSGALG00000008233	3	2470000	3630000	PEI within loop
3	3195000	3170000	ENSGALG00000008254	3	2470000	3630000	PEI within loop
3	3195000	3175000	ENSGALG00000008254	3	2470000	3630000	PEI within loop
3	3360000	3175000	ENSGALG00000030889	3	2470000	3630000	PEI within loop
3	3195000	3180000	ENSGALG00000008254	3	2470000	3630000	PEI within loop
3	3195000	3210000	ENSGALG00000008254	3	2470000	3630000	PEI within loop
3	3325000	3210000	ENSGALG00000008359	3	2470000	3630000	PEI within loop
3	3195000	3215000	ENSGALG00000008254	3	2470000	3630000	PEI within loop
3	3195000	3240000	ENSGALG00000008254	3	2470000	3630000	PEI within loop
3	3195000	3245000	ENSGALG00000008254	3	2470000	3630000	PEI within loop
3	3195000	3250000	ENSGALG00000008254	3	2470000	3630000	PEI within loop
3	3290000	3260000	ENSGALG00000053640	3	2470000	3630000	PEI within loop
3	3290000	3265000	ENSGALG00000053640	3	2470000	3630000	PEI within loop
3	3295000	3265000	ENSGALG00000053659	3	2470000	3630000	PEI within loop
3	3360000	3285000	ENSGALG00000030889	3	2470000	3630000	PEI within loop
3	3325000	3295000	ENSGALG00000008359	3	2470000	3630000	PEI within loop
3	3325000	3305000	ENSGALG00000008359	3	2470000	3630000	PEI within loop
3	3290000	3305000	ENSGALG00000053640	3	2470000	3630000	PEI within loop
3	3325000	3310000	ENSGALG00000008359	3	2470000	3630000	PEI within loop
3	3295000	3310000	ENSGALG00000053659	3	2470000	3630000	PEI within loop
3	3295000	3315000	ENSGALG00000053659	3	2470000	3630000	PEI within loop
3	3360000	3320000	ENSGALG00000030889	3	2470000	3630000	PEI within loop
3	3295000	3325000	ENSGALG00000053659	3	2470000	3630000	PEI within loop
3	3360000	3375000	ENSGALG00000030889	3	2470000	3630000	PEI within loop
3	3770000	3455000	ENSGALG00000032964	3	2470000	4210000	PEI within loop
3	3705000	3515000	ENSGALG00000044730	3	2470000	4210000	PEI within loop
3	3705000	3530000	ENSGALG00000044730	3	2470000	4210000	PEI within loop
3	3705000	3570000	ENSGALG00000044730	3	2470000	4210000	PEI within loop
3	3640000	3600000	ENSGALG00000008386	3	2470000	3650000	PEI within loop
3	3640000	3605000	ENSGALG00000008386	3	2470000	3650000	PEI within loop
3	3640000	3620000	ENSGALG00000008386	3	2470000	3650000	PEI within loop
3	3640000	3655000	ENSGALG00000008386	3	2470000	3650000	PEI across loop
3	3640000	3660000	ENSGALG00000008386	3	2470000	3650000	PEI across loop
3	3640000	3665000	ENSGALG00000008386	3	2470000	3650000	PEI across loop
3	3705000	3680000	ENSGALG00000044730	3	2470000	4210000	PEI within loop
3	3705000	3725000	ENSGALG00000044730	3	2470000	4210000	PEI within loop
3	3870000	3730000	ENSGALG00000008416	3	2470000	4210000	PEI within loop
3	3705000	3735000	ENSGALG00000044730	3	2470000	4210000	PEI within loop
3	3770000	3745000	ENSGALG00000032964	3	2470000	4210000	PEI within loop
3	3705000	3745000	ENSGALG00000044730	3	2470000	4210000	PEI within loop
3	3920000	3750000	ENSGALG00000008429	3	2470000	4210000	PEI within loop
3	3770000	3750000	ENSGALG00000032964	3	2470000	4210000	PEI within loop
3	3705000	3750000	ENSGALG00000044730	3	2470000	4210000	PEI within loop
3	3920000	3750000	ENSGALG00000049282	3	2470000	4210000	PEI within loop
3	3920000	3755000	ENSGALG00000008429	3	2470000	4210000	PEI within loop
3	3920000	3755000	ENSGALG00000049282	3	2470000	4210000	PEI within loop
3	3770000	3795000	ENSGALG00000032964	3	2470000	4210000	PEI within loop
3	3870000	3800000	ENSGALG00000008416	3	2470000	4210000	PEI within loop
3	3770000	3810000	ENSGALG00000032964	3	2470000	4210000	PEI within loop
3	3870000	3850000	ENSGALG00000008416	3	2470000	4210000	PEI within loop
3	3870000	3855000	ENSGALG00000008416	3	2470000	4210000	PEI within loop
3	3770000	3860000	ENSGALG00000032964	3	2470000	4210000	PEI within loop
3	3870000	3885000	ENSGALG00000008416	3	2470000	4210000	PEI within loop
3	3770000	3895000	ENSGALG00000032964	3	2470000	4210000	PEI within loop
3	3770000	3900000	ENSGALG00000032964	3	2470000	4210000	PEI within loop
3	3770000	3905000	ENSGALG00000032964	3	2470000	4210000	PEI within loop
3	4055000	3945000	ENSGALG00000008445	3	2470000	4210000	PEI within loop
3	4055000	3955000	ENSGALG00000008445	3	2470000	4210000	PEI within loop
3	4055000	3970000	ENSGALG00000008445	3	2470000	4210000	PEI within loop
3	4055000	3975000	ENSGALG00000008445	3	2470000	4210000	PEI within loop
3	4055000	3985000	ENSGALG00000008445	3	2470000	4210000	PEI within loop
3	4055000	3995000	ENSGALG00000008445	3	2470000	4210000	PEI within loop
3	4055000	4010000	ENSGALG00000008445	3	2470000	4210000	PEI within loop
3	4055000	4015000	ENSGALG00000008445	3	2470000	4210000	PEI within loop
3	4055000	4020000	ENSGALG00000008445	3	2470000	4210000	PEI within loop
3	4055000	4025000	ENSGALG00000008445	3	2470000	4210000	PEI within loop
3	4055000	4030000	ENSGALG00000008445	3	2470000	4210000	PEI within loop
3	4055000	4035000	ENSGALG00000008445	3	2470000	4210000	PEI within loop
3	4055000	4070000	ENSGALG00000008445	3	2470000	4210000	PEI within loop
3	4190000	4070000	ENSGALG00000008508	3	2470000	4210000	PEI within loop
3	4055000	4075000	ENSGALG00000008445	3	2470000	4210000	PEI within loop
3	3920000	4080000	ENSGALG00000008429	3	2470000	4210000	PEI within loop
3	4055000	4080000	ENSGALG00000008445	3	2470000	4210000	PEI within loop
3	3920000	4080000	ENSGALG00000049282	3	2470000	4210000	PEI within loop
3	4055000	4110000	ENSGALG00000008445	3	2470000	4210000	PEI within loop
3	4190000	4160000	ENSGALG00000008508	3	2470000	4210000	PEI within loop
3	4300000	4185000	ENSGALG00000035063	3	2470000	4345000	PEI within loop
3	4190000	4205000	ENSGALG00000008508	3	2470000	4210000	PEI within loop
3	4190000	4210000	ENSGALG00000008508	3	2470000	4210000	PEI across loop
3	4300000	4250000	ENSGALG00000035063	3	2470000	4345000	PEI within loop
3	4300000	4260000	ENSGALG00000035063	3	2470000	4345000	PEI within loop
3	4405000	4300000	ENSGALG00000008609	3	2475000	4425000	PEI within loop
3	4405000	4340000	ENSGALG00000008609	3	2475000	4425000	PEI within loop
3	4300000	4340000	ENSGALG00000035063	3	2470000	4345000	PEI within loop
3	4405000	4375000	ENSGALG00000008609	3	2475000	4425000	PEI within loop
3	4300000	4375000	ENSGALG00000035063	3	2470000	4345000	PEI across loop
3	4300000	4405000	ENSGALG00000035063	3	2470000	4345000	PEI across loop
3	4405000	4435000	ENSGALG00000008609	3	2475000	4425000	PEI across loop
3	4685000	4635000	ENSGALG00000008716	3	4635000	5625000	PEI within loop
3	4685000	4650000	ENSGALG00000008716	3	4635000	5625000	PEI within loop
3	4685000	4660000	ENSGALG00000008716	3	4635000	5625000	PEI within loop
3	4685000	4665000	ENSGALG00000008716	3	4635000	5625000	PEI within loop
3	4685000	4670000	ENSGALG00000008716	3	4635000	5625000	PEI within loop
3	5625000	4695000	ENSGALG00000008725	3	4720000	5640000	PEI across loop
3	4685000	4700000	ENSGALG00000008716	3	4635000	5625000	PEI within loop
3	4985000	4875000	ENSGALG00000048886	3	4720000	5640000	PEI within loop
3	4985000	4940000	ENSGALG00000048886	3	4720000	5640000	PEI within loop
3	4985000	5000000	ENSGALG00000048886	3	4720000	5640000	PEI within loop
3	4985000	5005000	ENSGALG00000048886	3	4720000	5640000	PEI within loop
3	4985000	5010000	ENSGALG00000048886	3	4720000	5640000	PEI within loop
3	4985000	5020000	ENSGALG00000048886	3	4720000	5640000	PEI within loop
3	4985000	5030000	ENSGALG00000048886	3	4720000	5640000	PEI within loop
3	5065000	5035000	ENSGALG00000037200	3	4720000	5640000	PEI within loop
3	5065000	5040000	ENSGALG00000037200	3	4720000	5640000	PEI within loop
3	5065000	5045000	ENSGALG00000037200	3	4720000	5640000	PEI within loop
3	5065000	5050000	ENSGALG00000037200	3	4720000	5640000	PEI within loop
3	5065000	5085000	ENSGALG00000037200	3	4720000	5640000	PEI within loop
3	5065000	5095000	ENSGALG00000037200	3	4720000	5640000	PEI within loop
3	5065000	5105000	ENSGALG00000037200	3	4720000	5640000	PEI within loop
3	5065000	5110000	ENSGALG00000037200	3	4720000	5640000	PEI within loop
3	5065000	5580000	ENSGALG00000037200	3	4720000	5640000	PEI within loop
3	5625000	5590000	ENSGALG00000008725	3	4720000	5640000	PEI within loop
3	5625000	5595000	ENSGALG00000008725	3	4720000	5640000	PEI within loop
3	5625000	5600000	ENSGALG00000008725	3	4720000	5640000	PEI within loop
3	5625000	5605000	ENSGALG00000008725	3	4720000	5640000	PEI within loop
3	5625000	5610000	ENSGALG00000008725	3	4720000	5640000	PEI within loop
3	5625000	5640000	ENSGALG00000008725	3	4720000	5640000	PEI across loop
3	8225000	7485000	ENSGALG00000009095	3	7890000	8530000	PEI across loop
3	8025000	7930000	ENSGALG00000009100	3	7635000	8225000	PEI within loop
3	8225000	8145000	ENSGALG00000009095	3	7890000	8530000	PEI within loop
3	8265000	8205000	ENSGALG00000026747	3	7890000	8530000	PEI within loop
3	8265000	8245000	ENSGALG00000026747	3	7890000	8530000	PEI within loop
3	8350000	8295000	ENSGALG00000009069	3	7890000	8530000	PEI within loop
3	8350000	8305000	ENSGALG00000009069	3	7890000	8530000	PEI within loop
3	8350000	8310000	ENSGALG00000009069	3	7890000	8530000	PEI within loop
3	8350000	8315000	ENSGALG00000009069	3	7890000	8530000	PEI within loop
3	8350000	8325000	ENSGALG00000009069	3	7890000	8530000	PEI within loop
3	8350000	8330000	ENSGALG00000009069	3	7890000	8530000	PEI within loop
3	8385000	8415000	ENSGALG00000009078	3	7890000	8530000	PEI within loop
3	8385000	8425000	ENSGALG00000009078	3	7890000	8530000	PEI within loop
3	8385000	8430000	ENSGALG00000009078	3	7890000	8530000	PEI within loop
3	9085000	8955000	ENSGALG00000009034	3	8795000	9095000	PEI within loop
3	9005000	8970000	ENSGALG00000038432	3	8795000	9095000	PEI within loop
3	9005000	8985000	ENSGALG00000038432	3	8795000	9095000	PEI within loop
3	9005000	8990000	ENSGALG00000038432	3	8795000	9095000	PEI within loop
3	9005000	9020000	ENSGALG00000038432	3	8795000	9095000	PEI within loop
3	9005000	9025000	ENSGALG00000038432	3	8795000	9095000	PEI within loop
3	9005000	9045000	ENSGALG00000038432	3	8795000	9095000	PEI within loop
3	9085000	9100000	ENSGALG00000009034	3	8795000	9095000	PEI across loop
3	9085000	9105000	ENSGALG00000009034	3	8795000	9095000	PEI across loop
3	9380000	9230000	ENSGALG00000008957	3	9270000	9385000	PEI across loop
3	9380000	9270000	ENSGALG00000008957	3	9270000	9385000	PEI within loop
3	9380000	9275000	ENSGALG00000008957	3	9270000	9385000	PEI within loop
3	9380000	9280000	ENSGALG00000008957	3	9270000	9385000	PEI within loop
3	9325000	9280000	ENSGALG00000008960	3	9270000	9385000	PEI within loop
3	9325000	9295000	ENSGALG00000008960	3	9270000	9385000	PEI within loop
3	9380000	9310000	ENSGALG00000008957	3	9270000	9385000	PEI within loop
3	9325000	9310000	ENSGALG00000008960	3	9270000	9385000	PEI within loop
3	11540000	11445000	ENSGALG00000027922	3	10845000	11575000	PEI within loop
3	11540000	11505000	ENSGALG00000027922	3	10845000	11575000	PEI within loop
3	11540000	11510000	ENSGALG00000027922	3	10845000	11575000	PEI within loop
3	11540000	11525000	ENSGALG00000027922	3	10845000	11575000	PEI within loop
3	11540000	11560000	ENSGALG00000027922	3	10845000	11575000	PEI within loop
3	11540000	11565000	ENSGALG00000027922	3	10845000	11575000	PEI within loop
3	11540000	11580000	ENSGALG00000027922	3	10845000	11575000	PEI across loop
3	13200000	13025000	ENSGALG00000009028	3	13015000	13240000	PEI within loop
3	13105000	13040000	ENSGALG00000055099	3	13015000	13240000	PEI within loop
3	13200000	13070000	ENSGALG00000009028	3	13015000	13240000	PEI within loop
3	13200000	13075000	ENSGALG00000009028	3	13015000	13240000	PEI within loop
3	13200000	13105000	ENSGALG00000009028	3	13015000	13240000	PEI within loop
3	13200000	13130000	ENSGALG00000009028	3	13015000	13240000	PEI within loop
3	13105000	13185000	ENSGALG00000055099	3	13015000	13240000	PEI within loop
3	13105000	13200000	ENSGALG00000055099	3	13015000	13240000	PEI within loop
3	13105000	13220000	ENSGALG00000055099	3	13015000	13240000	PEI within loop
3	13200000	13225000	ENSGALG00000009028	3	13015000	13240000	PEI within loop
3	13105000	13235000	ENSGALG00000055099	3	13015000	13240000	PEI within loop
3	13105000	13250000	ENSGALG00000055099	3	13015000	13240000	PEI across loop
3	13200000	13265000	ENSGALG00000009028	3	13015000	13240000	PEI across loop
3	14670000	14385000	ENSGALG00000008875	3	14415000	14685000	PEI across loop
3	14670000	14400000	ENSGALG00000008875	3	14415000	14685000	PEI across loop
3	14670000	14410000	ENSGALG00000008875	3	14415000	14685000	PEI across loop
3	14670000	14525000	ENSGALG00000008875	3	14415000	14685000	PEI within loop
3	14670000	14580000	ENSGALG00000008875	3	14415000	14685000	PEI within loop
3	15225000	15350000	ENSGALG00000029301	3	14755000	15385000	PEI within loop
3	15915000	15670000	ENSGALG00000008660	3	15730000	15925000	PEI across loop
3	15915000	15705000	ENSGALG00000008660	3	15730000	15925000	PEI across loop
3	15915000	15715000	ENSGALG00000008660	3	15730000	15925000	PEI across loop
3	15915000	15735000	ENSGALG00000008660	3	15730000	15925000	PEI within loop
3	15915000	15745000	ENSGALG00000008660	3	15730000	15925000	PEI within loop
3	15790000	15765000	ENSGALG00000039587	3	15730000	15925000	PEI within loop
3	15790000	15775000	ENSGALG00000039587	3	15730000	15925000	PEI within loop
3	15790000	15850000	ENSGALG00000039587	3	15730000	15925000	PEI within loop
3	15790000	15875000	ENSGALG00000039587	3	15730000	15925000	PEI within loop
3	15790000	15880000	ENSGALG00000039587	3	15730000	15925000	PEI within loop
3	16845000	16515000	ENSGALG00000039720	3	16780000	16855000	PEI across loop
3	16895000	16700000	ENSGALG00000009130	3	16870000	16945000	PEI across loop
3	16845000	16730000	ENSGALG00000039720	3	16780000	16855000	PEI across loop
3	16860000	16755000	ENSGALG00000009119	3	16780000	16865000	PEI across loop
3	16860000	16770000	ENSGALG00000009119	3	16780000	16865000	PEI across loop
3	16860000	16775000	ENSGALG00000009119	3	16780000	16865000	PEI across loop
3	16845000	16775000	ENSGALG00000039720	3	16780000	16855000	PEI across loop
3	16860000	16780000	ENSGALG00000009119	3	16780000	16865000	PEI within loop
3	16845000	16780000	ENSGALG00000039720	3	16780000	16855000	PEI within loop
3	16845000	16785000	ENSGALG00000039720	3	16780000	16855000	PEI within loop
3	16860000	16790000	ENSGALG00000009119	3	16780000	16865000	PEI within loop
3	16845000	16790000	ENSGALG00000039720	3	16780000	16855000	PEI within loop
3	16845000	16800000	ENSGALG00000039720	3	16780000	16855000	PEI within loop
3	16845000	16820000	ENSGALG00000039720	3	16780000	16855000	PEI within loop
3	16860000	16845000	ENSGALG00000009119	3	16780000	16865000	PEI within loop
3	16845000	16860000	ENSGALG00000039720	3	16780000	16855000	PEI across loop
3	16895000	16915000	ENSGALG00000009130	3	16870000	16945000	PEI within loop
3	16860000	16920000	ENSGALG00000009119	3	16780000	16865000	PEI across loop
3	16895000	16920000	ENSGALG00000009130	3	16870000	16945000	PEI within loop
3	16860000	16930000	ENSGALG00000009119	3	16780000	16865000	PEI across loop
3	16895000	16930000	ENSGALG00000009130	3	16870000	16945000	PEI within loop
3	16895000	16935000	ENSGALG00000009130	3	16870000	16945000	PEI within loop
3	16860000	16940000	ENSGALG00000009119	3	16780000	16865000	PEI across loop
3	16860000	16975000	ENSGALG00000009119	3	16780000	16865000	PEI across loop
3	16895000	16975000	ENSGALG00000009130	3	16870000	16945000	PEI across loop
3	17350000	17270000	ENSGALG00000009291	3	17335000	17500000	PEI across loop
3	17435000	17320000	ENSGALG00000009303	3	17335000	17500000	PEI across loop
3	17435000	17340000	ENSGALG00000009303	3	17335000	17500000	PEI within loop
3	17360000	17345000	ENSGALG00000026009	3	17335000	17500000	PEI within loop
3	17435000	17350000	ENSGALG00000009303	3	17335000	17500000	PEI within loop
3	17350000	17365000	ENSGALG00000009291	3	17335000	17500000	PEI within loop
3	17350000	17390000	ENSGALG00000009291	3	17335000	17500000	PEI within loop
3	17435000	17395000	ENSGALG00000009303	3	17335000	17500000	PEI within loop
3	17350000	17420000	ENSGALG00000009291	3	17335000	17500000	PEI within loop
3	17435000	17420000	ENSGALG00000009303	3	17335000	17500000	PEI within loop
3	17350000	17430000	ENSGALG00000009291	3	17335000	17500000	PEI within loop
3	17350000	17435000	ENSGALG00000009291	3	17335000	17500000	PEI within loop
3	17350000	17440000	ENSGALG00000009291	3	17335000	17500000	PEI within loop
3	17360000	17440000	ENSGALG00000026009	3	17335000	17500000	PEI within loop
3	17360000	17450000	ENSGALG00000026009	3	17335000	17500000	PEI within loop
3	17350000	17455000	ENSGALG00000009291	3	17335000	17500000	PEI within loop
3	17350000	17510000	ENSGALG00000009291	3	17335000	17500000	PEI across loop
3	21040000	20855000	ENSGALG00000009687	3	20860000	21115000	PEI across loop
3	21040000	20920000	ENSGALG00000009687	3	20860000	21115000	PEI within loop
3	21040000	20950000	ENSGALG00000009687	3	20860000	21115000	PEI within loop
3	21040000	20955000	ENSGALG00000009687	3	20860000	21115000	PEI within loop
3	21040000	21020000	ENSGALG00000009687	3	20860000	21115000	PEI within loop
3	22290000	22305000	ENSGALG00000009858	3	22270000	22350000	PEI within loop
3	22290000	22305000	ENSGALG00000052015	3	22270000	22350000	PEI within loop
3	25585000	25490000	ENSGALG00000009973	3	25490000	25590000	PEI within loop
3	25520000	25505000	ENSGALG00000030691	3	25490000	25590000	PEI within loop
3	25585000	25515000	ENSGALG00000009973	3	25490000	25590000	PEI within loop
3	25520000	25535000	ENSGALG00000030691	3	25490000	25590000	PEI within loop
3	25520000	25545000	ENSGALG00000030691	3	25490000	25590000	PEI within loop
3	25520000	25580000	ENSGALG00000030691	3	25490000	25590000	PEI within loop
3	25585000	25610000	ENSGALG00000009973	3	25490000	25590000	PEI across loop
3	26870000	26520000	ENSGALG00000010014	3	26820000	26895000	PEI across loop
3	26870000	26520000	ENSGALG00000020057	3	26820000	26895000	PEI across loop
3	26870000	26795000	ENSGALG00000010014	3	26820000	26895000	PEI across loop
3	26870000	26795000	ENSGALG00000020057	3	26820000	26895000	PEI across loop
3	26870000	26815000	ENSGALG00000010014	3	26820000	26895000	PEI across loop
3	26870000	26815000	ENSGALG00000020057	3	26820000	26895000	PEI across loop
3	26870000	26850000	ENSGALG00000010014	3	26820000	26895000	PEI within loop
3	26870000	26850000	ENSGALG00000020057	3	26820000	26895000	PEI within loop
3	26835000	26860000	ENSGALG00000010010	3	26820000	26895000	PEI within loop
3	26835000	26875000	ENSGALG00000010010	3	26820000	26895000	PEI within loop
3	27260000	27150000	ENSGALG00000010023	3	27090000	27305000	PEI within loop
3	27260000	27235000	ENSGALG00000010023	3	27090000	27305000	PEI within loop
3	27260000	27245000	ENSGALG00000010023	3	27090000	27305000	PEI within loop
3	27765000	27490000	ENSGALG00000048200	3	27500000	27790000	PEI across loop
3	27765000	27495000	ENSGALG00000048200	3	27500000	27790000	PEI across loop
3	27765000	27500000	ENSGALG00000048200	3	27500000	27790000	PEI within loop
3	27690000	27530000	ENSGALG00000010039	3	27500000	27745000	PEI within loop
3	27690000	27530000	ENSGALG00000010043	3	27500000	27745000	PEI within loop
3	27765000	27540000	ENSGALG00000048200	3	27500000	27790000	PEI within loop
3	27690000	27550000	ENSGALG00000010039	3	27500000	27745000	PEI within loop
3	27690000	27550000	ENSGALG00000010043	3	27500000	27745000	PEI within loop
3	27690000	27615000	ENSGALG00000010039	3	27500000	27745000	PEI within loop
3	27690000	27615000	ENSGALG00000010043	3	27500000	27745000	PEI within loop
3	27690000	27620000	ENSGALG00000010039	3	27500000	27745000	PEI within loop
3	27690000	27620000	ENSGALG00000010043	3	27500000	27745000	PEI within loop
3	27690000	27635000	ENSGALG00000010039	3	27500000	27745000	PEI within loop
3	27690000	27635000	ENSGALG00000010043	3	27500000	27745000	PEI within loop
3	27765000	27710000	ENSGALG00000048200	3	27500000	27790000	PEI within loop
3	27690000	27740000	ENSGALG00000010039	3	27500000	27745000	PEI within loop
3	27690000	27740000	ENSGALG00000010043	3	27500000	27745000	PEI within loop
3	27765000	27750000	ENSGALG00000048200	3	27500000	27790000	PEI within loop
3	29310000	29220000	ENSGALG00000034077	3	29215000	29360000	PEI within loop
3	29310000	29245000	ENSGALG00000034077	3	29215000	29360000	PEI within loop
3	29310000	29255000	ENSGALG00000034077	3	29215000	29360000	PEI within loop
3	29310000	29260000	ENSGALG00000034077	3	29215000	29360000	PEI within loop
3	29310000	29265000	ENSGALG00000034077	3	29215000	29360000	PEI within loop
3	29310000	29290000	ENSGALG00000034077	3	29215000	29360000	PEI within loop
3	29310000	29295000	ENSGALG00000034077	3	29215000	29360000	PEI within loop
3	29310000	29350000	ENSGALG00000034077	3	29215000	29360000	PEI within loop
3	29310000	29365000	ENSGALG00000034077	3	29215000	29360000	PEI across loop
3	29495000	29480000	ENSGALG00000010078	3	29415000	29600000	PEI within loop
3	29495000	29535000	ENSGALG00000010078	3	29415000	29600000	PEI within loop
3	29495000	29565000	ENSGALG00000010078	3	29415000	29600000	PEI within loop
3	30795000	30500000	ENSGALG00000010290	3	30545000	30815000	PEI across loop
3	30795000	30535000	ENSGALG00000010290	3	30545000	30815000	PEI across loop
3	30795000	30540000	ENSGALG00000010290	3	30545000	30815000	PEI across loop
3	30795000	30545000	ENSGALG00000010290	3	30545000	30815000	PEI within loop
3	30795000	30550000	ENSGALG00000010290	3	30545000	30815000	PEI within loop
3	30795000	30560000	ENSGALG00000010290	3	30545000	30815000	PEI within loop
3	30795000	30565000	ENSGALG00000010290	3	30545000	30815000	PEI within loop
3	30795000	30580000	ENSGALG00000010290	3	30545000	30815000	PEI within loop
3	30795000	30600000	ENSGALG00000010290	3	30545000	30815000	PEI within loop
3	30795000	30605000	ENSGALG00000010290	3	30545000	30815000	PEI within loop
3	30795000	30610000	ENSGALG00000010290	3	30545000	30815000	PEI within loop
3	30795000	30615000	ENSGALG00000010290	3	30545000	30815000	PEI within loop
3	30795000	30620000	ENSGALG00000010290	3	30545000	30815000	PEI within loop
3	30795000	30630000	ENSGALG00000010290	3	30545000	30815000	PEI within loop
3	30795000	30635000	ENSGALG00000010290	3	30545000	30815000	PEI within loop
3	30795000	30640000	ENSGALG00000010290	3	30545000	30815000	PEI within loop
3	30795000	30645000	ENSGALG00000010290	3	30545000	30815000	PEI within loop
3	30795000	30650000	ENSGALG00000010290	3	30545000	30815000	PEI within loop
3	30795000	30655000	ENSGALG00000010290	3	30545000	30815000	PEI within loop
3	30795000	30660000	ENSGALG00000010290	3	30545000	30815000	PEI within loop
3	30795000	30665000	ENSGALG00000010290	3	30545000	30815000	PEI within loop
3	30795000	30670000	ENSGALG00000010290	3	30545000	30815000	PEI within loop
3	30795000	30675000	ENSGALG00000010290	3	30545000	30815000	PEI within loop
3	30795000	30680000	ENSGALG00000010290	3	30545000	30815000	PEI within loop
3	30795000	30685000	ENSGALG00000010290	3	30545000	30815000	PEI within loop
3	30795000	30710000	ENSGALG00000010290	3	30545000	30815000	PEI within loop
3	30795000	30745000	ENSGALG00000010290	3	30545000	30815000	PEI within loop
3	30795000	30755000	ENSGALG00000010290	3	30545000	30815000	PEI within loop
3	30795000	30760000	ENSGALG00000010290	3	30545000	30815000	PEI within loop
3	30795000	30765000	ENSGALG00000010290	3	30545000	30815000	PEI within loop
3	30795000	30775000	ENSGALG00000010290	3	30545000	30815000	PEI within loop
3	30795000	30930000	ENSGALG00000010290	3	30545000	30815000	PEI across loop
3	31915000	31855000	ENSGALG00000010551	3	31890000	31955000	PEI across loop
3	31915000	32100000	ENSGALG00000010551	3	31890000	31955000	PEI across loop
3	32330000	32150000	ENSGALG00000047357	3	32170000	32340000	PEI across loop
3	32300000	32165000	ENSGALG00000010583	3	32170000	32340000	PEI across loop
3	32330000	32170000	ENSGALG00000047357	3	32170000	32340000	PEI within loop
3	32330000	32180000	ENSGALG00000047357	3	32170000	32340000	PEI within loop
3	32330000	32185000	ENSGALG00000047357	3	32170000	32340000	PEI within loop
3	32185000	32230000	ENSGALG00000010580	3	32170000	32340000	PEI within loop
3	32330000	32245000	ENSGALG00000047357	3	32170000	32340000	PEI within loop
3	32330000	32255000	ENSGALG00000047357	3	32170000	32340000	PEI within loop
3	32300000	32260000	ENSGALG00000010583	3	32170000	32340000	PEI within loop
3	32185000	32270000	ENSGALG00000010580	3	32170000	32340000	PEI within loop
3	32185000	32305000	ENSGALG00000010580	3	32170000	32340000	PEI within loop
3	32185000	32325000	ENSGALG00000010580	3	32170000	32340000	PEI within loop
3	32185000	32330000	ENSGALG00000010580	3	32170000	32340000	PEI within loop
3	33960000	33850000	ENSGALG00000010641	3	33830000	34750000	PEI within loop
3	33870000	33855000	ENSGALG00000010630	3	33830000	34750000	PEI within loop
3	33960000	33855000	ENSGALG00000010641	3	33830000	34750000	PEI within loop
3	33870000	33885000	ENSGALG00000010630	3	33830000	34750000	PEI within loop
3	33930000	33910000	ENSGALG00000010635	3	33830000	34750000	PEI within loop
3	34030000	33920000	ENSGALG00000010651	3	33830000	34750000	PEI within loop
3	33960000	33930000	ENSGALG00000010641	3	33830000	34750000	PEI within loop
3	33930000	33950000	ENSGALG00000010635	3	33830000	34750000	PEI within loop
3	33930000	33960000	ENSGALG00000010635	3	33830000	34750000	PEI within loop
3	34030000	33980000	ENSGALG00000010651	3	33830000	34750000	PEI within loop
3	34005000	33990000	ENSGALG00000010649	3	33830000	34750000	PEI within loop
3	34030000	34010000	ENSGALG00000010651	3	33830000	34750000	PEI within loop
3	34030000	34015000	ENSGALG00000010651	3	33830000	34750000	PEI within loop
3	34045000	34150000	ENSGALG00000010653	3	33830000	34750000	PEI within loop
3	34715000	34165000	ENSGALG00000010664	3	33830000	34750000	PEI within loop
3	34715000	34260000	ENSGALG00000010664	3	33830000	34750000	PEI within loop
3	34715000	34345000	ENSGALG00000010664	3	33830000	34750000	PEI within loop
3	34715000	34490000	ENSGALG00000010664	3	33830000	34750000	PEI within loop
3	34030000	34740000	ENSGALG00000010651	3	33830000	34750000	PEI within loop
3	35325000	35770000	ENSGALG00000010713	3	35300000	35380000	PEI across loop
3	35325000	35770000	ENSGALG00000010733	3	35300000	35380000	PEI across loop
3	36250000	36350000	ENSGALG00000055021	3	36235000	36415000	PEI within loop
3	36250000	36355000	ENSGALG00000055021	3	36235000	36415000	PEI within loop
3	36250000	36365000	ENSGALG00000055021	3	36235000	36415000	PEI within loop
3	38280000	38165000	ENSGALG00000029915	3	38160000	38655000	PEI within loop
3	38280000	38165000	ENSGALG00000048698	3	38160000	38655000	PEI within loop
3	38170000	38185000	ENSGALG00000013950	3	38160000	38655000	PEI within loop
3	38285000	38195000	ENSGALG00000035299	3	38160000	38655000	PEI within loop
3	38170000	38265000	ENSGALG00000013950	3	38160000	38655000	PEI within loop
3	38285000	38405000	ENSGALG00000035299	3	38160000	38655000	PEI within loop
3	38280000	38485000	ENSGALG00000029915	3	38160000	38655000	PEI within loop
3	38280000	38485000	ENSGALG00000048698	3	38160000	38655000	PEI within loop
3	38280000	38505000	ENSGALG00000029915	3	38160000	38655000	PEI within loop
3	38285000	38505000	ENSGALG00000035299	3	38160000	38655000	PEI within loop
3	38280000	38505000	ENSGALG00000048698	3	38160000	38655000	PEI within loop
3	38280000	38515000	ENSGALG00000029915	3	38160000	38655000	PEI within loop
3	38280000	38515000	ENSGALG00000048698	3	38160000	38655000	PEI within loop
3	38615000	38525000	ENSGALG00000011003	3	38160000	38655000	PEI within loop
3	38615000	38545000	ENSGALG00000011003	3	38160000	38655000	PEI within loop
3	38560000	38545000	ENSGALG00000030590	3	38160000	38655000	PEI within loop
3	38615000	38565000	ENSGALG00000011003	3	38160000	38655000	PEI within loop
3	38560000	38575000	ENSGALG00000030590	3	38160000	38655000	PEI within loop
3	38525000	38615000	ENSGALG00000011000	3	38160000	38655000	PEI within loop
3	38615000	38635000	ENSGALG00000011003	3	38160000	38655000	PEI within loop
3	38525000	38640000	ENSGALG00000011000	3	38160000	38655000	PEI within loop
3	40915000	40840000	ENSGALG00000011180	3	40825000	41190000	PEI within loop
3	40915000	40840000	ENSGALG00000011182	3	40825000	41190000	PEI within loop
3	40915000	40880000	ENSGALG00000011180	3	40825000	41190000	PEI within loop
3	40915000	40880000	ENSGALG00000011182	3	40825000	41190000	PEI within loop
3	40915000	40930000	ENSGALG00000011180	3	40825000	41190000	PEI within loop
3	40915000	40930000	ENSGALG00000011182	3	40825000	41190000	PEI within loop
3	40915000	40965000	ENSGALG00000011180	3	40825000	41190000	PEI within loop
3	40915000	40965000	ENSGALG00000011182	3	40825000	41190000	PEI within loop
3	40915000	41005000	ENSGALG00000011180	3	40825000	41190000	PEI within loop
3	40915000	41005000	ENSGALG00000011182	3	40825000	41190000	PEI within loop
3	41825000	41605000	ENSGALG00000011205	3	41610000	41835000	PEI across loop
3	41825000	41625000	ENSGALG00000011205	3	41610000	41835000	PEI within loop
3	41825000	41840000	ENSGALG00000011205	3	41610000	41835000	PEI across loop
3	41825000	41845000	ENSGALG00000011205	3	41610000	41835000	PEI across loop
3	41825000	41965000	ENSGALG00000011205	3	41610000	41835000	PEI across loop
3	41825000	41970000	ENSGALG00000011205	3	41610000	41835000	PEI across loop
3	45925000	45800000	ENSGALG00000011663	3	45755000	45960000	PEI within loop
3	45925000	45805000	ENSGALG00000011663	3	45755000	45960000	PEI within loop
3	47335000	47660000	ENSGALG00000028420	3	47315000	47675000	PEI within loop
3	48165000	48040000	ENSGALG00000012356	3	48050000	48195000	PEI across loop
3	48210000	48055000	ENSGALG00000038782	3	48035000	48225000	PEI within loop
3	48165000	48100000	ENSGALG00000012356	3	48050000	48195000	PEI within loop
3	48925000	48790000	ENSGALG00000036240	3	48750000	48945000	PEI within loop
3	50760000	50730000	ENSGALG00000013659	3	50710000	50805000	PEI within loop
3	50760000	50800000	ENSGALG00000013659	3	50710000	50805000	PEI within loop
3	51755000	51650000	ENSGALG00000054057	3	51640000	51925000	PEI within loop
3	51655000	51685000	ENSGALG00000013695	3	51640000	51925000	PEI within loop
3	51655000	51765000	ENSGALG00000013695	3	51640000	51925000	PEI within loop
3	51655000	51820000	ENSGALG00000013695	3	51640000	51925000	PEI within loop
3	51870000	51820000	ENSGALG00000013727	3	51640000	51925000	PEI within loop
3	51870000	51855000	ENSGALG00000013727	3	51640000	51925000	PEI within loop
3	51870000	51885000	ENSGALG00000013727	3	51640000	51925000	PEI within loop
3	51870000	51895000	ENSGALG00000013727	3	51640000	51925000	PEI within loop
3	51870000	51900000	ENSGALG00000013727	3	51640000	51925000	PEI within loop
3	51870000	51910000	ENSGALG00000013727	3	51640000	51925000	PEI within loop
3	51655000	51925000	ENSGALG00000013695	3	51640000	51925000	PEI across loop
3	52795000	52540000	ENSGALG00000013795	3	52420000	52885000	PEI within loop
3	52555000	52665000	ENSGALG00000013777	3	52420000	52885000	PEI within loop
3	52555000	52665000	ENSGALG00000019976	3	52420000	52885000	PEI within loop
3	52525000	52760000	ENSGALG00000013768	3	52420000	52885000	PEI within loop
3	52525000	52760000	ENSGALG00000013773	3	52420000	52885000	PEI within loop
3	52795000	52820000	ENSGALG00000013795	3	52420000	52885000	PEI within loop
3	52555000	52885000	ENSGALG00000013777	3	52420000	52885000	PEI across loop
3	52555000	52885000	ENSGALG00000019976	3	52420000	52885000	PEI across loop
3	54055000	53535000	ENSGALG00000013818	3	53765000	54060000	PEI across loop
3	54055000	53565000	ENSGALG00000013818	3	53765000	54060000	PEI across loop
3	54055000	53765000	ENSGALG00000013818	3	53765000	54060000	PEI within loop
3	54055000	53785000	ENSGALG00000013818	3	53765000	54060000	PEI within loop
3	54055000	53790000	ENSGALG00000013818	3	53765000	54060000	PEI within loop
3	54055000	53800000	ENSGALG00000013818	3	53765000	54060000	PEI within loop
3	54055000	53815000	ENSGALG00000013818	3	53765000	54060000	PEI within loop
3	54055000	53850000	ENSGALG00000013818	3	53765000	54060000	PEI within loop
3	54055000	53895000	ENSGALG00000013818	3	53765000	54060000	PEI within loop
3	54055000	53905000	ENSGALG00000013818	3	53765000	54060000	PEI within loop
3	54055000	53920000	ENSGALG00000013818	3	53765000	54060000	PEI within loop
3	54055000	53940000	ENSGALG00000013818	3	53765000	54060000	PEI within loop
3	55510000	55355000	ENSGALG00000013941	3	55345000	55655000	PEI within loop
3	55510000	55555000	ENSGALG00000013941	3	55345000	55655000	PEI within loop
3	56300000	55920000	ENSGALG00000013980	3	55925000	56330000	PEI across loop
3	56300000	55935000	ENSGALG00000013980	3	55925000	56330000	PEI within loop
3	56300000	56315000	ENSGALG00000013980	3	55925000	56330000	PEI within loop
3	56300000	56325000	ENSGALG00000013980	3	55925000	56330000	PEI within loop
3	56300000	56335000	ENSGALG00000013980	3	55925000	56330000	PEI across loop
3	56300000	56340000	ENSGALG00000013980	3	55925000	56330000	PEI across loop
3	56300000	56460000	ENSGALG00000013980	3	55925000	56330000	PEI across loop
3	57520000	57345000	ENSGALG00000038188	3	57435000	57530000	PEI across loop
3	57520000	57415000	ENSGALG00000038188	3	57435000	57530000	PEI across loop
3	57520000	57425000	ENSGALG00000038188	3	57435000	57530000	PEI across loop
3	59050000	58685000	ENSGALG00000014821	3	58660000	59120000	PEI within loop
3	59050000	58975000	ENSGALG00000014821	3	58660000	59120000	PEI within loop
3	59050000	59030000	ENSGALG00000014821	3	58660000	59120000	PEI within loop
3	59050000	59065000	ENSGALG00000014821	3	58660000	59120000	PEI within loop
3	59050000	59075000	ENSGALG00000014821	3	58660000	59120000	PEI within loop
3	59050000	59090000	ENSGALG00000014821	3	58660000	59120000	PEI within loop
3	59050000	59100000	ENSGALG00000014821	3	58660000	59120000	PEI within loop
3	59050000	59105000	ENSGALG00000014821	3	58660000	59120000	PEI within loop
3	59945000	59980000	ENSGALG00000034716	3	59930000	60125000	PEI within loop
3	60100000	60010000	ENSGALG00000014841	3	59955000	60125000	PEI within loop
3	59945000	60040000	ENSGALG00000034716	3	59930000	60125000	PEI within loop
3	59945000	60090000	ENSGALG00000034716	3	59930000	60125000	PEI within loop
3	59945000	60110000	ENSGALG00000034716	3	59930000	60125000	PEI within loop
3	59945000	60115000	ENSGALG00000034716	3	59930000	60125000	PEI within loop
3	59945000	60125000	ENSGALG00000034716	3	59930000	60125000	PEI across loop
3	59945000	60130000	ENSGALG00000034716	3	59930000	60125000	PEI across loop
3	60270000	60175000	ENSGALG00000013651	3	60195000	60290000	PEI across loop
3	60270000	60200000	ENSGALG00000013651	3	60195000	60290000	PEI within loop
3	60270000	60220000	ENSGALG00000013651	3	60195000	60290000	PEI within loop
3	61835000	61425000	ENSGALG00000014873	3	61475000	61840000	PEI across loop
3	61835000	61435000	ENSGALG00000014873	3	61475000	61840000	PEI across loop
3	61835000	61455000	ENSGALG00000014873	3	61475000	61840000	PEI across loop
3	61835000	61465000	ENSGALG00000014873	3	61475000	61840000	PEI across loop
3	61835000	61470000	ENSGALG00000014873	3	61475000	61840000	PEI across loop
3	61835000	61475000	ENSGALG00000014873	3	61475000	61840000	PEI within loop
3	61835000	61480000	ENSGALG00000014873	3	61475000	61840000	PEI within loop
3	61835000	61485000	ENSGALG00000014873	3	61475000	61840000	PEI within loop
3	61835000	61495000	ENSGALG00000014873	3	61475000	61840000	PEI within loop
3	61835000	61570000	ENSGALG00000014873	3	61475000	61840000	PEI within loop
3	61835000	61590000	ENSGALG00000014873	3	61475000	61840000	PEI within loop
3	61835000	61615000	ENSGALG00000014873	3	61475000	61840000	PEI within loop
3	61835000	61625000	ENSGALG00000014873	3	61475000	61840000	PEI within loop
3	61835000	61630000	ENSGALG00000014873	3	61475000	61840000	PEI within loop
3	61835000	61635000	ENSGALG00000014873	3	61475000	61840000	PEI within loop
3	61835000	61645000	ENSGALG00000014873	3	61475000	61840000	PEI within loop
3	61835000	61675000	ENSGALG00000014873	3	61475000	61840000	PEI within loop
3	61835000	61680000	ENSGALG00000014873	3	61475000	61840000	PEI within loop
3	61835000	61700000	ENSGALG00000014873	3	61475000	61840000	PEI within loop
3	61835000	61730000	ENSGALG00000014873	3	61475000	61840000	PEI within loop
3	61835000	61740000	ENSGALG00000014873	3	61475000	61840000	PEI within loop
3	61835000	61745000	ENSGALG00000014873	3	61475000	61840000	PEI within loop
3	61835000	61770000	ENSGALG00000014873	3	61475000	61840000	PEI within loop
3	61835000	61790000	ENSGALG00000014873	3	61475000	61840000	PEI within loop
3	61835000	61805000	ENSGALG00000014873	3	61475000	61840000	PEI within loop
3	62990000	62870000	ENSGALG00000027583	3	62945000	63640000	PEI across loop
3	62905000	62925000	ENSGALG00000014892	3	62885000	62960000	PEI within loop
3	62905000	62930000	ENSGALG00000014892	3	62885000	62960000	PEI within loop
3	62905000	62945000	ENSGALG00000014892	3	62885000	62960000	PEI within loop
3	63740000	63065000	ENSGALG00000014918	3	63115000	63825000	PEI across loop
3	63080000	63095000	ENSGALG00000014917	3	63020000	63625000	PEI within loop
3	63740000	63120000	ENSGALG00000014918	3	63115000	63825000	PEI within loop
3	63755000	63120000	ENSGALG00000014925	3	63115000	63825000	PEI within loop
3	63740000	63125000	ENSGALG00000014918	3	63115000	63825000	PEI within loop
3	63270000	63145000	ENSGALG00000014902	3	63020000	63625000	PEI within loop
3	63295000	63190000	ENSGALG00000014899	3	63020000	63625000	PEI within loop
3	63170000	63215000	ENSGALG00000014913	3	63020000	63625000	PEI within loop
3	63185000	63220000	ENSGALG00000014907	3	63020000	63625000	PEI within loop
3	63170000	63220000	ENSGALG00000014913	3	63020000	63625000	PEI within loop
3	63185000	63225000	ENSGALG00000014907	3	63020000	63625000	PEI within loop
3	63185000	63235000	ENSGALG00000014907	3	63020000	63625000	PEI within loop
3	63185000	63240000	ENSGALG00000014907	3	63020000	63625000	PEI within loop
3	63755000	63285000	ENSGALG00000014925	3	63115000	63825000	PEI within loop
3	62990000	63510000	ENSGALG00000027583	3	62945000	63640000	PEI within loop
3	63080000	63655000	ENSGALG00000014917	3	63020000	63625000	PEI across loop
3	63080000	63660000	ENSGALG00000014917	3	63020000	63625000	PEI across loop
3	63185000	63665000	ENSGALG00000014907	3	63020000	63625000	PEI across loop
3	63080000	63665000	ENSGALG00000014917	3	63020000	63625000	PEI across loop
3	63080000	63675000	ENSGALG00000014917	3	63020000	63625000	PEI across loop
3	63080000	63680000	ENSGALG00000014917	3	63020000	63625000	PEI across loop
3	63080000	63685000	ENSGALG00000014917	3	63020000	63625000	PEI across loop
3	63080000	63690000	ENSGALG00000014917	3	63020000	63625000	PEI across loop
3	63080000	63695000	ENSGALG00000014917	3	63020000	63625000	PEI across loop
3	63080000	63700000	ENSGALG00000014917	3	63020000	63625000	PEI across loop
3	63080000	63705000	ENSGALG00000014917	3	63020000	63625000	PEI across loop
3	63185000	63710000	ENSGALG00000014907	3	63020000	63625000	PEI across loop
3	63080000	63710000	ENSGALG00000014917	3	63020000	63625000	PEI across loop
3	63080000	63740000	ENSGALG00000014917	3	63020000	63625000	PEI across loop
3	63755000	63740000	ENSGALG00000014925	3	63115000	63825000	PEI within loop
3	63740000	63755000	ENSGALG00000014918	3	63115000	63825000	PEI within loop
3	65390000	64885000	ENSGALG00000052819	3	64890000	65640000	PEI across loop
3	65390000	64890000	ENSGALG00000052819	3	64890000	65640000	PEI within loop
3	65390000	64895000	ENSGALG00000052819	3	64890000	65640000	PEI within loop
3	65390000	64900000	ENSGALG00000052819	3	64890000	65640000	PEI within loop
3	65390000	64910000	ENSGALG00000052819	3	64890000	65640000	PEI within loop
3	64900000	64915000	ENSGALG00000037726	3	64890000	65640000	PEI within loop
3	64900000	64915000	ENSGALG00000051082	3	64890000	65640000	PEI within loop
3	65390000	64915000	ENSGALG00000052819	3	64890000	65640000	PEI within loop
3	65390000	64925000	ENSGALG00000052819	3	64890000	65640000	PEI within loop
3	64900000	65035000	ENSGALG00000037726	3	64890000	65640000	PEI within loop
3	64900000	65035000	ENSGALG00000051082	3	64890000	65640000	PEI within loop
3	64900000	65045000	ENSGALG00000037726	3	64890000	65640000	PEI within loop
3	64900000	65045000	ENSGALG00000051082	3	64890000	65640000	PEI within loop
3	64900000	65050000	ENSGALG00000037726	3	64890000	65640000	PEI within loop
3	64900000	65050000	ENSGALG00000051082	3	64890000	65640000	PEI within loop
3	64900000	65055000	ENSGALG00000037726	3	64890000	65640000	PEI within loop
3	64900000	65055000	ENSGALG00000051082	3	64890000	65640000	PEI within loop
3	64900000	65065000	ENSGALG00000037726	3	64890000	65640000	PEI within loop
3	64900000	65065000	ENSGALG00000051082	3	64890000	65640000	PEI within loop
3	64900000	65085000	ENSGALG00000037726	3	64890000	65640000	PEI within loop
3	64900000	65085000	ENSGALG00000051082	3	64890000	65640000	PEI within loop
3	64900000	65110000	ENSGALG00000037726	3	64890000	65640000	PEI within loop
3	64900000	65110000	ENSGALG00000051082	3	64890000	65640000	PEI within loop
3	64900000	65140000	ENSGALG00000037726	3	64890000	65640000	PEI within loop
3	64900000	65140000	ENSGALG00000051082	3	64890000	65640000	PEI within loop
3	64900000	65150000	ENSGALG00000037726	3	64890000	65640000	PEI within loop
3	64900000	65150000	ENSGALG00000051082	3	64890000	65640000	PEI within loop
3	64900000	65180000	ENSGALG00000037726	3	64890000	65640000	PEI within loop
3	64900000	65180000	ENSGALG00000051082	3	64890000	65640000	PEI within loop
3	64900000	65285000	ENSGALG00000037726	3	64890000	65640000	PEI within loop
3	64900000	65285000	ENSGALG00000051082	3	64890000	65640000	PEI within loop
3	64900000	65380000	ENSGALG00000037726	3	64890000	65640000	PEI within loop
3	64900000	65380000	ENSGALG00000051082	3	64890000	65640000	PEI within loop
3	64900000	65390000	ENSGALG00000037726	3	64890000	65640000	PEI within loop
3	64900000	65390000	ENSGALG00000051082	3	64890000	65640000	PEI within loop
3	65710000	65750000	ENSGALG00000015001	3	65675000	65790000	PEI within loop
3	65710000	65755000	ENSGALG00000015001	3	65675000	65790000	PEI within loop
3	65940000	65915000	ENSGALG00000015022	3	65855000	66200000	PEI within loop
3	66080000	66040000	ENSGALG00000015033	3	65855000	66200000	PEI within loop
3	66080000	66120000	ENSGALG00000015033	3	65855000	66200000	PEI within loop
3	66080000	66295000	ENSGALG00000015033	3	65855000	66200000	PEI across loop
3	66375000	66310000	ENSGALG00000015051	3	66325000	66510000	PEI across loop
3	66375000	66390000	ENSGALG00000015051	3	66325000	66510000	PEI within loop
3	66375000	66410000	ENSGALG00000015051	3	66325000	66510000	PEI within loop
3	66375000	66465000	ENSGALG00000015051	3	66325000	66510000	PEI within loop
3	66375000	66585000	ENSGALG00000015051	3	66325000	66510000	PEI across loop
3	68855000	68745000	ENSGALG00000015410	3	68840000	68865000	PEI across loop
3	68855000	68830000	ENSGALG00000015410	3	68840000	68865000	PEI across loop
3	70345000	70035000	ENSGALG00000050527	3	69675000	70685000	PEI within loop
3	70345000	70275000	ENSGALG00000050527	3	69675000	70685000	PEI within loop
3	70485000	70345000	ENSGALG00000052227	3	69675000	70685000	PEI within loop
3	70485000	70440000	ENSGALG00000052227	3	69675000	70685000	PEI within loop
3	70485000	70445000	ENSGALG00000052227	3	69675000	70685000	PEI within loop
3	70345000	70485000	ENSGALG00000050527	3	69675000	70685000	PEI within loop
3	70345000	70630000	ENSGALG00000050527	3	69675000	70685000	PEI within loop
3	70670000	70700000	ENSGALG00000015465	3	69675000	70685000	PEI across loop
3	73020000	72920000	ENSGALG00000042116	3	72870000	73245000	PEI within loop
3	73020000	73000000	ENSGALG00000042116	3	72870000	73245000	PEI within loop
3	73185000	73010000	ENSGALG00000015590	3	72870000	73245000	PEI within loop
3	73905000	73720000	ENSGALG00000015593	3	73405000	74975000	PEI within loop
3	74235000	74185000	ENSGALG00000052304	3	73405000	74975000	PEI within loop
3	74235000	74220000	ENSGALG00000052304	3	73405000	74975000	PEI within loop
3	75305000	75260000	ENSGALG00000015605	3	75275000	75340000	PEI across loop
3	75305000	75270000	ENSGALG00000015605	3	75275000	75340000	PEI across loop
3	75305000	75285000	ENSGALG00000015605	3	75275000	75340000	PEI within loop
3	75305000	75340000	ENSGALG00000015605	3	75275000	75340000	PEI across loop
3	75305000	75350000	ENSGALG00000015605	3	75275000	75340000	PEI across loop
3	76355000	76335000	ENSGALG00000015791	3	76335000	76420000	PEI within loop
3	76415000	76335000	ENSGALG00000015806	3	76335000	76420000	PEI within loop
3	76415000	76340000	ENSGALG00000015806	3	76335000	76420000	PEI within loop
3	76415000	76345000	ENSGALG00000015806	3	76335000	76420000	PEI within loop
3	76415000	76350000	ENSGALG00000015806	3	76335000	76420000	PEI within loop
3	76415000	76355000	ENSGALG00000015806	3	76335000	76420000	PEI within loop
3	76415000	76365000	ENSGALG00000015806	3	76335000	76420000	PEI within loop
3	76355000	76370000	ENSGALG00000015791	3	76335000	76420000	PEI within loop
3	76415000	76375000	ENSGALG00000015806	3	76335000	76420000	PEI within loop
3	76355000	76385000	ENSGALG00000015791	3	76335000	76420000	PEI within loop
3	76415000	76395000	ENSGALG00000015806	3	76335000	76420000	PEI within loop
3	76355000	76415000	ENSGALG00000015791	3	76335000	76420000	PEI within loop
3	76355000	76420000	ENSGALG00000015791	3	76335000	76420000	PEI across loop
3	76355000	76475000	ENSGALG00000015791	3	76335000	76420000	PEI across loop
3	78230000	77925000	ENSGALG00000027355	3	78005000	78240000	PEI across loop
3	78230000	77960000	ENSGALG00000027355	3	78005000	78240000	PEI across loop
3	78230000	77980000	ENSGALG00000027355	3	78005000	78240000	PEI across loop
3	78230000	78000000	ENSGALG00000027355	3	78005000	78240000	PEI across loop
3	78230000	78005000	ENSGALG00000027355	3	78005000	78240000	PEI within loop
3	78230000	78015000	ENSGALG00000027355	3	78005000	78240000	PEI within loop
3	78230000	78020000	ENSGALG00000027355	3	78005000	78240000	PEI within loop
3	78230000	78025000	ENSGALG00000027355	3	78005000	78240000	PEI within loop
3	78230000	78035000	ENSGALG00000027355	3	78005000	78240000	PEI within loop
3	78230000	78040000	ENSGALG00000027355	3	78005000	78240000	PEI within loop
3	78230000	78050000	ENSGALG00000027355	3	78005000	78240000	PEI within loop
3	78230000	78060000	ENSGALG00000027355	3	78005000	78240000	PEI within loop
3	78230000	78065000	ENSGALG00000027355	3	78005000	78240000	PEI within loop
3	78230000	78200000	ENSGALG00000027355	3	78005000	78240000	PEI within loop
3	78230000	78205000	ENSGALG00000027355	3	78005000	78240000	PEI within loop
3	78460000	78535000	ENSGALG00000035903	3	78450000	78965000	PEI within loop
3	78460000	78550000	ENSGALG00000035903	3	78450000	78965000	PEI within loop
3	78460000	78565000	ENSGALG00000035903	3	78450000	78965000	PEI within loop
3	78460000	78575000	ENSGALG00000035903	3	78450000	78965000	PEI within loop
3	78460000	78705000	ENSGALG00000035903	3	78450000	78965000	PEI within loop
3	78460000	78985000	ENSGALG00000035903	3	78450000	78965000	PEI across loop
3	78460000	79025000	ENSGALG00000035903	3	78450000	78965000	PEI across loop
3	78460000	79030000	ENSGALG00000035903	3	78450000	78965000	PEI across loop
3	78460000	79050000	ENSGALG00000035903	3	78450000	78965000	PEI across loop
3	78460000	79055000	ENSGALG00000035903	3	78450000	78965000	PEI across loop
3	78460000	79165000	ENSGALG00000035903	3	78450000	78965000	PEI across loop
3	91785000	91690000	ENSGALG00000016361	3	91770000	91795000	PEI across loop
3	91785000	91750000	ENSGALG00000016361	3	91770000	91795000	PEI across loop
3	91785000	91760000	ENSGALG00000016361	3	91770000	91795000	PEI across loop
3	91785000	91770000	ENSGALG00000016361	3	91770000	91795000	PEI within loop
3	91785000	91800000	ENSGALG00000016361	3	91770000	91795000	PEI across loop
3	91785000	91805000	ENSGALG00000016361	3	91770000	91795000	PEI across loop
3	92130000	92250000	ENSGALG00000028744	3	92125000	92825000	PEI within loop
3	92750000	92615000	ENSGALG00000016370	3	92125000	92825000	PEI within loop
[truncated: 2,069 more rows]
