# Supplementary material for: Dynamic transcriptome and chromatin architecture in granulosa cells during chicken folliculogenesis
Source: Nat Commun. 2022 Jan 10;13:131. doi: 10.1038/s41467-021-27800-9 (PMC8748434; doi:10.1038/s41467-021-27800-9)
Supplement: Supplementary file 10 — Source data [file 41467_2021_27800_MOESM10_ESM.zip › Source data/Supplementary Fig 2.xlsx]

## Sheet: Fig S2b
gene symbl	Cluster0	Cluster1	Cluster2	Cluster3	Cluster4	Cluster5	Cluster6	Cluster7	Cluster8	Cluster9	Cluster10	Cluster11	Cluster12
CSRP2	0.149434	0.0590558	0.289866	0.181615	0.289721	0.0382799	1.31631	0.037431	0.112759	0.00422479	0.0871653	0.201838	0.347805
HIST1H103	0.217888	0.56819	0.243721	0.200159	0.4968	0.358365	0.559109	0.618077	0.513744	0.422868	0.437901	0.652263	0.79066
MB	0.00492071	0.745358	0.105397	0.0114006	0.00662497	0.0558899	0.0301662	0.0403561	0.15762	0.137111	0.416319	0.0727251	0.01354
MYH15	0.0290644	4.05669	0.513467	0.0797511	0.0584058	0.93079	0.621112	0.682093	1.10764	0.343744	4.5027	1.09215	0.535747
CHODL	0.00358973	0.0379782	0.0456481	0.00322731	0.00721389	0.0368124	1.65923	0.0213093	0.0970649	0.00125237	0.129101	0.0886124	0.378115
HBBR	0.0134663	1.82479	0.276797	0.0533112	0.0267446	1.14581	1.60373	5.96676	1.7394	0.246325	1.83713	1.82828	2.28178
HBBA	0.0109134	0.936184	0.376708	0.0395116	0.0267499	0.650001	0.311353	3.94517	0.722931	0.379989	0.59432	0.645335	0.186743
HBE1	0.00166511	0.112271	0.0694522	0.00479888	0.00512425	0.0718235	0.0409111	2.56833	0.117204	0.0896422	0.117476	0.0787713	0.0169125
HBBR.1	0.0155903	2.2119	0.355047	0.0638545	0.0359456	1.38369	1.98071	5.27418	2.03297	0.291407	2.20661	2.18459	2.75319
MYL3	0.0321464	4.78083	1.12567	0.0931598	0.0680565	1.13011	0.73686	1.00182	2.18117	1.05982	4.00244	1.18185	0.678599
TFPI2	1.49576	0.0239298	0.0273842	1.79629	1.10757	0.888523	0.169093	0.00876272	0.371855	1.12801	0.0575943	0.0335233	0.121589
IFI6	0.0247109	0.00158907	0.00375196	0.0141016	0.0002466	0.00332112	0.00491218	0.0399249	0.00311241	0.009947	0.00737392	0.769665	0.0035368
FABP5	0.00724639	0.0466719	0.0710676	0.0102362	0.00315924	0.352708	0.0434243	0.0109242	1.03962	2.7908	0.033002	0.343091	0.0811811
CA2	0.188366	0.0185511	0.0599988	0.0591803	0.00293021	0.303781	0.0816101	0.290423	0.155231	0.502882	0.0126537	0.176741	0.0253606
CST3	2.2455	1.4986	1.043	2.33789	1.74497	3.14588	1.70627	0.731364	1.2485	0.656526	2.46854	1.62706	1.03843
ACTA1	0.0799839	3.28233	0.557051	0.110362	0.150373	0.508989	0.490921	0.474517	1.07545	0.450227	3.01368	0.609092	0.351716
APLN	0.00970542	0.0201568	0.0837826	0.00889481	0.00874204	0.116292	0.0633202	0.00477303	0.292589	1.65018	0.0170862	0.124258	0.0752689
IL8L1	0.00555833	0.003101	0.0181523	0.000558274	0	0.00731703	0.00458232	0.000456934	0.00522162	0.00382422	0.0160184	0.641267	0
IL8	0.196771	0.000606618	0.0527441	0.0614428	0.0027303	0.0415423	0.012944	0.000256396	0.00885922	0.00778136	0	0.738554	0
MYOZ2	0.00667099	0.854098	0.0601825	0.015028	0.00908606	0.053681	0.0500842	0.0440522	0.125081	0.0661791	0.198134	0.0679484	0.422944
ACTA2	0.0572158	0.0753643	0.604092	0.0524551	0.0105761	0.0723811	0.912132	0.0119283	0.190845	0.101673	0.190343	0.0394326	0.462329
ANKRD1	0.00859992	0.0694466	0.132856	0.00128179	0.00265015	0.00381058	0.00983974	0.0044358	0.00642148	0.00411028	0.0657932	0	0.0851017
ENSGALG00000028183	0.00936459	2.79461	0.248103	0.0406793	0.0312997	0.264721	0.187987	0.298306	0.65082	0.201186	2.54898	0.400174	0.179586
TNNC1	0.0360387	4.71401	1.01611	0.102604	0.0688408	1.14387	0.823424	0.970054	2.13656	0.866467	4.15584	1.37035	1.01975
CD74	0.719033	0.0300281	0.03173	0.661897	0.0460641	0.0385009	0.0582096	0.00171103	0.0197861	0.020683	0.0438895	1.81987	0.0196533
HBZ	0.0118436	1.79444	0.213515	0.0476493	0.0283918	1.05299	1.6469	4.72317	1.73465	0.2164	1.76687	1.84449	2.35607
HBM	0.0157182	2.01848	0.460307	0.0579487	0.0396564	1.28603	1.50824	6.9051	1.78713	0.436502	1.76256	1.76793	1.98935
HBA1	0.0178699	2.11647	0.62552	0.0678798	0.0428842	1.40177	1.55888	7.22123	1.98601	0.60588	1.9153	1.92055	1.98092
EEF1A2	0.00922481	2.68785	0.178661	0.0389969	0.028831	0.246792	0.273091	0.226589	0.543719	0.120621	1.90761	0.357343	0.348885
UBE2C	0.0854324	0.64532	0.372839	0.132796	1.4101	0.456669	0.649286	0.262574	0.540236	0.533753	0.838604	0.563383	1.02324
TNNC2	0.00333305	1.20032	0.0642359	0.0152543	0.0126842	0.0930034	0.0653331	0.111869	0.197752	0.0307966	1.45426	0.128922	0.14466
KPNA2	0.15765	0.356256	0.312351	0.201942	1.63957	0.370794	0.634062	0.226104	0.413914	0.354133	0.490472	0.385686	1.17042
CCL4	0.000371532	0.00437466	0.0202577	0.000548192	0.00128097	0.0139241	0.00924469	0.00304367	0.0119652	0.00406661	0.00540747	1.41039	0.0165182
MYL10	0.0165537	1.94561	0.426353	0.0382672	0.0245376	0.248718	0.137266	0.18312	0.705391	0.542456	0.755448	0.195802	0.117012
ENSGALG00000014585	0	0.00118844	0.00202461	0	0	0.000478688	0.00103258	0.000605106	0.00207086	0	0.00402111	0.71902	0
CCAH221	0.000148508	0.00280235	0.00267995	0.000153709	0.000123986	0.00319756	0.00376553	0.00141248	0.00970442	0.00756473	0.00273826	0.898207	0.00376506
SLC4A1	0.00173633	0.0294694	0.0148169	0.000488768	0.000780204	0.0501036	0.0471108	2.88322	0.034337	0.0216702	0.0952091	0.0647509	0.0658944
KRT19	0.0280846	0.0582446	0.033229	0.0526823	0.35149	0.0188349	0.045538	0.00786944	0.106586	0.00395654	0.127951	0.0284393	2.23485
ENSGALG00000023819	0.00454124	0.391528	0.013351	0.006027	0.00485244	0.0122294	0.026666	0.0137988	0.0367559	0.00932296	0.211556	0.033778	0.0174671
HSPB9	1.34773	0.310345	0.536938	1.20402	0.864519	0.547722	0.393304	0.0601884	0.270352	1.0004	0.463959	0.396761	0.8315
KRT7	0.0119994	0.0601486	0.117306	0.0095414	0.00353408	0.0288974	0.153033	0.0101023	0.0872917	0	0.124528	0.0247313	2.39879
NPPA	0.0039435	1.00556	0.084042	0.0141263	0.00608198	0.0734453	0.0453767	0.0799326	0.243278	0.0891597	0.87624	0.0811512	0.0699607
APOA1	1.8533	0.0410011	0.725739	1.92617	1.4854	0.166374	0.430734	0.0119635	0.140523	0.0930389	0.129518	0.068091	0.754077
TAGLN	0.263563	0.246566	0.449045	0.172583	0.0137192	0.020037	0.567136	0.0145777	0.128171	0.0219112	0.242957	0.0537608	0.102278
FABP3	0.0644894	3.04314	0.37103	0.11711	0.26088	0.341968	0.220683	0.337527	0.929342	0.39496	1.8039	1.29631	0.132357
TNNT2	0.0123252	3.7278	0.313784	0.0597727	0.0431724	0.407221	0.440183	0.457769	0.927271	0.245493	3.10451	0.542003	0.182925
TSPO2	0.000976429	0.166569	0.0155672	0.00143642	0.00230234	0.0365447	0.0521175	2.16842	0.0664031	0.00822081	0.276535	0.080147	0.19603
ACTG2	0.0303597	1.03591	0.135635	0.0310721	0.0170479	0.0912118	0.0554112	0.0950882	0.199058	0.0510751	0.769077	0.0871289	0.0275168
IFI30	0.0219676	0.0150428	0.0140942	0.015546	0.00883948	0.0222359	0.0286888	0.00486914	0.0190393	0.0275975	0.0188414	2.45955	0.03726
TPM4	0.26602	4.49803	0.918723	0.294725	0.367134	0.856069	0.913356	0.73662	1.80305	0.731605	3.98966	0.979913	1.26619

## Sheet: Fig S2f
GO term	Description	LogP	InTerm_InList	Group
GO:0051301	cell division	-62.4751	149/600	SWF
GO:0044770	cell cycle phase transition	-40.2015	125/641	SWF
GO:0000075	cell cycle checkpoint	-23.5968	54/209	SWF
GO:0034502	protein localization to chromosome	-11.9392	25/91	SWF
GO:0048608	reproductive structure development	-11.455	56/406	SWF
GO:0030031	cell projection assembly	-9.69939	70/630	SWF
GO:0080135	regulation of cellular response to stress	-8.07662	71/702	SWF
GO:0043044	ATP-dependent chromatin remodeling	-8.02538	20/89	SWF
GO:0009792	embryo development ending in birth or egg hatching	-8.00601	63/594	SWF
GO:0043087	regulation of GTPase activity	-8.00158	55/487	SWF
GO:0006613	cotranslational protein targeting to membrane	-40.7456	47/110	F1
GO:0006694	steroid biosynthetic process	-14.1737	32/191	F1
GO:1901137	carbohydrate derivative biosynthetic process	-13.2809	62/684	F1
GO:0051046	regulation of secretion	-8.66535	49/616	F1
GO:0032870	cellular response to hormone stimulus	-8.10247	48/621	F1
GO:0034330	cell junction organization	-7.70613	51/701	F1
GO:0048608	reproductive structure development	-6.71943	34/406	F1
GO:0042177	negative regulation of protein catabolic process	-5.96324	16/121	F1
GO:1905114	cell surface receptor signaling pathway involved in cell-cell signaling	-5.37645	41/614	F1
GO:0006644	phospholipid metabolic process	-4.23807	29/420	F1
GO:0044057	regulation of system process	-18.229	85/592	POF
GO:0007169	transmembrane receptor protein tyrosine kinase signaling pathway	-16.0374	93/740	POF
GO:0030198	extracellular matrix organization	-15.8525	63/395	POF
GO:0006954	inflammatory response	-15.5618	95/778	POF
GO:0009611	response to wounding	-15.4001	85/658	POF
GO:1905039	carboxylic acid transmembrane transport	-14.9459	27/154	POF
GO:0043068	positive regulation of programmed cell death	-14.8913	78/590	POF
GO:0043065	positive regulation of apoptotic process	-14.8913	77/574	POF
GO:0008285	negative regulation of cell population proliferation	-12.0622	85/753	POF
GO:0031099	regeneration	-8.86924	32/192	POF
