# Supplementary material for: Dynamic transcriptome and chromatin architecture in granulosa cells during chicken folliculogenesis
Source: Nat Commun. 2022 Jan 10;13:131. doi: 10.1038/s41467-021-27800-9 (PMC8748434; doi:10.1038/s41467-021-27800-9)
Supplement: Supplementary file 10 — Source data [file 41467_2021_27800_MOESM10_ESM.zip › Source data/Supplementary Fig 3.xlsx]

## Sheet: Fig S3a
sample	resolution	Number of contacts in each bin	Percentage of bins
SWF-1	1000	0	1
SWF-1	1000	100	0.898873
SWF-1	1000	200	0.816607
SWF-1	1000	300	0.70513
SWF-1	1000	400	0.57797
SWF-1	1000	500	0.4529
SWF-1	1000	600	0.336707
SWF-1	1000	700	0.23281
SWF-1	1000	800	0.14574
SWF-1	1000	900	0.0801041
SWF-1	1000	1000	0.0375562
SWF-1	1000	1100	0.0145149
SWF-1	1000	1200	0.00455741
SWF-1	1000	1300	0.00117696
SWF-1	1000	1400	0.000322808
SWF-1	1000	1500	0.00013617
SWF-1	1000	1600	0.000105698
SWF-1	1000	1700	9.52237e-05
SWF-1	1000	1800	8.8558e-05
SWF-1	1000	1900	8.18924e-05
SWF-1	1000	2000	7.90357e-05
SWF-1	2000	0	1
SWF-1	2000	100	0.945599
SWF-1	2000	200	0.929743
SWF-1	2000	300	0.904715
SWF-1	2000	400	0.865695
SWF-1	2000	500	0.813631
SWF-1	2000	600	0.750695
SWF-1	2000	700	0.681013
SWF-1	2000	800	0.608421
SWF-1	2000	900	0.535896
SWF-1	2000	1000	0.46314
SWF-1	2000	1100	0.391232
SWF-1	2000	1200	0.321966
SWF-1	2000	1300	0.257015
SWF-1	2000	1400	0.197426
SWF-1	2000	1500	0.145703
SWF-1	2000	1600	0.102958
SWF-1	2000	1700	0.069099
SWF-1	2000	1800	0.0433566
SWF-1	2000	1900	0.0257119
SWF-1	2000	2000	0.0140739
SWF-1	5000	0	1
SWF-1	5000	100	0.955952
SWF-1	5000	200	0.951834
SWF-1	5000	300	0.949072
SWF-1	5000	400	0.946092
SWF-1	5000	500	0.942831
SWF-1	5000	600	0.938151
SWF-1	5000	700	0.932266
SWF-1	5000	800	0.924292
SWF-1	5000	900	0.914184
SWF-1	5000	1000	0.900944
SWF-1	5000	1100	0.884895
SWF-1	5000	1200	0.865723
SWF-1	5000	1300	0.84387
SWF-1	5000	1400	0.819827
SWF-1	5000	1500	0.794295
SWF-1	5000	1600	0.766938
SWF-1	5000	1700	0.738492
SWF-1	5000	1800	0.710155
SWF-1	5000	1900	0.681408
SWF-1	5000	2000	0.652771
SWF-1	10000	0	1
SWF-1	10000	100	0.962039
SWF-1	10000	200	0.958221
SWF-1	10000	300	0.95587
SWF-1	10000	400	0.954023
SWF-1	10000	500	0.952575
SWF-1	10000	600	0.951271
SWF-1	10000	700	0.950033
SWF-1	10000	800	0.948653
SWF-1	10000	900	0.947034
SWF-1	10000	1000	0.945406
SWF-1	10000	1100	0.943968
SWF-1	10000	1200	0.942159
SWF-1	10000	1300	0.939903
SWF-1	10000	1400	0.937504
SWF-1	10000	1500	0.934876
SWF-1	10000	1600	0.931943
SWF-1	10000	1700	0.927963
SWF-1	10000	1800	0.923669
SWF-1	10000	1900	0.918814
SWF-1	10000	2000	0.912796
SWF-1	20000	0	1
SWF-1	20000	100	0.968605
SWF-1	20000	200	0.964759
SWF-1	20000	300	0.962246
SWF-1	20000	400	0.960761
SWF-1	20000	500	0.959523
SWF-1	20000	600	0.958286
SWF-1	20000	700	0.957162
SWF-1	20000	800	0.956134
SWF-1	20000	900	0.955201
SWF-1	20000	1000	0.954421
SWF-1	20000	1100	0.953678
SWF-1	20000	1200	0.953202
SWF-1	20000	1300	0.95246
SWF-1	20000	1400	0.95187
SWF-1	20000	1500	0.951184
SWF-1	20000	1600	0.950537
SWF-1	20000	1700	0.949737
SWF-1	20000	1800	0.949052
SWF-1	20000	1900	0.948271
SWF-1	20000	2000	0.9477
SWF-2	1000	0	1
SWF-2	1000	100	0.885167
SWF-2	1000	200	0.811412
SWF-2	1000	300	0.705405
SWF-2	1000	400	0.578325
SWF-2	1000	500	0.453249
SWF-2	1000	600	0.331407
SWF-2	1000	700	0.219204
SWF-2	1000	800	0.125219
SWF-2	1000	900	0.0581083
SWF-2	1000	1000	0.0204798
SWF-2	1000	1100	0.0051097
SWF-2	1000	1200	0.000937001
SWF-2	1000	1300	0.000248534
SWF-2	1000	1400	0.000159024
SWF-2	1000	1500	0.000139979
SWF-2	1000	1600	0.000128552
SWF-2	1000	1700	0.000114268
SWF-2	1000	1800	0.000105698
SWF-2	1000	1900	9.80804e-05
SWF-2	1000	2000	9.33192e-05
SWF-2	2000	0	1
SWF-2	2000	100	0.940945
SWF-2	2000	200	0.925332
SWF-2	2000	300	0.900508
SWF-2	2000	400	0.863293
SWF-2	2000	500	0.811488
SWF-2	2000	600	0.748025
SWF-2	2000	700	0.677667
SWF-2	2000	800	0.605446
SWF-2	2000	900	0.532118
SWF-2	2000	1000	0.456324
SWF-2	2000	1100	0.380158
SWF-2	2000	1200	0.305778
SWF-2	2000	1300	0.235136
SWF-2	2000	1400	0.172126
SWF-2	2000	1500	0.118919
SWF-2	2000	1600	0.0762731
SWF-2	2000	1700	0.0450421
SWF-2	2000	1800	0.0240455
SWF-2	2000	1900	0.0113886
SWF-2	2000	2000	0.00486776
SWF-2	5000	0	1
SWF-2	5000	100	0.955242
SWF-2	5000	200	0.950748
SWF-2	5000	300	0.947673
SWF-2	5000	400	0.944545
SWF-2	5000	500	0.940779
SWF-2	5000	600	0.936299
SWF-2	5000	700	0.930757
SWF-2	5000	800	0.923425
SWF-2	5000	900	0.913908
SWF-2	5000	1000	0.901239
SWF-2	5000	1100	0.885219
SWF-2	5000	1200	0.865747
SWF-2	5000	1300	0.842632
SWF-2	5000	1400	0.817633
SWF-2	5000	1500	0.791195
SWF-2	5000	1600	0.764862
SWF-2	5000	1700	0.737178
SWF-2	5000	1800	0.709907
SWF-2	5000	1900	0.681341
SWF-2	5000	2000	0.651348
SWF-2	10000	0	1
SWF-2	10000	100	0.961287
SWF-2	10000	200	0.957298
SWF-2	10000	300	0.954603
SWF-2	10000	400	0.952699
SWF-2	10000	500	0.95109
SWF-2	10000	600	0.949567
SWF-2	10000	700	0.948034
SWF-2	10000	800	0.946463
SWF-2	10000	900	0.944997
SWF-2	10000	1000	0.943435
SWF-2	10000	1100	0.941759
SWF-2	10000	1200	0.939808
SWF-2	10000	1300	0.937942
SWF-2	10000	1400	0.936009
SWF-2	10000	1500	0.9338
SWF-2	10000	1600	0.931229
SWF-2	10000	1700	0.928087
SWF-2	10000	1800	0.924155
SWF-2	10000	1900	0.919271
SWF-2	10000	2000	0.913644
SWF-2	20000	0	1
SWF-2	20000	100	0.968281
SWF-2	20000	200	0.964112
SWF-2	20000	300	0.961599
SWF-2	20000	400	0.959542
SWF-2	20000	500	0.958076
SWF-2	20000	600	0.956458
SWF-2	20000	700	0.955544
SWF-2	20000	800	0.95444
SWF-2	20000	900	0.953583
SWF-2	20000	1000	0.952841
SWF-2	20000	1100	0.95225
SWF-2	20000	1200	0.951622
SWF-2	20000	1300	0.950956
SWF-2	20000	1400	0.950118
SWF-2	20000	1500	0.949356
SWF-2	20000	1600	0.948328
SWF-2	20000	1700	0.947357
SWF-2	20000	1800	0.946482
SWF-2	20000	1900	0.945549
SWF-2	20000	2000	0.944768
F1-1	1000	0	1
F1-1	1000	100	0.884985
F1-1	1000	200	0.779461
F1-1	1000	300	0.646067
F1-1	1000	400	0.508126
F1-1	1000	500	0.381905
F1-1	1000	600	0.273789
F1-1	1000	700	0.185545
F1-1	1000	800	0.117978
F1-1	1000	900	0.0698656
F1-1	1000	1000	0.0380619
F1-1	1000	1100	0.0190723
F1-1	1000	1200	0.00878248
F1-1	1000	1300	0.00353185
F1-1	1000	1400	0.00136646
F1-1	1000	1500	0.000514208
F1-1	1000	1600	0.000224728
F1-1	1000	1700	0.000128552
F1-1	1000	1800	9.52237e-05
F1-1	1000	1900	7.99879e-05
F1-1	1000	2000	7.52267e-05
F1-1	2000	0	1
F1-1	2000	100	0.941794
F1-1	2000	200	0.919255
F1-1	2000	300	0.883069
F1-1	2000	400	0.83028
F1-1	2000	500	0.764925
F1-1	2000	600	0.689863
F1-1	2000	700	0.610731
F1-1	2000	800	0.532337
F1-1	2000	900	0.456319
F1-1	2000	1000	0.384443
F1-1	2000	1100	0.316799
F1-1	2000	1200	0.255619
F1-1	2000	1300	0.201087
F1-1	2000	1400	0.154371
F1-1	2000	1500	0.115305
F1-1	2000	1600	0.0836871
F1-1	2000	1700	0.0591331
F1-1	2000	1800	0.0403476
F1-1	2000	1900	0.0267441
F1-1	2000	2000	0.017001
F1-1	5000	0	1
F1-1	5000	100	0.954409
F1-1	5000	200	0.949634
F1-1	5000	300	0.945749
F1-1	5000	400	0.940979
F1-1	5000	500	0.935251
F1-1	5000	600	0.927848
F1-1	5000	700	0.918069
F1-1	5000	800	0.905257
F1-1	5000	900	0.889789
F1-1	5000	1000	0.871683
F1-1	5000	1100	0.849045
F1-1	5000	1200	0.824012
F1-1	5000	1300	0.796366
F1-1	5000	1400	0.766419
F1-1	5000	1500	0.734869
F1-1	5000	1600	0.702937
F1-1	5000	1700	0.67032
F1-1	5000	1800	0.637327
F1-1	5000	1900	0.604195
F1-1	5000	2000	0.570431
F1-1	10000	0	1
F1-1	10000	100	0.960773
F1-1	10000	200	0.95667
F1-1	10000	300	0.953889
F1-1	10000	400	0.952109
F1-1	10000	500	0.950186
F1-1	10000	600	0.948186
F1-1	10000	700	0.946139
F1-1	10000	800	0.944035
F1-1	10000	900	0.941702
F1-1	10000	1000	0.938922
F1-1	10000	1100	0.936123
F1-1	10000	1200	0.932981
F1-1	10000	1300	0.929677
F1-1	10000	1400	0.925583
F1-1	10000	1500	0.920765
F1-1	10000	1600	0.915491
F1-1	10000	1700	0.90995
F1-1	10000	1800	0.902799
F1-1	10000	1900	0.895278
F1-1	10000	2000	0.886223
F1-1	20000	0	1
F1-1	20000	100	0.968034
F1-1	20000	200	0.963407
F1-1	20000	300	0.961103
F1-1	20000	400	0.958762
F1-1	20000	500	0.957372
F1-1	20000	600	0.956172
F1-1	20000	700	0.955068
F1-1	20000	800	0.953945
F1-1	20000	900	0.952955
F1-1	20000	1000	0.951984
F1-1	20000	1100	0.951298
F1-1	20000	1200	0.950232
F1-1	20000	1300	0.949337
F1-1	20000	1400	0.948424
F1-1	20000	1500	0.947434
F1-1	20000	1600	0.946082
F1-1	20000	1700	0.944939
F1-1	20000	1800	0.94374
F1-1	20000	1900	0.942598
F1-1	20000	2000	0.941474
F1-2_new	1000	0	1
F1-2_new	1000	100	0.906823
F1-2_new	1000	200	0.875696
F1-2_new	1000	300	0.834313
F1-2_new	1000	400	0.779443
F1-2_new	1000	500	0.710551
F1-2_new	1000	600	0.632862
F1-2_new	1000	700	0.553312
F1-2_new	1000	800	0.471484
F1-2_new	1000	900	0.388953
F1-2_new	1000	1000	0.307705
F1-2_new	1000	1100	0.232292
F1-2_new	1000	1200	0.166434
F1-2_new	1000	1300	0.112494
F1-2_new	1000	1400	0.0708274
F1-2_new	1000	1500	0.0417327
F1-2_new	1000	1600	0.0226051
F1-2_new	1000	1700	0.011204
F1-2_new	1000	1800	0.00502876
F1-2_new	1000	1900	0.00213777
F1-2_new	1000	2000	0.000911291
F1-2_new	2000	0	1
F1-2_new	2000	100	0.947342
F1-2_new	2000	200	0.940859
F1-2_new	2000	300	0.933171
F1-2_new	2000	400	0.922565
F1-2_new	2000	500	0.907295
F1-2_new	2000	600	0.886948
F1-2_new	2000	700	0.862238
F1-2_new	2000	800	0.83337
F1-2_new	2000	900	0.799551
F1-2_new	2000	1000	0.761767
F1-2_new	2000	1100	0.720155
F1-2_new	2000	1200	0.675694
F1-2_new	2000	1300	0.628873
F1-2_new	2000	1400	0.579346
F1-2_new	2000	1500	0.527566
F1-2_new	2000	1600	0.474285
F1-2_new	2000	1700	0.420736
F1-2_new	2000	1800	0.366794
F1-2_new	2000	1900	0.315047
F1-2_new	2000	2000	0.265794
F1-2_new	5000	0	1
F1-2_new	5000	100	0.958956
F1-2_new	5000	200	0.955657
F1-2_new	5000	300	0.953371
F1-2_new	5000	400	0.951691
F1-2_new	5000	500	0.950153
F1-2_new	5000	600	0.948749
F1-2_new	5000	700	0.947244
F1-2_new	5000	800	0.945763
F1-2_new	5000	900	0.944007
F1-2_new	5000	1000	0.942017
F1-2_new	5000	1100	0.939636
F1-2_new	5000	1200	0.936623
F1-2_new	5000	1300	0.933085
F1-2_new	5000	1400	0.92881
F1-2_new	5000	1500	0.923639
F1-2_new	5000	1600	0.91735
F1-2_new	5000	1700	0.910066
F1-2_new	5000	1800	0.902277
F1-2_new	5000	1900	0.893289
F1-2_new	5000	2000	0.883433
F1-2_new	10000	0	1
F1-2_new	10000	100	0.964705
F1-2_new	10000	200	0.961506
F1-2_new	10000	300	0.959402
F1-2_new	10000	400	0.957869
F1-2_new	10000	500	0.956708
F1-2_new	10000	600	0.955584
F1-2_new	10000	700	0.954632
F1-2_new	10000	800	0.953842
F1-2_new	10000	900	0.952975
F1-2_new	10000	1000	0.952147
F1-2_new	10000	1100	0.951347
F1-2_new	10000	1200	0.950709
F1-2_new	10000	1300	0.9499
F1-2_new	10000	1400	0.949433
F1-2_new	10000	1500	0.948681
F1-2_new	10000	1600	0.948062
F1-2_new	10000	1700	0.947272
F1-2_new	10000	1800	0.946415
F1-2_new	10000	1900	0.945825
F1-2_new	10000	2000	0.945168
F1-2_new	20000	0	1
F1-2_new	20000	100	0.971118
F1-2_new	20000	200	0.967767
F1-2_new	20000	300	0.965406
F1-2_new	20000	400	0.963997
F1-2_new	20000	500	0.963065
F1-2_new	20000	600	0.962074
F1-2_new	20000	700	0.961123
F1-2_new	20000	800	0.960361
F1-2_new	20000	900	0.959599
F1-2_new	20000	1000	0.958971
F1-2_new	20000	1100	0.958095
F1-2_new	20000	1200	0.957562
F1-2_new	20000	1300	0.95701
F1-2_new	20000	1400	0.956801
F1-2_new	20000	1500	0.956172
F1-2_new	20000	1600	0.955754
F1-2_new	20000	1700	0.955411
F1-2_new	20000	1800	0.954744
F1-2_new	20000	1900	0.95423
F1-2_new	20000	2000	0.953869
POF-1	1000	0	1
POF-1	1000	100	0.870205
POF-1	1000	200	0.743959
POF-1	1000	300	0.563685
POF-1	1000	400	0.388451
POF-1	1000	500	0.234733
POF-1	1000	600	0.115843
POF-1	1000	700	0.0429602
POF-1	1000	800	0.0109774
POF-1	1000	900	0.00207492
POF-1	1000	1000	0.000401844
POF-1	1000	1100	0.000188543
POF-1	1000	1200	0.000154262
POF-1	1000	1300	0.000135218
POF-1	1000	1400	0.000128552
POF-1	1000	1500	0.000119982
POF-1	1000	1600	0.000107603
POF-1	1000	1700	0.000102842
POF-1	1000	1800	9.80804e-05
POF-1	1000	1900	9.2367e-05
POF-1	1000	2000	8.47491e-05
POF-1	2000	0	1
POF-1	2000	100	0.939559
POF-1	2000	200	0.91541
POF-1	2000	300	0.867279
POF-1	2000	400	0.788749
POF-1	2000	500	0.689461
POF-1	2000	600	0.584878
POF-1	2000	700	0.480578
POF-1	2000	800	0.379097
POF-1	2000	900	0.283218
POF-1	2000	1000	0.198009
POF-1	2000	1100	0.127476
POF-1	2000	1200	0.0742791
POF-1	2000	1300	0.0388507
POF-1	2000	1400	0.0178009
POF-1	2000	1500	0.0070655
POF-1	2000	1600	0.00256338
POF-1	2000	1700	0.000925561
POF-1	2000	1800	0.000375176
POF-1	2000	1900	0.000226629
POF-1	2000	2000	0.000186636
POF-1	5000	0	1
POF-1	5000	100	0.955195
POF-1	5000	200	0.950634
POF-1	5000	300	0.947039
POF-1	5000	400	0.942916
POF-1	5000	500	0.937718
POF-1	5000	600	0.929462
POF-1	5000	700	0.916003
POF-1	5000	800	0.895412
POF-1	5000	900	0.866818
POF-1	5000	1000	0.831335
POF-1	5000	1100	0.791828
POF-1	5000	1200	0.751437
POF-1	5000	1300	0.71035
POF-1	5000	1400	0.667759
POF-1	5000	1500	0.623058
POF-1	5000	1600	0.576887
POF-1	5000	1700	0.528816
POF-1	5000	1800	0.479173
POF-1	5000	1900	0.430031
POF-1	5000	2000	0.379479
POF-1	10000	0	1
POF-1	10000	100	0.96104
POF-1	10000	200	0.95705
POF-1	10000	300	0.954527
POF-1	10000	400	0.95249
POF-1	10000	500	0.950633
POF-1	10000	600	0.948843
POF-1	10000	700	0.947177
POF-1	10000	800	0.945387
POF-1	10000	900	0.943749
POF-1	10000	1000	0.941864
POF-1	10000	1100	0.939627
POF-1	10000	1200	0.937066
POF-1	10000	1300	0.9336
POF-1	10000	1400	0.928125
POF-1	10000	1500	0.920689
POF-1	10000	1600	0.909845
POF-1	10000	1700	0.896382
POF-1	10000	1800	0.880501
POF-1	10000	1900	0.863858
POF-1	10000	2000	0.844987
POF-1	20000	0	1
POF-1	20000	100	0.967596
POF-1	20000	200	0.963483
POF-1	20000	300	0.961065
POF-1	20000	400	0.959238
POF-1	20000	500	0.957676
POF-1	20000	600	0.956477
POF-1	20000	700	0.955411
POF-1	20000	800	0.954288
POF-1	20000	900	0.953374
POF-1	20000	1000	0.95246
POF-1	20000	1100	0.951603
POF-1	20000	1200	0.950347
POF-1	20000	1300	0.949395
POF-1	20000	1400	0.948424
POF-1	20000	1500	0.947319
POF-1	20000	1600	0.946386
POF-1	20000	1700	0.945415
POF-1	20000	1800	0.944597
POF-1	20000	1900	0.943797
POF-1	20000	2000	0.942883
POF-2	1000	0	1
POF-2	1000	100	0.882783
POF-2	1000	200	0.781687
POF-2	1000	300	0.632054
POF-2	1000	400	0.481559
POF-2	1000	500	0.344947
POF-2	1000	600	0.223612
POF-2	1000	700	0.124622
POF-2	1000	800	0.0558363
POF-2	1000	900	0.0190457
POF-2	1000	1000	0.00474023
POF-2	1000	1100	0.000918908
POF-2	1000	1200	0.000254247
POF-2	1000	1300	0.000162832
POF-2	1000	1400	0.000133313
POF-2	1000	1500	0.000122839
POF-2	1000	1600	0.000113316
POF-2	1000	1700	0.000101889
POF-2	1000	1800	9.14147e-05
POF-2	1000	1900	8.57013e-05
POF-2	1000	2000	8.18924e-05
POF-2	2000	0	1
POF-2	2000	100	0.941027
POF-2	2000	200	0.921504
POF-2	2000	300	0.885695
POF-2	2000	400	0.827198
POF-2	2000	500	0.748118
POF-2	2000	600	0.660352
POF-2	2000	700	0.575493
POF-2	2000	800	0.493206
POF-2	2000	900	0.411496
POF-2	2000	1000	0.332202
POF-2	2000	1100	0.257694
POF-2	2000	1200	0.189883
POF-2	2000	1300	0.131418
POF-2	2000	1400	0.0844032
POF-2	2000	1500	0.0496794
POF-2	2000	1600	0.0265042
POF-2	2000	1700	0.0124989
POF-2	2000	1800	0.00545624
POF-2	2000	1900	0.00211774
POF-2	2000	2000	0.000847479
POF-2	5000	0	1
POF-2	5000	100	0.955457
POF-2	5000	200	0.950891
POF-2	5000	300	0.94743
POF-2	5000	400	0.943983
POF-2	5000	500	0.939212
POF-2	5000	600	0.93298
POF-2	5000	700	0.924263
POF-2	5000	800	0.910947
POF-2	5000	900	0.891494
POF-2	5000	1000	0.866142
POF-2	5000	1100	0.834748
POF-2	5000	1200	0.800174
POF-2	5000	1300	0.764601
POF-2	5000	1400	0.730127
POF-2	5000	1500	0.69621
POF-2	5000	1600	0.662945
POF-2	5000	1700	0.629276
POF-2	5000	1800	0.595292
POF-2	5000	1900	0.559414
POF-2	5000	2000	0.52196
POF-2	10000	0	1
POF-2	10000	100	0.96143
POF-2	10000	200	0.957336
POF-2	10000	300	0.954699
POF-2	10000	400	0.952652
POF-2	10000	500	0.951052
POF-2	10000	600	0.9495
POF-2	10000	700	0.947758
POF-2	10000	800	0.946206
POF-2	10000	900	0.944416
POF-2	10000	1000	0.94234
POF-2	10000	1100	0.940379
POF-2	10000	1200	0.938141
POF-2	10000	1300	0.935799
POF-2	10000	1400	0.932924
POF-2	10000	1500	0.928735
POF-2	10000	1600	0.922889
POF-2	10000	1700	0.915729
POF-2	10000	1800	0.905522
POF-2	10000	1900	0.89343
POF-2	10000	2000	0.879035
POF-2	20000	0	1
POF-2	20000	100	0.968624
POF-2	20000	200	0.963826
POF-2	20000	300	0.96156
POF-2	20000	400	0.959733
POF-2	20000	500	0.957886
POF-2	20000	600	0.956572
POF-2	20000	700	0.955696
POF-2	20000	800	0.954668
POF-2	20000	900	0.953888
POF-2	20000	1000	0.952936
POF-2	20000	1100	0.952022
POF-2	20000	1200	0.951222
POF-2	20000	1300	0.950327
POF-2	20000	1400	0.949166
POF-2	20000	1500	0.948271
POF-2	20000	1600	0.947395
POF-2	20000	1700	0.946501
POF-2	20000	1800	0.945473
POF-2	20000	1900	0.944521
POF-2	20000	2000	0.943416

## Sheet: Fig S3b
sample	SWF-1	SWF-2	F1-1	F1-2	POF-1	POF-2
SWF-1	NA	0.930719	0.849435	0.846604	0.88197	0.901847
SWF-2	0.930719	NA	0.881324	0.887833	0.832301	0.859094
F1-1	0.849435	0.881324	NA	0.935741	0.791823	0.836985
F1-2	0.846604	0.887833	0.935741	NA	0.816446	0.843165
POF-1	0.88197	0.832301	0.791823	0.816446	NA	0.960374
POF-2	0.901847	0.859094	0.836985	0.843165	0.960374	NA

## Sheet: Fig S3c
sample	SWF-1	SWF-2	F1-1	F1-2	POF-1	POF-2
SWF-1	NA	0.897	0.899	0.877	0.893	0.899
SWF-2	0.897	NA	0.905	0.908	0.899	0.906
F1-1	0.899	0.905	NA	0.898	0.89	0.898
F1-2	0.877	0.908	0.898	NA	0.888	0.89
POF-1	0.893	0.899	0.89	0.888	NA	0.926
POF-2	0.899	0.906	0.898	0.89	0.926	NA

## Sheet: Fig S3d
sample	SWF-1	SWF-2	F1-1	F1-2	POF-1	POF-2
SWF-1	NA	0.86	0.788	0.796	0.785	0.813
SWF-2	0.86	NA	0.824	0.848	0.756	0.787
F1-1	0.788	0.824	NA	0.88	0.708	0.752
F1-2	0.796	0.848	0.88	NA	0.746	0.779
POF-1	0.785	0.756	0.708	0.746	NA	0.902
POF-2	0.813	0.787	0.752	0.779	0.902	NA

## Sheet: Fig S3e
Sample	HiC validly aligned contacts (Mb)	Inter chromosomal (Mb)	Intra chromosomal (Mb)
SWF-1	315.704	84.7823	230.921
SWF-2	361.746	117.652	244.094
F1-1	279.355	61.5527	217.803
F1-2	570.479	173.748	396.731
POF-1	314.014	135.086	178.928
POF-2	401.351	192.128	209.222

## Sheet: Fig S3f
Sample	Intra chromosomal (Mb)	Intra Short Range (<20 kb) (Mb)	Intra Long Range (>20 kb) (Mb)
SWF-1	230.921	120.173	110.748
SWF-2	244.094	60.7214	183.373
F1-1	217.803	85.0062	132.796
F1-2	396.731	148.546	248.183
POF-1	178.928	50.7343	128.193
POF-2	209.222	59.4378	149.784

## Sheet: Fig S3g
Distance	SWF-1	SWF-2	F1-1	F1-2	POF-1	POF-2
0	12404.3	6565.56	9433.37	8470.21	7379.06	7567.58
100000	736.014	1200.04	929.989	1466.36	954.261	878.227
200000	326.747	613.221	434.532	621.464	482.841	445.649
300000	227.411	428.626	306.004	405.92	345.142	322.248
400000	176.887	326.924	235.974	293.562	266.649	254.459
500000	141.627	263.376	191.271	226.15	219.443	211.409
600000	119.929	219.951	160.382595(bp)	182.923	184.789	180.185
700000	103.628	187.047	140.485	152.218	161.175	157.562
800000	94.6338	169.96	125.515	133.881	146.359	145.289
900000	86.28	152.097	113.48	118.154	134.536	132.372
1000000	78.6176	137.478	103.271	107.464	125.909	122.026
1100000	72.9262	126.018	95.28	96.4316	113.691	113.634
1200000	67.9231	117.17	90.5657	88.4495	105.999	106.766
1300000	64.5274	109.776	84.1938	83.2732	100.297	101.422
1400000	60.4507	102.733	79.7047	77.123	94.314	94.9477
1500000	57.4587	97.0614	75.5086	73.2168	89.6266	90.1257
1600000	55.2889	92.3314	72.7737	70.3201	85.9936	86.1727
1700000	53.1226	88.7339	69.6522	66.5941	81.6257	83.4079
1800000	50.9229	84.8519	67.0793	63.7065	78.5093	79.2241
1900000	50.8053	83.762	66.3093	63.0997	78.6923	79.3365
2000000	49.1956	81.3023	65.2558	61.1929	76.5694	76.7086
2100000	48.1542	78.9718	63.5692	59.7802	74.63	74.8742
2200000	46.6554	77.2007	62.0829	58.2759	72.9782	73.3002
2300000	45.5677	74.5072	60.9599	56.9509	71.4627	71.2368
2400000	45.1681	72.6391	60.0122	55.7576	70.1691	69.9669
2500000	43.9842	71.037	58.7869	54.8098	69.3731	68.291
2600000	42.9582	70.0087	57.9598	53.649	68.1771	67.6086
2700000	42.3594	68.177	56.6753	52.6021	67.1311	66.1111
2800000	41.6014	66.9665	56.1062	51.7521	65.5281	65.3541
2900000	42.4377	67.868	57.2403	52.6578	66.9507	66.471
3000000	41.8502	67.2902	56.4343	52.1073	66.1524	65.9269
3100000	40.9467	65.9219	55.7245	51.7079	65.5701	65.1698
3200000	40.7576	65.5074	55.5473	51.2139	64.7844	64.5304
3300000	40.3758	64.5725	55.2009	50.3114	64.0209	63.9679
3400000	39.8992	64.4088	54.6917	50.2234	63.9999	63.3981
3500000	40.323	64.5299	54.513	50.5486	64.113	63.4183
3600000	39.6516	63.801	54.6713	50.443	63.9958	63.0571
3700000	39.3203	63.7307	54.6574	50.3767	64.1422	63.5453
3800000	39.2521	62.6885	54.1917	49.6669	62.9609	62.8307
3900000	38.886	62.4661	53.5834	49.6522	62.1781	61.188
4000000	40.6991	65.2356	55.5731	51.8696	64.0891	62.9339
4100000	39.5068	64.6632	54.3245	50.8952	63.0615	61.9838
4200000	39.0462	63.8354	54.0426	50.186	62.2953	61.4161
4300000	38.7888	62.7033	53.7175	49.9275	61.7406	60.0659
4400000	38.5949	61.7569	52.9042	49.2545	61.5597	60.4675
4500000	37.8526	60.5129	51.7196	48.4226	61.001	59.6259
4600000	37.571	60.6371	51.3518	47.7164	60.6287	59.5813
4700000	37.1003	59.3767	51.6164	47.5667	59.5245	59.8215
4800000	36.6264	58.6514	50.7305	47.4713	59.9231	58.2956
4900000	36.3092	58.4861	50.4185	47.218	59.6246	57.0854
5000000	36.3408	58.0742	50.5333	45.8911	57.9473	59.6402
5100000	34.6992	55.915	47.8769	45.7737	58.4239	56.1618
5200000	36.0738	57.8751	50.5683	47.1202	59.4899	57.1283
5300000	35.1845	56.1316	49.3513	45.4542	58.4738	56.1209
5400000	34.7791	54.7293	46.1666	43.4354	62.5244	54.0907
5500000	35.0806	56.0377	48.9802	44.5686	56.1021	54.7841
5600000	35.2847	55.3277	48.0548	44.617	56.6824	55.0091
5700000	35.4033	55.5465	48.7678	44.1339	56.1144	55.3449
5800000	35.7475	55.5697	48.5772	45.0637	56.6508	54.5056
5900000	34.5778	53.933	47.0014	43.5435	55.1485	53.3587
6000000	33.2429	51.2873	45.797	41.2558	53.2521	52.5171
6100000	34.0757	54.3136	48.6078	43.2774	56.217	53.3823
6200000	36.5686	57.3065	51.2454	46.0331	58.1548	57.5011
6300000	35.7733	56.0369	50.7249	44.5362	58.6515	56.1595
6400000	34.9705	52.8133	47.6018	42.0713	57.083	53.3343
6500000	36.3811	54.7261	49.775	44.2535	57.6054	56.0727
6600000	36.3604	55.6105	49.4988	44.307	56.8446	56.4956
6700000	36.8115	57.0696	49.1064	43.9018	58.0466	56.1869
6800000	35.5192	54.7537	48.0155	42.4824	53.3912	53.661
6900000	35.3764	51.6993	46.3574	40.6668	52.9551	51.9748
7000000	35.2863	51.1621	45.9593	40.3429	53.0074	51.7962
7100000	34.9882	50.8715	46.0789	40.5971	52.6022	52.0034
7200000	34.8128	50.9228	46.0542	40.6228	52.3457	51.129
7300000	34.6648	51.0921	45.6185	40.2533	52.6548	51.3383
7400000	34.4809	51.2768	45.3586	40.5282	51.7925	51.1295
7500000	34.4459	49.9583	45.7889	40.7251	52.2471	50.9551
7600000	34.2491	50.9442	45.8062	40.5343	52.9824	51.3286
7700000	34.6262	49.9238	45.3748	40.4387	52.3778	51.3383
7800000	34.4693	49.8694	45.0142	39.8109	52.2609	52.9304
7900000	35.675	52.5918	47.006	41.7741	54.8306	52.867
8000000	35.5588	51.8955	46.5723	41.4649	54.2591	52.7979
8100000	37.2829	54.6401	49.211	43.6584	57.259	55.4386
8200000	37.2281	53.8908	49.0784	43.3615	56.5777	55.3663
8300000	36.6572	53.659	48.7292	43.0135	56.2471	54.5487
8400000	36.5373	53.15	48.2325	42.7255	56.2708	54.5998
8500000	36.5673	52.568	47.845	42.8016	56.2942	54.5382
8600000	36.02	51.9615	47.7457	42.2254	56.2819	54.7739
8700000	35.6716	51.924	47.2977	42.3272	55.5803	54.6731
8800000	35.7168	51.9062	47.5059	42.304	56.7386	54.3117
8900000	35.4543	51.4131	46.8009	42.0197	56.0918	54.5404
9000000	35.1192	51.2169	46.6003	41.6152	55.7965	53.6023
9100000	35.421	50.8126	46.7727	41.3953	54.8898	53.375
9200000	34.851	50.9183	46.174	40.8763	54.9678	52.7536
9300000	34.5689	49.9414	45.8113	40.5646	53.6217	53.0635
9400000	34.0276	49.7159	44.8078	40.0564	52.744	52.3136
9500000	33.9307	49.4344	45.0189	39.8719	52.703	51.5927
9600000	33.3833	48.5919	44.6608	39.5188	52.2041	51.1212
9700000	33.2374	48.3427	43.7849	39.2884	51.9805	50.8281
9800000	32.9043	47.4241	42.7818	38.9859	52.5514	51.5721
9900000	32.873	47.1647	43.1034	38.8845	51.5814	49.5053
10000000	31.8957	46.0226	42.4759	38.0376	49.8356	49.1042
10100000	31.7574	44.5859	41.335	36.688	48.7597	47.4542
10200000	30.7721	43.7513	40.0991	35.5588	47.8869	46.1577
10300000	30.4008	42.2022	39.8706	34.6623	46.7322	45.9758
10400000	32.2359	44.8277	42.0617	36.5427	48.4734	47.9753
10500000	31.9243	44.3205	41.822	36.4357	49.7194	47.2826
10600000	31.6265	44.6733	41.6556	36.7608	48.2868	47.6953
10700000	31.6893	43.4891	41.5867	36.4412	48.1263	47.6213
10800000	33.2925	46.0912	44.3445	38.152	50.897	50.3581
10900000	32.7763	45.001	42.8361	37.81	51.1022	49.4448
11000000	32.0643	44.021	41.5353	36.7765	49.3786	48.5933
11100000	32.319	44.1248	41.0066	36.8572	50.3098	48.6664
11200000	31.8363	44.2906	41.0657	37.1697	49.859	49.2567
11300000	32.1571	42.9183	40.8945	36.282	49.3613	48.9975
11400000	33.509	45.0415	43.0179	38.1374	51.6135	51.1218
11500000	33.3024	44.7202	42.9259	38.0103	51.2497	50.2916
11600000	33.0919	44.674	42.9268	37.7338	50.3193	49.5571
11700000	32.6643	44.1554	42.7359	37.4876	50.0697	49.3379
11800000	32.7385	43.8244	42.6191	37.3352	50.4324	49.3343
11900000	32.0059	44.1042	42.0016	36.9118	49.8898	49.3711
12000000	32.4898	43.9856	41.9264	36.9875	49.5515	48.9
12100000	32.0874	44.0631	41.8483	37.0443	49.6931	48.8059
12200000	31.7732	43.589	41.4394	37.177	49.7573	48.5748
12300000	31.836	43.8633	42.233	36.9082	49.7702	48.9647
12400000	31.8534	43.3112	41.9779	36.9725	48.7809	48.606
12500000	31.5836	43.696	41.9782	36.1669	48.8876	48.8389
12600000	31.7716	42.5182	41.6974	36.3048	50.1854	48.2173
12700000	30.8534	42.7053	40.1319	35.031	48.4883	46.884
12800000	30.1293	41.912	39.3736	34.6749	48.5137	47.962
12900000	29.9623	40.8624	39.0845	34.8011	47.9551	47.2122
13000000	30.5988	41.0783	39.6234	34.2861	48.0701	46.8942
13100000	32.3643	43.5766	42.2088	36.5189	50.6483	49.6977
13200000	31.8184	43.5181	41.5301	36.0815	49.3857	49.21
13300000	32.2046	42.9593	41.782	36.463	49.835	49.3879
13400000	31.8639	43.3035	41.3156	36.4203	49.479	49.4712
13500000	32.0057	42.8311	42.0188	36.5792	48.6774	48.4729
13600000	32.3142	43.0515	41.6614	36.3799	48.0592	49.1103
13700000	31.4483	44.3556	42.2822	36.9434	49.5605	49.2859
13800000	31.5769	41.5598	42.9798	36.1045	48.2663	47.6268
13900000	31.047	41.3133	40.1797	34.8202	47.5418	46.9311
14000000	30.9202	41.5157	39.4945	34.2782	48.132	47.3448
14100000	30.8045	40.8197	39.7461	34.6165	47.5592	47.5837
14200000	31.0593	41.1004	40.0848	34.3803	47.5829	47.2747
14300000	31.0887	41.9761	40.0969	35.7888	48.8304	48.0667
14400000	30.9358	40.8686	38.3892	33.9834	47.4606	47.0012
14500000	30.5674	40.5612	39.3475	34.2065	47.9653	47.0273
14600000	30.2297	40.4469	38.0788	33.4739	47.3664	46.8497
14700000	30.2347	39.9109	38.3841	33.5088	46.1314	46.1453
14800000	29.7791	40.0727	38.0286	33.4768	46.7951	45.7038
14900000	30.1381	40.024	38.1567	33.6852	46.1772	45.5829
15000000	29.7753	40.282	38.3659	33.4549	45.9049	46.1401
15100000	28.6733	40.6509	37.5905	33.684	45.6379	45.2829
15200000	28.5052	37.2528	35.7625	31.1219	42.2548	41.8873
15300000	28.1713	36.7927	35.2608	32.3263	42.3684	42.7934
15400000	27.7384	35.9354	34.3733	29.7645	41.5798	41.3998
15500000	27.4536	35.8026	33.9884	29.7501	41.232	41.3831
15600000	27.4273	35.0683	33.8774	29.4947	41.6481	40.9397
15700000	27.2851	35.3879	34.2355	29.3814	41.2744	41.4805
15800000	27.436	35.2212	33.4338	28.9053	42.2997	41.9663
15900000	27.3642	34.9917	34.3332	28.7841	41.4511	41.9204
16000000	26.8201	34.5964	33.3162	28.423	40.6687	39.9228
16100000	84.9493	34.7673	33.3907	28.9626	40.6826	40.9111
16200000	26.6514	34.4132	33.1644	28.7779	40.2497	40.759
16300000	28.4106	37.205	36.4692	31.0306	43.6864	43.676
16400000	28.8092	36.6446	35.6815	31.392	43.5759	43.3129
16500000	28.767	37.1852	35.1354	30.8257	43.6689	43.97
16600000	28.8695	36.7531	35.8449	31.0036	43.2493	43.905
16700000	28.71	36.4147	35.6682	30.8593	42.9832	43.1415
16800000	28.4806	36.6863	35.2092	30.9404	44.5325	43.1798
16900000	28.5283	36.7008	34.9793	31.0018	44.4192	42.93
17000000	28.1391	37.1583	35.4548	31.0133	43.4572	43.7201
17100000	28.6902	37.2944	35.1521	30.5949	43.576	43.5143
17200000	28.7967	36.6043	35.2218	30.6375	43.1986	42.9614
17300000	28.0906	35.9388	35.2881	30.3476	42.7854	42.8076
17400000	27.7116	36.3501	34.6868	30.4313	42.5353	42.3747
17500000	28.4926	35.1927	35.1924	29.7987	41.8951	42.219
17600000	27.6611	36.447	33.9479	29.6384	42.0555	42.0318
17700000	27.1998	35.0495	33.3684	29.5333	41.6093	41.965
17800000	27.1248	34.9863	33.1132	28.9084	40.7837	41.565
17900000	27.2054	35.1806	33.513	28.7383	41.2169	42.1051
18000000	27.0888	34.0574	33.1771	29.6885	40.8383	41.3251
18100000	26.6727	34.7197	31.8321	29.1432	41.1114	40.5688
18200000	26.1989	34.3131	32.2846	29.0298	39.5652	39.0109
18300000	25.245	33.4677	31.7003	28.2397	39.0719	39.7252
18400000	26.224	32.9707	32.0567	27.9968	38.4047	39.2845
18500000	26.0947	32.9097	32.255	28.6638	38.5009	38.6855
18600000	25.2106	32.1726	31.0332	28.1543	37.9301	41.2418
18700000	25.78	32.5022	30.6665	27.9598	37.6612	43.008
18800000	25.1777	32.1269	30.5885	27.5755	37.5229	39.254
18900000	25.2054	32.2043	31.1887	26.9717	37.0157	38.0436
19000000	24.5529	32.1151	29.6554	27.0743	36.9831	40.9999
19100000	24.7702	31.8351	29.1357	26.5439	36.3318	37.0632
19200000	26.2767	33.0637	31.4784	28.6816	39.0925	39.8034
19300000	26.9619	33.2726	32.3756	28.1026	39.8031	51.7501
19400000	26.2483	34.0133	31.9196	27.4353	39.955	38.809
19500000	25.0867	32.8681	32.4727	27.1907	41.1406	39.0308
19600000	25.1638	32.2242	30.0603	27.0286	36.9118	38.3821
19700000	26.3058	34.187	30.7458	29.1088	34.7588	50.4521
19800000	24.2556	33.8654	28.8895	28.2573	38.2107	35.6752
19900000	24.6852	30.7093	31.9829	26.91	39.7077	37.8474
20000000	23.0533	32.6935	26.8639	25.9218	41.8464	40.1044
20100000	24.0394	28.6193	42.6651	27.0585	55.8887	32.8376
20200000	27.2064	36.0601	29.3516	28.7623	32.7068	29.1416
20300000	22.5219	27.3677	26.5546	22.9648	31.9168	31.956
20400000	24.202	30.2333	28.9766	24.8586	34.1744	34.6428
20500000	24.2453	29.9196	31.6666	24.8433	34.2892	34.4896
20600000	24.4612	29.6913	28.8718	24.8661	33.9243	34.8498
20700000	24.2885	29.6431	28.7979	24.8755	34.2675	34.6591
20800000	24.4408	29.8534	28.7287	24.9266	34.6938	35.0911
20900000	24.3219	29.5158	28.6325	25.0864	34.7514	34.7185
21000000	24.1263	29.9317	29.1883	25.0194	34.6691	34.6119
21100000	24.2294	29.6289	29.3042	24.9802	34.3551	34.7242
21200000	26.9565	33.174	31.9021	27.9909	37.9298	39.1619
21300000	27.2763	33.1204	32.3785	27.6775	37.4729	38.5545
21400000	26.8525	33.2374	32.1237	27.3481	37.3473	38.8473
21500000	26.8103	32.6901	31.7646	27.5792	37.5221	38.7221
21600000	26.8123	33.7561	31.9023	27.5422	37.8201	38.3651
21700000	26.5996	33.1871	32.2329	27.5055	37.8909	37.9727
21800000	26.7448	32.9769	31.7221	27.5723	37.6443	38.5297
21900000	26.3802	33.0411	32.1418	27.2306	37.0673	38.2208
22000000	26.6643	32.574	31.5043	27.1007	37.2982	37.6645
22100000	26.3484	32.7604	31.4613	27.294	37.1648	37.5745
22200000	26.5752	32.7198	31.2736	27.1559	36.6489	37.834
22300000	26.2978	33.1221	30.6442	27.321	36.7769	38.1062
22400000	26.2598	33.1186	30.8339	27.4417	36.4895	37.6815
22500000	26.6161	33.4445	31.0595	27.5026	37.2913	36.7057
22600000	26.0803	32.8328	31.1929	26.9739	36.5324	37.7437
22700000	25.4261	33.0283	30.5748	26.7591	36.0526	37.4664
22800000	25.494	32.1134	30.4218	26.6829	35.5687	36.8025
22900000	25.4455	32.384	30.3978	26.4267	34.918	36.2939
23000000	25.4225	31.578	29.3328	25.7373	33.9777	35.3893
23100000	25.4103	31.7859	29.9584	25.7347	34.3705	35.4815
23200000	25.4925	30.7301	29.3125	25.6369	35.0432	35.2666
23300000	25.7613	30.6842	29.259	25.6965	33.2748	35.4937
23400000	24.5885	31.2398	29.4019	25.2443	33.9771	35.2433
23500000	24.3059	29.4041	28.4581	24.7948	31.8463	34.0207
23600000	23.5448	28.0988	27.2633	23.4361	31.0515	32.4069
23700000	22.5355	26.7682	25.936	22.7883	29.8734	31.1492
23800000	22.2192	26.55	25.8912	22.5382	29.3601	30.9446
23900000	22.1038	26.4527	26.0035	22.3349	29.3373	30.8346
24000000	22.1092	26.2648	25.6255	22.2786	28.9807	30.636
24100000	22.1618	26.185	25.4167	22.2759	29.232	30.5956
24200000	24.6212	29.495	28.6337	24.8907	32.9791	34.4402
24300000	24.6824	29.2081	28.6516	24.8721	32.9869	34.5404
24400000	24.1765	28.9242	28.2816	24.8932	32.8387	34.5857
24500000	24.5521	29.2321	29.0976	24.6296	32.8682	34.1986
24600000	24.3762	28.8997	28.4326	24.2346	32.4297	33.9206
24700000	24.4589	28.5269	28.3216	24.5829	32.4876	34.2521
24800000	24.2259	28.696	28.5107	24.485	32.2222	34.2018
24900000	24.2035	28.6162	28.288	24.2196	32.0947	33.8638
25000000	24.1862	28.499	28.285	23.8916	31.6632	33.8293
25100000	24.1798	28.5239	28.396	24.1501	31.8593	34.185
25200000	23.7969	28.1343	28.2336	24.0712	31.6968	33.7994
25300000	24.0025	28.0613	28.2917	24.0716	31.7288	33.754
25400000	23.4568	27.9848	28.1591	23.7864	31.377	32.9351
25500000	23.4517	27.4671	27.7867	23.735	31.6592	34.2022
25600000	23.5075	27.4189	27.9391	23.7375	31.0765	32.9169
25700000	23.0733	27.2227	27.8002	23.5524	31.4081	33.4313
25800000	23.4253	26.8438	27.3167	23.5948	31.098	32.8679
25900000	23.0278	26.5497	27.8731	23.6722	31.0291	33.3533
26000000	22.884	26.5216	27.1763	23.4567	30.7927	33.1919
26100000	22.7446	26.5865	27.1854	23.2734	30.7845	33.5585
26200000	22.5303	25.9884	27.4335	23.0766	30.7237	33.1836
26300000	22.3282	26.2014	27.127	23.1034	30.416	32.941
26400000	22.7155	25.9634	26.801	23.2296	30.5699	32.4635
26500000	22.5764	26.128	27.3209	23.1174	30.3444	33.8813
26600000	22.5006	25.9507	27.1904	22.9476	30.9218	32.8452
26700000	22.9408	25.8586	26.8357	22.9371	30.6175	33.0058
26800000	22.7461	25.8471	27.2256	22.7882	30.3014	32.4168
26900000	22.1852	26.0511	26.7542	22.7443	30.9321	32.296
27000000	22.4027	25.3926	26.9849	22.7919	30.2819	32.6836
27100000	22.1099	25.6702	26.4534	22.5454	29.8663	32.3251
27200000	22.1796	25.6024	27.1961	22.3085	30.0755	32.2376
27300000	21.8923	25.4958	27.3208	22.4225	29.9163	32.236
27400000	22.0131	25.1964	26.3677	22.2223	29.996	32.41
27500000	22.2177	25.2248	26.9009	22.2314	29.6255	31.7673
27600000	21.9046	24.9764	26.7698	22.0385	30.0106	31.4691
27700000	21.7739	25.2072	26.3527	22.3945	29.0133	31.7549
27800000	21.572	24.8992	26.5591	22.0557	29.4113	32.1734
27900000	21.756	24.638	26.2132	21.7384	29.5694	31.4758
28000000	21.6018	24.6608	26.0429	21.8454	29.2211	31.0141
28100000	21.6403	24.6454	26.3135	21.7357	28.8485	32.1573
28200000	21.6301	25.038	25.4965	22.1575	29.4018	31.7308
28300000	21.3866	24.9088	26.0777	21.7868	29.3575	31.5431
28400000	21.1368	24.6644	25.7611	21.9151	29.051	31.0706
28500000	20.9432	24.7073	25.4278	21.803	29.2931	32.2383
28600000	21.1208	24.332	25.3315	21.7238	29.4974	31.5795
28700000	21.1289	24.7394	25.0037	21.6713	28.7416	31.0163
28800000	20.5449	23.7112	24.7284	21.7273	29.5275	32.2972
28900000	20.825	23.9445	24.8081	21.3086	29.4253	31.5545
29000000	21.1953	23.5464	24.805	20.8928	28.4962	30.726
29100000	20.6652	23.3089	24.4971	21.5472	29.4355	31.3146
29200000	20.9519	24.0724	24.5806	20.5979	28.55	30.7367
29300000	20.4727	23.3901	24.3666	20.9587	28.7331	31.5544
29400000	20.6659	23.2925	24.3627	20.5609	28.555	31.5517
29500000	20.1149	23.2952	24.1142	20.6586	27.7154	29.3195
29600000	19.914	23.0969	22.8551	20.2843	27.393	30.8218
29700000	19.2571	22.9848	22.7741	19.4812	26.123	34.4496
29800000	21.4325	22.5598	21.6571	20.0078	26.9234	29.4243
29900000	18.8079	21.2654	20.7305	17.8415	24.4133	25.9435
30000000	18.4381	22.0229	20.8677	18.3274	23.298	25.1529
30100000	22.396	20.8075	20.5749	17.8464	23.6711	32.8159
30200000	18.3014	20.7236	20.7728	17.4805	22.9859	25.213
30300000	21.0677	23.854	23.6509	20.1075	26.1576	28.4703
30400000	20.8145	24.0408	23.548	20.2638	26.2946	28.4742
30500000	21.1663	23.7822	23.5823	19.8774	25.9268	28.3495
30600000	21.1664	24.071	23.5867	19.9343	25.821	28.0526
30700000	20.6391	23.6217	23.3153	19.5871	25.9227	28.1077
30800000	20.4482	23.6914	23.3305	19.876	25.5082	28.0054
30900000	20.4277	23.6063	23.3509	19.4595	25.6348	27.2195
31000000	20.627	23.1499	22.8302	19.3549	26.025	27.959
31100000	20.2031	23.0683	22.9606	19.1967	25.0755	27.4006
31200000	20.0169	22.427	22.6473	19.219	25.3606	27.4377
31300000	19.8652	22.623	22.2679	19.3836	25.1831	27.4429
31400000	19.763	22.6454	22.2415	18.8037	24.6786	27.135
31500000	20.216	22.3137	22.557	18.7863	24.8536	27.0401
31600000	19.6302	22.2357	22.6997	18.5036	24.9736	27.4485
31700000	19.1991	22.168	22.0951	18.8282	24.9758	26.9806
31800000	19.465	22.0485	21.7535	18.3425	24.442	27.0482
31900000	19.739	21.584	21.7881	18.5035	24.4641	26.6722
32000000	19.5057	21.521	22.1865	18.3785	24.9648	26.6462
32100000	19.5562	21.6957	21.9289	18.504	24.557	26.8008
32200000	19.3444	21.6083	21.5965	18.6065	24.0627	26.8708
32300000	19.7108	21.8575	21.9064	18.4981	24.2463	26.7316
32400000	19.6505	22.005	21.8862	18.2464	24.5362	26.9203
32500000	19.5062	21.1647	21.686	18.446	23.9477	27.1355
32600000	19.5037	21.1535	21.7601	18.7834	24.3337	26.6142
32700000	19.921	20.9744	21.1908	18.6846	24.0973	26.7949
32800000	19.205	21.7246	21.335	18.4361	24.0905	26.4455
32900000	18.7794	20.9945	21.0946	17.7437	24.2826	25.581
33000000	19.1597	21.5832	21.1608	17.9956	23.9898	26.0374
33100000	18.6308	20.9984	20.6959	17.9966	23.3643	26.2348
33200000	18.9331	20.5801	20.9667	17.8533	23.8914	25.972
33300000	19.4447	21.118	20.9419	17.5891	23.4443	25.954
33400000	18.613	20.7846	21.2887	17.6631	23.2438	26.7963
33500000	18.4765	21.5374	20.9289	17.4613	23.4114	25.699
33600000	18.3862	21.1552	20.5554	17.3262	23.3472	25.7063
33700000	18.2091	21.4544	20.6303	17.5031	23.4348	25.4813
33800000	18.5789	20.5254	20.9934	17.6516	23.648	25.5247
33900000	17.9104	20.2215	20.5927	17.4945	23.2547	25.043
34000000	18.2151	20.9308	20.561	18.0083	22.9492	25.0443
34100000	18.5441	20.691	21.9255	17.5242	22.8537	25.8049
34200000	17.5544	21.1669	21.2108	17.9736	23.0936	27.7985
34300000	18.0696	21.5637	21.0666	17.4308	23.9378	25.7877
34400000	17.3244	20.5203	20.5511	17.2529	22.5858	25.343
34500000	17.4263	20.6644	20.7656	17.2851	23.3654	24.7148
34600000	17.9396	20.0661	20.3049	17.4135	24.9145	26.1904
34700000	18.7899	20.2879	20.5269	18.0525	24.2929	26.5337
34800000	16.9884	21.3669	20.3408	17.8338	21.4252	24.6318
34900000	16.3364	20.4199	19.7948	17.538	22.4203	26.2754
35000000	18.4376	18.9978	20.6668	16.3518	20.9493	25.4015
35100000	17.3096	18.9732	18.9908	16.5275	22.4431	23.3544
35200000	16.3163	18.9906	19.0803	16.1314	21.5786	24.1345
35300000	16.6367	18.1767	19.6028	15.6139	20.9475	28.0066
35400000	15.7449	19.1809	18.4077	16.2899	20.5871	23.1263
35500000	16.3988	17.8232	18.0737	15.0803	22.1965	22.8046
35600000	15.7698	17.6015	18.6934	15.6525	21.8867	23.7095
35700000	15.5902	18.5985	17.6787	14.7636	19.878	23.201
35800000	15.7362	17.1667	18.0117	14.8466	21.0135	23.4831
35900000	15.6083	17.4673	17.9859	15.1812	21.7527	22.912
36000000	15.2028	17.8445	18.2039	15.4042	22.2298	23.584
36100000	15.6873	17.9667	18.7904	15.9797	23.9193	24.3742
36200000	16.7031	20.4574	19.1868	16.7643	24.0343	25.1629
36300000	16.0289	19.6443	19.0313	16.5358	22.4959	25.8426
36400000	20.0094	23.9332	21.3204	20.0243	28.2543	29.8708
36500000	18.1616	22.9113	22.671	20.1283	27.2233	30.4069
36600000	18.2887	26.3559	22.2125	18.6449	23.2195	31.6697
36700000	21.5637	27.2297	14.3398	21.9127	24.5154	24.3366
36800000	15.2034	16.1822	17.3747	14.3724	18.6189	20.9091
36900000	15.1495	16.0939	17.2597	14.3783	18.4108	21.0842
37000000	15.1232	15.9895	17.0887	14.3566	18.6882	20.8027
37100000	15.1765	15.9388	17.1145	14.2597	18.495	20.8504
37200000	14.9539	15.7903	16.9623	14.1704	18.431	20.8669
37300000	15.0243	15.765	17.0454	14.1666	18.3781	20.7381
37400000	14.7777	15.7599	16.9409	14.2122	18.2781	20.7491
37500000	14.8388	15.488	16.8893	14.0997	18.1226	20.6739
37600000	14.6691	15.6448	16.7979	14.095	18.1658	20.8027
37700000	14.7637	15.4927	16.621	13.9796	18.1711	20.4803
37800000	14.6817	15.4836	16.6567	13.9607	17.9991	20.4243
37900000	14.547	15.453	16.5337	13.9252	17.9985	20.2647
38000000	14.6495	15.2287	16.5416	13.8543	17.7687	20.1506
38100000	14.4673	15.2039	16.276	13.7839	17.9322	20.2325
38200000	14.5151	15.0855	16.3608	13.6798	17.6105	20.1653
38300000	14.2848	15.1585	16.2726	13.6233	17.4118	20.1489
38400000	14.3201	14.9063	16.2698	13.6404	17.6898	19.888
38500000	14.2483	14.873	16.1375	13.5048	17.5209	19.8031
38600000	14.2415	14.8091	16.1494	13.4855	17.6324	19.9624
38700000	14.1798	14.6943	16.0531	13.3097	17.4232	19.8767
38800000	14.2281	14.5922	15.9203	13.3445	17.2854	19.6588
38900000	13.9694	14.707	15.7856	13.3583	17.3635	19.5702
39000000	14.0111	14.5979	15.7714	13.1912	17.203	19.5715
39100000	13.9849	14.4557	15.9043	13.1016	17.1801	19.5301
39200000	13.8952	14.4978	15.6457	13.0955	17.1756	19.3386
39300000	13.8888	14.295	15.5168	13.0344	17.0847	19.4166
39400000	13.8089	14.1758	15.3864	12.9615	16.8388	19.419
39500000	13.6725	14.177	15.6035	12.9993	16.771	19.1811
39600000	13.5504	14.1619	15.5366	12.8733	16.55	19.1003
39700000	13.6842	14.0353	15.3745	12.9163	16.4679	18.9865
39800000	13.5309	14.0807	15.3627	12.8408	16.5365	18.9461
39900000	13.3903	14.1987	15.4261	12.7186	16.5044	18.9858
40000000	13.6554	14.1252	15.3053	12.675	16.5983	19.0271
40100000	13.4605	13.9835	15.2435	12.7278	16.3437	19.003
40200000	13.3144	13.9495	15.0501	12.7144	16.4168	19.0953
40300000	13.444	13.8703	15.0468	12.6728	16.487	18.9027
40400000	13.2728	13.9168	15.0512	12.6084	16.2841	19.0233
40500000	13.6022	13.7723	14.9734	12.4346	16.225	18.6139
40600000	13.1547	13.8787	14.8511	12.4539	16.2936	18.826
40700000	13.2933	13.5781	14.9483	12.4127	16.3154	18.7244
40800000	13.3085	13.7164	14.7086	12.4172	16.0477	18.5805
40900000	13.1906	13.5304	14.6232	12.4101	16.373	18.7239
41000000	13.2074	13.5828	14.8217	12.3036	16.1761	18.573
41100000	13.0634	13.4481	14.7438	12.3819	15.9545	18.5373
41200000	13.0078	13.4343	14.786	12.2503	16.1883	18.4726
41300000	12.9231	13.4379	14.7222	12.2525	16.011	18.4314
41400000	13.0691	13.3927	14.8113	12.1643	15.9208	18.5931
41500000	12.8742	13.23	14.5898	12.02	16.0074	18.3446
41600000	13.0272	13.2929	14.6151	12.2036	15.8731	18.3361
41700000	12.6987	13.2409	14.4151	12.0454	15.8242	18.3326
41800000	12.9398	13.2981	14.5836	12.058	15.8782	18.3961
41900000	12.8884	13.1413	14.2389	11.9981	15.7176	18.3027
42000000	12.748	13.0311	14.5112	12.0001	15.8328	18.1285
42100000	12.7083	13.1344	14.3506	11.8909	15.8266	18.2202
42200000	12.5684	12.9759	14.2436	12.0141	15.7726	18.1581
42300000	12.7073	12.9051	14.3132	11.9173	15.4506	17.979
42400000	12.6394	13.0085	14.1558	11.7311	15.5131	17.8721
42500000	12.5649	12.9879	14.1352	11.6791	15.5731	17.8635
42600000	12.4833	12.9176	13.9772	11.6007	15.3937	17.8115
42700000	12.482	12.7957	14.0904	11.6479	15.2512	17.8162
42800000	12.3819	12.5643	14.0787	11.6637	15.0896	17.6999
42900000	12.4909	12.5963	13.8754	11.6018	15.1065	17.6053
43000000	12.2876	12.5504	13.929	11.5508	14.9936	17.7409
43100000	12.3788	12.5308	13.854	11.5782	14.8037	17.7081
43200000	12.2373	12.6663	13.8527	11.3081	14.6137	17.5253
43300000	12.1677	12.4855	13.8274	11.3093	14.8314	17.4752
43400000	12.2366	12.4885	13.5759	11.2962	14.8997	17.3837
43500000	12.1184	12.3962	13.5202	11.2392	14.9781	17.272
43600000	12.292	12.4366	13.6722	11.3544	14.9182	17.2475
43700000	12.1305	12.3833	13.6285	11.3001	14.9632	17.382
43800000	12.271	12.3894	13.6157	11.2407	14.7762	17.626
43900000	12.0007	12.4074	13.6536	11.2022	14.752	17.2473
44000000	12.2066	12.4736	13.662	11.1995	14.8744	17.2277
44100000	12.2386	12.472	13.5743	11.2045	14.858	17.2661
44200000	12.131	12.4883	13.4068	11.1992	14.8215	17.2715
44300000	12.1739	12.364	13.2902	11.2472	14.6994	17.0574
44400000	12.0886	12.4524	13.5046	11.0539	14.7049	17.4068
44500000	12.0247	12.2659	13.3655	11.2445	14.7218	17.0631
44600000	12.1028	12.332	13.4586	11.0949	14.9564	17.207
44700000	12.0049	12.3838	13.4736	10.9808	14.7445	17.0713
44800000	11.9925	12.123	13.1773	10.9622	14.6391	16.8685
44900000	12.0064	12.0552	13.3933	10.9091	14.751	16.9675
45000000	11.9137	12.2426	13.3193	11.1219	14.4601	16.8949
45100000	11.6429	11.9931	13.2441	10.9865	14.3886	16.8139
45200000	11.815	11.9207	13.1037	10.9431	14.2859	16.9769
45300000	11.6896	11.9921	13.2751	10.8823	14.1263	16.9579
45400000	11.5781	11.9882	13.0765	10.8277	14.054	16.885
45500000	11.5721	11.8697	12.9394	10.7425	14.0188	16.509
45600000	11.6648	11.7527	13.1787	10.795	13.9921	16.7493
45700000	11.7547	11.9173	13.072	10.6286	14.0776	16.4938
45800000	11.5392	11.8223	12.9004	10.6598	13.9801	16.3994
45900000	11.4423	11.5321	13.1093	10.6681	13.9419	16.4145
46000000	11.4413	11.5995	12.925	10.52	13.9222	16.4833
46100000	11.3792	11.6399	13.0638	10.6899	13.8427	16.47
46200000	11.3808	11.5574	12.9096	10.4485	13.9092	16.2088
46300000	11.4494	11.4965	12.6875	10.4463	13.6026	16.3904
46400000	11.3285	11.4736	12.5722	10.4136	13.8884	16.2272
46500000	11.2446	11.3348	12.7658	10.4944	13.6121	16.2639
46600000	11.2534	11.3626	12.6631	10.2927	13.5098	16.2672
46700000	11.2485	11.2654	12.6657	10.3053	13.6775	16.0645
46800000	11.1284	11.215	12.3668	10.2249	13.6113	16.2257
46900000	11.2181	11.2325	12.4981	10.3082	13.392	16.0329
47000000	11.2252	11.1483	12.4417	10.1517	13.4024	15.9944
47100000	10.9006	11.0478	12.3183	10.1761	13.459	16.029
47200000	10.9744	11.1559	12.4829	10.1957	13.2412	16.0182
47300000	10.8482	11.0502	12.507	10.0944	13.3677	15.7666
47400000	11.0573	10.984	12.3266	10.1528	13.5263	16.0041
47500000	11.1906	10.9428	12.294	10.008	13.4353	15.6887
47600000	10.8754	10.923	12.198	10.0314	13.371	15.8292
47700000	10.8903	10.8308	12.2421	10.0766	13.3652	15.7371
47800000	10.9039	10.8736	12.2671	10.0855	13.3413	15.7219
47900000	10.966	10.9213	12.1417	10.0195	13.5579	15.8818
48000000	11.0097	10.6909	12.1039	9.8858	13.4299	15.7523
48100000	10.8795	10.8586	12.0986	9.9058	13.2923	15.8277
48200000	10.7065	10.7531	12.2041	9.96748	13.6101	15.6304
48300000	10.8418	10.877	12.1744	9.77977	13.2877	15.8226
48400000	10.8346	10.7295	12.1146	9.9875	13.4923	15.7304
48500000	10.7769	10.804	12.1037	10.0153	13.4238	15.8108
48600000	10.9008	10.8105	12.0276	9.76352	13.4286	15.8267
48700000	10.846	10.676	11.9928	9.82144	13.3732	15.6095
48800000	10.7683	10.557	11.8865	9.9995	13.3976	16.0671
48900000	10.4867	10.6023	11.7996	9.79066	13.4095	15.8181
49000000	10.7496	10.7553	11.6592	9.72296	13.3432	15.5973
49100000	10.5093	10.5707	11.8386	9.88703	13.4728	15.6278
49200000	10.819	10.5705	11.896	9.81448	13.6052	15.705
49300000	10.628	10.6619	11.7953	9.76539	13.2503	15.7103
49400000	10.6996	10.5801	11.6532	9.55152	13.4282	15.7288
49500000	10.546	10.6925	11.9029	9.63752	13.4705	15.6928
49600000	10.6202	10.716	11.697	9.66381	13.3267	15.8257
49700000	10.7119	10.7881	11.8173	9.67671	13.3884	16.0261
49800000	10.5609	10.7091	11.563	9.6289	13.1785	15.8638
49900000	10.5527	10.6527	11.6897	9.61412	13.2649	15.6953
50000000	10.4924	10.8191	11.6968	9.62123	13.281	15.6165
50100000	10.4219	10.8302	11.7491	9.59729	13.1242	15.571
50200000	10.3079	10.4944	11.4241	9.53041	13.0633	15.2857
50300000	10.3568	10.6903	11.5888	9.61391	13.0549	15.5003
50400000	10.5283	10.5371	11.4323	9.52702	12.8974	15.4456
50500000	10.3258	10.4656	11.7695	9.63572	12.7884	15.2033
50600000	10.2829	10.4851	11.4465	9.44886	12.8143	15.3221
50700000	10.239	10.4864	11.549	9.27831	12.8867	14.9993
50800000	10.3753	10.4076	11.3416	9.40628	12.6344	15.0822
50900000	10.276	10.2727	11.3383	9.37037	12.8511	14.9177
51000000	10.0639	10.4743	11.3613	9.39452	12.6092	14.8294
51100000	10.1818	10.0461	11.2317	9.28432	12.5044	15.0652
51200000	10.2353	10.106	11.1333	9.34484	12.5158	15.0466
51300000	9.81355	10.3307	11.2993	9.16646	12.5894	15.1161
51400000	10.1127	9.94791	11.263	9.1346	12.6186	14.7939
51500000	10.035	10.1667	11.1913	9.25831	12.3792	14.7717
51600000	9.96899	10.0096	10.9496	9.26205	12.4037	14.7642
51700000	9.95977	10.2081	11.0734	9.11324	12.4694	14.7109
51800000	10.1262	9.86968	11.051	9.09639	12.4154	14.7579
51900000	9.8766	9.92665	10.8835	9.03454	12.1649	14.8643
52000000	9.8849	9.88678	11.1268	8.89963	12.1043	14.5195
52100000	9.99007	10.1041	10.805	9.01939	12.284	14.8466
52200000	9.66199	10.0144	10.5819	8.9133	12.1674	14.8895
52300000	9.78155	10.1215	10.6897	8.95572	12.3081	14.6809
52400000	9.91362	9.97122	10.5582	9.09632	12.0524	14.6266
52500000	9.79407	9.87696	10.5471	8.76504	12.1992	14.7419
52600000	9.65017	10.0149	10.5666	8.81434	12.0784	14.4208
52700000	9.73243	10.1664	10.5158	8.86689	12.1672	14.4189
52800000	9.88383	10.0975	10.689	8.87468	12.2476	14.4095
52900000	9.79239	9.93805	10.5249	8.81149	12.1838	14.0988
53000000	9.98265	9.81667	10.6029	8.89468	11.8298	14.3655
53100000	9.68977	9.98882	10.8153	8.83138	11.7257	14.0263
53200000	9.75567	9.89776	10.8728	8.77154	11.7336	14.129
53300000	9.79474	10.0267	10.3645	8.74207	11.8926	14.0401
53400000	9.70355	10.2069	10.6404	8.67543	11.8624	14.1343
53500000	9.89285	10.3191	10.4545	8.76202	11.8537	14.128
53600000	9.99155	10.4576	10.5557	8.76383	11.7877	14.0133
53700000	9.90273	10.449	10.5353	8.7817	11.7919	14.2366
53800000	10.0434	10.4164	10.5851	8.69051	11.6912	14.3376
53900000	9.84003	10.5108	10.5366	8.59537	11.9186	14.5178
54000000	9.8421	10.2855	10.4082	8.65987	11.7958	14.2347
54100000	9.89825	10.3572	10.6486	8.57406	11.8958	14.3225
54200000	9.81813	10.7584	10.4083	8.747	11.7607	14.0323
54300000	9.96561	10.301	10.4163	8.85946	11.9629	14.0556
54400000	9.67591	10.2804	10.4161	8.73648	11.9672	14.1566
54500000	9.69966	10.3654	10.216	8.69249	11.926	14.2776
54600000	9.79516	10.1721	10.3218	8.71817	11.5535	14.374
54700000	9.71385	9.89314	10.1159	8.7278	11.5327	13.9355
54800000	9.62393	9.87917	10.131	8.61402	11.4678	13.8064
54900000	9.51187	9.91434	9.86454	8.58817	11.7732	14.1907
55000000	9.5548	9.64183	10.1351	8.59031	11.8084	13.8615
55100000	9.26884	9.72145	10.0829	8.65999	11.313	13.6629
55200000	9.52439	9.56699	10.104	8.54986	11.1945	13.8571
55300000	9.49041	9.77033	10.0367	8.60804	11.6349	13.4749
55400000	9.37192	10.1728	10.2287	8.44014	11.4423	13.9768
55500000	9.32687	9.9587	9.78494	8.56728	11.6715	13.9484
55600000	9.56575	9.87653	9.72822	8.56666	11.5132	14.0955
55700000	9.49011	10.0126	9.92676	8.48044	11.6895	14.2163
55800000	9.45171	9.64539	9.95082	8.45853	11.568	13.9408
55900000	9.59011	9.87498	9.74511	8.63379	11.7944	13.7398
56000000	9.75268	9.80394	9.71877	8.47454	11.8781	13.7244
56100000	9.64102	9.74639	10.2367	8.41497	11.9854	13.9711
56200000	9.14995	9.7162	9.94026	8.74932	11.8393	14.1226
56300000	9.55052	9.71177	10.0834	8.37546	11.5189	13.9169
56400000	9.381	9.45481	10.2036	8.37718	11.557	13.7996
56500000	9.20484	9.29422	10.017	8.27323	11.3038	14.1418
56600000	9.46771	9.2062	9.70972	8.48183	11.8385	13.9141
56700000	9.34352	9.59521	9.87615	8.25748	11.4596	14.0325
56800000	9.07699	9.25963	10.0049	8.3295	11.5134	13.5728
56900000	9.36419	9.45091	9.9717	8.40543	11.2639	13.8497
57000000	9.34878	9.48273	10.1612	8.42536	11.2485	14.0337
57100000	9.16733	9.91094	9.91722	8.5692	12.0215	13.8638
57200000	9.20314	9.42742	9.9517	8.58984	11.6485	13.4513
57300000	8.99004	9.47685	9.55155	8.2293	12.1371	14.1562
57400000	9.17975	9.56161	10.2964	8.66579	11.8001	14.2296
57500000	9.35458	9.76251	10.55	8.56955	12.3384	14.3961
57600000	9.53472	10.3292	10.1048	8.66495	12.3027	14.5711
57700000	9.13588	10.0856	10.1837	8.83488	13.098	14.3555
57800000	9.78888	10.1005	10.76	9.02209	12.9952	14.789
57900000	9.27431	9.7725	10.5267	8.77587	13.1186	15.4366
58000000	9.30696	9.88966	9.66223	8.82141	12.966	14.8079
58100000	9.40281	10.0841	10.6912	8.74745	13.2416	14.3824
58200000	9.05733	9.43018	10.0989	8.83312	12.7546	14.6882
58300000	8.85069	10.2413	10.5691	8.62935	12.0054	14.1302
58400000	8.91773	9.55138	9.38207	8.43211	11.994	14.1666
58500000	9.13319	9.83354	10.2794	8.80727	11.7555	14.1457
58600000	9.7191	9.72824	10.054	8.34188	11.2899	14.124
58700000	8.72549	10.4972	10.6465	8.60033	12.2044	13.7365
58800000	8.93241	10.709	9.75458	8.28481	12.4479	13.5669
58900000	8.90556	10.6731	10.3615	8.63629	11.6016	13.241
59000000	8.47549	9.98562	11.1855	8.36104	11.3968	13.6713
59100000	9.57645	9.60598	9.4287	8.17392	11.113	13.5828
59200000	9.4192	10.0911	10.4865	8.38101	12.0529	13.5339
59300000	9.57624	10.85	11.0438	7.95777	11.5449	12.9487
59400000	8.24044	9.46926	10.0467	8.90398	11.8315	14.6716
59500000	8.17859	9.58398	9.1119	8.37416	11.4216	14.5276
59600000	9.54741	13.0307	8.639	8.01092	15.1614	14.6962
59700000	8.44699	12.8756	9.50843	9.96631	13.3908	13.9503
59800000	6.03461	11.2793	6.67074	9.99287	7.66217	9.5622
59900000	7.55762	7.09475	8.27828	7.03217	9.51844	11.9711
60000000	7.5715	6.91158	8.10292	7.03024	9.61952	11.7934
60100000	7.52548	7.03807	8.18006	6.97577	9.67868	11.7181
60200000	7.54651	6.97078	8.288	7.02063	9.50997	11.871
60300000	7.31152	6.86973	8.27053	6.92398	9.67567	11.6123
60400000	7.3959	6.84123	8.1755	7.03022	9.37711	11.75
60500000	7.32329	6.89079	8.16887	7.07643	9.5713	11.6343
60600000	7.47779	6.71656	8.09194	6.88849	9.5964	11.5716
60700000	7.29534	6.78644	8.08708	6.9156	9.56756	11.8153
60800000	7.32593	6.73214	8.08289	6.89564	9.35878	11.6734
60900000	7.39283	6.82549	8.09308	6.97015	9.3376	11.6745
61000000	7.26167	6.65898	8.05771	6.92266	9.57555	11.6114
61100000	7.30538	6.74474	7.96226	6.819	9.50788	11.6593
61200000	7.34366	6.79597	8.00412	6.8334	9.51934	11.7551
61300000	7.18517	6.68476	7.9957	6.84549	9.4125	11.6736
61400000	7.11563	6.70226	8.03616	6.76848	9.36866	11.5858
61500000	7.2456	6.68256	8.05519	6.74757	9.37911	11.6349
61600000	7.16674	6.6026	8.01962	6.73221	9.22176	11.6167
61700000	7.20204	6.62883	8.01436	6.71842	9.4729	11.4361
61800000	7.08182	6.55428	7.87919	6.73068	9.34021	11.5359
61900000	7.11229	6.63956	7.84624	6.7256	9.35396	11.346
62000000	7.13953	6.58625	7.90313	6.66782	9.32701	11.5115
62100000	7.17378	6.62586	7.88017	6.64994	9.30747	11.3595
62200000	7.13064	6.61728	7.91891	6.60101	9.45726	11.5738
62300000	6.99302	6.56949	7.91108	6.69199	9.29477	11.4931
62400000	7.01812	6.54664	8.05508	6.63795	9.23956	11.4687
62500000	7.07535	6.46807	7.85114	6.66924	9.41435	11.4142
62600000	7.09682	6.63083	7.84988	6.63448	9.15623	11.5004
62700000	7.02746	6.4529	7.83462	6.63254	9.29477	11.2884
62800000	7.09898	6.42566	7.72316	6.68182	9.19266	11.2688
62900000	6.9826	6.40169	7.82119	6.59555	9.29211	11.3336
63000000	7.0763	6.61868	7.88377	6.57969	9.19225	11.387
63100000	7.06666	6.37851	7.62499	6.58715	9.1878	11.2047
63200000	6.96859	6.36307	7.74639	6.53066	9.19081	11.1873
63300000	6.97432	6.43608	7.76083	6.5861	9.10044	11.276
63400000	6.95755	6.26742	7.6412	6.47233	9.12679	11.2319
63500000	6.74666	6.3464	7.65811	6.52687	9.16371	11.3357
63600000	6.90366	6.41746	7.47519	6.49471	9.17184	11.2893
63700000	6.9094	6.26691	7.70865	6.46658	9.19201	11.2174
63800000	6.98073	6.33205	7.46183	6.46831	9.17493	11.2921
63900000	6.84538	6.29932	7.47343	6.47127	9.14678	11.2877
64000000	6.81969	6.20554	7.42828	6.45577	9.13972	11.2328
64100000	6.86534	6.32678	7.57729	6.40123	9.07771	11.2155
64200000	6.79015	6.29195	7.50455	6.33818	9.18275	11.1559
64300000	6.79109	6.30087	7.50632	6.38874	9.14638	11.1347
64400000	6.78337	6.32688	7.47913	6.37046	9.12609	11.1881
64500000	6.78976	6.21189	7.47523	6.43828	9.04784	11.2418
64600000	6.89742	6.22513	7.4778	6.28471	9.14842	11.1903
64700000	6.73755	6.28147	7.30799	6.3801	9.03883	11.1579
64800000	6.85224	6.29872	7.51956	6.39866	9.06017	11.1193
64900000	6.76198	6.18706	7.38881	6.31928	9.13532	11.0053
65000000	6.81853	6.288	7.45576	6.4088	9.06633	11.047
65100000	6.71598	6.14597	7.39888	6.23432	8.99697	10.9478
65200000	6.76892	6.23678	7.26484	6.29221	9.07536	11.0568
65300000	6.73035	6.26751	7.27688	6.2201	9.06929	11.3304
65400000	6.6865	6.18937	7.36164	6.24548	8.95053	11.0509
65500000	6.64002	6.24547	7.2196	6.26948	9.0219	11.0766
65600000	6.70894	6.26735	7.29876	6.23784	9.12659	10.9953
65700000	6.77103	6.06108	7.36198	6.28092	8.90489	10.9658
65800000	6.64788	6.11209	7.34039	6.21574	8.96691	10.9842
65900000	6.53344	6.18918	7.30193	6.2531	9.02359	11.0314
66000000	6.65378	6.08013	7.30368	6.11094	8.9993	10.9122
66100000	6.76053	5.98728	7.16746	6.17481	8.87842	10.9418
66200000	6.64872	6.08276	7.20067	6.10836	8.94652	10.9277
66300000	6.62978	5.98247	7.30656	6.1841	8.77687	10.9062
66400000	6.439	6.03114	7.2492	6.09425	8.92316	10.8548
66500000	6.43558	5.92512	7.03587	6.14531	8.84479	10.9666
66600000	6.51127	5.92161	6.99616	6.10319	8.80805	10.8296
66700000	6.3784	6.04789	7.01679	6.07356	8.7131	10.7708
66800000	6.44298	6.03622	7.13462	6.02639	8.77416	10.7942
66900000	6.43546	5.9135	7.15487	6.00033	8.82091	10.7776
67000000	6.40648	5.88075	7.11838	5.96986	8.67957	10.6614
67100000	6.40644	5.89265	6.88743	6.03231	8.75886	10.675
67200000	6.29337	5.86041	7.10924	5.98976	8.61911	10.6057
67300000	6.32677	5.83411	7.04791	5.84167	8.59702	10.628
67400000	6.34041	5.75619	6.90716	6.01318	8.5039	10.6373
67500000	6.23774	5.69688	6.95524	5.96625	8.50121	10.5171
67600000	6.25742	5.76714	6.8973	5.94355	8.6192	10.6196
67700000	6.21661	5.74729	6.88884	5.87304	8.58552	10.5805
67800000	6.30757	5.81726	6.8204	5.9268	8.4713	10.6207
67900000	6.23249	5.75315	6.77335	5.83401	8.52832	10.5563
68000000	6.11113	5.70507	6.81332	5.85446	8.52678	10.4861
68100000	6.16812	5.65977	6.64466	5.8295	8.36549	10.4515
68200000	6.29626	5.60387	6.79117	5.88098	8.37258	10.4401
68300000	6.17816	5.61493	6.65474	5.80137	8.42659	10.3398
68400000	6.0961	5.65785	6.60733	5.86403	8.25085	10.3848
68500000	6.06657	5.63362	6.56019	5.6479	8.29457	10.4947
68600000	5.98216	5.5282	6.6761	5.71631	8.33762	10.5554
68700000	6.0603	5.59551	6.56206	5.78054	8.46883	10.4352
68800000	5.94896	5.48997	6.48358	5.7288	8.45709	10.3409
68900000	6.05117	5.56383	6.54817	5.70542	8.38128	10.5225
69000000	6.03399	5.52952	6.57407	5.64119	8.42325	10.3577
69100000	6.02686	5.56617	6.53985	5.6739	8.27079	10.3703
69200000	5.88466	5.47617	6.59787	5.71137	8.40392	10.2716
69300000	6.08506	5.57317	6.48285	5.6793	8.32202	10.2198
69400000	5.96351	5.41551	6.33889	5.6155	8.27141	10.2528
69500000	5.92538	5.42276	6.47691	5.63594	8.41641	10.3141
69600000	5.95092	5.44909	6.37779	5.64476	8.30302	10.1661
69700000	5.97238	5.48312	6.29224	5.64536	8.31551	10.2459
69800000	6.09528	5.42416	6.45524	5.59855	8.3903	10.091
69900000	5.93342	5.39445	6.31657	5.53462	8.16039	10.2964
70000000	5.8836	5.38597	6.27758	5.60718	8.17667	10.2205
70100000	5.97313	5.29601	6.26947	5.50473	8.30029	10.1132
70200000	5.94745	5.38245	6.29609	5.58469	8.26013	10.1884
70300000	5.91715	5.34894	6.11461	5.56531	8.26731	10.1878
70400000	5.90416	5.24268	6.3063	5.53001	8.24973	10.0912
70500000	5.8503	5.43698	6.32437	5.56352	8.29843	10.0116
70600000	5.95086	5.24028	6.10224	5.60171	8.22579	10.1459
70700000	5.86802	5.30327	6.14422	5.44836	8.04625	10.0471
70800000	5.91445	5.27441	6.0602	5.55248	8.15523	10.3311
70900000	5.89424	5.31523	6.05348	5.48843	8.25843	10.0987
71000000	5.86898	5.34671	6.18843	5.46878	8.11265	10.1657
71100000	5.72912	5.28191	6.06845	5.48926	8.17774	10.0853
71200000	5.83332	5.29255	6.01331	5.48904	8.10771	10.1134
71300000	5.7297	5.21061	6.08777	5.45003	8.15162	10.0229
71400000	5.64662	5.32125	6.09098	5.42898	8.12909	10.0296
71500000	5.73917	5.19362	6.01079	5.48958	7.97792	9.84797
71600000	5.90579	5.2127	6.11676	5.47659	8.24466	9.84179
71700000	5.73698	5.21615	5.94554	5.34896	8.12667	9.84646
71800000	5.85616	5.32541	5.8799	5.3654	7.9819	9.83652
71900000	5.71675	5.14212	6.01044	5.38161	7.97959	9.90572
72000000	5.84484	5.15052	5.8685	5.47178	8.03546	9.85097
72100000	5.72621	5.20203	6.04718	5.39054	8.08593	10.0063
72200000	5.75862	5.10121	5.86798	5.5199	8.09921	10.0625
72300000	5.75509	5.06792	6.00586	5.34833	7.89173	9.83497
72400000	5.79145	5.13031	5.93339	5.3786	8.23837	9.84034
72500000	5.72109	5.19378	5.96854	5.35461	8.00517	9.87589
72600000	5.83141	5.34158	5.87648	5.29261	8.05883	9.91571
72700000	5.81772	5.13344	5.97916	5.32521	8.13044	10.0903
72800000	5.77743	5.17925	6.03436	5.3337	7.93549	9.82936
72900000	5.7354	5.16251	5.91713	5.31064	8.11645	9.91864
73000000	5.7203	5.19418	5.88861	5.31711	8.15769	9.82825
73100000	5.65223	5.16749	5.94807	5.33413	8.26354	10.0342
73200000	5.70356	5.18771	5.86537	5.28112	8.11563	10.1071
73300000	5.56551	5.11689	5.99873	5.41669	8.01494	9.83825
73400000	5.62899	5.27944	5.91087	5.37198	8.12419	9.88116
73500000	5.86728	5.08359	5.87539	5.37557	8.29169	9.87966
73600000	5.75915	5.08752	5.86929	5.34808	8.25218	9.81493
73700000	5.64758	5.02779	6.00538	5.35153	7.81786	9.81124
73800000	5.62853	5.10763	5.70726	5.26578	8.09502	9.68142
73900000	5.51607	5.12966	5.79077	5.32064	8.24699	9.87089
74000000	5.60838	5.01409	5.69495	5.24365	8.01839	10.0214
74100000	5.60557	4.96766	5.69562	5.20704	7.9996	9.66944
74200000	5.58688	5.04072	5.87494	5.25806	8.00849	9.99495
74300000	5.53434	5.01733	6.00227	5.22843	8.0165	9.79016
74400000	5.49987	4.97982	5.82524	5.35515	7.98104	9.81525
74500000	5.58408	5.02892	5.89858	5.2733	7.97874	9.72756
74600000	5.50617	5.00845	5.63122	5.17957	7.92644	9.63635
74700000	5.47064	4.86609	5.71523	5.31547	8.03636	9.6533
74800000	5.41589	4.89315	5.67584	5.23094	7.91202	9.80144
74900000	5.47601	4.96673	5.60028	5.12557	7.87954	9.84664
75000000	5.53146	4.92347	5.63615	5.19948	7.91817	9.61798
75100000	5.46003	4.9842	5.67302	5.10707	7.87743	9.85572
75200000	5.42295	5.03935	5.60821	5.15643	7.87609	9.73523
75300000	5.33439	4.89644	5.77525	5.142	7.96041	9.75432
75400000	5.38335	4.85451	5.59245	5.17958	8.00889	9.55928
75500000	5.3867	4.9482	5.53655	5.08008	7.69568	9.69646
75600000	5.37541	4.89959	5.43363	5.10702	7.79668	9.6321
75700000	5.48795	4.79251	5.78724	5.11566	7.69949	9.70554
75800000	5.37605	4.83447	5.6964	5.06937	7.91989	9.46218
75900000	5.2355	4.81247	5.59738	4.96886	8.03185	9.758
76000000	5.2375	4.83239	5.58852	5.14306	7.82325	9.60693
76100000	5.31524	4.72566	5.64848	5.16793	7.89975	9.608
76200000	5.40216	4.89615	5.60317	5.06818	7.77127	9.7269
76300000	5.23532	4.74261	5.5838	5.05759	7.76829	9.71637
76400000	5.31858	4.72161	5.63101	5.07815	7.92873	9.63139
76500000	5.35811	4.86483	5.49877	5.07068	7.83924	9.79742
76600000	5.25602	4.7676	5.45451	5.06825	7.9851	9.59833
76700000	5.29391	4.79158	5.41466	4.98461	7.83593	9.71878
76800000	5.35428	4.74021	5.41393	5.06001	7.91331	9.53284
76900000	5.21386	4.77204	5.37699	5.04164	7.93238	9.58652
77000000	5.31299	4.70589	5.41331	5.09761	7.99781	9.67587
77100000	5.19577	4.71417	5.55771	4.97702	7.96871	9.61079
77200000	5.36899	4.65341	5.39007	5.0675	8.04339	9.6482
77300000	5.33708	4.72049	5.34349	4.98728	8.13305	9.58922
77400000	5.33067	4.82426	5.31827	4.88766	7.89228	9.58184
77500000	5.41607	4.81662	5.29426	5.00788	7.7737	9.90699
77600000	5.20961	4.76031	5.31985	5.02954	8.09055	9.46846
77700000	5.26884	4.70322	5.37919	5.00801	8.00181	9.53487
77800000	5.20724	4.80227	5.1565	5.0051	7.90477	9.66131
77900000	5.32309	4.79792	5.32588	5.03452	7.8663	9.6613
78000000	5.27335	4.77443	5.34982	5.00301	7.80715	9.58861
78100000	5.23442	4.6098	5.4219	4.95635	7.81174	9.44487
78200000	5.14717	4.81807	5.36362	5.0058	8.04596	9.47854
78300000	5.33629	4.61685	5.18495	5.05427	7.94915	9.56493
78400000	5.24355	4.67335	5.33516	4.95413	7.99337	9.51079
78500000	5.29313	4.84636	5.36179	4.92838	7.90462	9.57944
78600000	5.26643	4.74121	5.30294	4.98067	7.81209	9.48339
78700000	5.18225	4.75338	5.368	5.03647	7.87978	9.56576
78800000	5.06071	4.71303	5.2369	4.89461	7.78467	9.716
78900000	5.11895	4.7368	5.28758	4.93796	7.87409	9.60398
79000000	5.19304	4.70623	5.24289	4.82866	8.03864	9.63354
79100000	5.0991	4.72359	5.15728	4.9791	7.97049	9.63464
79200000	5.07592	4.81711	5.26362	4.78433	8.04103	9.54042
79300000	5.24816	4.73286	5.07617	4.8222	7.71676	9.66341
79400000	5.26058	4.62532	5.2685	4.97529	7.92979	9.76324
79500000	5.18643	4.75324	5.28719	4.9147	7.85608	9.65696
79600000	5.22771	4.69627	5.30542	4.89481	7.87088	9.43423
79700000	5.14603	4.53533	5.23885	4.81984	8.20078	9.56118
79800000	5.17963	4.62911	5.12115	4.82158	8.00301	9.40609
79900000	5.14873	4.53199	5.02849	4.79213	7.91689	9.69257
80000000	5.10145	4.53777	5.18233	4.8391	8.06058	9.63525
80100000	5.00676	4.66303	5.23899	4.79695	7.88137	9.56974
80200000	5.18504	4.56987	5.16647	4.82249	7.83075	9.46398
80300000	5.11075	4.51642	5.27694	4.88328	7.84897	9.47079
80400000	5.01667	4.62604	5.1528	4.95667	7.91106	9.40163
80500000	5.23273	4.53682	5.26898	4.86701	7.9089	9.51666
80600000	5.20119	4.64355	5.06721	4.84872	7.93717	9.64395
80700000	5.22601	4.50117	5.19284	4.81245	7.87849	9.41764
80800000	5.06861	4.76463	5.24387	4.83169	7.83643	9.57946
80900000	5.18012	4.69632	5.20117	4.76492	7.93722	9.52402
81000000	5.14342	4.75082	5.00637	4.79889	8.07069	9.57551
81100000	4.97273	4.72817	5.13291	4.8622	8.08869	9.46753
81200000	4.94879	4.50278	5.17263	4.80597	7.94329	9.94599
81300000	5.11891	4.61744	5.15202	4.79029	8.04029	9.65917
81400000	5.04916	4.5967	5.03431	4.86541	8.01284	9.78699
81500000	5.1846	4.69599	5.15523	4.92711	8.1168	9.69036
81600000	5.22854	4.67053	5.21558	4.80104	8.23106	9.91619
81700000	5.15717	4.7993	5.14214	4.90083	8.27397	9.55492
81800000	5.23998	4.64371	5.0852	4.84276	8.26889	9.78926
81900000	5.05333	4.61513	5.30108	4.82844	8.06317	9.85789
82000000	5.10057	4.66898	5.1204	4.86098	8.27627	9.58472
82100000	5.10553	4.46003	5.11056	4.83468	8.1441	9.78844
82200000	5.24024	4.79357	5.0414	4.87568	8.13191	9.70935
82300000	4.99289	4.6595	5.18756	4.84283	8.33634	9.7321
82400000	5.17039	4.6794	5.0843	4.73914	8.09061	9.58159
82500000	4.98885	4.6054	5.05227	4.7076	8.14045	9.611
82600000	5.10175	4.62491	5.09544	4.78251	8.22569	9.56201
82700000	5.14345	4.78525	5.10569	4.81331	8.0734	9.56876
82800000	5.17447	4.68045	4.98032	4.73767	8.22397	9.67259
82900000	4.91598	4.53412	4.77205	4.68239	8.22263	9.7098
83000000	4.85956	4.59649	4.9614	4.6475	7.79975	9.2986
83100000	5.11941	4.75963	4.84316	4.61776	8.18549	9.36676
83200000	5.10841	4.60448	5.07082	4.63103	7.9874	9.477
83300000	5.12207	4.52965	4.82171	4.64882	7.88363	10.0139
83400000	5.15126	4.57273	4.89845	4.65084	8.02367	9.7754
83500000	5.12272	4.6193	5.04343	4.69004	8.01059	9.35209
83600000	4.90948	4.48785	4.91506	4.63139	7.99975	9.3062
83700000	4.8695	4.3213	4.78183	4.63921	8.01549	9.69038
83800000	4.87802	4.5563	4.72747	4.54374	7.91867	9.43294
83900000	5.04414	4.40581	4.72339	4.59539	7.90536	9.28775
84000000	5.08966	4.52544	4.8276	4.61627	7.7937	9.44828
84100000	4.99244	4.63616	4.85347	4.60553	7.92264	9.38096
84200000	5.08461	4.42559	4.75314	4.60387	7.90031	9.3236
84300000	4.77188	4.45988	4.75145	4.53178	8.05706	9.39277
84400000	4.9039	4.4747	4.77418	4.67497	8.02959	9.39078
84500000	4.92118	4.42636	4.79231	4.59705	8.02322	9.32991
84600000	4.96302	4.37907	4.62053	4.58981	8.11408	9.31454
84700000	4.86876	4.56641	4.76943	4.5205	7.73311	9.11973
84800000	4.77788	4.50737	4.68599	4.48902	8.01656	9.3978
84900000	4.76191	4.30507	4.70064	4.4351	7.65099	9.56265
85000000	4.88084	4.35775	4.78792	4.53328	7.89653	9.22874
85100000	5.01947	4.49034	4.53742	4.39891	7.86026	9.41641
85200000	4.70305	4.52983	4.35539	4.402	7.60325	9.36086
85300000	4.75749	4.46561	4.4473	4.43623	7.86807	9.29931
85400000	4.86105	4.39171	4.48128	4.33909	7.65658	9.29938
85500000	4.81149	4.36827	4.39903	4.3432	7.73244	9.24538
85600000	5.09046	4.3483	4.37047	4.41661	7.97571	9.42065
85700000	4.84	4.34819	4.24506	4.38019	7.78355	9.39367
85800000	4.8763	4.33943	4.60042	4.35901	8.1785	9.18756
85900000	4.83616	4.21511	4.30355	4.21365	7.9441	9.34571
86000000	4.86765	4.32492	4.39125	4.4164	7.61223	9.21419
86100000	4.86426	4.24181	4.23854	4.4045	7.75745	9.11237
86200000	4.79127	4.3191	4.49938	4.54988	7.98254	9.36907
86300000	4.67801	4.38992	4.2808	4.53344	7.95639	9.26219
86400000	4.8326	4.24528	4.47677	4.55566	8.09803	9.34187
86500000	4.72926	4.26587	4.54775	4.28192	8.3022	9.68915
86600000	5.03971	4.47615	4.46185	4.48314	8.46178	9.50818
86700000	4.6832	4.35205	4.50825	4.52348	8.73977	9.55075
86800000	4.79237	4.36572	4.37726	4.66724	8.18915	9.5348
86900000	4.85392	4.30042	4.2909	4.45742	8.44385	9.9293
87000000	4.86097	4.23156	4.12193	4.55647	9.08113	10.3231
87100000	5.11006	4.30328	4.32264	4.59107	8.76986	9.99779
87200000	5.0782	4.42847	4.60129	4.40905	9.15018	9.86023
87300000	4.98656	4.37337	4.42138	4.43869	9.14009	10.3367
87400000	5.15145	4.62371	4.56355	4.48218	9.10136	10.0227
87500000	5.36904	4.37913	4.2878	4.55949	8.80534	10.1944
87600000	4.95478	4.63802	4.28526	4.55386	9.8435	10.2574
87700000	5.1633	4.54015	4.68485	4.39656	8.93767	10.2232
87800000	5.41874	4.78127	4.23096	4.57288	9.14376	10.092
87900000	5.38541	4.5349	4.97553	4.55479	9.42349	10.4935
88000000	4.9964	4.87056	4.32725	4.45433	9.93169	10.1948
88100000	5.04083	4.82875	4.671	4.39759	9.68585	10.4935
88200000	4.94928	4.90753	4.4749	4.64979	9.89603	10.7726
88300000	5.12185	4.78255	4.94648	4.54604	10.0688	10.3735
88400000	5.1586	5.19358	4.44057	4.38877	10.4044	10.4264
88500000	5.37522	4.62347	4.63236	4.80188	10.2194	10.383
88600000	5.44193	5.3998	4.56134	4.5513	10.4263	10.8131
88700000	6.11105	5.07219	4.68661	4.66252	10.9693	10.9964
88800000	5.53435	4.67106	5.24113	4.95756	10.7646	11.034
88900000	6.00044	5.15808	5.03474	5.07153	11.5427	10.4888
89000000	5.39876	5.2531	4.62944	4.93243	12.0404	11.0783
89100000	5.80371	5.30492	5.03029	4.75937	12.0463	10.4616
89200000	5.59959	5.51395	4.50233	5.03743	11.32	11.5648
89300000	5.88639	5.51438	5.09315	4.96034	11.5921	11.2823
89400000	5.26224	5.39418	4.43509	5.08943	11.3724	11.9865
89500000	5.82337	5.20379	5.21739	4.80547	12.0308	12.1473
89600000	6.18415	5.54282	4.60538	4.78893	11.7216	12.8042
89700000	5.53127	5.34473	4.14634	5.52196	10.6283	11.7334
89800000	5.72932	5.08594	4.56942	4.96576	11.3401	11.2767
89900000	5.76686	5.07558	4.87854	4.44526	10.0213	12.1224
90000000	5.60341	5.38493	4.90772	4.84322	11.6999	10.7639
90100000	5.271	5.28978	4.99196	4.684	11.4849	13.0543
90200000	5.59396	5.6456	4.35939	5.44361	11.4572	11.3158
90300000	4.57204	5.93663	4.9481	4.71834	13.4408	11.5403
90400000	5.1837	4.91157	4.78398	5.31364	11.431	10.8842
90500000	5.36934	6.49728	5.12285	5.64289	13.745	11.3101
90600000	5.2944	6.28791	6.02192	5.66482	15.9333	12.5451
90700000	5.86648	6.99797	4.52034	5.18019	14.1827	13.1789
90800000	4.70839	6.70895	5.64276	4.91039	13.1311	15.9126
90900000	5.85981	6.43132	5.81538	5.62938	16.3569	11.9215
91000000	5.04079	4.60911	6.6592	5.25638	11.0241	11.4664
91100000	3.96215	9.6811	3.45829	6.18405	8.26689	12.9994
91200000	6.56361	8.97619	10.0087	6.82232	11.4504	11.5057
91300000	28.9105	2.85993	13.6268	30.7249	15.3035	6.05263
91400000	4.19112	3.70601	3.92671	3.90706	6.76786	8.095
91500000	4.3144	3.79131	3.88911	3.94062	6.82475	8.17659
91600000	4.23973	3.82351	3.91539	3.95321	6.88711	8.38424
91700000	4.38623	3.83752	4.02515	4.0269	6.74003	8.10063
91800000	4.29193	3.75851	4.01803	3.95535	6.72071	8.35364
91900000	4.36519	3.75976	3.92422	3.87954	6.53112	8.21713
92000000	4.17226	3.88418	3.86301	3.88408	6.81211	8.29337
92100000	4.20368	3.80208	3.94208	3.90689	6.70884	8.28341
92200000	4.41535	3.79756	3.99718	3.90093	6.70614	8.24933
92300000	4.155	3.86658	4.07782	3.87452	6.6709	8.21794
92400000	4.20694	3.63877	3.83088	3.86671	6.8129	8.41579
92500000	4.11212	3.78025	3.90131	3.93479	6.96259	8.2908
92600000	4.14155	3.77267	3.89925	3.89678	6.6736	8.33358
92700000	4.23663	3.80691	3.86754	3.92182	6.89807	8.23114
92800000	4.31255	3.85682	3.90972	4.03776	6.85732	8.27966
92900000	4.17356	3.7263	3.87843	3.77807	6.81259	8.36246
93000000	4.27473	3.77567	3.89443	3.88397	6.69146	8.27613
93100000	4.3278	3.83088	3.72848	3.91038	6.80378	8.13726
93200000	4.32601	3.86466	3.87287	3.89511	6.81671	8.21721
93300000	4.15018	3.70168	3.82175	3.89725	6.72699	8.26131
93400000	4.18304	3.72503	3.85939	3.89838	6.85646	8.37621
93500000	4.15121	3.75895	3.7815	3.73738	6.75945	8.19765
93600000	4.25696	3.84494	3.80991	3.98782	6.87126	8.17849
93700000	4.12112	3.62997	3.96573	3.84521	6.9789	8.00584
93800000	4.26916	3.71857	3.85402	3.80204	6.84318	8.12334
93900000	4.15213	3.75813	3.85384	3.88356	6.79946	8.15733
94000000	4.38743	3.72981	3.71726	3.83012	6.83872	8.18675
94100000	4.15457	3.78362	3.66473	3.84074	6.63081	8.0986
94200000	4.35078	3.8385	3.83874	3.92696	6.90344	8.04989
94300000	4.2386	3.72535	3.9114	3.8157	6.85998	8.15479
94400000	4.33553	3.67881	3.76911	3.84136	6.92195	8.11287
94500000	4.23628	3.76015	3.69983	3.85663	6.90669	8.12097
94600000	4.14294	3.72541	3.71186	3.81744	6.80279	8.06392
94700000	4.20777	3.70987	3.72804	3.87739	6.43966	8.08734
94800000	4.25253	3.72616	3.76448	3.79113	6.76798	7.90581
94900000	4.19236	3.77959	3.62297	3.87844	6.78521	7.89788
95000000	4.14647	3.6116	3.8088	3.88727	6.75889	7.92971
95100000	4.1318	3.77577	3.74843	3.87683	6.82982	8.22056
95200000	4.16101	3.72178	3.72088	3.79092	6.72376	8.05052
95300000	4.35647	3.67875	3.77135	3.78852	6.4896	8.02191
95400000	4.10882	3.7805	3.76306	3.86604	6.68914	8.01927
95500000	4.18291	3.85551	3.75865	3.86508	6.70065	8.02552
95600000	4.13196	3.80578	3.82249	3.85177	6.58684	8.08583
95700000	4.17209	3.81421	3.7798	3.81941	6.55106	8.04621
95800000	4.13357	3.65542	3.7723	3.81427	6.78157	7.88353
95900000	4.14548	3.70412	3.79168	3.72819	6.78755	8.31887
96000000	4.01832	3.69908	3.78701	3.92126	6.60246	8.13569
96100000	4.07545	3.79071	3.70678	3.85213	6.84597	8.0376
96200000	4.03227	3.77616	3.64581	3.88303	6.78317	8.12811
96300000	4.22658	3.63651	3.77001	3.62561	6.64486	8.13403
96400000	4.14046	3.70409	3.89961	3.76235	6.5954	8.03345
96500000	4.03177	3.69784	3.694	3.68379	6.54164	8.15482
96600000	4.11526	3.69357	3.64415	3.74336	6.57435	7.86952
96700000	4.09605	3.71048	3.74929	3.86304	6.54993	7.866
96800000	4.1555	3.57051	3.71264	3.75054	6.51286	7.98088
96900000	4.13011	3.75657	3.53256	3.78023	6.47096	7.87544
97000000	4.06632	3.64448	3.58877	3.72928	6.64978	7.91155
97100000	4.11723	3.65195	3.65922	3.7256	6.69224	7.80827
97200000	3.99098	3.72506	3.57653	3.77538	6.58494	7.89645
97300000	4.06733	3.51353	3.47924	3.7262	6.59292	7.88631
97400000	4.0601	3.64319	3.60035	3.69897	6.72387	7.73348
97500000	4.11941	3.68753	3.57544	3.73029	6.79285	7.95028
97600000	4.04805	3.58493	3.60359	3.68596	6.63477	7.89766
97700000	4.12438	3.61583	3.62938	3.70562	6.68364	7.91776
97800000	4.06211	3.59155	3.60395	3.62826	6.59779	7.97133
97900000	4.13104	3.57343	3.50232	3.72462	6.35461	7.94657
98000000	4.0115	3.75524	3.54657	3.72782	6.65948	7.65345
98100000	3.81596	3.51889	3.45666	3.72228	6.68791	7.72223
98200000	4.19763	3.55496	3.63165	3.63789	6.56298	7.65992
98300000	4.00991	3.67666	3.38014	3.71025	6.61913	7.91768
98400000	4.05865	3.54475	3.42141	3.71776	6.50657	7.86705
98500000	3.96795	3.55526	3.53828	3.69499	6.5572	7.58441
98600000	3.96839	3.65136	3.28576	3.63023	6.35908	7.95135
98700000	4.06732	3.62297	3.51261	3.60969	6.59007	7.9162
98800000	3.97832	3.57513	3.46603	3.54531	6.52344	7.96684
98900000	4.0511	3.66121	3.54579	3.63384	6.45117	7.74938
99000000	3.92811	3.58894	3.48319	3.58087	6.3563	7.79374
99100000	3.99719	3.59417	3.2778	3.52929	6.42765	7.69245
99200000	4.01922	3.60818	3.38891	3.50345	6.67997	7.89211
99300000	3.83849	3.51069	3.39712	3.58436	6.62078	7.91462
99400000	4.20039	3.67567	3.30367	3.53411	6.6792	7.68565
99500000	3.94909	3.60592	3.34782	3.51486	6.51802	7.75244
99600000	3.90223	3.55796	3.51361	3.59468	6.69567	7.7608
99700000	4.00735	3.72382	3.46114	3.54106	6.46266	7.91388
99800000	3.97468	3.66763	3.51924	3.5197	6.51767	7.79741
99900000	4.04948	3.6128	3.50288	3.6294	6.59105	7.72215
100000000	3.95273	3.56422	3.42242	3.631	6.49785	7.90974
100100000	4.16007	3.59194	3.6194	3.70136	6.54043	8.11156
100200000	3.73914	3.52476	3.52545	3.69756	6.7628	8.05847
100300000	3.96638	3.56157	3.38734	3.60007	6.67028	7.96486
100400000	3.99845	3.59126	3.59597	3.5308	6.54808	8.15052
100500000	4.01078	3.53887	3.32767	3.51345	6.74476	7.82776
100600000	4.0489	3.61874	3.47884	3.47316	6.73675	8.00289
100700000	3.92036	3.67001	3.24909	3.68376	6.95802	7.95631
100800000	3.99244	3.63749	3.42284	3.55119	6.59828	7.79723
100900000	3.92643	3.61408	3.42134	3.70261	6.86189	8.01549
101000000	4.01733	3.64054	3.43047	3.53882	6.70329	8.18743
101100000	4.20746	3.60644	3.52768	3.62139	6.59218	8.15579
101200000	3.781	3.5891	3.29375	3.64305	6.92497	8.00435
101300000	4.14619	3.5151	3.43138	3.67543	6.57393	8.06621
101400000	3.94828	3.6006	3.52675	3.60548	7.13103	7.76665
101500000	4.06617	3.7343	3.33219	3.70372	6.89075	8.11165
101600000	4.15781	3.75202	3.64076	3.76518	7.01806	7.91431
101700000	4.10582	3.64689	3.37634	3.54712	6.44863	8.1319
101800000	4.38247	3.59083	3.43049	3.65588	6.69494	7.74762
101900000	4.13358	3.66385	3.32709	3.72361	6.69895	7.83457
102000000	3.84358	3.61659	3.56558	3.70625	6.75434	7.95932
102100000	4.02285	3.49478	3.52981	3.68658	6.77717	7.99239
102200000	4.14016	3.67531	3.41363	3.53453	6.92375	7.78392
102300000	4.00517	3.59595	3.48625	3.47227	6.68374	8.07297
102400000	4.14393	3.54759	3.49075	3.60444	6.86101	7.92733
102500000	3.94561	3.62377	3.4004	3.73378	6.56536	7.65701
102600000	4.08195	3.71399	3.65137	3.64448	6.70479	7.73038
102700000	4.02213	3.81859	3.56037	3.69952	6.72848	7.84781
102800000	4.13749	3.60704	3.39079	3.61855	6.60524	8.27253
102900000	4.16844	3.66481	3.54455	3.52626	6.85311	7.89302
103000000	3.99416	3.76162	3.4344	3.58038	6.68582	7.75763
103100000	3.93616	3.84885	3.50439	3.58575	6.56367	8.0139
103200000	4.0215	3.43748	3.50826	3.52386	6.49074	7.76346
103300000	4.18778	3.52705	3.53506	3.57764	6.66307	7.91853
103400000	4.02132	3.75943	3.5166	3.45488	6.71266	7.84301
103500000	3.81771	3.72846	3.28971	3.63258	6.64386	7.65777
103600000	3.86383	3.55291	3.13442	3.46749	6.69332	7.93605
103700000	4.00606	3.60985	3.35969	3.52665	6.48695	7.6332
103800000	4.26773	3.69783	3.2457	3.50017	6.07717	8.01446
103900000	3.97038	3.57574	3.18905	3.42753	6.41966	7.89775
104000000	3.92198	3.68448	3.32202	3.40987	6.51865	7.84251
104100000	3.78771	3.64647	3.29199	3.39829	6.45595	7.44167
104200000	4.00864	3.62534	3.42204	3.53684	6.49001	7.67563
104300000	4.13572	3.51028	3.2557	3.46007	6.50534	7.77141
104400000	3.9583	3.76974	3.11814	3.53501	6.24844	7.6053
104500000	3.90751	3.52828	3.15146	3.54658	6.62153	7.60848
104600000	3.96618	3.77138	3.18156	3.44452	6.21132	7.69115
104700000	4.04226	3.55115	3.30414	3.45145	6.79413	7.84223
104800000	4.00854	3.71061	3.44957	3.53473	6.19554	8.04148
104900000	4.13299	3.65617	3.22668	3.5509	6.40066	7.6323
105000000	4.05152	3.63743	3.27542	3.52578	6.82672	7.97253
105100000	4.3693	3.66499	3.11653	3.48282	6.64768	8.01077
105200000	4.0522	3.75392	3.42155	3.57579	6.7624	7.83078
105300000	3.98765	3.62054	3.3627	3.54162	7.0908	7.88902
105400000	3.91623	3.54323	3.26003	3.73083	7.29309	7.93338
105500000	4.03759	3.58634	3.1868	3.45426	6.7387	7.85653
105600000	3.97843	3.57294	3.248	3.67203	6.82365	8.16617
105700000	4.01421	3.69902	3.29193	3.62512	6.66375	8.09885
105800000	4.12214	3.92005	3.26006	3.56365	6.91327	8.1537
105900000	4.05856	3.48192	3.41185	3.41179	6.6133	8.14558
106000000	4.07113	3.71727	3.19894	3.52967	6.64465	8.21041
106100000	3.9485	3.78773	3.43891	3.52132	6.89707	8.00127
106200000	4.19644	3.63139	3.54188	3.5303	6.69559	7.86104
106300000	4.22014	3.77668	3.14772	3.52798	6.99028	7.57014
106400000	4.0437	3.74117	3.33866	3.6295	6.84446	7.81039
106500000	3.96568	3.86815	3.33444	3.65871	7.03751	8.00708
106600000	4.34307	3.72999	3.19431	3.46744	7.27971	7.94364
106700000	3.97901	3.69314	3.37104	3.67531	7.27708	7.67571
106800000	4.11183	3.53387	3.23667	3.48672	6.84497	7.81734
106900000	4.23999	3.75538	3.0633	3.61191	6.95457	8.09251
107000000	4.07428	3.86091	3.22172	3.68448	6.82753	8.29794
107100000	4.05402	3.62894	3.16822	3.42717	6.53259	7.96898
107200000	4.29703	3.73451	2.99748	3.73717	6.58987	8.44732
107300000	4.15757	3.59825	3.27127	3.75333	6.69104	8.07203
107400000	4.11672	3.70782	3.33157	3.49366	7.08949	8.2762
107500000	4.3022	3.79394	3.43944	3.70532	6.61023	8.07474
107600000	4.32048	3.71758	3.38867	3.64552	7.10279	7.87594
107700000	4.23762	3.69714	3.4918	3.6875	6.90174	8.47557
107800000	4.2831	3.68271	3.35081	3.71153	6.84157	8.33941
107900000	4.16156	3.77909	3.23156	3.63708	6.88317	8.21193
108000000	3.95367	3.70796	3.42416	3.62943	6.91631	8.35154
108100000	4.23814	3.90204	3.54518	3.69669	6.54143	7.93381
108200000	4.20917	4.06324	3.28636	3.64007	7.06688	8.28106
108300000	4.2764	3.71228	3.64797	3.5306	6.48601	8.49621
108400000	4.26313	3.80984	3.27491	3.60566	7.01778	8.43922
108500000	4.06664	3.78212	3.30584	3.92973	6.57971	8.27732
108600000	3.94095	3.82385	3.85809	3.50438	6.79509	8.31557
108700000	4.44934	3.50594	3.14669	3.56431	7.07487	7.63703
108800000	4.11489	3.90721	2.99045	3.43373	6.58841	8.12208
108900000	4.41631	3.59884	3.26976	3.40967	6.62786	8.55978
109000000	3.96015	3.59278	3.44128	3.36212	7.14268	7.4855
109100000	4.02163	3.89766	3.22582	3.52794	6.68769	8.76308
109200000	3.67743	3.69455	3.45616	3.77083	6.99754	8.17285
109300000	4.41417	3.59593	3.248	3.51659	6.18416	7.87909
109400000	4.00515	4.04517	3.11877	3.33338	7.0209	8.29229
109500000	3.97182	3.54125	3.92028	3.52798	7.02972	8.09939
109600000	4.64024	3.69003	3.71173	3.75431	6.82888	8.41623
109700000	4.21982	3.83344	3.44714	3.72364	6.68917	8.16942
109800000	3.85259	4.56451	3.38629	3.42127	7.4965	7.68464
109900000	4.40314	4.08538	3.44523	3.64781	6.4272	8.50721
110000000	3.87973	3.76631	3.31842	3.91186	6.90682	8.18122
110100000	3.85502	3.9945	4.69355	3.58555	7.49519	8.58581
110200000	3.78215	3.5584	3.83264	3.59033	7.30578	8.47608
110300000	3.68769	4.19322	3.66593	3.54466	6.53956	8.61484
110400000	3.79268	4.34618	3.14164	3.77096	6.58558	9.22026
110500000	3.79563	3.5465	2.942	3.12218	7.03341	8.44713
110600000	5.03302	4.02409	3.30287	5.18736	4.90939	8.3739
110700000	3.80275	4.74636	2.4893	2.6727	9.90387	7.44317
110800000	2.66995	6.09385	5.28798	3.59735	4.13824	15.1807
110900000	4.17089	3.69981	2.34995	2.96897	6.28205	7.27098
111000000	4.16598	3.63254	2.37296	2.92398	6.50156	7.1357
111100000	4.13425	3.6965	2.38837	2.94908	6.44008	7.11112
111200000	4.2114	3.62224	2.35837	2.97511	6.6569	7.19258
111300000	4.11973	3.66485	2.39733	3.0068	6.45628	7.25661
111400000	4.192	3.76309	2.37348	2.90914	6.57825	7.13636
111500000	4.07009	3.7209	2.35035	3.01409	6.33895	7.29759
111600000	3.97842	3.57734	2.43335	2.96393	6.28976	7.27307
111700000	4.19246	3.727	2.43067	2.97099	6.53116	7.19176
111800000	4.16032	3.72125	2.31737	2.93764	6.50916	6.92076
111900000	3.98775	3.64566	2.27106	2.95375	6.5036	7.13141
112000000	4.06771	3.71996	2.25316	2.83858	6.53304	7.13572
112100000	3.99576	3.52761	2.38992	2.89242	6.39924	7.14402
112200000	4.08415	3.65866	2.31028	2.94679	6.42299	7.21517
112300000	4.16826	3.63456	2.35439	2.93272	6.25529	7.06307
112400000	4.02508	3.62607	2.28209	2.87013	6.42598	7.07192
112500000	3.95739	3.51691	2.32955	2.95314	6.43158	7.00501
112600000	3.90749	3.65988	2.26413	2.89059	6.40432	7.02619
112700000	4.14917	3.59166	2.29216	2.92051	6.51857	7.16984
112800000	3.99752	3.59286	2.37633	2.9117	6.44326	7.18229
112900000	4.184	3.64934	2.21206	2.88967	6.47743	7.01931
113000000	4.12639	3.67108	2.33277	2.94818	6.49217	7.03441
113100000	4.12177	3.68144	2.23271	2.94085	6.56333	7.18312
113200000	4.24429	3.57575	2.20988	2.94491	6.52746	7.09459
113300000	4.01184	3.58572	2.27706	2.84693	6.49827	7.09577
113400000	3.98594	3.57671	2.30368	2.87654	6.61083	7.07792
113500000	3.96239	3.55141	2.28396	2.86744	6.45265	6.94252
113600000	3.99787	3.64402	2.26851	2.91273	6.43432	7.22948
113700000	4.09323	3.6333	2.25383	2.95208	6.4969	7.01847
113800000	3.8733	3.62365	2.30884	2.88901	6.44422	6.91946
113900000	3.94424	3.54241	2.36619	2.86179	6.47662	7.00766
114000000	4.08345	3.66525	2.1981	2.82801	6.47988	7.20668
114100000	4.10842	3.64496	2.29674	2.97835	6.40248	7.09883
114200000	4.11546	3.57058	2.26129	2.8987	6.30819	7.19103
114300000	4.03554	3.61902	2.33155	2.86337	6.62329	7.27946
114400000	4.03006	3.5946	2.37919	2.87911	6.30058	7.07427
114500000	4.14661	3.56151	2.28675	2.91755	6.43731	7.06995
114600000	4.17524	3.69711	2.1824	2.81286	6.54782	7.14903
114700000	4.12639	3.69036	2.25635	2.83049	6.67507	7.04554
114800000	4.0826	3.69153	2.33416	2.92323	6.35852	7.18126
114900000	4.08544	3.76356	2.24631	2.83156	6.5237	7.06863
115000000	4.04374	3.67837	2.15063	2.80166	6.53303	7.10702
115100000	4.10409	3.55071	2.21881	2.87818	6.51126	7.16469
115200000	4.05994	3.58971	2.21272	2.84419	6.44595	7.14018
115300000	4.02463	3.68981	2.26098	2.85356	6.31792	7.18399
115400000	3.95785	3.61301	2.29598	2.84866	6.58528	7.01672
115500000	4.06022	3.68546	2.27607	2.72711	6.45807	7.11178
115600000	4.16746	3.65798	2.14577	2.90031	6.48835	7.22607
115700000	4.11034	3.61235	2.09841	2.76985	6.41047	7.15809
115800000	4.21979	3.56285	2.12052	2.83579	6.50748	7.13327
115900000	4.11205	3.64208	2.20012	2.84982	6.67846	7.24594
116000000	4.15763	3.71627	2.20849	2.87122	6.68941	7.1132
116100000	4.07961	3.70398	2.3121	2.90351	6.63823	7.2724
116200000	4.1534	3.67988	2.13298	2.82147	6.55042	7.16871
116300000	4.17054	3.66512	2.18056	2.90309	6.43894	7.17439
116400000	4.04278	3.69431	2.20882	2.76037	6.44424	7.16114
116500000	4.18541	3.70776	2.28248	2.88316	6.53435	7.15403
116600000	4.03489	3.69668	2.25142	2.84013	6.5461	6.99365
116700000	4.06788	3.74976	2.24711	2.86949	6.50337	7.13555
116800000	4.17999	3.70153	2.31632	2.83268	6.41975	7.08556
116900000	3.93175	3.58557	2.16802	2.76357	6.43808	7.12632
117000000	4.08324	3.6629	2.20099	2.83718	6.4529	7.07662
117100000	4.00747	3.60286	2.26354	2.79315	6.54875	7.17286
117200000	4.08334	3.61466	2.20048	2.80962	6.43549	7.03289
117300000	4.13504	3.57809	2.16352	2.81292	6.37582	7.06995
117400000	4.09282	3.71324	2.09691	2.84661	6.317	7.14401
117500000	4.12843	3.71957	2.19347	2.84861	6.34903	7.05216
117600000	4.05287	3.67017	2.09573	2.80476	6.3881	6.97617
117700000	4.04823	3.55596	2.16079	2.85559	6.47335	7.08089
117800000	3.9837	3.72421	2.16064	2.77965	6.65577	7.10833
117900000	4.07139	3.71644	2.07942	2.84501	6.58945	7.08641
118000000	3.9453	3.58876	2.10644	2.74571	6.37809	6.94213
118100000	4.11724	3.5749	2.15339	2.76251	6.4539	7.04609
118200000	4.1679	3.56059	2.01838	2.72506	6.55735	7.19577
118300000	4.25919	3.69775	2.22556	2.79738	6.44272	7.19253
118400000	4.01926	3.64311	2.04541	2.84372	6.70133	6.94749
118500000	4.10951	3.74265	2.15838	2.79185	6.42392	6.97191
118600000	4.13748	3.62261	2.10294	2.68505	6.35633	7.11324
118700000	4.00914	3.66936	2.09125	2.79496	6.64922	7.02453
118800000	4.11191	3.75396	2.08678	2.78227	6.40863	6.95837
118900000	4.02163	3.69789	2.06277	2.86703	6.61657	7.21875
119000000	4.14183	3.68848	2.12271	2.76988	6.52975	7.11379
119100000	4.16239	3.65504	2.16877	2.73446	6.28495	7.10242
119200000	3.99559	3.5999	2.0607	2.81982	6.4739	7.15167
119300000	4.21155	3.62376	2.11665	2.90626	6.3678	7.07652
119400000	4.21264	3.67164	2.04839	2.9025	6.62253	7.08841
119500000	4.04157	3.71345	2.02405	2.83018	6.56794	7.16548
119600000	4.0238	3.64375	2.14571	2.77876	6.59204	7.21549
119700000	4.23266	3.69069	2.08906	2.77005	6.42252	7.12799
119800000	4.2357	3.55977	2.07689	2.7933	6.40195	6.96883
119900000	4.06545	3.77666	2.04291	2.75733	6.61259	7.14639
120000000	4.07377	3.75424	1.99473	2.72808	6.51821	7.06959
120100000	4.12725	3.78653	2.10221	2.79449	6.40954	7.23232
120200000	4.20755	3.79811	2.05208	2.74187	6.64991	7.13561
120300000	4.12002	3.77566	2.11747	2.77263	6.58963	7.03598
120400000	4.2093	3.81629	2.12221	2.70346	6.6802	7.24465
120500000	4.17594	3.7558	2.07942	2.72914	6.59123	7.02582
120600000	4.05563	3.70072	2.07982	2.72229	6.59624	7.26972
120700000	4.09636	3.82154	2.03262	2.77865	6.56164	7.0521
120800000	4.33448	3.94976	2.13205	2.74472	6.78646	7.34484
120900000	4.12885	3.77477	2.11147	2.79673	6.7311	7.19412
121000000	4.21535	3.70827	2.11485	2.68217	6.66966	7.31366
121100000	4.04524	3.75648	2.06491	2.77099	6.59462	7.15941
121200000	4.33088	3.67569	2.01103	2.74915	6.64335	7.24441
121300000	4.15685	3.80819	2.11139	2.69849	6.547	7.17564
121400000	4.13956	3.70281	2.11743	2.83311	6.68768	7.26749
121500000	4.17093	3.85358	2.06066	2.82041	6.88288	7.2152
121600000	4.23581	3.86137	2.10328	2.73822	6.39741	7.24095
121700000	4.16489	3.75454	2.13232	2.69155	6.63787	7.26476
121800000	4.23838	3.81584	1.96747	2.8042	6.8046	7.4444
121900000	4.31456	3.7046	2.05507	2.73542	6.76886	7.08924
122000000	4.13511	3.79956	2.09182	2.78711	6.86022	7.27932
122100000	4.02634	3.68936	2.01235	2.79924	6.86944	7.46567
122200000	4.28548	3.78669	2.17493	2.7856	7.06447	7.53311
122300000	4.19319	3.79566	1.96222	2.84569	6.97494	7.31832
122400000	4.29434	3.88346	1.98626	2.80352	7.1799	7.53811
122500000	4.24259	3.99035	1.97969	2.78435	7.15985	7.41661
122600000	4.37834	3.77718	2.0633	2.77849	6.99002	7.38325
122700000	4.28732	3.91984	2.08468	2.80525	7.15552	7.26599
122800000	4.15715	3.88321	2.05092	2.71251	6.91723	7.30394
122900000	4.23536	3.79666	2.13264	2.70425	6.88604	7.34585
123000000	4.15833	3.79324	2.05912	2.73168	6.90554	7.515
123100000	4.28211	3.7692	2.13402	2.76305	6.75828	7.18552
123200000	4.17348	3.80162	1.9816	2.77514	6.89053	7.15932
123300000	4.23134	3.67509	2.02243	2.69662	6.97045	7.55276
123400000	4.16129	3.74722	2.0367	2.67648	6.88154	7.33043
123500000	4.34551	3.71879	1.99125	2.76879	6.91644	7.37214
123600000	4.26723	3.87258	1.99081	2.76053	6.96726	7.35709
123700000	4.16919	3.68345	2.08708	2.78569	7.0051	7.15741
123800000	4.31794	3.77737	2.02234	2.71673	7.35832	7.50279
123900000	4.19691	3.81785	2.09235	2.75968	6.99228	7.36986
124000000	4.1529	3.78302	1.991	2.85537	7.08696	7.39642
124100000	4.35264	3.7693	2.07761	2.75454	7.05844	7.30758
124200000	4.21935	3.76312	1.96453	2.74903	6.80646	7.23383
124300000	4.03607	3.67547	1.92031	2.73988	7.03134	7.32817
124400000	4.25526	3.7821	2.01363	2.76605	7.0892	7.39112
124500000	4.27324	3.86911	1.88565	2.80697	7.0717	7.44782
124600000	4.18438	3.81298	1.96551	2.73719	7.01509	7.68651
124700000	4.13543	3.6798	1.89185	2.80664	6.92271	7.39582
124800000	4.22748	3.7451	1.99621	2.74236	7.12356	7.39265
124900000	4.32329	3.70602	2.0141	2.74871	7.24231	7.34432
125000000	4.3728	3.66518	1.91175	2.68182	6.95658	7.58188
125100000	4.20304	3.6306	1.91289	2.71207	6.90866	7.38017
125200000	4.32973	3.86227	1.96501	2.74532	7.04765	7.39588
125300000	4.23194	3.782	2.04646	2.80798	6.78213	7.29648
125400000	4.2575	3.85898	1.9333	2.7126	7.12909	7.617
125500000	4.23158	3.76579	1.96356	2.73092	7.08669	7.46295
125600000	4.24837	3.84557	1.97684	2.87962	7.25222	7.22431
125700000	4.26051	4.00568	1.92824	2.81735	7.2255	7.46622
125800000	4.34277	3.81102	1.98873	2.64374	7.07993	7.38943
125900000	4.26222	3.7497	1.89198	2.7682	6.95095	7.52069
126000000	4.36428	3.78929	1.9694	2.68309	7.26552	7.57931
126100000	4.25898	3.70545	1.85662	2.73939	7.11543	7.62276
126200000	4.14987	3.87149	1.82925	2.70315	7.2906	7.41603
126300000	4.19679	3.77512	1.93444	2.61037	6.80026	7.6804
126400000	4.28299	3.93267	1.88219	2.63038	6.84046	7.46113
126500000	4.26992	3.82059	1.89833	2.8092	6.96109	7.33207
126600000	4.37233	3.85612	1.8619	2.65868	7.1716	7.28187
126700000	4.20669	3.63481	1.87513	2.7219	7.21177	7.35741
126800000	4.21311	3.69728	1.88674	2.55903	6.98812	7.33133
126900000	4.13866	3.7382	1.85687	2.69564	7.17317	7.216
127000000	4.42673	3.68495	1.92649	2.75618	7.10213	7.37845
127100000	4.22099	3.80521	1.84365	2.70151	7.00456	7.20966
127200000	4.14859	3.64263	1.85411	2.74711	7.064	7.33641
127300000	4.2371	3.70616	1.89323	2.68877	7.22065	7.40904
127400000	4.20656	3.73569	1.81698	2.62954	7.11003	7.3539
127500000	4.06202	3.89254	1.97852	2.75402	6.69174	7.24327
127600000	4.16717	3.61937	1.77024	2.59693	6.86796	7.37827
127700000	4.2416	3.83811	2.01441	2.61782	7.00659	7.23084
127800000	4.21762	3.67793	1.90587	2.63934	6.98362	7.24446
127900000	4.28545	3.79035	2.09584	2.66612	6.70617	7.2784
128000000	4.21687	3.89315	2.06868	2.73307	7.00268	7.41104
128100000	4.13225	3.64568	1.89707	2.76062	6.99407	7.16794
128200000	4.39774	3.61683	1.8403	2.70069	6.76326	7.08244
128300000	4.08906	3.82682	1.93531	2.70846	7.02521	7.26464
128400000	4.12631	3.78262	1.75862	2.62688	6.98845	7.36794
128500000	4.23179	3.64813	1.83553	2.65841	6.73853	7.56008
128600000	4.19137	3.82172	1.84284	2.67364	6.94888	7.29762
128700000	4.07147	3.89128	1.86386	2.69688	7.07604	7.39362
128800000	4.24422	3.72898	1.83926	2.59623	6.94024	7.08158
128900000	4.36533	3.81457	1.84845	2.65501	6.73204	7.11322
129000000	4.07556	3.73854	1.82812	2.71061	6.90245	7.24988
129100000	4.11071	3.8125	1.85159	2.69274	7.15819	7.28232
129200000	4.01586	3.72456	1.98392	2.65563	6.59793	7.20479
129300000	4.07185	3.7909	1.89409	2.59402	6.80984	7.29383
129400000	4.16878	3.77902	1.85017	2.67475	6.81948	7.20515
129500000	4.14964	3.70489	1.93599	2.71997	6.78319	7.19362
129600000	4.13609	3.6942	1.8301	2.73343	6.75794	7.22449
129700000	4.08248	3.81021	1.77849	2.72341	6.68388	7.3333
129800000	4.09016	3.73003	1.72572	2.64517	7.00347	7.4164
129900000	4.22622	3.71975	1.93662	2.73631	6.6624	7.32801
130000000	4.28398	3.75386	1.78837	2.69803	7.10737	7.27497
130100000	4.20149	3.94032	1.85531	2.75454	7.27622	7.3636
130200000	4.49262	3.86834	1.93621	2.67164	7.27014	7.41214
130300000	4.16759	3.93609	1.88403	2.68481	7.45751	7.25678
130400000	4.35449	3.88605	1.86329	2.66906	7.41987	7.36744
130500000	4.30909	3.83702	1.81245	2.6693	7.49532	7.44123
130600000	4.66239	3.97124	1.90975	3.22411	7.56309	7.80853
130700000	4.499	3.94748	1.82862	2.75992	7.13625	7.63232
130800000	4.24029	3.97427	1.90844	2.59435	7.08058	7.3945
130900000	4.28215	4.03366	1.84559	2.69098	7.09256	7.59113
131000000	4.2788	3.82817	1.91895	2.65351	7.32278	7.3036
131100000	4.26324	3.82821	1.87408	2.62308	6.99965	7.38603
131200000	4.18235	3.67588	1.81154	2.66434	7.00974	7.20197
131300000	4.10955	3.82946	1.86242	2.65229	7.09744	7.15476
131400000	4.03086	3.8598	1.67046	2.65597	6.99823	7.39488
131500000	4.3081	3.79936	1.73222	2.66383	7.13367	7.41747
131600000	4.12722	3.84391	1.79705	2.56519	6.9981	7.38897
131700000	4.3516	3.77822	1.83823	2.55604	6.69778	7.30448
131800000	4.32195	3.74238	1.78479	2.6118	7.31074	7.21225
131900000	4.4876	3.81215	1.70864	2.73174	6.91117	7.35862
132000000	4.25565	3.64539	1.80649	2.6174	7.04292	7.54098
132100000	4.259	3.70574	1.7611	2.66225	7.17881	7.28168
132200000	4.42986	3.77586	1.8669	2.56672	7.11187	7.55532
132300000	4.36495	4.00326	1.79699	2.68911	6.88825	7.56991
132400000	4.22724	3.86558	1.72128	2.57952	6.91589	7.49683
132500000	4.2463	3.75365	1.83558	2.61948	6.91674	7.34415
132600000	4.38892	3.88725	1.72259	2.5611	7.07236	7.4747
132700000	4.24372	3.86678	1.74857	2.7035	7.13617	7.40865
132800000	4.25111	3.91252	1.63523	2.58095	6.90805	7.20081
132900000	4.47156	3.70614	1.70236	2.60641	7.24221	7.16817
133000000	4.4177	3.74939	1.8016	2.6032	6.97042	7.34889
133100000	4.19299	3.60264	1.80619	2.81017	7.11285	7.29909
133200000	4.46941	3.60174	1.71943	2.57572	6.85645	7.35263
133300000	4.2239	3.71685	1.67692	2.61661	6.96096	7.45295
133400000	4.08631	3.84293	1.65781	2.53143	7.11707	7.62912
133500000	4.18958	3.70431	1.68968	2.57583	7.20594	7.31809
133600000	4.41912	3.73935	1.654	2.49529	7.1452	7.76141
133700000	4.32394	3.82478	1.613	2.57675	7.39419	7.61656
133800000	4.46994	3.69789	1.68116	2.67855	7.47032	7.59801
133900000	4.41058	3.74834	1.75805	2.51098	7.35008	7.46633
134000000	4.1493	3.81039	1.66285	2.68084	7.26125	7.47435
134100000	4.34095	3.82481	1.59444	2.53224	7.15182	7.36544
134200000	4.37092	3.80664	1.70604	2.56959	7.14028	7.56491
134300000	4.40336	3.77486	1.68566	2.57442	7.07287	7.52875
134400000	4.39246	3.82654	1.81677	2.53627	7.11001	7.24532
134500000	4.07175	3.7435	1.5879	2.63743	7.48156	7.54178
134600000	4.30595	3.84409	1.72205	2.66273	7.26159	7.32182
134700000	4.32377	3.80632	1.54949	2.60754	7.22281	7.58932
134800000	4.39882	3.86919	1.73311	2.54085	7.20566	7.58518
134900000	4.09747	3.78264	1.85123	2.63748	7.15688	7.19901
135000000	4.2593	3.76079	1.63292	2.56265	7.27639	7.21075
135100000	4.33731	3.71545	1.66882	2.66306	7.341	7.78485
135200000	4.56986	3.81367	1.73458	2.63758	7.23517	7.99188
135300000	4.30754	3.78876	1.70098	2.6797	7.71219	7.44541
135400000	4.54365	3.80122	1.57319	2.77661	7.78294	7.53264
135500000	4.48642	3.85397	1.81037	2.65484	7.77385	7.60192
135600000	4.2696	3.84354	1.77882	2.65601	7.69926	7.69167
135700000	4.50351	3.81816	1.88488	2.66811	7.67967	7.65098
135800000	4.29581	3.88896	1.64907	2.72266	7.87158	7.58494
135900000	4.70046	3.98435	1.84951	2.71259	7.7487	7.87296
136000000	4.44012	4.10469	1.78056	2.70795	7.42691	8.04786
136100000	4.22703	3.80527	1.77819	2.72228	7.95497	7.47564
136200000	4.25889	3.74924	1.83309	2.58611	7.68173	7.55694
136300000	4.29537	4.0508	1.7865	2.6683	7.81831	7.72785
136400000	4.32955	3.88358	1.72338	2.56323	7.5268	7.31862
136500000	4.30316	3.8681	1.55806	2.49994	7.58854	7.73764
136600000	4.2206	3.78207	1.74497	2.61971	7.43103	7.50057
136700000	4.20655	3.87219	1.64369	2.79407	7.64545	7.35749
136800000	4.46362	3.80138	1.7373	2.82417	7.42946	7.76799
136900000	4.34106	3.89695	1.62103	2.66585	7.64816	7.57028
137000000	4.28426	4.04034	1.73714	2.73821	7.80425	7.61241
137100000	4.35128	3.94768	1.78707	2.68763	7.70847	7.61281
137200000	4.2761	4.03206	1.80748	2.64323	7.59542	7.71079
137300000	4.38251	3.9344	1.77461	2.64223	7.61078	7.67157
137400000	4.30567	3.83364	1.78869	2.66197	7.89689	7.36015
137500000	4.4369	4.05138	1.80541	2.74353	7.12167	7.11555
137600000	4.35866	4.11798	1.72175	2.6127	7.64879	7.4249
137700000	4.48369	3.80913	1.82598	2.65559	7.97858	7.5312
137800000	4.55134	3.85442	1.6642	2.6698	7.54192	7.29992
137900000	4.45822	3.91281	1.82398	2.76028	7.58797	7.46786
138000000	4.54113	4.02837	1.54712	2.65623	7.68719	7.70526
138100000	4.41606	4.08113	1.72283	2.64261	7.29526	7.30285
138200000	4.15587	4.0073	1.68753	2.56551	6.97189	7.39481
138300000	4.57502	4.04131	1.65686	2.49637	7.13173	7.47129
138400000	4.44709	3.93971	1.76296	2.53312	6.97424	7.53643
138500000	4.09976	4.09251	1.78454	2.55483	7.24475	7.07226
138600000	4.40925	4.0118	1.71014	2.68428	7.46299	7.43099
138700000	4.2371	3.7148	1.79071	2.73672	6.74751	7.3339
138800000	4.54281	3.97429	1.90406	2.63202	7.72665	7.72024
138900000	4.57108	3.99838	1.7823	2.53609	7.26238	7.59451
139000000	4.25784	4.07198	1.67891	2.57945	7.76367	7.64214
139100000	4.69399	3.95371	1.7121	2.63267	7.59152	7.86662
139200000	4.10139	3.98315	1.74148	2.67806	7.26914	7.76191
139300000	4.64481	4.22927	1.70836	2.78107	7.46426	7.99021
139400000	4.17698	4.09824	1.76629	2.57477	7.76205	7.67445
139500000	4.35699	4.2755	1.72741	2.70161	8.00489	7.25492
139600000	4.67948	4.26924	1.60778	2.7815	7.68282	7.9124
139700000	4.47316	4.25661	1.78601	2.50817	7.68504	7.79164
139800000	4.6649	4.1079	1.57214	2.68838	7.80854	7.91516
139900000	4.52835	3.88414	1.63362	2.66257	7.74338	7.2841
140000000	4.50928	3.97044	1.69393	2.63943	7.46478	7.82651
140100000	4.3599	3.96151	1.61215	2.45496	7.54411	7.52436
140200000	4.61105	3.89159	1.74838	2.54426	7.41746	7.24515
140300000	4.55372	3.94045	1.7862	2.6969	7.13213	7.50103
140400000	4.52203	4.01149	1.83991	2.72165	7.54345	7.66598
140500000	4.35224	3.82258	1.98513	2.61808	7.14446	7.97565
140600000	4.41947	4.00494	1.80755	2.55787	7.45067	7.51198
140700000	4.4048	4.01521	1.8531	2.65174	7.71485	7.62279
140800000	4.51703	4.11514	1.55067	2.4754	7.25809	7.32309
140900000	4.6501	3.83408	1.72941	2.58358	7.22134	7.44081
141000000	4.52404	4.22092	1.75765	2.63864	7.65196	7.87101
141100000	4.54799	4.05136	1.90218	2.56503	7.75759	7.93479
141200000	4.64481	3.92768	1.51634	2.60481	7.86427	7.40769
141300000	4.47187	3.85753	1.84986	2.54959	8.10247	7.7754
141400000	4.4804	4.29386	1.7183	2.46889	7.77274	7.75497
141500000	4.66828	4.15293	2.00613	2.78252	7.74455	7.47455
141600000	4.59612	4.18601	1.85095	2.74269	8.0022	7.67742
141700000	4.84294	4.35573	1.58884	2.54687	7.89926	8.17836
141800000	4.47248	3.94497	1.56983	2.68853	8.01942	7.97244
141900000	4.60614	4.12146	1.65085	2.41427	7.97716	7.6963
142000000	4.23799	3.86945	1.60496	2.6298	7.93916	8.04327
142100000	4.5063	4.1424	1.61465	2.41884	7.50936	7.57629
142200000	4.93777	4.05311	1.63485	2.75272	7.64909	7.80574
142300000	4.54755	4.14638	1.39897	2.48485	7.7356	7.63547
142400000	4.62516	3.99376	1.51964	2.71492	7.77584	7.7661
142500000	4.25689	4.02711	1.63404	2.68336	7.76041	7.93402
142600000	4.82519	4.26084	1.66838	2.54906	7.56494	7.63256
142700000	4.43742	4.00465	1.62994	2.52087	7.87916	8.06179
142800000	4.86961	3.84972	1.72308	2.67895	7.53616	7.74278
142900000	4.45422	4.28854	1.63446	2.55612	7.79488	7.4063
143000000	4.56772	4.07491	1.5946	2.56063	7.62018	7.66181
143100000	4.2897	4.14751	1.73192	2.5949	7.58797	7.58629
143200000	4.57555	3.82259	1.7573	2.62569	7.51802	7.29568
143300000	4.6825	4.11956	1.53642	2.61023	7.12314	7.48972
143400000	4.49848	3.92445	1.72333	2.5783	7.97869	8.01953
143500000	4.30865	4.08216	1.69643	2.48248	7.96196	7.95649
143600000	4.54497	4.39529	1.56869	2.60035	7.70128	7.5308
143700000	4.44097	3.99866	1.973	2.63412	7.5296	7.93354
143800000	4.58514	4.27667	1.6037	2.63358	7.26281	7.69325
143900000	4.62355	4.25806	1.64064	2.71592	7.72952	8.09694
144000000	4.65566	4.35018	1.9179	2.58083	8.17093	7.8619
144100000	4.74969	4.11597	1.93699	2.65414	7.98208	7.76653
144200000	4.62014	4.25239	1.76434	2.64225	7.79447	7.67769
144300000	4.74728	4.31883	1.67661	2.67327	8.35522	7.9536
144400000	4.56582	4.05459	1.80941	2.58068	8.74886	7.9631
144500000	4.66351	4.1751	1.75034	2.52099	8.66855	7.79838
144600000	4.74288	4.22282	1.53873	2.70664	7.91297	7.72167
144700000	4.57737	4.41622	1.54187	2.71239	8.33242	8.12406
144800000	5.03131	4.36447	1.70197	2.81385	8.04869	8.72367
144900000	4.63311	4.41786	1.69714	2.62718	9.02344	8.57531
145000000	4.64494	4.43035	1.67945	2.73461	8.30641	8.475
145100000	4.72718	4.32868	2.006	2.65367	8.5049	7.95201
145200000	4.76576	4.38547	1.5989	2.47541	9.23906	7.88058
145300000	4.94306	4.24064	1.74498	2.64626	8.55183	8.86592
145400000	5.13285	4.51451	1.56443	2.76224	8.70573	8.46417
145500000	4.75068	4.52085	1.72045	2.65852	9.23327	7.87803
145600000	4.73787	4.26483	1.38597	2.53647	9.05582	8.27738
145700000	4.9512	4.3346	1.70976	2.87421	9.28935	8.84267
145800000	4.5692	4.35441	1.51284	2.69375	8.86242	8.36337
145900000	5.17059	4.4253	1.48527	2.43762	8.55155	8.4934
146000000	4.91039	4.22685	1.78545	2.84455	7.98979	8.11034
146100000	4.6701	4.41547	1.7943	2.63575	8.78259	8.10891
146200000	4.50165	4.30857	1.47517	2.47287	7.90139	7.39262
146300000	4.74553	3.75808	1.50278	2.59637	8.43387	7.76659
146400000	5.1599	4.91088	1.49523	2.65739	7.6491	7.91156
146500000	4.97468	4.18535	1.77643	2.55035	7.67473	7.28551
146600000	4.43197	4.5831	1.35957	2.51369	7.75318	7.79449
146700000	4.93271	4.5815	1.69286	2.4846	8.09564	7.67952
146800000	4.50566	4.46837	1.56255	2.68844	7.86448	7.56096
146900000	4.4645	4.43313	1.67046	2.62303	8.01835	7.63032
147000000	4.60186	4.5453	1.65958	2.87121	7.97095	8.09935
147100000	3.70032	4.39213	1.75954	2.77811	8.02389	8.20235
147200000	5.11369	4.38306	1.61133	3.02338	8.0873	8.28664
147300000	4.81779	4.2344	1.86548	2.72716	7.29938	7.70525
147400000	4.40141	4.55304	1.50636	2.86138	7.98455	8.2431
147500000	4.29473	4.49803	1.48142	3.05542	8.03206	9.48298
147600000	4.13333	4.30997	1.52096	2.77426	8.02405	7.84613
147700000	4.29364	3.89229	2.15591	3.02857	7.73373	8.75758
147800000	4.01236	4.38012	1.92422	2.77273	7.52915	7.92862
147900000	3.94483	4.50458	1.96739	2.74082	8.38711	8.38354
148000000	4.2583	5.09449	1.96507	3.42572	8.74434	8.5111
148100000	4.30707	4.62519	1.69515	3.12072	9.2887	7.88371
148200000	4.45028	4.95994	2.47282	2.69306	8.49597	9.60493
148300000	5.94888	5.15705	1.75927	3.09984	9.879	8.30832
148400000	4.49832	4.70641	1.91531	3.48282	9.71012	10.3835
148500000	5.11875	5.02072	2.29158	3.1952	10.4361	9.37132
148600000	4.82724	7.05006	2.61197	2.81776	15.1526	10.1504
148700000	7.88564	4.55288	2.46376	3.92063	17.1234	9.82639
148800000	4.61925	8.84682	3.4558	3.83388	14.9078	11.6078
148900000	8.00665	5.04037	2.76276	3.23957	13.5442	15.2523
149000000	7.96979	7.8981	3.65662	4.19571	16.3827	16.7253
149100000	4.58357	4.16385	1.15366	4.64193	19.6334	14.2843
149200000	6.21265	6.86867	1.98581	5.66837	16.8382	12.1185
149300000	7.03363	7.54846	2.43772	3.63609	21.3207	11.2829
149400000	8.19634	5.7829	3.02515	6.43031	16.762	11.9609
149500000	7.25456	3.58017	2.36911	7.78708	29.5822	22.9147
149600000	2.18037	2.07849	15.571	1.13414	17.2268	3.28112
149700000	4.67274	4.04314	1.31815	2.46192	6.34452	6.54395
149800000	4.50392	4.21185	1.45256	2.39306	6.46899	6.55509
149900000	4.67435	4.11053	1.42307	2.17013	6.38824	6.58106
150000000	4.54995	4.15646	1.49338	2.44974	6.25484	6.39531
150100000	4.54761	4.19775	1.36135	2.31181	6.13253	6.74563
150200000	4.53278	4.06426	1.32223	2.23509	6.32505	6.73566
150300000	4.59085	4.12763	1.48138	2.39878	6.47706	6.70215
150400000	4.51351	4.11191	1.41677	2.26321	6.37728	6.86167
150500000	4.43121	4.16269	1.44442	2.24735	6.18624	6.60806
150600000	4.35549	4.14902	1.45263	2.30737	6.54485	6.78882
150700000	4.75071	4.13606	1.50185	2.29131	6.45014	6.6771
150800000	4.65862	4.03624	1.40462	2.4808	6.32963	6.43346
150900000	4.58093	4.1584	1.41705	2.34859	6.14303	6.58374
151000000	4.55232	4.07696	1.4559	2.31564	6.31849	6.64369
151100000	4.6938	4.20795	1.43408	2.32222	6.39911	6.76101
151200000	4.67843	4.26517	1.46623	2.25478	6.40581	6.56906
151300000	4.64462	4.26136	1.39223	2.26803	6.15978	6.50951
151400000	4.63734	3.92658	1.40999	2.31814	6.36644	6.71162
151500000	4.49292	4.09848	1.43276	2.30602	6.4664	6.85126
151600000	4.95378	4.38585	1.38385	2.27531	6.4332	6.70335
151700000	4.92313	4.22143	1.48803	2.3115	6.37992	6.77739
151800000	4.36107	4.29836	1.41462	2.17221	6.45923	6.41463
151900000	4.63862	3.99778	1.42356	2.2834	6.33081	6.42086
152000000	4.86454	4.24539	1.39401	2.338	6.43865	6.68478
152100000	4.67423	4.34645	1.34397	2.34921	6.51979	6.56675
152200000	4.55775	4.1876	1.35221	2.17742	6.47723	6.86869
152300000	4.69102	4.11638	1.42468	2.3178	6.43816	6.69035
152400000	4.52539	4.15722	1.40325	2.27217	6.70732	6.62521
152500000	4.47813	4.22947	1.39576	2.24597	6.59263	6.91143
152600000	4.89495	4.19229	1.33117	2.37196	6.69141	6.76589
152700000	4.66835	4.1711	1.34665	2.28833	6.76237	6.68175
152800000	4.71285	4.11442	1.39493	2.21588	6.53149	6.66113
152900000	4.79839	4.0926	1.37611	2.13955	6.54435	6.64761
153000000	4.65815	4.29111	1.24992	2.35911	6.45708	6.79018
153100000	4.74602	4.44374	1.42846	2.45488	6.30866	6.69264
153200000	4.68776	4.18184	1.27008	2.22128	6.42018	6.81451
153300000	4.4572	4.33635	1.20916	2.35903	6.55205	6.59181
153400000	4.75199	4.26974	1.34449	2.23521	6.68145	6.51898
153500000	4.93758	4.02623	1.45387	2.23527	6.41723	6.74013
153600000	4.78126	4.32791	1.33391	2.29952	6.48698	6.77412
153700000	4.54707	4.31399	1.42825	2.50473	6.52475	6.63451
153800000	4.62325	4.20495	1.23188	2.19419	6.57317	6.53072
153900000	4.67794	4.09497	1.40547	2.22275	6.61504	6.69227
154000000	4.4037	4.11053	1.25966	2.35886	6.30391	6.67655
154100000	4.72066	4.17806	1.36859	2.27027	6.62723	6.70834
154200000	4.74571	4.23679	1.31895	2.27137	6.51675	6.65409
154300000	4.64285	4.14962	1.31762	2.45365	6.45582	6.41979
154400000	4.56536	4.26692	1.43348	2.34243	6.43206	6.96235
154500000	4.55224	4.15846	1.35949	2.30193	6.57835	6.78058
154600000	4.56711	4.25434	1.53314	2.33749	6.45323	7.04243
154700000	4.65503	4.31154	1.49686	2.18472	6.47335	7.02932
154800000	4.78458	4.42146	1.44362	2.34031	6.74178	6.64262
154900000	4.78787	4.36097	1.39946	2.24842	6.47652	6.95545
155000000	4.70973	4.27962	1.42407	2.25736	6.67102	6.67975
155100000	4.88715	4.25623	1.29449	2.41294	6.5298	6.7975
155200000	4.68923	4.41574	1.40441	2.33755	6.6366	6.94812
155300000	4.80955	4.26162	1.35472	2.12612	6.74627	6.77834
155400000	4.88833	4.17129	1.4016	2.39356	7.05422	6.82255
155500000	4.7392	4.46674	1.4381	2.41547	7.22546	7.00698
155600000	4.95401	4.27162	1.32932	2.37718	6.79824	6.78466
155700000	4.80629	4.34507	1.28262	2.29261	6.90047	6.60559
155800000	4.88547	4.48755	1.5007	2.39011	6.76548	7.28208
155900000	5.00027	4.44435	1.37957	2.37987	7.14039	6.80479
156000000	4.96356	4.34409	1.39558	2.25928	7.14784	6.7915
156100000	4.83464	4.44116	1.33292	2.37043	7.26244	6.90057
156200000	4.94869	4.50125	1.53372	2.42596	7.11929	7.0436
156300000	4.89021	4.47537	1.32732	2.47363	6.76511	6.98275
156400000	4.9085	4.43427	1.3651	3.11246	6.8773	7.16551
156500000	4.93219	4.44987	1.42019	2.47346	6.99224	6.80898
156600000	4.82244	4.34655	1.40614	2.36108	6.85476	6.85767
156700000	4.86267	4.38546	1.6204	2.25218	6.84754	6.95927
156800000	4.93394	4.33255	1.30683	2.2227	6.49671	7.1795
156900000	4.86095	4.22118	1.42924	2.40453	6.89993	6.85181
157000000	4.77384	4.20621	1.25827	2.44466	6.97219	7.05399
157100000	4.72471	4.3626	1.31193	2.29646	6.73843	6.78172
157200000	4.79263	4.46162	1.40476	2.36612	6.75176	6.91935
157300000	4.79639	4.33602	1.30348	2.25197	6.80763	6.66752
157400000	4.87156	4.37533	1.35768	2.30727	6.7946	6.91419
157500000	4.69232	4.30516	1.35861	2.17942	6.85566	7.20864
157600000	4.77226	4.45525	1.36244	2.39251	6.72529	7.15826
157700000	4.82127	4.51575	1.47968	2.33224	6.82675	7.03912
157800000	4.56225	4.29813	1.30232	2.28398	7.06555	6.96098
157900000	4.46496	4.51216	1.22493	2.24229	6.95229	6.88811
158000000	4.79306	4.26508	1.33873	2.27824	6.99748	7.06734
158100000	4.7094	4.31707	1.40694	2.22998	6.91283	7.05088
158200000	4.92947	4.47946	1.30937	2.32603	6.72583	7.03257
158300000	4.78111	4.26791	1.39262	2.32684	6.64462	6.74518
158400000	4.49903	4.29286	1.29106	2.22185	6.61927	7.09371
158500000	4.84818	4.35163	1.29048	2.40421	6.71393	6.73877
158600000	4.67883	4.30656	1.38657	2.25064	6.78187	6.65551
158700000	4.63651	4.18625	1.39981	2.26273	6.86373	6.7397
158800000	5.02119	4.38232	1.26448	2.31819	6.71071	6.9499
158900000	4.71795	4.27418	1.32503	2.24672	6.74411	6.66574
159000000	4.8746	4.44878	1.46612	2.35872	6.77545	6.99287
159100000	4.71412	4.14803	1.29656	2.37704	6.97652	7.32152
159200000	4.89829	4.32854	1.47615	2.33369	6.87914	7.32313
159300000	4.67234	4.3457	1.32247	2.32815	6.74775	6.99476
159400000	4.89253	4.49748	1.41258	2.28061	7.04645	7.32933
159500000	4.80749	4.41011	1.35638	2.27682	6.76403	7.30125
159600000	5.04533	4.30438	1.40312	2.25815	6.9402	7.14526
159700000	5.02558	4.44862	1.36432	2.22651	6.9553	6.85113
159800000	4.79801	4.5745	1.41945	2.31324	7.19072	7.07253
159900000	4.86875	4.41814	1.36728	2.37789	7.13574	7.29911
160000000	4.81668	4.33708	1.37224	2.33074	7.4734	7.07853
160100000	5.08962	4.38166	1.38972	2.32899	6.9313	7.0019
160200000	4.95097	4.46127	1.33365	2.28633	7.08708	7.18482
160300000	5.04755	4.52136	1.4237	2.39398	7.05148	7.20293
160400000	4.92718	4.39274	1.49938	2.29697	7.00771	6.90789
160500000	5.01687	4.54914	1.48951	2.32509	7.34165	7.31419
160600000	4.93834	4.30278	1.30692	2.34962	7.34077	7.39907
160700000	4.83516	4.9113	1.31055	2.46643	6.98688	7.37079
160800000	5.01632	4.44253	1.2812	2.36151	7.45867	7.41126
160900000	5.01817	4.64504	1.52666	2.32391	7.25562	7.14274
161000000	5.1061	4.72678	1.32602	2.40236	7.56599	7.29526
161100000	5.07472	4.72352	1.2681	2.19482	7.56327	7.15246
161200000	5.07024	4.5742	1.39377	2.31928	7.4397	7.16176
161300000	5.17751	4.6729	1.39605	2.46931	7.41986	7.0697
161400000	5.20504	4.63155	1.31468	2.32142	7.41474	7.1143
161500000	5.23814	4.66341	1.39589	2.34464	7.50762	7.42136
161600000	5.07512	4.72168	1.37776	2.33443	7.64884	7.41903
161700000	5.00188	4.71415	1.26196	2.35616	7.5442	7.32893
161800000	5.29428	4.37821	1.38441	2.3213	7.81715	7.51221
161900000	4.90305	4.59482	1.32322	2.35314	7.36764	7.53801
162000000	5.21432	4.59199	1.2968	2.3977	7.7178	7.19158
162100000	5.03813	4.45501	1.4397	2.31956	7.49032	7.42009
162200000	5.09307	4.46043	1.42761	2.24373	7.57508	7.28776
162300000	5.20358	4.72783	1.28282	2.25945	7.42756	7.22367
162400000	5.16332	4.58479	1.38413	2.33155	7.27087	7.34135
162500000	5.27861	4.5962	1.35427	2.3683	7.64231	7.19725
162600000	5.14217	4.53376	1.35805	2.40256	7.43831	7.28587
162700000	5.31055	4.50735	1.33346	2.39444	7.70949	7.14828
162800000	5.06863	4.76968	1.47227	2.37816	7.54357	7.17033
162900000	5.1524	4.76976	1.26595	2.36627	7.51245	7.30991
163000000	5.14784	4.81852	1.26726	2.39682	7.77383	7.51054
163100000	5.35243	4.78118	1.38648	2.38407	7.62787	7.35214
163200000	5.03028	4.75747	1.35265	2.37281	7.76891	7.65091
163300000	5.29137	4.76397	1.36959	2.43005	7.67854	7.45077
163400000	5.3647	4.70017	1.44848	2.444	7.58976	7.11706
163500000	5.28582	4.63618	1.33093	2.29197	7.64746	7.86489
163600000	5.33024	4.61509	1.28042	2.33994	7.37057	7.41669
163700000	5.2769	4.69409	1.46352	2.12749	7.62089	7.16354
163800000	5.43636	4.73225	1.18795	2.51818	7.73572	7.26429
163900000	5.12761	4.70667	1.21785	2.34691	7.93692	7.70804
164000000	5.17893	4.5768	1.19281	2.33479	7.44081	7.57213
164100000	5.09974	4.67126	1.33564	2.31874	7.61847	7.51155
164200000	5.23004	4.53776	1.40422	2.36312	7.73209	7.51247
164300000	5.14333	4.59772	1.25965	2.52057	7.61471	7.55106
164400000	4.99192	4.73741	1.23616	2.3366	7.59813	7.60443
164500000	5.03418	4.68527	1.28624	2.39211	7.59424	7.47982
164600000	5.43822	4.70997	1.39689	2.35954	7.93708	7.47975
164700000	5.27512	4.72433	1.36706	2.24518	7.68107	7.48146
164800000	5.11683	4.75106	1.28424	2.32049	7.80639	7.62186
164900000	5.41454	4.97073	1.31989	2.37465	8.16978	7.78983
165000000	5.28266	4.57143	1.29513	2.33374	7.74628	7.26704
165100000	5.3066	4.99898	1.23038	2.45208	7.88649	7.48187
165200000	5.25214	4.65665	1.23477	2.22756	7.82585	7.24103
165300000	5.30268	4.71111	1.30409	2.29193	7.50043	7.17234
165400000	5.22009	5.08605	1.36769	2.39567	8.03371	7.48375
165500000	5.81054	4.99042	1.35376	2.17654	7.65881	7.66114
165600000	5.21583	4.76239	1.25337	2.45809	7.88135	7.58062
165700000	5.27046	4.88461	1.33785	2.42357	7.9854	7.95242
165800000	5.378	5.00131	1.33414	2.49578	7.9546	7.72432
165900000	5.74768	5.03862	1.32198	2.50107	8.10039	7.70258
166000000	5.35684	4.94285	1.24879	2.36565	8.05735	7.68611
166100000	5.32418	5.09054	1.31238	2.27328	8.01303	7.88385
166200000	5.1577	5.19761	1.3979	2.51294	7.89179	7.76946
166300000	5.42451	5.1126	1.34626	2.57613	7.92152	7.65343
166400000	5.44818	5.0517	1.4325	2.40001	8.10473	7.57421
166500000	5.60762	4.91552	1.44742	2.47518	7.92665	7.55338
166600000	5.55799	4.96724	1.44812	2.2973	8.06025	7.87949
166700000	5.6865	5.00417	1.30368	2.38055	8.31388	7.64279
166800000	5.83776	5.098	1.46728	2.23362	8.24541	8.00357
166900000	5.17202	5.05365	1.45628	2.45606	8.16574	7.67932
167000000	5.91093	5.02604	1.4274	2.45432	7.93188	7.82919
167100000	5.45174	5.17253	1.27539	2.48648	8.0229	7.87609
167200000	5.76082	4.97736	1.30456	2.5724	8.27691	7.57317
167300000	5.68867	4.99019	1.29986	2.35008	8.07626	7.9406
167400000	5.60128	5.18729	1.26404	2.39605	8.13471	7.83006
167500000	5.78866	4.99948	1.19387	2.39268	8.15564	7.76088
167600000	5.65514	5.04956	1.20606	2.44768	7.98723	7.90244
167700000	5.39851	4.89974	1.38903	2.4683	7.78563	7.75497
167800000	5.55446	5.15812	1.51044	2.47556	8.11483	7.78301
167900000	5.67217	5.02823	1.50965	2.44188	8.6603	7.93295
168000000	5.83553	4.79042	1.40783	2.34857	8.04533	7.84498
168100000	5.78064	5.17368	1.30301	2.56287	8.38725	7.53457
168200000	5.84309	5.19418	1.54651	2.24533	8.28096	7.70988
168300000	5.8312	4.95503	1.23844	2.49664	8.50902	7.83383
168400000	5.65592	5.02261	1.51034	2.30205	8.3955	7.65916
168500000	5.58442	5.30708	1.52005	2.24807	8.48595	7.90009
168600000	5.52705	5.13551	1.40492	2.47773	8.33795	7.81814
168700000	5.69865	5.32877	1.47106	2.41934	8.55809	7.95196
168800000	5.62845	5.20754	1.43543	2.44023	8.23029	7.90812
168900000	5.79316	5.18438	1.3562	2.43164	8.89067	8.32228
169000000	5.72997	5.1933	1.45053	2.48869	8.59519	8.13759
169100000	5.63982	5.24222	1.44965	2.53445	8.80362	8.23506
169200000	5.71906	5.16109	1.39513	2.28113	8.81728	8.26231
169300000	5.78552	5.18081	1.53997	2.42082	8.8131	8.18205
169400000	5.94333	5.14713	1.49992	2.40206	8.85964	8.01461
169500000	5.64345	5.5204	1.58029	2.3499	8.88564	7.83352
169600000	5.71385	5.59921	1.44239	2.44417	8.62454	8.33217
169700000	5.79964	5.30472	1.36048	2.64992	9.18222	8.20363
169800000	5.86695	5.26498	1.43753	2.40559	8.62508	8.40948
169900000	5.83447	5.42274	1.48717	2.57618	8.45686	7.93189
170000000	5.80697	5.17325	1.47291	2.50026	8.41594	8.08255
170100000	5.70183	5.41285	1.41698	2.51444	8.53067	7.94095
170200000	5.52895	5.75873	1.35969	2.4193	8.19321	8.21518
170300000	5.7702	5.07801	1.42213	2.53525	7.99738	7.88623
170400000	5.59647	4.9302	1.43315	2.51207	8.53702	8.28347
170500000	5.74185	5.3849	1.26444	2.29239	8.482	8.10639
170600000	5.5537	5.27195	1.53443	2.4371	8.36321	7.45845
170700000	5.75119	5.35526	1.47843	2.54946	8.57405	8.19483
170800000	5.80394	5.17028	1.28118	2.50194	8.4787	8.31677
170900000	5.82289	5.53717	1.64307	2.41783	8.80142	7.96223
171000000	5.6613	5.28151	1.33601	2.41448	8.49214	8.10149
171100000	5.8651	5.30041	1.4141	2.41087	8.51171	8.11271
171200000	5.87462	5.36886	1.30093	2.52615	8.77819	8.14859
171300000	5.96026	5.04921	1.3789	2.37674	8.87562	8.07589
171400000	5.84105	5.30562	1.41037	2.51138	8.10543	8.18501
171500000	5.51849	5.46299	1.54093	2.43566	8.70183	7.96392
171600000	5.73113	5.04389	1.40555	2.40204	8.40354	8.08887
171700000	5.51376	5.30489	1.53062	2.50274	8.94063	8.07155
171800000	5.74434	5.23701	1.39216	2.2812	8.72072	7.71824
171900000	5.6334	5.273	1.52888	2.27385	8.58814	7.98847
172000000	5.69586	5.34966	1.52251	2.34668	8.60806	8.00874
172100000	6.17587	5.31889	1.46231	2.35689	8.74184	8.04059
172200000	5.88865	5.38858	1.49947	2.37717	8.82367	8.13446
172300000	6.21329	5.31835	1.52421	2.35498	9.0535	8.18306
172400000	5.61137	5.50555	1.41124	2.62413	8.81835	8.62716
172500000	5.56947	5.52873	1.38273	2.36411	8.66698	8.51967
172600000	5.80744	5.30481	1.39995	2.64542	9.13211	8.20362
172700000	5.80436	5.76234	1.33365	2.41074	8.72785	8.0594
172800000	5.91507	5.55356	1.47401	2.37437	8.93286	8.05602
172900000	5.79202	5.38606	1.40432	2.50013	8.65854	8.22444
173000000	5.95616	5.60211	1.69582	2.39649	8.62113	8.04981
173100000	5.91058	5.32473	1.3852	2.41713	8.39942	8.23295
173200000	5.86758	5.65614	1.36798	2.57488	8.79832	8.17173
173300000	5.9524	5.31495	1.51599	2.66566	9.0104	8.27429
173400000	6.20387	5.62426	1.4788	2.47628	8.48839	7.99799
173500000	6.10232	5.45618	1.40321	2.68621	8.88225	9.00341
173600000	6.11539	5.20675	1.39618	2.39467	9.68398	8.63969
173700000	6.24144	5.68971	1.47956	2.51683	9.33287	8.82336
173800000	6.19204	5.7253	1.4236	2.5165	8.89281	8.28929
173900000	6.0502	5.16094	1.53503	2.58648	8.80321	8.48013
174000000	6.04688	5.56154	1.73748	2.47416	9.12769	8.79596
174100000	6.13239	5.33596	1.5184	2.5086	9.18022	8.32498
174200000	6.34601	5.38972	1.39395	2.44013	9.24252	8.48477
174300000	5.89524	5.52027	1.61983	2.72176	9.17159	8.26014
174400000	5.94249	5.55909	1.52583	2.33499	9.13692	8.28169
174500000	6.43318	5.5181	1.47387	2.41586	9.0792	8.36441
174600000	5.78494	5.51211	1.37106	2.27609	8.9601	8.41731
174700000	6.1536	5.67315	1.53481	2.43129	9.1665	8.50521
174800000	6.11843	5.73618	1.59032	2.7123	8.97795	8.42411
174900000	6.19095	5.49058	1.55628	2.44277	9.35115	8.36517
175000000	6.13311	5.5318	1.59902	2.4304	9.35263	8.42639
175100000	6.40655	5.8695	1.43132	2.57537	9.71377	8.97105
175200000	6.01958	5.47201	1.55675	2.52953	9.68841	8.4075
175300000	6.05179	5.68179	1.40166	2.63993	9.69571	8.82145
175400000	6.1426	5.61401	1.46095	2.40252	9.60846	8.7796
175500000	6.20901	5.83406	1.54005	2.43509	9.73841	8.59266
175600000	5.96428	5.51962	1.43687	2.42682	9.39317	8.34461
175700000	6.20007	5.82634	1.58957	2.52876	9.48383	8.8067
175800000	6.17044	5.85309	1.43214	2.25532	9.86889	9.18985
175900000	6.56456	5.81687	1.14209	2.58302	9.4958	8.90026
176000000	6.11749	5.9569	1.30122	2.58585	9.5008	9.02931
176100000	5.9936	5.69231	1.47486	2.46748	9.43045	8.53488
176200000	5.92668	5.54905	1.38782	2.73511	9.5684	8.63381
176300000	6.27934	6.05598	1.41583	2.39547	9.09991	8.54729
176400000	6.09467	5.73413	1.3907	2.52997	8.74516	8.77641
176500000	6.09467	5.80139	1.53082	2.39229	9.00344	8.64221
176600000	6.30052	5.97372	1.70859	2.49296	9.20491	8.35036
176700000	5.84987	5.92626	1.37671	2.31803	9.00071	8.46455
176800000	5.99171	5.91616	1.43855	2.52172	9.05171	8.1714
176900000	6.16705	5.61812	1.40535	2.45794	9.04646	9.07197
177000000	6.14201	5.67582	1.38492	2.46189	9.41332	8.89136
177100000	5.87013	6.00697	1.54865	2.4158	9.30956	8.82248
177200000	5.94363	6.09872	1.45588	2.5821	9.65124	8.6661
177300000	6.47618	6.07976	1.38476	2.44269	9.26197	8.6347
177400000	6.64261	5.48676	1.22734	2.37908	9.02424	8.336
177500000	5.7867	6.13178	1.47518	2.59782	9.20423	8.75346
177600000	6.18163	5.70619	1.30288	2.83823	9.60103	8.83064
177700000	5.96769	5.78245	1.53683	2.53156	9.25874	8.60016
177800000	5.92741	6.08623	1.46576	2.50629	9.24552	9.01532
177900000	6.17215	6.16319	1.48969	2.5923	9.29682	8.73589
178000000	6.2672	5.78884	1.41549	2.60669	9.44456	8.29711
178100000	6.29702	5.78944	1.47906	2.66038	9.27639	8.66008
178200000	6.26012	5.86932	1.46836	2.50166	9.17512	8.6569
178300000	5.88503	5.76889	1.27639	2.68418	9.32147	8.43371
178400000	6.37295	6.22643	1.58931	2.53888	10.0009	8.9765
178500000	6.42559	6.00895	1.38595	2.57609	9.24904	8.3255
178600000	6.0734	5.95433	1.44662	2.51673	9.29698	8.84202
178700000	6.29487	6.14938	1.34454	2.48966	9.5961	9.16507
178800000	6.76347	5.89557	1.42113	2.36686	9.70578	8.75715
178900000	6.76036	6.00689	1.58015	2.57194	10.1769	8.71391
179000000	6.18757	6.12293	1.21205	2.49881	10.1514	8.98992
179100000	6.93839	6.26137	1.46882	2.59341	10.1961	8.88088
179200000	6.43535	6.3341	1.39684	2.7006	10.134	9.26733
179300000	6.63039	6.39209	1.66386	2.57162	10.2637	8.98325
179400000	6.53306	6.26052	1.66465	2.49444	10.0877	9.1976
179500000	6.31241	5.9483	1.46231	2.6645	9.93194	8.80815
179600000	6.61997	6.27677	1.51312	2.51632	10.3714	9.12424
179700000	6.75987	6.24071	1.50903	2.39853	10.7233	9.53022
179800000	6.92291	6.77386	1.61441	2.73706	10.1787	9.24675
179900000	7.10478	6.67192	1.50252	2.70416	10.6024	9.56501
180000000	6.59873	6.52721	1.68232	2.87158	10.3449	9.58571
180100000	7.26975	6.53393	1.62525	2.66157	10.4537	9.35541
180200000	7.07653	6.86416	1.59313	2.66423	9.76188	9.58522
180300000	6.76926	6.67541	1.81698	2.59322	10.5265	9.72897
180400000	6.72116	6.76906	1.5889	2.85908	10.2257	9.30215
180500000	6.82187	6.57246	1.5482	2.70446	11.019	8.94419
180600000	7.50668	7.00425	1.67014	2.72878	10.6404	9.4509
180700000	6.65271	7.07996	1.62677	2.66702	10.4806	9.66023
180800000	7.09617	6.69347	2.04868	2.95879	10.2987	9.3332
180900000	7.13789	6.5691	1.81761	2.72166	10.2888	9.45326
181000000	6.40709	6.89752	1.77919	2.76996	10.8496	10.1053
181100000	6.90917	6.94075	1.4295	2.73152	11.1343	8.79404
181200000	7.08027	6.44941	1.63376	2.65586	9.88622	9.30964
181300000	7.00008	6.6658	1.67272	2.93558	10.1541	9.56088
181400000	6.74166	6.73481	1.63807	2.81118	10.7383	9.22038
181500000	6.93256	6.81246	1.49536	2.76335	10.6555	9.32002
181600000	6.69861	6.73013	2.15478	2.58368	10.6397	9.18345
181700000	7.0574	7.10086	1.4971	2.65538	10.8933	9.83156
181800000	7.11578	7.53098	1.67461	2.87669	11.0072	9.69408
181900000	7.13337	6.87249	1.64262	2.56313	10.8903	9.52673
182000000	7.1736	7.0507	1.54616	2.71091	11.0084	9.68487
182100000	7.30779	7.04563	1.5501	2.77305	11.0428	9.89951
182200000	6.97081	7.09237	1.76122	2.63349	11.1468	9.61486
182300000	6.91264	7.51733	1.42842	2.78205	11.3604	11.1505
182400000	7.50974	7.03924	1.47732	2.66871	12.1334	9.83085
182500000	7.42973	6.93054	1.57778	2.59471	11.9415	9.62413
182600000	6.76458	7.15526	2.05711	2.67527	11.2118	9.75332
182700000	7.58292	6.86878	1.95943	2.89532	11.0291	9.50982
182800000	7.14186	7.17432	1.7226	2.57559	11.3214	10.0493
182900000	7.28899	7.29699	1.65007	2.90915	11.4346	9.39662
183000000	7.01316	6.60738	1.76257	2.799	11.3725	10.2066
183100000	7.12093	6.99304	1.57559	2.6725	11.1155	9.66298
183200000	7.23319	6.56324	1.91987	2.55357	10.4888	9.71412
183300000	6.54559	6.77123	1.5444	2.7789	11.0404	9.76063
183400000	6.52284	6.40738	1.77385	2.97479	10.3882	10.2245
183500000	6.68297	6.40418	1.26753	2.60784	10.9902	9.62859
183600000	6.2368	6.49549	1.74476	2.67721	10.5823	9.44611
183700000	6.62784	6.85623	1.72342	2.82064	10.8246	9.59907
183800000	6.4626	6.46425	1.40534	2.68458	11.1002	10.0706
183900000	6.82477	6.50605	2.08496	2.90003	10.5829	9.4869
184000000	6.66592	6.29997	1.40474	2.74994	10.4845	9.79081
184100000	6.82059	6.68248	1.84195	2.95527	10.4905	9.62532
184200000	6.85655	6.41581	1.69558	2.56461	11.5396	9.5849
184300000	7.02667	6.27992	1.59011	2.89125	10.0006	9.46298
184400000	6.83769	6.14165	1.44926	3.04504	10.8465	9.043
184500000	6.98726	6.56128	1.61902	2.73809	10.2035	9.7166
184600000	6.68653	6.71006	1.60507	2.65846	10.5375	9.43495
184700000	6.24402	6.9982	1.67996	3.14337	9.73985	9.4309
184800000	6.64938	6.4994	1.84169	2.65253	10.876	9.07894
184900000	6.87036	7.11916	1.54382	2.70455	10.5732	9.40726
185000000	6.96485	7.67488	1.8735	2.51604	11.3213	9.44205
185100000	6.53637	6.62245	1.54609	2.81581	10.6286	9.56747
185200000	6.71994	6.96395	1.83322	2.78358	10.5955	9.64806
185300000	6.55009	6.88079	1.73289	2.64861	11.2816	9.62257
185400000	7.61796	6.64001	1.70869	2.83093	11.4748	10.0389
185500000	6.97765	6.65472	1.37474	2.75555	11.4484	9.49659
185600000	6.69786	6.57543	1.69966	2.71024	11.1513	9.25839
185700000	6.99125	6.56869	1.35142	2.74453	10.0466	9.32574
185800000	7.11947	6.97401	1.75218	2.88313	10.8094	9.72741
185900000	6.45693	6.97736	1.611	2.81601	10.5355	9.8852
186000000	7.05056	6.95601	1.99503	2.81131	11.6224	9.7978
186100000	7.25849	7.38327	1.49612	2.9363	11.0978	9.86631
186200000	6.98993	7.69099	1.75563	2.7554	11.0017	10.0997
186300000	6.87816	7.07118	1.50299	2.72829	11.4804	10.1101
186400000	6.68833	7.17552	1.63726	2.82221	11.513	11.0497
186500000	7.17563	7.10733	1.70796	2.85718	11.8458	9.8947
186600000	6.57223	7.10645	1.56998	3.13786	10.8629	10.1931
186700000	7.25148	7.4341	1.86473	3.27655	11.5842	10.2093
186800000	6.38346	7.30623	1.54608	3.05218	11.2628	9.6099
186900000	7.19202	7.33021	1.77713	3.11481	10.5632	9.85088
187000000	6.9944	7.50559	1.72093	2.88144	11.2113	10.7527
187100000	6.9218	7.45503	1.94059	3.38735	10.9595	9.20843
187200000	6.22166	6.95243	2.02804	3.23748	11.1606	10.2865
187300000	7.1088	7.11289	1.60011	3.11416	11.4297	10.259
187400000	6.97168	7.19219	1.75317	3.30994	11.7286	9.8453
187500000	7.03549	7.12532	2.1632	3.21047	11.4188	10.2602
187600000	6.63629	7.03552	1.97048	2.80388	11.813	10.7282
187700000	7.39625	7.34552	2.05743	2.96532	11.7614	10.0277
187800000	6.93964	7.41358	2.25897	2.76469	11.5069	10.348
187900000	7.52529	7.57529	2.19066	3.34352	11.3889	9.54935
188000000	7.03837	8.00807	1.58551	3.14572	11.1444	10.6277
188100000	6.75248	7.52791	1.41421	3.02621	12.1725	10.5338
188200000	7.10514	7.55735	1.70572	2.70496	11.0536	9.67072
188300000	6.6999	7.72911	1.65145	3.0633	11.7375	10.1507
188400000	6.62926	7.82665	1.68235	3.09693	11.7185	9.80957
188500000	7.58431	7.42668	2.39448	2.9945	11.8119	10.4886
188600000	6.78333	7.34641	1.70964	2.90805	12.7634	11.1684
188700000	6.16571	8.36351	1.86444	2.95305	12.8818	10.1276
188800000	6.67614	7.32656	1.80102	3.08218	12.2869	10.6482
188900000	7.14224	7.72381	1.57109	3.34008	11.3395	10.629
189000000	7.20441	7.20027	1.87529	2.99168	12.1165	11.2249
189100000	7.07778	7.0468	1.74658	3.16316	12.1248	10.7357
189200000	7.25433	7.17975	1.97112	2.93195	12.4982	10.16
189300000	6.82082	6.73038	1.66335	3.02436	12.5096	10.83
189400000	6.44578	7.17045	1.95331	2.91935	12.0578	10.8606
189500000	7.4346	7.38221	2.2587	3.13183	12.0677	10.191
189600000	7.13946	7.04735	1.81115	2.70217	12.2478	10.0871
189700000	7.30296	6.86537	1.43024	2.94869	13.4617	11.6074
189800000	6.55878	7.21364	1.93742	3.03986	11.7436	10.8214
189900000	7.28974	7.61892	1.58734	3.37316	12.5809	11.4141
190000000	6.8116	6.86885	1.48688	3.26937	12.5799	10.4775
190100000	6.81522	8.10807	1.68847	3.21738	11.5278	11.3163
190200000	6.9366	7.23178	2.00538	3.19387	11.953	10.8075
190300000	7.77837	7.83263	1.85299	3.70347	12.1057	9.7216
190400000	5.73979	7.66425	2.25786	3.26668	12.1257	10.6061
190500000	6.33428	7.3094	1.89587	3.04785	13.4095	11.8017
190600000	6.72204	7.33959	1.64769	3.43821	12.1412	9.98794
190700000	6.77449	7.05382	1.58431	3.29809	12.0532	10.613
190800000	6.50759	8.45605	1.61816	3.42373	11.1241	10.0321
190900000	6.99643	7.14697	1.6293	3.06265	12.3267	10.4758
191000000	6.90975	7.89898	1.67715	3.45525	12.6279	10.2892
191100000	7.11991	6.79093	2.0481	3.1352	10.8809	9.91983
191200000	6.53912	7.50956	1.83991	3.30086	11.7858	10.6394
191300000	6.28003	6.65002	2.31861	3.17195	11.9903	11.2106
191400000	6.78597	6.84995	1.63083	3.02306	12.7245	9.67715
191500000	6.49554	6.98383	1.74165	2.86024	12.3808	9.77882
191600000	6.77483	6.5414	1.93033	3.17919	11.4339	11.4497
191700000	5.91462	6.70301	1.58727	3.27025	12.4128	10.6664
191800000	5.80869	6.76448	1.8407	3.03444	12.5097	10.8007
191900000	6.1837	8.57438	1.95938	3.80008	13.8016	10.6125
192000000	7.28446	7.3737	1.89798	3.17023	13.4575	10.8787
192100000	6.79002	7.46551	1.89076	2.90003	11.3246	10.8752
192200000	6.69939	7.85101	1.54045	2.92226	12.9306	10.9822
192300000	6.74545	8.56301	2.78252	3.71273	13.5791	9.97044
192400000	6.85649	7.95651	2.14231	3.3952	13.2059	10.7938
192500000	7.12691	7.38841	2.08859	3.75135	12.372	12.5249
192600000	8.33228	8.31961	1.99756	4.05159	13.9017	12.2415
192700000	6.58422	7.64379	2.12682	3.83744	12.182	11.7728
192800000	7.2119	7.59663	2.07529	4.04095	14.9503	12.5207
192900000	6.7646	9.88912	1.91364	5.40327	12.5377	11.2364
193000000	6.88247	9.58778	2.23447	5.29148	17.7807	12.5841
193100000	7.76732	13.6773	2.23426	5.83954	15.1301	10.9983
193200000	7.36744	8.04476	2.44647	3.93143	14.118	12.9225
193300000	7.46609	9.27255	2.80553	3.00857	16.4295	11.2985
193400000	7.1827	7.44414	1.89699	5.44943	14.8412	12.668
193500000	6.83871	9.85075	1.83158	4.0192	16.774	11.0608
193600000	7.12559	9.41037	2.2111	4.11198	18.8205	13.137
193700000	7.90463	7.91497	2.33503	4.44425	16.8487	11.843
193800000	9.63258	9.39557	2.99097	3.81133	17.6585	10.3164
193900000	8.95357	9.15719	2.88101	3.90266	16.9198	13.3013
194000000	9.09726	10.1859	2.20844	3.83758	15.9452	14.8194
194100000	8.35638	9.21546	3.46277	4.47651	17.0608	14.3569
194200000	10.276	10.3409	2.98802	4.52904	19.4057	14.3937
194300000	10.0391	10.7887	2.78313	4.5178	19.1144	15.867
194400000	8.69454	11.1382	2.92549	4.71958	21.7572	15.6579
194500000	10.7876	10.8842	3.4332	4.23395	22.183	15.5926
194600000	9.20131	10.5324	2.97655	4.93787	22.612	18.0737
194700000	10.0282	10.6312	4.41579	4.6937	25.602	16.7395
194800000	10.6645	12.3226	3.5231	4.88368	27.8064	17.4346
194900000	11.1798	12.4736	2.84991	4.9768	25.5032	19.5477
195000000	9.69554	13.9074	2.63817	5.04881	27.5525	18.0944
195100000	11.5001	12.1474	5.04744	5.97427	28.0458	16.8359
195200000	9.01578	13.585	4.2973	6.47618	30.1051	18.4459
195300000	11.5785	13.4543	4.15773	7.20043	25.5423	19.0491
195400000	10.5107	14.4152	3.96907	6.13051	25.7733	19.6595
195500000	12.9566	18.8997	4.26671	7.2402	26.3449	18.2133
195600000	10.9679	14.4052	5.67136	6.89168	24.7363	17.8296
195700000	10.0516	15.2849	4.13509	6.20049	29.7076	17.8111
195800000	12.7375	11.9497	4.03177	5.95502	27.2331	18.0239
195900000	9.88799	16.1223	4.66266	5.98767	28.3419	17.1265
196000000	11.601	14.9519	3.24141	7.39659	26.2023	21.2633
196100000	12.5207	13.0467	2.77139	7.01389	28.5804	20.3377
196200000	11.4518	17.68	6.41053	5.99743	26.9252	20.3589
196300000	11.0072	16.9474	2.9103	8.31835	26.0151	16.6061
196400000	10.3103	15.8128	4.38687	8.73137	18.7487	21.2351
196500000	12.8158	15.9616	5.81591	7.991	20.4064	18.9339
196600000	12.6917	17.9068	7.46449	6.27821	23.7495	15.473
196700000	12.2729	19.9331	4.09323	8.14473	22.6913	19.2968
196800000	12.0086	18.4069	3.84199	14.0534	19.0879	23.1018
196900000	11.5303	20.0686	3.81385	7.12877	26.137	17.6064
197000000	14.0845	19.7356	4.33674	7.39079	28.5753	19.4302
197100000	14.5446	19.2136	7.24905	8.29296	31.5865	24.8025
197200000	16.483	26.2276	9.75372	11.3769	23.448	32.0347
197300000	17.2464	33.2164	4.10198	16.4956	29.2701	22.4312
197400000	59.3313	67.0144	38.8627	42.3046	40.1503	37.0319
197500000	46.7365	75.1912	49.8582	82.9666	82.9663	125.739
197600000	0	0	0	12.8374	13.8799	15.5885
