# Supplementary material for: Dynamic transcriptome and chromatin architecture in granulosa cells during chicken folliculogenesis
Source: Nat Commun. 2022 Jan 10;13:131. doi: 10.1038/s41467-021-27800-9 (PMC8748434; doi:10.1038/s41467-021-27800-9)
Supplement: Supplementary file 10 — Source data [file 41467_2021_27800_MOESM10_ESM.zip › Source data/Supplementary Fig 4.xlsx]

## Sheet: Fig S4a
	SWF-1	SWF-2	F1-1	F1-2	POF-1	POF-2
SWF-1	NA	0.692626	0.755021	0.677549	0.575051	0.546203
SWF-2	0.692626	NA	0.751727	0.748773	0.605859	0.740219
F1-1	0.755021	0.751727	NA	0.811598	0.476748	0.538421
F1-2	0.677549	0.748773	0.811598	NA	0.527592	0.664761
POF-1	0.575051	0.605859	0.476748	0.527592	NA	0.670726
POF-2	0.546203	0.740219	0.538421	0.664761	0.670726	NA

## Sheet: Fig S4b
Chromosome	Start_bin	End_bin	SWF PC1 value	F1 PC1 value	POF PC1 value	SWF AB status	F1 AB status	POF AB status
1	0	20000	33.4817	45.7248	69.4757	A	A	A		SWF	F1	POF
1	20000	40000	63.2925	84.721	74.3559	A	A	A	A	24292	24776	22473
1	40000	60000	48.0075	78.9592	79.5215	A	A	A	B	23764	23280	25583
1	60000	80000	54.2952	65.9072	81.205	A	A	A
1	80000	100000	56.6436	62.0327	78.3265	A	A	A
1	100000	120000	38.8918	40.3755	55.5359	A	A	A
1	120000	140000	80.6062	429.144	96.7271	A	A	A
1	140000	160000	-73.3469	-84.0091	-79.9631	B	B	B
1	160000	180000	10.2397	32.315	40.6804	A	A	A
1	180000	200000	-21.0334	-32.8479	-1.02112	B	B	B
1	200000	220000	-25.4652	1.15277	-15.3194	B	A	B
1	220000	240000	-12.5003	-0.155696	4.76679	B	B	A
1	240000	260000	-8.68303	2.1441	32.3084	B	A	A
1	260000	280000	-67.0044	-63.354	-58.9205	B	B	B
1	280000	300000	-30.657	-16.4998	0.4584	B	B	A
1	300000	320000	30.8405	35.033	55.0173	A	A	A
1	320000	340000	51.3762	62.6503	71.6528	A	A	A
1	340000	360000	52.6727	55.6435	66.4536	A	A	A
1	360000	380000	44.0569	51.5074	71.2252	A	A	A
1	380000	400000	50.0642	49.9871	62.7836	A	A	A
1	400000	420000	42.8394	50.2033	60.3662	A	A	A
1	420000	440000	31.9861	44.254	55.6411	A	A	A
1	440000	460000	49.3442	45.9218	56.5588	A	A	A
1	460000	480000	49.8394	54.8691	58.6959	A	A	A
1	480000	500000	45.3981	51.6244	55.5099	A	A	A
1	500000	520000	44.1821	50.8748	54.5625	A	A	A
1	520000	540000	46.2738	51.4252	56.7434	A	A	A
1	540000	560000	45.5974	43.8622	58.817	A	A	A
1	560000	580000	44.952	54.226	55.8243	A	A	A
1	580000	600000	40.862	41.1683	50.6781	A	A	A
1	600000	620000	41.3435	39.6626	55.5455	A	A	A
1	620000	640000	36.3015	49.7357	58.1867	A	A	A
1	640000	660000	33.633	48.2359	56.2799	A	A	A
1	660000	680000	41.9624	44.5492	59.2455	A	A	A
1	680000	700000	38.6319	51.2252	69.1422	A	A	A
1	700000	720000	47.8079	52.2216	65.4504	A	A	A
1	720000	740000	30.4782	32.9548	52.7022	A	A	A
1	740000	760000	60.5185	74.721	91.5296	A	A	A
1	760000	780000	58.2122	79.8683	83.9313	A	A	A
1	780000	800000	-73.4227	-74.3013	-70.1986	B	B	B
1	800000	820000	18.1769	12.1265	47.0685	A	A	A
1	820000	840000	59.8151	76.4957	81.9946	A	A	A
1	840000	860000	26.3604	45.2954	53.8337	A	A	A
1	860000	880000	18.8836	42.7596	63.2734	A	A	A
1	880000	900000	-5.22058	-9.34067	23.3455	B	B	A
1	900000	920000	-13.6721	-19.204	8.47202	B	B	A
1	920000	940000	-23.5653	-28.0195	-0.403062	B	B	B
1	940000	960000	-46.1633	-45.3163	-36.4994	B	B	B
1	960000	980000	-73.3663	-84.0535	-79.9744	B	B	B
1	980000	1000000	-73.3659	-84.0583	-79.9744	B	B	B
1	1000000	1020000	20.2313	17.9257	26.4071	A	A	A
1	1020000	1040000	36.1369	46.4956	76.9055	A	A	A
1	1040000	1060000	-21.9025	-27.9874	6.21806	B	B	A
1	1060000	1080000	32.2114	47.6845	72.1373	A	A	A
1	1080000	1100000	44.3368	51.865	76.8346	A	A	A
1	1100000	1120000	45.7806	59.4935	75.7585	A	A	A
1	1120000	1140000	45.1391	59.6855	71.9345	A	A	A
1	1140000	1160000	46.2096	60.2481	72.2048	A	A	A
1	1160000	1180000	44.5917	55.0321	69.5441	A	A	A
1	1180000	1200000	48.8962	51.6729	73.7147	A	A	A
1	1200000	1220000	40.5878	59.2877	69.9708	A	A	A
1	1220000	1240000	42.7728	43.713	70.2053	A	A	A
1	1240000	1260000	52.3321	50.4993	73.2062	A	A	A
1	1260000	1280000	43.687	56.3428	71.9582	A	A	A
1	1280000	1300000	37.0574	52.6457	69.6536	A	A	A
1	1300000	1320000	43.8383	49.9403	70.5817	A	A	A
1	1320000	1340000	45.6026	55.3322	74.2631	A	A	A
1	1340000	1360000	46.4705	47.8529	64.9488	A	A	A
1	1360000	1380000	42.6119	46.5867	65.553	A	A	A
1	1380000	1400000	48.6777	50.2245	68.4315	A	A	A
1	1400000	1420000	39.9869	49.6515	63.4009	A	A	A
1	1420000	1440000	42.3715	48.8947	59.9102	A	A	A
1	1440000	1460000	33.3915	36.7212	45.6097	A	A	A
1	1460000	1480000	33.6815	26.2061	38.9696	A	A	A
1	1480000	1500000	34.8389	45.5126	58.8284	A	A	A
1	1500000	1520000	38.6525	43.816	58.1089	A	A	A
1	1520000	1540000	35.471	44.6859	54.3953	A	A	A
1	1540000	1560000	31.3249	35.3904	38.0922	A	A	A
1	1560000	1580000	37.527	39.3847	57.0111	A	A	A
1	1580000	1600000	23.9067	32.6581	20.5823	A	A	A
1	1600000	1620000	32.7771	40.3594	48.0033	A	A	A
1	1620000	1640000	32.9766	41.2888	52.4097	A	A	A
1	1640000	1660000	35.6835	42.5506	54.0978	A	A	A
1	1660000	1680000	33.9851	37.8806	45.8839	A	A	A
1	1680000	1700000	27.2819	52.839	52.162	A	A	A
1	1700000	1720000	28.8409	33.0048	41.9865	A	A	A
1	1720000	1740000	31.5541	34.7584	32.7697	A	A	A
1	1740000	1760000	31.4726	34.0179	53.2079	A	A	A
1	1760000	1780000	34.5056	37.9848	49.0976	A	A	A
1	1780000	1800000	37.0777	36.7386	52.5295	A	A	A
1	1800000	1820000	33.2744	34.4049	49.7668	A	A	A
1	1820000	1840000	20.8641	18.8813	20.4244	A	A	A
1	1840000	1860000	16.3306	17.3902	18.9375	A	A	A
1	1860000	1880000	12.6731	17.618	5.10446	A	A	A
1	1880000	1900000	13.8515	16.0718	6.46879	A	A	A
1	1900000	1920000	12.0707	14.8068	12.9264	A	A	A
1	1920000	1940000	5.77374	8.1862	-8.71326	A	A	B
1	1940000	1960000	8.2442	10.7847	0.606023	A	A	A
1	1960000	1980000	9.72573	18.6937	6.00868	A	A	A
1	1980000	2000000	13.4403	22.4745	11.9679	A	A	A
1	2000000	2020000	11.4392	22.266	12.3179	A	A	A
1	2020000	2040000	12.2554	20.9938	18.4072	A	A	A
1	2040000	2060000	14.6798	24.6263	22.6547	A	A	A
1	2060000	2080000	4.94708	10.4153	1.67029	A	A	A
1	2080000	2100000	0.605173	8.77485	-9.35762	A	A	B
1	2100000	2120000	2.10846	10.0861	-3.07538	A	A	B
1	2120000	2140000	6.58556	19.7632	8.90092	A	A	A
1	2140000	2160000	6.04434	22.853	20.8429	A	A	A
1	2160000	2180000	4.42092	16.1719	-7.85568	A	A	B
1	2180000	2200000	9.60024	20.431	13.6841	A	A	A
1	2200000	2220000	5.84998	18.3498	4.9883	A	A	A
1	2220000	2240000	10.1285	19.2864	11.5634	A	A	A
1	2240000	2260000	10.9328	20.4107	20.3292	A	A	A
1	2260000	2280000	0.667001	13.1356	16.8189	A	A	A
1	2280000	2300000	-58.4938	-41.8479	-41.9465	B	B	B
1	2300000	2320000	-73.3587	-84.077	-79.9779	B	B	B
1	2320000	2340000	-4.40536	5.76479	11.812	B	A	A
1	2340000	2360000	6.04636	13.3106	6.37403	A	A	A
1	2360000	2380000	6.75289	15.3097	13.9322	A	A	A
1	2380000	2400000	8.62824	14.8971	11.3355	A	A	A
1	2400000	2420000	5.31637	4.75609	4.88743	A	A	A
1	2420000	2440000	4.69673	9.23628	11.139	A	A	A
1	2440000	2460000	5.71772	16.2503	8.10237	A	A	A
1	2460000	2480000	8.04918	13.7464	10.1998	A	A	A
1	2480000	2500000	7.40376	15.4251	23.1509	A	A	A
1	2500000	2520000	10.1227	26.0532	22.2886	A	A	A
1	2520000	2540000	5.5468	29.528	20.1578	A	A	A
1	2540000	2560000	5.02394	38.345	-2.8893	A	A	B
1	2560000	2580000	5.41084	12.9943	2.63576	A	A	A
1	2580000	2600000	4.4987	4.41726	13.773	A	A	A
1	2600000	2620000	7.11449	16.8928	20.554	A	A	A
1	2620000	2640000	13.7102	22.4002	24.5866	A	A	A
1	2640000	2660000	-38.2545	-38.3803	-37.6928	B	B	B
1	2660000	2680000	3.97663	12.3668	12.8745	A	A	A
1	2680000	2700000	7.57237	17.0748	17.0479	A	A	A
1	2700000	2720000	4.36832	12.403	3.31031	A	A	A
1	2720000	2740000	5.65164	18.1671	10.0994	A	A	A
1	2740000	2760000	5.73081	10.7269	2.08889	A	A	A
1	2760000	2780000	4.73127	6.99248	3.98487	A	A	A
1	2780000	2800000	-1.05136	5.29127	-13.8192	B	A	B
1	2800000	2820000	3.2615	10.4046	11.1396	A	A	A
1	2820000	2840000	-1.07495	6.45007	-13.4838	B	A	B
1	2840000	2860000	-1.94245	-1.56539	-7.69491	B	B	B
1	2860000	2880000	-3.89026	-0.90665	-9.83447	B	B	B
1	2880000	2900000	-0.287668	1.68364	1.11146	B	A	A
1	2900000	2920000	-3.85765	6.15004	-12.5305	B	A	B
1	2920000	2940000	0.286555	8.46852	-7.23328	A	A	B
1	2940000	2960000	3.80993	12.4647	4.64913	A	A	A
1	2960000	2980000	4.3045	16.3726	-2.28172	A	A	B
1	2980000	3000000	4.57045	10.0994	-3.74438	A	A	B
1	3000000	3020000	-0.0476776	10.2586	-13.1694	B	A	B
1	3020000	3040000	3.78228	17.0667	6.26863	A	A	A
1	3040000	3060000	0.0915137	10.2231	-7.60771	A	A	B
1	3060000	3080000	-1.70053	9.50233	-12.3941	B	A	B
1	3080000	3100000	-0.313418	2.9523	2.3528	B	A	A
1	3100000	3120000	-6.37588	-1.0897	-9.76353	B	B	B
1	3120000	3140000	-3.45089	6.45269	-4.56252	B	A	B
1	3140000	3160000	-2.89252	6.84016	-13.9554	B	A	B
1	3160000	3180000	-0.99237	7.70017	-13.6508	B	A	B
1	3180000	3200000	-1.10435	6.83418	0.432779	B	A	A
1	3200000	3220000	-2.71099	0.967844	-2.35872	B	A	B
1	3220000	3240000	-0.919293	-0.415571	-1.26488	B	B	B
1	3240000	3260000	-5.30099	-1.05592	-8.99532	B	B	B
1	3260000	3280000	-2.24064	1.69062	-3.23063	B	A	B
1	3280000	3300000	-8.39311	-1.49916	-15.5684	B	B	B
1	3300000	3320000	-5.46494	-5.43891	-6.796	B	B	B
1	3320000	3340000	-1.91802	-2.19943	3.03119	B	B	A
1	3340000	3360000	-6.7776	-2.6545	-3.20491	B	B	B
1	3360000	3380000	-5.98243	-1.80072	-10.6551	B	B	B
1	3380000	3400000	-0.989691	-0.41421	0.866593	B	B	A
1	3400000	3420000	-6.12966	-3.35903	-10.8883	B	B	B
1	3420000	3440000	-8.67436	16.1526	11.1373	B	A	A
1	3440000	3460000	-11.0344	-0.840413	1.64893	B	B	A
1	3460000	3480000	-5.82796	-4.84178	-3.85063	B	B	B
1	3480000	3500000	-5.99267	-6.68541	-11.995	B	B	B
1	3500000	3520000	-6.33176	-4.27544	-14.0925	B	B	B
1	3520000	3540000	-8.31895	-0.230577	-5.86718	B	B	B
1	3540000	3560000	-5.76247	-5.47149	-12.721	B	B	B
1	3560000	3580000	-4.866	0.667335	4.55346	B	A	A
1	3580000	3600000	-7.76649	-2.59587	-1.30091	B	B	B
1	3600000	3620000	-7.52675	-10.0876	-14.5013	B	B	B
1	3620000	3640000	-4.57941	-6.90518	-5.93198	B	B	B
1	3640000	3660000	-5.07105	-7.32724	-3.28862	B	B	B
1	3660000	3680000	-0.809927	-1.72419	2.04915	B	B	A
1	3680000	3700000	4.59624	2.09525	13.2858	A	A	A
1	3700000	3720000	-2.82703	-4.48481	-5.53184	B	B	B
1	3720000	3740000	8.23274	0.105986	28.3462	A	A	A
1	3740000	3760000	2.80931	-1.13461	15.7071	A	B	A
1	3760000	3780000	7.75571	0.887786	21.2415	A	A	A
1	3780000	3800000	12.7836	6.08584	38.0431	A	A	A
1	3800000	3820000	10.7858	5.36789	28.5875	A	A	A
1	3820000	3840000	14.3435	12.4937	33.055	A	A	A
1	3840000	3860000	11.6207	7.14286	23.7365	A	A	A
1	3860000	3880000	7.01913	8.12348	15.6799	A	A	A
1	3880000	3900000	9.04215	6.34188	25.6854	A	A	A
1	3900000	3920000	4.70663	1.3408	31.8	A	A	A
1	3920000	3940000	5.37111	6.79575	34.6973	A	A	A
1	3940000	3960000	8.06683	5.64935	33.6275	A	A	A
1	3960000	3980000	12.5719	10.1468	39.446	A	A	A
1	3980000	4000000	11.4561	13.048	41.2764	A	A	A
1	4000000	4020000	6.70166	4.14137	27.2979	A	A	A
1	4020000	4040000	3.56512	4.39036	19.6369	A	A	A
1	4040000	4060000	-1.57897	1.32236	-1.16825	B	A	B
1	4060000	4080000	4.82896	4.47706	15.4304	A	A	A
1	4080000	4100000	2.57929	-3.26554	-5.88652	A	B	B
1	4100000	4120000	3.49454	-4.4434	2.73572	A	B	A
1	4120000	4140000	7.88596	8.00478	21.2738	A	A	A
1	4140000	4160000	14.8026	15.1435	28.9821	A	A	A
1	4160000	4180000	19.5504	23.6375	32.9148	A	A	A
1	4180000	4200000	10.8739	6.35509	14.8263	A	A	A
1	4200000	4220000	3.5911	3.47247	3.68738	A	A	A
1	4220000	4240000	-0.954344	-0.39271	-8.74728	B	B	B
1	4240000	4260000	-2.12992	-4.90365	-2.62273	B	B	B
1	4260000	4280000	-5.67778	-4.95974	-14.9395	B	B	B
1	4280000	4300000	-6.55123	-7.82993	-11.7654	B	B	B
1	4300000	4320000	-7.43951	-4.21982	-10.8499	B	B	B
1	4320000	4340000	-10.4646	-10.0716	-14.6949	B	B	B
1	4340000	4360000	-12.8049	-8.2987	-18.1274	B	B	B
1	4360000	4380000	-11.5367	-9.34701	-9.50688	B	B	B
1	4380000	4400000	-13.0057	-10.8633	-17.1643	B	B	B
1	4400000	4420000	-8.89468	-5.30399	1.05477	B	B	A
1	4420000	4440000	-10.4083	-6.38468	0.962148	B	B	A
1	4440000	4460000	-11.2901	-9.01213	-2.01038	B	B	B
1	4460000	4480000	-10.4764	-5.18283	-8.70255	B	B	B
1	4480000	4500000	-8.96432	-4.29669	-3.6211	B	B	B
1	4500000	4520000	-8.63232	-4.79959	-5.09458	B	B	B
1	4520000	4540000	-9.73705	-1.93153	-3.83055	B	B	B
1	4540000	4560000	-6.91799	-2.63623	-7.00381	B	B	B
1	4560000	4580000	-8.52012	-4.91406	-1.89574	B	B	B
1	4580000	4600000	-10.5499	-9.1269	-18.6342	B	B	B
1	4600000	4620000	-9.60633	-8.52028	-17.5976	B	B	B
1	4620000	4640000	-7.66835	-10.7044	5.92548	B	B	A
1	4640000	4660000	-22.5306	-15.842	-1.71809	B	B	B
1	4660000	4680000	-19.4662	-12.0677	5.97031	B	B	A
1	4680000	4700000	-12.6195	-11.8227	-7.20344	B	B	B
1	4700000	4720000	-10.007	-4.2759	-5.19852	B	B	B
1	4720000	4740000	-13.5435	-7.64849	-16.227	B	B	B
1	4740000	4760000	-7.72151	-4.22889	-12.6767	B	B	B
1	4760000	4780000	-13.0857	-10.4436	-20.2112	B	B	B
1	4780000	4800000	-13.9934	-11.2103	-19.7609	B	B	B
1	4800000	4820000	-8.19668	-5.71828	2.79412	B	B	A
1	4820000	4840000	-4.24373	-7.55766	5.93787	B	B	A
1	4840000	4860000	-8.40337	-10.5379	-13.8792	B	B	B
1	4860000	4880000	-11.0194	-7.47296	-0.0629714	B	B	B
1	4880000	4900000	-5.43943	4.27317	15.5269	B	A	A
1	4900000	4920000	-8.62573	-4.50823	-6.12353	B	B	B
1	4920000	4940000	-5.15374	-1.05759	0.349007	B	B	A
1	4940000	4960000	-11.5613	-10.2233	-16.5868	B	B	B
1	4960000	4980000	-9.48255	-12.8531	0.233108	B	B	A
1	4980000	5000000	-15.8238	-11.8326	-21.2688	B	B	B
1	5000000	5020000	-13.9542	-9.6607	-10.5163	B	B	B
1	5020000	5040000	-15.5743	-8.06159	-18.9745	B	B	B
1	5040000	5060000	-13.4943	-5.9947	-4.36881	B	B	B
1	5060000	5080000	-14.4697	-7.891	-16.0963	B	B	B
1	5080000	5100000	-14.8557	-11.3244	-3.58361	B	B	B
1	5100000	5120000	-13.9498	-3.17345	-11.8148	B	B	B
1	5120000	5140000	-7.83416	-2.35313	7.79504	B	B	A
1	5140000	5160000	-12.7869	-9.14127	-6.48598	B	B	B
1	5160000	5180000	-11.4479	-3.94486	2.32309	B	B	A
1	5180000	5200000	-10.9888	-6.89673	-8.10855	B	B	B
1	5200000	5220000	-14.1064	-9.64034	-17.1203	B	B	B
1	5220000	5240000	-14.7988	-5.35179	0.231201	B	B	A
1	5240000	5260000	-13.9798	-4.01802	1.02035	B	B	A
1	5260000	5280000	-15.8943	-12.1119	-10.4921	B	B	B
1	5280000	5300000	-13.2679	-7.87227	-7.11897	B	B	B
1	5300000	5320000	-17.4871	-14.2055	-17.4866	B	B	B
1	5320000	5340000	-15.9343	-8.80669	-11.0091	B	B	B
1	5340000	5360000	-16.4521	-9.40027	-1.74005	B	B	B
1	5360000	5380000	-17.468	-9.87656	-10.1792	B	B	B
1	5380000	5400000	-13.3685	-2.32336	2.24223	B	B	A
1	5400000	5420000	-15.2201	-9.66317	-0.685432	B	B	B
1	5420000	5440000	-17.3062	-7.8838	-13.0137	B	B	B
1	5440000	5460000	-17.0616	-12.5462	-18.315	B	B	B
1	5460000	5480000	-16.8195	-13.6498	-16.9093	B	B	B
1	5480000	5500000	-16.5327	-12.4612	-4.49739	B	B	B
1	5500000	5520000	-19.9963	-15.1526	-19.5456	B	B	B
1	5520000	5540000	-15.9114	-12.2252	-8.67185	B	B	B
1	5540000	5560000	-16.0248	-13.0946	-4.60151	B	B	B
1	5560000	5580000	-21.8924	-19.6753	-23.171	B	B	B
1	5580000	5600000	-18.9491	-13.9908	-8.74274	B	B	B
1	5600000	5620000	-12.3922	-9.12129	3.56194	B	B	A
1	5620000	5640000	-15.3843	-10.6275	-3.04181	B	B	B
1	5640000	5660000	-13.4187	-11.2671	-0.625828	B	B	B
1	5660000	5680000	-15.4269	-8.08798	2.00475	B	B	A
1	5680000	5700000	-11.6981	-8.1078	-2.58493	B	B	B
1	5700000	5720000	-11.2333	-7.25322	5.75324	B	B	A
1	5720000	5740000	-10.6644	-3.97118	3.70358	B	B	A
1	5740000	5760000	-15.3497	-9.50892	-10.8325	B	B	B
1	5760000	5780000	-14.2259	-2.78385	0.153732	B	B	A
1	5780000	5800000	-13.0554	-6.19406	0.998737	B	B	A
1	5800000	5820000	-13.5028	-7.66445	-11.7206	B	B	B
1	5820000	5840000	-14.116	-9.85535	-15.7155	B	B	B
1	5840000	5860000	-13.8971	-4.15283	-2.87552	B	B	B
1	5860000	5880000	-9.40905	-2.60903	10.2791	B	B	A
1	5880000	5900000	-12.1184	-7.48522	-1.32702	B	B	B
1	5900000	5920000	-12.7231	-10.6193	-5.79253	B	B	B
1	5920000	5940000	-11.1917	-3.48889	7.41413	B	B	A
1	5940000	5960000	-12.6161	-5.87314	0.567354	B	B	A
1	5960000	5980000	-8.81114	-2.29221	6.47476	B	B	A
1	5980000	6000000	-14.1231	-7.42544	-4.88739	B	B	B
1	6000000	6020000	-12.9243	-2.69808	-3.53069	B	B	B
1	6020000	6040000	-11.6329	-3.3635	-1.58325	B	B	B
1	6040000	6060000	-17.7058	-9.42989	-14.5344	B	B	B
1	6060000	6080000	-10.4036	-5.53546	4.76367	B	B	A
1	6080000	6100000	-9.60917	-9.10706	-5.01389	B	B	B
1	6100000	6120000	-9.60473	-4.30335	9.90787	B	B	A
1	6120000	6140000	-11.3731	-5.943	3.63048	B	B	A
1	6140000	6160000	-14.6133	-9.81964	-13.0681	B	B	B
1	6160000	6180000	-9.98761	-2.49305	7.42706	B	B	A
1	6180000	6200000	-9.68278	-6.20338	-1.51107	B	B	B
1	6200000	6220000	-10.1365	-6.08351	-9.32005	B	B	B
1	6220000	6240000	-8.27025	-5.82624	2.10408	B	B	A
1	6240000	6260000	-6.02936	0.208738	14.3982	B	A	A
1	6260000	6280000	-7.56666	-3.58853	9.04225	B	B	A
1	6280000	6300000	-5.87708	1.25542	18.1866	B	A	A
1	6300000	6320000	-4.1988	-0.822544	22.2426	B	B	A
1	6320000	6340000	-9.01866	-1.45562	9.61219	B	B	A
1	6340000	6360000	-12.9248	-9.11966	-8.93179	B	B	B
1	6360000	6380000	-5.45386	-3.02953	24.0688	B	B	A
1	6380000	6400000	-9.16822	-3.55182	10.6505	B	B	A
1	6400000	6420000	-8.04056	4.24666	24.1691	B	A	A
1	6420000	6440000	-3.94207	0.69216	22.687	B	A	A
1	6440000	6460000	-12.3788	-6.37375	-5.00458	B	B	B
1	6460000	6480000	-8.97902	-1.71907	7.64108	B	B	A
1	6480000	6500000	-8.7234	-4.14903	4.14691	B	B	A
1	6500000	6520000	-8.62553	-2.92532	7.83305	B	B	A
1	6520000	6540000	-11.695	-6.95753	5.47338	B	B	A
1	6540000	6560000	-14.5096	-7.18075	-9.81116	B	B	B
1	6560000	6580000	-11.5804	-6.17655	11.1969	B	B	A
1	6580000	6600000	-8.38753	-3.81302	16.5333	B	B	A
1	6600000	6620000	-5.35573	-0.583582	8.85124	B	B	A
1	6620000	6640000	-0.497758	5.58132	26.7624	B	A	A
1	6640000	6660000	0.439659	7.23669	25.9551	A	A	A
1	6660000	6680000	-2.41102	3.27767	18.9259	B	A	A
1	6680000	6700000	-3.40349	-5.70485	3.65399	B	B	A
1	6700000	6720000	0.14919	6.65184	28.9431	A	A	A
1	6720000	6740000	8.63194	12.9711	28.9115	A	A	A
1	6740000	6760000	13.0044	15.7333	25.8114	A	A	A
1	6760000	6780000	17.442	17.3511	40.8419	A	A	A
1	6780000	6800000	17.1778	13.5277	40.3559	A	A	A
1	6800000	6820000	14.002	17.9222	27.1655	A	A	A
1	6820000	6840000	18.7317	17.5289	39.7357	A	A	A
1	6840000	6860000	6.22145	12.5597	23.6344	A	A	A
1	6860000	6880000	6.69449	5.23767	26.5369	A	A	A
1	6880000	6900000	7.33721	6.10287	29.8253	A	A	A
1	6900000	6920000	1.38964	2.1088	17.3498	A	A	A
1	6920000	6940000	5.82736	-0.7633	24.2416	A	B	A
1	6940000	6960000	5.26812	10.9876	27.475	A	A	A
1	6960000	6980000	1.79018	3.44926	9.20619	A	A	A
1	6980000	7000000	3.94624	10.0537	25.1603	A	A	A
1	7000000	7020000	-0.0646708	6.69878	3.34857	B	A	A
1	7020000	7040000	5.2829	4.68756	16.2789	A	A	A
1	7040000	7060000	2.83151	8.11237	25.4624	A	A	A
1	7060000	7080000	-1.47715	-0.0831086	-2.30234	B	B	B
1	7080000	7100000	2.80453	4.85297	25.7613	A	A	A
1	7100000	7120000	11.077	11.7705	31.5648	A	A	A
1	7120000	7140000	7.87689	5.2437	24.5538	A	A	A
1	7140000	7160000	5.39543	4.4322	16.0716	A	A	A
1	7160000	7180000	7.18174	6.03523	15.7574	A	A	A
1	7180000	7200000	7.28891	10.9283	29.9054	A	A	A
1	7200000	7220000	3.78882	2.3692	21.0629	A	A	A
1	7220000	7240000	4.81726	4.64686	9.22361	A	A	A
1	7240000	7260000	6.30377	2.83117	12.3822	A	A	A
1	7260000	7280000	12.9252	15.3991	35.931	A	A	A
1	7280000	7300000	19.8777	19.6585	39.7301	A	A	A
1	7300000	7320000	16.8694	15.0823	30.4369	A	A	A
1	7320000	7340000	16.0219	17.0761	35.9751	A	A	A
1	7340000	7360000	11.34	14.118	11.7413	A	A	A
1	7360000	7380000	11.587	10.3309	31.6723	A	A	A
1	7380000	7400000	5.91339	8.78859	20.615	A	A	A
1	7400000	7420000	13.9463	18.5141	29.4782	A	A	A
1	7420000	7440000	10.3909	14.9723	13.0648	A	A	A
1	7440000	7460000	8.13617	6.54542	4.67372	A	A	A
1	7460000	7480000	3.8831	9.06172	3.82758	A	A	A
1	7480000	7500000	2.08853	4.93695	-4.9492	A	A	B
1	7500000	7520000	7.75008	13.7158	3.92362	A	A	A
1	7520000	7540000	9.55084	13.4961	4.58257	A	A	A
1	7540000	7560000	12.3771	13.3002	17.8472	A	A	A
1	7560000	7580000	11.1468	23.0222	30.8191	A	A	A
1	7580000	7600000	2.74671	12.4003	-1.73351	A	A	B
1	7600000	7620000	9.07163	12.5956	21.4679	A	A	A
1	7620000	7640000	-1.01521	3.14904	-3.40418	B	A	B
1	7640000	7660000	3.19657	3.72584	4.33999	A	A	A
1	7660000	7680000	-0.928942	3.47887	-8.60352	B	A	B
1	7680000	7700000	-2.94739	4.75243	-6.25793	B	A	B
1	7700000	7720000	1.23302	7.01644	7.15551	A	A	A
1	7720000	7740000	1.23087	8.75409	4.39857	A	A	A
1	7740000	7760000	-0.404602	4.377	1.00833	B	A	A
1	7760000	7780000	2.80387	7.04144	7.34203	A	A	A
1	7780000	7800000	-0.620888	10.3125	1.04884	B	A	A
1	7800000	7820000	-2.8583	2.95845	-3.97696	B	A	B
1	7820000	7840000	-4.406	-1.71702	-9.22675	B	B	B
1	7840000	7860000	-1.69111	0.396815	9.40517	B	A	A
1	7860000	7880000	0.469147	6.01621	14.2732	A	A	A
1	7880000	7900000	-3.3934	0.425225	-1.85653	B	A	B
1	7900000	7920000	-0.595004	3.17312	-4.46834	B	A	B
1	7920000	7940000	-2.41232	3.48203	-2.18649	B	A	B
1	7940000	7960000	-1.0641	-0.162149	-6.59685	B	B	B
1	7960000	7980000	-2.64103	1.29006	0.482438	B	A	A
1	7980000	8000000	4.28957	9.28555	22.1776	A	A	A
1	8000000	8020000	-0.0437426	4.13168	0.663248	B	A	A
1	8020000	8040000	3.92214	9.02952	10.038	A	A	A
1	8040000	8060000	1.79467	7.13316	14.8387	A	A	A
1	8060000	8080000	-3.49951	8.1244	-0.925237	B	A	B
1	8080000	8100000	-1.55217	6.67294	-9.67435	B	A	B
1	8100000	8120000	-1.13209	13.626	-3.42676	B	A	B
1	8120000	8140000	-2.8885	14.6954	1.64999	B	A	A
1	8140000	8160000	-7.58706	6.10191	-16.981	B	A	B
1	8160000	8180000	-12.7009	4.96404	-13.7147	B	A	B
1	8180000	8200000	-13.7675	-2.43118	-16.0215	B	B	B
1	8200000	8220000	-11.0889	0.85649	-12.5929	B	A	B
1	8220000	8240000	-14.1679	-3.61919	-14.9022	B	B	B
1	8240000	8260000	-6.64861	13.4613	6.51105	B	A	A
1	8260000	8280000	-12.7442	-2.39643	-16.2697	B	B	B
1	8280000	8300000	-13.3573	-5.56346	-11.2149	B	B	B
1	8300000	8320000	-18.6054	-4.39913	-22.0216	B	B	B
1	8320000	8340000	-14.6377	-2.78416	-17.5491	B	B	B
1	8340000	8360000	-11.5884	0.320142	-3.43368	B	A	B
1	8360000	8380000	-15.4999	-5.57632	-24.8223	B	B	B
1	8380000	8400000	-11.8569	4.20341	-11.5665	B	A	B
1	8400000	8420000	-7.66198	7.59703	4.84848	B	A	A
1	8420000	8440000	-10.0379	3.59967	3.25605	B	A	A
1	8440000	8460000	-14.4361	-1.67494	-12.1725	B	B	B
1	8460000	8480000	-11.286	-2.35263	-10.505	B	B	B
1	8480000	8500000	-13.4504	-1.46271	-3.64085	B	B	B
1	8500000	8520000	-8.89725	-0.751554	0.923929	B	B	A
1	8520000	8540000	-16.5434	-11.232	-25.5404	B	B	B
1	8540000	8560000	-17.2505	-9.37722	-21.2861	B	B	B
1	8560000	8580000	-13.6599	-5.51565	-3.39607	B	B	B
1	8580000	8600000	-16.9481	-14.0353	-14.6031	B	B	B
1	8600000	8620000	-14.652	-9.09153	-2.24315	B	B	B
1	8620000	8640000	-19.9712	-14.5064	-23.111	B	B	B
1	8640000	8660000	-18.2446	-12.0337	-18.6254	B	B	B
1	8660000	8680000	-15.6922	-8.57928	-13.3632	B	B	B
1	8680000	8700000	-13.7196	-0.110406	-0.779719	B	B	B
1	8700000	8720000	-14.9407	-8.86515	-17.0901	B	B	B
1	8720000	8740000	-15.5055	-5.0155	-10.2302	B	B	B
1	8740000	8760000	-17.3469	-7.74877	-15.9405	B	B	B
1	8760000	8780000	-11.5054	0.126365	8.74758	B	A	A
1	8780000	8800000	-14.0367	-4.81672	-10.7429	B	B	B
1	8800000	8820000	-14.9182	-1.09616	4.43418	B	B	A
1	8820000	8840000	-11.085	-5.847	-1.30493	B	B	B
1	8840000	8860000	-15.7048	-12.3101	-14.5793	B	B	B
1	8860000	8880000	-12.2396	-3.1624	-6.78921	B	B	B
1	8880000	8900000	-10.3043	-5.21685	-6.23009	B	B	B
1	8900000	8920000	-11.1594	0.982483	1.35473	B	A	A
1	8920000	8940000	-10.7652	-7.03811	-2.73624	B	B	B
1	8940000	8960000	-18.8148	-12.8172	-17.8878	B	B	B
1	8960000	8980000	-19.0684	-14.8805	-25.2391	B	B	B
1	8980000	9000000	-6.87889	-3.15275	0.118201	B	B	A
1	9000000	9020000	-9.59498	-1.60115	-12.5997	B	B	B
1	9020000	9040000	-9.88006	2.59021	-11.8052	B	A	B
1	9040000	9060000	-3.81742	2.08713	6.51168	B	A	A
1	9060000	9080000	-5.5376	3.87558	1.22915	B	A	A
1	9080000	9100000	-8.33638	-0.518291	-6.87654	B	B	B
1	9100000	9120000	-2.44047	1.29718	-2.68063	B	A	B
1	9120000	9140000	-3.59831	2.44507	1.72166	B	A	A
1	9140000	9160000	-3.10603	6.05777	1.26973	B	A	A
1	9160000	9180000	1.8783	9.63221	4.03136	A	A	A
1	9180000	9200000	-3.66498	2.17894	1.05346	B	A	A
1	9200000	9220000	1.38297	8.68913	2.19989	A	A	A
1	9220000	9240000	-0.937209	4.78791	-1.95845	B	A	B
1	9240000	9260000	-0.109877	5.38958	8.39324	B	A	A
1	9260000	9280000	-1.73626	4.04396	9.10262	B	A	A
1	9280000	9300000	-4.55545	-0.718832	-17.4117	B	B	B
1	9300000	9320000	-2.87141	-4.37678	-12.9989	B	B	B
1	9320000	9340000	-5.55662	-4.50731	-17.6477	B	B	B
1	9340000	9360000	-4.43627	-6.59709	-8.45115	B	B	B
1	9360000	9380000	-2.25846	-0.301698	5.3535	B	B	A
1	9380000	9400000	-1.05611	2.97397	2.12862	B	A	A
1	9400000	9420000	0.922696	1.70803	-4.80904	A	A	B
1	9420000	9440000	1.81099	7.45666	6.96584	A	A	A
1	9440000	9460000	5.22928	8.22258	10.1723	A	A	A
1	9460000	9480000	-1.99316	0.721709	-5.29583	B	A	B
1	9480000	9500000	-4.00241	4.04583	7.64074	B	A	A
1	9500000	9520000	-9.0734	-5.03058	-7.11205	B	B	B
1	9520000	9540000	-16.7692	-15.8743	-25.4435	B	B	B
1	9540000	9560000	-14.9405	-13.1928	-3.72496	B	B	B
1	9560000	9580000	-14.969	-6.20592	-4.59468	B	B	B
1	9580000	9600000	-12.5561	-4.8519	-6.55151	B	B	B
1	9600000	9620000	-13.7948	-5.98917	-18.7291	B	B	B
1	9620000	9640000	-10.1874	1.64634	-3.23799	B	A	B
1	9640000	9660000	-11.9796	-5.22521	-15.064	B	B	B
1	9660000	9680000	-8.88278	-3.27232	-6.17774	B	B	B
1	9680000	9700000	-7.34736	5.27287	-0.355305	B	A	B
1	9700000	9720000	-8.09411	-3.93818	1.19976	B	B	A
1	9720000	9740000	-11.005	-8.39877	-11.9974	B	B	B
1	9740000	9760000	-14.6688	-13.1123	-19.0031	B	B	B
1	9760000	9780000	-18.4171	-12.9016	-6.0304	B	B	B
1	9780000	9800000	-17.9285	-16.9762	-20.0182	B	B	B
1	9800000	9820000	-17.7902	-16.8181	-13.7287	B	B	B
1	9820000	9840000	-20.0419	-17.2082	-18.6609	B	B	B
1	9840000	9860000	-19.6984	-14.1495	-13.7448	B	B	B
1	9860000	9880000	-16.32	-8.66073	-7.19915	B	B	B
1	9880000	9900000	-16.4368	-9.41661	-4.28859	B	B	B
1	9900000	9920000	-16.4508	-2.49121	-7.26523	B	B	B
1	9920000	9940000	-16.9748	-7.88872	-5.21681	B	B	B
1	9940000	9960000	-15.6684	-8.26823	-5.12021	B	B	B
1	9960000	9980000	-14.9059	-2.90978	-3.20525	B	B	B
1	9980000	10000000	-16.4972	-9.48167	-10.6419	B	B	B
1	10000000	10020000	-12.9896	-3.09893	-0.344933	B	B	B
1	10020000	10040000	-18.8841	-9.66614	-10.4608	B	B	B
1	10040000	10060000	-18.6796	-6.77937	-7.77679	B	B	B
1	10060000	10080000	-17.0853	-6.29184	-2.31093	B	B	B
1	10080000	10100000	-17.015	-5.35771	0.202726	B	B	A
1	10100000	10120000	-18.0344	-11.1067	-0.653099	B	B	B
1	10120000	10140000	-19.6222	-14.0078	-7.65902	B	B	B
1	10140000	10160000	-20.3351	-9.97713	-14.1394	B	B	B
1	10160000	10180000	-16.2256	-12.5021	-3.45671	B	B	B
1	10180000	10200000	-17.3363	-11.8404	-2.33579	B	B	B
1	10200000	10220000	-20.0588	-12.671	-6.01924	B	B	B
1	10220000	10240000	-20.075	-17.0366	-14.1821	B	B	B
1	10240000	10260000	-16.4751	-10.4099	-4.01649	B	B	B
1	10260000	10280000	-17.8202	-17.1796	-10.9637	B	B	B
1	10280000	10300000	-17.5691	-13.0843	-14.7016	B	B	B
1	10300000	10320000	-15.4292	-12.5959	-10.6042	B	B	B
1	10320000	10340000	-16.5563	-7.87567	-15.3806	B	B	B
1	10340000	10360000	-12.1071	-5.48385	8.01915	B	B	A
1	10360000	10380000	-9.04789	-2.58537	12.2452	B	B	A
1	10380000	10400000	-15.6624	-4.16703	1.11399	B	B	A
1	10400000	10420000	-16.8053	-6.81161	-5.78715	B	B	B
1	10420000	10440000	-14.1336	-0.0677909	-4.44077	B	B	B
1	10440000	10460000	-16.9137	-5.85685	-5.87909	B	B	B
1	10460000	10480000	-17.6076	-7.64499	3.84146	B	B	A
1	10480000	10500000	-18.4231	-12.7329	-9.22371	B	B	B
1	10500000	10520000	-16.9103	-8.243	12.0484	B	B	A
1	10520000	10540000	-16.0891	-8.70293	6.1968	B	B	A
1	10540000	10560000	-13.613	-4.89863	-0.800142	B	B	B
1	10560000	10580000	-15.1998	-5.41906	4.90482	B	B	A
1	10580000	10600000	-17.7738	-8.65466	-0.550548	B	B	B
1	10600000	10620000	-15.314	-6.443	11.6328	B	B	A
1	10620000	10640000	-12.4069	-8.14596	9.41025	B	B	A
1	10640000	10660000	-14.6698	-7.6429	9.86232	B	B	A
1	10660000	10680000	-18.5688	-12.9193	-1.57238	B	B	B
1	10680000	10700000	-16.5372	-7.81392	7.36068	B	B	A
1	10700000	10720000	-13.6989	-5.78548	9.08641	B	B	A
1	10720000	10740000	-17.1497	-12.5547	-8.68962	B	B	B
1	10740000	10760000	-14.8181	-8.87795	-12.1379	B	B	B
1	10760000	10780000	-17.4065	-6.77098	-11.0409	B	B	B
1	10780000	10800000	-7.63143	2.57879	14.4974	B	A	A
1	10800000	10820000	-13.3509	-11.3498	-4.90833	B	B	B
1	10820000	10840000	-12.0688	-4.98186	-4.73019	B	B	B
1	10840000	10860000	-13.9959	-1.66593	-2.39803	B	B	B
1	10860000	10880000	-12.1271	-2.97352	-1.70763	B	B	B
1	10880000	10900000	-11.2988	-3.67274	-2.39996	B	B	B
1	10900000	10920000	-13.4427	-4.00125	-10.5561	B	B	B
1	10920000	10940000	-13.4424	-7.32159	-5.30089	B	B	B
1	10940000	10960000	-19.5068	-16.3336	-18.576	B	B	B
1	10960000	10980000	-14.8313	-4.92436	8.88486	B	B	A
1	10980000	11000000	-14.3926	-11.3448	-8.53429	B	B	B
1	11000000	11020000	-11.6107	-8.79454	-1.41584	B	B	B
1	11020000	11040000	-6.94095	-6.1177	10.2502	B	B	A
1	11040000	11060000	-7.81054	-3.30484	9.28497	B	B	A
1	11060000	11080000	-8.60149	-0.0110712	12.1963	B	B	A
1	11080000	11100000	-3.28194	1.69965	13.4475	B	A	A
1	11100000	11120000	-5.00064	0.405868	11.1164	B	A	A
1	11120000	11140000	-7.15641	-1.98244	-8.48467	B	B	B
1	11140000	11160000	-4.09749	0.77542	5.25016	B	A	A
1	11160000	11180000	-10.4686	-5.69962	-9.01266	B	B	B
1	11180000	11200000	-8.43971	-10.1116	-4.51769	B	B	B
1	11200000	11220000	-4.6055	2.18845	15.7147	B	A	A
1	11220000	11240000	-5.42465	1.51623	9.99978	B	A	A
1	11240000	11260000	-4.15835	0.421839	19.2677	B	A	A
1	11260000	11280000	-7.98287	-7.35752	-3.04701	B	B	B
1	11280000	11300000	-7.14126	-3.46328	7.29863	B	B	A
1	11300000	11320000	-11.0536	-1.88998	3.44905	B	B	A
1	11320000	11340000	-16.507	-12.3136	-10.7007	B	B	B
1	11340000	11360000	-15.5131	-4.20995	1.19966	B	B	A
1	11360000	11380000	-12.3059	-2.88548	-1.23123	B	B	B
1	11380000	11400000	-10.5556	0.190984	5.7069	B	A	A
1	11400000	11420000	-15.998	-7.86901	-8.28007	B	B	B
1	11420000	11440000	-14.6118	-7.68381	9.67168	B	B	A
1	11440000	11460000	-14.3876	-10.6806	-9.88643	B	B	B
1	11460000	11480000	-12.5463	-6.603	-1.06696	B	B	B
1	11480000	11500000	-9.0626	-1.6902	4.25469	B	B	A
1	11500000	11520000	-12.2231	-4.28117	7.57208	B	B	A
1	11520000	11540000	-8.55519	0.457148	25.0757	B	A	A
1	11540000	11560000	-11.2629	-8.57812	4.34004	B	B	A
1	11560000	11580000	-10.425	-11.1249	6.82467	B	B	A
1	11580000	11600000	-19.7823	-16.8708	-13.9735	B	B	B
1	11600000	11620000	-17.3114	-14.7953	-15.9192	B	B	B
1	11620000	11640000	-9.27805	-4.10177	6.18695	B	B	A
1	11640000	11660000	-10.6221	-0.594285	10.4021	B	B	A
1	11660000	11680000	-14.7376	-4.73662	-9.88213	B	B	B
1	11680000	11700000	-8.8557	-1.78971	13.7828	B	B	A
1	11700000	11720000	-14.7693	-3.79568	-6.53193	B	B	B
1	11720000	11740000	-14.2206	-9.52915	-3.04959	B	B	B
1	11740000	11760000	-14.6006	-5.15467	-9.29645	B	B	B
1	11760000	11780000	-12.7985	-7.77061	-5.24102	B	B	B
1	11780000	11800000	-15.6369	-10.867	-14.5058	B	B	B
1	11800000	11820000	-11.3667	3.15035	8.72118	B	A	A
1	11820000	11840000	-10.3042	-5.45521	7.33458	B	B	A
1	11840000	11860000	-13.6307	-4.35659	-11.699	B	B	B
1	11860000	11880000	-14.5208	-5.34794	-7.3751	B	B	B
1	11880000	11900000	-12.688	-3.73381	2.3344	B	B	A
1	11900000	11920000	-13.8622	-8.76442	4.37395	B	B	A
1	11920000	11940000	-16.4091	-14.6372	-16.1783	B	B	B
1	11940000	11960000	-10.9429	-9.53185	-0.103333	B	B	B
1	11960000	11980000	-11.3434	-8.30368	5.0659	B	B	A
1	11980000	12000000	-16.3669	-9.07592	-10.9583	B	B	B
1	12000000	12020000	-15.8622	-10.2008	-3.10121	B	B	B
1	12020000	12040000	-10.8603	-2.76516	9.89371	B	B	A
1	12040000	12060000	-13.4425	-10.7672	-8.13673	B	B	B
1	12060000	12080000	-11.6072	-6.86426	4.13254	B	B	A
1	12080000	12100000	-15.1781	-13.0752	-18.1698	B	B	B
1	12100000	12120000	-9.53771	-4.74314	8.32889	B	B	A
1	12120000	12140000	-7.89813	-2.63596	-1.16534	B	B	B
1	12140000	12160000	-9.07822	-2.96558	10.9863	B	B	A
1	12160000	12180000	-7.87292	-2.31727	4.50719	B	B	A
1	12180000	12200000	-10.7442	-4.7201	7.43189	B	B	A
1	12200000	12220000	-10.9015	-4.94155	-7.43658	B	B	B
1	12220000	12240000	-10.329	-6.69683	-4.03255	B	B	B
1	12240000	12260000	-7.71155	-1.03941	2.75423	B	B	A
1	12260000	12280000	-6.7897	-4.2627	4.12388	B	B	A
1	12280000	12300000	-6.9749	-4.23509	3.14901	B	B	A
1	12300000	12320000	-5.96527	-1.92179	15.5914	B	B	A
1	12320000	12340000	-6.1634	-0.883199	3.07472	B	B	A
1	12340000	12360000	-5.96706	1.60612	11.9667	B	A	A
1	12360000	12380000	-7.5712	-6.06617	-12.1381	B	B	B
1	12380000	12400000	-8.59112	-7.09455	-0.433925	B	B	B
1	12400000	12420000	-10.969	-5.43231	-6.34277	B	B	B
1	12420000	12440000	-0.248409	2.48169	9.6757	B	A	A
1	12440000	12460000	-5.01662	-3.64253	4.51936	B	B	A
1	12460000	12480000	-7.74428	1.58868	-5.5061	B	A	B
1	12480000	12500000	-4.93864	-0.480655	4.85376	B	B	A
1	12500000	12520000	-9.9428	-11.2042	-7.25058	B	B	B
1	12520000	12540000	-10.4624	-10.8269	-11.8788	B	B	B
1	12540000	12560000	-5.47508	-3.66574	13.029	B	B	A
1	12560000	12580000	-5.9611	-7.98741	5.4298	B	B	A
1	12580000	12600000	-7.87167	-5.52661	17.7087	B	B	A
1	12600000	12620000	2.11554	1.39817	25.5643	A	A	A
1	12620000	12640000	1.76393	5.53495	22.0248	A	A	A
1	12640000	12660000	6.24676	10.4545	30.4236	A	A	A
1	12660000	12680000	5.54069	11.3684	25.8311	A	A	A
1	12680000	12700000	8.82592	3.97179	24.3363	A	A	A
1	12700000	12720000	3.14689	3.30453	20.4337	A	A	A
1	12720000	12740000	7.67522	6.78583	31.3801	A	A	A
1	12740000	12760000	6.42071	9.59711	31.0722	A	A	A
1	12760000	12780000	2.12685	-0.0532832	12.1907	A	B	A
1	12780000	12800000	2.70514	14.1367	23.6537	A	A	A
1	12800000	12820000	3.03869	5.47388	9.44934	A	A	A
1	12820000	12840000	2.42057	6.65242	25.5028	A	A	A
1	12840000	12860000	1.19328	-0.181581	-3.10267	A	B	B
1	12860000	12880000	8.21836	10.9536	18.2988	A	A	A
1	12880000	12900000	10.132	5.92505	7.00548	A	A	A
1	12900000	12920000	9.63724	4.49325	10.5908	A	A	A
1	12920000	12940000	5.96891	6.66983	20.8972	A	A	A
1	12940000	12960000	6.01399	3.26587	28.5406	A	A	A
1	12960000	12980000	6.01699	10.7149	19.7158	A	A	A
1	12980000	13000000	2.68622	8.76568	11.4845	A	A	A
1	13000000	13020000	11.7107	12.5664	23.9758	A	A	A
1	13020000	13040000	5.14079	6.99662	8.66676	A	A	A
1	13040000	13060000	-0.282987	-0.815561	-3.76664	B	B	B
1	13060000	13080000	4.03106	4.46013	15.2042	A	A	A
1	13080000	13100000	8.83287	8.10888	16.5972	A	A	A
1	13100000	13120000	4.66486	3.97243	7.78159	A	A	A
1	13120000	13140000	7.20666	8.63555	8.14401	A	A	A
1	13140000	13160000	4.16324	5.83336	9.70085	A	A	A
1	13160000	13180000	2.81935	6.69871	10.6106	A	A	A
1	13180000	13200000	4.70439	5.61741	7.00394	A	A	A
1	13200000	13220000	-1.49182	-2.20035	-11.4922	B	B	B
1	13220000	13240000	3.29064	6.95836	9.96254	A	A	A
1	13240000	13260000	4.63525	8.2628	4.66497	A	A	A
1	13260000	13280000	4.89119	11.0705	7.0367	A	A	A
1	13280000	13300000	5.71506	8.75051	7.12774	A	A	A
1	13300000	13320000	1.44662	6.80607	-8.7459	A	A	B
1	13320000	13340000	-0.51353	1.9465	-17.5747	B	A	B
1	13340000	13360000	4.94277	4.7217	2.21155	A	A	A
1	13360000	13380000	4.60564	7.06043	1.59373	A	A	A
1	13380000	13400000	7.70405	8.47525	2.7206	A	A	A
1	13400000	13420000	6.38969	9.97531	-2.37975	A	A	B
1	13420000	13440000	10.1625	12.3064	11.5829	A	A	A
1	13440000	13460000	8.84091	5.96555	6.72013	A	A	A
1	13460000	13480000	9.41859	15.157	11.6761	A	A	A
1	13480000	13500000	7.28603	9.48927	2.85493	A	A	A
1	13500000	13520000	5.44358	5.21064	5.78965	A	A	A
1	13520000	13540000	4.0493	-2.42624	-3.45095	A	B	B
1	13540000	13560000	9.54298	4.5037	3.40649	A	A	A
1	13560000	13580000	5.4223	1.05278	-3.51594	A	A	B
1	13580000	13600000	3.95463	3.7098	-12.6078	A	A	B
1	13600000	13620000	1.32914	0.792231	-9.5972	A	A	B
1	13620000	13640000	2.43237	4.59855	-2.69287	A	A	B
1	13640000	13660000	3.29651	8.07675	5.8192	A	A	A
1	13660000	13680000	9.27484	15.0344	11.2554	A	A	A
1	13680000	13700000	2.40953	10.0396	-12.6707	A	A	B
1	13700000	13720000	-0.305643	5.72502	-9.51321	B	A	B
1	13720000	13740000	5.70584	11.8437	7.42117	A	A	A
1	13740000	13760000	3.7979	9.65352	1.58657	A	A	A
1	13760000	13780000	2.267	-0.713658	-6.91688	A	B	B
1	13780000	13800000	2.35606	5.35347	-10.9937	A	A	B
1	13800000	13820000	1.02556	0.842727	-1.73993	A	A	B
1	13820000	13840000	-0.687036	-1.01522	-4.89816	B	B	B
1	13840000	13860000	6.42437	10.3311	26.9534	A	A	A
1	13860000	13880000	11.1381	12.6574	29.1472	A	A	A
1	13880000	13900000	19.0569	15.709	39.5677	A	A	A
1	13900000	13920000	16.7468	13.6309	40.0373	A	A	A
1	13920000	13940000	16.5421	14.3437	32.435	A	A	A
1	13940000	13960000	12.3797	13.0062	37.1588	A	A	A
1	13960000	13980000	15.6194	13.7818	36.2643	A	A	A
1	13980000	14000000	16.6489	13.2795	34.3447	A	A	A
1	14000000	14020000	17.3588	17.1422	21.9957	A	A	A
1	14020000	14040000	17.6553	15.3072	33.4274	A	A	A
1	14040000	14060000	19.0394	20.3067	40.5269	A	A	A
1	14060000	14080000	15.4315	14.0713	34.3558	A	A	A
1	14080000	14100000	16.9324	13.7711	33.7649	A	A	A
1	14100000	14120000	18.9918	13.9441	35.8834	A	A	A
1	14120000	14140000	17.3207	13.5036	43.8556	A	A	A
1	14140000	14160000	19.2952	12.2256	40.1014	A	A	A
1	14160000	14180000	23.7329	16.1588	45.8243	A	A	A
1	14180000	14200000	20.1074	17.08	41.31	A	A	A
1	14200000	14220000	20.5922	17.2121	38.2378	A	A	A
1	14220000	14240000	18.7688	18.3246	46.0036	A	A	A
1	14240000	14260000	16.4502	11.6552	32.2029	A	A	A
1	14260000	14280000	12.2285	13.6823	27.9327	A	A	A
1	14280000	14300000	8.58366	5.83793	13.9652	A	A	A
1	14300000	14320000	8.05875	4.68694	13.6091	A	A	A
1	14320000	14340000	16.3361	7.63222	36.231	A	A	A
1	14340000	14360000	14.7946	5.27906	27.2638	A	A	A
1	14360000	14380000	13.8519	10.0738	25.6871	A	A	A
1	14380000	14400000	13.9157	8.84917	24.6458	A	A	A
1	14400000	14420000	11.5478	9.37653	13.3435	A	A	A
1	14420000	14440000	13.7899	8.90928	20.7785	A	A	A
1	14440000	14460000	11.2976	9.60841	31.9393	A	A	A
1	14460000	14480000	16.2602	16.3471	36.371	A	A	A
1	14480000	14500000	12.6315	6.96229	10.3159	A	A	A
1	14500000	14520000	13.7055	9.96038	31.9419	A	A	A
1	14520000	14540000	10.077	0.864669	12.1806	A	A	A
1	14540000	14560000	16.6585	10.4501	31.5958	A	A	A
1	14560000	14580000	12.0993	15.0369	33.9846	A	A	A
1	14580000	14600000	17.4885	18.1055	39.9288	A	A	A
1	14600000	14620000	16.0776	18.3819	36.498	A	A	A
1	14620000	14640000	21.243	15.2619	40.3305	A	A	A
1	14640000	14660000	14.2609	10.0832	31.9236	A	A	A
1	14660000	14680000	8.15257	1.74058	20.826	A	A	A
1	14680000	14700000	12.1192	13.3176	30.9242	A	A	A
1	14700000	14720000	15.6839	12.3988	37.5159	A	A	A
1	14720000	14740000	13.6833	5.4708	15.4962	A	A	A
1	14740000	14760000	18.2619	13.9518	36.188	A	A	A
1	14760000	14780000	13.2838	9.77827	18.1273	A	A	A
1	14780000	14800000	15.1623	11.4926	19.9493	A	A	A
1	14800000	14820000	15.4352	15.0264	23.4517	A	A	A
1	14820000	14840000	19.8197	16.9831	30.6633	A	A	A
1	14840000	14860000	15.6635	13.645	26.0222	A	A	A
1	14860000	14880000	10.937	12.0436	26.8759	A	A	A
1	14880000	14900000	14.1584	7.34253	33.0255	A	A	A
1	14900000	14920000	14.7663	9.13364	33.8828	A	A	A
1	14920000	14940000	6.97701	2.9076	6.25236	A	A	A
1	14940000	14960000	9.42258	12.0275	33.5447	A	A	A
1	14960000	14980000	6.29766	1.50835	14.9527	A	A	A
1	14980000	15000000	5.2353	-3.70141	13.9125	A	B	A
1	15000000	15020000	9.33233	3.16716	28.2335	A	A	A
1	15020000	15040000	10.45	12.247	32.1401	A	A	A
1	15040000	15060000	10.3994	7.31877	37.3155	A	A	A
1	15060000	15080000	9.04857	10.3622	34.1185	A	A	A
1	15080000	15100000	6.73879	1.63501	15.2486	A	A	A
1	15100000	15120000	8.38475	2.25547	18.4209	A	A	A
1	15120000	15140000	10.6962	7.04742	28.009	A	A	A
1	15140000	15160000	6.00332	7.99203	25.168	A	A	A
1	15160000	15180000	8.7054	8.35441	24.9744	A	A	A
1	15180000	15200000	6.31225	4.38764	25.4015	A	A	A
1	15200000	15220000	5.13707	2.45259	18.8846	A	A	A
1	15220000	15240000	-1.8313	-4.27894	-1.5737	B	B	B
1	15240000	15260000	-0.0718569	-6.5207	2.14992	B	B	A
1	15260000	15280000	4.35438	2.75682	13.5381	A	A	A
1	15280000	15300000	7.26114	4.36551	20.1642	A	A	A
1	15300000	15320000	6.33245	2.06075	21.388	A	A	A
1	15320000	15340000	7.17906	4.58293	19.4449	A	A	A
1	15340000	15360000	6.77514	1.53882	7.16432	A	A	A
1	15360000	15380000	8.7836	2.56776	18.6974	A	A	A
1	15380000	15400000	2.17235	-3.10925	1.63374	A	B	A
1	15400000	15420000	4.8556	1.36273	11.7755	A	A	A
1	15420000	15440000	2.51043	2.23834	12.59	A	A	A
1	15440000	15460000	1.99348	-2.83677	5.11291	A	B	A
1	15460000	15480000	5.58671	-0.729102	14.2207	A	B	A
1	15480000	15500000	9.3683	2.30131	9.52061	A	A	A
1	15500000	15520000	8.03908	1.46089	16.4026	A	A	A
1	15520000	15540000	-0.407029	-3.97478	-1.7895	B	B	B
1	15540000	15560000	2.38021	-1.9687	-3.36644	A	B	B
1	15560000	15580000	4.95103	-2.91739	-1.26422	A	B	B
1	15580000	15600000	0.577233	-5.52395	-12.8393	A	B	B
1	15600000	15620000	2.77867	-3.86376	-8.77271	A	B	B
1	15620000	15640000	2.14087	-4.41001	9.88818	A	B	A
1	15640000	15660000	-1.41807	-7.27601	-8.13238	B	B	B
1	15660000	15680000	2.75632	-1.32785	6.7568	A	B	A
1	15680000	15700000	2.05218	-0.093225	1.03866	A	B	A
1	15700000	15720000	3.18196	-2.8725	4.40004	A	B	A
1	15720000	15740000	1.80255	-0.0354191	6.10964	A	B	A
1	15740000	15760000	-6.08627	-8.38571	-20.1881	B	B	B
1	15760000	15780000	-4.76793	-8.44236	-13.704	B	B	B
1	15780000	15800000	-3.46751	-7.32761	-13.0543	B	B	B
1	15800000	15820000	-2.91531	-5.13961	-13.1788	B	B	B
1	15820000	15840000	1.73897	-10.0389	-4.91793	A	B	B
1	15840000	15860000	-4.44536	-6.53121	-2.13813	B	B	B
1	15860000	15880000	-9.47899	-9.72604	-15.6878	B	B	B
1	15880000	15900000	-3.96302	-8.23416	-16.9255	B	B	B
1	15900000	15920000	-3.35499	-8.5898	-14.8939	B	B	B
1	15920000	15940000	2.44022	0.156268	7.46515	A	A	A
1	15940000	15960000	0.376026	-3.2525	-4.45607	A	B	B
1	15960000	15980000	1.07105	-5.58907	-2.61527	A	B	B
1	15980000	16000000	-3.98383	-8.83043	-8.7912	B	B	B
1	16000000	16020000	-1.28271	-9.65532	-6.68792	B	B	B
1	16020000	16040000	-7.38215	-14.7189	-18.3238	B	B	B
1	16040000	16060000	-4.12875	-11.8602	-16.2985	B	B	B
1	16060000	16080000	1.462	1.76865	12.1647	A	A	A
1	16080000	16100000	5.40922	2.79897	9.81764	A	A	A
1	16100000	16120000	4.78557	1.28037	7.21288	A	A	A
1	16120000	16140000	-6.63361	-6.25922	-6.12005	B	B	B
1	16140000	16160000	-4.99301	-13.1086	-6.80696	B	B	B
1	16160000	16180000	-15.3804	-17.521	-22.9669	B	B	B
1	16180000	16200000	-10.472	-9.83138	-0.263822	B	B	B
1	16200000	16220000	-14.0289	-16.66	-18.2977	B	B	B
1	16220000	16240000	-7.20083	-6.69919	-1.25294	B	B	B
1	16240000	16260000	-15.2802	-16.8051	-20.1424	B	B	B
1	16260000	16280000	-12.7923	-13.6321	-11.0852	B	B	B
1	16280000	16300000	-9.14111	-8.24324	-0.273106	B	B	B
1	16300000	16320000	-8.13989	-2.48631	5.61258	B	B	A
1	16320000	16340000	-7.16679	-8.41018	-2.62366	B	B	B
1	16340000	16360000	-2.5487	-3.47334	11.2536	B	B	A
1	16360000	16380000	-3.63745	-1.35266	8.52201	B	B	A
1	16380000	16400000	-5.2575	-5.90774	1.84552	B	B	A
1	16400000	16420000	-9.7521	-6.10259	-8.8281	B	B	B
1	16420000	16440000	-1.99297	-1.8833	8.86759	B	B	A
1	16440000	16460000	-9.13895	-3.62903	-0.0155903	B	B	B
1	16460000	16480000	-13.4608	-13.736	-6.47189	B	B	B
1	16480000	16500000	-20.1313	-18.0663	-27.2013	B	B	B
1	16500000	16520000	-17.7913	-17.5604	-14.0839	B	B	B
1	16520000	16540000	-16.5953	-18.0811	-5.94748	B	B	B
1	16540000	16560000	-20.12	-22.3682	-19.1941	B	B	B
1	16560000	16580000	-20.0024	-20.1152	-27.8561	B	B	B
1	16580000	16600000	-19.0359	-15.506	-21.9844	B	B	B
1	16600000	16620000	-18.3234	-16.3126	-16.1034	B	B	B
1	16620000	16640000	-18.787	-21.2179	-17.8187	B	B	B
1	16640000	16660000	-17.4568	-13.792	-15.223	B	B	B
1	16660000	16680000	-19.6869	-15.8102	-7.19286	B	B	B
1	16680000	16700000	-17.0124	-10.6675	-4.53891	B	B	B
1	16700000	16720000	-17.2381	-10.2409	-4.0832	B	B	B
1	16720000	16740000	-18.7424	-18.266	-15.2311	B	B	B
1	16740000	16760000	19.0485	43.5248	6.73913	A	A	A
1	16760000	16780000	-19.412	-17.3623	-9.99987	B	B	B
1	16780000	16800000	-21.3029	-15.4206	-13.8199	B	B	B
1	16800000	16820000	-18.6479	-15.194	-9.79045	B	B	B
1	16820000	16840000	-25.6084	-21.5827	-31.2051	B	B	B
1	16840000	16860000	-19.3972	-15.7102	-7.08177	B	B	B
1	16860000	16880000	-21.6282	-19.0376	-11.9448	B	B	B
1	16880000	16900000	-18.9666	-19.0869	-8.76125	B	B	B
1	16900000	16920000	-22.9157	-26.091	-27.7091	B	B	B
1	16920000	16940000	-24.7676	-26.3752	-29.2301	B	B	B
1	16940000	16960000	-19.549	-20.3837	-15.999	B	B	B
1	16960000	16980000	-18.9738	-14.3182	-5.83191	B	B	B
1	16980000	17000000	-20.0641	-21.4063	-8.39505	B	B	B
1	17000000	17020000	-23.1673	-23.9949	-26.3056	B	B	B
1	17020000	17040000	-22.3216	-24.9279	-21.9438	B	B	B
1	17040000	17060000	-21.7029	-22.2671	-15.5977	B	B	B
1	17060000	17080000	-20.3896	-21.1558	-15.6469	B	B	B
1	17080000	17100000	-22.8198	-20.4936	-16.9617	B	B	B
1	17100000	17120000	-21.1847	-19.8453	-21.4639	B	B	B
1	17120000	17140000	-20.4009	-20.9003	-18.4044	B	B	B
1	17140000	17160000	-18.1493	-16.4391	-8.12931	B	B	B
1	17160000	17180000	-25.1775	-24.5705	-24.6696	B	B	B
1	17180000	17200000	-22.2874	-19.8594	-25.7059	B	B	B
1	17200000	17220000	-20.6686	-20.8246	-16.7482	B	B	B
1	17220000	17240000	-19.5058	-16.9138	-6.83112	B	B	B
1	17240000	17260000	-23.5027	-26.6277	-28.0058	B	B	B
1	17260000	17280000	-19.5168	-21.4876	-8.22898	B	B	B
1	17280000	17300000	-21.5373	-26.9795	-6.68821	B	B	B
1	17300000	17320000	-22.1443	-24.533	-12.1509	B	B	B
1	17320000	17340000	-20.094	-22.5577	-15.7154	B	B	B
1	17340000	17360000	-20.1184	-23.9348	-8.55053	B	B	B
1	17360000	17380000	-21.0152	-19.4317	-4.29268	B	B	B
1	17380000	17400000	-19.8417	-20.6262	-9.71355	B	B	B
1	17400000	17420000	-23.075	-26.0865	-22.1042	B	B	B
1	17420000	17440000	-17.1165	-17.1283	-3.13184	B	B	B
1	17440000	17460000	-22.9964	-20.1834	-16.9341	B	B	B
1	17460000	17480000	-20.2774	-20.963	-18.1649	B	B	B
1	17480000	17500000	-17.295	-18.0522	-6.67168	B	B	B
1	17500000	17520000	-23.0151	-26.0678	-30.2361	B	B	B
1	17520000	17540000	-18.2941	-17.6234	-19.515	B	B	B
1	17540000	17560000	-21.6567	-17.8907	-18.1267	B	B	B
1	17560000	17580000	-20.4067	-21.9336	-14.7271	B	B	B
1	17580000	17600000	-18.6301	-26.5481	-14.183	B	B	B
1	17600000	17620000	-23.3669	-26.4529	-17.5131	B	B	B
1	17620000	17640000	-21.4183	-23.7243	-17.2628	B	B	B
1	17640000	17660000	-17.9337	-21.0454	-11.8403	B	B	B
1	17660000	17680000	-18.8407	-20.9929	-13.9563	B	B	B
1	17680000	17700000	-17.0699	-23.5514	-18.3015	B	B	B
1	17700000	17720000	-15.9864	-15.8002	-6.26439	B	B	B
1	17720000	17740000	-18.0614	-24.9787	-18.8085	B	B	B
1	17740000	17760000	-14.9911	-21.4314	-8.71935	B	B	B
1	17760000	17780000	-14.2506	-13.9625	-5.62636	B	B	B
1	17780000	17800000	-9.3663	-17.1062	-4.08509	B	B	B
1	17800000	17820000	-15.779	-18.1484	-14.9221	B	B	B
1	17820000	17840000	-19.4384	-23.0721	-24.9772	B	B	B
1	17840000	17860000	-29.5204	-33.0443	-17.519	B	B	B
1	17860000	17880000	-54.9774	-49.0139	-48.9775	B	B	B
1	17880000	17900000	-69.2123	-74.3754	-68.9637	B	B	B
1	17900000	17920000	-13.2631	-11.0839	-2.27365	B	B	B
1	17920000	17940000	-20.6197	-20.9208	-16.1561	B	B	B
1	17940000	17960000	-23.367	-23.8732	-26.6902	B	B	B
1	17960000	17980000	-23.816	-26.9556	-30.5039	B	B	B
1	17980000	18000000	-20.7241	-23.5425	-13.1882	B	B	B
1	18000000	18020000	-18.4216	-17.8888	-13.4672	B	B	B
1	18020000	18040000	-22.0413	-27.4109	-25.1945	B	B	B
1	18040000	18060000	-22.7644	-28.1248	-26.0805	B	B	B
1	18060000	18080000	-21.4596	-14.9104	-8.24408	B	B	B
1	18080000	18100000	-19.2712	-23.1784	-10.7582	B	B	B
1	18100000	18120000	-22.2369	-19.6067	-8.79833	B	B	B
1	18120000	18140000	-20.3711	-20.1921	-13.712	B	B	B
1	18140000	18160000	-23.1644	-21.7393	-16.3765	B	B	B
1	18160000	18180000	-18.1404	-24.4004	-10.4138	B	B	B
1	18180000	18200000	-22.7564	-28.9962	-7.88851	B	B	B
1	18200000	18220000	-24.0787	-30.3818	-22.2318	B	B	B
1	18220000	18240000	-21.5938	-24.5221	-16.1947	B	B	B
1	18240000	18260000	-20.6917	-21.9923	-6.98125	B	B	B
1	18260000	18280000	-19.4635	-21.2734	-7.66035	B	B	B
1	18280000	18300000	-27.6866	-24.0355	-23.3548	B	B	B
1	18300000	18320000	-21.1841	-21.3835	-11.7232	B	B	B
1	18320000	18340000	-20.7229	-23.7306	-8.72715	B	B	B
1	18340000	18360000	-21.6048	-23.8441	-10.938	B	B	B
1	18360000	18380000	-19.777	-21.2591	-6.31059	B	B	B
1	18380000	18400000	-23.77	-24.109	-19.1485	B	B	B
1	18400000	18420000	-20.663	-22.2709	-8.32913	B	B	B
1	18420000	18440000	-20.2845	-23.5427	-10.8699	B	B	B
1	18440000	18460000	-24.1216	-29.3767	-22.6148	B	B	B
1	18460000	18480000	-21.2491	-21.924	-13.0235	B	B	B
1	18480000	18500000	-21.8726	-23.1399	-7.53613	B	B	B
1	18500000	18520000	-23.5613	-22.9742	-13.9492	B	B	B
1	18520000	18540000	-23.8351	-23.2516	-21.5058	B	B	B
1	18540000	18560000	-19.0532	-19.5658	-8.45174	B	B	B
1	18560000	18580000	-21.9931	-24.6619	-13.2591	B	B	B
1	18580000	18600000	-25.6036	-26.4981	-28.0106	B	B	B
1	18600000	18620000	-20.8991	-21.7607	-10.1443	B	B	B
1	18620000	18640000	-20.2525	-23.8463	-11.4923	B	B	B
1	18640000	18660000	-21.814	-24.5271	-11.35	B	B	B
1	18660000	18680000	-23.3198	-31.5075	-25.8586	B	B	B
1	18680000	18700000	-22.053	-27.1075	-18.9477	B	B	B
1	18700000	18720000	-20.7765	-27.0575	-20.5608	B	B	B
1	18720000	18740000	-21.8635	-25.3865	-24.5297	B	B	B
1	18740000	18760000	-21.7043	-21.1119	-13.2168	B	B	B
1	18760000	18780000	-18.7934	-24.2487	-6.67701	B	B	B
1	18780000	18800000	-20.6804	-25.9128	-26.6861	B	B	B
1	18800000	18820000	-15.0431	-22.6551	-4.76343	B	B	B
1	18820000	18840000	-21.4078	-25.6313	-20.2809	B	B	B
1	18840000	18860000	-22.8296	-26.4225	-26.8046	B	B	B
1	18860000	18880000	-22.1565	-28.3808	-21.7602	B	B	B
1	18880000	18900000	-18.8363	-27.4511	-22.1118	B	B	B
1	18900000	18920000	-17.6599	-25.2228	-16.8394	B	B	B
1	18920000	18940000	-11.1389	-15.2684	-9.98385	B	B	B
1	18940000	18960000	-3.67124	-9.03875	11.2243	B	B	A
1	18960000	18980000	-7.43435	-10.1426	6.43643	B	B	A
1	18980000	19000000	-2.27365	-5.60652	16.375	B	B	A
1	19000000	19020000	-8.91808	-8.83835	-2.10129	B	B	B
1	19020000	19040000	-12.3133	-14.2709	-10.633	B	B	B
1	19040000	19060000	-12.8745	-14.1427	-12.8374	B	B	B
1	19060000	19080000	-13.5404	-15.6179	-8.62713	B	B	B
1	19080000	19100000	-15.2413	-12.793	-18.8706	B	B	B
1	19100000	19120000	-13.9285	-10.7512	-16.9278	B	B	B
1	19120000	19140000	-10.6827	-4.34774	-3.50117	B	B	B
1	19140000	19160000	-8.05693	-6.90736	5.24547	B	B	A
1	19160000	19180000	-12.0752	-10.1423	-11.3923	B	B	B
1	19180000	19200000	-7.75357	-5.34309	-15.8175	B	B	B
1	19200000	19220000	-9.24003	-8.12175	-11.0596	B	B	B
1	19220000	19240000	-5.80787	-2.36315	-8.50776	B	B	B
1	19240000	19260000	-6.68501	-7.19593	-12.5191	B	B	B
1	19260000	19280000	-4.90708	1.26419	3.36104	B	A	A
1	19280000	19300000	-10.7542	-6.49106	-5.26172	B	B	B
1	19300000	19320000	-7.59061	-8.35447	-6.22179	B	B	B
1	19320000	19340000	-15.1778	-12.5225	-2.44154	B	B	B
1	19340000	19360000	-16.6305	-17.0444	-4.85161	B	B	B
1	19360000	19380000	-12.7406	-10.4322	-6.986	B	B	B
1	19380000	19400000	-7.21284	-4.37172	4.24349	B	B	A
1	19400000	19420000	-8.06727	-2.8722	0.0169505	B	B	A
1	19420000	19440000	-11.9858	-5.00986	-1.51861	B	B	B
1	19440000	19460000	-7.52732	-3.67428	4.73574	B	B	A
1	19460000	19480000	-13.6566	-7.49565	-4.10913	B	B	B
1	19480000	19500000	-6.86476	-3.42594	8.83346	B	B	A
1	19500000	19520000	-13.0785	-9.65826	-14.0937	B	B	B
1	19520000	19540000	-10.1814	-5.49447	-4.76137	B	B	B
1	19540000	19560000	-9.79207	-6.9902	-8.42298	B	B	B
1	19560000	19580000	-8.33084	-4.38045	-0.515123	B	B	B
1	19580000	19600000	-9.6021	-2.38218	-5.13929	B	B	B
1	19600000	19620000	-9.12282	-4.94421	-3.26699	B	B	B
1	19620000	19640000	-6.06064	-5.98177	1.78454	B	B	A
1	19640000	19660000	-9.22017	-8.98722	4.67624	B	B	A
1	19660000	19680000	-7.37274	-10.3157	2.87834	B	B	A
1	19680000	19700000	-10.277	-9.44364	-8.17513	B	B	B
1	19700000	19720000	-10.6127	-5.2064	0.678629	B	B	A
1	19720000	19740000	-11.5626	-4.51563	-7.39246	B	B	B
1	19740000	19760000	-9.9224	-8.39791	-6.74253	B	B	B
1	19760000	19780000	-9.66051	-6.04591	-10.3056	B	B	B
1	19780000	19800000	-9.75307	-3.82991	1.05673	B	B	A
1	19800000	19820000	-10.6605	-7.89973	-3.28847	B	B	B
1	19820000	19840000	-10.22	-6.64728	3.40823	B	B	A
1	19840000	19860000	-11.7312	-7.84087	-7.21867	B	B	B
1	19860000	19880000	-12.6507	-11.0182	-8.77836	B	B	B
1	19880000	19900000	-14.3968	-12.7876	-3.81032	B	B	B
1	19900000	19920000	-20.2418	-20.5389	-16.3057	B	B	B
1	19920000	19940000	-16.8	-12.9642	-14.0648	B	B	B
1	19940000	19960000	-14.081	-4.02974	-1.56899	B	B	B
1	19960000	19980000	-15.0635	-7.35733	-5.60638	B	B	B
1	19980000	20000000	-12.1023	-6.43689	-5.80385	B	B	B
1	20000000	20020000	-15.0128	-8.55081	-14.3717	B	B	B
1	20020000	20040000	-13.8144	-5.92392	-8.7227	B	B	B
1	20040000	20060000	-11.2899	-6.71314	-3.47526	B	B	B
1	20060000	20080000	-14.4636	-8.09039	-14.8634	B	B	B
1	20080000	20100000	-18.1694	-16.3284	-27.5221	B	B	B
1	20100000	20120000	-15.3086	-9.6225	-1.33995	B	B	B
1	20120000	20140000	-13.3497	-10.0835	-11.8199	B	B	B
1	20140000	20160000	-14.1744	-10.1106	-5.73486	B	B	B
1	20160000	20180000	-19.8327	-18.9045	-27.7605	B	B	B
1	20180000	20200000	-15.6266	-11.2647	-12.5773	B	B	B
1	20200000	20220000	-11.7775	-7.70803	-10.7561	B	B	B
1	20220000	20240000	-14.173	-10.1106	-19.3512	B	B	B
1	20240000	20260000	-7.67737	-1.36927	1.52258	B	B	A
1	20260000	20280000	-7.11734	-2.32936	-1.66966	B	B	B
1	20280000	20300000	-8.29811	-4.12762	-15.0981	B	B	B
1	20300000	20320000	-4.30942	2.35928	4.23636	B	A	A
1	20320000	20340000	-3.5923	-0.274573	3.30968	B	B	A
1	20340000	20360000	-4.2825	-1.15167	4.16797	B	B	A
1	20360000	20380000	-11.1118	-8.95594	-17.8725	B	B	B
1	20380000	20400000	-0.754123	-1.10709	8.31534	B	B	A
1	20400000	20420000	3.1898	0.155007	10.8331	A	A	A
1	20420000	20440000	-4.61818	-2.01653	8.65513	B	B	A
1	20440000	20460000	3.40131	2.96787	10.1266	A	A	A
1	20460000	20480000	-6.31373	-8.48846	-12.0818	B	B	B
1	20480000	20500000	-1.49941	-8.25579	-7.21976	B	B	B
1	20500000	20520000	-4.35475	-5.32809	-8.80042	B	B	B
1	20520000	20540000	-6.25857	-9.3045	-3.21031	B	B	B
1	20540000	20560000	-0.802698	-1.99742	11.0955	B	B	A
1	20560000	20580000	-9.07805	-9.26104	-5.29323	B	B	B
1	20580000	20600000	-3.8016	-3.21755	16.1937	B	B	A
1	20600000	20620000	-9.71423	-13.7544	1.53254	B	B	A
1	20620000	20640000	-8.28867	-11.7102	8.21218	B	B	A
1	20640000	20660000	-6.33665	-13.5204	-8.96009	B	B	B
1	20660000	20680000	-2.78649	-9.44277	2.49139	B	B	A
1	20680000	20700000	-0.982185	-5.75441	13.6069	B	B	A
1	20700000	20720000	0.978742	-2.17228	22.9465	A	B	A
1	20720000	20740000	1.95869	-7.98386	8.33098	A	B	A
1	20740000	20760000	0.877034	-1.86798	7.3726	A	B	A
1	20760000	20780000	-3.39047	-2.70397	-1.24562	B	B	B
1	20780000	20800000	6.77112	4.48958	23.1983	A	A	A
1	20800000	20820000	2.69463	-2.06588	18.9164	A	B	A
1	20820000	20840000	4.31208	1.56206	24.6223	A	A	A
1	20840000	20860000	0.0169794	-7.97534	8.33184	A	B	A
1	20860000	20880000	4.4338	1.09044	21.5027	A	A	A
1	20880000	20900000	-1.68602	-9.76784	1.93937	B	B	A
1	20900000	20920000	-4.37262	-5.41389	2.56005	B	B	A
1	20920000	20940000	-4.58824	-9.45892	-0.3244	B	B	B
1	20940000	20960000	-9.38815	-17.3656	-1.71657	B	B	B
1	20960000	20980000	-13.7	-18.4435	-11.608	B	B	B
1	20980000	21000000	-13.4116	-16.1647	-10.2503	B	B	B
1	21000000	21020000	-10.9713	-16.2788	-6.16925	B	B	B
1	21020000	21040000	-14.1266	-15.0845	-6.81889	B	B	B
1	21040000	21060000	-18.0943	-20.1866	-20.4712	B	B	B
1	21060000	21080000	-20.2604	-26.5286	-29.3451	B	B	B
1	21080000	21100000	-18.4514	-19.2574	-21.9888	B	B	B
1	21100000	21120000	-22.6073	-22.5575	-28.5478	B	B	B
1	21120000	21140000	-17.6869	-19.0944	-13.7077	B	B	B
1	21140000	21160000	-15.9396	-10.688	-13.2893	B	B	B
1	21160000	21180000	-23.0413	-17.8061	-10.9584	B	B	B
1	21180000	21200000	-16.5737	-15.8807	-13.0698	B	B	B
1	21200000	21220000	-22.6097	-21.0463	-30.5031	B	B	B
1	21220000	21240000	-20.8881	-23.3254	-28.7259	B	B	B
1	21240000	21260000	-17.8746	-18.5512	-9.91239	B	B	B
1	21260000	21280000	-20.2913	-20.863	-28.6809	B	B	B
1	21280000	21300000	-19.5595	-21.9195	-15.2352	B	B	B
1	21300000	21320000	-19.3989	-18.6814	-10.4102	B	B	B
1	21320000	21340000	-16.3336	-15.2314	-10.0664	B	B	B
1	21340000	21360000	-19.3706	-21.1886	-17.8162	B	B	B
1	21360000	21380000	-17.7821	-24.5403	-19.8809	B	B	B
1	21380000	21400000	-20.2922	-12.5633	-9.16616	B	B	B
1	21400000	21420000	-19.7765	-24.3423	-26.3154	B	B	B
1	21420000	21440000	-18.0435	-15.2071	-4.34866	B	B	B
1	21440000	21460000	-15.7679	-16.159	-3.29147	B	B	B
1	21460000	21480000	-17.8703	-21.2053	-12.1434	B	B	B
1	21480000	21500000	-17.3977	-20.1177	-9.90888	B	B	B
1	21500000	21520000	-18.0939	-19.2028	-17.2142	B	B	B
1	21520000	21540000	-17.7702	-14.0859	-5.75945	B	B	B
1	21540000	21560000	-15.9732	-18.1229	-4.72109	B	B	B
1	21560000	21580000	-16.9461	-14.4733	-7.60273	B	B	B
1	21580000	21600000	-19.6889	-16.1152	-11.4469	B	B	B
1	21600000	21620000	-22.2366	-24.2594	-26.0592	B	B	B
1	21620000	21640000	-18.7948	-21.9814	-24.5248	B	B	B
1	21640000	21660000	-26.9036	-24.1267	-14.4643	B	B	B
1	21660000	21680000	-51.2105	-57.2102	-40.634	B	B	B
1	21680000	21700000	-18.5247	-20.5628	-10.8401	B	B	B
1	21700000	21720000	-19.445	-20.5337	-19.853	B	B	B
1	21720000	21740000	-17.4312	-19.4759	-12.1874	B	B	B
1	21740000	21760000	-17.9537	-16.686	-12.8112	B	B	B
1	21760000	21780000	-17.3373	-12.0686	-5.81404	B	B	B
1	21780000	21800000	-21.3083	-25.0548	-27.5475	B	B	B
1	21800000	21820000	-17.1457	-20.7127	-16.3499	B	B	B
1	21820000	21840000	-20.6158	-23.223	-24.1596	B	B	B
1	21840000	21860000	-17.9072	-23.09	-23.6645	B	B	B
1	21860000	21880000	-14.8178	-17.8251	-9.64806	B	B	B
1	21880000	21900000	-11.1967	-16.2706	-3.72491	B	B	B
1	21900000	21920000	-13.545	-16.5761	-4.01785	B	B	B
1	21920000	21940000	-13.5759	-17.7684	-2.29715	B	B	B
1	21940000	21960000	-14.0709	-11.9389	-3.73505	B	B	B
1	21960000	21980000	-16.2994	-18.1935	-11.8967	B	B	B
1	21980000	22000000	-15.2836	-20.9546	-16.8255	B	B	B
1	22000000	22020000	-14.5053	-13.3284	-6.61264	B	B	B
1	22020000	22040000	-8.61336	-7.04622	1.97281	B	B	A
1	22040000	22060000	-12.7288	-9.30535	-8.9518	B	B	B
1	22060000	22080000	-11.82	-8.61657	-2.18416	B	B	B
1	22080000	22100000	-14.3715	-12.4119	-9.59741	B	B	B
1	22100000	22120000	-12.6105	-8.42345	-2.47952	B	B	B
1	22120000	22140000	-17.3501	-18.0701	-24.5013	B	B	B
1	22140000	22160000	-15.1407	-14.4605	-7.3991	B	B	B
1	22160000	22180000	-18.696	-20.9741	-24.5795	B	B	B
1	22180000	22200000	-16.5137	-21.6055	-26.2211	B	B	B
1	22200000	22220000	-17.6873	-20.3263	-21.8372	B	B	B
1	22220000	22240000	-12.4067	-19.2318	-7.27384	B	B	B
1	22240000	22260000	-9.10929	-9.40322	1.15988	B	B	A
1	22260000	22280000	-14.7891	-15.162	-26.0453	B	B	B
1	22280000	22300000	-14.3014	-16.4331	-16.9902	B	B	B
1	22300000	22320000	-8.05686	-9.39809	-0.65091	B	B	B
1	22320000	22340000	-6.62221	-7.78189	1.50954	B	B	A
1	22340000	22360000	-5.98175	-10.8543	-1.84875	B	B	B
1	22360000	22380000	-6.90899	-14.4492	-7.95594	B	B	B
1	22380000	22400000	-6.52561	-12.6665	-2.24727	B	B	B
1	22400000	22420000	-10.9204	-14.6244	-14.0965	B	B	B
1	22420000	22440000	-8.20193	-13.9666	-11.3805	B	B	B
1	22440000	22460000	-7.81027	-8.27162	1.11648	B	B	A
1	22460000	22480000	-7.70331	-8.9439	1.59218	B	B	A
1	22480000	22500000	-12.1073	-12.3922	-13.2258	B	B	B
1	22500000	22520000	-6.12597	-7.31079	2.14402	B	B	A
1	22520000	22540000	-12.1052	-10.3134	-14.9428	B	B	B
1	22540000	22560000	-7.5687	-6.21953	-0.0509808	B	B	B
1	22560000	22580000	-9.21285	-6.35889	-12.2978	B	B	B
1	22580000	22600000	-11.4159	-7.44344	-12.5748	B	B	B
1	22600000	22620000	-8.13721	-5.37076	-1.75725	B	B	B
1	22620000	22640000	-12.9876	-11.2764	-14.9212	B	B	B
1	22640000	22660000	-7.4422	-6.25877	-0.486153	B	B	B
1	22660000	22680000	-10.0584	-10.0913	-6.39362	B	B	B
1	22680000	22700000	-5.09432	-4.54646	0.486064	B	B	A
1	22700000	22720000	-10.6386	-7.54526	-10.5891	B	B	B
1	22720000	22740000	-11.0493	-11.8413	-11.7153	B	B	B
1	22740000	22760000	-12.0741	-9.82411	-15.083	B	B	B
1	22760000	22780000	-11.2543	-6.18216	-6.65931	B	B	B
1	22780000	22800000	-14.0283	-14.0496	-30.0438	B	B	B
1	22800000	22820000	-13.0993	-11.6575	-14.6895	B	B	B
1	22820000	22840000	-13.0785	-10.6805	-14.1631	B	B	B
1	22840000	22860000	-13.706	-10.5628	-10.0112	B	B	B
1	22860000	22880000	-16.3297	-12.045	-26.0354	B	B	B
1	22880000	22900000	-7.43014	-4.68082	1.28813	B	B	A
1	22900000	22920000	-12.5381	-9.15948	-21.4736	B	B	B
1	22920000	22940000	-15.5939	-9.55923	-16.4397	B	B	B
1	22940000	22960000	-12.9342	-6.85949	-21.0762	B	B	B
1	22960000	22980000	-10.0215	-10.2572	-16.665	B	B	B
1	22980000	23000000	-11.9724	-10.0901	-14.4171	B	B	B
1	23000000	23020000	-16.7722	-13.8812	-26.5147	B	B	B
1	23020000	23040000	-10.6815	-5.31214	-3.7265	B	B	B
1	23040000	23060000	-13.2563	-9.28132	-16.067	B	B	B
1	23060000	23080000	-13.8318	-11.9815	-7.42735	B	B	B
1	23080000	23100000	-15.4541	-11.6174	-10.3841	B	B	B
1	23100000	23120000	-17.3007	-12.655	-23.9739	B	B	B
1	23120000	23140000	-11.3583	-5.29622	-3.12166	B	B	B
1	23140000	23160000	-6.30091	2.00647	-0.735082	B	A	B
1	23160000	23180000	-11.7334	-1.73954	-1.2583	B	B	B
1	23180000	23200000	-14.2394	-7.72112	-20.9838	B	B	B
1	23200000	23220000	-10.3897	-4.12634	-5.48616	B	B	B
1	23220000	23240000	-13.2658	-7.33426	-13.0146	B	B	B
1	23240000	23260000	-12.3362	-9.29231	-22.3425	B	B	B
1	23260000	23280000	-11.9957	-9.40127	-15.7446	B	B	B
1	23280000	23300000	-13.7475	-14.9213	-20.5382	B	B	B
1	23300000	23320000	-11.6725	-5.57743	-17.1209	B	B	B
1	23320000	23340000	-8.40309	-9.00173	-9.82816	B	B	B
1	23340000	23360000	-5.00621	-8.95971	4.42083	B	B	A
1	23360000	23380000	-3.45512	-4.97817	-0.184534	B	B	B
1	23380000	23400000	-2.68916	-7.7969	-10.4773	B	B	B
1	23400000	23420000	-5.28234	-6.08639	-7.39023	B	B	B
1	23420000	23440000	-2.82611	-3.47894	2.37242	B	B	A
1	23440000	23460000	-5.18158	-6.53454	-10.8453	B	B	B
1	23460000	23480000	-5.9777	-11.7571	-16.2365	B	B	B
1	23480000	23500000	-7.27559	-7.1738	-4.33313	B	B	B
1	23500000	23520000	-11.2028	-10.8892	-13.0575	B	B	B
1	23520000	23540000	-3.40782	-4.30653	-0.202584	B	B	B
1	23540000	23560000	-2.81019	-2.8321	2.69078	B	B	A
1	23560000	23580000	-0.547712	1.41412	11.2313	B	A	A
1	23580000	23600000	-5.2994	-4.03637	1.46818	B	B	A
1	23600000	23620000	-7.07234	-7.46936	-9.21321	B	B	B
1	23620000	23640000	-8.43589	-8.23927	-8.94437	B	B	B
1	23640000	23660000	-8.59442	-2.04606	-0.353612	B	B	B
1	23660000	23680000	-12.1542	-9.89261	-8.89937	B	B	B
1	23680000	23700000	-15.5534	-14.8019	-18.6088	B	B	B
1	23700000	23720000	-13.7832	-6.00421	-14.2872	B	B	B
1	23720000	23740000	-12.7665	-4.35485	-11.0992	B	B	B
1	23740000	23760000	-9.65371	-2.29621	-1.4471	B	B	B
1	23760000	23780000	-11.6254	-5.45457	-6.84937	B	B	B
1	23780000	23800000	-13.5602	-5.26842	-3.03226	B	B	B
1	23800000	23820000	-12.0347	1.21725	-5.70493	B	A	B
1	23820000	23840000	-14.3824	-2.35954	0.940061	B	B	A
1	23840000	23860000	-18.0258	-6.95334	-15.934	B	B	B
1	23860000	23880000	-11.3882	-5.5701	-6.89618	B	B	B
1	23880000	23900000	-17.6023	-11.8768	-19.556	B	B	B
1	23900000	23920000	-17.7139	-14.5409	-12.6406	B	B	B
1	23920000	23940000	-17.2907	-12.2115	-12.8017	B	B	B
1	23940000	23960000	-18.7985	-10.4382	-9.76822	B	B	B
1	23960000	23980000	-13.5181	-4.29297	-3.72926	B	B	B
1	23980000	24000000	-18.2277	-13.7197	-22.1343	B	B	B
1	24000000	24020000	-19.2692	-11.1447	-18.5604	B	B	B
1	24020000	24040000	-13.5755	-6.5885	-4.65531	B	B	B
1	24040000	24060000	-13.7765	-7.05049	-3.0036	B	B	B
1	24060000	24080000	-12.8275	-5.30175	-1.57002	B	B	B
1	24080000	24100000	-15.4826	-10.2518	-20.2969	B	B	B
1	24100000	24120000	-15.2786	-5.85585	-7.25646	B	B	B
1	24120000	24140000	-14.4369	-8.55266	-13.4917	B	B	B
1	24140000	24160000	-12.2338	-5.76037	-2.28482	B	B	B
1	24160000	24180000	-9.74616	-2.56668	-1.44385	B	B	B
1	24180000	24200000	-16.319	-11.3322	-20.0482	B	B	B
1	24200000	24220000	-12.1616	-3.80914	-3.09818	B	B	B
1	24220000	24240000	-13.5244	-6.2384	-1.64603	B	B	B
1	24240000	24260000	-17.515	-13.2353	-23.3329	B	B	B
1	24260000	24280000	-20.6089	-13.6284	-22.8903	B	B	B
1	24280000	24300000	-12.3315	-6.84412	1.96671	B	B	A
1	24300000	24320000	-16.4664	-3.52543	-9.43589	B	B	B
1	24320000	24340000	-14.9688	-5.10543	-1.16005	B	B	B
1	24340000	24360000	-14.3948	-9.73557	-10.1123	B	B	B
1	24360000	24380000	-16.9322	-10.4698	-17.3291	B	B	B
1	24380000	24400000	-15.2236	-11.2767	-11.7603	B	B	B
1	24400000	24420000	-14.8577	-6.00362	-10.033	B	B	B
1	24420000	24440000	-15.7947	-5.92052	-11.0839	B	B	B
1	24440000	24460000	-11.4419	-3.56879	-2.926	B	B	B
1	24460000	24480000	-9.69904	-0.728849	6.2342	B	B	A
1	24480000	24500000	-12.3085	-6.52196	-12.6225	B	B	B
1	24500000	24520000	-10.4977	-2.14563	4.46812	B	B	A
1	24520000	24540000	-11.1929	-1.01031	-13.2572	B	B	B
1	24540000	24560000	-11.6539	-1.7036	-13.681	B	B	B
1	24560000	24580000	-11.4776	0.874328	-7.16815	B	A	B
1	24580000	24600000	-7.16083	5.06086	2.54096	B	A	A
1	24600000	24620000	-12.5939	-4.02765	-13.4333	B	B	B
1	24620000	24640000	-11.7535	0.553674	-8.96279	B	A	B
1	24640000	24660000	-6.3747	5.52582	14.7713	B	A	A
1	24660000	24680000	-6.0253	-1.00224	4.62649	B	B	A
1	24680000	24700000	-10.3107	-7.05839	2.43767	B	B	A
1	24700000	24720000	-12.2531	-5.91665	-13.9488	B	B	B
1	24720000	24740000	-14.8047	-6.60509	-17.72	B	B	B
1	24740000	24760000	-8.02375	4.11358	1.78192	B	A	A
1	24760000	24780000	-7.58479	-2.3024	0.217772	B	B	A
1	24780000	24800000	-7.88644	1.45474	-3.1568	B	A	B
1	24800000	24820000	-11.2257	-0.117283	-1.1222	B	B	B
1	24820000	24840000	-7.71338	2.40028	7.05577	B	A	A
1	24840000	24860000	-4.26394	-5.90762	10.2609	B	B	A
1	24860000	24880000	-4.15999	-1.76372	9.38258	B	B	A
1	24880000	24900000	-0.403859	-0.544967	8.76792	B	B	A
1	24900000	24920000	2.23486	3.15608	18.4709	A	A	A
1	24920000	24940000	-2.99799	-1.83738	-3.32411	B	B	B
1	24940000	24960000	2.0216	4.38138	19.9513	A	A	A
1	24960000	24980000	-1.23432	3.5354	13.7029	B	A	A
1	24980000	25000000	-4.03767	1.62015	5.41278	B	A	A
1	25000000	25020000	-2.85498	2.18188	4.55957	B	A	A
1	25020000	25040000	1.94859	0.984137	19.9305	A	A	A
1	25040000	25060000	-5.36765	-5.16769	-3.1085	B	B	B
1	25060000	25080000	-4.17464	-5.22761	-4.2206	B	B	B
1	25080000	25100000	1.19415	5.12511	3.32172	A	A	A
1	25100000	25120000	-4.32601	1.58468	-6.24178	B	A	B
1	25120000	25140000	-4.03267	-6.85705	-12.432	B	B	B
1	25140000	25160000	-0.0926602	-2.04424	10.3193	B	B	A
1	25160000	25180000	-5.47989	-1.43162	7.97565	B	B	A
1	25180000	25200000	-5.01462	-1.11021	13.7629	B	B	A
1	25200000	25220000	-8.49838	-4.50772	-3.01615	B	B	B
1	25220000	25240000	-7.42537	-0.0966013	4.66816	B	B	A
1	25240000	25260000	-9.80792	-0.00401303	-1.66542	B	B	B
1	25260000	25280000	-7.34259	-0.995313	2.86459	B	B	A
1	25280000	25300000	-9.29317	-4.2426	-4.60862	B	B	B
1	25300000	25320000	-8.31683	-6.77687	2.89672	B	B	A
1	25320000	25340000	-14.3867	-10.1705	-4.53511	B	B	B
1	25340000	25360000	-10.6049	-8.73408	-10.8588	B	B	B
1	25360000	25380000	-13.8999	-10.5262	-4.13026	B	B	B
1	25380000	25400000	-13.9654	-10.245	-7.53085	B	B	B
1	25400000	25420000	-17.4023	-11.9684	-21.9232	B	B	B
1	25420000	25440000	-18.0231	-13.0433	-26.3632	B	B	B
1	25440000	25460000	-16.9777	-10.1697	-14.4309	B	B	B
1	25460000	25480000	-16.7297	-12.6048	-15.633	B	B	B
1	25480000	25500000	-16.6856	-5.37991	-2.96149	B	B	B
1	25500000	25520000	-14.4401	-8.85878	-11.3932	B	B	B
1	25520000	25540000	-19.6097	-13.246	-25.5201	B	B	B
1	25540000	25560000	-17.2388	-11.3721	-23.0756	B	B	B
1	25560000	25580000	-17.1412	-8.95013	-17.1493	B	B	B
1	25580000	25600000	-11.2135	-2.72343	-2.15424	B	B	B
1	25600000	25620000	-16.1541	-5.69214	-8.15033	B	B	B
1	25620000	25640000	-15.3762	-7.55302	-10.7897	B	B	B
1	25640000	25660000	-11.4073	-3.96912	-8.62317	B	B	B
1	25660000	25680000	-14.0549	-6.06395	-15.1404	B	B	B
1	25680000	25700000	-16.0961	-13.3005	-18.9754	B	B	B
1	25700000	25720000	-11.6648	-2.59836	-0.876236	B	B	B
1	25720000	25740000	-17.8289	-7.71472	-17.9566	B	B	B
1	25740000	25760000	-9.66295	-4.23695	-1.03381	B	B	B
1	25760000	25780000	-16.3259	-6.48884	-15.2597	B	B	B
1	25780000	25800000	-15.0551	-6.71585	-10.0327	B	B	B
1	25800000	25820000	-16.0811	-10.6127	-19.2195	B	B	B
1	25820000	25840000	-15.589	-6.9671	-14.4623	B	B	B
1	25840000	25860000	-12.1575	-0.0736476	1.55404	B	B	A
1	25860000	25880000	-8.85766	-10.4062	-4.12025	B	B	B
1	25880000	25900000	-10.6767	-2.51501	-3.71875	B	B	B
1	25900000	25920000	-9.85001	-5.28499	9.67909	B	B	A
1	25920000	25940000	-10.0811	0.422283	12.4191	B	A	A
1	25940000	25960000	-8.00241	-2.20204	11.3765	B	B	A
1	25960000	25980000	-13.9577	-7.06004	-3.71938	B	B	B
1	25980000	26000000	-10.1057	-8.91774	1.27898	B	B	A
1	26000000	26020000	-11.0888	-3.12145	-3.61062	B	B	B
1	26020000	26040000	-14.0445	-9.82627	-15.3446	B	B	B
1	26040000	26060000	-10.6292	-3.3135	-0.187112	B	B	B
1	26060000	26080000	-12.7679	-12.225	-6.18557	B	B	B
1	26080000	26100000	-8.0211	-8.04137	3.17106	B	B	A
1	26100000	26120000	-9.64472	-8.93844	-9.47369	B	B	B
1	26120000	26140000	-12.44	-11.1326	-15.9407	B	B	B
1	26140000	26160000	-9.50689	-4.65025	0.704044	B	B	A
1	26160000	26180000	-10.4712	-1.4484	2.60255	B	B	A
1	26180000	26200000	-13.601	-8.14792	-19.7383	B	B	B
1	26200000	26220000	-5.50733	-9.49897	8.09302	B	B	A
1	26220000	26240000	-10.435	-4.86054	-0.700319	B	B	B
1	26240000	26260000	-9.62698	-8.64794	4.07807	B	B	A
1	26260000	26280000	-11.9095	-8.54305	-13.0283	B	B	B
1	26280000	26300000	-12.532	-8.3027	-6.26739	B	B	B
1	26300000	26320000	-9.0927	-11.5531	-1.91601	B	B	B
1	26320000	26340000	-10.6368	-10.5918	-11.771	B	B	B
1	26340000	26360000	-8.84434	-5.829	-6.77535	B	B	B
1	26360000	26380000	-5.63071	-1.16104	1.57365	B	B	A
1	26380000	26400000	-6.92522	-1.54299	1.49222	B	B	A
1	26400000	26420000	-9.2681	-4.71372	-4.48667	B	B	B
1	26420000	26440000	-11.1911	-7.96787	-10.814	B	B	B
1	26440000	26460000	-12.0909	-14.9572	-19.4573	B	B	B
1	26460000	26480000	-15.8318	-13.2364	-15.8286	B	B	B
1	26480000	26500000	-14.007	-14.116	-12.6899	B	B	B
1	26500000	26520000	-17.6282	-15.6378	-28.1898	B	B	B
1	26520000	26540000	-13.6611	-10.6916	-20.8774	B	B	B
1	26540000	26560000	-10.5744	-9.66013	-2.82798	B	B	B
1	26560000	26580000	-14.6339	-11.5516	-16.2147	B	B	B
1	26580000	26600000	-16.3742	-13.668	-21.8661	B	B	B
1	26600000	26620000	-15.6719	-15.4378	-17.7385	B	B	B
1	26620000	26640000	-11.8005	-10.3913	-8.70923	B	B	B
1	26640000	26660000	-6.86542	-6.04471	-9.22603	B	B	B
1	26660000	26680000	-12.4007	-6.93274	-20.1782	B	B	B
1	26680000	26700000	-7.19627	-3.16962	-7.45425	B	B	B
1	26700000	26720000	-13.4322	-6.7054	-10.1233	B	B	B
1	26720000	26740000	-9.76825	-2.51508	-5.195	B	B	B
1	26740000	26760000	-6.72403	0.191144	1.77788	B	A	A
1	26760000	26780000	-11.7635	-8.75682	-20.9906	B	B	B
1	26780000	26800000	-13.0266	-10.4424	-14.971	B	B	B
1	26800000	26820000	-10.307	-11.2098	-13.6139	B	B	B
1	26820000	26840000	-7.31747	-9.03744	-2.23144	B	B	B
1	26840000	26860000	-10.0299	-9.09298	-16.6516	B	B	B
1	26860000	26880000	-13.1157	-14.1695	-21.1997	B	B	B
1	26880000	26900000	-3.95302	-1.63351	1.37397	B	B	A
1	26900000	26920000	-8.6853	-10.3411	-16.945	B	B	B
1	26920000	26940000	-5.83057	-1.59157	-5.35668	B	B	B
1	26940000	26960000	-4.44391	-4.59109	-4.09799	B	B	B
1	26960000	26980000	-9.07614	-7.71419	-14.8057	B	B	B
1	26980000	27000000	-9.66508	-5.57943	-6.96603	B	B	B
1	27000000	27020000	-7.39037	-8.4574	-11.3058	B	B	B
1	27020000	27040000	-10.5913	-11.732	-19.7802	B	B	B
1	27040000	27060000	-2.85608	-9.30215	-4.44647	B	B	B
1	27060000	27080000	-0.373772	2.25191	5.49714	B	A	A
1	27080000	27100000	-1.70486	-7.49772	-1.21526	B	B	B
1	27100000	27120000	-1.4757	-2.37729	0.0338738	B	B	A
1	27120000	27140000	-5.12702	-1.35204	-7.53536	B	B	B
1	27140000	27160000	6.05887	3.3757	12.0662	A	A	A
1	27160000	27180000	2.9538	-5.10506	-7.40925	A	B	B
1	27180000	27200000	7.68127	6.07623	12.9146	A	A	A
1	27200000	27220000	7.84218	4.73657	9.07065	A	A	A
1	27220000	27240000	7.84689	0.820981	6.78042	A	A	A
1	27240000	27260000	-0.371593	-6.31722	-13.0645	B	B	B
1	27260000	27280000	3.38794	-0.317902	0.840617	A	B	A
1	27280000	27300000	-0.888286	-3.64153	-14.765	B	B	B
1	27300000	27320000	2.10825	-1.62127	-1.89218	A	B	B
1	27320000	27340000	0.250417	-3.08402	-5.20644	A	B	B
1	27340000	27360000	3.68822	-1.45271	-2.08332	A	B	B
1	27360000	27380000	3.80498	-2.73683	0.67657	A	B	A
1	27380000	27400000	-5.52262	-10.5209	-20.1969	B	B	B
1	27400000	27420000	-8.03175	-8.38198	-2.61273	B	B	B
1	27420000	27440000	-12.4066	-15.0835	-12.5585	B	B	B
1	27440000	27460000	-15.5375	-19.6374	-14.039	B	B	B
1	27460000	27480000	-13.4742	-14.4237	-9.94263	B	B	B
1	27480000	27500000	-18.7744	-11.7044	-22.2587	B	B	B
1	27500000	27520000	-15.1414	-9.98789	-11.7223	B	B	B
1	27520000	27540000	-14.0561	-6.57181	-11.5698	B	B	B
1	27540000	27560000	-12.5269	-6.46452	-5.33501	B	B	B
1	27560000	27580000	-9.53095	-7.34168	-2.52552	B	B	B
1	27580000	27600000	-13.3725	-5.53681	-0.889623	B	B	B
1	27600000	27620000	-11.5394	-6.83816	-1.61736	B	B	B
1	27620000	27640000	-12.1132	-4.35619	0.566623	B	B	A
1	27640000	27660000	-10.926	-14.6553	-9.5966	B	B	B
1	27660000	27680000	-10.7451	-9.85247	-0.914564	B	B	B
1	27680000	27700000	-9.5792	-7.58551	-3.89054	B	B	B
1	27700000	27720000	-11.868	-11.3166	2.0675	B	B	A
1	27720000	27740000	-13.6337	-15.6859	-21.8401	B	B	B
1	27740000	27760000	-13.6983	-7.23363	-9.66049	B	B	B
1	27760000	27780000	-15.0997	-11.8907	-10.9059	B	B	B
1	27780000	27800000	-15.0116	-12.7833	-11.8113	B	B	B
1	27800000	27820000	-13.4227	-11.0423	-3.25224	B	B	B
1	27820000	27840000	-13.9302	-15.5146	-7.34017	B	B	B
1	27840000	27860000	-18.0399	-14.8176	-10.2288	B	B	B
1	27860000	27880000	-15.0969	-13.1582	-6.86349	B	B	B
1	27880000	27900000	-15.6543	-7.2542	-7.20906	B	B	B
1	27900000	27920000	-11.3437	-10.3536	-0.726829	B	B	B
1	27920000	27940000	-14.1362	-8.23742	-4.71781	B	B	B
1	27940000	27960000	-18.5045	-10.6119	-20.1459	B	B	B
1	27960000	27980000	-20.0933	-14.1094	-20.7299	B	B	B
1	27980000	28000000	-16.9597	-10.6951	-10.505	B	B	B
1	28000000	28020000	-16.4125	-16.1681	-23.6388	B	B	B
1	28020000	28040000	-18.2735	-14.0044	-18.4364	B	B	B
1	28040000	28060000	-17.433	-13.5624	-15.3805	B	B	B
1	28060000	28080000	-18.0261	-12.7616	-14.8866	B	B	B
1	28080000	28100000	-16.2083	-10.9253	-15.6575	B	B	B
1	28100000	28120000	-19.2527	-18.9417	-27.1872	B	B	B
1	28120000	28140000	-14.6913	-10.9033	-6.1769	B	B	B
1	28140000	28160000	-18.6479	-17.3836	-19.7526	B	B	B
1	28160000	28180000	-13.7812	-12.3062	-7.78098	B	B	B
1	28180000	28200000	-18.105	-17.8725	-24.1431	B	B	B
1	28200000	28220000	-20.7479	-17.6368	-19.8785	B	B	B
1	28220000	28240000	-19.2966	-21.3201	-26.433	B	B	B
1	28240000	28260000	-15.6763	-13.167	-18.5346	B	B	B
1	28260000	28280000	-14.1622	-14.4997	-17.7316	B	B	B
1	28280000	28300000	-15.9559	-11.6298	-6.85864	B	B	B
1	28300000	28320000	-61.4902	-78.3904	-62.9161	B	B	B
1	28320000	28340000	-14.4623	-12.0178	-2.1372	B	B	B
1	28340000	28360000	-17.2161	-12.0189	-18.5955	B	B	B
1	28360000	28380000	-15.1293	-11.9076	-5.83329	B	B	B
1	28380000	28400000	-12.5278	-9.15251	-4.20699	B	B	B
1	28400000	28420000	-12.8183	-9.86694	-9.10991	B	B	B
1	28420000	28440000	-11.6032	-11.01	-5.6902	B	B	B
1	28440000	28460000	-14.5983	-8.75737	-4.8243	B	B	B
1	28460000	28480000	-18.9808	-17.8519	-26.6934	B	B	B
1	28480000	28500000	-16.2862	-12.7284	-10.128	B	B	B
1	28500000	28520000	-13.3109	-13.3919	-8.89932	B	B	B
1	28520000	28540000	-15.5281	-16.3668	-16.3712	B	B	B
1	28540000	28560000	-14.5856	-14.4705	-6.78331	B	B	B
1	28560000	28580000	-17.0813	-12.1464	-10.1186	B	B	B
1	28580000	28600000	-15.5874	-13.7431	-18.1305	B	B	B
1	28600000	28620000	-17.4804	-14.543	-18.4693	B	B	B
1	28620000	28640000	-16.3898	-12.9512	-19.0182	B	B	B
1	28640000	28660000	-14.6963	-13.3581	-9.02153	B	B	B
1	28660000	28680000	-14.2591	-7.78412	-4.98934	B	B	B
1	28680000	28700000	-15.0531	-8.98101	-20.9425	B	B	B
1	28700000	28720000	-10.7171	-5.47392	-1.37632	B	B	B
1	28720000	28740000	-12.4738	-3.49728	-2.72266	B	B	B
1	28740000	28760000	-12.8146	-7.20591	-10.5907	B	B	B
1	28760000	28780000	-18.2895	-12.642	-11.0246	B	B	B
1	28780000	28800000	-16.5526	-12.7389	-6.9628	B	B	B
1	28800000	28820000	-20.9579	-15.7719	-29.1793	B	B	B
1	28820000	28840000	-18.2042	-12.5724	-17.536	B	B	B
1	28840000	28860000	-19.5097	-17.3901	-26.4241	B	B	B
1	28860000	28880000	-14.3117	-5.55634	-5.69475	B	B	B
1	28880000	28900000	-18.2587	-9.35789	-14.5316	B	B	B
1	28900000	28920000	-10.9174	-4.66434	-4.52806	B	B	B
1	28920000	28940000	-14.1427	-5.8983	-13.9685	B	B	B
1	28940000	28960000	-10.2179	-3.64692	-4.63534	B	B	B
1	28960000	28980000	-15.042	-6.14176	-5.40952	B	B	B
1	28980000	29000000	-12.8462	-1.50959	-3.0333	B	B	B
1	29000000	29020000	-12.4092	-6.01589	-1.22691	B	B	B
1	29020000	29040000	-18.6376	-12.2971	-18.9191	B	B	B
1	29040000	29060000	-19.144	-16.892	-25.8477	B	B	B
1	29060000	29080000	-18.0433	-10.7097	-16.6833	B	B	B
1	29080000	29100000	-12.8614	-7.90417	-9.90822	B	B	B
1	29100000	29120000	-13.4537	-4.08777	-5.45332	B	B	B
1	29120000	29140000	-18.7299	-15.7113	-23.2427	B	B	B
1	29140000	29160000	-13.5499	-8.82788	-4.39322	B	B	B
1	29160000	29180000	-13.8218	-9.40963	-10.2762	B	B	B
1	29180000	29200000	-14.0745	-7.45351	-3.88125	B	B	B
1	29200000	29220000	-16.9379	-16.4475	-22.5321	B	B	B
1	29220000	29240000	-14.0707	-9.9973	-6.37494	B	B	B
1	29240000	29260000	-13.8293	-9.2898	-17.2905	B	B	B
1	29260000	29280000	-13.0378	-7.03519	-9.8071	B	B	B
1	29280000	29300000	-14.87	-4.33368	-9.35268	B	B	B
1	29300000	29320000	-11.3721	-6.16817	-19.9691	B	B	B
1	29320000	29340000	-15.6521	-8.62896	-16.8671	B	B	B
1	29340000	29360000	-15.6061	-16.0491	-21.3944	B	B	B
1	29360000	29380000	-9.91562	-5.9088	-2.47264	B	B	B
1	29380000	29400000	-11.1007	-3.25323	-7.68261	B	B	B
1	29400000	29420000	-14.3479	-3.73925	-20.0229	B	B	B
1	29420000	29440000	-10.6877	-2.29664	-3.76286	B	B	B
1	29440000	29460000	-12.25	-2.61742	-7.99194	B	B	B
1	29460000	29480000	-9.76081	-2.36244	-5.46689	B	B	B
1	29480000	29500000	-12.4731	-7.14995	-13.6999	B	B	B
1	29500000	29520000	-15.5887	-11.3276	-25.1385	B	B	B
1	29520000	29540000	-14.5204	-8.27182	-19.6167	B	B	B
1	29540000	29560000	-15.1458	-13.2125	-14.6945	B	B	B
1	29560000	29580000	-11.5914	-12.3865	-0.902993	B	B	B
1	29580000	29600000	-13.5399	-16.8744	-14.9492	B	B	B
1	29600000	29620000	-10.2084	-13.932	-11.5498	B	B	B
1	29620000	29640000	-5.45246	-7.28513	10.6885	B	B	A
1	29640000	29660000	-2.74347	-5.05362	-3.54629	B	B	B
1	29660000	29680000	-9.08017	-8.96306	-11.6015	B	B	B
1	29680000	29700000	-5.37026	-10.8304	-6.44332	B	B	B
1	29700000	29720000	-4.95566	-7.47244	1.61911	B	B	A
1	29720000	29740000	-3.52047	-9.15822	5.41351	B	B	A
1	29740000	29760000	-6.16226	-11.5321	-1.77624	B	B	B
1	29760000	29780000	-1.19369	-4.15848	8.59277	B	B	A
1	29780000	29800000	1.23656	-7.9098	11.579	A	B	A
1	29800000	29820000	-4.73378	-16.0336	-4.18354	B	B	B
1	29820000	29840000	-0.426928	-7.49693	9.58401	B	B	A
1	29840000	29860000	-0.427006	-10.8491	-4.9512	B	B	B
1	29860000	29880000	-0.0505839	-3.60776	-4.69943	B	B	B
1	29880000	29900000	4.41901	-0.82422	2.67918	A	B	A
1	29900000	29920000	2.2458	-2.13785	0.708312	A	B	A
1	29920000	29940000	1.25491	-5.91045	-12.1897	A	B	B
1	29940000	29960000	-2.38478	-5.73671	-12.0574	B	B	B
1	29960000	29980000	-0.334016	-7.82094	-8.21649	B	B	B
1	29980000	30000000	-3.16191	-10.9323	-18.0186	B	B	B
1	30000000	30020000	-3.63825	-12.2232	-4.87435	B	B	B
1	30020000	30040000	-3.91174	-9.05892	2.75274	B	B	A
1	30040000	30060000	-4.01974	-6.16548	-1.5297	B	B	B
1	30060000	30080000	-7.63776	-7.94878	-10.1937	B	B	B
1	30080000	30100000	-9.18709	-11.6648	-23.4968	B	B	B
1	30100000	30120000	-0.357022	-2.04477	-1.54961	B	B	B
1	30120000	30140000	-2.29793	-2.77738	-5.96738	B	B	B
1	30140000	30160000	-5.68776	-8.05229	-16.3694	B	B	B
1	30160000	30180000	-6.65216	-11.5913	-22.9467	B	B	B
1	30180000	30200000	-0.703184	-5.26343	-4.57506	B	B	B
1	30200000	30220000	-2.2389	-5.27063	-7.70936	B	B	B
1	30220000	30240000	-1.60438	0.0598228	2.20194	B	A	A
1	30240000	30260000	-2.29661	-2.11772	-5.7623	B	B	B
1	30260000	30280000	-3.41007	-8.91907	-12.9255	B	B	B
1	30280000	30300000	0.620702	-4.89288	-2.79468	A	B	B
1	30300000	30320000	3.53092	-1.23601	1.76426	A	B	A
1	30320000	30340000	3.02577	-1.68163	-12.0156	A	B	B
1	30340000	30360000	1.28341	3.12165	-6.41347	A	A	B
1	30360000	30380000	5.09442	4.49446	-5.70213	A	A	B
1	30380000	30400000	4.32111	7.23068	-0.8099	A	A	B
1	30400000	30420000	0.533589	2.32735	-14.2044	A	A	B
1	30420000	30440000	-0.626466	-2.2193	-15.9776	B	B	B
1	30440000	30460000	-0.641848	-5.956	-18.8009	B	B	B
1	30460000	30480000	1.10143	2.01006	-5.1566	A	A	B
1	30480000	30500000	-1.00504	-4.15162	-17.6527	B	B	B
1	30500000	30520000	1.3242	-0.81184	-13.8025	A	B	B
1	30520000	30540000	8.23045	2.17978	1.11432	A	A	A
1	30540000	30560000	5.22411	3.25304	-0.880815	A	A	B
1	30560000	30580000	5.90083	1.09096	0.590563	A	A	A
1	30580000	30600000	-0.14588	-7.64785	-17.326	B	B	B
1	30600000	30620000	-4.779	-8.01182	-14.5531	B	B	B
1	30620000	30640000	-5.97818	-6.74854	-18.8496	B	B	B
1	30640000	30660000	-0.50648	-1.19192	-7.25177	B	B	B
1	30660000	30680000	6.26152	-3.31508	7.31194	A	B	A
1	30680000	30700000	3.516	-2.73417	3.23073	A	B	A
1	30700000	30720000	-1.6355	-5.59585	-3.41498	B	B	B
1	30720000	30740000	-6.27867	-10.3661	-10.1538	B	B	B
1	30740000	30760000	3.4211	-1.60262	10.3279	A	B	A
1	30760000	30780000	1.66889	-3.52909	-2.36122	A	B	B
1	30780000	30800000	0.247674	-3.71445	-0.602115	A	B	B
1	30800000	30820000	0.484357	-5.26372	8.64003	A	B	A
1	30820000	30840000	2.42501	2.02236	14.2674	A	A	A
1	30840000	30860000	-2.12364	-5.99055	4.76617	B	B	A
1	30860000	30880000	6.27348	-3.97251	10.4066	A	B	A
1	30880000	30900000	1.73085	-1.69469	17.6545	A	B	A
1	30900000	30920000	-1.409	-4.1956	8.79917	B	B	A
1	30920000	30940000	5.23296	1.72553	18.1721	A	A	A
1	30940000	30960000	7.45559	2.24196	13.7678	A	A	A
1	30960000	30980000	7.24938	0.216242	24.1585	A	A	A
1	30980000	31000000	7.07398	2.72443	19.6797	A	A	A
1	31000000	31020000	5.77163	0.395523	23.4463	A	A	A
1	31020000	31040000	-1.46737	-8.05838	8.68297	B	B	A
1	31040000	31060000	-2.88479	-7.5917	13.6967	B	B	A
1	31060000	31080000	-3.82093	-0.740908	3.58213	B	B	A
1	31080000	31100000	0.124874	5.08146	21.968	A	A	A
1	31100000	31120000	-2.92043	0.547003	18.018	B	A	A
1	31120000	31140000	-0.343781	-2.92741	17.2155	B	B	A
1	31140000	31160000	-2.98922	-0.677111	10.9745	B	B	A
1	31160000	31180000	-1.79093	-3.72901	-0.554415	B	B	B
1	31180000	31200000	2.73606	-1.03018	20.2191	A	B	A
1	31200000	31220000	0.378004	-0.951415	17.6594	A	B	A
1	31220000	31240000	-5.34202	0.38988	6.921	B	A	A
1	31240000	31260000	-5.24904	-5.20129	6.41232	B	B	A
1	31260000	31280000	-9.54253	-9.34341	-4.20181	B	B	B
1	31280000	31300000	-9.06073	-11.3569	-4.21669	B	B	B
1	31300000	31320000	-15.2657	-15.8919	-16.2359	B	B	B
1	31320000	31340000	-9.07781	-9.20606	3.00233	B	B	A
1	31340000	31360000	-16.0294	-11.0474	-18.6603	B	B	B
1	31360000	31380000	-13.3598	-13.759	-10.8579	B	B	B
1	31380000	31400000	-16.1827	-11.3673	-20.8419	B	B	B
1	31400000	31420000	-15.2707	-13.3138	-16.3717	B	B	B
1	31420000	31440000	-12.8814	-6.57739	-16.7691	B	B	B
1	31440000	31460000	-10.6111	-4.14479	-1.76032	B	B	B
1	31460000	31480000	-9.53285	-6.9868	-3.62926	B	B	B
1	31480000	31500000	-14.96	-7.07089	-14.6012	B	B	B
1	31500000	31520000	-16.1117	-11.5302	-20.6393	B	B	B
1	31520000	31540000	-13.863	-10.8572	-13.8144	B	B	B
1	31540000	31560000	-13.766	-12.8201	-11.4013	B	B	B
1	31560000	31580000	-18.4597	-15.9449	-17.9247	B	B	B
1	31580000	31600000	-17.8054	-9.30418	-7.15779	B	B	B
1	31600000	31620000	-18.4363	-14.0623	-15.5324	B	B	B
1	31620000	31640000	-18.7064	-13.489	-16.3302	B	B	B
1	31640000	31660000	-13.4193	-11.4452	-4.97516	B	B	B
1	31660000	31680000	-22.3913	-21.1844	-27.7725	B	B	B
1	31680000	31700000	-16.4585	-16.9546	-9.75543	B	B	B
1	31700000	31720000	-21.0667	-23.1165	-32.5513	B	B	B
1	31720000	31740000	-16.1863	-14.5083	-9.54084	B	B	B
1	31740000	31760000	-18.5348	-15.2008	-19.5786	B	B	B
1	31760000	31780000	-16.5369	-15.0582	-16.9911	B	B	B
1	31780000	31800000	-14.8446	-15.3555	-12.9393	B	B	B
1	31800000	31820000	-21.8418	-20.0543	-20.7374	B	B	B
1	31820000	31840000	-16.0463	-12.0375	-11.5999	B	B	B
1	31840000	31860000	-14.6247	-14.5931	-7.32928	B	B	B
1	31860000	31880000	-15.3556	-20.376	-14.3836	B	B	B
1	31880000	31900000	-13.1487	-12.1743	2.22516	B	B	A
1	31900000	31920000	-17.9034	-15.6118	-17.4267	B	B	B
1	31920000	31940000	-17.1615	-16.86	-15.1733	B	B	B
1	31940000	31960000	-15.211	-11.8185	-9.80268	B	B	B
1	31960000	31980000	-17.7647	-13.9967	-17.3921	B	B	B
1	31980000	32000000	-18.2051	-20.5275	-18.5672	B	B	B
1	32000000	32020000	-16.5297	-13.2486	-6.29151	B	B	B
1	32020000	32040000	-19.0898	-13.3408	-18.5315	B	B	B
1	32040000	32060000	-17.207	-10.4247	-3.49492	B	B	B
1	32060000	32080000	-18.3227	-14.5004	-10.0775	B	B	B
1	32080000	32100000	-18.9778	-17.4205	-27.4445	B	B	B
1	32100000	32120000	-22.1031	-22.0073	-26.231	B	B	B
1	32120000	32140000	-21.2319	-22.0168	-26.6677	B	B	B
1	32140000	32160000	-16.5589	-16.9627	-9.41622	B	B	B
1	32160000	32180000	-13.5089	-15.0915	-5.16954	B	B	B
1	32180000	32200000	-16.2082	-12.0963	-8.38454	B	B	B
1	32200000	32220000	-16.8379	-15.7094	-9.00337	B	B	B
1	32220000	32240000	-14.2594	-13.143	-2.59662	B	B	B
1	32240000	32260000	-16.6036	-14.4438	-5.88031	B	B	B
1	32260000	32280000	-15.9408	-14.756	-14.5396	B	B	B
1	32280000	32300000	-23.0509	-20.215	-24.0877	B	B	B
1	32300000	32320000	-19.3379	-22.4723	-21.8212	B	B	B
1	32320000	32340000	-22.0243	-21.5422	-19.7327	B	B	B
1	32340000	32360000	-20.0518	-19.2151	-8.04255	B	B	B
1	32360000	32380000	-15.6953	-19.6526	-7.07541	B	B	B
1	32380000	32400000	-22.0162	-19.9192	-13.7209	B	B	B
1	32400000	32420000	-19.3036	-20.3443	-16.4782	B	B	B
1	32420000	32440000	-20.7019	-18.7069	-24.5474	B	B	B
1	32440000	32460000	-17.9441	-18.9984	-16.3271	B	B	B
1	32460000	32480000	-20.0429	-17.0474	-16.4535	B	B	B
1	32480000	32500000	-18.9095	-15.5123	-12.8825	B	B	B
1	32500000	32520000	-18.4287	-15.7497	-9.94371	B	B	B
1	32520000	32540000	-19.138	-20.221	-15.7615	B	B	B
1	32540000	32560000	-16.4761	-13.9225	-6.59352	B	B	B
1	32560000	32580000	-19.912	-16.0547	-7.66587	B	B	B
1	32580000	32600000	-18.039	-16.6793	-7.8669	B	B	B
1	32600000	32620000	-18.9725	-18.2725	-5.35728	B	B	B
1	32620000	32640000	-21.0687	-15.8401	-13.667	B	B	B
1	32640000	32660000	-18.1527	-12.9147	-6.45995	B	B	B
1	32660000	32680000	-17.3025	-13.4138	-7.56734	B	B	B
1	32680000	32700000	-20.0298	-18.259	-17.5951	B	B	B
1	32700000	32720000	-20.9672	-18.4018	-17.2066	B	B	B
1	32720000	32740000	27.6434	135.475	55.1961	A	A	A
1	32740000	32760000	-19.8583	-15.8931	-13.1433	B	B	B
1	32760000	32780000	-16.1212	-14.1842	-11.5483	B	B	B
1	32780000	32800000	-19.9399	-22.4076	-26.394	B	B	B
1	32800000	32820000	-19.2726	-20.0902	-15.6983	B	B	B
1	32820000	32840000	-20.5486	-22.1885	-26.7105	B	B	B
1	32840000	32860000	-18.1115	-10.9984	-6.23862	B	B	B
1	32860000	32880000	-18.8924	-17.1981	-10.0444	B	B	B
1	32880000	32900000	-17.6008	-14.8127	-12.4658	B	B	B
1	32900000	32920000	-15.747	-13.7291	1.08609	B	B	A
1	32920000	32940000	-20.2923	-21.12	-24.5491	B	B	B
1	32940000	32960000	-22.2337	-19.5771	-18.857	B	B	B
1	32960000	32980000	-22.0171	-26.9791	-21.6019	B	B	B
1	32980000	33000000	-18.271	-19.4034	-18.2354	B	B	B
1	33000000	33020000	-15.7055	-18.2217	-17.2421	B	B	B
1	33020000	33040000	-8.9266	-12.3312	1.28451	B	B	A
1	33040000	33060000	-8.26798	-9.7462	-1.79762	B	B	B
1	33060000	33080000	-6.9281	-8.49393	-1.48858	B	B	B
1	33080000	33100000	-4.57585	-3.96291	7.91658	B	B	A
1	33100000	33120000	-5.09752	-2.81175	6.51311	B	B	A
1	33120000	33140000	-5.40176	-6.87942	-2.94755	B	B	B
1	33140000	33160000	-6.30033	-7.23529	0.0730197	B	B	A
1	33160000	33180000	-4.55396	-6.48308	1.26699	B	B	A
1	33180000	33200000	-3.47132	-6.81645	-1.60928	B	B	B
1	33200000	33220000	-6.31286	-8.70134	-4.99572	B	B	B
1	33220000	33240000	-3.06408	-2.81547	-2.09473	B	B	B
1	33240000	33260000	-5.38348	-8.65026	-0.419506	B	B	B
1	33260000	33280000	-11.6546	-12.8369	-20.8954	B	B	B
1	33280000	33300000	-6.2785	-5.01704	-10.34	B	B	B
1	33300000	33320000	-5.61064	-7.40463	-12.7562	B	B	B
1	33320000	33340000	-2.61931	-0.168901	2.65496	B	B	A
1	33340000	33360000	-7.38873	-8.53589	-11.5339	B	B	B
1	33360000	33380000	-11.2963	-12.1577	-14.8645	B	B	B
1	33380000	33400000	-7.69545	-12.4295	-14.059	B	B	B
1	33400000	33420000	-8.34406	-8.71373	-10.8566	B	B	B
1	33420000	33440000	-4.38689	-5.57478	-3.57443	B	B	B
1	33440000	33460000	-2.3644	1.13578	-3.91099	B	A	B
1	33460000	33480000	-3.8394	-4.13867	-12.4697	B	B	B
1	33480000	33500000	-6.53627	-9.10423	-18.4033	B	B	B
1	33500000	33520000	-3.79532	-1.21768	-3.40589	B	B	B
1	33520000	33540000	-1.72093	-3.36428	1.47233	B	B	A
1	33540000	33560000	-4.57301	-8.76513	-13.5188	B	B	B
1	33560000	33580000	3.13014	-1.36996	-1.34432	A	B	B
1	33580000	33600000	3.61057	4.49042	12.5077	A	A	A
1	33600000	33620000	7.30049	8.30281	13.524	A	A	A
1	33620000	33640000	5.55587	1.86184	-3.40033	A	A	B
1	33640000	33660000	5.55177	4.58378	13.2269	A	A	A
1	33660000	33680000	7.12185	2.99879	10.3675	A	A	A
1	33680000	33700000	-0.760427	-2.1749	-10.4268	B	B	B
1	33700000	33720000	0.950498	-4.85785	-6.67968	A	B	B
1	33720000	33740000	10.5366	4.76322	16.1795	A	A	A
1	33740000	33760000	6.86967	4.85968	16.7748	A	A	A
1	33760000	33780000	10.234	5.54011	12.8116	A	A	A
1	33780000	33800000	4.83617	5.98823	1.40352	A	A	A
1	33800000	33820000	7.29773	4.69663	10.7379	A	A	A
1	33820000	33840000	11.0158	9.32719	20.2519	A	A	A
1	33840000	33860000	12.6513	10.1421	21.4562	A	A	A
1	33860000	33880000	12.5654	11.3421	19.2005	A	A	A
1	33880000	33900000	5.63842	1.75298	0.698081	A	A	A
1	33900000	33920000	11.7465	1.35171	1.59827	A	A	A
1	33920000	33940000	10.3044	9.95617	7.81506	A	A	A
1	33940000	33960000	6.03009	4.93355	3.95511	A	A	A
1	33960000	33980000	3.93308	-2.64005	-3.61061	A	B	B
1	33980000	34000000	8.49763	4.90162	6.04963	A	A	A
1	34000000	34020000	10.6152	3.78992	9.67079	A	A	A
1	34020000	34040000	6.52285	0.344379	-2.52205	A	A	B
1	34040000	34060000	6.90485	5.17094	13.5403	A	A	A
1	34060000	34080000	7.24145	9.14555	16.1328	A	A	A
1	34080000	34100000	8.06296	2.64758	14.9217	A	A	A
1	34100000	34120000	7.98612	0.69577	11.0452	A	A	A
1	34120000	34140000	5.6252	-0.126589	-0.888382	A	B	B
1	34140000	34160000	-0.230892	-4.70682	-11.8075	B	B	B
1	34160000	34180000	6.30793	0.40862	5.40494	A	A	A
1	34180000	34200000	8.33915	5.2855	9.36985	A	A	A
1	34200000	34220000	8.62273	4.78135	-3.2069	A	A	B
1	34220000	34240000	5.58649	-1.98821	-1.03298	A	B	B
1	34240000	34260000	7.74685	3.98674	-8.10273	A	A	B
1	34260000	34280000	9.03406	0.979534	2.07553	A	A	A
1	34280000	34300000	9.10153	1.02256	-2.74221	A	A	B
1	34300000	34320000	5.06483	1.68057	0.755747	A	A	A
1	34320000	34340000	9.84205	5.15876	15.5169	A	A	A
1	34340000	34360000	10.44	4.74807	11.8185	A	A	A
1	34360000	34380000	6.23157	1.20277	10.5654	A	A	A
1	34380000	34400000	1.97303	1.24329	-12.9864	A	A	B
1	34400000	34420000	14.2212	7.23169	12.8676	A	A	A
1	34420000	34440000	8.26029	2.73245	4.30726	A	A	A
1	34440000	34460000	6.80622	-2.43201	-0.930748	A	B	B
1	34460000	34480000	2.95389	1.67942	5.55706	A	A	A
1	34480000	34500000	-0.678862	-7.15237	-9.33443	B	B	B
1	34500000	34520000	4.45987	-3.3063	1.27844	A	B	A
1	34520000	34540000	4.43438	-2.94987	-9.89582	A	B	B
1	34540000	34560000	4.72089	-1.64003	-13.3317	A	B	B
1	34560000	34580000	2.79053	0.265702	-8.55693	A	A	B
1	34580000	34600000	4.94526	1.574	3.77575	A	A	A
1	34600000	34620000	4.95741	-1.69837	-14.3412	A	B	B
1	34620000	34640000	3.93836	0.549351	-9.15887	A	A	B
1	34640000	34660000	1.55967	-4.19131	-15.3094	A	B	B
1	34660000	34680000	6.16348	1.13104	4.20306	A	A	A
1	34680000	34700000	2.43344	-3.16606	-14.0925	A	B	B
1	34700000	34720000	6.03383	-2.2635	1.3604	A	B	A
1	34720000	34740000	7.15998	0.303007	-1.00671	A	A	B
1	34740000	34760000	9.4968	3.36975	4.72311	A	A	A
1	34760000	34780000	11.9759	4.23791	7.19327	A	A	A
1	34780000	34800000	-0.494297	-2.70569	-13.0792	B	B	B
1	34800000	34820000	4.6872	1.15899	0.421288	A	A	A
1	34820000	34840000	7.75894	3.04679	5.04075	A	A	A
1	34840000	34860000	5.64865	1.93919	7.12515	A	A	A
1	34860000	34880000	7.02417	-0.777954	-6.73113	A	B	B
1	34880000	34900000	6.68917	3.33222	-7.81289	A	A	B
1	34900000	34920000	6.60835	3.77726	1.89277	A	A	A
1	34920000	34940000	5.30438	0.187825	0.790353	A	A	A
1	34940000	34960000	2.89237	-2.85425	4.972	A	B	A
1	34960000	34980000	2.67309	-6.79596	-1.89427	A	B	B
1	34980000	35000000	1.71191	-3.6493	-7.40125	A	B	B
1	35000000	35020000	9.18434	0.423796	2.6264	A	A	A
1	35020000	35040000	10.52	9.21482	11.5069	A	A	A
1	35040000	35060000	10.0826	4.14771	9.17013	A	A	A
1	35060000	35080000	7.01484	3.6652	10.9397	A	A	A
1	35080000	35100000	8.75547	-1.0158	4.51389	A	B	A
1	35100000	35120000	2.33222	-6.50805	-5.02709	A	B	B
1	35120000	35140000	5.22466	-0.462499	8.21076	A	B	A
1	35140000	35160000	2.20369	-4.92983	0.637554	A	B	A
1	35160000	35180000	7.45749	1.14511	10.9124	A	A	A
1	35180000	35200000	6.53283	2.05887	8.17068	A	A	A
1	35200000	35220000	4.56375	-1.41228	0.345426	A	B	A
1	35220000	35240000	6.10371	-1.55186	1.12493	A	B	A
1	35240000	35260000	6.60553	3.34485	19.7606	A	A	A
1	35260000	35280000	4.98069	-0.228933	10.0122	A	B	A
1	35280000	35300000	8.01903	1.05221	2.52633	A	A	A
1	35300000	35320000	7.21731	0.602348	-0.348653	A	A	B
1	35320000	35340000	9.91154	10.7183	25.6616	A	A	A
1	35340000	35360000	11.6881	6.85616	22.58	A	A	A
1	35360000	35380000	9.4621	2.25962	18.9115	A	A	A
1	35380000	35400000	9.81821	4.41997	21.2147	A	A	A
1	35400000	35420000	9.1515	2.41594	24.4777	A	A	A
1	35420000	35440000	11.0209	6.49031	20.584	A	A	A
1	35440000	35460000	3.479	0.490211	1.3265	A	A	A
1	35460000	35480000	3.77353	2.90241	5.63275	A	A	A
1	35480000	35500000	6.9652	2.39224	11.5612	A	A	A
1	35500000	35520000	8.12933	0.0745515	1.32318	A	A	A
1	35520000	35540000	6.32093	2.43428	10.6205	A	A	A
1	35540000	35560000	3.7802	-5.15064	-7.14094	A	B	B
1	35560000	35580000	4.75414	2.54035	6.62818	A	A	A
1	35580000	35600000	9.51077	7.44185	9.42687	A	A	A
1	35600000	35620000	10.7217	3.83555	17.843	A	A	A
1	35620000	35640000	6.90683	3.42458	3.53961	A	A	A
1	35640000	35660000	4.86925	2.21054	-1.75716	A	A	B
1	35660000	35680000	3.44472	8.40736	0.379232	A	A	A
1	35680000	35700000	1.67043	5.99424	-3.02126	A	A	B
1	35700000	35720000	0.226304	1.9381	-4.48653	A	A	B
1	35720000	35740000	-0.778015	1.09361	-5.42747	B	A	B
1	35740000	35760000	-1.62784	-5.4113	-17.8642	B	B	B
1	35760000	35780000	0.0586246	2.99538	1.18277	A	A	A
1	35780000	35800000	-2.05552	-1.1606	-6.7298	B	B	B
1	35800000	35820000	0.21736	-2.02306	-8.58518	A	B	B
1	35820000	35840000	4.43718	0.720639	1.5861	A	A	A
1	35840000	35860000	6.10851	7.72415	10.4886	A	A	A
1	35860000	35880000	7.45301	6.25546	2.07495	A	A	A
1	35880000	35900000	6.59074	5.82904	6.23657	A	A	A
1	35900000	35920000	4.61533	7.1113	10.866	A	A	A
1	35920000	35940000	5.15802	5.84022	2.86851	A	A	A
1	35940000	35960000	-2.23385	-5.99555	-11.7609	B	B	B
1	35960000	35980000	-3.69185	-4.99637	-13.7778	B	B	B
1	35980000	36000000	-4.94301	-10.6697	-19.0454	B	B	B
1	36000000	36020000	-1.48694	-3.83941	-10.6862	B	B	B
1	36020000	36040000	-3.00021	-2.65879	-19.8699	B	B	B
1	36040000	36060000	-2.98935	-0.847984	-9.17141	B	B	B
1	36060000	36080000	-4.70154	-2.11951	-7.73111	B	B	B
1	36080000	36100000	-5.72685	-5.20115	-11.2336	B	B	B
1	36100000	36120000	-5.04339	-4.93145	-14.1027	B	B	B
1	36120000	36140000	-4.24111	-1.208	-10.9946	B	B	B
1	36140000	36160000	-7.02685	-5.94869	-17.7624	B	B	B
1	36160000	36180000	-4.16385	-0.732459	-0.828089	B	B	B
1	36180000	36200000	-8.7671	-4.93109	-20.55	B	B	B
1	36200000	36220000	-1.56161	2.3662	-0.140743	B	A	B
1	36220000	36240000	-11.2132	-9.12561	-25.1558	B	B	B
1	36240000	36260000	-6.10757	-4.69912	-7.65194	B	B	B
1	36260000	36280000	-9.00531	-5.44995	-24.7113	B	B	B
1	36280000	36300000	-8.23225	-6.72041	-22.8278	B	B	B
1	36300000	36320000	-9.3281	-3.16263	-10.69	B	B	B
1	36320000	36340000	-9.66695	-4.76132	-23.2999	B	B	B
1	36340000	36360000	-1.17679	-1.12001	-4.11282	B	B	B
1	36360000	36380000	-8.15546	-4.43508	-21.9581	B	B	B
1	36380000	36400000	-3.64881	-0.71285	-13.2579	B	B	B
1	36400000	36420000	-0.64831	9.62076	3.22794	B	A	A
1	36420000	36440000	-4.52216	1.24347	-6.79275	B	A	B
1	36440000	36460000	-5.50188	-5.06787	-14.2956	B	B	B
1	36460000	36480000	-1.71499	4.05306	5.98669	B	A	A
1	36480000	36500000	0.860341	1.46766	13.3195	A	A	A
1	36500000	36520000	3.79197	5.61035	11.2298	A	A	A
1	36520000	36540000	0.151138	9.67402	9.43415	A	A	A
1	36540000	36560000	-0.0284553	4.95659	10.9382	B	A	A
1	36560000	36580000	-4.37464	1.27074	-5.8997	B	A	B
1	36580000	36600000	-7.16255	-2.37231	-11.9997	B	B	B
1	36600000	36620000	-10.9808	-8.04617	-16.1994	B	B	B
1	36620000	36640000	-12.2317	-9.62496	-9.12812	B	B	B
1	36640000	36660000	-8.59573	-7.69721	-5.14091	B	B	B
1	36660000	36680000	-13.3012	-9.17813	-21.0289	B	B	B
1	36680000	36700000	-12.9389	-7.14684	-13.3225	B	B	B
1	36700000	36720000	-13.4991	-12.0407	-20.8934	B	B	B
1	36720000	36740000	-9.45436	-7.89498	-2.78505	B	B	B
1	36740000	36760000	-14.0074	-9.23639	-6.95054	B	B	B
1	36760000	36780000	-9.49995	-4.75409	-8.12347	B	B	B
1	36780000	36800000	-7.7706	1.51416	4.79788	B	A	A
1	36800000	36820000	-8.57782	-5.15592	0.0888007	B	B	A
1	36820000	36840000	-5.87354	-4.65777	-0.10428	B	B	B
1	36840000	36860000	-10.875	-2.97537	3.13855	B	B	A
1	36860000	36880000	-8.7189	-5.18186	-9.58035	B	B	B
1	36880000	36900000	-9.06257	-0.834036	4.27832	B	B	A
1	36900000	36920000	-12.3961	-8.51241	-16.6662	B	B	B
1	36920000	36940000	-10.4064	-2.50997	-5.3885	B	B	B
1	36940000	36960000	-11.0113	-3.76036	-2.02151	B	B	B
1	36960000	36980000	-9.22341	-8.7465	-1.27856	B	B	B
1	36980000	37000000	-9.9856	-7.47315	-2.67404	B	B	B
1	37000000	37020000	-15.1657	-11.8942	-11.285	B	B	B
1	37020000	37040000	-17.8028	-9.70979	-19.5888	B	B	B
1	37040000	37060000	-15.6159	-10.065	-19.4478	B	B	B
1	37060000	37080000	-10.5151	-6.12958	-8.56325	B	B	B
1	37080000	37100000	-13.6393	-7.0649	-10.9649	B	B	B
1	37100000	37120000	-15.3282	-8.34886	-15.3859	B	B	B
1	37120000	37140000	-8.64391	-3.1189	1.68092	B	B	A
1	37140000	37160000	-11.6746	-4.57329	-4.3242	B	B	B
1	37160000	37180000	-13.9224	-6.46828	-2.18097	B	B	B
1	37180000	37200000	-9.30036	-5.09359	-2.24267	B	B	B
1	37200000	37220000	-10.6465	-8.46271	-3.83669	B	B	B
1	37220000	37240000	-13.4027	-6.30205	-6.54661	B	B	B
1	37240000	37260000	-8.32665	-3.31298	-2.94036	B	B	B
1	37260000	37280000	-10.0972	-8.84425	-3.27808	B	B	B
1	37280000	37300000	-10.3284	-2.33668	0.431529	B	B	A
1	37300000	37320000	-13.8458	-7.32805	-11.5135	B	B	B
1	37320000	37340000	-8.89541	-6.8384	1.17167	B	B	A
1	37340000	37360000	-12.7483	-5.21241	-13.1158	B	B	B
1	37360000	37380000	-11.8366	-0.757438	1.82822	B	B	A
1	37380000	37400000	-14.8713	-2.78893	-14.4287	B	B	B
1	37400000	37420000	-10.1134	-4.48046	1.45413	B	B	A
1	37420000	37440000	-14.0796	-8.21961	-13.1561	B	B	B
1	37440000	37460000	-12.0172	-8.69531	-0.0271099	B	B	B
1	37460000	37480000	-20.0225	-18.0697	-24.4692	B	B	B
1	37480000	37500000	-15.6168	-14.9024	-23.4241	B	B	B
1	37500000	37520000	-12.0247	-9.78179	-11.4551	B	B	B
1	37520000	37540000	-15.5673	-10.9603	-22.3835	B	B	B
1	37540000	37560000	-8.65787	-1.22687	-3.09974	B	B	B
1	37560000	37580000	-8.97425	-7.921	-7.15533	B	B	B
1	37580000	37600000	-10.6233	-7.63391	-16.8744	B	B	B
1	37600000	37620000	-10.8082	-11.7357	-15.7579	B	B	B
1	37620000	37640000	-6.55267	-4.37983	-4.69183	B	B	B
1	37640000	37660000	-8.11549	-2.92217	-13.7384	B	B	B
1	37660000	37680000	-7.20054	-0.731464	-16.6983	B	B	B
1	37680000	37700000	-6.89096	-1.42046	-13.127	B	B	B
1	37700000	37720000	-7.33162	0.357999	-4.95806	B	A	B
1	37720000	37740000	-7.03152	-0.850246	-0.788201	B	B	B
1	37740000	37760000	-3.98616	0.208812	-0.46794	B	A	B
1	37760000	37780000	-3.62217	3.70578	0.217271	B	A	A
1	37780000	37800000	-6.89432	-0.348238	-0.10942	B	B	B
1	37800000	37820000	-4.86945	-4.76072	1.98621	B	B	A
1	37820000	37840000	-10.7716	-8.372	-14.057	B	B	B
1	37840000	37860000	-2.70041	-6.58543	1.73395	B	B	A
1	37860000	37880000	-2.6178	-3.69308	3.6718	B	B	A
1	37880000	37900000	-2.80854	-5.68638	-8.71007	B	B	B
1	37900000	37920000	1.54754	-6.48814	-0.467988	A	B	B
1	37920000	37940000	7.19062	3.27695	13.5825	A	A	A
1	37940000	37960000	8.2734	1.36942	17.9247	A	A	A
1	37960000	37980000	4.31861	1.68244	12.9769	A	A	A
1	37980000	38000000	5.19991	4.18401	16.0589	A	A	A
1	38000000	38020000	5.13984	2.31021	12.9467	A	A	A
1	38020000	38040000	6.79476	-0.138423	15.455	A	B	A
1	38040000	38060000	6.8201	1.35188	17.0659	A	A	A
1	38060000	38080000	8.25123	4.35511	3.45159	A	A	A
1	38080000	38100000	7.07508	7.54608	14.9579	A	A	A
1	38100000	38120000	2.95142	-4.55224	-1.17162	A	B	B
1	38120000	38140000	5.19916	0.233601	16.1027	A	A	A
1	38140000	38160000	6.44193	1.99813	16.4258	A	A	A
1	38160000	38180000	5.02208	-0.624232	8.3371	A	B	A
1	38180000	38200000	6.7189	3.93048	17.2322	A	A	A
1	38200000	38220000	1.8561	0.205742	12.7934	A	A	A
1	38220000	38240000	2.32793	-5.95212	1.56981	A	B	A
1	38240000	38260000	1.45949	-0.688679	14.4103	A	B	A
1	38260000	38280000	0.181606	1.60629	-1.02496	A	A	B
1	38280000	38300000	2.09183	-4.83679	4.35489	A	B	A
1	38300000	38320000	3.00445	-1.10123	-2.881	A	B	B
1	38320000	38340000	-0.91951	2.07213	18.3346	B	A	A
1	38340000	38360000	0.958865	-2.01066	8.05557	A	B	A
1	38360000	38380000	-0.70534	-2.6941	3.86921	B	B	A
1	38380000	38400000	2.39694	-5.01478	13.2478	A	B	A
1	38400000	38420000	-6.05856	-5.75366	-7.42557	B	B	B
1	38420000	38440000	-2.18767	-3.98802	4.42444	B	B	A
1	38440000	38460000	-4.54057	-3.38827	-15.0931	B	B	B
1	38460000	38480000	-1.38181	-3.45864	-3.02007	B	B	B
1	38480000	38500000	-5.9598	-7.93089	-12.254	B	B	B
1	38500000	38520000	-5.0997	-5.73291	-14.3402	B	B	B
1	38520000	38540000	-1.04391	-5.27245	-1.74549	B	B	B
1	38540000	38560000	-3.79731	-4.75613	-14.7657	B	B	B
1	38560000	38580000	-5.66501	-5.99039	-6.69495	B	B	B
1	38580000	38600000	-3.67764	-3.06564	-3.31193	B	B	B
1	38600000	38620000	-1.07981	-0.627126	-1.73628	B	B	B
1	38620000	38640000	-4.7292	-4.04992	-13.7216	B	B	B
1	38640000	38660000	-6.99454	-8.5038	-12.3095	B	B	B
1	38660000	38680000	-2.70583	-5.73084	1.03062	B	B	A
1	38680000	38700000	-4.38598	-6.50249	4.97291	B	B	A
1	38700000	38720000	-5.60052	-7.01599	-8.45364	B	B	B
1	38720000	38740000	-1.03495	-4.69076	5.72569	B	B	A
1	38740000	38760000	-7.29789	-6.08939	7.13235	B	B	A
1	38760000	38780000	-4.24874	-5.44175	4.50617	B	B	A
1	38780000	38800000	-6.36403	-9.05723	-2.99244	B	B	B
1	38800000	38820000	-4.96307	-6.1509	6.297	B	B	A
1	38820000	38840000	-6.40616	-6.36101	-4.16589	B	B	B
1	38840000	38860000	-4.58778	-2.00086	6.38008	B	B	A
1	38860000	38880000	-7.81877	-6.36463	4.02213	B	B	A
1	38880000	38900000	-6.19541	-4.56715	2.6593	B	B	A
1	38900000	38920000	-7.61299	-4.83059	-9.31145	B	B	B
1	38920000	38940000	-4.48381	-4.63361	12.983	B	B	A
1	38940000	38960000	-7.85102	-6.67086	2.92406	B	B	A
1	38960000	38980000	-6.0329	-8.97473	-1.62954	B	B	B
1	38980000	39000000	-11.7694	-11.529	-16.218	B	B	B
1	39000000	39020000	-10.3478	-10.8657	-14.4724	B	B	B
1	39020000	39040000	-8.12039	-7.37713	2.92687	B	B	A
1	39040000	39060000	-8.06247	-10.4353	-12.9027	B	B	B
1	39060000	39080000	-7.6632	-7.61984	-5.52259	B	B	B
1	39080000	39100000	-3.80593	-3.77229	2.07462	B	B	A
1	39100000	39120000	-2.68448	0.596845	4.30144	B	A	A
1	39120000	39140000	-1.27452	-1.42237	5.06587	B	B	A
1	39140000	39160000	-3.33407	-5.7271	-7.03203	B	B	B
1	39160000	39180000	-7.06779	-3.67203	-8.99718	B	B	B
1	39180000	39200000	-2.76535	0.799363	6.19996	B	A	A
1	39200000	39220000	-5.80563	-1.43947	-0.144948	B	B	B
1	39220000	39240000	-3.65116	-1.53859	7.19233	B	B	A
1	39240000	39260000	-3.42349	-1.1585	8.30086	B	B	A
1	39260000	39280000	-2.5275	-1.65387	2.77914	B	B	A
1	39280000	39300000	-5.23437	-6.91274	-3.33119	B	B	B
1	39300000	39320000	-2.517	0.127059	-0.265917	B	A	B
1	39320000	39340000	-2.73016	-2.69349	-3.62131	B	B	B
1	39340000	39360000	-1.14119	-1.93734	8.87999	B	B	A
1	39360000	39380000	-3.23363	0.403606	-2.86878	B	A	B
1	39380000	39400000	-4.78655	-6.04654	7.89655	B	B	A
1	39400000	39420000	-2.47939	-6.48739	-3.36783	B	B	B
1	39420000	39440000	-4.53494	-5.87484	-2.0203	B	B	B
1	39440000	39460000	-5.83419	-7.90339	4.97958	B	B	A
1	39460000	39480000	-3.40391	-4.37894	-3.88496	B	B	B
1	39480000	39500000	-6.90804	-7.51792	-10.3502	B	B	B
1	39500000	39520000	-2.43005	-6.06136	-2.65693	B	B	B
1	39520000	39540000	-6.75302	-9.34733	-7.36968	B	B	B
1	39540000	39560000	-5.53464	-9.0017	-3.08537	B	B	B
1	39560000	39580000	-0.75181	2.08362	14.9617	B	A	A
1	39580000	39600000	-5.28669	-3.64204	-0.686225	B	B	B
1	39600000	39620000	-5.6312	-3.99942	-4.04622	B	B	B
1	39620000	39640000	-1.5781	0.732892	10.7371	B	A	A
1	39640000	39660000	-6.16376	-12.1029	-7.67758	B	B	B
1	39660000	39680000	-1.16437	-1.186	15.4231	B	B	A
1	39680000	39700000	-1.96018	-2.03668	8.46706	B	B	A
1	39700000	39720000	-0.937262	-2.83697	12.6923	B	B	A
1	39720000	39740000	3.3294	-2.36676	8.02219	A	B	A
1	39740000	39760000	2.33264	4.98081	14.93	A	A	A
1	39760000	39780000	-0.54712	-0.0255144	12.003	B	B	A
1	39780000	39800000	2.76483	3.6509	15.1635	A	A	A
1	39800000	39820000	-1.54313	-1.08676	8.00055	B	B	A
1	39820000	39840000	-4.20787	-0.209225	1.36244	B	B	A
1	39840000	39860000	-5.91851	-6.8961	-8.07976	B	B	B
1	39860000	39880000	-7.58183	-6.40147	-12.1403	B	B	B
1	39880000	39900000	-5.82909	-5.96207	-11.8808	B	B	B
1	39900000	39920000	-0.988011	-2.16197	3.72924	B	B	A
1	39920000	39940000	-7.74445	-7.7845	-13.9647	B	B	B
1	39940000	39960000	-2.16472	-3.91899	-0.228351	B	B	B
1	39960000	39980000	-9.65664	-12.8662	-24.2557	B	B	B
[truncated: 46,057 more rows]

## Sheet: Fig S4c
SWF-GC content	SWF-PC1 value	F1-GC content	F1-PC1 value	POF_GC content	POF_PC1 value
0.56375	33.4817	0.56375	45.7248	0.56375	69.4757
0.5719	63.2925	0.5719	84.721	0.5719	74.3559
0.5698	48.0075	0.5698	78.9592	0.5698	79.5215
0.59665	54.2952	0.59665	65.9072	0.59665	81.205
0.5736	56.6436	0.5736	62.0327	0.5736	78.3265
0.4658	38.8918	0.4658	40.3755	0.4658	55.5359
0.51255	80.6062	0.51255	429.144	0.51255	96.7271
0.4875	-73.3469	0.4875	-84.0091	0.4875	-79.9631
0.4871	10.2397	0.4871	32.315	0.4871	40.6804
0.53185	-21.0334	0.53185	-32.8479	0.53185	-1.02112
0.54475	-25.4652	0.54475	1.15277	0.54475	-15.3194
0.54185	-12.5003	0.54185	-0.155696	0.54185	4.76679
0.52105	-8.68303	0.52105	2.1441	0.52105	32.3084
0.4348	-67.0044	0.4348	-63.354	0.4348	-58.9205
0.56655	-30.657	0.56655	-16.4998	0.56655	0.4584
0.5321	30.8405	0.5321	35.033	0.5321	55.0173
0.4873	51.3762	0.4873	62.6503	0.4873	71.6528
0.47315	52.6727	0.47315	55.6435	0.47315	66.4536
0.55165	44.0569	0.55165	51.5074	0.55165	71.2252
0.5343	50.0642	0.5343	49.9871	0.5343	62.7836
0.60685	42.8394	0.60685	50.2033	0.60685	60.3662
0.61375	31.9861	0.61375	44.254	0.61375	55.6411
0.51195	49.3442	0.51195	45.9218	0.51195	56.5588
0.50075	49.8394	0.50075	54.8691	0.50075	58.6959
0.5098	45.3981	0.5098	51.6244	0.5098	55.5099
0.521	44.1821	0.521	50.8748	0.521	54.5625
0.5228	46.2738	0.5228	51.4252	0.5228	56.7434
0.5633	45.5974	0.5633	43.8622	0.5633	58.817
0.54155	44.952	0.54155	54.226	0.54155	55.8243
0.5312	40.862	0.5312	41.1683	0.5312	50.6781
0.52795	41.3435	0.52795	39.6626	0.52795	55.5455
0.5201	36.3015	0.5201	49.7357	0.5201	58.1867
0.58185	33.633	0.58185	48.2359	0.58185	56.2799
0.61115	41.9624	0.61115	44.5492	0.61115	59.2455
0.62095	38.6319	0.62095	51.2252	0.62095	69.1422
0.63985	47.8079	0.63985	52.2216	0.63985	65.4504
0.62695	30.4782	0.62695	32.9548	0.62695	52.7022
0.5926	60.5185	0.5926	74.721	0.5926	91.5296
0.59975	58.2122	0.59975	79.8683	0.59975	83.9313
0.59795	-73.4227	0.59795	-74.3013	0.59795	-70.1986
0.574	18.1769	0.574	12.1265	0.574	47.0685
0.60245	59.8151	0.60245	76.4957	0.60245	81.9946
0.5938	26.3604	0.5938	45.2954	0.5938	53.8337
0.6115	18.8836	0.6115	42.7596	0.6115	63.2734
0.4843	-5.22058	0.4843	-9.34067	0.4843	23.3455
0.5727	-13.6721	0.5727	-19.204	0.5727	8.47202
0.584	-23.5653	0.584	-28.0195	0.584	-0.403062
0.56155	-46.1633	0.56155	-45.3163	0.56155	-36.4994
0.4871	-73.3663	0.4871	-84.0535	0.4871	-79.9744
0.4877	-73.3659	0.4877	-84.0583	0.4877	-79.9744
0.5293	20.2313	0.5293	17.9257	0.5293	26.4071
0.56715	36.1369	0.56715	46.4956	0.56715	76.9055
0.62175	-21.9025	0.62175	-27.9874	0.62175	6.21806
0.5749	32.2114	0.5749	47.6845	0.5749	72.1373
0.5579	44.3368	0.5579	51.865	0.5579	76.8346
0.51845	45.7806	0.51845	59.4935	0.51845	75.7585
0.55275	45.1391	0.55275	59.6855	0.55275	71.9345
0.5219	46.2096	0.5219	60.2481	0.5219	72.2048
0.48985	44.5917	0.48985	55.0321	0.48985	69.5441
0.50365	48.8962	0.50365	51.6729	0.50365	73.7147
0.5666	40.5878	0.5666	59.2877	0.5666	69.9708
0.58985	42.7728	0.58985	43.713	0.58985	70.2053
0.5756	52.3321	0.5756	50.4993	0.5756	73.2062
0.59215	43.687	0.59215	56.3428	0.59215	71.9582
0.6144	37.0574	0.6144	52.6457	0.6144	69.6536
0.58115	43.8383	0.58115	49.9403	0.58115	70.5817
0.54685	45.6026	0.54685	55.3322	0.54685	74.2631
0.5391	46.4705	0.5391	47.8529	0.5391	64.9488
0.4758	42.6119	0.4758	46.5867	0.4758	65.553
0.52535	48.6777	0.52535	50.2245	0.52535	68.4315
0.45715	39.9869	0.45715	49.6515	0.45715	63.4009
0.45305	42.3715	0.45305	48.8947	0.45305	59.9102
0.4704	33.3915	0.4704	36.7212	0.4704	45.6097
0.4913	33.6815	0.4913	26.2061	0.4913	38.9696
0.51	34.8389	0.51	45.5126	0.51	58.8284
0.4606	38.6525	0.4606	43.816	0.4606	58.1089
0.5183	35.471	0.5183	44.6859	0.5183	54.3953
0.49245	31.3249	0.49245	35.3904	0.49245	38.0922
0.4855	37.527	0.4855	39.3847	0.4855	57.0111
0.46575	23.9067	0.46575	32.6581	0.46575	20.5823
0.49255	32.7771	0.49255	40.3594	0.49255	48.0033
0.43465	32.9766	0.43465	41.2888	0.43465	52.4097
0.4578	35.6835	0.4578	42.5506	0.4578	54.0978
0.46505	33.9851	0.46505	37.8806	0.46505	45.8839
0.50475	27.2819	0.50475	52.839	0.50475	52.162
0.5032	28.8409	0.5032	33.0048	0.5032	41.9865
0.46275	31.5541	0.46275	34.7584	0.46275	32.7697
0.48965	31.4726	0.48965	34.0179	0.48965	53.2079
0.48575	34.5056	0.48575	37.9848	0.48575	49.0976
0.44435	37.0777	0.44435	36.7386	0.44435	52.5295
0.4372	33.2744	0.4372	34.4049	0.4372	49.7668
0.4626	20.8641	0.4626	18.8813	0.4626	20.4244
0.4849	16.3306	0.4849	17.3902	0.4849	18.9375
0.45395	12.6731	0.45395	17.618	0.45395	5.10446
0.4521	13.8515	0.4521	16.0718	0.4521	6.46879
0.4468	12.0707	0.4468	14.8068	0.4468	12.9264
0.4472	5.77374	0.4472	8.1862	0.4472	-8.71326
0.4515	8.2442	0.4515	10.7847	0.4515	0.606023
0.4478	9.72573	0.4478	18.6937	0.4478	6.00868
0.46415	13.4403	0.46415	22.4745	0.46415	11.9679
0.3938	11.4392	0.3938	22.266	0.3938	12.3179
0.37585	12.2554	0.37585	20.9938	0.37585	18.4072
0.4305	14.6798	0.4305	24.6263	0.4305	22.6547
0.43675	4.94708	0.43675	10.4153	0.43675	1.67029
0.43355	0.605173	0.43355	8.77485	0.43355	-9.35762
0.4263	2.10846	0.4263	10.0861	0.4263	-3.07538
0.43345	6.58556	0.43345	19.7632	0.43345	8.90092
0.42345	6.04434	0.42345	22.853	0.42345	20.8429
0.41755	4.42092	0.41755	16.1719	0.41755	-7.85568
0.4097	9.60024	0.4097	20.431	0.4097	13.6841
0.4237	5.84998	0.4237	18.3498	0.4237	4.9883
0.40445	10.1285	0.40445	19.2864	0.40445	11.5634
0.40285	10.9328	0.40285	20.4107	0.40285	20.3292
0.5416	0.667002	0.5416	13.1356	0.5416	16.8189
0.6157	-58.4938	0.6157	-41.8479	0.6157	-41.9465
0.5942	-73.3587	0.5942	-84.077	0.5942	-79.9779
0.53335	-4.40536	0.53335	5.76479	0.53335	11.812
0.4228	6.04636	0.4228	13.3106	0.4228	6.37403
0.42075	6.75289	0.42075	15.3097	0.42075	13.9322
0.4305	8.62824	0.4305	14.8971	0.4305	11.3355
0.4101	5.31637	0.4101	4.75609	0.4101	4.88743
0.4072	4.69673	0.4072	9.23628	0.4072	11.139
0.41565	5.71772	0.41565	16.2503	0.41565	8.10237
0.40085	8.04918	0.40085	13.7464	0.40085	10.1998
0.40335	7.40376	0.40335	15.4251	0.40335	23.1509
0.4428	10.1227	0.4428	26.0532	0.4428	22.2886
0.5006	5.5468	0.5006	29.528	0.5006	20.1578
0.55935	5.02394	0.55935	38.345	0.55935	-2.8893
0.41735	5.41084	0.41735	12.9943	0.41735	2.63576
0.41715	4.4987	0.41715	4.41726	0.41715	13.773
0.389	7.11449	0.389	16.8928	0.389	20.554
0.4466	13.7102	0.4466	22.4002	0.4466	24.5866
0.5914	-38.2545	0.5914	-38.3803	0.5914	-37.6928
0.38655	3.97663	0.38655	12.3668	0.38655	12.8745
0.381	7.57237	0.381	17.0748	0.381	17.0479
0.39855	4.36832	0.39855	12.403	0.39855	3.31031
0.40245	5.65164	0.40245	18.1671	0.40245	10.0994
0.41145	5.73081	0.41145	10.7269	0.41145	2.08889
0.4127	4.73127	0.4127	6.99248	0.4127	3.98487
0.4473	-1.05136	0.4473	5.29127	0.4473	-13.8192
0.4527	3.2615	0.4527	10.4046	0.4527	11.1396
0.4251	-1.07495	0.4251	6.45007	0.4251	-13.4838
0.43	-1.94245	0.43	-1.56539	0.43	-7.69491
0.42415	-3.89026	0.42415	-0.90665	0.42415	-9.83447
0.49665	-0.287668	0.49665	1.68364	0.49665	1.11146
0.45195	-3.85765	0.45195	6.15004	0.45195	-12.5305
0.4506	0.286555	0.4506	8.46852	0.4506	-7.23328
0.43265	3.80993	0.43265	12.4647	0.43265	4.64913
0.42815	4.3045	0.42815	16.3726	0.42815	-2.28172
0.43935	4.57045	0.43935	10.0994	0.43935	-3.74438
0.44075	-0.0476776	0.44075	10.2586	0.44075	-13.1694
0.4706	3.78228	0.4706	17.0667	0.4706	6.26863
0.43685	0.0915137	0.43685	10.2231	0.43685	-7.60771
0.4413	-1.70053	0.4413	9.50233	0.4413	-12.3941
0.4658	-0.313418	0.4658	2.9523	0.4658	2.3528
0.45615	-6.37588	0.45615	-1.0897	0.45615	-9.76353
0.432	-3.45089	0.432	6.45269	0.432	-4.56252
0.41885	-2.89252	0.41885	6.84016	0.41885	-13.9554
0.43275	-0.99237	0.43275	7.70017	0.43275	-13.6508
0.43655	-1.10435	0.43655	6.83418	0.43655	0.432779
0.4548	-2.71099	0.4548	0.967844	0.4548	-2.35872
0.4611	-0.919293	0.4611	-0.415571	0.4611	-1.26488
0.441	-5.30099	0.441	-1.05592	0.441	-8.99532
0.43635	-2.24064	0.43635	1.69062	0.43635	-3.23063
0.4326	-8.39311	0.4326	-1.49916	0.4326	-15.5684
0.4462	-5.46494	0.4462	-5.43891	0.4462	-6.796
0.43585	-1.91802	0.43585	-2.19943	0.43585	3.03119
0.4342	-6.7776	0.4342	-2.6545	0.4342	-3.20491
0.4277	-5.98243	0.4277	-1.80072	0.4277	-10.6551
0.4269	-0.989691	0.4269	-0.41421	0.4269	0.866593
0.4398	-6.12966	0.4398	-3.35903	0.4398	-10.8883
0.5866	-8.67436	0.5866	16.1526	0.5866	11.1373
0.51645	-11.0344	0.51645	-0.840413	0.51645	1.64893
0.44675	-5.82796	0.44675	-4.84178	0.44675	-3.85063
0.41775	-5.99267	0.41775	-6.68541	0.41775	-11.995
0.41905	-6.33176	0.41905	-4.27544	0.41905	-14.0925
0.43055	-8.31895	0.43055	-0.230577	0.43055	-5.86718
0.42505	-5.76247	0.42505	-5.47149	0.42505	-12.721
0.4166	-4.866	0.4166	0.667335	0.4166	4.55346
0.4415	-7.76649	0.4415	-2.59587	0.4415	-1.30091
0.45165	-7.52675	0.45165	-10.0876	0.45165	-14.5013
0.43405	-4.57941	0.43405	-6.90518	0.43405	-5.93198
0.4483	-5.07105	0.4483	-7.32724	0.4483	-3.28862
0.43905	-0.809927	0.43905	-1.72419	0.43905	2.04915
0.46575	4.59624	0.46575	2.09525	0.46575	13.2858
0.46515	-2.82703	0.46515	-4.48481	0.46515	-5.53184
0.45405	8.23274	0.45405	0.105986	0.45405	28.3462
0.3939	2.80931	0.3939	-1.13461	0.3939	15.7071
0.38295	7.75571	0.38295	0.887786	0.38295	21.2415
0.3892	12.7836	0.3892	6.08584	0.3892	38.0431
0.38505	10.7858	0.38505	5.36789	0.38505	28.5875
0.42995	14.3435	0.42995	12.4937	0.42995	33.055
0.47185	11.6207	0.47185	7.14286	0.47185	23.7365
0.46185	7.01913	0.46185	8.12348	0.46185	15.6799
0.4416	9.04215	0.4416	6.34188	0.4416	25.6854
0.4807	4.70663	0.4807	1.3408	0.4807	31.8
0.39655	5.37111	0.39655	6.79575	0.39655	34.6973
0.39725	8.06683	0.39725	5.64935	0.39725	33.6275
0.40215	12.5719	0.40215	10.1468	0.40215	39.446
0.4387	11.4561	0.4387	13.048	0.4387	41.2764
0.4301	6.70166	0.4301	4.14137	0.4301	27.2979
0.43395	3.56512	0.43395	4.39036	0.43395	19.6369
0.4524	-1.57897	0.4524	1.32236	0.4524	-1.16825
0.43625	4.82896	0.43625	4.47706	0.43625	15.4304
0.41765	2.57929	0.41765	-3.26554	0.41765	-5.88652
0.4211	3.49454	0.4211	-4.4434	0.4211	2.73572
0.4314	7.88596	0.4314	8.00478	0.4314	21.2738
0.49775	14.8026	0.49775	15.1435	0.49775	28.9821
0.4705	19.5504	0.4705	23.6375	0.4705	32.9148
0.4494	10.8739	0.4494	6.35509	0.4494	14.8263
0.43665	3.5911	0.43665	3.47247	0.43665	3.68738
0.4427	-0.954344	0.4427	-0.39271	0.4427	-8.74728
0.4144	-2.12992	0.4144	-4.90365	0.4144	-2.62273
0.42085	-5.67778	0.42085	-4.95974	0.42085	-14.9395
0.4155	-6.55123	0.4155	-7.82993	0.4155	-11.7654
0.4358	-7.43951	0.4358	-4.21982	0.4358	-10.8499
0.41795	-10.4646	0.41795	-10.0716	0.41795	-14.6949
0.41195	-12.8049	0.41195	-8.2987	0.41195	-18.1274
0.4078	-11.5367	0.4078	-9.34701	0.4078	-9.50688
0.4095	-13.0057	0.4095	-10.8633	0.4095	-17.1643
0.40865	-8.89468	0.40865	-5.30399	0.40865	1.05477
0.41135	-10.4083	0.41135	-6.38468	0.41135	0.962148
0.41255	-11.2901	0.41255	-9.01213	0.41255	-2.01038
0.4432	-10.4764	0.4432	-5.18283	0.4432	-8.70255
0.39855	-8.96432	0.39855	-4.29669	0.39855	-3.6211
0.41605	-8.63232	0.41605	-4.79959	0.41605	-5.09458
0.4151	-9.73705	0.4151	-1.93153	0.4151	-3.83055
0.43005	-6.91799	0.43005	-2.63623	0.43005	-7.00381
0.4231	-8.52012	0.4231	-4.91406	0.4231	-1.89574
0.41175	-10.5499	0.41175	-9.1269	0.41175	-18.6342
0.43305	-9.60633	0.43305	-8.52028	0.43305	-17.5976
0.4428	-7.66835	0.4428	-10.7044	0.4428	5.92548
0.5353	-22.5306	0.5353	-15.842	0.5353	-1.71809
0.5449	-19.4662	0.5449	-12.0677	0.5449	5.97031
0.4451	-12.6195	0.4451	-11.8227	0.4451	-7.20344
0.44405	-10.007	0.44405	-4.2759	0.44405	-5.19852
0.4279	-13.5435	0.4279	-7.64849	0.4279	-16.227
0.41335	-7.72151	0.41335	-4.22889	0.41335	-12.6767
0.4255	-13.0857	0.4255	-10.4436	0.4255	-20.2112
0.4126	-13.9934	0.4126	-11.2103	0.4126	-19.7609
0.4001	-8.19668	0.4001	-5.71828	0.4001	2.79412
0.4324	-4.24373	0.4324	-7.55766	0.4324	5.93787
0.3985	-8.40337	0.3985	-10.5379	0.3985	-13.8792
0.41595	-11.0194	0.41595	-7.47296	0.41595	-0.0629714
0.41315	-5.43943	0.41315	4.27317	0.41315	15.5269
0.39555	-8.62573	0.39555	-4.50823	0.39555	-6.12353
0.39575	-5.15374	0.39575	-1.05759	0.39575	0.349007
0.46635	-11.5613	0.46635	-10.2233	0.46635	-16.5868
0.50715	-9.48255	0.50715	-12.8531	0.50715	0.233108
0.41375	-15.8238	0.41375	-11.8326	0.41375	-21.2688
0.4178	-13.9542	0.4178	-9.6607	0.4178	-10.5163
0.4187	-15.5743	0.4187	-8.06159	0.4187	-18.9745
0.39735	-13.4943	0.39735	-5.9947	0.39735	-4.36881
0.41815	-14.4697	0.41815	-7.891	0.41815	-16.0963
0.42245	-14.8557	0.42245	-11.3244	0.42245	-3.58361
0.4091	-13.9498	0.4091	-3.17345	0.4091	-11.8148
0.37555	-7.83416	0.37555	-2.35313	0.37555	7.79504
0.40545	-12.7869	0.40545	-9.14127	0.40545	-6.48598
0.41435	-11.4479	0.41435	-3.94486	0.41435	2.32309
0.4007	-10.9888	0.4007	-6.89673	0.4007	-8.10855
0.4039	-14.1064	0.4039	-9.64034	0.4039	-17.1203
0.3913	-14.7988	0.3913	-5.35179	0.3913	0.231201
0.3887	-13.9798	0.3887	-4.01802	0.3887	1.02035
0.38245	-15.8943	0.38245	-12.1119	0.38245	-10.4921
0.3906	-13.2679	0.3906	-7.87227	0.3906	-7.11897
0.38245	-17.4871	0.38245	-14.2055	0.38245	-17.4866
0.3727	-15.9343	0.3727	-8.80669	0.3727	-11.0091
0.3849	-16.4521	0.3849	-9.40027	0.3849	-1.74005
0.3721	-17.468	0.3721	-9.87656	0.3721	-10.1792
0.3683	-13.3685	0.3683	-2.32336	0.3683	2.24223
0.36815	-15.2201	0.36815	-9.66317	0.36815	-0.685432
0.3703	-17.3062	0.3703	-7.8838	0.3703	-13.0137
0.3596	-17.0616	0.3596	-12.5462	0.3596	-18.315
0.38315	-16.8195	0.38315	-13.6498	0.38315	-16.9093
0.37335	-16.5327	0.37335	-12.4612	0.37335	-4.49739
0.37665	-19.9963	0.37665	-15.1526	0.37665	-19.5456
0.36265	-15.9114	0.36265	-12.2252	0.36265	-8.67185
0.35815	-16.0248	0.35815	-13.0946	0.35815	-4.60151
0.3595	-21.8924	0.3595	-19.6753	0.3595	-23.171
0.3538	-18.9491	0.3538	-13.9908	0.3538	-8.74274
0.3547	-12.3922	0.3547	-9.12129	0.3547	3.56194
0.3679	-15.3843	0.3679	-10.6275	0.3679	-3.04181
0.3486	-13.4187	0.3486	-11.2671	0.3486	-0.625828
0.3789	-15.4269	0.3789	-8.08798	0.3789	2.00475
0.3544	-11.6981	0.3544	-8.1078	0.3544	-2.58493
0.34775	-11.2333	0.34775	-7.25322	0.34775	5.75324
0.3766	-10.6644	0.3766	-3.97118	0.3766	3.70358
0.37665	-15.3497	0.37665	-9.50892	0.37665	-10.8325
0.35955	-14.2259	0.35955	-2.78385	0.35955	0.153732
0.3647	-13.0554	0.3647	-6.19406	0.3647	0.998737
0.37495	-13.5028	0.37495	-7.66445	0.37495	-11.7206
0.3648	-14.116	0.3648	-9.85535	0.3648	-15.7155
0.35175	-13.8971	0.35175	-4.15283	0.35175	-2.87552
0.38755	-9.40905	0.38755	-2.60903	0.38755	10.2791
0.38785	-12.1184	0.38785	-7.48522	0.38785	-1.32702
0.3837	-12.7231	0.3837	-10.6193	0.3837	-5.79253
0.36465	-11.1917	0.36465	-3.48889	0.36465	7.41413
0.377	-12.6161	0.377	-5.87314	0.377	0.567354
0.381	-8.81114	0.381	-2.29221	0.381	6.47476
0.3744	-14.1231	0.3744	-7.42544	0.3744	-4.88739
0.36375	-12.9243	0.36375	-2.69808	0.36375	-3.53069
0.38135	-11.6329	0.38135	-3.3635	0.38135	-1.58325
0.36625	-17.7058	0.36625	-9.42989	0.36625	-14.5344
0.35035	-10.4036	0.35035	-5.53546	0.35035	4.76367
0.35245	-9.60917	0.35245	-9.10706	0.35245	-5.01389
0.36545	-9.60473	0.36545	-4.30335	0.36545	9.90787
0.3822	-11.3731	0.3822	-5.943	0.3822	3.63048
0.39065	-14.6133	0.39065	-9.81964	0.39065	-13.0681
0.3902	-9.98761	0.3902	-2.49305	0.3902	7.42706
0.39585	-9.68278	0.39585	-6.20338	0.39585	-1.51107
0.3815	-10.1365	0.3815	-6.08351	0.3815	-9.32005
0.3968	-8.27025	0.3968	-5.82624	0.3968	2.10408
0.38715	-6.02936	0.38715	0.208738	0.38715	14.3982
0.41555	-7.56666	0.41555	-3.58853	0.41555	9.04225
0.39455	-5.87708	0.39455	1.25542	0.39455	18.1866
0.40945	-4.1988	0.40945	-0.822544	0.40945	22.2426
0.4018	-9.01866	0.4018	-1.45562	0.4018	9.61219
0.3922	-12.9248	0.3922	-9.11966	0.3922	-8.93179
0.40065	-5.45386	0.40065	-3.02953	0.40065	24.0688
0.41135	-9.16822	0.41135	-3.55182	0.41135	10.6505
0.41985	-8.04056	0.41985	4.24666	0.41985	24.1691
0.39825	-3.94207	0.39825	0.69216	0.39825	22.687
0.4017	-12.3788	0.4017	-6.37375	0.4017	-5.00458
0.38605	-8.97902	0.38605	-1.71907	0.38605	7.64108
0.3994	-8.7234	0.3994	-4.14903	0.3994	4.14691
0.3786	-8.62553	0.3786	-2.92532	0.3786	7.83305
0.4314	-11.695	0.4314	-6.95753	0.4314	5.47338
0.42845	-14.5096	0.42845	-7.18075	0.42845	-9.81116
0.3836	-11.5804	0.3836	-6.17655	0.3836	11.1969
0.364	-8.38753	0.364	-3.81302	0.364	16.5333
0.37825	-5.35573	0.37825	-0.583582	0.37825	8.85124
0.39515	-0.497758	0.39515	5.58132	0.39515	26.7624
0.40115	0.439659	0.40115	7.23669	0.40115	25.9551
0.42135	-2.41102	0.42135	3.27767	0.42135	18.9259
0.4333	-3.40349	0.4333	-5.70485	0.4333	3.65399
0.41705	0.14919	0.41705	6.65184	0.41705	28.9431
0.4383	8.63194	0.4383	12.9711	0.4383	28.9115
0.4486	13.0044	0.4486	15.7333	0.4486	25.8114
0.36165	17.442	0.36165	17.3511	0.36165	40.8419
0.3555	17.1778	0.3555	13.5277	0.3555	40.3559
0.42765	14.002	0.42765	17.9222	0.42765	27.1655
0.4235	18.7317	0.4235	17.5289	0.4235	39.7357
0.39095	6.22145	0.39095	12.5597	0.39095	23.6344
0.40475	6.69449	0.40475	5.23767	0.40475	26.5369
0.4002	7.33721	0.4002	6.10287	0.4002	29.8253
0.44765	1.38964	0.44765	2.1088	0.44765	17.3498
0.4601	5.82736	0.4601	-0.7633	0.4601	24.2416
0.4323	5.26812	0.4323	10.9876	0.4323	27.475
0.4356	1.79018	0.4356	3.44926	0.4356	9.20619
0.41095	3.94624	0.41095	10.0537	0.41095	25.1603
0.424	-0.0646708	0.424	6.69878	0.424	3.34857
0.42795	5.2829	0.42795	4.68756	0.42795	16.2789
0.4396	2.83151	0.4396	8.11237	0.4396	25.4624
0.4274	-1.47715	0.4274	-0.0831086	0.4274	-2.30234
0.41615	2.80453	0.41615	4.85297	0.41615	25.7613
0.426	11.077	0.426	11.7705	0.426	31.5648
0.43805	7.87689	0.43805	5.2437	0.43805	24.5538
0.4367	5.39543	0.4367	4.4322	0.4367	16.0716
0.4415	7.18174	0.4415	6.03523	0.4415	15.7574
0.44805	7.28891	0.44805	10.9283	0.44805	29.9054
0.45385	3.78882	0.45385	2.3692	0.45385	21.0629
0.4363	4.81726	0.4363	4.64686	0.4363	9.22361
0.43005	6.30377	0.43005	2.83117	0.43005	12.3822
0.46235	12.9252	0.46235	15.3991	0.46235	35.931
0.4121	19.8777	0.4121	19.6585	0.4121	39.7301
0.4797	16.8694	0.4797	15.0823	0.4797	30.4369
0.4488	16.0219	0.4488	17.0761	0.4488	35.9751
0.40585	11.34	0.40585	14.118	0.40585	11.7413
0.43905	11.587	0.43905	10.3309	0.43905	31.6723
0.4296	5.91339	0.4296	8.78859	0.4296	20.615
0.48155	13.9463	0.48155	18.5141	0.48155	29.4782
0.46735	10.3909	0.46735	14.9723	0.46735	13.0648
0.45705	8.13617	0.45705	6.54542	0.45705	4.67372
0.41995	3.8831	0.41995	9.06172	0.41995	3.82758
0.44045	2.08853	0.44045	4.93695	0.44045	-4.9492
0.4601	7.75008	0.4601	13.7158	0.4601	3.92362
0.4666	9.55084	0.4666	13.4961	0.4666	4.58257
0.47455	12.3771	0.47455	13.3002	0.47455	17.8472
0.4526	11.1468	0.4526	23.0222	0.4526	30.8191
0.4467	2.74671	0.4467	12.4003	0.4467	-1.73351
0.4452	9.07163	0.4452	12.5956	0.4452	21.4679
0.4429	-1.01521	0.4429	3.14904	0.4429	-3.40418
0.41965	3.19657	0.41965	3.72584	0.41965	4.33999
0.4549	-0.928942	0.4549	3.47887	0.4549	-8.60352
0.4432	-2.94739	0.4432	4.75243	0.4432	-6.25793
0.4285	1.23302	0.4285	7.01644	0.4285	7.15551
0.4209	1.23087	0.4209	8.75409	0.4209	4.39857
0.42135	-0.404602	0.42135	4.377	0.42135	1.00833
0.43295	2.80387	0.43295	7.04144	0.43295	7.34203
0.4263	-0.620888	0.4263	10.3125	0.4263	1.04884
0.44575	-2.8583	0.44575	2.95845	0.44575	-3.97696
0.432	-4.406	0.432	-1.71702	0.432	-9.22675
0.4333	-1.69111	0.4333	0.396815	0.4333	9.40517
0.4216	0.469147	0.4216	6.01621	0.4216	14.2732
0.4442	-3.3934	0.4442	0.425225	0.4442	-1.85653
0.4602	-0.595004	0.4602	3.17312	0.4602	-4.46834
0.45215	-2.41232	0.45215	3.48203	0.45215	-2.18649
0.43065	-1.0641	0.43065	-0.162149	0.43065	-6.59685
0.4168	-2.64103	0.4168	1.29006	0.4168	0.482438
0.40495	4.28957	0.40495	9.28555	0.40495	22.1776
0.4423	-0.0437426	0.4423	4.13168	0.4423	0.663248
0.4567	3.92214	0.4567	9.02952	0.4567	10.038
0.41215	1.79467	0.41215	7.13316	0.41215	14.8387
0.4316	-3.49951	0.4316	8.1244	0.4316	-0.925237
0.45095	-1.55217	0.45095	6.67294	0.45095	-9.67435
0.42545	-1.13209	0.42545	13.626	0.42545	-3.42676
0.43145	-2.8885	0.43145	14.6954	0.43145	1.64999
0.42945	-7.58706	0.42945	6.10191	0.42945	-16.981
0.4004	-12.7009	0.4004	4.96404	0.4004	-13.7147
0.4096	-13.7675	0.4096	-2.43118	0.4096	-16.0215
0.3923	-11.0889	0.3923	0.85649	0.3923	-12.5929
0.39675	-14.1679	0.39675	-3.61919	0.39675	-14.9022
0.41225	-6.64861	0.41225	13.4613	0.41225	6.51105
0.40935	-12.7442	0.40935	-2.39643	0.40935	-16.2697
0.4021	-13.3573	0.4021	-5.56346	0.4021	-11.2149
0.3767	-18.6054	0.3767	-4.39913	0.3767	-22.0216
0.39075	-14.6377	0.39075	-2.78416	0.39075	-17.5491
0.38525	-11.5884	0.38525	0.320142	0.38525	-3.43368
0.36965	-15.4999	0.36965	-5.57632	0.36965	-24.8223
0.3841	-11.8569	0.3841	4.20341	0.3841	-11.5665
0.3852	-7.66198	0.3852	7.59703	0.3852	4.84848
0.37705	-10.0379	0.37705	3.59967	0.37705	3.25605
0.3655	-14.4361	0.3655	-1.67494	0.3655	-12.1725
0.3691	-11.286	0.3691	-2.35263	0.3691	-10.505
0.36935	-13.4504	0.36935	-1.46271	0.36935	-3.64085
0.3708	-8.89725	0.3708	-0.751554	0.3708	0.923929
0.3759	-16.5434	0.3759	-11.232	0.3759	-25.5404
0.3585	-17.2505	0.3585	-9.37722	0.3585	-21.2861
0.358	-13.6599	0.358	-5.51565	0.358	-3.39607
0.34735	-16.9481	0.34735	-14.0353	0.34735	-14.6031
0.35015	-14.652	0.35015	-9.09153	0.35015	-2.24315
0.36505	-19.9712	0.36505	-14.5064	0.36505	-23.111
0.37765	-18.2446	0.37765	-12.0337	0.37765	-18.6254
0.363	-15.6922	0.363	-8.57928	0.363	-13.3632
0.35695	-13.7196	0.35695	-0.110406	0.35695	-0.779719
0.35625	-14.9407	0.35625	-8.86515	0.35625	-17.0901
0.38965	-15.5055	0.38965	-5.0155	0.38965	-10.2302
0.36225	-17.3469	0.36225	-7.74877	0.36225	-15.9405
0.3602	-11.5054	0.3602	0.126365	0.3602	8.74758
0.3719	-14.0367	0.3719	-4.81672	0.3719	-10.7429
0.3525	-14.9182	0.3525	-1.09616	0.3525	4.43418
0.3618	-11.085	0.3618	-5.847	0.3618	-1.30493
0.40805	-15.7048	0.40805	-12.3101	0.40805	-14.5793
0.3726	-12.2396	0.3726	-3.1624	0.3726	-6.78921
0.3719	-10.3043	0.3719	-5.21685	0.3719	-6.23009
0.3751	-11.1594	0.3751	0.982483	0.3751	1.35473
0.38425	-10.7652	0.38425	-7.03811	0.38425	-2.73624
0.385	-18.8148	0.385	-12.8172	0.385	-17.8878
0.38815	-19.0684	0.38815	-14.8805	0.38815	-25.2391
0.37865	-6.87889	0.37865	-3.15275	0.37865	0.118201
0.36345	-9.59498	0.36345	-1.60115	0.36345	-12.5997
0.3572	-9.88006	0.3572	2.59021	0.3572	-11.8052
0.33155	-3.81742	0.33155	2.08713	0.33155	6.51168
0.3354	-5.5376	0.3354	3.87558	0.3354	1.22915
0.33395	-8.33638	0.33395	-0.518291	0.33395	-6.87654
0.35795	-2.44047	0.35795	1.29718	0.35795	-2.68063
0.3524	-3.59831	0.3524	2.44507	0.3524	1.72166
0.3504	-3.10603	0.3504	6.05777	0.3504	1.26973
0.35455	1.8783	0.35455	9.63221	0.35455	4.03136
0.364	-3.66498	0.364	2.17894	0.364	1.05346
0.34905	1.38297	0.34905	8.68913	0.34905	2.19989
0.36365	-0.937209	0.36365	4.78791	0.36365	-1.95845
0.34365	-0.109877	0.34365	5.38958	0.34365	8.39324
0.35445	-1.73626	0.35445	4.04396	0.35445	9.10262
0.3739	-4.55545	0.3739	-0.718832	0.3739	-17.4117
0.37725	-2.87141	0.37725	-4.37678	0.37725	-12.9989
0.37475	-5.55662	0.37475	-4.50731	0.37475	-17.6477
0.39285	-4.43627	0.39285	-6.59709	0.39285	-8.45115
0.35715	-2.25846	0.35715	-0.301698	0.35715	5.3535
0.3586	-1.05611	0.3586	2.97397	0.3586	2.12862
0.3716	0.922696	0.3716	1.70803	0.3716	-4.80904
0.3406	1.81099	0.3406	7.45666	0.3406	6.96584
0.36065	5.22928	0.36065	8.22258	0.36065	10.1723
0.3712	-1.99316	0.3712	0.721709	0.3712	-5.29583
0.35385	-4.00241	0.35385	4.04583	0.35385	7.64074
0.3483	-9.0734	0.3483	-5.03058	0.3483	-7.11205
0.37195	-16.7692	0.37195	-15.8743	0.37195	-25.4435
0.42265	-14.9405	0.42265	-13.1928	0.42265	-3.72496
0.3538	-14.969	0.3538	-6.20592	0.3538	-4.59468
0.36775	-12.5561	0.36775	-4.8519	0.36775	-6.55151
0.3513	-13.7948	0.3513	-5.98917	0.3513	-18.7291
0.352	-10.1874	0.352	1.64634	0.352	-3.23799
0.35875	-11.9796	0.35875	-5.22521	0.35875	-15.064
0.3457	-8.88278	0.3457	-3.27232	0.3457	-6.17774
0.3378	-7.34736	0.3378	5.27287	0.3378	-0.355305
0.3214	-8.09411	0.3214	-3.93818	0.3214	1.19976
0.3436	-11.005	0.3436	-8.39877	0.3436	-11.9974
0.35725	-14.6688	0.35725	-13.1123	0.35725	-19.0031
0.3622	-18.4171	0.3622	-12.9016	0.3622	-6.0304
0.38475	-17.9285	0.38475	-16.9762	0.38475	-20.0182
0.38725	-17.7902	0.38725	-16.8181	0.38725	-13.7287
0.37055	-20.0419	0.37055	-17.2082	0.37055	-18.6609
0.3391	-19.6984	0.3391	-14.1495	0.3391	-13.7448
0.3816	-16.32	0.3816	-8.66073	0.3816	-7.19915
0.39175	-16.4368	0.39175	-9.41661	0.39175	-4.28859
0.38305	-16.4508	0.38305	-2.49121	0.38305	-7.26523
0.3706	-16.9748	0.3706	-7.88872	0.3706	-5.21681
0.35845	-15.6684	0.35845	-8.26823	0.35845	-5.12021
0.3654	-14.9059	0.3654	-2.90978	0.3654	-3.20525
0.36095	-16.4972	0.36095	-9.48167	0.36095	-10.6419
0.36525	-12.9896	0.36525	-3.09893	0.36525	-0.344933
0.35235	-18.8841	0.35235	-9.66614	0.35235	-10.4608
0.3778	-18.6796	0.3778	-6.77937	0.3778	-7.77679
0.36355	-17.0853	0.36355	-6.29184	0.36355	-2.31093
0.36825	-17.015	0.36825	-5.35771	0.36825	0.202726
0.37555	-18.0344	0.37555	-11.1067	0.37555	-0.653099
0.3616	-19.6222	0.3616	-14.0078	0.3616	-7.65902
0.35895	-20.3351	0.35895	-9.97713	0.35895	-14.1394
0.33375	-16.2256	0.33375	-12.5021	0.33375	-3.45671
0.34445	-17.3363	0.34445	-11.8404	0.34445	-2.33579
0.36585	-20.0588	0.36585	-12.671	0.36585	-6.01924
0.37075	-20.075	0.37075	-17.0366	0.37075	-14.1821
0.36145	-16.4751	0.36145	-10.4099	0.36145	-4.01649
0.3451	-17.8202	0.3451	-17.1796	0.3451	-10.9637
0.37775	-17.5691	0.37775	-13.0843	0.37775	-14.7016
0.36975	-15.4292	0.36975	-12.5959	0.36975	-10.6042
0.3884	-16.5563	0.3884	-7.87567	0.3884	-15.3806
0.36615	-12.1071	0.36615	-5.48385	0.36615	8.01915
0.3905	-9.04789	0.3905	-2.58537	0.3905	12.2452
0.3857	-15.6624	0.3857	-4.16703	0.3857	1.11399
0.3805	-16.8053	0.3805	-6.81161	0.3805	-5.78715
0.36955	-14.1336	0.36955	-0.0677909	0.36955	-4.44077
0.376	-16.9137	0.376	-5.85685	0.376	-5.87909
0.3687	-17.6076	0.3687	-7.64499	0.3687	3.84146
0.37545	-18.4231	0.37545	-12.7329	0.37545	-9.22371
0.3843	-16.9103	0.3843	-8.243	0.3843	12.0484
0.3552	-16.0891	0.3552	-8.70293	0.3552	6.1968
0.35035	-13.613	0.35035	-4.89863	0.35035	-0.800142
0.3404	-15.1998	0.3404	-5.41906	0.3404	4.90482
0.33775	-17.7738	0.33775	-8.65466	0.33775	-0.550548
0.33745	-15.314	0.33745	-6.443	0.33745	11.6328
0.34025	-12.4069	0.34025	-8.14596	0.34025	9.41025
0.36585	-14.6698	0.36585	-7.6429	0.36585	9.86232
0.3481	-18.5688	0.3481	-12.9193	0.3481	-1.57238
0.3454	-16.5372	0.3454	-7.81392	0.3454	7.36068
0.3327	-13.6989	0.3327	-5.78548	0.3327	9.08641
0.3563	-17.1497	0.3563	-12.5547	0.3563	-8.68962
0.40905	-14.8181	0.40905	-8.87795	0.40905	-12.1379
0.35285	-17.4065	0.35285	-6.77098	0.35285	-11.0409
0.36605	-7.63143	0.36605	2.57879	0.36605	14.4974
0.36575	-13.3509	0.36575	-11.3498	0.36575	-4.90833
0.3567	-12.0688	0.3567	-4.98186	0.3567	-4.73019
0.36375	-13.9959	0.36375	-1.66593	0.36375	-2.39803
0.39175	-12.1271	0.39175	-2.97352	0.39175	-1.70763
0.35465	-11.2988	0.35465	-3.67274	0.35465	-2.39996
0.3458	-13.4427	0.3458	-4.00125	0.3458	-10.5561
0.3771	-13.4424	0.3771	-7.32159	0.3771	-5.30089
0.3635	-19.5068	0.3635	-16.3336	0.3635	-18.576
0.36545	-14.8313	0.36545	-4.92436	0.36545	8.88486
0.3642	-14.3926	0.3642	-11.3448	0.3642	-8.53429
0.3624	-11.6107	0.3624	-8.79454	0.3624	-1.41584
0.35945	-6.94095	0.35945	-6.1177	0.35945	10.2502
0.3339	-7.81054	0.3339	-3.30484	0.3339	9.28497
0.3416	-8.60149	0.3416	-0.0110712	0.3416	12.1963
0.3578	-3.28194	0.3578	1.69965	0.3578	13.4475
0.35025	-5.00064	0.35025	0.405868	0.35025	11.1164
0.3638	-7.15641	0.3638	-1.98244	0.3638	-8.48467
0.3622	-4.09749	0.3622	0.77542	0.3622	5.25016
0.38595	-10.4686	0.38595	-5.69962	0.38595	-9.01266
0.3777	-8.43971	0.3777	-10.1116	0.3777	-4.51769
0.3742	-4.6055	0.3742	2.18845	0.3742	15.7147
0.3727	-5.42465	0.3727	1.51623	0.3727	9.99978
0.3693	-4.15835	0.3693	0.421839	0.3693	19.2677
0.37	-7.98287	0.37	-7.35752	0.37	-3.04701
0.376	-7.14126	0.376	-3.46328	0.376	7.29863
0.3727	-11.0536	0.3727	-1.88998	0.3727	3.44905
0.399	-16.507	0.399	-12.3136	0.399	-10.7007
0.3879	-15.5131	0.3879	-4.20995	0.3879	1.19966
0.3831	-12.3059	0.3831	-2.88548	0.3831	-1.23123
0.37035	-10.5556	0.37035	0.190984	0.37035	5.7069
0.3758	-15.998	0.3758	-7.86901	0.3758	-8.28007
0.37795	-14.6118	0.37795	-7.68381	0.37795	9.67168
0.3959	-14.3876	0.3959	-10.6806	0.3959	-9.88643
0.38875	-12.5463	0.38875	-6.603	0.38875	-1.06696
0.3954	-9.0626	0.3954	-1.6902	0.3954	4.25469
0.4144	-12.2231	0.4144	-4.28117	0.4144	7.57208
0.3449	-8.55519	0.3449	0.457148	0.3449	25.0757
0.39615	-11.2629	0.39615	-8.57812	0.39615	4.34004
0.37755	-10.425	0.37755	-11.1249	0.37755	6.82467
0.3984	-19.7823	0.3984	-16.8708	0.3984	-13.9735
0.39505	-17.3114	0.39505	-14.7953	0.39505	-15.9192
0.38225	-9.27805	0.38225	-4.10177	0.38225	6.18695
0.3875	-10.6221	0.3875	-0.594285	0.3875	10.4021
0.3857	-14.7376	0.3857	-4.73662	0.3857	-9.88213
0.3642	-8.8557	0.3642	-1.78971	0.3642	13.7828
0.36135	-14.7693	0.36135	-3.79568	0.36135	-6.53193
0.38235	-14.2206	0.38235	-9.52915	0.38235	-3.04959
0.3761	-14.6006	0.3761	-5.15467	0.3761	-9.29645
0.38065	-12.7985	0.38065	-7.77061	0.38065	-5.24102
0.37025	-15.6369	0.37025	-10.867	0.37025	-14.5058
0.39155	-11.3667	0.39155	3.15035	0.39155	8.72118
0.4122	-10.3042	0.4122	-5.45521	0.4122	7.33458
0.38515	-13.6307	0.38515	-4.35659	0.38515	-11.699
0.38815	-14.5208	0.38815	-5.34794	0.38815	-7.3751
0.36525	-12.688	0.36525	-3.73381	0.36525	2.3344
0.3867	-13.8622	0.3867	-8.76442	0.3867	4.37395
0.3818	-16.4091	0.3818	-14.6372	0.3818	-16.1783
0.3897	-10.9429	0.3897	-9.53185	0.3897	-0.103333
0.3877	-11.3434	0.3877	-8.30368	0.3877	5.0659
0.39845	-16.3669	0.39845	-9.07592	0.39845	-10.9583
0.3777	-15.8622	0.3777	-10.2008	0.3777	-3.10121
0.38475	-10.8603	0.38475	-2.76516	0.38475	9.89371
0.37295	-13.4425	0.37295	-10.7672	0.37295	-8.13673
0.35995	-11.6072	0.35995	-6.86426	0.35995	4.13254
0.3568	-15.1781	0.3568	-13.0752	0.3568	-18.1698
0.3652	-9.53771	0.3652	-4.74314	0.3652	8.32889
0.37035	-7.89813	0.37035	-2.63596	0.37035	-1.16534
0.3628	-9.07822	0.3628	-2.96558	0.3628	10.9863
0.4004	-7.87292	0.4004	-2.31727	0.4004	4.50719
0.412	-10.7442	0.412	-4.7201	0.412	7.43189
0.3826	-10.9015	0.3826	-4.94155	0.3826	-7.43658
0.3619	-10.329	0.3619	-6.69683	0.3619	-4.03255
0.3646	-7.71155	0.3646	-1.03941	0.3646	2.75423
0.37715	-6.7897	0.37715	-4.2627	0.37715	4.12388
0.3978	-6.9749	0.3978	-4.23509	0.3978	3.14901
0.3849	-5.96527	0.3849	-1.92179	0.3849	15.5914
0.38445	-6.1634	0.38445	-0.883199	0.38445	3.07472
0.383	-5.96706	0.383	1.60612	0.383	11.9667
0.396	-7.5712	0.396	-6.06617	0.396	-12.1381
0.4072	-8.59112	0.4072	-7.09455	0.4072	-0.433925
0.38165	-10.969	0.38165	-5.43231	0.38165	-6.34277
0.3838	-0.248409	0.3838	2.48169	0.3838	9.6757
0.3677	-5.01662	0.3677	-3.64253	0.3677	4.51936
0.367	-7.74428	0.367	1.58868	0.367	-5.5061
0.39695	-4.93864	0.39695	-0.480655	0.39695	4.85376
0.38295	-9.9428	0.38295	-11.2042	0.38295	-7.25058
0.39785	-10.4624	0.39785	-10.8269	0.39785	-11.8788
0.40115	-5.47508	0.40115	-3.66574	0.40115	13.029
0.44985	-5.9611	0.44985	-7.98741	0.44985	5.4298
0.3507	-7.87167	0.3507	-5.52661	0.3507	17.7087
0.3664	2.11554	0.3664	1.39817	0.3664	25.5643
0.42305	1.76393	0.42305	5.53495	0.42305	22.0248
0.4419	6.24676	0.4419	10.4545	0.4419	30.4236
0.41595	5.54069	0.41595	11.3684	0.41595	25.8311
0.47115	8.82592	0.47115	3.97179	0.47115	24.3363
0.44285	3.14689	0.44285	3.30453	0.44285	20.4337
0.3748	7.67522	0.3748	6.78583	0.3748	31.3801
0.4009	6.42071	0.4009	9.59711	0.4009	31.0722
0.4399	2.12685	0.4399	-0.0532832	0.4399	12.1907
0.4241	2.70514	0.4241	14.1367	0.4241	23.6537
0.4161	3.03869	0.4161	5.47388	0.4161	9.44934
0.3951	2.42057	0.3951	6.65242	0.3951	25.5028
0.39435	1.19328	0.39435	-0.181581	0.39435	-3.10267
0.41715	8.21836	0.41715	10.9536	0.41715	18.2988
0.38505	10.132	0.38505	5.92505	0.38505	7.00548
0.3618	9.63724	0.3618	4.49325	0.3618	10.5908
0.40585	5.96891	0.40585	6.66983	0.40585	20.8972
0.3776	6.01399	0.3776	3.26587	0.3776	28.5406
0.39915	6.01699	0.39915	10.7149	0.39915	19.7158
0.38005	2.68622	0.38005	8.76568	0.38005	11.4845
0.33745	11.7107	0.33745	12.5664	0.33745	23.9758
0.36285	5.14079	0.36285	6.99662	0.36285	8.66676
0.3903	-0.282987	0.3903	-0.815561	0.3903	-3.76664
0.3668	4.03106	0.3668	4.46013	0.3668	15.2042
0.42255	8.83287	0.42255	8.10888	0.42255	16.5972
0.4335	4.66486	0.4335	3.97243	0.4335	7.78159
0.4232	7.20666	0.4232	8.63555	0.4232	8.14401
0.3984	4.16324	0.3984	5.83336	0.3984	9.70085
0.4349	2.81935	0.4349	6.69871	0.4349	10.6106
0.40015	4.70439	0.40015	5.61741	0.40015	7.00394
0.4003	-1.49182	0.4003	-2.20035	0.4003	-11.4922
0.38945	3.29064	0.38945	6.95836	0.38945	9.96254
0.39715	4.63525	0.39715	8.2628	0.39715	4.66497
0.3767	4.89119	0.3767	11.0705	0.3767	7.0367
0.3911	5.71506	0.3911	8.75051	0.3911	7.12774
0.3928	1.44662	0.3928	6.80607	0.3928	-8.7459
0.37865	-0.51353	0.37865	1.9465	0.37865	-17.5747
0.4033	4.94277	0.4033	4.7217	0.4033	2.21155
0.397	4.60564	0.397	7.06043	0.397	1.59373
0.399	7.70405	0.399	8.47525	0.399	2.7206
0.39245	6.38969	0.39245	9.97531	0.39245	-2.37975
0.40175	10.1625	0.40175	12.3064	0.40175	11.5829
0.4613	8.84091	0.4613	5.96555	0.4613	6.72013
0.45295	9.41859	0.45295	15.157	0.45295	11.6761
0.39495	7.28603	0.39495	9.48927	0.39495	2.85493
0.36405	5.44358	0.36405	5.21064	0.36405	5.78965
0.3626	4.0493	0.3626	-2.42624	0.3626	-3.45095
0.3833	9.54298	0.3833	4.5037	0.3833	3.40649
0.41885	5.4223	0.41885	1.05278	0.41885	-3.51594
0.42495	3.95463	0.42495	3.7098	0.42495	-12.6078
0.447	1.32914	0.447	0.792231	0.447	-9.5972
0.4135	2.43237	0.4135	4.59855	0.4135	-2.69287
0.39485	3.29651	0.39485	8.07675	0.39485	5.8192
0.42125	9.27484	0.42125	15.0344	0.42125	11.2554
0.415	2.40953	0.415	10.0396	0.415	-12.6707
0.4033	-0.305643	0.4033	5.72502	0.4033	-9.51321
0.3963	5.70584	0.3963	11.8437	0.3963	7.42117
0.41075	3.7979	0.41075	9.65352	0.41075	1.58657
0.41365	2.267	0.41365	-0.713658	0.41365	-6.91688
0.4103	2.35606	0.4103	5.35347	0.4103	-10.9937
0.4292	1.02556	0.4292	0.842727	0.4292	-1.73993
0.44195	-0.687036	0.44195	-1.01522	0.44195	-4.89816
0.46085	6.42437	0.46085	10.3311	0.46085	26.9534
0.4194	11.1381	0.4194	12.6574	0.4194	29.1472
0.423	19.0569	0.423	15.709	0.423	39.5677
0.42735	16.7468	0.42735	13.6309	0.42735	40.0373
0.36025	16.5421	0.36025	14.3437	0.36025	32.435
0.412	12.3797	0.412	13.0062	0.412	37.1588
0.42345	15.6194	0.42345	13.7818	0.42345	36.2643
0.36585	16.6489	0.36585	13.2795	0.36585	34.3447
0.3933	17.3588	0.3933	17.1422	0.3933	21.9957
0.39965	17.6553	0.39965	15.3072	0.39965	33.4274
0.40555	19.0394	0.40555	20.3067	0.40555	40.5269
0.4141	15.4315	0.4141	14.0713	0.4141	34.3558
0.42635	16.9324	0.42635	13.7711	0.42635	33.7649
0.4308	18.9918	0.4308	13.9441	0.4308	35.8834
0.3917	17.3207	0.3917	13.5036	0.3917	43.8556
0.43745	19.2952	0.43745	12.2256	0.43745	40.1014
0.4187	23.7329	0.4187	16.1588	0.4187	45.8243
0.43415	20.1074	0.43415	17.08	0.43415	41.31
0.4309	20.5922	0.4309	17.2121	0.4309	38.2378
0.39185	18.7688	0.39185	18.3246	0.39185	46.0036
0.41545	16.4502	0.41545	11.6552	0.41545	32.2029
0.4284	12.2285	0.4284	13.6823	0.4284	27.9327
0.43135	8.58366	0.43135	5.83793	0.43135	13.9652
0.4351	8.05875	0.4351	4.68694	0.4351	13.6091
0.44315	16.3361	0.44315	7.63222	0.44315	36.231
0.44445	14.7946	0.44445	5.27906	0.44445	27.2638
0.3909	13.8519	0.3909	10.0738	0.3909	25.6871
0.4598	13.9157	0.4598	8.84917	0.4598	24.6458
0.4416	11.5478	0.4416	9.37653	0.4416	13.3435
0.46075	13.7899	0.46075	8.90928	0.46075	20.7785
0.45425	11.2976	0.45425	9.60841	0.45425	31.9393
0.4536	16.2602	0.4536	16.3471	0.4536	36.371
0.4347	12.6315	0.4347	6.96229	0.4347	10.3159
0.4245	13.7055	0.4245	9.96038	0.4245	31.9419
0.45455	10.077	0.45455	0.864669	0.45455	12.1806
0.39985	16.6585	0.39985	10.4501	0.39985	31.5958
0.42365	12.0993	0.42365	15.0369	0.42365	33.9846
0.43815	17.4885	0.43815	18.1055	0.43815	39.9288
0.39625	16.0776	0.39625	18.3819	0.39625	36.498
0.3906	21.243	0.3906	15.2619	0.3906	40.3305
0.3979	14.2609	0.3979	10.0832	0.3979	31.9236
0.3769	8.15257	0.3769	1.74058	0.3769	20.826
0.4595	12.1192	0.4595	13.3176	0.4595	30.9242
0.4199	15.6839	0.4199	12.3988	0.4199	37.5159
0.39095	13.6833	0.39095	5.4708	0.39095	15.4962
0.3585	18.2619	0.3585	13.9518	0.3585	36.188
0.37275	13.2838	0.37275	9.77827	0.37275	18.1273
0.36035	15.1623	0.36035	11.4926	0.36035	19.9493
0.382	15.4352	0.382	15.0264	0.382	23.4517
0.3836	19.8197	0.3836	16.9831	0.3836	30.6633
0.3859	15.6635	0.3859	13.645	0.3859	26.0222
0.3815	10.937	0.3815	12.0436	0.3815	26.8759
0.4246	14.1584	0.4246	7.34253	0.4246	33.0255
0.39565	14.7663	0.39565	9.13364	0.39565	33.8828
0.41935	6.97701	0.41935	2.9076	0.41935	6.25236
0.4351	9.42258	0.4351	12.0275	0.4351	33.5447
0.46235	6.29766	0.46235	1.50835	0.46235	14.9527
0.44505	5.2353	0.44505	-3.70141	0.44505	13.9125
0.43435	9.33233	0.43435	3.16716	0.43435	28.2335
0.48835	10.45	0.48835	12.247	0.48835	32.1401
0.4782	10.3994	0.4782	7.31877	0.4782	37.3155
0.44645	9.04857	0.44645	10.3622	0.44645	34.1185
0.42135	6.73879	0.42135	1.63501	0.42135	15.2486
0.41995	8.38475	0.41995	2.25547	0.41995	18.4209
0.4461	10.6962	0.4461	7.04742	0.4461	28.009
0.3805	6.00332	0.3805	7.99203	0.3805	25.168
0.3556	8.7054	0.3556	8.35441	0.3556	24.9744
0.40585	6.31225	0.40585	4.38764	0.40585	25.4015
0.40245	5.13707	0.40245	2.45259	0.40245	18.8846
0.42005	-1.8313	0.42005	-4.27894	0.42005	-1.5737
0.46805	-0.0718569	0.46805	-6.5207	0.46805	2.14992
0.40765	4.35438	0.40765	2.75682	0.40765	13.5381
0.39205	7.26114	0.39205	4.36551	0.39205	20.1642
0.3895	6.33245	0.3895	2.06075	0.3895	21.388
0.4106	7.17906	0.4106	4.58293	0.4106	19.4449
0.4004	6.77514	0.4004	1.53882	0.4004	7.16432
0.4165	8.7836	0.4165	2.56776	0.4165	18.6974
0.41225	2.17235	0.41225	-3.10925	0.41225	1.63374
0.4226	4.8556	0.4226	1.36273	0.4226	11.7755
0.4053	2.51043	0.4053	2.23834	0.4053	12.59
0.4471	1.99348	0.4471	-2.83677	0.4471	5.11291
0.4764	5.58671	0.4764	-0.729102	0.4764	14.2207
0.41335	9.3683	0.41335	2.30131	0.41335	9.52061
0.39105	8.03908	0.39105	1.46089	0.39105	16.4026
0.3695	-0.407029	0.3695	-3.97478	0.3695	-1.7895
0.3974	2.38021	0.3974	-1.9687	0.3974	-3.36644
0.4575	4.95103	0.4575	-2.91739	0.4575	-1.26422
0.42745	0.577233	0.42745	-5.52395	0.42745	-12.8393
0.42015	2.77867	0.42015	-3.86376	0.42015	-8.77271
0.43315	2.14087	0.43315	-4.41001	0.43315	9.88818
0.3759	-1.41807	0.3759	-7.27601	0.3759	-8.13238
0.35575	2.75632	0.35575	-1.32785	0.35575	6.7568
0.357	2.05218	0.357	-0.093225	0.357	1.03866
0.3574	3.18196	0.3574	-2.8725	0.3574	4.40004
0.40895	1.80255	0.40895	-0.0354191	0.40895	6.10964
0.4524	-6.08627	0.4524	-8.38571	0.4524	-20.1881
0.4286	-4.76793	0.4286	-8.44236	0.4286	-13.704
0.4423	-3.46751	0.4423	-7.32761	0.4423	-13.0543
0.4003	-2.91531	0.4003	-5.13961	0.4003	-13.1788
0.43235	1.73897	0.43235	-10.0389	0.43235	-4.91793
0.41745	-4.44536	0.41745	-6.53121	0.41745	-2.13813
0.46795	-9.47899	0.46795	-9.72604	0.46795	-15.6878
0.42165	-3.96302	0.42165	-8.23416	0.42165	-16.9255
0.4505	-3.35499	0.4505	-8.5898	0.4505	-14.8939
0.45315	2.44022	0.45315	0.156268	0.45315	7.46515
0.42865	0.376026	0.42865	-3.2525	0.42865	-4.45607
0.46195	1.07105	0.46195	-5.58907	0.46195	-2.61527
0.45425	-3.98383	0.45425	-8.83043	0.45425	-8.7912
0.4666	-1.28271	0.4666	-9.65532	0.4666	-6.68792
0.526	-7.38215	0.526	-14.7189	0.526	-18.3238
0.47	-4.12875	0.47	-11.8602	0.47	-16.2985
0.479	1.462	0.479	1.76865	0.479	12.1647
0.43285	5.40922	0.43285	2.79897	0.43285	9.81764
0.41385	4.78557	0.41385	1.28037	0.41385	7.21288
0.3828	-6.63361	0.3828	-6.25922	0.3828	-6.12005
0.4624	-4.99301	0.4624	-13.1086	0.4624	-6.80696
0.4567	-15.3804	0.4567	-17.521	0.4567	-22.9669
0.45365	-10.472	0.45365	-9.83138	0.45365	-0.263822
0.4611	-14.0289	0.4611	-16.66	0.4611	-18.2977
0.45	-7.20083	0.45	-6.69919	0.45	-1.25294
0.4254	-15.2802	0.4254	-16.8051	0.4254	-20.1424
0.38175	-12.7923	0.38175	-13.6321	0.38175	-11.0852
0.38835	-9.14111	0.38835	-8.24324	0.38835	-0.273106
0.41165	-8.13989	0.41165	-2.48631	0.41165	5.61258
0.37995	-7.16679	0.37995	-8.41018	0.37995	-2.62366
0.3635	-2.5487	0.3635	-3.47334	0.3635	11.2536
0.36115	-3.63745	0.36115	-1.35266	0.36115	8.52201
0.35425	-5.2575	0.35425	-5.90774	0.35425	1.84552
0.3715	-9.7521	0.3715	-6.10259	0.3715	-8.8281
0.3544	-1.99297	0.3544	-1.8833	0.3544	8.86759
0.34655	-9.13895	0.34655	-3.62903	0.34655	-0.0155903
0.3747	-13.4608	0.3747	-13.736	0.3747	-6.47189
0.41555	-20.1313	0.41555	-18.0663	0.41555	-27.2013
0.4025	-17.7913	0.4025	-17.5604	0.4025	-14.0839
0.38935	-16.5953	0.38935	-18.0811	0.38935	-5.94748
0.385	-20.12	0.385	-22.3682	0.385	-19.1941
0.3907	-20.0024	0.3907	-20.1152	0.3907	-27.8561
0.371	-19.0359	0.371	-15.506	0.371	-21.9844
0.37155	-18.3234	0.37155	-16.3126	0.37155	-16.1034
0.3631	-18.787	0.3631	-21.2179	0.3631	-17.8187
0.38095	-17.4568	0.38095	-13.792	0.38095	-15.223
0.3653	-19.6869	0.3653	-15.8102	0.3653	-7.19286
0.3727	-17.0124	0.3727	-10.6675	0.3727	-4.53891
0.3553	-17.2381	0.3553	-10.2409	0.3553	-4.0832
0.356	-18.7424	0.356	-18.266	0.356	-15.2311
0.37225	19.0485	0.37225	43.5248	0.37225	6.73913
0.38045	-19.412	0.38045	-17.3623	0.38045	-9.99987
0.3571	-21.3029	0.3571	-15.4206	0.3571	-13.8199
0.36155	-18.6479	0.36155	-15.194	0.36155	-9.79045
0.3586	-25.6084	0.3586	-21.5827	0.3586	-31.2051
0.35595	-19.3972	0.35595	-15.7102	0.35595	-7.08177
0.3575	-21.6282	0.3575	-19.0376	0.3575	-11.9448
0.36515	-18.9666	0.36515	-19.0869	0.36515	-8.76125
0.3776	-22.9157	0.3776	-26.091	0.3776	-27.7091
0.35085	-24.7676	0.35085	-26.3752	0.35085	-29.2301
0.38635	-19.549	0.38635	-20.3837	0.38635	-15.999
0.3573	-18.9738	0.3573	-14.3182	0.3573	-5.83191
0.36165	-20.0641	0.36165	-21.4063	0.36165	-8.39505
0.35115	-23.1673	0.35115	-23.9949	0.35115	-26.3056
0.39535	-22.3216	0.39535	-24.9279	0.39535	-21.9438
0.37815	-21.7029	0.37815	-22.2671	0.37815	-15.5977
0.3567	-20.3896	0.3567	-21.1558	0.3567	-15.6469
0.35225	-22.8198	0.35225	-20.4936	0.35225	-16.9617
0.36265	-21.1847	0.36265	-19.8453	0.36265	-21.4639
0.3656	-20.4009	0.3656	-20.9003	0.3656	-18.4044
0.349	-18.1493	0.349	-16.4391	0.349	-8.12931
0.37305	-25.1775	0.37305	-24.5705	0.37305	-24.6696
0.35795	-22.2874	0.35795	-19.8594	0.35795	-25.7059
0.3732	-20.6686	0.3732	-20.8246	0.3732	-16.7482
0.3427	-19.5058	0.3427	-16.9138	0.3427	-6.83112
0.3536	-23.5027	0.3536	-26.6277	0.3536	-28.0058
0.3637	-19.5168	0.3637	-21.4876	0.3637	-8.22898
0.369	-21.5373	0.369	-26.9795	0.369	-6.68821
0.40215	-22.1443	0.40215	-24.533	0.40215	-12.1509
0.37475	-20.094	0.37475	-22.5577	0.37475	-15.7154
0.37595	-20.1184	0.37595	-23.9348	0.37595	-8.55053
0.35935	-21.0152	0.35935	-19.4317	0.35935	-4.29268
0.36585	-19.8417	0.36585	-20.6262	0.36585	-9.71355
0.35175	-23.075	0.35175	-26.0865	0.35175	-22.1042
0.3528	-17.1165	0.3528	-17.1283	0.3528	-3.13184
0.34775	-22.9964	0.34775	-20.1834	0.34775	-16.9341
0.36295	-20.2774	0.36295	-20.963	0.36295	-18.1649
0.34995	-17.295	0.34995	-18.0522	0.34995	-6.67168
0.35515	-23.0151	0.35515	-26.0678	0.35515	-30.2361
0.37375	-18.2941	0.37375	-17.6234	0.37375	-19.515
0.3751	-21.6567	0.3751	-17.8907	0.3751	-18.1267
0.3938	-20.4067	0.3938	-21.9336	0.3938	-14.7271
0.36085	-18.6301	0.36085	-26.5481	0.36085	-14.183
0.3593	-23.3669	0.3593	-26.4529	0.3593	-17.5131
0.35205	-21.4183	0.35205	-23.7243	0.35205	-17.2628
0.36595	-17.9337	0.36595	-21.0454	0.36595	-11.8403
0.3452	-18.8407	0.3452	-20.9929	0.3452	-13.9563
0.3695	-17.0699	0.3695	-23.5514	0.3695	-18.3015
0.3569	-15.9864	0.3569	-15.8002	0.3569	-6.26439
0.3667	-18.0614	0.3667	-24.9787	0.3667	-18.8085
0.34	-14.9911	0.34	-21.4314	0.34	-8.71935
0.3386	-14.2506	0.3386	-13.9625	0.3386	-5.62636
0.3638	-9.3663	0.3638	-17.1062	0.3638	-4.08509
0.3457	-15.779	0.3457	-18.1484	0.3457	-14.9221
0.36945	-19.4384	0.36945	-23.0721	0.36945	-24.9772
0.37275	-29.5204	0.37275	-33.0443	0.37275	-17.519
0.37435	-54.9774	0.37435	-49.0139	0.37435	-48.9775
0.34505	-69.2123	0.34505	-74.3754	0.34505	-68.9637
0.37105	-13.2631	0.37105	-11.0839	0.37105	-2.27365
0.35585	-20.6197	0.35585	-20.9208	0.35585	-16.1561
0.3442	-23.367	0.3442	-23.8732	0.3442	-26.6902
0.35995	-23.816	0.35995	-26.9556	0.35995	-30.5039
0.36855	-20.7241	0.36855	-23.5425	0.36855	-13.1882
0.3559	-18.4216	0.3559	-17.8888	0.3559	-13.4672
0.34125	-22.0413	0.34125	-27.4109	0.34125	-25.1945
0.4031	-22.7644	0.4031	-28.1248	0.4031	-26.0805
0.34365	-21.4596	0.34365	-14.9104	0.34365	-8.24408
0.35105	-19.2712	0.35105	-23.1784	0.35105	-10.7582
0.3704	-22.2369	0.3704	-19.6067	0.3704	-8.79833
0.3619	-20.3711	0.3619	-20.1921	0.3619	-13.712
0.3579	-23.1644	0.3579	-21.7393	0.3579	-16.3765
0.36365	-18.1404	0.36365	-24.4004	0.36365	-10.4138
0.3283	-22.7564	0.3283	-28.9962	0.3283	-7.88851
0.35395	-24.0787	0.35395	-30.3818	0.35395	-22.2318
0.34365	-21.5938	0.34365	-24.5221	0.34365	-16.1947
0.3893	-20.6917	0.3893	-21.9923	0.3893	-6.98125
0.37405	-19.4635	0.37405	-21.2734	0.37405	-7.66035
0.35435	-27.6866	0.35435	-24.0355	0.35435	-23.3548
0.3712	-21.1841	0.3712	-21.3835	0.3712	-11.7232
0.3308	-20.7229	0.3308	-23.7306	0.3308	-8.72715
0.3346	-21.6048	0.3346	-23.8441	0.3346	-10.938
0.3459	-19.777	0.3459	-21.2591	0.3459	-6.31059
0.40025	-23.77	0.40025	-24.109	0.40025	-19.1485
0.402	-20.663	0.402	-22.2709	0.402	-8.32913
0.35665	-20.2845	0.35665	-23.5427	0.35665	-10.8699
0.39005	-24.1216	0.39005	-29.3767	0.39005	-22.6148
0.34845	-21.2491	0.34845	-21.924	0.34845	-13.0235
0.3419	-21.8726	0.3419	-23.1399	0.3419	-7.53613
0.3455	-23.5613	0.3455	-22.9742	0.3455	-13.9492
0.33365	-23.8351	0.33365	-23.2516	0.33365	-21.5058
0.3352	-19.0532	0.3352	-19.5658	0.3352	-8.45174
0.3834	-21.9931	0.3834	-24.6619	0.3834	-13.2591
0.3514	-25.6036	0.3514	-26.4981	0.3514	-28.0106
0.35565	-20.8991	0.35565	-21.7607	0.35565	-10.1443
0.33675	-20.2525	0.33675	-23.8463	0.33675	-11.4923
0.3783	-21.814	0.3783	-24.5271	0.3783	-11.35
0.3649	-23.3198	0.3649	-31.5075	0.3649	-25.8586
0.36025	-22.053	0.36025	-27.1075	0.36025	-18.9477
0.34015	-20.7765	0.34015	-27.0575	0.34015	-20.5608
0.3707	-21.8635	0.3707	-25.3865	0.3707	-24.5297
0.3659	-21.7043	0.3659	-21.1119	0.3659	-13.2168
0.3313	-18.7934	0.3313	-24.2487	0.3313	-6.67701
0.36615	-20.6804	0.36615	-25.9128	0.36615	-26.6861
0.3658	-15.0431	0.3658	-22.6551	0.3658	-4.76343
0.3491	-21.4078	0.3491	-25.6313	0.3491	-20.2809
0.3529	-22.8296	0.3529	-26.4225	0.3529	-26.8046
0.36635	-22.1565	0.36635	-28.3808	0.36635	-21.7602
0.37915	-18.8363	0.37915	-27.4511	0.37915	-22.1118
0.37235	-17.6599	0.37235	-25.2228	0.37235	-16.8394
0.37495	-11.1389	0.37495	-15.2684	0.37495	-9.98385
0.3448	-3.67124	0.3448	-9.03875	0.3448	11.2243
0.34875	-7.43435	0.34875	-10.1426	0.34875	6.43643
0.4429	-2.27365	0.4429	-5.60652	0.4429	16.375
0.37385	-8.91808	0.37385	-8.83835	0.37385	-2.10129
0.3874	-12.3133	0.3874	-14.2709	0.3874	-10.633
0.4127	-12.8745	0.4127	-14.1427	0.4127	-12.8374
0.3922	-13.5404	0.3922	-15.6179	0.3922	-8.62713
0.3847	-15.2413	0.3847	-12.793	0.3847	-18.8706
0.3694	-13.9285	0.3694	-10.7512	0.3694	-16.9278
0.37445	-10.6827	0.37445	-4.34774	0.37445	-3.50117
0.36675	-8.05693	0.36675	-6.90736	0.36675	5.24547
0.37495	-12.0752	0.37495	-10.1423	0.37495	-11.3923
0.3699	-7.75357	0.3699	-5.34309	0.3699	-15.8175
0.38655	-9.24003	0.38655	-8.12175	0.38655	-11.0596
0.3755	-5.80787	0.3755	-2.36315	0.3755	-8.50776
0.37015	-6.68501	0.37015	-7.19593	0.37015	-12.5191
0.3572	-4.90708	0.3572	1.26419	0.3572	3.36104
0.36375	-10.7542	0.36375	-6.49106	0.36375	-5.26172
0.3612	-7.59061	0.3612	-8.35447	0.3612	-6.22179
0.43185	-15.1778	0.43185	-12.5225	0.43185	-2.44154
0.38185	-16.6305	0.38185	-17.0444	0.38185	-4.85161
0.3674	-12.7406	0.3674	-10.4322	0.3674	-6.986
0.37025	-7.21284	0.37025	-4.37172	0.37025	4.24349
0.3675	-8.06727	0.3675	-2.8722	0.3675	0.0169505
0.3748	-11.9858	0.3748	-5.00986	0.3748	-1.51861
0.37505	-7.52732	0.37505	-3.67428	0.37505	4.73574
0.36025	-13.6566	0.36025	-7.49565	0.36025	-4.10913
0.3627	-6.86476	0.3627	-3.42594	0.3627	8.83346
0.3613	-13.0785	0.3613	-9.65826	0.3613	-14.0937
0.34625	-10.1814	0.34625	-5.49447	0.34625	-4.76137
0.36655	-9.79207	0.36655	-6.9902	0.36655	-8.42298
0.3683	-8.33084	0.3683	-4.38045	0.3683	-0.515123
0.3602	-9.6021	0.3602	-2.38218	0.3602	-5.13929
0.3421	-9.12282	0.3421	-4.94421	0.3421	-3.26699
0.36395	-6.06064	0.36395	-5.98177	0.36395	1.78454
0.34195	-9.22017	0.34195	-8.98722	0.34195	4.67624
0.3672	-7.37274	0.3672	-10.3157	0.3672	2.87834
0.3758	-10.277	0.3758	-9.44364	0.3758	-8.17513
0.3611	-10.6127	0.3611	-5.2064	0.3611	0.678629
0.3978	-11.5626	0.3978	-4.51563	0.3978	-7.39246
0.37685	-9.9224	0.37685	-8.39791	0.37685	-6.74253
0.3577	-9.66051	0.3577	-6.04591	0.3577	-10.3056
0.3634	-9.75307	0.3634	-3.82991	0.3634	1.05673
0.3526	-10.6605	0.3526	-7.89973	0.3526	-3.28847
0.36405	-10.22	0.36405	-6.64728	0.36405	3.40823
0.35055	-11.7312	0.35055	-7.84087	0.35055	-7.21867
0.3659	-12.6507	0.3659	-11.0182	0.3659	-8.77836
0.39255	-14.3968	0.39255	-12.7876	0.39255	-3.81032
0.38365	-20.2418	0.38365	-20.5389	0.38365	-16.3057
0.3864	-16.8	0.3864	-12.9642	0.3864	-14.0648
0.34415	-14.081	0.34415	-4.02974	0.34415	-1.56899
0.35645	-15.0635	0.35645	-7.35733	0.35645	-5.60638
0.3711	-12.1023	0.3711	-6.43689	0.3711	-5.80385
0.35535	-15.0128	0.35535	-8.55081	0.35535	-14.3717
0.35765	-13.8144	0.35765	-5.92392	0.35765	-8.7227
0.37485	-11.2899	0.37485	-6.71314	0.37485	-3.47526
0.36995	-14.4636	0.36995	-8.09039	0.36995	-14.8634
0.37825	-18.1694	0.37825	-16.3284	0.37825	-27.5221
0.35835	-15.3086	0.35835	-9.6225	0.35835	-1.33995
0.3842	-13.3497	0.3842	-10.0835	0.3842	-11.8199
0.37025	-14.1744	0.37025	-10.1106	0.37025	-5.73486
0.4051	-19.8327	0.4051	-18.9045	0.4051	-27.7605
0.40135	-15.6266	0.40135	-11.2647	0.40135	-12.5773
0.37455	-11.7775	0.37455	-7.70803	0.37455	-10.7561
0.3745	-14.173	0.3745	-10.1106	0.3745	-19.3512
0.39175	-7.67737	0.39175	-1.36927	0.39175	1.52258
0.3712	-7.11734	0.3712	-2.32936	0.3712	-1.66966
0.37465	-8.29811	0.37465	-4.12762	0.37465	-15.0981
0.4104	-4.30942	0.4104	2.35928	0.4104	4.23636
0.4464	-3.5923	0.4464	-0.274573	0.4464	3.30968
0.43375	-4.2825	0.43375	-1.15167	0.43375	4.16797
0.4466	-11.1118	0.4466	-8.95594	0.4466	-17.8725
0.47195	-0.754123	0.47195	-1.10709	0.47195	8.31534
0.43945	3.1898	0.43945	0.155007	0.43945	10.8331
0.47185	-4.61818	0.47185	-2.01653	0.47185	8.65513
0.46175	3.40131	0.46175	2.96787	0.46175	10.1266
0.40895	-6.31373	0.40895	-8.48846	0.40895	-12.0818
0.3958	-1.49941	0.3958	-8.25579	0.3958	-7.21976
0.42305	-4.35475	0.42305	-5.32809	0.42305	-8.80042
0.423	-6.25857	0.423	-9.3045	0.423	-3.21031
0.45	-0.802698	0.45	-1.99742	0.45	11.0955
0.40335	-9.07805	0.40335	-9.26104	0.40335	-5.29323
0.44515	-3.8016	0.44515	-3.21755	0.44515	16.1937
0.42125	-9.71423	0.42125	-13.7544	0.42125	1.53254
0.42895	-8.28867	0.42895	-11.7102	0.42895	8.21218
0.42575	-6.33665	0.42575	-13.5204	0.42575	-8.96009
0.38795	-2.78649	0.38795	-9.44277	0.38795	2.49139
0.4167	-0.982185	0.4167	-5.75441	0.4167	13.6069
0.40755	0.978742	0.40755	-2.17228	0.40755	22.9465
0.41215	1.95869	0.41215	-7.98386	0.41215	8.33098
0.42875	0.877034	0.42875	-1.86798	0.42875	7.3726
0.4113	-3.39047	0.4113	-2.70397	0.4113	-1.24562
0.41135	6.77112	0.41135	4.48958	0.41135	23.1983
0.4134	2.69463	0.4134	-2.06588	0.4134	18.9164
0.40655	4.31208	0.40655	1.56206	0.40655	24.6223
0.4179	0.0169795	0.4179	-7.97534	0.4179	8.33184
0.4239	4.4338	0.4239	1.09044	0.4239	21.5027
0.45615	-1.68602	0.45615	-9.76784	0.45615	1.93937
0.4219	-4.37262	0.4219	-5.41389	0.4219	2.56005
0.40265	-4.58824	0.40265	-9.45892	0.40265	-0.3244
0.37715	-9.38815	0.37715	-17.3656	0.37715	-1.71657
0.39995	-13.7	0.39995	-18.4435	0.39995	-11.608
0.3833	-13.4116	0.3833	-16.1647	0.3833	-10.2503
0.37365	-10.9713	0.37365	-16.2788	0.37365	-6.16925
0.3951	-14.1266	0.3951	-15.0845	0.3951	-6.81889
0.4171	-18.0943	0.4171	-20.1866	0.4171	-20.4712
0.4511	-20.2604	0.4511	-26.5286	0.4511	-29.3451
0.40575	-18.4514	0.40575	-19.2574	0.40575	-21.9888
0.3893	-22.6073	0.3893	-22.5575	0.3893	-28.5478
0.38865	-17.6869	0.38865	-19.0944	0.38865	-13.7077
0.36535	-15.9396	0.36535	-10.688	0.36535	-13.2893
0.3841	-23.0413	0.3841	-17.8061	0.3841	-10.9584
0.3717	-16.5737	0.3717	-15.8807	0.3717	-13.0698
0.37285	-22.6097	0.37285	-21.0463	0.37285	-30.5031
0.37245	-20.8881	0.37245	-23.3254	0.37245	-28.7259
0.3735	-17.8746	0.3735	-18.5512	0.3735	-9.91239
0.37245	-20.2913	0.37245	-20.863	0.37245	-28.6809
0.3547	-19.5595	0.3547	-21.9195	0.3547	-15.2352
0.37975	-19.3989	0.37975	-18.6814	0.37975	-10.4102
0.3427	-16.3336	0.3427	-15.2314	0.3427	-10.0664
0.3606	-19.3706	0.3606	-21.1886	0.3606	-17.8162
0.35795	-17.7821	0.35795	-24.5403	0.35795	-19.8809
0.36065	-20.2922	0.36065	-12.5633	0.36065	-9.16616
0.35225	-19.7765	0.35225	-24.3423	0.35225	-26.3154
0.3491	-18.0435	0.3491	-15.2071	0.3491	-4.34866
0.34575	-15.7679	0.34575	-16.159	0.34575	-3.29147
0.3409	-17.8703	0.3409	-21.2053	0.3409	-12.1434
0.359	-17.3977	0.359	-20.1177	0.359	-9.90888
0.35775	-18.0939	0.35775	-19.2028	0.35775	-17.2142
0.35525	-17.7702	0.35525	-14.0859	0.35525	-5.75945
0.3384	-15.9732	0.3384	-18.1229	0.3384	-4.72109
0.3733	-16.9461	0.3733	-14.4733	0.3733	-7.60273
0.3633	-19.6889	0.3633	-16.1152	0.3633	-11.4469
0.36835	-22.2366	0.36835	-24.2594	0.36835	-26.0592
0.34645	-18.7948	0.34645	-21.9814	0.34645	-24.5248
0.39285	-26.9036	0.39285	-24.1267	0.39285	-14.4643
0.3425	-51.2105	0.3425	-57.2102	0.3425	-40.634
0.3443	-18.5247	0.3443	-20.5628	0.3443	-10.8401
0.35405	-19.445	0.35405	-20.5337	0.35405	-19.853
0.3565	-17.4312	0.3565	-19.4759	0.3565	-12.1874
0.36005	-17.9537	0.36005	-16.686	0.36005	-12.8112
0.38005	-17.3373	0.38005	-12.0686	0.38005	-5.81404
0.36305	-21.3083	0.36305	-25.0548	0.36305	-27.5475
0.35085	-17.1457	0.35085	-20.7127	0.35085	-16.3499
0.3784	-20.6158	0.3784	-23.223	0.3784	-24.1596
0.3736	-17.9072	0.3736	-23.09	0.3736	-23.6645
0.3702	-14.8178	0.3702	-17.8251	0.3702	-9.64806
0.38555	-11.1967	0.38555	-16.2706	0.38555	-3.72491
0.3435	-13.545	0.3435	-16.5761	0.3435	-4.01785
0.3681	-13.5759	0.3681	-17.7684	0.3681	-2.29715
0.37625	-14.0709	0.37625	-11.9389	0.37625	-3.73505
0.39785	-16.2994	0.39785	-18.1935	0.39785	-11.8967
0.42675	-15.2836	0.42675	-20.9546	0.42675	-16.8255
0.38125	-14.5053	0.38125	-13.3284	0.38125	-6.61264
0.3591	-8.61336	0.3591	-7.04622	0.3591	1.97281
0.37315	-12.7288	0.37315	-9.30535	0.37315	-8.9518
0.35855	-11.82	0.35855	-8.61657	0.35855	-2.18416
0.37765	-14.3715	0.37765	-12.4119	0.37765	-9.59741
0.36365	-12.6105	0.36365	-8.42345	0.36365	-2.47952
0.40235	-17.3501	0.40235	-18.0701	0.40235	-24.5013
0.37975	-15.1407	0.37975	-14.4605	0.37975	-7.3991
0.3718	-18.696	0.3718	-20.9741	0.3718	-24.5795
0.3946	-16.5137	0.3946	-21.6055	0.3946	-26.2211
0.39135	-17.6873	0.39135	-20.3263	0.39135	-21.8372
0.4088	-12.4067	0.4088	-19.2318	0.4088	-7.27384
0.398	-9.10929	0.398	-9.40322	0.398	1.15988
0.4075	-14.7891	0.4075	-15.162	0.4075	-26.0453
0.41915	-14.3014	0.41915	-16.4331	0.41915	-16.9902
0.41915	-8.05686	0.41915	-9.39809	0.41915	-0.65091
0.3882	-6.62221	0.3882	-7.78189	0.3882	1.50954
0.4247	-5.98175	0.4247	-10.8543	0.4247	-1.84875
0.41235	-6.90899	0.41235	-14.4492	0.41235	-7.95594
0.38585	-6.52561	0.38585	-12.6665	0.38585	-2.24727
0.43275	-10.9204	0.43275	-14.6244	0.43275	-14.0965
0.41265	-8.20193	0.41265	-13.9666	0.41265	-11.3805
0.4194	-7.81027	0.4194	-8.27162	0.4194	1.11648
0.3595	-7.70331	0.3595	-8.9439	0.3595	1.59218
0.4181	-12.1073	0.4181	-12.3922	0.4181	-13.2258
0.3863	-6.12597	0.3863	-7.31079	0.3863	2.14402
0.3846	-12.1052	0.3846	-10.3134	0.3846	-14.9428
0.41035	-7.5687	0.41035	-6.21953	0.41035	-0.0509808
0.3788	-9.21285	0.3788	-6.35889	0.3788	-12.2978
0.3821	-11.4159	0.3821	-7.44344	0.3821	-12.5748
0.3792	-8.13721	0.3792	-5.37076	0.3792	-1.75725
0.39765	-12.9876	0.39765	-11.2764	0.39765	-14.9212
0.38975	-7.4422	0.38975	-6.25877	0.38975	-0.486153
0.42905	-10.0584	0.42905	-10.0913	0.42905	-6.39362
0.4095	-5.09432	0.4095	-4.54646	0.4095	0.486064
0.38725	-10.6386	0.38725	-7.54526	0.38725	-10.5891
0.39125	-11.0493	0.39125	-11.8413	0.39125	-11.7153
0.4061	-12.0741	0.4061	-9.82411	0.4061	-15.083
0.3834	-11.2543	0.3834	-6.18216	0.3834	-6.65931
0.38015	-14.0283	0.38015	-14.0496	0.38015	-30.0438
0.3976	-13.0993	0.3976	-11.6575	0.3976	-14.6895
0.39095	-13.0785	0.39095	-10.6805	0.39095	-14.1631
0.37215	-13.706	0.37215	-10.5628	0.37215	-10.0112
0.36845	-16.3297	0.36845	-12.045	0.36845	-26.0354
0.3721	-7.43014	0.3721	-4.68082	0.3721	1.28813
0.3533	-12.5381	0.3533	-9.15948	0.3533	-21.4736
0.3705	-15.5939	0.3705	-9.55923	0.3705	-16.4397
0.38015	-12.9342	0.38015	-6.85949	0.38015	-21.0762
0.4637	-10.0215	0.4637	-10.2572	0.4637	-16.665
0.43275	-11.9724	0.43275	-10.0901	0.43275	-14.4171
0.41905	-16.7722	0.41905	-13.8812	0.41905	-26.5147
0.3923	-10.6815	0.3923	-5.31214	0.3923	-3.7265
0.39515	-13.2563	0.39515	-9.28132	0.39515	-16.067
0.378	-13.8318	0.378	-11.9815	0.378	-7.42735
0.36935	-15.4541	0.36935	-11.6174	0.36935	-10.3841
0.38625	-17.3007	0.38625	-12.655	0.38625	-23.9739
0.3805	-11.3583	0.3805	-5.29622	0.3805	-3.12166
0.38915	-6.30091	0.38915	2.00647	0.38915	-0.735082
0.43985	-11.7334	0.43985	-1.73954	0.43985	-1.2583
0.39825	-14.2394	0.39825	-7.72112	0.39825	-20.9838
0.39075	-10.3897	0.39075	-4.12634	0.39075	-5.48616
0.39265	-13.2658	0.39265	-7.33426	0.39265	-13.0146
0.3742	-12.3362	0.3742	-9.29231	0.3742	-22.3425
0.4072	-11.9957	0.4072	-9.40127	0.4072	-15.7446
0.3944	-13.7475	0.3944	-14.9213	0.3944	-20.5382
0.4095	-11.6725	0.4095	-5.57743	0.4095	-17.1209
0.4144	-8.40309	0.4144	-9.00173	0.4144	-9.82816
0.42875	-5.00621	0.42875	-8.95971	0.42875	4.42083
0.3649	-3.45512	0.3649	-4.97817	0.3649	-0.184534
0.4496	-2.68916	0.4496	-7.7969	0.4496	-10.4773
0.40225	-5.28234	0.40225	-6.08639	0.40225	-7.39023
0.37915	-2.82611	0.37915	-3.47894	0.37915	2.37242
0.3716	-5.18158	0.3716	-6.53454	0.3716	-10.8453
0.38585	-5.9777	0.38585	-11.7571	0.38585	-16.2365
0.38335	-7.27559	0.38335	-7.1738	0.38335	-4.33313
0.38995	-11.2028	0.38995	-10.8892	0.38995	-13.0575
0.4004	-3.40782	0.4004	-4.30653	0.4004	-0.202584
0.41675	-2.81019	0.41675	-2.8321	0.41675	2.69078
0.3782	-0.547712	0.3782	1.41412	0.3782	11.2313
0.4082	-5.2994	0.4082	-4.03637	0.4082	1.46818
0.41265	-7.07234	0.41265	-7.46936	0.41265	-9.21321
0.3919	-8.43589	0.3919	-8.23927	0.3919	-8.94437
0.3821	-8.59442	0.3821	-2.04606	0.3821	-0.353612
0.38305	-12.1542	0.38305	-9.89261	0.38305	-8.89937
0.38955	-15.5534	0.38955	-14.8019	0.38955	-18.6088
0.37405	-13.7832	0.37405	-6.00421	0.37405	-14.2872
0.36285	-12.7665	0.36285	-4.35485	0.36285	-11.0992
0.3676	-9.65371	0.3676	-2.29621	0.3676	-1.4471
0.34615	-11.6254	0.34615	-5.45457	0.34615	-6.84937
0.3541	-13.5602	0.3541	-5.26842	0.3541	-3.03226
0.3598	-12.0347	0.3598	1.21725	0.3598	-5.70493
0.36725	-14.3824	0.36725	-2.35954	0.36725	0.940061
0.36305	-18.0258	0.36305	-6.95334	0.36305	-15.934
0.37745	-11.3882	0.37745	-5.5701	0.37745	-6.89618
0.36495	-17.6023	0.36495	-11.8768	0.36495	-19.556
0.34805	-17.7139	0.34805	-14.5409	0.34805	-12.6406
0.40365	-17.2907	0.40365	-12.2115	0.40365	-12.8017
0.35405	-18.7985	0.35405	-10.4382	0.35405	-9.76822
0.35805	-13.5181	0.35805	-4.29297	0.35805	-3.72926
0.34655	-18.2277	0.34655	-13.7197	0.34655	-22.1343
0.35125	-19.2692	0.35125	-11.1447	0.35125	-18.5604
0.36665	-13.5755	0.36665	-6.5885	0.36665	-4.65531
0.33845	-13.7765	0.33845	-7.05049	0.33845	-3.0036
0.35755	-12.8275	0.35755	-5.30175	0.35755	-1.57002
0.36335	-15.4826	0.36335	-10.2518	0.36335	-20.2969
0.349	-15.2786	0.349	-5.85585	0.349	-7.25646
0.34605	-14.4369	0.34605	-8.55266	0.34605	-13.4917
0.34105	-12.2338	0.34105	-5.76037	0.34105	-2.28482
0.3568	-9.74616	0.3568	-2.56668	0.3568	-1.44385
0.36395	-16.319	0.36395	-11.3322	0.36395	-20.0482
0.3449	-12.1616	0.3449	-3.80914	0.3449	-3.09818
0.3626	-13.5244	0.3626	-6.2384	0.3626	-1.64603
0.3543	-17.515	0.3543	-13.2353	0.3543	-23.3329
0.37065	-20.6089	0.37065	-13.6284	0.37065	-22.8903
0.35045	-12.3315	0.35045	-6.84412	0.35045	1.96671
0.3592	-16.4664	0.3592	-3.52543	0.3592	-9.43589
0.3687	-14.9688	0.3687	-5.10543	0.3687	-1.16005
0.37065	-14.3948	0.37065	-9.73557	0.37065	-10.1123
0.37925	-16.9322	0.37925	-10.4698	0.37925	-17.3291
0.39535	-15.2236	0.39535	-11.2767	0.39535	-11.7603
0.3783	-14.8577	0.3783	-6.00362	0.3783	-10.033
0.42565	-15.7947	0.42565	-5.92052	0.42565	-11.0839
0.3774	-11.4419	0.3774	-3.56879	0.3774	-2.926
0.38215	-9.69904	0.38215	-0.728849	0.38215	6.2342
0.426	-12.3085	0.426	-6.52196	0.426	-12.6225
0.38705	-10.4977	0.38705	-2.14563	0.38705	4.46812
0.39765	-11.1929	0.39765	-1.01031	0.39765	-13.2572
0.4154	-11.6539	0.4154	-1.7036	0.4154	-13.681
0.39065	-11.4776	0.39065	0.874328	0.39065	-7.16815
0.4065	-7.16083	0.4065	5.06086	0.4065	2.54096
0.4079	-12.5939	0.4079	-4.02765	0.4079	-13.4333
0.37425	-11.7535	0.37425	0.553674	0.37425	-8.96279
0.3616	-6.3747	0.3616	5.52582	0.3616	14.7713
0.3509	-6.0253	0.3509	-1.00224	0.3509	4.62649
0.426	-10.3107	0.426	-7.05839	0.426	2.43767
0.41235	-12.2531	0.41235	-5.91665	0.41235	-13.9488
0.38645	-14.8047	0.38645	-6.60509	0.38645	-17.72
0.388	-8.02375	0.388	4.11358	0.388	1.78192
0.39805	-7.58479	0.39805	-2.3024	0.39805	0.217772
0.40945	-7.88644	0.40945	1.45474	0.40945	-3.1568
0.39005	-11.2257	0.39005	-0.117283	0.39005	-1.1222
0.3954	-7.71338	0.3954	2.40028	0.3954	7.05577
0.5014	-4.26394	0.5014	-5.90762	0.5014	10.2609
0.4051	-4.15999	0.4051	-1.76372	0.4051	9.38258
0.38095	-0.403859	0.38095	-0.544967	0.38095	8.76792
0.4189	2.23486	0.4189	3.15608	0.4189	18.4709
0.43875	-2.99799	0.43875	-1.83738	0.43875	-3.32411
0.4777	2.0216	0.4777	4.38138	0.4777	19.9513
0.44585	-1.23432	0.44585	3.5354	0.44585	13.7029
0.48165	-4.03767	0.48165	1.62015	0.48165	5.41278
0.3958	-2.85498	0.3958	2.18188	0.3958	4.55957
0.4204	1.94859	0.4204	0.984137	0.4204	19.9305
0.41635	-5.36765	0.41635	-5.16769	0.41635	-3.1085
0.3917	-4.17464	0.3917	-5.22761	0.3917	-4.2206
0.3943	1.19415	0.3943	5.12511	0.3943	3.32172
0.3885	-4.32601	0.3885	1.58468	0.3885	-6.24178
0.40255	-4.03267	0.40255	-6.85705	0.40255	-12.432
0.45125	-0.0926602	0.45125	-2.04424	0.45125	10.3193
0.42485	-5.47989	0.42485	-1.43162	0.42485	7.97565
0.4521	-5.01462	0.4521	-1.11021	0.4521	13.7629
0.43905	-8.49838	0.43905	-4.50772	0.43905	-3.01615
0.41885	-7.42537	0.41885	-0.0966013	0.41885	4.66816
0.39925	-9.80792	0.39925	-0.00401303	0.39925	-1.66542
0.4117	-7.34259	0.4117	-0.995313	0.4117	2.86459
0.3992	-9.29317	0.3992	-4.2426	0.3992	-4.60862
0.4149	-8.31683	0.4149	-6.77687	0.4149	2.89672
0.38645	-14.3867	0.38645	-10.1705	0.38645	-4.53511
0.39995	-10.6049	0.39995	-8.73408	0.39995	-10.8588
0.3842	-13.8999	0.3842	-10.5262	0.3842	-4.13026
0.36595	-13.9654	0.36595	-10.245	0.36595	-7.53085
0.36145	-17.4023	0.36145	-11.9684	0.36145	-21.9232
0.36655	-18.0231	0.36655	-13.0433	0.36655	-26.3632
0.34865	-16.9777	0.34865	-10.1697	0.34865	-14.4309
0.35005	-16.7297	0.35005	-12.6048	0.35005	-15.633
0.35535	-16.6856	0.35535	-5.37991	0.35535	-2.96149
0.3942	-14.4401	0.3942	-8.85878	0.3942	-11.3932
0.3623	-19.6097	0.3623	-13.246	0.3623	-25.5201
0.36585	-17.2388	0.36585	-11.3721	0.36585	-23.0756
0.37935	-17.1412	0.37935	-8.95013	0.37935	-17.1493
0.36365	-11.2135	0.36365	-2.72343	0.36365	-2.15424
0.36955	-16.1541	0.36955	-5.69214	0.36955	-8.15033
0.3737	-15.3762	0.3737	-7.55302	0.3737	-10.7897
0.35625	-11.4073	0.35625	-3.96912	0.35625	-8.62317
0.3831	-14.0549	0.3831	-6.06395	0.3831	-15.1404
0.35775	-16.0961	0.35775	-13.3005	0.35775	-18.9754
0.41185	-11.6648	0.41185	-2.59836	0.41185	-0.876236
0.37195	-17.8289	0.37195	-7.71472	0.37195	-17.9566
0.35705	-9.66295	0.35705	-4.23695	0.35705	-1.03381
0.3495	-16.3259	0.3495	-6.48884	0.3495	-15.2597
0.386	-15.0551	0.386	-6.71585	0.386	-10.0327
0.358	-16.0811	0.358	-10.6127	0.358	-19.2195
0.3731	-15.589	0.3731	-6.9671	0.3731	-14.4623
0.3543	-12.1575	0.3543	-0.0736476	0.3543	1.55404
0.3545	-8.85766	0.3545	-10.4062	0.3545	-4.12025
0.3747	-10.6767	0.3747	-2.51501	0.3747	-3.71875
0.36665	-9.85001	0.36665	-5.28499	0.36665	9.67909
0.3725	-10.0811	0.3725	0.422283	0.3725	12.4191
0.39515	-8.00241	0.39515	-2.20204	0.39515	11.3765
0.3622	-13.9577	0.3622	-7.06004	0.3622	-3.71938
0.37155	-10.1057	0.37155	-8.91774	0.37155	1.27898
0.3714	-11.0888	0.3714	-3.12145	0.3714	-3.61062
0.3752	-14.0445	0.3752	-9.82627	0.3752	-15.3446
0.36605	-10.6292	0.36605	-3.3135	0.36605	-0.187112
0.35815	-12.7679	0.35815	-12.225	0.35815	-6.18557
0.37745	-8.0211	0.37745	-8.04137	0.37745	3.17106
0.37185	-9.64472	0.37185	-8.93844	0.37185	-9.47369
0.36585	-12.44	0.36585	-11.1326	0.36585	-15.9407
0.3663	-9.50689	0.3663	-4.65025	0.3663	0.704044
0.36795	-10.4712	0.36795	-1.4484	0.36795	2.60255
0.38405	-13.601	0.38405	-8.14792	0.38405	-19.7383
0.36175	-5.50733	0.36175	-9.49897	0.36175	8.09302
0.393	-10.435	0.393	-4.86054	0.393	-0.700319
0.4249	-9.62698	0.4249	-8.64794	0.4249	4.07807
0.36655	-11.9095	0.36655	-8.54305	0.36655	-13.0283
0.3466	-12.532	0.3466	-8.3027	0.3466	-6.26739
0.35895	-9.0927	0.35895	-11.5531	0.35895	-1.91601
0.3677	-10.6368	0.3677	-10.5918	0.3677	-11.771
0.38315	-8.84434	0.38315	-5.829	0.38315	-6.77535
0.3698	-5.63071	0.3698	-1.16104	0.3698	1.57365
0.3717	-6.92522	0.3717	-1.54299	0.3717	1.49222
0.3941	-9.2681	0.3941	-4.71372	0.3941	-4.48667
0.38955	-11.1911	0.38955	-7.96787	0.38955	-10.814
0.44005	-12.0909	0.44005	-14.9572	0.44005	-19.4573
0.43665	-15.8318	0.43665	-13.2364	0.43665	-15.8286
0.38845	-14.007	0.38845	-14.116	0.38845	-12.6899
0.38185	-17.6282	0.38185	-15.6378	0.38185	-28.1898
0.38685	-13.6611	0.38685	-10.6916	0.38685	-20.8774
0.3978	-10.5744	0.3978	-9.66013	0.3978	-2.82798
0.37145	-14.6339	0.37145	-11.5516	0.37145	-16.2147
0.38415	-16.3742	0.38415	-13.668	0.38415	-21.8661
0.3962	-15.6719	0.3962	-15.4378	0.3962	-17.7385
0.37765	-11.8005	0.37765	-10.3913	0.37765	-8.70923
0.36135	-6.86542	0.36135	-6.04471	0.36135	-9.22603
0.35985	-12.4007	0.35985	-6.93274	0.35985	-20.1782
0.3926	-7.19627	0.3926	-3.16962	0.3926	-7.45425
0.3799	-13.4322	0.3799	-6.7054	0.3799	-10.1233
0.38025	-9.76825	0.38025	-2.51508	0.38025	-5.195
0.4008	-6.72403	0.4008	0.191144	0.4008	1.77788
0.3795	-11.7635	0.3795	-8.75682	0.3795	-20.9906
0.41835	-13.0266	0.41835	-10.4424	0.41835	-14.971
0.42165	-10.307	0.42165	-11.2098	0.42165	-13.6139
0.38965	-7.31747	0.38965	-9.03744	0.38965	-2.23144
0.38655	-10.0299	0.38655	-9.09298	0.38655	-16.6516
0.41	-13.1157	0.41	-14.1695	0.41	-21.1997
0.4112	-3.95302	0.4112	-1.63351	0.4112	1.37397
0.4166	-8.6853	0.4166	-10.3411	0.4166	-16.945
0.3666	-5.83057	0.3666	-1.59157	0.3666	-5.35668
0.42115	-4.44391	0.42115	-4.59109	0.42115	-4.09799
0.42695	-9.07614	0.42695	-7.71419	0.42695	-14.8057
0.40035	-9.66508	0.40035	-5.57943	0.40035	-6.96603
0.3826	-7.39037	0.3826	-8.4574	0.3826	-11.3058
0.3925	-10.5913	0.3925	-11.732	0.3925	-19.7802
0.39705	-2.85608	0.39705	-9.30215	0.39705	-4.44647
0.43785	-0.373772	0.43785	2.25191	0.43785	5.49714
0.4729	-1.70486	0.4729	-7.49772	0.4729	-1.21526
0.39335	-1.4757	0.39335	-2.37729	0.39335	0.0338738
0.39275	-5.12702	0.39275	-1.35204	0.39275	-7.53536
0.41245	6.05887	0.41245	3.3757	0.41245	12.0662
0.44145	2.9538	0.44145	-5.10506	0.44145	-7.40925
0.39745	7.68127	0.39745	6.07623	0.39745	12.9146
0.39595	7.84218	0.39595	4.73657	0.39595	9.07065
0.39485	7.84689	0.39485	0.820981	0.39485	6.78042
0.36	-0.371593	0.36	-6.31722	0.36	-13.0645
0.36465	3.38794	0.36465	-0.317902	0.36465	0.840617
0.3685	-0.888286	0.3685	-3.64153	0.3685	-14.765
0.3604	2.10825	0.3604	-1.62127	0.3604	-1.89218
0.3694	0.250417	0.3694	-3.08402	0.3694	-5.20644
0.3672	3.68822	0.3672	-1.45271	0.3672	-2.08332
0.36215	3.80498	0.36215	-2.73683	0.36215	0.67657
0.3634	-5.52262	0.3634	-10.5209	0.3634	-20.1969
0.42585	-8.03175	0.42585	-8.38198	0.42585	-2.61273
0.41725	-12.4066	0.41725	-15.0835	0.41725	-12.5585
0.3557	-15.5375	0.3557	-19.6374	0.3557	-14.039
0.371	-13.4742	0.371	-14.4237	0.371	-9.94263
0.3467	-18.7744	0.3467	-11.7044	0.3467	-22.2587
0.35165	-15.1414	0.35165	-9.98789	0.35165	-11.7223
0.35195	-14.0561	0.35195	-6.57181	0.35195	-11.5698
0.3519	-12.5269	0.3519	-6.46452	0.3519	-5.33501
0.34625	-9.53095	0.34625	-7.34168	0.34625	-2.52552
0.3507	-13.3725	0.3507	-5.53681	0.3507	-0.889623
0.3603	-11.5394	0.3603	-6.83816	0.3603	-1.61736
0.3502	-12.1132	0.3502	-4.35619	0.3502	0.566623
0.36395	-10.926	0.36395	-14.6553	0.36395	-9.5966
0.35235	-10.7451	0.35235	-9.85247	0.35235	-0.914564
0.3581	-9.5792	0.3581	-7.58551	0.3581	-3.89054
0.346	-11.868	0.346	-11.3166	0.346	2.0675
0.35045	-13.6337	0.35045	-15.6859	0.35045	-21.8401
0.34695	-13.6983	0.34695	-7.23363	0.34695	-9.66049
0.3591	-15.0997	0.3591	-11.8907	0.3591	-10.9059
0.3574	-15.0116	0.3574	-12.7833	0.3574	-11.8113
0.3631	-13.4227	0.3631	-11.0423	0.3631	-3.25224
0.36585	-13.9302	0.36585	-15.5146	0.36585	-7.34017
0.35005	-18.0399	0.35005	-14.8176	0.35005	-10.2288
0.3503	-15.0969	0.3503	-13.1582	0.3503	-6.86349
0.3589	-15.6543	0.3589	-7.2542	0.3589	-7.20906
0.35675	-11.3437	0.35675	-10.3536	0.35675	-0.726829
0.3546	-14.1362	0.3546	-8.23742	0.3546	-4.71781
0.36545	-18.5045	0.36545	-10.6119	0.36545	-20.1459
0.37945	-20.0933	0.37945	-14.1094	0.37945	-20.7299
0.35605	-16.9597	0.35605	-10.6951	0.35605	-10.505
0.3566	-16.4125	0.3566	-16.1681	0.3566	-23.6388
0.3584	-18.2735	0.3584	-14.0044	0.3584	-18.4364
0.34975	-17.433	0.34975	-13.5624	0.34975	-15.3805
0.35585	-18.0261	0.35585	-12.7616	0.35585	-14.8866
0.3676	-16.2083	0.3676	-10.9253	0.3676	-15.6575
0.36065	-19.2527	0.36065	-18.9417	0.36065	-27.1872
0.36385	-14.6913	0.36385	-10.9033	0.36385	-6.1769
0.3524	-18.6479	0.3524	-17.3836	0.3524	-19.7526
0.33485	-13.7812	0.33485	-12.3062	0.33485	-7.78098
0.36345	-18.105	0.36345	-17.8725	0.36345	-24.1431
0.37315	-20.7479	0.37315	-17.6368	0.37315	-19.8785
0.3572	-19.2966	0.3572	-21.3201	0.3572	-26.433
0.3511	-15.6763	0.3511	-13.167	0.3511	-18.5346
0.378	-14.1622	0.378	-14.4997	0.378	-17.7316
0.44945	-15.9559	0.44945	-11.6298	0.44945	-6.85864
0.5124	-61.4902	0.5124	-78.3904	0.5124	-62.9161
0.4333	-14.4623	0.4333	-12.0178	0.4333	-2.1372
0.3619	-17.2161	0.3619	-12.0189	0.3619	-18.5955
0.38185	-15.1293	0.38185	-11.9076	0.38185	-5.83329
0.36395	-12.5278	0.36395	-9.15251	0.36395	-4.20699
0.38705	-12.8183	0.38705	-9.86694	0.38705	-9.10991
0.36875	-11.6032	0.36875	-11.01	0.36875	-5.6902
0.3645	-14.5983	0.3645	-8.75737	0.3645	-4.8243
0.3672	-18.9808	0.3672	-17.8519	0.3672	-26.6934
0.37425	-16.2862	0.37425	-12.7284	0.37425	-10.128
0.3521	-13.3109	0.3521	-13.3919	0.3521	-8.89932
0.3594	-15.5281	0.3594	-16.3668	0.3594	-16.3712
0.39775	-14.5856	0.39775	-14.4705	0.39775	-6.78331
0.40395	-17.0813	0.40395	-12.1464	0.40395	-10.1186
0.40155	-15.5874	0.40155	-13.7431	0.40155	-18.1305
0.37995	-17.4804	0.37995	-14.543	0.37995	-18.4693
0.37035	-16.3898	0.37035	-12.9512	0.37035	-19.0182
0.40125	-14.6963	0.40125	-13.3581	0.40125	-9.02153
0.37395	-14.2591	0.37395	-7.78412	0.37395	-4.98934
0.39535	-15.0531	0.39535	-8.98101	0.39535	-20.9425
0.4129	-10.7171	0.4129	-5.47392	0.4129	-1.37632
0.3805	-12.4738	0.3805	-3.49728	0.3805	-2.72266
0.3818	-12.8146	0.3818	-7.20591	0.3818	-10.5907
0.37395	-18.2895	0.37395	-12.642	0.37395	-11.0246
0.35415	-16.5526	0.35415	-12.7389	0.35415	-6.9628
0.347	-20.9579	0.347	-15.7719	0.347	-29.1793
0.3582	-18.2042	0.3582	-12.5724	0.3582	-17.536
0.39035	-19.5097	0.39035	-17.3901	0.39035	-26.4241
0.4058	-14.3117	0.4058	-5.55634	0.4058	-5.69475
0.41055	-18.2587	0.41055	-9.35789	0.41055	-14.5316
0.382	-10.9174	0.382	-4.66434	0.382	-4.52806
0.37885	-14.1427	0.37885	-5.8983	0.37885	-13.9685
0.384	-10.2179	0.384	-3.64692	0.384	-4.63534
0.39455	-15.042	0.39455	-6.14176	0.39455	-5.40952
0.38835	-12.8462	0.38835	-1.50959	0.38835	-3.0333
0.3764	-12.4092	0.3764	-6.01589	0.3764	-1.22691
0.3755	-18.6376	0.3755	-12.2971	0.3755	-18.9191
0.3621	-19.144	0.3621	-16.892	0.3621	-25.8477
0.36195	-18.0433	0.36195	-10.7097	0.36195	-16.6833
0.36285	-12.8614	0.36285	-7.90417	0.36285	-9.90822
0.3708	-13.4537	0.3708	-4.08777	0.3708	-5.45332
0.39255	-18.7299	0.39255	-15.7113	0.39255	-23.2427
0.3909	-13.5499	0.3909	-8.82788	0.3909	-4.39322
0.44355	-13.8218	0.44355	-9.40963	0.44355	-10.2762
0.37245	-14.0745	0.37245	-7.45351	0.37245	-3.88125
0.38065	-16.9379	0.38065	-16.4475	0.38065	-22.5321
0.40975	-14.0707	0.40975	-9.9973	0.40975	-6.37494
0.3702	-13.8293	0.3702	-9.2898	0.3702	-17.2905
0.38485	-13.0378	0.38485	-7.03519	0.38485	-9.8071
0.40175	-14.87	0.40175	-4.33368	0.40175	-9.35268
0.39795	-11.3721	0.39795	-6.16817	0.39795	-19.9691
0.4084	-15.6521	0.4084	-8.62896	0.4084	-16.8671
0.3989	-15.6061	0.3989	-16.0491	0.3989	-21.3944
0.38795	-9.91562	0.38795	-5.9088	0.38795	-2.47264
0.3956	-11.1007	0.3956	-3.25323	0.3956	-7.68261
0.40575	-14.3479	0.40575	-3.73925	0.40575	-20.0229
0.4184	-10.6877	0.4184	-2.29664	0.4184	-3.76286
0.4085	-12.25	0.4085	-2.61742	0.4085	-7.99194
0.3843	-9.76081	0.3843	-2.36244	0.3843	-5.46689
0.4019	-12.4731	0.4019	-7.14995	0.4019	-13.6999
0.38955	-15.5887	0.38955	-11.3276	0.38955	-25.1385
0.4012	-14.5204	0.4012	-8.27182	0.4012	-19.6167
0.40255	-15.1458	0.40255	-13.2125	0.40255	-14.6945
0.4035	-11.5914	0.4035	-12.3865	0.4035	-0.902993
0.37705	-13.5399	0.37705	-16.8744	0.37705	-14.9492
0.40615	-10.2084	0.40615	-13.932	0.40615	-11.5498
0.38865	-5.45246	0.38865	-7.28513	0.38865	10.6885
0.40385	-2.74347	0.40385	-5.05362	0.40385	-3.54629
0.445	-9.08017	0.445	-8.96306	0.445	-11.6015
0.39775	-5.37026	0.39775	-10.8304	0.39775	-6.44332
0.3968	-4.95566	0.3968	-7.47244	0.3968	1.61911
0.3642	-3.52047	0.3642	-9.15822	0.3642	5.41351
0.3767	-6.16226	0.3767	-11.5321	0.3767	-1.77624
0.41105	-1.19369	0.41105	-4.15848	0.41105	8.59277
0.46805	1.23656	0.46805	-7.9098	0.46805	11.579
0.4311	-4.73378	0.4311	-16.0336	0.4311	-4.18354
0.4508	-0.426928	0.4508	-7.49693	0.4508	9.58401
0.4167	-0.427006	0.4167	-10.8491	0.4167	-4.9512
0.4181	-0.0505839	0.4181	-3.60776	0.4181	-4.69943
0.42265	4.41901	0.42265	-0.82422	0.42265	2.67918
0.40865	2.2458	0.40865	-2.13785	0.40865	0.708312
0.41135	1.25491	0.41135	-5.91045	0.41135	-12.1897
0.38915	-2.38478	0.38915	-5.73671	0.38915	-12.0574
0.40495	-0.334016	0.40495	-7.82094	0.40495	-8.21649
0.3974	-3.16191	0.3974	-10.9323	0.3974	-18.0186
0.4212	-3.63825	0.4212	-12.2232	0.4212	-4.87435
0.42285	-3.91174	0.42285	-9.05892	0.42285	2.75274
0.39935	-4.01974	0.39935	-6.16548	0.39935	-1.5297
0.3703	-7.63776	0.3703	-7.94878	0.3703	-10.1937
0.3581	-9.18709	0.3581	-11.6648	0.3581	-23.4968
0.3713	-0.357022	0.3713	-2.04477	0.3713	-1.54961
0.42045	-2.29793	0.42045	-2.77738	0.42045	-5.96738
0.40275	-5.68776	0.40275	-8.05229	0.40275	-16.3694
0.4021	-6.65216	0.4021	-11.5913	0.4021	-22.9467
0.3995	-0.703184	0.3995	-5.26343	0.3995	-4.57506
0.3799	-2.2389	0.3799	-5.27063	0.3799	-7.70936
0.4623	-1.60438	0.4623	0.0598228	0.4623	2.20194
0.38835	-2.29661	0.38835	-2.11772	0.38835	-5.7623
0.3924	-3.41007	0.3924	-8.91907	0.3924	-12.9255
0.375	0.620702	0.375	-4.89288	0.375	-2.79468
0.37215	3.53092	0.37215	-1.23601	0.37215	1.76426
0.3857	3.02577	0.3857	-1.68163	0.3857	-12.0156
0.37595	1.28341	0.37595	3.12165	0.37595	-6.41347
0.37325	5.09442	0.37325	4.49446	0.37325	-5.70213
0.39915	4.32111	0.39915	7.23068	0.39915	-0.8099
0.4057	0.533589	0.4057	2.32735	0.4057	-14.2044
0.38415	-0.626466	0.38415	-2.2193	0.38415	-15.9776
0.42045	-0.641848	0.42045	-5.956	0.42045	-18.8009
0.38565	1.10143	0.38565	2.01006	0.38565	-5.1566
0.39285	-1.00504	0.39285	-4.15162	0.39285	-17.6527
0.37885	1.3242	0.37885	-0.81184	0.37885	-13.8025
0.37365	8.23045	0.37365	2.17978	0.37365	1.11432
0.3704	5.22411	0.3704	3.25304	0.3704	-0.880815
0.3809	5.90083	0.3809	1.09096	0.3809	0.590563
0.4004	-0.14588	0.4004	-7.64785	0.4004	-17.326
0.4574	-4.779	0.4574	-8.01182	0.4574	-14.5531
0.40355	-5.97818	0.40355	-6.74854	0.40355	-18.8496
0.4232	-0.50648	0.4232	-1.19192	0.4232	-7.25177
0.40095	6.26152	0.40095	-3.31508	0.40095	7.31194
0.42305	3.516	0.42305	-2.73417	0.42305	3.23073
0.4223	-1.6355	0.4223	-5.59585	0.4223	-3.41498
0.4258	-6.27867	0.4258	-10.3661	0.4258	-10.1538
0.4006	3.4211	0.4006	-1.60262	0.4006	10.3279
0.40685	1.66889	0.40685	-3.52909	0.40685	-2.36122
0.4268	0.247674	0.4268	-3.71445	0.4268	-0.602115
0.4181	0.484357	0.4181	-5.26372	0.4181	8.64003
0.41755	2.42501	0.41755	2.02236	0.41755	14.2674
0.4105	-2.12364	0.4105	-5.99055	0.4105	4.76617
0.4358	6.27348	0.4358	-3.97251	0.4358	10.4066
0.37105	1.73085	0.37105	-1.69469	0.37105	17.6545
0.3872	-1.409	0.3872	-4.1956	0.3872	8.79917
0.36875	5.23296	0.36875	1.72553	0.36875	18.1721
0.38195	7.45559	0.38195	2.24196	0.38195	13.7678
0.37445	7.24938	0.37445	0.216242	0.37445	24.1585
0.43035	7.07398	0.43035	2.72443	0.43035	19.6797
0.36745	5.77163	0.36745	0.395523	0.36745	23.4463
0.4294	-1.46737	0.4294	-8.05838	0.4294	8.68297
0.4424	-2.88479	0.4424	-7.5917	0.4424	13.6967
0.42735	-3.82093	0.42735	-0.740908	0.42735	3.58213
0.4657	0.124874	0.4657	5.08146	0.4657	21.968
0.39135	-2.92043	0.39135	0.547003	0.39135	18.018
0.43465	-0.343781	0.43465	-2.92741	0.43465	17.2155
0.3976	-2.98922	0.3976	-0.677111	0.3976	10.9745
0.42145	-1.79093	0.42145	-3.72901	0.42145	-0.554415
0.45825	2.73606	0.45825	-1.03018	0.45825	20.2191
0.40895	0.378004	0.40895	-0.951415	0.40895	17.6594
0.3974	-5.34202	0.3974	0.38988	0.3974	6.921
0.38975	-5.24904	0.38975	-5.20129	0.38975	6.41232
0.3832	-9.54253	0.3832	-9.34341	0.3832	-4.20181
0.3895	-9.06073	0.3895	-11.3569	0.3895	-4.21669
0.38405	-15.2657	0.38405	-15.8919	0.38405	-16.2359
0.39645	-9.07781	0.39645	-9.20606	0.39645	3.00233
0.3811	-16.0294	0.3811	-11.0474	0.3811	-18.6603
0.4242	-13.3598	0.4242	-13.759	0.4242	-10.8579
0.3806	-16.1827	0.3806	-11.3673	0.3806	-20.8419
0.36115	-15.2707	0.36115	-13.3138	0.36115	-16.3717
0.36175	-12.8814	0.36175	-6.57739	0.36175	-16.7691
0.363	-10.6111	0.363	-4.14479	0.363	-1.76032
0.3727	-9.53285	0.3727	-6.9868	0.3727	-3.62926
0.36525	-14.96	0.36525	-7.07089	0.36525	-14.6012
0.3687	-16.1117	0.3687	-11.5302	0.3687	-20.6393
0.3838	-13.863	0.3838	-10.8572	0.3838	-13.8144
0.36585	-13.766	0.36585	-12.8201	0.36585	-11.4013
0.40415	-18.4597	0.40415	-15.9449	0.40415	-17.9247
0.3587	-17.8054	0.3587	-9.30418	0.3587	-7.15779
0.36525	-18.4363	0.36525	-14.0623	0.36525	-15.5324
0.3683	-18.7064	0.3683	-13.489	0.3683	-16.3302
0.3772	-13.4193	0.3772	-11.4452	0.3772	-4.97516
0.3511	-22.3913	0.3511	-21.1844	0.3511	-27.7725
0.3736	-16.4585	0.3736	-16.9546	0.3736	-9.75543
0.3761	-21.0667	0.3761	-23.1165	0.3761	-32.5513
0.3607	-16.1863	0.3607	-14.5083	0.3607	-9.54084
0.35835	-18.5348	0.35835	-15.2008	0.35835	-19.5786
0.3695	-16.5369	0.3695	-15.0582	0.3695	-16.9911
0.37345	-14.8446	0.37345	-15.3555	0.37345	-12.9393
0.39255	-21.8418	0.39255	-20.0543	0.39255	-20.7374
0.37165	-16.0463	0.37165	-12.0375	0.37165	-11.5999
0.36665	-14.6247	0.36665	-14.5931	0.36665	-7.32928
0.35745	-15.3556	0.35745	-20.376	0.35745	-14.3836
0.4049	-13.1487	0.4049	-12.1743	0.4049	2.22516
0.37575	-17.9034	0.37575	-15.6118	0.37575	-17.4267
0.36725	-17.1615	0.36725	-16.86	0.36725	-15.1733
0.3637	-15.211	0.3637	-11.8185	0.3637	-9.80268
0.36945	-17.7647	0.36945	-13.9967	0.36945	-17.3921
0.3772	-18.2051	0.3772	-20.5275	0.3772	-18.5672
0.35635	-16.5297	0.35635	-13.2486	0.35635	-6.29151
0.36925	-19.0898	0.36925	-13.3408	0.36925	-18.5315
0.38045	-17.207	0.38045	-10.4247	0.38045	-3.49492
0.38335	-18.3227	0.38335	-14.5004	0.38335	-10.0775
0.3674	-18.9778	0.3674	-17.4205	0.3674	-27.4445
0.358	-22.1031	0.358	-22.0073	0.358	-26.231
0.35805	-21.2319	0.35805	-22.0168	0.35805	-26.6677
0.34985	-16.5589	0.34985	-16.9627	0.34985	-9.41622
0.3992	-13.5089	0.3992	-15.0915	0.3992	-5.16954
0.35	-16.2082	0.35	-12.0963	0.35	-8.38454
0.3612	-16.8379	0.3612	-15.7094	0.3612	-9.00337
0.3567	-14.2594	0.3567	-13.143	0.3567	-2.59662
0.3664	-16.6036	0.3664	-14.4438	0.3664	-5.88031
0.36565	-15.9408	0.36565	-14.756	0.36565	-14.5396
0.36415	-23.0509	0.36415	-20.215	0.36415	-24.0877
0.36245	-19.3379	0.36245	-22.4723	0.36245	-21.8212
0.3516	-22.0243	0.3516	-21.5422	0.3516	-19.7327
0.35215	-20.0518	0.35215	-19.2151	0.35215	-8.04255
0.34035	-15.6953	0.34035	-19.6526	0.34035	-7.07541
0.36375	-22.0162	0.36375	-19.9192	0.36375	-13.7209
0.32805	-19.3036	0.32805	-20.3443	0.32805	-16.4782
0.35055	-20.7019	0.35055	-18.7069	0.35055	-24.5474
0.35335	-17.9441	0.35335	-18.9984	0.35335	-16.3271
0.3565	-20.0429	0.3565	-17.0474	0.3565	-16.4535
0.38665	-18.9095	0.38665	-15.5123	0.38665	-12.8825
0.35595	-18.4287	0.35595	-15.7497	0.35595	-9.94371
0.34945	-19.138	0.34945	-20.221	0.34945	-15.7615
0.36855	-16.4761	0.36855	-13.9225	0.36855	-6.59352
0.37125	-19.912	0.37125	-16.0547	0.37125	-7.66587
0.35665	-18.039	0.35665	-16.6793	0.35665	-7.8669
0.3673	-18.9725	0.3673	-18.2725	0.3673	-5.35728
0.3583	-21.0687	0.3583	-15.8401	0.3583	-13.667
0.3684	-18.1527	0.3684	-12.9147	0.3684	-6.45995
0.3481	-17.3025	0.3481	-13.4138	0.3481	-7.56734
0.35605	-20.0298	0.35605	-18.259	0.35605	-17.5951
0.3556	-20.9672	0.3556	-18.4018	0.3556	-17.2066
0.45035	27.6434	0.45035	135.475	0.45035	55.1961
0.3498	-19.8583	0.3498	-15.8931	0.3498	-13.1433
0.35565	-16.1212	0.35565	-14.1842	0.35565	-11.5483
0.39245	-19.9399	0.39245	-22.4076	0.39245	-26.394
0.3872	-19.2726	0.3872	-20.0902	0.3872	-15.6983
0.3483	-20.5486	0.3483	-22.1885	0.3483	-26.7105
0.36815	-18.1115	0.36815	-10.9984	0.36815	-6.23862
0.37775	-18.8924	0.37775	-17.1981	0.37775	-10.0444
0.3776	-17.6008	0.3776	-14.8127	0.3776	-12.4658
0.3692	-15.747	0.3692	-13.7291	0.3692	1.08609
0.37985	-20.2923	0.37985	-21.12	0.37985	-24.5491
0.3745	-22.2337	0.3745	-19.5771	0.3745	-18.857
0.3852	-22.0171	0.3852	-26.9791	0.3852	-21.6019
0.39025	-18.271	0.39025	-19.4034	0.39025	-18.2354
0.42345	-15.7055	0.42345	-18.2217	0.42345	-17.2421
0.39295	-8.9266	0.39295	-12.3312	0.39295	1.28451
0.34605	-8.26798	0.34605	-9.7462	0.34605	-1.79762
0.37025	-6.9281	0.37025	-8.49393	0.37025	-1.48858
0.3859	-4.57585	0.3859	-3.96291	0.3859	7.91658
0.4323	-5.09752	0.4323	-2.81175	0.4323	6.51311
0.3579	-5.40176	0.3579	-6.87942	0.3579	-2.94755
0.366	-6.30033	0.366	-7.23529	0.366	0.0730197
0.35745	-4.55396	0.35745	-6.48308	0.35745	1.26699
0.43375	-3.47132	0.43375	-6.81645	0.43375	-1.60928
0.4479	-6.31286	0.4479	-8.70134	0.4479	-4.99572
0.4327	-3.06408	0.4327	-2.81547	0.4327	-2.09473
0.4063	-5.38348	0.4063	-8.65026	0.4063	-0.419506
0.4302	-11.6546	0.4302	-12.8369	0.4302	-20.8954
0.4136	-6.2785	0.4136	-5.01704	0.4136	-10.34
0.41045	-5.61064	0.41045	-7.40463	0.41045	-12.7562
0.4545	-2.61931	0.4545	-0.168901	0.4545	2.65496
0.4368	-7.38873	0.4368	-8.53589	0.4368	-11.5339
0.4351	-11.2963	0.4351	-12.1577	0.4351	-14.8645
0.41905	-7.69545	0.41905	-12.4295	0.41905	-14.059
0.40975	-8.34406	0.40975	-8.71373	0.40975	-10.8566
0.43215	-4.38689	0.43215	-5.57478	0.43215	-3.57443
0.41265	-2.3644	0.41265	1.13578	0.41265	-3.91099
0.40195	-3.8394	0.40195	-4.13867	0.40195	-12.4697
0.3917	-6.53627	0.3917	-9.10423	0.3917	-18.4033
0.4021	-3.79532	0.4021	-1.21768	0.4021	-3.40589
0.41255	-1.72093	0.41255	-3.36428	0.41255	1.47233
0.4417	-4.57301	0.4417	-8.76513	0.4417	-13.5188
0.45535	3.13014	0.45535	-1.36996	0.45535	-1.34432
0.40665	3.61057	0.40665	4.49042	0.40665	12.5077
0.43855	7.30049	0.43855	8.30281	0.43855	13.524
0.4238	5.55587	0.4238	1.86184	0.4238	-3.40033
0.38825	5.55177	0.38825	4.58378	0.38825	13.2269
0.40195	7.12185	0.40195	2.99879	0.40195	10.3675
0.42585	-0.760427	0.42585	-2.1749	0.42585	-10.4268
0.43345	0.950498	0.43345	-4.85785	0.43345	-6.67968
0.44255	10.5366	0.44255	4.76322	0.44255	16.1795
0.41105	6.86967	0.41105	4.85968	0.41105	16.7748
0.3792	10.234	0.3792	5.54011	0.3792	12.8116
0.43635	4.83617	0.43635	5.98823	0.43635	1.40352
0.44205	7.29773	0.44205	4.69663	0.44205	10.7379
0.47535	11.0158	0.47535	9.32719	0.47535	20.2519
0.44005	12.6513	0.44005	10.1421	0.44005	21.4562
0.447	12.5654	0.447	11.3421	0.447	19.2005
0.41395	5.63842	0.41395	1.75298	0.41395	0.698081
0.42675	11.7465	0.42675	1.35171	0.42675	1.59827
0.4021	10.3044	0.4021	9.95617	0.4021	7.81506
0.3756	6.03009	0.3756	4.93355	0.3756	3.95511
0.42665	3.93308	0.42665	-2.64005	0.42665	-3.61061
0.436	8.49763	0.436	4.90162	0.436	6.04963
0.446	10.6152	0.446	3.78992	0.446	9.67079
0.43025	6.52285	0.43025	0.344379	0.43025	-2.52205
0.491	6.90485	0.491	5.17094	0.491	13.5403
0.3907	7.24145	0.3907	9.14555	0.3907	16.1328
0.3782	8.06296	0.3782	2.64758	0.3782	14.9217
0.4685	7.98612	0.4685	0.69577	0.4685	11.0452
0.44735	5.6252	0.44735	-0.126589	0.44735	-0.888382
0.4041	-0.230892	0.4041	-4.70682	0.4041	-11.8075
0.42845	6.30793	0.42845	0.40862	0.42845	5.40494
0.4445	8.33915	0.4445	5.2855	0.4445	9.36985
0.4483	8.62273	0.4483	4.78135	0.4483	-3.2069
0.44465	5.58649	0.44465	-1.98821	0.44465	-1.03298
0.4043	7.74685	0.4043	3.98674	0.4043	-8.10273
0.42915	9.03406	0.42915	0.979534	0.42915	2.07553
0.43965	9.10153	0.43965	1.02256	0.43965	-2.74221
0.4127	5.06483	0.4127	1.68057	0.4127	0.755747
0.4675	9.84205	0.4675	5.15876	0.4675	15.5169
0.4166	10.44	0.4166	4.74807	0.4166	11.8185
0.4354	6.23157	0.4354	1.20277	0.4354	10.5654
0.43755	1.97303	0.43755	1.24329	0.43755	-12.9864
0.44315	14.2212	0.44315	7.23169	0.44315	12.8676
0.43685	8.26029	0.43685	2.73245	0.43685	4.30726
0.42215	6.80622	0.42215	-2.43201	0.42215	-0.930748
0.43925	2.95389	0.43925	1.67942	0.43925	5.55706
0.42485	-0.678862	0.42485	-7.15237	0.42485	-9.33443
0.40545	4.45987	0.40545	-3.3063	0.40545	1.27844
0.42065	4.43438	0.42065	-2.94987	0.42065	-9.89582
0.40155	4.72089	0.40155	-1.64003	0.40155	-13.3317
0.403	2.79053	0.403	0.265702	0.403	-8.55693
0.38675	4.94526	0.38675	1.574	0.38675	3.77575
0.397	4.95741	0.397	-1.69837	0.397	-14.3412
0.38805	3.93836	0.38805	0.549351	0.38805	-9.15887
0.3988	1.55967	0.3988	-4.19131	0.3988	-15.3094
0.4142	6.16348	0.4142	1.13104	0.4142	4.20306
0.39555	2.43344	0.39555	-3.16606	0.39555	-14.0925
0.4164	6.03383	0.4164	-2.2635	0.4164	1.3604
0.4092	7.15998	0.4092	0.303007	0.4092	-1.00671
0.41345	9.4968	0.41345	3.36975	0.41345	4.72311
0.4135	11.9759	0.4135	4.23791	0.4135	7.19327
0.4168	-0.494297	0.4168	-2.70569	0.4168	-13.0792
0.40965	4.6872	0.40965	1.15899	0.40965	0.421288
0.4321	7.75894	0.4321	3.04679	0.4321	5.04075
0.44835	5.64865	0.44835	1.93919	0.44835	7.12515
0.4157	7.02417	0.4157	-0.777954	0.4157	-6.73113
0.401	6.68917	0.401	3.33222	0.401	-7.81289
0.41645	6.60835	0.41645	3.77726	0.41645	1.89277
0.3882	5.30438	0.3882	0.187825	0.3882	0.790353
0.4384	2.89237	0.4384	-2.85425	0.4384	4.972
0.45395	2.67309	0.45395	-6.79596	0.45395	-1.89427
0.4608	1.71191	0.4608	-3.6493	0.4608	-7.40125
0.44575	9.18434	0.44575	0.423796	0.44575	2.6264
0.41405	10.52	0.41405	9.21482	0.41405	11.5069
0.44505	10.0826	0.44505	4.14771	0.44505	9.17013
0.43325	7.01484	0.43325	3.6652	0.43325	10.9397
0.46305	8.75547	0.46305	-1.0158	0.46305	4.51389
0.4485	2.33222	0.4485	-6.50805	0.4485	-5.02709
0.41725	5.22466	0.41725	-0.462499	0.41725	8.21076
0.41875	2.20369	0.41875	-4.92983	0.41875	0.637554
0.41415	7.45749	0.41415	1.14511	0.41415	10.9124
0.4058	6.53283	0.4058	2.05887	0.4058	8.17068
0.3983	4.56375	0.3983	-1.41228	0.3983	0.345426
0.41625	6.10371	0.41625	-1.55186	0.41625	1.12493
0.39685	6.60553	0.39685	3.34485	0.39685	19.7606
0.4307	4.98069	0.4307	-0.228933	0.4307	10.0122
0.43545	8.01903	0.43545	1.05221	0.43545	2.52633
0.43425	7.21731	0.43425	0.602348	0.43425	-0.348653
0.4542	9.91154	0.4542	10.7183	0.4542	25.6616
0.39515	11.6881	0.39515	6.85616	0.39515	22.58
0.3924	9.4621	0.3924	2.25962	0.3924	18.9115
0.43295	9.81821	0.43295	4.41997	0.43295	21.2147
0.4633	9.1515	0.4633	2.41594	0.4633	24.4777
0.42945	11.0209	0.42945	6.49031	0.42945	20.584
0.41105	3.479	0.41105	0.490211	0.41105	1.3265
0.39755	3.77353	0.39755	2.90241	0.39755	5.63275
0.41185	6.9652	0.41185	2.39224	0.41185	11.5612
0.4237	8.12933	0.4237	0.0745515	0.4237	1.32318
0.39875	6.32093	0.39875	2.43428	0.39875	10.6205
0.4562	3.7802	0.4562	-5.15064	0.4562	-7.14094
0.4511	4.75414	0.4511	2.54035	0.4511	6.62818
0.4142	9.51077	0.4142	7.44185	0.4142	9.42687
0.37705	10.7217	0.37705	3.83555	0.37705	17.843
0.44925	6.90683	0.44925	3.42458	0.44925	3.53961
0.44705	4.86925	0.44705	2.21054	0.44705	-1.75716
0.4153	3.44472	0.4153	8.40736	0.4153	0.379232
0.40975	1.67043	0.40975	5.99424	0.40975	-3.02126
0.39455	0.226304	0.39455	1.9381	0.39455	-4.48653
0.40625	-0.778015	0.40625	1.09361	0.40625	-5.42747
0.38675	-1.62784	0.38675	-5.4113	0.38675	-17.8642
0.4395	0.0586246	0.4395	2.99538	0.4395	1.18277
0.44105	-2.05552	0.44105	-1.1606	0.44105	-6.7298
0.4192	0.21736	0.4192	-2.02306	0.4192	-8.58518
0.43255	4.43718	0.43255	0.720639	0.43255	1.5861
0.43715	6.10851	0.43715	7.72415	0.43715	10.4886
0.41265	7.45301	0.41265	6.25546	0.41265	2.07495
0.40595	6.59074	0.40595	5.82904	0.40595	6.23657
0.3735	4.61533	0.3735	7.1113	0.3735	10.866
0.4159	5.15802	0.4159	5.84022	0.4159	2.86851
0.4718	-2.23385	0.4718	-5.99555	0.4718	-11.7609
0.41335	-3.69185	0.41335	-4.99637	0.41335	-13.7778
0.4001	-4.94301	0.4001	-10.6697	0.4001	-19.0454
0.4327	-1.48694	0.4327	-3.83941	0.4327	-10.6862
0.40165	-3.00021	0.40165	-2.65879	0.40165	-19.8699
0.3959	-2.98935	0.3959	-0.847984	0.3959	-9.17141
0.4099	-4.70154	0.4099	-2.11951	0.4099	-7.73111
0.4065	-5.72685	0.4065	-5.20115	0.4065	-11.2336
0.4023	-5.04339	0.4023	-4.93145	0.4023	-14.1027
0.37705	-4.24111	0.37705	-1.208	0.37705	-10.9946
0.38895	-7.02685	0.38895	-5.94869	0.38895	-17.7624
0.40035	-4.16385	0.40035	-0.732459	0.40035	-0.828089
0.37485	-8.7671	0.37485	-4.93109	0.37485	-20.55
0.4028	-1.56161	0.4028	2.3662	0.4028	-0.140743
0.41815	-11.2132	0.41815	-9.12561	0.41815	-25.1558
0.3914	-6.10757	0.3914	-4.69912	0.3914	-7.65194
0.38685	-9.00531	0.38685	-5.44995	0.38685	-24.7113
0.40435	-8.23225	0.40435	-6.72041	0.40435	-22.8278
0.37585	-9.3281	0.37585	-3.16263	0.37585	-10.69
0.3931	-9.66695	0.3931	-4.76132	0.3931	-23.2999
0.39785	-1.17679	0.39785	-1.12001	0.39785	-4.11282
0.38275	-8.15546	0.38275	-4.43508	0.38275	-21.9581
0.37595	-3.64881	0.37595	-0.71285	0.37595	-13.2579
0.3874	-0.64831	0.3874	9.62076	0.3874	3.22794
0.38005	-4.52216	0.38005	1.24347	0.38005	-6.79275
0.41585	-5.50188	0.41585	-5.06787	0.41585	-14.2956
0.35545	-1.71499	0.35545	4.05306	0.35545	5.98669
0.3937	0.860341	0.3937	1.46766	0.3937	13.3195
0.39845	3.79197	0.39845	5.61035	0.39845	11.2298
0.4077	0.151138	0.4077	9.67402	0.4077	9.43415
0.4248	-0.0284553	0.4248	4.95659	0.4248	10.9382
0.4073	-4.37464	0.4073	1.27074	0.4073	-5.8997
0.3638	-7.16255	0.3638	-2.37231	0.3638	-11.9997
0.41345	-10.9808	0.41345	-8.04617	0.41345	-16.1994
0.41045	-12.2317	0.41045	-9.62496	0.41045	-9.12812
0.39775	-8.59573	0.39775	-7.69721	0.39775	-5.14091
0.40655	-13.3012	0.40655	-9.17813	0.40655	-21.0289
0.41715	-12.9389	0.41715	-7.14684	0.41715	-13.3225
0.4095	-13.4991	0.4095	-12.0407	0.4095	-20.8934
0.454	-9.45436	0.454	-7.89498	0.454	-2.78505
0.38825	-14.0074	0.38825	-9.23639	0.38825	-6.95054
0.38245	-9.49995	0.38245	-4.75409	0.38245	-8.12347
0.3741	-7.7706	0.3741	1.51416	0.3741	4.79788
0.38205	-8.57782	0.38205	-5.15592	0.38205	0.0888007
0.3502	-5.87354	0.3502	-4.65777	0.3502	-0.10428
0.37605	-10.875	0.37605	-2.97537	0.37605	3.13855
0.37245	-8.7189	0.37245	-5.18186	0.37245	-9.58035
0.39565	-9.06257	0.39565	-0.834036	0.39565	4.27832
0.37915	-12.3961	0.37915	-8.51241	0.37915	-16.6662
0.3725	-10.4064	0.3725	-2.50997	0.3725	-5.3885
0.36095	-11.0113	0.36095	-3.76036	0.36095	-2.02151
0.38975	-9.22341	0.38975	-8.7465	0.38975	-1.27856
0.37455	-9.9856	0.37455	-7.47315	0.37455	-2.67404
0.3701	-15.1657	0.3701	-11.8942	0.3701	-11.285
0.38065	-17.8028	0.38065	-9.70979	0.38065	-19.5888
0.3708	-15.6159	0.3708	-10.065	0.3708	-19.4478
0.36395	-10.5151	0.36395	-6.12958	0.36395	-8.56325
0.37395	-13.6393	0.37395	-7.0649	0.37395	-10.9649
0.35615	-15.3282	0.35615	-8.34886	0.35615	-15.3859
0.37375	-8.64391	0.37375	-3.1189	0.37375	1.68092
0.38205	-11.6746	0.38205	-4.57329	0.38205	-4.3242
0.377	-13.9224	0.377	-6.46828	0.377	-2.18097
0.34835	-9.30036	0.34835	-5.09359	0.34835	-2.24267
0.3567	-10.6465	0.3567	-8.46271	0.3567	-3.83669
0.3541	-13.4027	0.3541	-6.30205	0.3541	-6.54661
0.3583	-8.32665	0.3583	-3.31298	0.3583	-2.94036
0.34895	-10.0972	0.34895	-8.84425	0.34895	-3.27808
0.3634	-10.3284	0.3634	-2.33668	0.3634	0.431529
0.363	-13.8458	0.363	-7.32805	0.363	-11.5135
0.36185	-8.89541	0.36185	-6.8384	0.36185	1.17167
0.3799	-12.7483	0.3799	-5.21241	0.3799	-13.1158
0.4078	-11.8366	0.4078	-0.757438	0.4078	1.82822
0.3723	-14.8713	0.3723	-2.78893	0.3723	-14.4287
0.3449	-10.1134	0.3449	-4.48046	0.3449	1.45413
0.36765	-14.0796	0.36765	-8.21961	0.36765	-13.1561
0.3618	-12.0172	0.3618	-8.69531	0.3618	-0.0271099
0.382	-20.0225	0.382	-18.0697	0.382	-24.4692
0.381	-15.6168	0.381	-14.9024	0.381	-23.4241
0.3846	-12.0247	0.3846	-9.78179	0.3846	-11.4551
0.36735	-15.5673	0.36735	-10.9603	0.36735	-22.3835
0.3617	-8.65787	0.3617	-1.22687	0.3617	-3.09974
0.38525	-8.97425	0.38525	-7.921	0.38525	-7.15533
0.36405	-10.6233	0.36405	-7.63391	0.36405	-16.8744
0.3887	-10.8082	0.3887	-11.7357	0.3887	-15.7579
0.3759	-6.55267	0.3759	-4.37983	0.3759	-4.69183
0.38965	-8.11549	0.38965	-2.92217	0.38965	-13.7384
0.3976	-7.20054	0.3976	-0.731464	0.3976	-16.6983
0.392	-6.89096	0.392	-1.42046	0.392	-13.127
0.4027	-7.33162	0.4027	0.357999	0.4027	-4.95806
0.4074	-7.03152	0.4074	-0.850246	0.4074	-0.788201
0.39265	-3.98616	0.39265	0.208812	0.39265	-0.46794
0.3887	-3.62217	0.3887	3.70578	0.3887	0.217271
0.3879	-6.89432	0.3879	-0.348238	0.3879	-0.10942
0.45405	-4.86945	0.45405	-4.76072	0.45405	1.98621
0.3703	-10.7716	0.3703	-8.372	0.3703	-14.057
0.3835	-2.70041	0.3835	-6.58543	0.3835	1.73395
0.41565	-2.6178	0.41565	-3.69308	0.41565	3.6718
0.4352	-2.80854	0.4352	-5.68638	0.4352	-8.71007
0.45675	1.54754	0.45675	-6.48814	0.45675	-0.467988
0.45245	7.19062	0.45245	3.27695	0.45245	13.5825
0.43425	8.2734	0.43425	1.36942	0.43425	17.9247
0.42535	4.31861	0.42535	1.68244	0.42535	12.9769
0.44605	5.19991	0.44605	4.18401	0.44605	16.0589
0.4629	5.13984	0.4629	2.31021	0.4629	12.9467
0.3982	6.79476	0.3982	-0.138423	0.3982	15.455
0.4365	6.8201	0.4365	1.35188	0.4365	17.0659
0.4237	8.25123	0.4237	4.35511	0.4237	3.45159
0.4933	7.07508	0.4933	7.54608	0.4933	14.9579
0.48145	2.95142	0.48145	-4.55224	0.48145	-1.17162
0.36635	5.19916	0.36635	0.233601	0.36635	16.1027
0.3971	6.44193	0.3971	1.99813	0.3971	16.4258
0.40625	5.02208	0.40625	-0.624232	0.40625	8.3371
0.4208	6.7189	0.4208	3.93048	0.4208	17.2322
0.44565	1.8561	0.44565	0.205742	0.44565	12.7934
0.43435	2.32793	0.43435	-5.95212	0.43435	1.56981
0.4225	1.45949	0.4225	-0.688679	0.4225	14.4103
0.3883	0.181606	0.3883	1.60629	0.3883	-1.02496
0.36315	2.09183	0.36315	-4.83679	0.36315	4.35489
0.37925	3.00445	0.37925	-1.10123	0.37925	-2.881
0.48395	-0.91951	0.48395	2.07213	0.48395	18.3346
0.42905	0.958865	0.42905	-2.01066	0.42905	8.05557
0.43635	-0.70534	0.43635	-2.6941	0.43635	3.86921
0.44965	2.39694	0.44965	-5.01478	0.44965	13.2478
0.4184	-6.05856	0.4184	-5.75366	0.4184	-7.42557
0.4202	-2.18767	0.4202	-3.98802	0.4202	4.42444
0.4275	-4.54057	0.4275	-3.38827	0.4275	-15.0931
0.4466	-1.38181	0.4466	-3.45864	0.4466	-3.02007
0.4248	-5.9598	0.4248	-7.93089	0.4248	-12.254
0.40865	-5.0997	0.40865	-5.73291	0.40865	-14.3402
0.3991	-1.04391	0.3991	-5.27245	0.3991	-1.74549
0.4013	-3.79731	0.4013	-4.75613	0.4013	-14.7657
0.3854	-5.66501	0.3854	-5.99039	0.3854	-6.69495
0.3901	-3.67764	0.3901	-3.06564	0.3901	-3.31193
0.3905	-1.07981	0.3905	-0.627126	0.3905	-1.73628
0.38075	-4.7292	0.38075	-4.04992	0.38075	-13.7216
0.3849	-6.99454	0.3849	-8.5038	0.3849	-12.3095
0.3625	-2.70583	0.3625	-5.73084	0.3625	1.03062
0.36995	-4.38598	0.36995	-6.50249	0.36995	4.97291
0.38365	-5.60052	0.38365	-7.01599	0.38365	-8.45364
0.3696	-1.03495	0.3696	-4.69076	0.3696	5.72569
0.3874	-7.29789	0.3874	-6.08939	0.3874	7.13235
0.3812	-4.24874	0.3812	-5.44175	0.3812	4.50617
0.3685	-6.36403	0.3685	-9.05723	0.3685	-2.99244
0.3884	-4.96307	0.3884	-6.1509	0.3884	6.297
0.39215	-6.40616	0.39215	-6.36101	0.39215	-4.16589
0.3595	-4.58778	0.3595	-2.00086	0.3595	6.38008
0.36865	-7.81877	0.36865	-6.36463	0.36865	4.02213
0.3874	-6.19541	0.3874	-4.56715	0.3874	2.6593
0.36805	-7.61299	0.36805	-4.83059	0.36805	-9.31145
0.38615	-4.48381	0.38615	-4.63361	0.38615	12.983
0.3862	-7.85102	0.3862	-6.67086	0.3862	2.92406
0.3727	-6.0329	0.3727	-8.97473	0.3727	-1.62954
0.3639	-11.7694	0.3639	-11.529	0.3639	-16.218
0.39975	-10.3478	0.39975	-10.8657	0.39975	-14.4724
0.386	-8.12039	0.386	-7.37713	0.386	2.92687
0.39735	-8.06247	0.39735	-10.4353	0.39735	-12.9027
0.38895	-7.6632	0.38895	-7.61984	0.38895	-5.52259
0.3832	-3.80593	0.3832	-3.77229	0.3832	2.07462
0.4005	-2.68448	0.4005	0.596845	0.4005	4.30144
0.3732	-1.27452	0.3732	-1.42237	0.3732	5.06587
0.36305	-3.33407	0.36305	-5.7271	0.36305	-7.03203
0.3643	-7.06779	0.3643	-3.67203	0.3643	-8.99718
0.4228	-2.76535	0.4228	0.799363	0.4228	6.19996
0.3729	-5.80563	0.3729	-1.43947	0.3729	-0.144948
0.36685	-3.65116	0.36685	-1.53859	0.36685	7.19233
0.37345	-3.42349	0.37345	-1.1585	0.37345	8.30086
0.37595	-2.5275	0.37595	-1.65387	0.37595	2.77914
0.361	-5.23437	0.361	-6.91274	0.361	-3.33119
0.37045	-2.517	0.37045	0.127059	0.37045	-0.265917
0.37685	-2.73016	0.37685	-2.69349	0.37685	-3.62131
0.35755	-1.14119	0.35755	-1.93734	0.35755	8.87999
0.3774	-3.23363	0.3774	0.403606	0.3774	-2.86878
0.3818	-4.78655	0.3818	-6.04654	0.3818	7.89655
0.3992	-2.47939	0.3992	-6.48739	0.3992	-3.36783
0.3848	-4.53494	0.3848	-5.87484	0.3848	-2.0203
0.38815	-5.83419	0.38815	-7.90339	0.38815	4.97958
0.36985	-3.40391	0.36985	-4.37894	0.36985	-3.88496
0.37825	-6.90804	0.37825	-7.51792	0.37825	-10.3502
0.39265	-2.43005	0.39265	-6.06136	0.39265	-2.65693
0.40115	-6.75302	0.40115	-9.34733	0.40115	-7.36968
0.4154	-5.53464	0.4154	-9.0017	0.4154	-3.08537
0.37505	-0.75181	0.37505	2.08362	0.37505	14.9617
0.40555	-5.28669	0.40555	-3.64204	0.40555	-0.686225
0.40205	-5.6312	0.40205	-3.99942	0.40205	-4.04622
0.4727	-1.5781	0.4727	0.732892	0.4727	10.7371
0.4061	-6.16376	0.4061	-12.1029	0.4061	-7.67758
0.3696	-1.16437	0.3696	-1.186	0.3696	15.4231
0.3596	-1.96018	0.3596	-2.03668	0.3596	8.46706
0.3933	-0.937262	0.3933	-2.83697	0.3933	12.6923
0.3996	3.3294	0.3996	-2.36676	0.3996	8.02219
0.3945	2.33264	0.3945	4.98081	0.3945	14.93
0.42165	-0.54712	0.42165	-0.0255144	0.42165	12.003
0.3952	2.76483	0.3952	3.6509	0.3952	15.1635
0.3849	-1.54313	0.3849	-1.08676	0.3849	8.00055
0.4004	-4.20787	0.4004	-0.209225	0.4004	1.36244
0.3958	-5.91851	0.3958	-6.8961	0.3958	-8.07976
0.36695	-7.58183	0.36695	-6.40147	0.36695	-12.1403
0.37405	-5.82909	0.37405	-5.96207	0.37405	-11.8808
0.35525	-0.988011	0.35525	-2.16197	0.35525	3.72924
0.36345	-7.74445	0.36345	-7.7845	0.36345	-13.9647
0.3637	-2.16472	0.3637	-3.91899	0.3637	-0.228351
0.3474	-9.65664	0.3474	-12.8662	0.3474	-24.2557
[truncated: 46,057 more rows]

## Sheet: Fig S4d
Ensembl gene ID	SWF TPM	F1 TPM	POF TPM	SWF log2TPM	F1 log2TPM	POF log2TPM	SWF compartment status	F1 compartment status	POF compartment status		SWF		F1		POF
ENSGALG00000054818	0.37581	0.971449	2.90884	0.460281	0.979256	1.96674	A	A	A		A compartment	B compartment	A compartment	B compartment	A compartment	B compartment
ENSGALG00000045540	12.4061	18.0521	39.3383	3.74482	4.25188	5.33408	A	A	A	median_log2TPM	4.17751	3.39736	3.39814	2.48224	4.25892	3.35156
ENSGALG00000051297	8.90299	8.53972	24.1105	3.30786	3.25395	4.65022	A	A	A	gene counts	9847	3676	10111	3412	9613	3910
ENSGALG00000042023	44.0652	24.2387	74.9928	5.49394	4.65757	6.24779	A	A	A
ENSGALG00000029624	34.974	14.0956	24.5919	5.16888	3.91605	4.67762	A	A	A
ENSGALG00000038527	5.29914	1.36036	2.89838	2.65516	1.23901	1.96288	A	A	A
ENSGALG00000046962	0.73231	0.12634	1.71465	0.792697	0.171642	1.44077	A	A	A
ENSGALG00000042611	52.3537	97.7746	112.32	5.73752	6.62607	6.82426	B	B	B
ENSGALG00000048560	0.850765	0.835939	2.23327	0.888122	0.876518	1.69299	B	A	B
ENSGALG00000050315	77.5646	40.5908	69.117	6.29581	5.37819	6.13169	B	A	B
ENSGALG00000048857	2.92392	1.78355	3.11179	1.9723	1.47692	2.03977	B	B	A
ENSGALG00000053510	4.92245	4.26396	9.70448	2.56619	2.39615	3.42014	B	A	A
ENSGALG00000050833	3.28957	1.14214	2.68453	2.10083	1.09906	1.88148	B	B	A
ENSGALG00000051677	0.75255	2.25234	3.92418	0.809456	1.70148	2.29988	B	B	A
ENSGALG00000031626	0.195363	0.103156	0.931665	0.257448	0.141636	0.949845	A	A	A
ENSGALG00000041494	23.509	20.4039	15.2809	4.61524	4.4198	4.02511	A	A	A
ENSGALG00000039682	1.03563	0.180039	7.66725	1.02547	0.238834	3.11557	A	A	A
ENSGALG00000038044	10.9335	4.23785	8.4275	3.57694	2.38897	3.23688	A	A	A
ENSGALG00000032458	7.10214	2.11047	5.79061	3.0183	1.63713	2.76354	A	A	A
ENSGALG00000035824	41.6313	20.2063	27.195	5.41384	4.40642	4.81737	A	A	A
ENSGALG00000051055	1.09422	1.55412	4.13906	1.06642	1.35283	2.3615	A	A	A
ENSGALG00000052929	0.735649	1.45533	3.24664	0.795476	1.29592	2.08632	A	A	A
ENSGALG00000054904	0.709192	0.994428	2.49836	0.773315	0.995975	1.80668	A	A	A
ENSGALG00000050267	109.173	191.021	226.404	6.78363	7.58512	7.82911	A	A	A
ENSGALG00000048059	0.557743	1.71917	4.23605	0.639457	1.44317	2.38848	A	A	A
ENSGALG00000053846	9.73425	20.3465	65.2474	3.42415	4.41593	6.04979	A	A	A
ENSGALG00000054163	0.294363	0.0351838	0.491921	0.372243	0.0498869	0.577171	B	B	A
ENSGALG00000047166	4.43283	1.83712	2.95284	2.4417	1.50443	1.98289	B	B	B
ENSGALG00000054512	2.00028	1.10105	9.78366	1.5851	1.07111	3.43078	B	B	B
ENSGALG00000048258	0.102053	0.0359169	0.386697	0.140194	0.0509083	0.471653	B	B	B
ENSGALG00000054297	100.888	109.588	178.355	6.67084	6.78906	7.48667	B	B	A
ENSGALG00000043476	67.6197	35.9284	46.8243	6.10055	5.20666	5.57967	A	A	A
ENSGALG00000033149	10.5385	6.78312	8.25753	3.52838	2.96035	3.21063	A	A	A
ENSGALG00000043771	19.7436	11.9058	21.46	4.3746	3.68994	4.48929	A	A	A
ENSGALG00000029341	8.66248	9.42922	21.0291	3.27239	3.38256	4.46134	A	A	A
ENSGALG00000043178	24.8801	18.736	31.7806	4.69377	4.30276	5.03477	A	A	A
ENSGALG00000041965	0.0782675	0.00924503	1.20742	0.108715	0.0132765	1.14236	A	A	A
ENSGALG00000041528	94.817	108.059	56.8585	6.58221	6.76896	5.85446	A	A	A
ENSGALG00000054793	36.7901	12.5175	6.47205	5.23994	3.75676	2.9015	A	A	A
ENSGALG00000046885	35.3223	27.241	34.4981	5.18279	4.81972	5.14967	A	A	A
ENSGALG00000039982	0.874519	0.0747789	4.20759	0.90652	0.10404	2.38062	A	A	A
ENSGALG00000039420	34.5029	23.8635	29.3185	5.14987	4.63596	4.92212	A	A	A
ENSGALG00000036114	36.4192	51.3013	53.4939	5.22571	5.70877	5.76802	A	A	A
ENSGALG00000032868	33.9581	39.1245	31.0892	5.12755	5.32641	5.00402	A	A	A
ENSGALG00000038520	109.076	94.5325	7.33058	6.78235	6.57792	3.05842	A	A	A
ENSGALG00000047596	470.704	151.496	160.226	8.88174	7.25263	7.33294	A	A	A
ENSGALG00000040060	6.87218	3.37671	18.8694	2.97676	2.12985	4.31247	A	A	A
ENSGALG00000031975	75.399	80.9884	152.881	6.25548	6.35735	7.26567	A	A	A
ENSGALG00000008003	23.7378	14.5221	12.9503	4.62865	3.95625	3.80222	A	A	A
ENSGALG00000008013	13.5542	16.4196	17.8809	3.86337	4.12264	4.23885	A	A	A
ENSGALG00000036140	37.4161	0.0692725	0.273933	5.26364	0.0966296	0.34929	A	A	A
ENSGALG00000008036	26.1562	16.2089	20.2345	4.76321	4.10508	4.40834	A	A	A
ENSGALG00000008048	0.302185	0.260337	0.431641	0.380935	0.333809	0.517669	A	A	A
ENSGALG00000008103	13.3508	1.95752	3.2745	3.84306	1.56439	2.09575	A	A	A
ENSGALG00000008111	6.64242	3.57416	8.04657	2.93403	2.19351	3.17737	A	A	A
ENSGALG00000008144	75.3134	46.4869	54.5583	6.25386	5.56946	5.79593	A	A	A
ENSGALG00000008168	10.4111	1.63918	3.07996	3.51237	1.40009	2.02855	A	A	A
ENSGALG00000008162	7.65612	8.38026	8.02345	3.11372	3.22963	3.17368	A	A	A
ENSGALG00000008169	269.501	110.316	152.768	8.07949	6.79852	7.26461	A	A	A
ENSGALG00000055101	5.63729	2.50122	5.93093	2.73059	1.80786	2.79305	A	A	A
ENSGALG00000008401	11.7292	3.79539	5.36341	3.67007	2.26165	2.6698	A	A	A
ENSGALG00000008437	90.9249	138.741	160.347	6.52238	7.12661	7.33402	A	A	A
ENSGALG00000008444	12.5043	0.142061	0.0817273	3.75535	0.19164	0.113337	A	A	A
ENSGALG00000047026	3.40426	0.0457712	0.0141687	2.1389	0.0645672	0.0202976	A	A	A
ENSGALG00000038187	122.462	80.7102	47.1349	6.94793	6.35244	5.58901	A	A	A
ENSGALG00000037842	0.535857	0.174458	1.19394	0.619044	0.231995	1.13353	A	A	A
ENSGALG00000008477	54.7781	31.2508	54.65	5.80163	5.01126	5.79831	A	A	A
ENSGALG00000006489	113.122	70.2528	85.6551	6.83444	6.15488	6.43721	A	A	A
ENSGALG00000006473	0.697829	10.0558	1.68153	0.763691	3.46673	1.42306	B	A	A
ENSGALG00000006409	4.13755	0.061664	1.28681	2.36108	0.0863272	1.19334	A	A	A
ENSGALG00000006356	45.6498	15.9809	29.1595	5.5438	4.08584	4.91454	A	A	A
ENSGALG00000052368	0.166791	0.201862	0.66546	0.222547	0.265271	0.735921	A	A	A
ENSGALG00000041978	0.26949	0.0213409	1.61952	0.344249	0.0304645	1.3893	B	A	B
ENSGALG00000042471	0.360908	0.0459933	1.98263	0.44457	0.0648736	1.57659	A	B	B
ENSGALG00000006332	39.3797	25.6254	31.0989	5.33556	4.73473	5.00445	A	B	A
ENSGALG00000040369	36.8237	124.858	64.2358	5.24122	6.97565	6.02759	A	A	A
ENSGALG00000009279	1.9375	1.45397	2.39549	1.55459	1.29512	1.76362	B	B	B
ENSGALG00000029446	37.726	0.0767722	1.02242	5.27523	0.106713	1.01608	B	B	B
ENSGALG00000006891	1.49748	0.00325212	0.0657835	1.32048	0.00468421	0.0919145	B	B	B
ENSGALG00000006833	2.09178	0.859601	2.05188	1.62844	0.894993	1.6097	B	B	B
ENSGALG00000030702	16.317	10.1452	17.8785	4.11411	3.47836	4.23867	B	B	A
ENSGALG00000006753	302.674	234.095	194.845	8.24638	7.8771	7.61357	B	B	A
ENSGALG00000006731	21.1896	15.8825	23.1685	4.47181	4.07745	4.59506	B	B	A
ENSGALG00000029270	3.63781	2.15038	6.41958	2.21344	1.65552	2.89134	B	B	A
ENSGALG00000034590	5.87155	15.1886	7.79763	2.78064	4.0169	3.13712	B	B	B
ENSGALG00000035563	4.62252	10.6502	8.49769	2.49122	3.54228	3.24758	B	A	A
ENSGALG00000006690	47.2606	40.3069	27.6725	5.59277	5.36831	4.8416	B	B	A
ENSGALG00000055058	12.3196	6.25486	10.5717	3.73548	2.85895	3.53252	A	A	A
ENSGALG00000033772	39.0417	17.0878	30.7384	5.32343	4.17694	4.98816	A	A	A
ENSGALG00000003674	60.9065	28.8814	38.8116	5.95202	4.90117	5.31512	A	A	A
ENSGALG00000036300	46.5188	340.372	129.834	5.57043	8.4152	7.03159	A	A	A
ENSGALG00000013967	57.2812	23.7029	47.7031	5.86496	4.62661	5.60594	A	A	A
ENSGALG00000014038	88.3567	69.2993	46.7346	6.4815	6.13544	5.57696	A	A	A
ENSGALG00000033051	2.15917	0.832656	9.15378	1.65954	0.873936	3.34395	A	B	A
ENSGALG00000030140	1.63587	0	5.56659	1.39828	0	2.71514	A	A	A
ENSGALG00000013738	102.25	40.2482	56.9221	6.68999	5.36626	5.85604	A	A	A
ENSGALG00000034198	23.0073	0.707279	0.58062	4.5854	0.771699	0.660491	A	A	A
ENSGALG00000051529	12.7178	0.348198	0.319364	3.77798	0.431033	0.399842	A	A	A
ENSGALG00000035636	249.721	39.637	23.364	7.96994	5.34472	4.60668	A	A	A
ENSGALG00000014575	44.7959	15.1801	18.6538	5.51715	4.01615	4.29673	A	A	A
ENSGALG00000006682	24.46	7.59789	32.5341	4.67016	3.10398	5.06756	A	A	A
ENSGALG00000043593	43.0899	25.714	31.599	5.46238	4.73952	5.02676	A	A	A
ENSGALG00000034992	16.8798	26.3465	5.21456	4.16026	4.77328	2.63565	A	A	A
ENSGALG00000050213	13.8126	21.9797	3.8282	3.88875	4.52229	2.27148	A	A	B
ENSGALG00000033226	2.89309	0.476059	7.39343	1.96092	0.56175	3.06926	B	A	B
ENSGALG00000035201	56.2516	12.9171	25.3509	5.83924	3.79878	4.71978	B	A	A
ENSGALG00000013920	19.2422	7.6301	30.9912	4.33929	3.10938	4.99961	A	A	A
ENSGALG00000013926	3.66064	1.12802	3.31618	2.22053	1.08951	2.10975	B	A	A
ENSGALG00000000451	10.1842	0.134025	1.19808	3.48339	0.181453	1.13624	B	A	A
ENSGALG00000006633	53.7821	0.840114	52.3478	5.77563	0.879795	5.73736	A	A	A
ENSGALG00000030844	12.1103	6.47283	20.3585	3.71262	2.90166	4.41674	A	A	A
ENSGALG00000030324	12.6302	218.552	417.515	3.76874	7.77842	8.70913	B	A	A
ENSGALG00000006563	3.63089	1.74178	5.56907	2.21129	1.45511	2.71569	B	B	B
ENSGALG00000006560	70.0835	176.85	101.358	6.15144	7.47452	6.67748	B	B	B
ENSGALG00000038225	13.9822	13.8625	1.20626	3.90517	3.89361	1.1416	B	B	B
ENSGALG00000049217	2.92435	3.48162	14.732	1.97245	2.16402	3.97563	B	B	B
ENSGALG00000037435	1.50587	0.018862	0.0555455	1.32531	0.0269587	0.0779888	B	B	B
ENSGALG00000008486	0.923211	1.53761	7.52541	0.943517	1.34347	3.09177	B	B	A
ENSGALG00000033974	1.45825	3.38799	80.6693	1.29763	2.13356	6.35172	B	B	B
ENSGALG00000040444	35.6071	191.16	141.601	5.19405	7.58617	7.15584	B	B	B
ENSGALG00000008439	7.91976	0.0954255	8.91211	3.15701	0.131491	3.30919	B	B	B
ENSGALG00000008427	0.00478733	0.375156	5.86088	0.00689018	0.459595	2.77839	B	B	B
ENSGALG00000008382	29.1158	13.421	48.4447	4.91245	3.8501	5.62774	B	B	A
ENSGALG00000038834	3.77306	1.41137	4.21153	2.25491	1.26985	2.38171	B	B	A
ENSGALG00000008335	5.23235	1.39388	9.29126	2.63978	1.25935	3.36335	A	A	A
ENSGALG00000008330	69.3119	32.7654	51.7799	6.1357	5.07747	5.72192	A	A	A
ENSGALG00000008328	9.35314	9.07914	18.8763	3.372	3.3333	4.31297	A	A	A
ENSGALG00000051957	11.7081	9.91793	40.5364	3.66768	3.44863	5.3763	A	A	A
ENSGALG00000008312	15.9428	31.95	32.3673	4.0826	5.04221	5.06036	A	A	A
ENSGALG00000046379	0.521699	1.45785	1.26829	0.605683	1.2974	1.1816	A	A	A
ENSGALG00000050444	1.17131	2.71163	1.73002	1.11857	1.89205	1.44891	A	A	A
ENSGALG00000008306	54.7506	1172.94	285.049	5.80092	10.1971	8.16012	A	A	A
ENSGALG00000008301	32.9768	51.4557	108.055	5.08648	5.71303	6.76891	A	A	A
ENSGALG00000008309	4.459	5.06125	7.3482	2.44864	2.59962	3.06147	A	A	A
ENSGALG00000008298	1.47732	0.0157807	11.5442	1.30878	0.022589	3.64894	A	A	A
ENSGALG00000045817	0.257755	0.371915	1.26746	0.330851	0.456191	1.18108	A	A	A
ENSGALG00000053565	0.258471	0.0579365	0.760716	0.331672	0.0812531	0.816162	B	B	B
ENSGALG00000008288	6.34507	8.36317	16.6589	2.87678	3.227	4.14232	B	B	B
ENSGALG00000008285	27.332	6.53323	17.6827	4.82436	2.91327	4.22363	A	A	A
ENSGALG00000008280	63.5417	30.0898	39.2064	6.01216	4.95837	5.32935	A	A	A
ENSGALG00000008249	55.0011	27.2695	38.795	5.80738	4.82117	5.31452	A	A	A
ENSGALG00000008236	116.841	77.7377	103.139	6.8807	6.29898	6.70237	A	A	A
ENSGALG00000008222	11.5341	10.2659	28.7485	3.64779	3.49389	4.89474	A	A	A
ENSGALG00000008193	0.888718	1.17752	9.05125	0.917407	1.12269	3.3293	A	A	A
ENSGALG00000008175	47.4136	16.4342	8.9311	5.59734	4.12385	3.31195	A	A	A
ENSGALG00000043367	2.80629	4.59354	1.22974	1.92839	2.48376	1.15688	A	A	B
ENSGALG00000008167	8.46627	10.2826	26.3663	3.2428	3.49602	4.77433	A	A	A
ENSGALG00000008154	78.8507	48.4252	58.0531	6.31923	5.62718	5.88394	A	A	A
ENSGALG00000008132	13.983	7.83242	16.5167	3.90526	3.14281	4.13066	A	A	A
ENSGALG00000008123	15.1541	9.2205	8.47945	4.01383	3.35339	3.2448	A	A	A
ENSGALG00000045949	1.1484	0.862368	3.21409	1.10326	0.897138	2.07522	A	A	A
ENSGALG00000008115	6.70617	5.37766	23.1792	2.94601	2.67303	4.59569	A	A	A
ENSGALG00000054032	0.267215	0.080778	1.17077	0.341662	0.11207	1.11821	A	A	A
ENSGALG00000029006	53.2545	0.0597687	0.414343	5.76167	0.0837495	0.500132	A	A	A
ENSGALG00000008098	26.1816	19.1006	80.7631	4.76456	4.32917	6.35338	A	A	A
ENSGALG00000008081	16.7978	12.4515	15.906	4.15363	3.7497	4.07946	A	A	A
ENSGALG00000008060	1.70384	0.297752	3.2195	1.43501	0.376015	2.07707	A	A	A
ENSGALG00000008050	49.8496	45.2111	104.887	5.66817	5.53017	6.72638	A	A	A
ENSGALG00000023661	18.8216	9.93093	21.8889	4.309	3.45034	4.51658	A	A	A
ENSGALG00000042764	15.5951	17.3885	32.0341	4.05269	4.20073	5.04589	A	A	A
ENSGALG00000008009	122.325	76.6365	223.546	6.94632	6.27866	7.81086	A	A	A
ENSGALG00000007998	0.192223	0.0302222	1.51371	0.253654	0.0429555	1.32982	A	A	A
ENSGALG00000038981	15.1841	11.178	27.0996	4.01651	3.60621	4.81248	A	A	A
ENSGALG00000007959	0.186803	0.0295976	98.5339	0.247081	0.0420806	6.63712	A	A	A
ENSGALG00000007931	126.299	92.6218	70.2795	6.99208	6.54877	6.15542	A	B	A
ENSGALG00000007183	71.7336	49.734	53.6402	6.18455	5.66488	5.77189	A	A	A
ENSGALG00000007905	6.88965	0.932604	1.93527	2.97996	0.950546	1.55349	A	A	A
ENSGALG00000007161	0.694577	0.391056	1.72761	0.760925	0.47618	1.44764	A	A	A
ENSGALG00000035940	9.39843	5.24537	9.10401	3.37829	2.64279	3.33686	B	B	A
ENSGALG00000042554	9.09775	9.32038	19.124	3.33596	3.36742	4.33085	A	A	A
ENSGALG00000007098	27.1814	2.77647	9.34149	4.81667	1.91704	3.37037	A	B	A
ENSGALG00000007025	4.53153	0.189897	1.94798	2.46768	0.250836	1.55973	A	B	A
ENSGALG00000040272	26.2133	11.0676	11.4017	4.76624	3.59306	3.63246	A	B	B
ENSGALG00000013018	21.6724	8.25771	8.00007	4.50287	3.21065	3.16994	A	B	B
ENSGALG00000004897	47.7135	0.483939	0.983087	5.60625	0.569431	0.987748	A	B	B
ENSGALG00000031922	15.4718	13.5146	14.0449	4.04193	3.85944	3.9112	B	B	B
ENSGALG00000054287	40.7392	68.7405	57.7795	5.38333	6.12392	5.87724	B	B	B
ENSGALG00000034274	17.0235	35.3755	37.8375	4.17181	5.18489	5.27938	A	A	A
ENSGALG00000048109	197.512	279.408	2166.11	7.63308	8.13138	11.0816	B	B	B
ENSGALG00000019397	4.40683	9.91017	51.3002	2.43478	3.4476	5.70874	B	B	A
ENSGALG00000043058	10.6501	13.8763	21.6216	3.54227	3.89495	4.49963	B	B	B
ENSGALG00000052402	0.419498	0.235675	0.45871	0.505381	0.305299	0.544693	B	B	B
ENSGALG00000023584	3.66331	4.3392	8.1692	2.22135	2.41662	3.1968	B	B	B
ENSGALG00000029379	26.0896	26.1604	38.7777	4.75967	4.76343	5.31389	B	B	A
ENSGALG00000032659	23.567	19.8454	26.223	4.61865	4.38166	4.76675	B	B	B
ENSGALG00000008539	67.4138	34.9731	37.8858	6.09622	5.16884	5.28117	B	B	B
ENSGALG00000008551	50.0561	56.7934	34.1125	5.67401	5.85283	5.13391	B	B	B
ENSGALG00000023576	12.273	38.2823	111.872	3.73042	5.29581	6.81854	B	B	B
ENSGALG00000033664	6.97214	0.682015	2.89816	2.99497	0.75019	1.96279	B	B	B
ENSGALG00000000003	0.906491	2.22418	1.95211	0.930919	1.68893	1.56175	B	B	A
ENSGALG00000030705	32.7374	17.6534	27.3884	5.07628	4.22137	4.82723	B	B	A
ENSGALG00000038467	31.7107	11.357	15.2397	5.03169	3.62725	4.02146	A	A	A
ENSGALG00000032156	14.132	4.98904	8.80712	3.91953	2.58232	3.29383	B	B	B
ENSGALG00000051829	3.16817	0.766838	4.60287	2.05941	0.82117	2.48617	B	B	B
ENSGALG00000051043	37.0809	5.53038	14.8038	5.25099	2.70717	3.9822	B	B	B
ENSGALG00000041251	42.3608	6.52431	17.6661	5.43832	2.91156	4.22235	B	B	B
ENSGALG00000008635	1.72398	0.00582954	0.0473357	1.44572	0.00838583	0.066724	B	B	B
ENSGALG00000019384	2.41583	0.0414448	3.86456	1.77223	0.0585864	2.28231	B	B	A
ENSGALG00000040023	7.62902	2.3881	20.8652	3.1092	1.76048	4.45057	B	B	A
ENSGALG00000039861	37.0865	30.7116	59.0782	5.25121	4.98694	5.90877	A	A	A
ENSGALG00000033997	2.82973	1.44369	3.65044	1.93724	1.28906	2.21737	B	B	B
ENSGALG00000049783	1.10294	0.391488	1.35279	1.07241	0.476629	1.23437	B	B	B
ENSGALG00000008740	11.6895	3.74186	7.01977	3.66557	2.24545	3.00356	B	B	B
ENSGALG00000040954	6.47193	1.75154	4.35026	2.90148	1.46024	2.41961	B	B	B
ENSGALG00000031527	53.6723	31.8162	136.548	5.77274	5.03634	7.10379	B	B	B
ENSGALG00000008797	48.7439	18.4054	37.6274	5.63645	4.27838	5.27155	B	B	B
ENSGALG00000008821	112.78	93.3647	66.5705	6.83011	6.56018	6.07832	B	B	A
ENSGALG00000008823	1.74433	0.26399	1.82034	1.45645	0.337985	1.49587	B	B	A
ENSGALG00000008836	100.352	237.997	130.588	6.66323	7.90085	7.03989	B	B	B
ENSGALG00000008926	5.82057	0.467056	2.00863	2.76989	0.552924	1.58911	B	B	B
ENSGALG00000008953	14.275	5.08633	4.97001	3.9331	2.60557	2.57773	B	B	B
ENSGALG00000040114	0.115009	0.0872487	8.34945	0.157055	0.120682	3.22488	B	B	B
ENSGALG00000008975	74.4575	91.4022	96.7107	6.23759	6.52985	6.61044	B	B	A
ENSGALG00000028069	18.6642	62.5528	21.4269	4.2975	5.98988	4.48716	B	B	B
ENSGALG00000009002	0.827326	0.19071	0.392484	0.869734	0.251822	0.477661	B	B	A
ENSGALG00000009023	29.5392	13.2939	22.8706	4.93259	3.83733	4.57716	B	B	A
ENSGALG00000009029	15.926	14.2956	12.6808	4.08117	3.93504	3.77408	B	B	B
ENSGALG00000009066	2.14087	0.172168	0.545428	1.65116	0.229179	0.628006	B	B	B
ENSGALG00000009104	2.55753	1.11055	3.25371	1.83088	1.07762	2.08872	B	B	B
ENSGALG00000009110	63.2518	34.5437	39.5687	6.00567	5.15152	5.34229	B	B	B
ENSGALG00000009134	0.648907	2.39799	27.32	0.72151	1.76468	4.82375	B	B	B
ENSGALG00000032986	0.152464	8.34815	4.17607	0.204722	3.22468	2.37186	B	B	A
ENSGALG00000034574	6.28347	8.53897	4.1969	2.86463	3.25383	2.37765	B	A	B
ENSGALG00000030173	0.5477	1.75317	4.97565	0.630126	1.4611	2.5791	B	B	A
ENSGALG00000037206	36.3432	10.0651	17.2686	5.22277	3.46795	4.19129	B	A	A
ENSGALG00000043437	74.3146	67.6884	124.267	6.23486	6.102	6.96886	A	A	A
ENSGALG00000036883	14.5585	1.70588	13.7409	3.95964	1.4361	3.88175	B	B	A
ENSGALG00000048658	30.0947	38.2765	40.3664	4.9586	5.29559	5.37039	B	B	A
ENSGALG00000043287	4.95025	19.8295	1035.05	2.57295	4.38055	10.0169	B	B	B
ENSGALG00000033295	3.81297	21.8431	387.245	2.26693	4.51369	8.60082	B	B	A
ENSGALG00000031934	52.1914	8.96391	41.7929	5.73312	3.31671	5.4193	B	B	B
ENSGALG00000040557	0.459473	0.00986122	1.77336	0.545447	0.014157	1.47164	B	B	B
ENSGALG00000026838	16.322	56.1405	120.094	4.11453	5.83644	6.91998	B	B	A
ENSGALG00000009424	8.90503	1.83346	2.32186	3.30816	1.50256	1.73199	B	B	B
ENSGALG00000053114	13.8532	2.78787	3.34235	3.8927	1.92139	2.11848	B	B	B
ENSGALG00000009439	0.202609	0.0294787	0.740645	0.266168	0.041914	0.799622	B	B	B
ENSGALG00000009440	16.1839	7.75175	40.6021	4.10299	3.12957	5.37859	B	B	B
ENSGALG00000009443	13.5702	9.45156	12.5669	3.86495	3.38565	3.76202	B	B	B
ENSGALG00000009448	116.738	29.2212	103.448	6.87943	4.91749	6.70665	B	A	A
ENSGALG00000009454	75.2606	19.4136	23.5112	6.25287	4.35146	4.61537	A	A	A
ENSGALG00000009480	14.2164	11.794	11.4201	3.92755	3.67739	3.6346	A	B	B
ENSGALG00000009485	41.803	24.815	16.7121	5.41964	4.69014	4.14667	B	B	B
ENSGALG00000009488	0.0375817	0.552614	0.771246	0.0532249	0.634699	0.824764	B	B	B
ENSGALG00000052984	1.73217	0.276168	1.55083	1.45004	0.351818	1.35097	B	B	B
ENSGALG00000009492	57.8607	28.3059	65.5729	5.87923	4.87312	6.05686	B	B	B
ENSGALG00000009494	98.7417	51.761	65.2587	6.64013	5.7214	6.05004	B	B	B
ENSGALG00000009505	20.1874	14.0123	64.6942	4.40514	3.90807	6.03769	B	B	B
ENSGALG00000053908	0.882499	0.388668	1.56401	0.912649	0.473701	1.3584	B	B	B
ENSGALG00000009523	0.187713	9.09949	19.4966	0.248186	3.33621	4.35731	B	B	B
ENSGALG00000009530	0.470712	9.18987	1.15215	0.556514	3.34906	1.10578	B	B	B
ENSGALG00000009532	9.19475	5.70199	12.602	3.34975	2.74459	3.76575	B	B	A
ENSGALG00000009540	12.9999	13.1945	30.9259	3.80734	3.82726	4.99666	B	B	B
ENSGALG00000009544	44.7155	30.1681	51.2966	5.51461	4.962	5.70865	B	B	A
ENSGALG00000009547	11.4173	8.51419	15.4278	3.63428	3.25008	4.03807	B	B	A
ENSGALG00000009556	17.3689	2.1386	8.826	4.1992	1.65012	3.2966	B	B	A
ENSGALG00000009572	0.926569	0.014832	0.147577	0.946034	0.0212409	0.198592	B	B	B
ENSGALG00000009577	6.83853	4.59939	8.60059	2.97058	2.48527	3.26312	B	B	B
ENSGALG00000009586	4.6973	9.40476	15.8202	2.51028	3.37917	4.07212	B	B	B
ENSGALG00000048820	2.34337	1.41141	5.58746	1.7413	1.26987	2.71972	B	B	B
ENSGALG00000009595	42.1446	38.6422	139.851	5.43111	5.30897	7.13803	B	A	A
ENSGALG00000009596	71.4023	40.5245	95.4531	6.17796	5.37589	6.59176	B	A	A
ENSGALG00000009601	467.338	1219.55	455.059	8.87141	10.2533	8.83308	B	B	B
ENSGALG00000009603	5.56254	0.478144	0.436693	2.71425	0.563787	0.522751	B	B	B
ENSGALG00000009604	126.494	20.2136	10.4633	6.99428	4.40692	3.51895	A	B	A
ENSGALG00000009638	0.522962	0.0382606	0.233214	0.60688	0.0541686	0.302423	B	B	B
ENSGALG00000046889	2.61703	1.48741	4.94617	1.85481	1.31465	2.57196	B	B	A
ENSGALG00000033074	4.94616	3.56066	10.651	2.57196	2.18924	3.54238	A	B	A
ENSGALG00000028849	22.0982	13.2409	38.2769	4.52971	3.83197	5.29561	A	A	A
ENSGALG00000009698	2.26223	14.0914	51.7651	1.70586	3.91565	5.72151	A	A	A
ENSGALG00000008497	57.2835	118.148	708.154	5.86502	6.89662	9.46995	B	B	A
ENSGALG00000009730	0.466753	0.00632927	0.726834	0.552626	0.00910244	0.788129	B	B	A
ENSGALG00000009739	0.199423	77.4145	15.3497	0.262341	6.29305	4.03119	B	B	B
ENSGALG00000009743	42.1771	17.2401	25.8639	5.4322	4.18904	4.7476	B	B	B
ENSGALG00000009747	51.2986	30.5142	30.4951	5.7087	4.97793	4.97706	B	B	B
ENSGALG00000009755	2.23767	0.436476	3.24029	1.69495	0.522534	2.08416	B	B	A
ENSGALG00000050139	0.433551	0.0342122	0.0109373	0.519593	0.0485323	0.0156935	B	B	B
ENSGALG00000049710	30.7797	3.03772	4.37244	4.99003	2.01354	2.42558	B	B	B
ENSGALG00000009759	2.18541	2.53628	3.22601	1.67148	1.82223	2.0793	B	B	B
ENSGALG00000052108	22.4631	29.544	75.0315	4.55232	4.93282	6.24852	A	A	A
ENSGALG00000019361	0.419315	0.253603	1.61428	0.505194	0.326081	1.38641	B	B	B
ENSGALG00000049735	1.01269	0.168225	0.801058	1.00913	0.224318	0.848845	B	B	B
ENSGALG00000030024	21.0965	15.3741	36.4238	4.46574	4.03335	5.22588	B	B	A
ENSGALG00000009795	20.6855	13.6451	26.0199	4.43866	3.87234	4.75595	B	B	A
ENSGALG00000009805	36.2332	1.18517	3.0626	5.21852	1.12774	2.0224	B	B	A
ENSGALG00000040567	0.566025	0.00513704	0.0609181	0.647107	0.00739221	0.0853132	B	B	B
ENSGALG00000009815	7.86274	5.43551	11.1214	3.14775	2.68605	3.59949	B	B	B
ENSGALG00000009825	31.2084	29.0145	15.6468	5.00936	4.90759	4.05717	A	B	B
ENSGALG00000027682	15.2904	9.98425	14.7425	4.02595	3.45736	3.97659	A	A	A
ENSGALG00000049865	1540.11	2871.43	2972.87	10.5898	11.4881	11.5381	A	A	A
ENSGALG00000009835	84.0879	61.0966	75.8754	6.41088	5.95644	6.26445	A	A	A
ENSGALG00000009840	11.7931	13.4283	29.3263	3.6773	3.85083	4.9225	A	A	A
ENSGALG00000009842	83.7692	303.139	307.702	6.40547	8.24859	8.27007	A	A	A
ENSGALG00000009856	3386.69	6170.14	1769.7	11.7261	12.5913	10.7901	A	A	A
ENSGALG00000009859	40.8326	68.9881	12.0775	5.38655	6.12904	3.70901	A	A	A
ENSGALG00000039209	371.313	302.305	39.8464	8.54037	8.24463	5.35214	A	A	A
ENSGALG00000009873	25.8431	21.1664	24.2022	4.74648	4.47031	4.65548	A	A	A
ENSGALG00000026661	8.31444	28.8546	63.5774	3.21947	4.89988	6.01296	A	A	A
ENSGALG00000009875	34.1218	11.9331	134.43	5.13429	3.693	7.0814	A	A	A
ENSGALG00000019358	62.1386	49.3527	66.2223	5.98045	5.654	6.07087	B	B	B
ENSGALG00000009879	126.111	235.146	143.933	6.98994	7.88354	7.17924	B	B	B
ENSGALG00000009885	3.73242	3.13976	18.7854	2.24258	2.04955	4.30636	A	B	B
ENSGALG00000009895	8.46358	1.65816	9.41525	3.24239	1.41043	3.38062	A	A	A
ENSGALG00000033879	102.313	47.7305	118.647	6.69088	5.60675	6.90265	A	A	A
ENSGALG00000009901	16.176	8.3554	14.6907	4.10232	3.2258	3.97183	A	A	A
ENSGALG00000009905	7.93897	6.26029	16.328	3.16011	2.86003	4.11504	A	A	A
ENSGALG00000009927	74.4274	69.487	101.122	6.23702	6.13928	6.67416	A	A	A
ENSGALG00000009934	79.9583	35.2869	33.2613	6.33911	5.18138	5.09851	A	A	A
ENSGALG00000009940	55.9652	16.9896	56.1544	5.83201	4.16909	5.83679	A	A	A
ENSGALG00000009942	40.48	32.4775	103.459	5.37434	5.06512	6.70679	A	A	A
ENSGALG00000009945	5.3298	0.265819	1.51142	2.66216	0.340071	1.3285	A	A	A
ENSGALG00000019355	39.7408	25.7758	50.3976	5.3484	4.74286	5.68363	A	A	A
ENSGALG00000009963	1.05761	0.250424	2.45758	1.04097	0.322417	1.78976	A	B	B
ENSGALG00000029135	27.9276	61.0719	27.6887	4.85437	5.95587	4.84241	A	B	B
ENSGALG00000009966	10.9653	10.3478	14.4762	3.58078	3.50434	3.95197	A	A	A
ENSGALG00000009975	324.629	219.601	141.97	8.34708	7.7853	7.15956	A	A	A
ENSGALG00000047495	0.13455	57.0687	2.75788	0.182121	5.85969	1.90992	A	A	A
ENSGALG00000010018	0.134022	12.8843	2.09327	0.181449	3.79538	1.62913	A	A	A
ENSGALG00000009959	44.1665	209.484	47.3286	5.49718	7.71757	5.59481	A	A	B
ENSGALG00000019352	0.089388	0.202931	0.315952	0.123518	0.266554	0.396107	B	B	B
ENSGALG00000010042	34.4775	20.5552	38.403	5.14883	4.42997	5.30023	A	A	A
ENSGALG00000010044	7.26005	5.30716	3.05356	3.04615	2.65699	2.01919	A	A	A
ENSGALG00000010049	12.2098	2.16013	0.100694	3.72354	1.65998	0.138413	B	B	B
ENSGALG00000010163	1.1154	0.409079	0.238681	1.08093	0.494753	0.308805	B	B	B
ENSGALG00000010177	38.937	29.4001	103.103	5.31966	4.926	6.70187	A	A	A
ENSGALG00000041783	28.7374	30.8594	17.2598	4.89421	4.99365	4.1906	A	A	A
ENSGALG00000010183	218.078	99.4916	129.734	7.7753	6.65093	7.03049	B	A	A
ENSGALG00000010190	36.0455	30.8174	48.6667	5.21123	4.99175	5.63421	B	A	B
ENSGALG00000010198	7.47105	2.58531	3.20026	3.08254	1.8421	2.07048	B	B	B
ENSGALG00000010200	1.53322	15.575	14.2873	1.34097	4.05094	3.93426	B	B	B
ENSGALG00000010204	1.18361	11.8476	32.0615	1.12671	3.68343	5.04708	B	B	A
ENSGALG00000010222	0.239488	0.497926	0.798239	0.309744	0.582966	0.846585	B	B	A
ENSGALG00000010208	1.46758	0.191831	0.562487	1.3031	0.253179	0.643844	B	B	A
ENSGALG00000047516	13.9669	7.26126	11.8342	3.9037	3.04636	3.68192	B	B	A
ENSGALG00000010223	0.145363	0	0.738007	0.195805	0	0.797434	B	B	A
ENSGALG00000010224	4.49815	0.0298546	10.8736	2.45895	0.0424406	3.56969	B	B	B
ENSGALG00000010227	44.1639	31.6888	31.6126	5.4971	5.03072	5.02736	B	B	B
ENSGALG00000034788	443.527	2083.93	1239.79	8.79613	11.0258	10.277	A	B	A
ENSGALG00000010238	710.396	255.09	201.182	9.47451	8.00051	7.65951	A	A	A
ENSGALG00000033769	24.8243	22.2699	5.65152	4.69066	4.54039	2.73368	A	B	B
ENSGALG00000010246	75.6928	86.4094	67.9309	6.26102	6.44972	6.10708	A	B	A
ENSGALG00000010253	14.2572	5.82006	15.3883	3.93142	2.76978	4.03459	A	B	A
ENSGALG00000029921	81.9137	12.17	19.9793	6.37354	3.71918	4.3909	B	A	A
ENSGALG00000031340	6.30235	0.0374801	0.341585	2.86836	0.0530837	0.423939	A	B	A
ENSGALG00000010311	2.0852	0.578516	4.03362	1.62536	0.658569	2.3316	B	B	A
ENSGALG00000041094	3.66318	1.13592	26.8638	2.22132	1.09486	4.80032	B	A	A
ENSGALG00000010320	3.89028	0.116245	1.22108	2.28992	0.158653	1.15126	B	A	A
ENSGALG00000010325	16.9224	13.4383	45.8868	4.16369	3.85183	5.55111	B	B	A
ENSGALG00000026490	943.405	1560.22	1521.76	9.88326	10.6085	10.5725	B	B	A
ENSGALG00000051132	3.23755	0.00571264	0.00287042	2.08323	0.00821815	0.00413521	B	B	B
ENSGALG00000010935	2.99697	0.00906333	0.00777111	1.99891	0.0130167	0.011168	B	B	B
ENSGALG00000010939	10.4231	2.73929	6.35326	3.51388	1.90276	2.87838	B	B	B
ENSGALG00000010940	42.5828	32.316	33.141	5.44569	5.05814	5.09343	B	A	B
ENSGALG00000010958	0.301999	0.162409	1.21792	0.380728	0.217117	1.14921	B	B	B
ENSGALG00000028648	27.7567	45.4227	16.3621	4.84583	5.53676	4.11787	B	B	B
ENSGALG00000042269	15.1149	24.8978	13.2976	4.01033	4.69476	3.83771	B	B	B
ENSGALG00000010975	2.18392	21.9867	14.4317	1.6708	4.52273	3.94783	B	B	B
ENSGALG00000010992	1.7363	9.99689	3.30832	1.45223	3.45902	2.10712	B	B	B
ENSGALG00000045907	23.5882	5.84212	16.7911	4.61989	2.77444	4.15308	B	B	B
ENSGALG00000045093	6.18748	3.10317	14.5513	2.84549	2.03674	3.95896	B	B	A
ENSGALG00000011168	15.9625	12.394	15.7768	4.08428	3.74352	4.06839	B	B	A
ENSGALG00000049176	8.87702	5.92497	11.111	3.30408	2.79181	3.59824	B	B	B
ENSGALG00000051263	4.6429	2.5015	5.83702	2.49644	1.80797	2.77337	B	B	B
ENSGALG00000011177	2.82521	1.56876	3.79682	1.93554	1.36107	2.26208	B	B	B
ENSGALG00000033106	12.5314	13.4119	22.4916	3.75824	3.84919	4.55407	B	B	B
ENSGALG00000011206	12.1268	16.9424	3.32717	3.71444	4.1653	2.11342	B	B	B
ENSGALG00000011207	8.05329	0.16233	7.60705	3.17844	0.21702	3.10552	B	B	B
ENSGALG00000035493	12.4771	3.71136	5.81522	3.75244	2.23614	2.76876	B	B	A
ENSGALG00000030550	33.507	22.6533	116.398	5.10882	4.56397	6.87526	B	B	A
ENSGALG00000011271	1.77006	0.344668	0.689098	1.46992	0.42725	0.756253	B	B	A
ENSGALG00000011274	7.67837	0.894482	4.09894	3.11742	0.921804	2.3502	A	B	A
ENSGALG00000011276	319.143	723.188	1123.93	8.32257	9.50022	10.1356	B	B	B
ENSGALG00000011280	11.1166	3.83628	16.7818	3.59892	2.2739	4.15233	A	B	A
ENSGALG00000011285	110.38	69.8215	114.583	6.79935	6.14612	6.85278	A	A	A
ENSGALG00000030515	124.801	72.9203	61.7987	6.975	6.2079	5.97266	A	B	A
ENSGALG00000011293	124.284	73.8223	90.3216	6.96906	6.2254	6.51288	A	B	A
ENSGALG00000050619	29.0949	26.2418	8.52301	4.91145	4.76775	3.25142	A	A	A
ENSGALG00000011297	25.693	18.1087	12.3082	4.73839	4.25616	3.73424	A	A	A
ENSGALG00000011309	73.1749	13.7478	23.29	6.21286	3.88243	4.60229	A	B	A
ENSGALG00000019336	16.9656	4.71818	3.25772	4.16716	2.51556	2.09008	A	A	A
ENSGALG00000011323	12.1892	21.4907	11.0717	3.72129	4.49126	3.59355	A	A	A
ENSGALG00000011320	22.1212	4.2958	7.17236	4.53114	2.40485	3.03075	A	B	A
ENSGALG00000011325	202.872	86.853	55.8832	7.67152	6.45702	5.82993	A	A	A
ENSGALG00000011327	27.9874	17.335	21.83	4.85735	4.19653	4.51286	A	A	A
ENSGALG00000011357	20.1894	22.8152	21.4928	4.40527	4.57381	4.49139	A	A	A
ENSGALG00000011342	4.76526	2.95406	8.13079	2.52739	1.98333	3.19074	A	A	A
ENSGALG00000011377	154.848	80.9477	71.5944	7.284	6.35663	6.18179	A	A	A
ENSGALG00000011400	10.1114	2.75475	9.48592	3.47396	1.90872	3.39038	A	B	A
ENSGALG00000011406	2.86469	0.166408	0.946789	1.95035	0.222072	0.961096	A	B	A
ENSGALG00000011409	891.558	442.526	321.391	9.8018	8.79288	8.33267	A	A	B
ENSGALG00000011414	6.8271	0.510766	2.33637	2.96848	0.59528	1.73828	A	B	A
ENSGALG00000033709	130.291	26.0974	54.7629	7.03663	4.76008	5.80123	A	A	A
ENSGALG00000043701	12.2366	23.6037	48.0114	3.72646	4.62081	5.61504	A	A	A
ENSGALG00000011456	36.8147	16.4906	54.4828	5.24087	4.12851	5.79397	A	B	A
ENSGALG00000011459	0.936426	0.0396463	0.670646	0.953396	0.0560927	0.740406	A	B	B
ENSGALG00000030853	0.683948	0.0726544	0.732703	0.751848	0.101185	0.793024	A	A	A
ENSGALG00000031699	29.1365	16.036	19.3134	4.91344	4.09052	4.34436	B	B	B
ENSGALG00000011504	59.7765	18.2724	63.0065	5.92544	4.26846	6.00015	B	B	B
ENSGALG00000011514	296.565	339.462	379.513	8.21706	8.41135	8.5718	A	A	A
ENSGALG00000026284	27.1538	23.0103	31.4661	4.81526	4.58558	5.02086	A	B	A
ENSGALG00000011531	6.41163	5.56102	10.0924	2.88979	2.71392	3.4715	A	B	A
ENSGALG00000011549	2.45431	0.252611	3.32638	1.7884	0.324939	2.11316	A	B	B
ENSGALG00000011557	6.69626	6.78791	12.7032	2.94416	2.96124	3.77644	B	B	B
ENSGALG00000040976	122.434	34.2481	40.45	6.9476	5.13948	5.3733	A	A	A
ENSGALG00000011569	17.2303	12.0066	21.4437	4.18827	3.70118	4.48824	A	A	A
ENSGALG00000028373	5.1795	0.0269326	0.553982	2.62749	0.0383415	0.63597	A	A	A
ENSGALG00000011643	16.5357	10.2275	9.34673	4.13223	3.48897	3.3711	B	B	B
ENSGALG00000011651	138.989	101.496	113.801	7.12917	6.67943	6.84299	A	A	A
ENSGALG00000011662	32.568	15.7615	22.5157	5.06902	4.06708	4.55555	A	A	A
ENSGALG00000011682	35.7542	17.9008	16.0294	5.19984	4.24037	4.08995	A	A	A
ENSGALG00000011717	0.630358	0.190757	0.822771	0.705189	0.251879	0.866134	A	B	A
ENSGALG00000011722	0.460035	0.212971	0.548186	0.546003	0.278545	0.630579	A	A	A
ENSGALG00000011724	48.858	11.2424	13.0023	5.63975	3.61381	3.80759	A	A	A
ENSGALG00000044155	7.98523	0.641122	226.734	3.16755	0.714682	7.83121	A	A	A
ENSGALG00000025735	0.594623	0.0709661	0	0.673215	0.0989128	0	A	A	A
ENSGALG00000011738	94.4281	0.994862	40.0815	6.57634	0.996289	5.36042	A	A	A
ENSGALG00000011740	86.5076	1.94904	64.4009	6.45134	1.56025	6.03124	A	A	A
ENSGALG00000028560	0.857997	0.0410206	0.116144	0.893748	0.0579985	0.158524	A	A	A
ENSGALG00000011742	0.384244	0.225056	0.171262	0.469098	0.292848	0.228064	A	A	A
ENSGALG00000011745	71.1202	59.438	44.6972	6.17233	5.91738	5.51404	A	A	A
ENSGALG00000049268	4.51066	3.38822	2.36404	2.46222	2.13364	1.75019	A	A	A
ENSGALG00000011747	4.24682	2.13638	3.26465	2.39144	1.6491	2.09243	A	A	A
ENSGALG00000050350	14.9799	79.9276	97.0104	3.99819	6.33856	6.61486	A	A	A
ENSGALG00000031571	25.5961	5.90373	8.83198	4.73314	2.78738	3.29748	A	A	A
ENSGALG00000049408	2.51021	8.02049	19.6288	1.81156	3.17321	4.36659	A	A	A
ENSGALG00000038969	23.0107	0.890015	0.860224	4.58561	0.918398	0.895476	A	A	A
ENSGALG00000037322	52.98	69.8493	207.523	5.75435	6.14668	7.70406	A	A	A
ENSGALG00000036908	0.73129	0.561324	3.78202	0.791847	0.64277	2.25762	A	A	A
ENSGALG00000053262	7.88921	45.2015	67.1724	3.15206	5.52987	6.09112	A	A	A
ENSGALG00000049859	11.9192	31.793	68.0864	3.69144	5.03532	6.11033	A	A	A
ENSGALG00000049751	2.11587	6.93343	13.3361	1.63963	2.98794	3.84158	A	A	A
ENSGALG00000031159	2.35498	16.9142	69.6496	1.7463	4.16303	6.14261	A	A	A
ENSGALG00000047126	15.7256	12.3621	29.9583	4.06398	3.74008	4.95225	A	A	A
ENSGALG00000035244	1.27478	9.30346	3.12288	1.18573	3.36506	2.04365	A	A	A
ENSGALG00000051325	0.446346	3.73509	1.96209	0.532413	2.24339	1.56661	A	A	A
ENSGALG00000037167	2.00581	0.233819	0.379153	1.58775	0.30313	0.463782	A	A	A
ENSGALG00000042491	14.6348	26.8296	43.5592	3.96669	4.79855	5.47765	A	A	A
ENSGALG00000046198	0.0343203	0.150885	0.71299	0.048683	0.202744	0.776517	A	A	A
ENSGALG00000048212	4.8772	11.9029	17.1424	2.55513	3.68962	4.18129	A	A	A
ENSGALG00000031874	12.185	36.9956	270.004	3.72083	5.24776	8.08217	A	A	A
ENSGALG00000054083	3.40391	14.2543	134.29	2.13879	3.93114	7.07991	A	A	A
ENSGALG00000027571	0.168858	1.59265	13.0146	0.2251	1.37443	3.80885	A	A	A
ENSGALG00000050309	0.213883	0.356124	2.2831	0.27963	0.439489	1.71506	A	A	A
ENSGALG00000032645	1.16717	3.72946	21.1924	1.11581	2.24167	4.472	A	A	A
ENSGALG00000052649	0.219007	0.655496	4.51431	0.285706	0.727263	2.46318	A	A	A
ENSGALG00000027064	14.9349	0.717858	4.96182	3.99412	0.780611	2.57575	A	A	A
ENSGALG00000051251	5.83074	8.62339	49.7338	2.77204	3.26654	5.66487	A	A	A
ENSGALG00000052284	1.62575	1.80603	10.3556	1.39273	1.48853	3.50533	A	A	A
ENSGALG00000011783	0.663486	0.392649	0.815958	0.73421	0.477832	0.860731	A	A	A
ENSGALG00000053511	1.26319	0.0175689	0.159511	1.17836	0.0251265	0.213516	A	A	A
ENSGALG00000011794	45.0919	16.3069	18.9268	5.52644	4.11328	4.31664	A	A	A
ENSGALG00000011798	31.0445	13.2133	58.1457	5.00201	3.82917	5.8862	A	A	A
ENSGALG00000011799	7.26172	0.238124	1.83225	3.04644	0.308156	1.50195	A	A	A
ENSGALG00000011800	14.3113	13.3902	20.9219	3.93652	3.84702	4.4543	A	A	B
ENSGALG00000011803	5.90826	0.336695	13.0298	2.78832	0.418671	3.81042	A	B	B
ENSGALG00000011809	4.62327	0.0178528	0.0241909	2.49141	0.0255289	0.0344847	A	B	A
ENSGALG00000011814	15.6245	7.9377	10.5117	4.05524	3.1599	3.52503	A	A	A
ENSGALG00000029583	137.927	13428.1	1668.87	7.11818	13.7131	10.7055	A	A	A
ENSGALG00000011838	0.421431	4.02012	0.679855	0.507344	2.32772	0.748336	A	B	B
ENSGALG00000011847	20.7533	85.7667	6.64909	4.44316	6.43907	2.93529	A	A	A
ENSGALG00000011854	14.9402	6.03413	18.9193	3.9946	2.81437	4.3161	A	A	A
ENSGALG00000011856	28.2539	10.5373	12.4211	4.87056	3.52823	3.74644	A	A	A
ENSGALG00000036238	65.1236	38.9009	58.9473	6.04709	5.31835	5.90562	A	A	A
ENSGALG00000028016	0.910122	0.954055	2.02677	0.933665	0.966471	1.59778	A	A	A
ENSGALG00000011863	51.8863	34.469	43.3969	5.72482	5.14849	5.47239	A	A	A
ENSGALG00000011866	48.6296	22.0731	23.7475	5.63313	4.52814	4.62921	A	A	A
ENSGALG00000011867	28.802	32.4892	21.3037	4.89734	5.06563	4.47921	A	A	A
ENSGALG00000023193	4.73142	2.05615	3.04964	2.51889	1.61172	2.0178	A	A	A
ENSGALG00000011872	1.05473	0.153422	5.93195	1.03895	0.20592	2.79326	A	A	A
ENSGALG00000011878	21.1448	7.83063	17.1609	4.46889	3.14252	4.18277	A	A	A
ENSGALG00000011894	1.91665	1.28182	1.33019	1.54431	1.19019	1.22045	A	A	A
ENSGALG00000035223	104.26	81.6147	46.5173	6.71781	6.36833	5.57038	A	A	A
ENSGALG00000011897	57.8673	52.635	71.3793	5.87939	5.7451	6.17751	A	A	A
ENSGALG00000011898	55.528	25.0977	40.3873	5.82089	4.70585	5.37112	A	A	A
ENSGALG00000011900	52.2676	59.4004	48.8955	5.73519	5.91649	5.64084	A	A	A
ENSGALG00000011908	116.841	55.8174	90.2703	6.88069	5.82826	6.51207	A	A	A
ENSGALG00000049127	0.324183	0.0463586	3.30815	0.405102	0.0653773	2.10707	A	A	A
ENSGALG00000011914	111.171	2.94947	6.22544	6.80956	1.98166	2.85309	A	A	A
ENSGALG00000045762	0.455806	1.81758	1.84387	0.541819	1.49446	1.50785	A	A	A
ENSGALG00000041687	52.532	156.6	121.44	5.74233	7.30012	6.93593	A	A	A
ENSGALG00000011918	65.5644	68.8392	120.601	6.05668	6.12597	6.92601	A	A	A
ENSGALG00000031186	0.752492	1.00286	6.94077	0.809408	1.00206	2.98928	A	A	A
ENSGALG00000050576	0.288012	0.665103	3.53269	0.365146	0.735611	2.18037	A	A	A
ENSGALG00000011931	95.1045	72.0778	64.6852	6.58653	6.19136	6.0375	A	A	A
ENSGALG00000011932	23.3023	11.1461	14.611	4.60302	3.60242	3.9645	A	A	A
ENSGALG00000047248	90.7532	51.0387	69.5262	6.51969	5.70151	6.14009	A	A	A
ENSGALG00000038599	14.7043	10.3862	25.9737	3.97309	3.50921	4.75348	A	A	A
ENSGALG00000030101	0.518834	0.0727046	1.45728	0.602964	0.101253	1.29706	A	A	A
ENSGALG00000011947	33.3135	5.31699	17.5312	5.1007	2.65924	4.21188	A	A	A
ENSGALG00000011950	113.385	72.7464	82.2725	6.83775	6.2045	6.37977	A	A	A
ENSGALG00000011953	222.796	134.425	114.218	7.80604	7.08135	6.84822	A	A	A
ENSGALG00000011957	40.8972	24.8276	32.3715	5.38878	4.69084	5.06055	A	A	A
ENSGALG00000011958	85.0731	39.8335	70.7091	6.42749	5.35168	6.16408	A	A	A
ENSGALG00000011965	47.7269	8.30256	14.225	5.60665	3.21763	3.92837	A	A	A
ENSGALG00000011966	111.143	51.6498	60.6962	6.80919	5.71836	5.94711	A	A	A
ENSGALG00000011970	0.394169	0.100477	0.687572	0.479405	0.138129	0.754949	A	A	A
ENSGALG00000011976	23.1181	8.62212	7.64442	4.59205	3.26635	3.11177	A	A	A
ENSGALG00000011992	9.0907	7.14736	16.3551	3.33495	3.02633	4.11729	A	A	A
ENSGALG00000011993	271.204	224.367	240.709	8.08855	7.81614	7.91713	A	A	A
ENSGALG00000012003	32.454	16.3374	18.1952	5.06411	4.11582	4.26267	A	A	A
ENSGALG00000012007	256.268	48.6976	56.718	8.00713	5.63511	5.85095	A	A	A
ENSGALG00000012013	45.8899	14.4265	32.8921	5.55121	3.94734	5.08288	A	A	A
ENSGALG00000012024	29.7791	24.9398	106.303	4.94388	4.6971	6.74555	A	A	A
ENSGALG00000012033	46.4083	9.16905	20.8628	5.56707	3.34611	4.45041	A	A	A
ENSGALG00000012034	63.342	27.3134	70.4501	6.00769	4.82342	6.15887	A	A	A
ENSGALG00000012050	10.1316	6.56301	9.74549	3.47659	2.91896	3.42566	A	A	A
ENSGALG00000045936	0.629514	0	0.0340396	0.704442	0	0.0482914	A	A	A
ENSGALG00000012056	0.428961	0.0192494	0.778659	0.514966	0.0275071	0.83079	A	A	A
ENSGALG00000029810	45.9671	28.0302	28.7339	5.55358	4.85948	4.89404	A	A	A
ENSGALG00000012135	286.544	377.767	554.502	8.16764	8.56517	9.11765	A	A	A
ENSGALG00000012144	18.2022	10.9983	13.2769	4.2632	3.58476	3.83561	A	A	A
ENSGALG00000028989	195.427	108.42	136.733	7.61785	6.77373	7.10573	A	A	A
ENSGALG00000036743	21.5633	110.394	33.9239	4.4959	6.79952	5.12614	A	A	A
ENSGALG00000012150	46.9444	60.4421	17.0447	5.58329	5.94116	4.17351	A	A	A
ENSGALG00000027665	40.3944	359.481	80.0334	5.37136	8.49378	6.34045	A	A	A
ENSGALG00000012172	745.545	1499.13	1596.29	9.54409	10.5509	10.6414	A	A	A
ENSGALG00000053773	1.97567	1.18421	3.03992	1.57321	1.12711	2.01433	A	A	A
ENSGALG00000012178	2.37288	0.0255023	8.15099	1.75398	0.0363307	3.19393	A	A	A
ENSGALG00000041236	143.568	31.0512	172.053	7.1756	5.00231	7.43507	A	A	A
ENSGALG00000036867	9.02929	8.99036	16.0372	3.32615	3.32054	4.09061	A	A	A
ENSGALG00000041604	1.05018	2.21701	14.2631	1.03575	1.68572	3.93198	A	A	A
ENSGALG00000043451	45.6003	19.9056	35.2691	5.54227	4.38582	5.18067	A	A	A
ENSGALG00000048223	0.388746	0.117115	3.29663	0.473782	0.159778	2.1032	A	A	A
ENSGALG00000034504	4.12656	4.15882	13.2113	2.35799	2.36704	3.82897	A	A	A
ENSGALG00000028230	26.1943	25.3053	70.6553	4.76523	4.71728	6.163	A	A	A
ENSGALG00000030783	28.7281	26.4753	28.7414	4.89375	4.78006	4.8944	A	A	A
ENSGALG00000041766	64.5457	56.2888	109.961	6.03443	5.84018	6.7939	A	A	A
ENSGALG00000019316	166.556	149.639	130.332	7.3885	7.23495	7.03707	A	A	A
ENSGALG00000012218	126.403	2.4493	9.50443	6.99326	1.7863	3.39293	A	A	A
ENSGALG00000012236	2.78872	1.9162	2.86336	1.92171	1.54409	1.94986	A	A	A
ENSGALG00000037360	132.413	60.5905	166.992	7.05975	5.94464	7.39225	A	A	A
ENSGALG00000032313	40.4298	4.82469	16.8973	5.3726	2.54218	4.16167	A	A	A
ENSGALG00000012254	0.633476	0.0499829	0.846178	0.707945	0.0703658	0.884542	A	A	A
ENSGALG00000053778	0.379762	0.00968158	0.3353	0.46442	0.0139004	0.417164	A	A	A
ENSGALG00000032257	47.3788	32.5887	102.168	5.5963	5.0699	6.68885	A	A	A
ENSGALG00000012272	65.3609	46.6457	95.2716	6.05226	5.57427	6.58904	A	A	A
ENSGALG00000012277	20.5976	14.42	118.048	4.4328	3.94673	6.89541	A	A	A
ENSGALG00000012281	24.1838	4.42678	9.96745	4.65443	2.4401	3.45516	A	A	A
ENSGALG00000012285	8.67221	0.273346	0.591774	3.27385	0.348624	0.670636	A	A	A
ENSGALG00000041823	6.86176	6.21655	10.0784	2.97485	2.85131	3.46967	A	A	A
ENSGALG00000012291	477.089	343.393	333.03	8.90113	8.42791	8.38383	A	A	A
ENSGALG00000012293	1.22475	0.175218	1.02372	1.15364	0.232928	1.01701	A	A	A
ENSGALG00000012299	25.4217	22.2752	35.6453	4.72365	4.54072	5.19556	A	A	A
ENSGALG00000012265	3.93838	5.93809	17.4295	2.30404	2.79454	4.20394	A	A	A
ENSGALG00000012296	180.676	146.336	207.778	7.50522	7.20296	7.70582	A	A	A
ENSGALG00000012307	1.05055	2.26312	0.801659	1.03601	1.70625	0.849326	A	A	A
ENSGALG00000019312	64.4136	1289.88	265.159	6.03152	10.3341	8.05614	A	A	A
ENSGALG00000012312	62.3755	35.5377	55.921	5.98585	5.19132	5.83089	A	A	A
ENSGALG00000012410	54.5329	28.141	29.0419	5.79527	4.86498	4.90891	A	A	A
ENSGALG00000012416	1.02722	0.344716	1.26017	1.0195	0.427301	1.17643	A	A	A
ENSGALG00000012420	78.899	0.79402	63.9395	6.32011	0.843196	6.02102	A	A	A
ENSGALG00000023131	28.74	20.4939	26.6432	4.89433	4.42586	4.78885	A	A	A
ENSGALG00000012422	0.223779	0.00360119	0.962713	0.291343	0.00518609	0.972849	A	A	A
ENSGALG00000039658	39.465	34.2967	42.8904	5.3386	5.14146	5.45583	A	A	A
ENSGALG00000003213	2.24971	1.08221	3.73314	1.70031	1.05812	2.2428	A	A	A
ENSGALG00000038556	16.3856	4.86438	16.1378	4.11982	2.55198	4.09911	A	A	A
ENSGALG00000012442	0.772987	0	2.9308	0.826182	0	1.97482	A	A	A
ENSGALG00000012454	1.03955	0.00259179	3.92389	1.02825	0.00373432	2.2998	A	A	A
ENSGALG00000012456	1.90985	0.0586751	15.3103	1.54094	0.0822599	4.02771	A	A	A
ENSGALG00000047483	5.96833	0.223333	0.784337	2.80081	0.290817	0.835388	A	A	A
ENSGALG00000042419	0.89568	0.869927	0.829643	0.922716	0.902982	0.871562	A	B	B
ENSGALG00000040840	33.0513	13.8113	25.1649	5.08964	3.88862	4.70956	A	B	B
ENSGALG00000012488	40.786	64.8586	71.939	5.38495	6.0413	6.18862	A	B	B
ENSGALG00000050441	0.620053	0	5.49422	0.696041	0	2.69916	A	A	A
ENSGALG00000025881	0.23013	0.00412935	2.39831	0.298811	0.00594512	1.76482	A	A	A
ENSGALG00000038141	2.45837	3.51629	9.01921	1.79009	2.17514	3.3247	A	A	A
ENSGALG00000042990	4.4587	2.43876	7.09552	2.44856	1.78189	3.01712	A	B	A
ENSGALG00000012529	149.05	109.648	148.261	7.2293	6.78984	7.22169	A	A	A
ENSGALG00000012530	31.0075	21.319	9.21303	5.00034	4.4802	3.35234	A	A	A
ENSGALG00000012532	267.606	131.776	94.2931	8.06935	7.05286	6.5743	A	A	A
ENSGALG00000043092	65.1996	23.8811	215.472	6.04875	4.63698	7.75803	A	A	A
ENSGALG00000012540	16.149	19.2874	52.1688	4.10005	4.34251	5.73251	A	A	A
ENSGALG00000012541	0.916971	0	0.699788	0.938828	0	0.765355	A	A	A
ENSGALG00000012550	16.6661	2.42763	270.584	4.14291	1.77721	8.08526	A	A	A
ENSGALG00000012546	64.2892	4.63434	4.24246	6.02877	2.49425	2.39024	A	A	A
ENSGALG00000012552	17.4878	8.47315	9.52656	4.2085	3.24384	3.39596	A	A	A
ENSGALG00000044768	23.2681	20.9225	38.9746	4.60099	4.45434	5.32101	A	A	A
ENSGALG00000052369	132.284	128.313	213.102	7.05836	7.01473	7.74216	A	A	A
ENSGALG00000012559	8.72555	10.1189	10.9579	3.28178	3.47494	3.5799	A	B	A
ENSGALG00000033589	0.362856	0.187057	1.54161	0.446633	0.24739	1.34574	A	B	A
ENSGALG00000028627	302.092	1033.87	1501.32	8.24361	10.0152	10.553	A	A	A
ENSGALG00000012569	58.0476	48.4774	64.9837	5.88381	5.6287	6.04404	A	A	A
ENSGALG00000039479	1.83505	0.0139366	0.194744	1.50337	0.0199674	0.256701	A	A	A
ENSGALG00000012611	87.6294	50.9302	43.3755	6.46971	5.6985	5.47169	A	A	A
ENSGALG00000012619	35.3047	5.71188	17.0693	5.18208	2.74672	4.17547	A	A	A
ENSGALG00000012631	41.6547	16.7812	20.0418	5.41463	4.15228	4.39518	A	A	A
ENSGALG00000039595	1.35348	1.15425	4.28114	1.23479	1.10719	2.40085	A	A	A
ENSGALG00000012638	80.7282	57.6277	95.4931	6.35276	5.87351	6.59235	A	A	A
ENSGALG00000012639	2.03303	2.14374	3.89161	1.60076	1.65248	2.29031	A	A	A
ENSGALG00000012640	56.1371	40.9218	41.1843	5.83636	5.38963	5.39863	A	A	A
ENSGALG00000029484	24.1088	17.5505	43.4657	4.65012	4.21339	5.47462	A	A	A
ENSGALG00000012655	44.2185	10.5916	13.793	5.49884	3.53501	3.88684	A	A	A
ENSGALG00000012658	18.7617	32.347	48.8098	4.30464	5.05948	5.63836	A	A	A
ENSGALG00000012659	169.388	200.84	158.993	7.41268	7.65707	7.32186	A	A	A
ENSGALG00000012662	8.78032	15.4957	134.671	3.28988	4.04402	7.08397	A	A	A
ENSGALG00000026311	52.484	224.476	110.949	5.74104	7.81683	6.80669	A	A	A
ENSGALG00000027122	60.7577	47.7713	48.7436	5.94855	5.60796	5.63644	A	A	A
ENSGALG00000028254	34.0201	13.1787	27.701	5.13011	3.82566	4.84303	A	B	A
ENSGALG00000012691	1.73823	0.947979	7.19177	1.45324	0.961978	3.03417	A	B	A
ENSGALG00000012694	116.591	38.5818	49.4327	6.87764	5.30676	5.65629	A	A	A
ENSGALG00000012697	17.0103	10.1541	13.2776	4.17075	3.4795	3.83568	A	A	A
ENSGALG00000030607	50.0959	64.5631	15.0739	5.67514	6.03481	4.00665	A	B	A
ENSGALG00000035345	8.42263	2.76011	10.4126	3.23613	1.91078	3.51256	A	A	A
ENSGALG00000041193	26.5655	20.1105	55.8889	4.78479	4.39989	5.83008	A	A	A
ENSGALG00000029616	21.0718	8.54961	31.414	4.46414	3.25544	5.01854	A	A	A
ENSGALG00000034078	0.762928	0.00436364	0.337094	0.817974	0.00628171	0.419101	A	A	A
ENSGALG00000030933	57.6439	35.0844	32.7963	5.87391	5.1733	5.07879	A	A	A
ENSGALG00000031457	11.9955	10.9047	23.4991	3.69994	3.57346	4.61466	A	A	A
ENSGALG00000033789	715.865	741.04	258.192	9.48556	9.53535	8.01788	A	A	A
ENSGALG00000029746	4.13708	3.64775	3.73138	2.36095	2.21653	2.24226	A	A	A
ENSGALG00000039245	0.174633	0.00847958	0.0136603	0.232209	0.0121819	0.0195743	A	B	B
ENSGALG00000051926	25.1198	17.9927	54.6801	4.70707	4.24737	5.79909	A	A	A
ENSGALG00000012754	0.1443	0.00433538	0.104648	0.194465	0.00624111	0.143586	A	A	A
ENSGALG00000012757	6.09204	0.238863	0.377858	2.8262	0.309017	0.462428	A	A	A
ENSGALG00000012756	4.9356	0.10289	0.219653	2.56939	0.141289	0.28647	A	B	A
ENSGALG00000012759	37.126	7.43794	8.2921	5.2527	3.07689	3.216	A	B	A
ENSGALG00000012760	62.4742	41.5969	58.3991	5.9881	5.41268	5.89237	A	A	B
ENSGALG00000012761	0.985032	0.0365095	11.572	0.989162	0.0517334	3.65214	A	A	B
ENSGALG00000012763	42.269	112.357	87.9628	5.43526	6.82472	6.47513	A	A	B
ENSGALG00000012766	5.67371	1.36562	13.9125	2.73849	1.24222	3.89845	A	A	A
ENSGALG00000012769	42.8295	10.3798	64.3699	5.45383	3.5084	6.03056	A	A	A
ENSGALG00000046187	144.369	104.756	81.9069	7.18357	6.7246	6.37342	A	A	A
ENSGALG00000012791	10.0862	2.13505	5.53721	3.47069	1.64849	2.70868	A	B	B
ENSGALG00000012792	1.82258	23.8644	42.8418	1.49702	4.63601	5.45424	A	A	A
ENSGALG00000012796	5.23715	6.78319	16.711	2.64089	2.96036	4.14657	A	B	B
ENSGALG00000012812	2.14484	0.621088	4.33388	1.65299	0.696963	2.41519	A	B	A
ENSGALG00000012823	45.632	97.7462	43.7032	5.54325	6.62565	5.48231	A	A	A
ENSGALG00000012834	185.939	1.17917	3.10387	7.54642	1.12378	2.03699	A	A	A
ENSGALG00000034511	1.89742	0.168214	2.93481	1.53477	0.224304	1.97629	A	A	B
ENSGALG00000012847	0.306913	0.0231831	0.539394	0.386163	0.0330643	0.622362	A	A	A
ENSGALG00000035108	17.633	9.23749	20.2716	4.21979	3.35579	4.41086	A	A	A
ENSGALG00000012849	20.6092	24.476	38.7083	4.43357	4.67107	5.31137	A	A	A
ENSGALG00000012850	24.8213	2.17773	3.94854	4.69049	1.668	2.307	A	A	A
ENSGALG00000012852	70.9819	54.8425	109.915	6.16956	5.80329	6.79331	A	A	A
ENSGALG00000012857	4.44399	3.11539	1.73914	2.44466	2.04103	1.45372	A	A	A
ENSGALG00000012863	9.6475	5.46483	9.44256	3.41244	2.69261	3.3844	A	A	A
ENSGALG00000032595	277.435	421.153	348.192	8.1212	8.72162	8.44788	A	A	A
ENSGALG00000012865	10.4769	8.47778	25.7329	3.52066	3.24455	4.74055	A	A	A
ENSGALG00000028879	68.113	35.9653	45.2061	6.11089	5.2081	5.53001	A	A	A
ENSGALG00000028444	1.05466	7.70504	5.01984	1.0389	3.12185	2.58973	A	B	B
ENSGALG00000012870	59.6156	35.6433	26.2698	5.92162	5.19548	4.76923	A	A	A
ENSGALG00000012874	12.1577	9.24789	10.87	3.71783	3.35725	3.56925	A	A	A
ENSGALG00000012875	34.6327	0.376403	0.620872	5.15513	0.460903	0.69677	A	A	A
ENSGALG00000012876	192.949	118.299	137.539	7.59954	6.89844	7.11414	A	A	A
ENSGALG00000012877	28.5725	37.0426	37.9185	4.88619	5.24954	5.28238	A	A	A
ENSGALG00000040493	9.15919	3.26908	19.9081	3.34471	2.09392	4.38599	A	A	A
ENSGALG00000051894	1.22884	1.58711	1.85622	1.15629	1.37134	1.51411	A	B	B
ENSGALG00000041619	82.9106	63.8233	115.356	6.39078	6.01844	6.8624	A	A	B
ENSGALG00000036355	411.085	288.687	165.28	8.6868	8.17835	7.37747	A	B	B
ENSGALG00000012911	0.556137	0.0172781	0.00431793	0.637969	0.0247142	0.00621605	A	A	B
ENSGALG00000012913	90.9112	133.87	18.8816	6.52217	7.07542	4.31336	A	A	A
ENSGALG00000012919	28.3866	13.5581	14.8956	4.87709	3.86375	3.99056	A	A	A
ENSGALG00000012929	56.8417	42.9838	91.3823	5.85404	5.4589	6.52954	A	A	A
ENSGALG00000012932	23.1807	15.6727	3.27779	4.59579	4.05942	2.09687	A	B	B
ENSGALG00000051944	2.64931	1.06528	3.83074	1.86762	1.04634	2.27224	A	A	A
ENSGALG00000012934	2.54334	0.172201	0.677751	1.82511	0.22922	0.746528	A	A	A
ENSGALG00000045168	59.0794	7.8133	44.0325	5.9088	3.13968	5.49289	A	A	A
ENSGALG00000012938	21.093	2.56733	8.53712	4.46552	1.83484	3.25355	A	A	A
ENSGALG00000027056	56.0047	25.8923	10.6357	5.83301	4.74912	3.54049	B	B	B
ENSGALG00000012944	48.2204	7.82175	10.3261	5.62118	3.14107	3.50158	A	A	A
ENSGALG00000012946	246.414	49.0225	132.681	7.95078	5.64451	7.06265	A	A	A
ENSGALG00000012947	167.918	10.8364	11.7224	7.40018	3.56516	3.6693	A	A	A
ENSGALG00000012953	50.966	26.8114	33.2577	5.6995	4.7976	5.09836	A	A	A
ENSGALG00000012956	40.6131	23.172	10.5265	5.37896	4.59526	3.52688	A	A	A
ENSGALG00000053507	5.85735	0.452989	0.370211	2.77765	0.539024	0.454398	A	A	A
ENSGALG00000053509	19.016	1.48372	2.9033	4.32309	1.3125	1.96469	A	A	A
ENSGALG00000012974	46.7966	15.5344	29.3129	5.57884	4.0474	4.92186	A	B	B
ENSGALG00000012975	0.612455	0.0863426	0.267612	0.689259	0.119479	0.342114	A	A	A
ENSGALG00000019290	0.551146	0.024514	0.138991	0.633334	0.0349397	0.187756	A	A	A
ENSGALG00000012985	0.291963	0.0325111	0.247867	0.369564	0.0461572	0.319464	A	B	A
ENSGALG00000012986	26.0263	12.6539	17.6029	4.75629	3.77124	4.21745	A	A	A
ENSGALG00000012987	32.7918	0.483628	1.52272	5.0786	0.56913	1.33498	A	A	A
ENSGALG00000012988	1.95545	0.124388	0.10295	1.56338	0.16914	0.141368	A	A	A
ENSGALG00000012992	43.576	13.297	33.4642	5.4782	3.83764	5.10703	A	A	A
ENSGALG00000039171	18.7351	0.398526	0.676239	4.30269	0.483907	0.745228	A	A	A
ENSGALG00000012994	10.6538	10.2973	13.613	3.54273	3.4979	3.86918	A	A	A
ENSGALG00000012998	3.80749	0.425641	1.5936	2.26528	0.511611	1.37496	A	A	A
ENSGALG00000032159	22.8974	15.821	30.1055	4.57878	4.07219	4.9591	A	B	A
ENSGALG00000035533	74.771	79.9889	74.3811	6.24357	6.33965	6.23613	A	A	A
ENSGALG00000026214	0.509118	0.725578	0.080029	0.593705	0.78708	0.11107	A	B	A
ENSGALG00000013007	2.21783	0	0.233913	1.68609	0	0.30324	A	A	A
ENSGALG00000013022	7.63763	1.69147	3.60205	3.11063	1.4284	2.20228	A	A	A
ENSGALG00000050288	8.39047	8.55225	12.0548	3.2312	3.25584	3.70651	A	B	A
ENSGALG00000033887	12.0176	4.37788	30.3944	3.70239	2.42704	4.97244	A	A	A
ENSGALG00000013026	15.5765	15.8745	15.827	4.05107	4.07678	4.07271	A	A	A
ENSGALG00000013031	27.7755	30.331	9.29513	4.84677	4.96952	3.36389	A	A	A
ENSGALG00000013034	4.33955	4.65649	7.11412	2.41672	2.49991	3.02044	A	A	A
ENSGALG00000013037	54.937	20.0256	38.3113	5.80573	4.39407	5.29687	A	A	A
ENSGALG00000013036	105.21	75.7317	61.8395	6.73077	6.26175	5.9736	A	A	A
ENSGALG00000013039	130.743	36.5471	49.494	7.04159	5.23063	5.65804	A	A	A
ENSGALG00000013042	3.71349	1.02386	5.51069	2.2368	1.01711	2.70281	A	A	A
ENSGALG00000019286	29.3134	9.99419	15.2318	4.92188	3.45867	4.02075	A	A	A
ENSGALG00000013057	29.0628	3.65832	30.7993	4.90991	2.21981	4.99093	A	B	A
ENSGALG00000050257	0.592323	0.0342883	0.324812	0.671133	0.0486383	0.405787	A	A	A
ENSGALG00000045122	395.142	79.5518	55.1132	8.62987	6.33185	5.81027	A	A	A
ENSGALG00000019284	180.567	22.115	29.0189	7.50436	4.53076	4.9078	A	A	A
ENSGALG00000053854	13.1636	7.93216	8.21038	3.82412	3.15901	3.20326	A	A	A
ENSGALG00000054210	0.729962	0.490068	1.36137	0.79074	0.575378	1.23963	A	A	A
ENSGALG00000049903	76.6601	34.4269	52.3333	6.2791	5.14677	5.73696	A	A	A
ENSGALG00000003466	15.9061	7.16505	10.9032	4.07947	3.02946	3.57328	A	A	A
ENSGALG00000013069	79.7187	23.2108	192.768	6.33483	4.59758	7.59819	A	A	A
ENSGALG00000033471	5.93305	0.281301	1.34834	2.79349	0.357609	1.23164	A	A	A
ENSGALG00000051034	100.373	141.527	152.331	6.66353	7.15509	7.2605	A	A	A
ENSGALG00000013072	3.01454	0.251786	9.24462	2.00523	0.323988	3.35679	A	A	A
ENSGALG00000028186	28.1046	264.264	313.624	4.86318	8.05129	8.29748	A	A	A
ENSGALG00000013091	71.561	100.407	112.37	6.18112	6.66402	6.8249	A	A	A
ENSGALG00000013092	116.885	67.344	60.0808	6.88124	6.09474	5.93265	A	B	B
ENSGALG00000013095	23.4773	21.4395	18.4597	4.61337	4.48797	4.28242	A	A	A
ENSGALG00000013097	20.1817	0.00518906	0.0722042	4.40475	0.00746688	0.10058	A	A	B
ENSGALG00000013098	92.8054	59.8716	97.0152	6.5516	5.9277	6.61493	A	A	B
ENSGALG00000036358	20.4664	1.88737	0.312098	4.42401	1.52976	0.391875	A	B	B
ENSGALG00000013112	22.8717	1.54088	14.5634	4.57723	1.34533	3.96008	B	B	B
ENSGALG00000013117	4.40665	0.35694	1.61731	2.43474	0.440357	1.38809	A	B	B
ENSGALG00000013134	4.90907	0.930068	6.06737	2.56293	0.948652	2.82117	B	B	B
ENSGALG00000038026	8.55786	9.65806	32.4662	3.25669	3.41387	5.06463	A	A	A
ENSGALG00000013143	6.53413	0.585864	1.61697	2.91344	0.665269	1.3879	A	A	A
ENSGALG00000019276	1.34227	0	0.29143	1.22791	0	0.368969	A	A	B
ENSGALG00000013168	0.231526	0.305192	0.5802	0.300447	0.384262	0.660107	A	A	A
ENSGALG00000031293	1.72009	0.00271274	0.0565221	1.44365	0.00390836	0.0793229	A	A	B
ENSGALG00000013173	27.2345	6.76142	8.95223	4.81939	2.95632	3.31502	A	A	B
ENSGALG00000013174	15.6476	5.09744	9.02146	4.05724	2.6082	3.32502	A	A	A
ENSGALG00000033855	36.8372	43.1123	48.4572	5.24173	5.46311	5.62811	A	A	A
ENSGALG00000013177	67.445	30.7701	82.3866	6.09687	4.9896	6.38174	A	A	A
ENSGALG00000032768	0.62471	4.60997	4.66411	0.700182	2.48799	2.50185	A	A	A
ENSGALG00000051324	7.05249	19.7002	15.5876	3.00943	4.37157	4.05203	B	B	B
ENSGALG00000013205	97.4829	70.9837	129.783	6.6218	6.1696	7.03103	A	A	B
ENSGALG00000013210	19.5785	10.9666	12.4453	4.36307	3.58095	3.74903	A	A	A
ENSGALG00000013211	21.0753	233.838	33.6918	4.46436	7.87553	5.11652	A	A	A
ENSGALG00000013218	1.27269	0.196171	11.9269	1.1844	0.258423	3.6923	A	A	A
ENSGALG00000013229	19.1074	57.079	24.4902	4.32966	5.85994	4.67187	A	A	A
ENSGALG00000013244	18.2088	46.0507	28.7314	4.26369	5.55614	4.89392	A	B	B
ENSGALG00000053183	0.60564	0.472734	1.46486	0.683149	0.558496	1.30151	A	A	A
ENSGALG00000026373	5.93252	42.554	45.7235	2.79338	5.44473	5.54608	A	A	A
ENSGALG00000035836	1495.85	1691.47	198.386	10.5477	10.7249	7.63942	A	A	A
ENSGALG00000014011	11.2109	0.0577736	2.68216	3.6101	0.0810309	1.88055	A	A	A
ENSGALG00000014030	1.14128	0.0619444	0.531642	1.09847	0.0867083	0.615079	A	A	A
ENSGALG00000014031	5.96296	5.38345	10.818	2.7997	2.67434	3.56292	A	A	A
ENSGALG00000030943	39.495	31.936	65.8477	5.33967	5.0416	6.06281	A	A	A
ENSGALG00000054273	27.8313	68.0365	31.9077	4.84956	6.10929	5.04035	A	A	A
ENSGALG00000048539	1.79796	0.371714	10.8733	1.48438	0.45598	3.56965	A	A	A
ENSGALG00000014042	0.703313	0.104361	2.49403	0.768343	0.143212	1.80489	A	A	A
ENSGALG00000014071	1.78065	3.07655	14.4709	1.47542	2.02735	3.95149	A	A	A
ENSGALG00000014083	99.7346	76.921	119.798	6.65442	6.28394	6.91645	A	A	A
ENSGALG00000014084	21.8472	22.6833	40.2831	4.51394	4.5658	5.36748	A	A	A
ENSGALG00000014085	170.661	25.4372	28.5525	7.42342	4.72449	4.88521	A	A	A
ENSGALG00000027435	47.2735	32.9487	42.5422	5.59316	5.08528	5.44434	A	A	A
ENSGALG00000014094	34.9787	16.5993	115.317	5.16907	4.13745	6.86191	A	A	A
ENSGALG00000014096	16.5669	10.8382	20.6412	4.13479	3.56538	4.43571	A	A	A
ENSGALG00000014106	59.9435	54.3449	455.217	5.9294	5.79038	8.83358	A	A	A
ENSGALG00000014122	33.7641	100.031	72.7101	5.11952	6.65865	6.20379	A	A	A
ENSGALG00000014140	37.726	27.2016	64.2716	5.27523	4.81771	6.02838	A	A	A
ENSGALG00000014159	38.0357	11.3593	144.6	5.28672	3.62752	7.18587	A	A	A
ENSGALG00000014163	4.42829	2.4928	8.09388	2.4405	1.80438	3.1849	A	A	A
ENSGALG00000014164	4.24963	3.56128	12.8076	2.39222	2.18944	3.78739	A	A	A
ENSGALG00000014166	29.391	7.04098	29.3983	4.92557	3.00737	4.92592	A	A	A
ENSGALG00000034275	19.8622	9.50146	20.2379	4.38282	3.39252	4.40857	A	A	A
ENSGALG00000014167	83.1179	42.0734	50.7833	6.39434	5.42873	5.69442	A	A	A
ENSGALG00000014178	1.78579	3.21661	5.08604	1.47809	2.07608	2.6055	A	A	A
ENSGALG00000014186	23.712	6.40904	25.2785	4.62714	2.88929	4.71581	A	B	B
ENSGALG00000014188	0.236833	0	0.748195	0.30665	0	0.805866	A	A	A
ENSGALG00000029308	57.4279	30.5755	53.035	5.86858	4.98073	5.75582	A	A	A
ENSGALG00000014189	37.2103	5.69945	24.4238	5.25589	2.74404	4.66811	A	A	A
ENSGALG00000014194	112.584	47.2192	68.1261	6.82762	5.59153	6.11116	A	A	A
ENSGALG00000014201	48.0821	7.76751	63.2389	5.61713	3.13217	6.00538	A	A	A
ENSGALG00000014203	0.583998	0.0363603	3.83309	0.66357	0.0515256	2.27295	A	B	B
ENSGALG00000036598	0.396399	0.0177225	5.89485	0.481711	0.0253442	2.78552	A	B	B
ENSGALG00000014213	6.0365	4.67119	13.0774	2.81486	2.50365	3.81531	A	A	A
ENSGALG00000019261	27.8095	0.981316	4.03016	4.84847	0.986459	2.3306	A	A	A
ENSGALG00000014218	2.00743	0.155279	1.05786	1.58853	0.208241	1.04114	A	A	A
ENSGALG00000014222	105.466	34.1897	48.6572	6.73425	5.13708	5.63393	A	A	A
ENSGALG00000014226	54.6326	26.7965	66.5278	5.79786	4.79683	6.07741	A	B	B
ENSGALG00000014228	0.891725	0.0689555	0.0219006	0.919702	0.0962017	0.0312548	A	A	A
ENSGALG00000014233	5.20946	32.8018	6.72196	2.63447	5.07903	2.94897	A	A	A
ENSGALG00000014234	44.4876	25.4528	11.3874	5.5074	4.72535	3.6308	A	B	B
ENSGALG00000041470	3.93556	24.7408	44.7321	2.30322	4.68599	5.51514	A	A	A
ENSGALG00000028840	21.5588	29.7577	31.3356	4.49562	4.94288	5.01505	A	A	A
ENSGALG00000051852	0.592472	0.960767	1.17659	0.671268	0.971418	1.12207	A	A	A
ENSGALG00000048687	23.5955	18.2014	29.8069	4.62033	4.26314	4.94518	A	A	A
ENSGALG00000014551	18.7113	24.6802	22.6613	4.30095	4.68259	4.56446	A	A	A
ENSGALG00000048362	7.04315	1.87893	19.6609	3.00776	1.52553	4.36883	A	B	A
ENSGALG00000013911	144.996	29.02	52.6673	7.18979	4.90785	5.74597	A	A	A
ENSGALG00000012921	10.0507	7.78414	20.8792	3.46607	3.1349	4.45149	A	A	A
ENSGALG00000011544	0.809251	0.786069	1.62808	0.855393	0.836788	1.39401	A	A	A
ENSGALG00000031503	4.26367	5.38588	8.87998	2.39607	2.67488	3.30451	A	A	A
ENSGALG00000038710	9.75854	4.90172	2.80874	3.42741	2.56114	1.92931	A	A	A
ENSGALG00000040393	26.4733	21.366	19.7072	4.77996	4.48324	4.37206	A	A	A
ENSGALG00000028155	8.98515	10.7028	14.2316	3.31978	3.54878	3.929	A	A	A
ENSGALG00000037030	45.2307	45.9764	58.4025	5.53078	5.55386	5.89245	A	A	A
ENSGALG00000026896	2.2453	8.02845	12.7782	1.69835	3.17448	3.78432	A	A	A
ENSGALG00000022980	40.66	53.5881	101.725	5.38059	5.77051	6.68265	A	A	A
ENSGALG00000036730	99.9361	85.6681	60.2702	6.6573	6.43743	5.93711	A	A	B
ENSGALG00000026372	0.0891589	0.524498	0.474466	0.123214	0.608334	0.560193	A	A	B
ENSGALG00000017296	12.3925	13.9011	21.6549	3.74335	3.89735	4.50175	A	A	B
ENSGALG00000017295	14.192	149.783	108.633	3.92524	7.23633	6.77653	A	A	B
ENSGALG00000031666	6.70613	3.01532	11.9225	2.94601	2.00552	3.69181	A	A	A
ENSGALG00000051865	8.64417	3.45375	11.8318	3.26966	2.15502	3.68165	A	B	B
ENSGALG00000017291	33.778	14.4994	28.544	5.1201	3.95414	4.88479	A	B	B
ENSGALG00000017290	33.2004	21.0999	29.0279	5.09594	4.46597	4.90823	A	A	A
ENSGALG00000017289	47.651	10.5487	12.7367	5.6044	3.52966	3.77996	A	A	A
ENSGALG00000027791	1.19933	0.203402	1.62773	1.13706	0.267118	1.39382	A	A	A
ENSGALG00000026776	37.6821	15.779	20.3736	5.27359	4.06858	4.41776	A	A	A
ENSGALG00000017283	31.2063	14.941	34.1866	5.00927	3.99467	5.13696	A	A	B
ENSGALG00000017282	119.746	79.9909	88.5521	6.91583	6.33969	6.48466	A	A	B
ENSGALG00000040681	1.39639	1.13599	0.86437	1.26086	1.0949	0.898688	B	B	B
ENSGALG00000049435	1.0393	1.36696	1.86115	1.02808	1.24303	1.51659	A	A	A
ENSGALG00000052262	5.46446	8.59733	7.27112	2.69253	3.26263	3.04808	A	B	B
ENSGALG00000049772	2.38596	0.0950134	0.387913	1.75957	0.130949	0.472917	A	A	A
ENSGALG00000050991	10.9663	76.0018	57.1759	3.5809	6.26682	5.86235	A	B	A
ENSGALG00000053526	5.0003	1.1545	9.82017	2.58503	1.10735	3.43565	A	B	A
ENSGALG00000017271	5.92665	7.71005	15.3897	2.79216	3.12268	4.03472	A	A	B
ENSGALG00000053338	1.80889	1.51242	4.48472	1.49	1.32908	2.45542	A	A	A
ENSGALG00000017272	1.94077	0.00674875	0.172642	1.5562	0.00970368	0.229763	A	A	B
ENSGALG00000017274	164.886	3.90581	5.58864	7.37405	2.29449	2.71998	A	A	B
ENSGALG00000043916	7.99923	0.0696056	0.0471023	3.1698	0.0970789	0.0664025	A	B	B
ENSGALG00000017276	10.2051	0.0196168	0.118922	3.48608	0.028027	0.16211	A	A	A
ENSGALG00000013272	1.69555	5.93992	17.6011	1.43058	2.79492	4.21731	A	A	B
ENSGALG00000054994	6.28284	3.67401	12.2002	2.8645	2.22466	3.72249	A	A	A
ENSGALG00000047524	0.738936	0.588781	0.283361	0.798205	0.66792	0.359928	B	B	B
ENSGALG00000014347	13.9644	12.1345	19.718	3.90346	3.71529	4.37281	A	A	A
ENSGALG00000052513	4.21246	2.46323	3.76877	2.38196	1.79212	2.25362	A	A	A
ENSGALG00000014346	33.8255	45.8015	218.437	5.12207	5.54848	7.77766	A	A	A
ENSGALG00000014342	64.0402	23.5041	216.823	6.02326	4.61495	7.76701	A	A	A
ENSGALG00000013424	24.643	11.7353	33.6779	4.68049	3.67076	5.11594	A	A	A
ENSGALG00000013422	14.2077	0.507028	0.846674	3.92673	0.591706	0.88493	A	A	A
ENSGALG00000013420	38.4386	0.804375	2.37755	5.30154	0.851499	1.75598	A	A	A
ENSGALG00000014335	38.5021	21.1937	80.9508	5.30386	4.47208	6.35669	A	A	A
ENSGALG00000014331	293.835	135.569	121.457	8.20377	7.09349	6.93613	A	A	A
ENSGALG00000037656	101.72	51.5712	55.8135	6.68257	5.7162	5.82816	A	A	A
ENSGALG00000014329	33.438	20.8902	43.7103	5.10593	4.45221	5.48253	A	A	A
ENSGALG00000014324	79.8598	49.7319	1213.73	6.33735	5.66482	10.2464	A	A	A
ENSGALG00000027772	23.9009	0.341984	0.110169	4.63812	0.424367	0.15078	A	A	B
ENSGALG00000047320	0.963383	0.833319	1.58622	0.973342	0.874458	1.37084	A	A	A
ENSGALG00000040184	28.129	15.0988	21.732	4.86438	4.00888	4.50665	A	A	A
ENSGALG00000050720	0.7836	0.0774718	1.21016	0.834792	0.10765	1.14415	A	A	B
ENSGALG00000036447	1.94206	0.245166	2.81531	1.55682	0.316338	1.9318	A	A	B
ENSGALG00000051209	4.87109	0.475741	6.47744	2.55363	0.56144	2.90254	A	A	A
ENSGALG00000052583	0.526364	0.012998	0.198126	0.610099	0.0186313	0.26078	A	A	B
ENSGALG00000047480	0.487213	0.0100933	0.115984	0.572611	0.0144886	0.158316	A	A	B
ENSGALG00000014252	2.21544	0.0570238	0.285799	1.68501	0.0800079	0.362665	A	A	B
ENSGALG00000014263	18.1705	7.02181	8.79884	4.26081	3.00393	3.29261	A	A	B
ENSGALG00000031681	193.527	88.9674	148.803	7.60383	6.49133	7.22692	A	A	A
ENSGALG00000053074	0.51417	0.118314	0.453366	0.598528	0.161326	0.539398	A	A	B
ENSGALG00000048815	0.853796	0.0113507	0.249026	0.890482	0.0162834	0.320804	B	B	B
ENSGALG00000053848	0.560163	0.0184212	0.106347	0.641697	0.0263344	0.145804	B	B	B
ENSGALG00000048910	4.14066	2.49041	6.44959	2.36195	1.8034	2.89716	B	B	B
ENSGALG00000039764	1.19348	0	0.437409	1.13322	0	0.523471	B	B	B
ENSGALG00000054802	0.67591	0.60526	1.39893	0.744945	0.682807	1.26239	B	B	B
ENSGALG00000051522	0.162052	0.0924878	0.269918	0.216675	0.127617	0.344736	B	B	B
ENSGALG00000052200	1.06917	0	0	1.04906	0	0	A	A	B
ENSGALG00000031659	1.65141	0	0.00546631	1.40676	0	0.00786474	A	A	B
ENSGALG00000011930	3.25503	0.250521	0.191966	2.08917	0.322529	0.253343	A	A	B
ENSGALG00000050907	19.3744	19.3059	28.6063	4.34869	4.34382	4.88783	B	B	B
ENSGALG00000041564	21.8317	23.2328	28.7814	4.51297	4.59889	4.89634	A	A	A
ENSGALG00000014362	0.0688782	0	0.888757	0.0960975	0	0.917437	A	A	B
ENSGALG00000014410	84.5075	123.106	128.798	6.41798	6.95543	7.02012	A	A	A
ENSGALG00000014412	131.847	2.49852	92.624	7.05362	1.80674	6.54881	A	A	A
ENSGALG00000007378	133.668	27.832	14.6532	7.07326	4.8496	3.96839	A	A	A
ENSGALG00000014413	32.4571	14.3094	33.964	5.06424	3.93635	5.1278	A	A	A
ENSGALG00000014426	22.7867	23.3127	31.2292	4.57209	4.60364	5.0103	A	A	A
ENSGALG00000013999	0.829292	1.23958	0.724043	0.871286	1.16323	0.785796	A	A	A
ENSGALG00000014428	4.19423	2.98252	10.8067	2.37691	1.99368	3.56154	A	A	A
ENSGALG00000040424	1.50944	1.07167	1.98504	1.32737	1.05079	1.57775	A	A	A
ENSGALG00000049853	5.01565	2.68028	6.42677	2.58872	1.87982	2.89274	A	A	A
ENSGALG00000014435	136.013	107.605	59.1683	7.09817	6.76295	5.91093	A	A	A
ENSGALG00000039448	51.234	3.19357	6.49488	5.70692	2.06818	2.90591	A	A	A
ENSGALG00000028638	6.77819	3.15347	4.02598	2.95943	2.05432	2.32941	A	A	A
ENSGALG00000014442	4349.55	1352.39	5523.55	12.087	10.4024	12.4316	A	A	A
ENSGALG00000014443	16.1743	11.1281	23.0073	4.10218	3.60028	4.5854	A	A	A
ENSGALG00000037807	38.9799	23.0943	27.1443	5.3212	4.59062	4.81477	A	A	A
ENSGALG00000050127	94.1246	51.5129	65.5894	6.57175	5.7146	6.05722	A	A	A
ENSGALG00000046776	128.012	75.4703	88.8346	7.01136	6.25683	6.4892	A	A	A
ENSGALG00000013565	78.8142	49.1487	55.8437	6.31857	5.64814	5.82893	A	A	A
ENSGALG00000014455	0.265237	0.0266036	2.09795	0.339408	0.0378792	1.63132	A	A	A
ENSGALG00000048620	0.185791	0.0306448	1.05713	0.24585	0.0435471	1.04063	A	A	A
ENSGALG00000014457	57.6671	22.5022	43.4532	5.87448	4.55473	5.47422	A	A	A
ENSGALG00000032599	17.4524	11.7347	16.5603	4.20574	3.67069	4.13425	A	A	A
ENSGALG00000014466	0.1953	0.822629	4.33152	0.257373	0.866021	2.41455	A	A	A
ENSGALG00000014467	172.236	115.986	173.805	7.4366	6.87019	7.4496	A	A	A
ENSGALG00000014468	127.335	69.7036	89.3664	7.00377	6.14371	6.49772	A	A	A
ENSGALG00000053765	337.758	183.033	246.176	8.40411	7.52382	7.94939	A	A	A
ENSGALG00000014477	0.186811	0.0240453	0.820644	0.24709	0.0342796	0.864449	A	A	A
ENSGALG00000022926	5.76909	0.823535	7.4697	2.75896	0.866738	3.08231	A	A	A
ENSGALG00000014490	3.58676	2.35911	8.59574	2.19748	1.74808	3.26239	A	A	A
ENSGALG00000034438	0.573652	0.153829	2.33689	0.654117	0.206429	1.7385	A	A	A
ENSGALG00000014513	99.1736	0.801486	1.03249	6.64636	0.849188	1.02325	A	A	A
ENSGALG00000014525	58.6016	47.7711	58.6469	5.89728	5.60795	5.89837	A	A	A
ENSGALG00000014526	294.146	183.697	359.019	8.20528	7.52901	8.49193	A	A	A
ENSGALG00000043468	7.36794	3.32001	15.8866	3.06487	2.11104	4.07781	A	A	A
ENSGALG00000014528	2.82174	2.3924	106.453	1.93423	1.76231	6.74756	A	A	A
ENSGALG00000014555	48.511	122.014	83.8392	5.62968	6.94268	6.40666	A	A	A
ENSGALG00000014561	3.05454	0.0862304	22.353	2.01954	0.11933	4.54554	A	A	A
ENSGALG00000014567	345.508	351.875	401.143	8.43674	8.46301	8.65157	A	A	A
ENSGALG00000014568	63.866	33.3243	25.0616	6.01939	5.10116	4.70385	A	A	A
ENSGALG00000014570	18.1091	69.643	47.8989	4.25619	6.14247	5.61173	A	A	A
ENSGALG00000014603	2.40152	0.150221	10.0567	1.76618	0.201911	3.46685	A	A	A
ENSGALG00000014659	1.7557	1.61655	7.62676	1.46242	1.38766	3.10882	A	A	A
ENSGALG00000014662	3.60771	1.50624	10.848	2.20405	1.32553	3.56657	A	A	A
ENSGALG00000014674	0.77187	3.51508	7.16346	0.825272	2.17475	3.02918	A	A	A
ENSGALG00000014680	3.43257	0.356547	1.14518	2.14814	0.439939	1.1011	A	A	A
ENSGALG00000014683	17.7801	7.92253	14.0676	4.23113	3.15745	3.91337	A	A	A
ENSGALG00000014687	0.861934	0.0187144	1.23007	0.896802	0.0267497	1.15709	A	A	A
ENSGALG00000014688	33.1285	17.8025	145.505	5.09291	4.23285	7.19481	A	A	A
ENSGALG00000054780	0.87818	0.0373361	1.54279	0.909335	0.0528834	1.34641	A	A	A
ENSGALG00000014689	2.43861	0.0905829	4.51004	1.78182	0.125099	2.46206	A	A	A
ENSGALG00000014698	15.2132	5.15078	11.7717	4.0191	2.62077	3.67488	A	A	A
ENSGALG00000014701	6.6784	2.94984	4.40358	2.94081	1.98179	2.43392	A	A	A
ENSGALG00000014708	74.5828	75.2578	70.9804	6.23999	6.25281	6.16953	A	A	A
ENSGALG00000051033	1.39793	0.32404	1.43914	1.26179	0.404947	1.28637	A	A	B
ENSGALG00000051102	1.05778	0.0357925	0.0227364	1.04109	0.0507351	0.0324343	A	A	B
ENSGALG00000030506	0	0.0535055	0.0998726	0	0.0751979	0.137336	B	B	B
ENSGALG00000014736	0.155817	0.015226	3.78237	0.208913	0.0218009	2.25772	A	A	B
ENSGALG00000014746	2.66664	0.531797	0.0478878	1.87446	0.615225	0.0674843	A	A	A
ENSGALG00000051473	3.4363	1.00283	2.85248	2.14936	1.00204	1.94579	A	A	B
ENSGALG00000014749	6.97048	2.57723	5.93527	2.99467	1.83884	2.79395	A	A	B
ENSGALG00000014750	5.66138	0.100158	0.562613	2.73582	0.13771	0.64396	A	A	B
ENSGALG00000050399	0.164507	0.243783	0.423035	0.219719	0.314735	0.508972	B	A	B
ENSGALG00000051751	0	0.213978	0.107709	0	0.279742	0.147579	B	A	B
ENSGALG00000047647	0.0410267	2.69234	0.293386	0.0580071	1.88454	0.371153	B	B	B
ENSGALG00000050594	0	0.763724	0.260639	0	0.818625	0.334156	B	B	B
ENSGALG00000014754	0.918599	1.04591	4.81504	0.940053	1.03275	2.53979	B	B	B
ENSGALG00000031890	851.277	228.623	255.621	9.73518	7.84312	8.0035	A	A	B
ENSGALG00000042936	3.23026	1.12026	8.29345	2.08075	1.08424	3.21621	A	A	A
ENSGALG00000014759	6.53301	1.38688	6.02226	2.91323	1.25513	2.81194	A	A	A
ENSGALG00000014723	64.8886	39.6595	1037.7	6.04196	5.34552	10.0206	A	A	A
ENSGALG00000034698	0.955252	0.00654464	1.62784	0.967355	0.00941116	1.39388	A	A	B
ENSGALG00000014722	0.109708	0.0923956	1.83126	0.15018	0.127495	1.50144	A	A	B
ENSGALG00000050866	41.3089	3676.38	164.726	5.40289	11.8445	7.37265	A	A	B
ENSGALG00000014766	0.418586	1.67031	0.391664	0.504454	1.41701	0.476811	A	A	B
ENSGALG00000014772	9.99228	11.3484	7.25235	3.45842	3.62626	3.04481	A	A	A
ENSGALG00000035228	0.944369	0.402204	1.14259	0.959302	0.487696	1.09936	A	A	A
ENSGALG00000043190	0.695507	0.280187	0.892336	0.761717	0.356355	0.920168	A	A	A
ENSGALG00000014791	28.2001	14.8012	16.1355	4.8679	3.98196	4.09892	A	A	A
ENSGALG00000014794	47.3261	22.6748	28.9375	5.59473	4.56528	4.90388	A	A	A
ENSGALG00000014453	72.5919	0.615883	1.8998	6.20148	0.692323	1.53595	A	A	A
ENSGALG00000007084	22.2291	8.08648	11.9086	4.53786	3.18372	3.69026	A	A	A
ENSGALG00000033889	120.926	31.8405	43.4272	6.92987	5.0374	5.47337	A	A	A
ENSGALG00000014800	139.137	56.7492	127.443	7.1307	5.85173	7.00499	A	A	A
ENSGALG00000031560	3.73323	1.85121	3.88571	2.24282	1.51158	2.28857	A	A	A
ENSGALG00000014812	84.9385	0.184976	0.22935	6.42523	0.244858	0.297896	A	A	A
ENSGALG00000045606	16.9223	5.30833	13.0809	4.16369	2.65726	3.81566	A	A	A
ENSGALG00000014818	11.6715	0.612395	6.2043	3.66351	0.689205	2.84886	A	A	A
ENSGALG00000014820	1.65235	0.253909	3.76161	1.40727	0.326433	2.25145	A	A	A
ENSGALG00000032036	11.9817	2.93372	24.9704	3.6984	1.9759	4.6988	A	A	A
ENSGALG00000039461	17.3859	5.60404	107.037	4.20052	2.72335	6.75538	A	A	A
ENSGALG00000014901	23.0596	17.8463	37.4746	4.58854	4.23621	5.26584	A	A	A
ENSGALG00000014924	10.5816	0.144192	1.00594	3.53377	0.194329	1.00428	A	A	A
ENSGALG00000032361	19.7643	6.0782	4.60777	4.37603	2.82338	2.48743	A	A	A
ENSGALG00000042320	18.0786	12.6927	13.4236	4.25388	3.77533	3.85036	A	A	A
ENSGALG00000014949	22.3075	5.61136	7.96814	4.54272	2.72495	3.16481	A	A	A
ENSGALG00000014966	0.191656	0.107938	0.920335	0.252968	0.147877	0.941358	A	A	A
ENSGALG00000027688	611.162	232.338	204.854	9.25777	7.86628	7.68548	A	A	B
ENSGALG00000014970	289.486	48.9209	38.145	8.18232	5.64157	5.29076	A	A	A
ENSGALG00000033186	6.73668	15.2393	40.7081	2.95171	4.02142	5.38226	A	A	A
ENSGALG00000014973	0.353465	1.02451	8.85058	0.436657	1.01757	3.30021	A	A	A
ENSGALG00000014977	40.4746	55.2932	124.767	5.37416	5.81489	6.97461	A	A	A
ENSGALG00000050404	0.605375	0.232971	1.05032	0.68291	0.302139	1.03585	A	A	A
ENSGALG00000014980	1.94097	1.36963	2.86819	1.55629	1.24466	1.95166	A	A	A
ENSGALG00000014981	284.691	197.946	202.977	8.15831	7.63623	7.67226	A	A	A
ENSGALG00000014988	0.975685	0.239085	1.24498	0.982353	0.309275	1.1667	A	A	A
ENSGALG00000014997	0.458051	0.0241307	3.30482	0.544041	0.0343998	2.10595	A	A	A
ENSGALG00000032247	563.593	658.722	734.909	9.14107	9.36571	9.52338	A	A	A
ENSGALG00000015006	3.36322	5.34079	4.58224	2.12539	2.66466	2.48084	A	A	A
ENSGALG00000015016	4.35674	5.91335	8.27738	2.42135	2.78938	3.21372	A	A	B
ENSGALG00000015018	0.248039	0.162689	0.275145	0.319663	0.217466	0.350661	A	A	A
ENSGALG00000015025	9.27365	5.55769	7.82723	3.36088	2.71319	3.14196	A	A	A
ENSGALG00000015038	20.2908	5.07788	7.97745	4.41216	2.60357	3.16631	A	A	A
ENSGALG00000015059	87.6475	17.5187	22.2868	6.47001	4.21091	4.54144	A	A	A
ENSGALG00000015073	53.1831	47.0014	98.9226	5.75977	5.585	6.64274	A	A	A
ENSGALG00000015069	60.3833	10.653	37.2044	5.93977	3.54263	5.25567	A	A	A
ENSGALG00000022891	88.2088	13.0213	21.6471	6.47911	3.80955	4.50125	A	A	B
ENSGALG00000015075	8.46007	0.0703657	0.223908	3.24185	0.0981038	0.291496	A	A	A
ENSGALG00000015077	0.945836	0.0079635	2.6469	0.96039	0.0114434	1.86667	A	A	B
ENSGALG00000015079	2.23181	0.00447849	0.0134465	1.69234	0.00644667	0.0192699	A	B	B
ENSGALG00000015084	44.1719	0.650116	0.232591	5.49735	0.722567	0.301694	A	A	B
ENSGALG00000051879	4.14756	2.94483	5.39492	2.36389	1.97996	2.67693	A	B	B
ENSGALG00000052522	0.328386	0.0134146	0	0.409674	0.0192246	0	A	A	B
ENSGALG00000040620	5.07267	21.6668	6.75073	2.60233	4.50251	2.95433	A	B	B
ENSGALG00000015094	1.55149	1.06486	3.67208	1.35134	1.04604	2.22407	A	A	B
ENSGALG00000015117	0.272511	2.64737	1.37421	0.347678	1.86685	1.24745	A	A	B
ENSGALG00000037485	28.9605	21.4904	24.0503	4.90499	4.49124	4.64675	A	A	B
ENSGALG00000053464	4.70501	2.1177	3.65095	2.51223	1.64048	2.21753	A	A	B
ENSGALG00000015123	3.82837	0.281048	2.45007	2.27153	0.357325	1.78662	A	A	B
ENSGALG00000035629	45.8271	5.0817	10.9103	5.54927	2.60447	3.57413	A	A	B
ENSGALG00000019233	0.952194	0.0210101	0.115477	0.965096	0.0299971	0.157661	A	A	A
ENSGALG00000039538	75.7282	88.6533	67.338	6.26169	6.48629	6.09462	A	A	A
ENSGALG00000015134	0.450911	0	8.91148	0.536959	0	3.3091	A	A	B
ENSGALG00000015136	4.3739	0.0398086	0.154662	2.42597	0.056318	0.20747	A	A	B
ENSGALG00000042577	0.782545	0.00776422	0.0531953	0.833939	0.0111581	0.074773	A	A	B
ENSGALG00000054317	1.13963	0.186509	0.752877	1.09736	0.246723	0.809725	A	A	B
ENSGALG00000015152	2.26182	0.825485	2.20176	1.70568	0.86828	1.67887	A	A	A
ENSGALG00000015182	14.9127	7.43247	10.1554	3.9921	3.07596	3.47967	A	A	A
ENSGALG00000015172	18.1288	0.171327	0.17998	4.25767	0.228144	0.238762	A	A	A
ENSGALG00000015185	70.0624	52.9441	41.753	6.15102	5.75339	5.41796	A	A	A
ENSGALG00000015190	22.2877	8.06388	13.3894	4.5415	3.18013	3.84693	A	A	A
ENSGALG00000019231	0.482384	0.0193551	2.58244	0.56792	0.0276567	1.84094	A	A	A
ENSGALG00000015193	4.29026	15.4015	17.1457	2.40334	4.03576	4.18156	A	A	A
ENSGALG00000015197	12.0081	5.85355	21.6946	3.70134	2.77685	4.50428	A	A	A
ENSGALG00000015204	105.194	39.0521	66.7868	6.73056	5.3238	6.08293	A	A	A
ENSGALG00000029298	2.23386	0.506471	19.9756	1.69326	0.591173	4.39064	A	A	A
ENSGALG00000015218	32.3334	0.996286	3.1408	5.0589	0.997319	2.04991	A	A	A
ENSGALG00000015221	2.4923	0.609894	2.32019	1.80418	0.686966	1.73127	A	A	A
ENSGALG00000015225	52.7441	26.5621	42.4042	5.74803	4.78461	5.43976	A	A	A
ENSGALG00000015230	16.4249	8.19257	12.2375	4.12308	3.20047	3.72656	A	A	A
ENSGALG00000015233	335.239	491.629	236.85	8.39334	8.94436	7.89391	A	A	A
ENSGALG00000015244	0.414391	0.00369663	1.00335	0.500181	0.00532328	1.00241	A	A	A
ENSGALG00000019228	85.4505	2.5051	17.8801	6.4338	1.80945	4.2388	A	A	A
ENSGALG00000015247	4.48579	2.81798	9.03294	2.4557	1.93281	3.32667	A	A	A
ENSGALG00000015246	63.0674	24.6919	40.712	6.00152	4.68324	5.38239	A	A	A
ENSGALG00000015249	18.2559	3.52696	6.63641	4.26723	2.17854	2.9329	A	A	A
ENSGALG00000047209	15.8393	2.66222	6.15961	4.07376	1.87272	2.83988	A	A	A
ENSGALG00000015240	98.1898	27.8564	40.5702	6.63212	4.85082	5.37748	A	A	A
ENSGALG00000050398	0.924042	0	1.06733	0.94414	0	1.04777	A	A	A
ENSGALG00000015252	75.1031	9.60346	30.7623	6.24988	3.40646	4.98924	A	A	A
ENSGALG00000015253	0.357039	0.0225997	1.19699	0.440462	0.0322416	1.13553	A	A	A
ENSGALG00000015258	51.0795	188.223	420.432	5.70264	7.56395	8.71916	A	A	A
ENSGALG00000015263	2.4357	1.35538	2.5473	1.7806	1.23596	1.82672	A	A	A
ENSGALG00000053198	5.09267	27.1799	4.70004	2.60707	4.8166	2.51097	A	A	A
ENSGALG00000015271	9.61649	14.3132	66.9105	3.40824	3.9367	6.08556	A	A	A
ENSGALG00000015267	20.5585	43.4346	25.7273	4.43018	5.47361	4.74024	A	A	A
ENSGALG00000015273	19.069	13.1344	35.2496	4.3269	3.82114	5.17989	A	A	A
ENSGALG00000015275	34.1208	10.9156	17.7974	5.13425	3.57477	4.23246	A	A	A
ENSGALG00000015285	68.3495	27.6788	51.4982	6.11581	4.84191	5.71419	A	A	A
ENSGALG00000015293	1.13617	0	6.45801	1.09503	0	2.89879	A	A	A
ENSGALG00000015299	62.4665	38.4656	96.6745	5.98792	5.30252	6.60991	A	A	A
ENSGALG00000049529	0.800908	0.870091	29.2113	0.848725	0.903109	4.91702	A	A	A
ENSGALG00000015307	1.16015	0.862682	28.8681	1.11113	0.897382	4.90053	A	A	A
ENSGALG00000015322	0.950799	0.772468	4.48349	0.964065	0.825759	2.45509	A	A	A
ENSGALG00000044642	5.27051	4.7085	18.1735	2.64858	2.51311	4.26104	A	A	A
ENSGALG00000015324	34.4735	0.247269	0.883351	5.14867	0.318772	0.913302	A	A	A
ENSGALG00000015328	49.1422	30.127	31.5725	5.64795	4.9601	5.02558	A	A	A
ENSGALG00000015327	10.461	7.70059	13.0576	3.51866	3.12111	3.81328	A	A	A
ENSGALG00000015330	81.5029	86.1244	100.715	6.36637	6.44501	6.66839	A	A	A
ENSGALG00000015334	17.4766	11.1992	16.5594	4.20763	3.60871	4.13417	A	A	A
ENSGALG00000054191	14.4988	11.3095	14.606	3.95408	3.6217	3.96403	A	A	A
ENSGALG00000052183	10.986	6.70071	12.3761	3.58327	2.94499	3.74159	A	A	A
ENSGALG00000015339	1121.8	1944.21	1941.82	10.1329	10.9257	10.9239	A	A	A
ENSGALG00000015342	6.56638	3.3822	6.84865	2.9196	2.13166	2.97244	A	A	A
ENSGALG00000015344	4.09921	0.99478	5.3119	2.35027	0.99623	2.65807	A	A	A
ENSGALG00000015346	0.965831	0.160377	7.18284	0.975139	0.214594	3.0326	A	A	A
ENSGALG00000015347	17.7378	5.51139	1.69525	4.22788	2.70297	1.43042	B	A	B
ENSGALG00000015348	3.06572	1.62408	19.8412	2.02351	1.39181	4.38137	B	B	B
ENSGALG00000015351	3.38042	3.08513	10.3218	2.13107	2.03038	3.50103	B	A	A
ENSGALG00000015353	17.9914	17.6344	22.7308	4.24728	4.21989	4.56869	A	A	A
ENSGALG00000054689	0.162257	0.72902	1.82874	0.216929	0.789955	1.50016	A	A	A
ENSGALG00000049432	1.47934	2.17916	4.81953	1.30995	1.66865	2.5409	B	B	A
ENSGALG00000015355	135.422	194.091	193.814	7.09193	7.608	7.60595	A	A	B
ENSGALG00000022871	64.5118	154.846	53.7841	6.03368	7.28398	5.77568	A	A	A
ENSGALG00000015356	25.3996	29.1538	11.804	4.72244	4.91427	3.67852	A	A	A
ENSGALG00000015358	2.28535	3.86709	2.28473	1.71605	2.28306	1.71577	A	A	B
ENSGALG00000054836	0.166611	0.215946	0.491426	0.222323	0.282079	0.576693	A	A	B
ENSGALG00000015360	28.6938	1.04855	2.0082	4.89209	1.0346	1.5889	A	A	B
ENSGALG00000028448	4.97015	0	1.81651	2.57777	0	1.49391	B	B	B
ENSGALG00000015362	0.481543	0	0.591755	0.5671	0	0.670619	B	B	B
ENSGALG00000015363	20.8687	0.478714	1.57481	4.45079	0.564343	1.36447	B	B	B
ENSGALG00000015367	76.332	8.69863	46.4007	6.27299	3.27778	5.56684	B	B	B
ENSGALG00000015375	4.16249	1.373	4.69378	2.36807	1.24672	2.50939	B	A	B
ENSGALG00000015377	45.871	82.1576	189.425	5.55062	6.37778	7.57308	A	A	A
ENSGALG00000015378	22.2174	9.04603	9.03027	4.53713	3.32855	3.32629	A	A	A
ENSGALG00000015379	0.736192	0.206981	1.87037	0.795926	0.271403	1.52124	B	B	B
ENSGALG00000015389	0.262328	1.89957	1.38487	0.336087	1.53584	1.25391	A	A	A
ENSGALG00000026299	1.42433	12.6291	14.7266	1.27759	3.76862	3.97514	B	B	B
ENSGALG00000045596	0.789993	0.0147519	0.210269	0.839954	0.021127	0.275327	B	B	B
ENSGALG00000015395	0.0856785	0.00502969	0.153503	0.118597	0.00723812	0.206021	B	B	B
ENSGALG00000015396	2.27658	2.21699	2.46678	1.71219	1.68571	1.7936	B	B	B
ENSGALG00000015400	13.6815	10.0722	19.0373	3.87593	3.46887	4.32462	B	B	B
ENSGALG00000022866	9.38187	6.99156	15.5309	3.37599	2.99848	4.04709	B	B	B
ENSGALG00000015402	28.6949	13.656	18.7137	4.89214	3.87342	4.30113	B	B	B
ENSGALG00000015403	2.29605	0.959006	0.216175	1.72074	0.970122	0.282351	B	B	B
ENSGALG00000052286	35.5883	36.3194	74.1726	5.19331	5.22185	6.23214	B	B	B
ENSGALG00000015409	13.5581	15.6367	34.1352	3.86375	4.0563	5.13484	B	B	B
ENSGALG00000015412	6.92696	3.59233	6.7551	2.98677	2.19923	2.95515	B	B	B
ENSGALG00000015414	9.47399	2.68636	3.63298	3.38874	1.8822	2.21194	B	B	B
ENSGALG00000019215	15.8383	7.46826	24.8716	4.07367	3.08207	4.6933	B	B	B
ENSGALG00000024077	4.73342	1.54695	16.0132	2.5194	1.34877	4.08858	B	B	B
ENSGALG00000039302	24.1146	9.32572	20.8664	4.65045	3.36817	4.45064	B	B	A
ENSGALG00000050064	0.0979398	0.0213523	1.55764	0.134799	0.0304806	1.35481	B	B	A
ENSGALG00000053194	25.1859	20.575	129.082	4.71072	4.43129	7.02328	A	A	A
ENSGALG00000015435	20.082	19.1795	107.835	4.39794	4.33482	6.766	A	A	A
ENSGALG00000015437	185.032	358.454	401.812	7.53941	8.48966	8.65396	A	A	A
ENSGALG00000015438	25.8477	28.5325	104.307	4.74673	4.88423	6.71846	A	A	A
ENSGALG00000040275	1.30733	0.0152	7.41259	1.20622	0.021764	3.07255	A	A	A
ENSGALG00000040426	26.4705	58.8364	275.493	4.77981	5.90295	8.1111	A	A	A
ENSGALG00000015441	2.71025	0.311656	10.0772	1.89152	0.391389	3.46952	A	A	A
ENSGALG00000015446	9.0151	6.18428	3.75483	3.3241	2.84484	2.24939	A	A	A
ENSGALG00000015453	0.745964	0.0193665	0.589427	0.804024	0.0276728	0.668507	A	B	B
ENSGALG00000044138	0.0435552	0.00922012	0.00920399	0.061507	0.0132409	0.0132178	A	A	A
ENSGALG00000019211	17.5238	0.123021	0.0703076	4.21131	0.167385	0.0980255	A	B	B
ENSGALG00000015458	1.0401	0.00518414	0.774244	1.02864	0.00745982	0.827205	A	B	B
ENSGALG00000047821	0.387831	0.177781	0.559016	0.472831	0.236072	0.640636	A	B	A
ENSGALG00000015459	10.3024	8.20147	10.2299	3.49855	3.20186	3.48927	A	A	A
ENSGALG00000015461	0.31255	0.0746487	0.52703	0.392372	0.103865	0.610729	A	B	A
ENSGALG00000053667	12.0532	0.0644098	0.412237	3.70633	0.0900538	0.497982	A	B	B
ENSGALG00000015464	11.1327	21.1816	32.3968	3.60083	4.47129	5.06164	A	B	A
ENSGALG00000036738	26.7585	18.5122	17.2777	4.79486	4.28631	4.19201	A	A	A
ENSGALG00000015473	27.3697	68.8377	78.5406	4.82628	6.12594	6.31362	A	A	A
ENSGALG00000015474	14.2174	11.9743	22.2507	3.92765	3.69758	4.5392	A	A	A
ENSGALG00000024480	65.2775	54.9503	32.8644	6.05045	5.80607	5.0817	A	A	A
ENSGALG00000015480	40.1187	28.5026	24.9769	5.36172	4.88277	4.69916	A	A	A
ENSGALG00000037655	16.1606	16.7343	30.3589	4.10102	4.14847	4.9708	A	A	A
ENSGALG00000015485	45.4772	37.7524	38.3656	5.53845	5.27621	5.29886	A	A	A
ENSGALG00000015491	19.0478	10.8583	14.8392	4.32537	3.56783	3.98543	A	B	B
ENSGALG00000015492	2.38565	0.487976	0.986597	1.75943	0.573351	0.990299	B	B	B
ENSGALG00000015494	0.0349471	0.430732	0.755999	0.049557	0.516753	0.812292	B	B	B
ENSGALG00000015496	40.982	70.2649	79.5538	5.3917	6.15512	6.33188	B	A	A
ENSGALG00000015497	1.98163	0.0609893	13.8216	1.5761	0.0854101	3.88962	B	B	B
ENSGALG00000043393	0.990409	1.68316	5.39101	0.993065	1.42394	2.67604	B	B	B
ENSGALG00000050351	1.50699	1.85846	2.94547	1.32596	1.51524	1.9802	B	B	B
ENSGALG00000049771	0.334201	0.102312	1.9387	0.415976	0.140533	1.55518	B	B	B
ENSGALG00000042771	39.4134	15.3018	25.0998	5.33676	4.02696	4.70597	B	B	B
ENSGALG00000015511	2.05273	1.34144	9.78972	1.6101	1.2274	3.43159	B	B	B
ENSGALG00000048974	0.742375	0.429359	1.93638	0.801055	0.515368	1.55404	B	B	B
ENSGALG00000044391	1.51056	1.35125	8.68708	1.32801	1.23343	3.27606	B	B	B
ENSGALG00000015675	3.45633	2.77658	4.7838	2.15586	1.91708	2.53202	B	B	B
ENSGALG00000019201	11.7788	15.8989	17.743	3.67568	4.07886	4.22828	B	B	A
ENSGALG00000040926	1.00456	0.197453	5.62089	1.00328	0.259969	2.72702	B	B	B
ENSGALG00000015681	10.2004	24.0972	55.8605	3.48548	4.64945	5.82935	A	B	A
ENSGALG00000015693	12.1004	68.6773	43.719	3.71153	6.12262	5.48281	B	A	A
ENSGALG00000050117	1.52939	0.969233	3.54374	1.33879	0.977634	2.18388	B	B	B
ENSGALG00000015701	59.373	108.134	84.6748	5.91583	6.76996	6.4208	B	B	B
ENSGALG00000028290	37.6756	43.8179	55.9662	5.27335	5.486	5.83203	B	A	B
ENSGALG00000015720	0.136286	0.0109188	1.14153	0.184326	0.0156671	1.09864	B	B	B
ENSGALG00000052484	0.896623	0.428081	1.68593	0.923433	0.514078	1.42542	B	B	B
ENSGALG00000048907	178.26	212.099	229.56	7.48591	7.73538	7.849	B	B	B
ENSGALG00000052645	191.042	653.991	180.605	7.58528	9.35533	7.50466	B	B	B
ENSGALG00000047472	20.8876	72.0323	16.3614	4.45204	6.19046	4.11781	B	B	B
ENSGALG00000015737	5.07233	8.97766	3.82544	2.60225	3.3187	2.27066	B	B	B
ENSGALG00000046958	0.0797416	0.237805	0.551336	0.110686	0.307784	0.633512	B	B	B
ENSGALG00000050918	1.10271	0.742585	2.87507	1.07225	0.801229	1.95422	B	B	B
ENSGALG00000015742	76.7457	33.8732	34.2747	6.28069	5.12405	5.14056	B	B	B
ENSGALG00000015746	141.055	11.7539	60.8799	7.15031	3.67286	5.9514	B	B	B
ENSGALG00000015751	161.238	165.293	105.753	7.34197	7.37759	6.73813	B	B	B
ENSGALG00000015763	65.2063	27.3388	40.4018	6.0489	4.8247	5.37162	B	B	B
ENSGALG00000015770	307.212	266.725	469.199	8.26778	8.06461	8.87713	B	B	A
ENSGALG00000053764	16.2008	0.166507	0.810884	4.1044	0.222195	0.856694	B	B	B
ENSGALG00000040342	9.5519	9.04519	89.5781	3.39943	3.32843	6.50109	B	B	B
ENSGALG00000055068	15.1512	8.89421	45.1759	4.01357	3.30658	5.52907	B	B	B
ENSGALG00000050583	15.1512	8.89421	45.1759	4.01357	3.30658	5.52907	B	B	B
ENSGALG00000053665	15.1512	8.89421	45.1759	4.01357	3.30658	5.52907	B	B	B
ENSGALG00000015802	20.8128	10.536	29.4746	4.4471	3.52807	4.92954	B	A	A
ENSGALG00000015804	21.4093	9.75807	21.2455	4.48602	3.42735	4.47544	A	A	A
ENSGALG00000015807	16.1065	9.83186	12.1836	4.09647	3.43721	3.72067	A	A	A
ENSGALG00000015813	35.2715	21.2306	28.0661	5.18076	4.47447	4.86127	A	A	A
ENSGALG00000015821	366.65	153.335	137.922	8.52219	7.26992	7.11813	A	B	B
ENSGALG00000015828	15.9317	5.14261	68.4954	4.08166	2.61885	6.11885	A	B	B
ENSGALG00000015835	0.16619	0.01348	0.881826	0.221803	0.0193176	0.912134	A	B	B
ENSGALG00000015842	6.72257	0.313906	2.37952	2.94908	0.393862	1.75682	A	B	B
ENSGALG00000015844	373.89	298.375	249.697	8.55032	8.22581	7.9698	A	B	A
ENSGALG00000033965	8.84505	9.28409	15.4519	3.2994	3.36234	4.04018	A	A	A
ENSGALG00000015879	1.81889	0.135021	0.557895	1.49513	0.182719	0.639598	A	A	A
ENSGALG00000015884	36.8658	5.23765	5.67503	5.24282	2.641	2.73878	A	A	A
ENSGALG00000015887	9.45484	3.90301	6.16168	3.3861	2.29367	2.8403	A	A	A
ENSGALG00000032882	0.81896	1.3287	3.19438	0.863114	1.21953	2.06846	A	A	A
ENSGALG00000037962	55.133	19.5406	36.1676	5.81078	4.36041	5.21597	A	A	A
ENSGALG00000034317	8.21037	11.4026	17.0866	3.20326	3.63258	4.17685	A	A	A
ENSGALG00000036833	40.3184	25.8178	59.2567	5.36871	4.74512	5.91305	A	A	A
ENSGALG00000041867	8.32476	19.3103	46.6976	3.22107	4.34414	5.57585	A	A	A
ENSGALG00000037989	5.39207	0.192012	19.8851	2.67628	0.253399	4.38441	A	A	A
ENSGALG00000030363	11.8153	5.17184	38.7446	3.67979	2.6257	5.31269	A	A	A
ENSGALG00000032660	23.6964	52.8334	224.613	4.62623	5.75043	7.8177	A	B	A
ENSGALG00000034396	28.2639	25.6082	83.6002	4.87105	4.7338	6.40259	A	A	A
ENSGALG00000037414	12.1668	4.00499	7.46121	3.71883	2.32337	3.08086	A	A	A
ENSGALG00000033199	0.195954	0.237516	0.698851	0.258161	0.307447	0.764559	A	A	A
ENSGALG00000037076	36.6603	16.3371	32.6674	5.23497	4.11579	5.07328	A	A	A
ENSGALG00000052354	42.8496	28.3568	99.423	5.45449	4.87562	6.64995	A	A	A
ENSGALG00000038649	7.77361	0.61743	3.32226	3.13317	0.693703	2.11178	A	A	A
ENSGALG00000029670	30.5635	7.85189	32.0858	4.98019	3.14599	5.04814	A	A	A
ENSGALG00000036677	13.4371	8.68869	37.6854	3.85171	3.2763	5.27372	A	A	A
ENSGALG00000041812	365.888	282.256	234.326	8.5192	8.14596	7.87852	A	A	A
ENSGALG00000027579	135.657	284.358	194.574	7.09441	8.15663	7.61157	A	B	A
ENSGALG00000030793	18.7533	2.14593	8.6801	4.30402	1.65349	3.27502	A	B	A
ENSGALG00000034083	2367.89	3031.32	2848.92	11.21	11.5662	11.4767	A	A	A
ENSGALG00000016014	15.4113	34.6055	69.475	4.03661	5.15403	6.13904	A	A	A
ENSGALG00000016020	0.594941	0.23707	0.513191	0.673503	0.306927	0.597594	A	A	A
ENSGALG00000016022	2.61616	13.4818	60.9638	1.85446	3.85617	5.95335	A	A	A
ENSGALG00000016024	3.875	3.21113	3.09742	2.2854	2.07421	2.03471	A	A	A
ENSGALG00000016027	69.7499	26.3623	23.3626	6.14466	4.77412	4.60659	A	A	A
ENSGALG00000016036	4.6324	1.96169	6.25937	2.49375	1.56642	2.85984	A	A	A
ENSGALG00000036556	25.0056	16.8128	58.4878	4.70075	4.15484	5.89452	A	A	A
ENSGALG00000016042	28.1841	2.73321	6.60149	4.86711	1.90042	2.92628	A	A	A
ENSGALG00000016047	31.4301	13.4286	19.8355	5.01926	3.85086	4.38097	A	A	A
ENSGALG00000016050	21.3759	8.6713	23.2399	4.48387	3.27371	4.59931	A	A	A
ENSGALG00000016052	31.8088	19.4022	47.4183	5.03601	4.35065	5.59748	A	A	A
ENSGALG00000016053	12.7499	10.8854	26.4119	3.78135	3.57112	4.77673	A	A	A
ENSGALG00000016055	1.09573	0.0158061	0.0230227	1.06745	0.022625	0.0328381	A	A	B
ENSGALG00000016058	1.81248	0.063943	0.313586	1.49184	0.0894208	0.393511	A	A	A
ENSGALG00000016059	26.1792	2.66662	40.8904	4.76443	1.87445	5.38855	A	A	A
ENSGALG00000016062	37.6708	20.442	22.5024	5.27317	4.42237	4.55474	A	A	A
ENSGALG00000016065	11.8812	7.88723	18.0438	3.68719	3.15173	4.25125	A	A	A
ENSGALG00000016067	123.649	61.6167	126.216	6.96173	5.96848	6.99113	A	A	A
ENSGALG00000016070	65.9913	61.7218	65.8679	6.0659	5.9709	6.06324	A	A	A
ENSGALG00000016125	2.36516	0.97293	2.24239	1.75067	0.98034	1.69706	A	A	A
ENSGALG00000016127	0.964835	0.236754	5.1618	0.974408	0.306558	2.62335	A	A	A
ENSGALG00000016128	0.281233	0.00746826	0.0458548	0.357533	0.0107344	0.0646826	A	A	A
ENSGALG00000016132	1.07086	0.0323416	0.0350554	1.05023	0.0459205	0.049708	A	A	B
ENSGALG00000047890	19.3707	1102.01	223.666	4.34842	10.1072	7.81164	B	B	B
ENSGALG00000016138	1.44778	0.781492	1.45841	1.29147	0.833086	1.29773	B	A	B
ENSGALG00000034932	37.8517	175.359	123.794	5.27991	7.46237	6.9634	A	A	A
ENSGALG00000016140	2.22118	6.44411	0.920315	1.68759	2.8961	0.941343	A	A	A
ENSGALG00000016142	2.47073	0.149711	4.82052	1.79524	0.201272	2.54115	A	A	A
ENSGALG00000016144	3.37315	0.0510595	0.0346981	2.12867	0.0718444	0.0492099	A	A	A
ENSGALG00000040189	0.561045	0.0395595	0.607378	0.642512	0.0559723	0.684709	A	A	A
ENSGALG00000019178	7.34402	4.61317	9.67121	3.06074	2.48882	3.41565	A	A	A
ENSGALG00000016148	34.8668	1.57241	18.1837	5.16458	1.36312	4.26181	A	A	A
ENSGALG00000016147	8.41574	8.79711	40.5216	3.23507	3.29236	5.37579	A	A	A
ENSGALG00000016157	0.635052	0.00767553	0.0100285	0.709336	0.0110312	0.014396	A	A	B
ENSGALG00000016164	2.3602	1.27296	23.0605	1.74855	1.18457	4.5886	A	A	A
ENSGALG00000016173	1.02035	0.0933344	3.40402	1.0146	0.128735	2.13882	A	A	A
ENSGALG00000016185	3.20845	1.99977	8.17241	2.07329	1.58485	3.1973	A	B	B
ENSGALG00000016186	0.897665	0.0275074	0.476934	0.924225	0.0391488	0.562605	A	A	A
ENSGALG00000016187	33.1991	20.1507	12.387	5.09589	4.40264	3.74276	A	A	A
ENSGALG00000022813	66.4575	51.8832	45.9462	6.07591	5.72474	5.55294	A	A	A
ENSGALG00000016191	14.8384	12.3301	20.4133	3.98536	3.73662	4.42043	A	A	A
ENSGALG00000019175	1.11571	0.00304542	0.224181	1.08115	0.00438694	0.291817	A	A	A
ENSGALG00000016196	22.4122	1.11948	4.96424	4.54919	1.08371	2.57634	A	A	A
ENSGALG00000016198	113.283	70.2394	96.966	6.83647	6.1546	6.61421	A	A	A
ENSGALG00000041988	5.09197	0.948462	27.2329	2.60691	0.962336	4.8193	A	A	A
ENSGALG00000016202	31.4097	2.46686	6.4186	5.01835	1.79363	2.89115	A	A	A
ENSGALG00000035696	35.95	24.8714	33.5336	5.2075	4.69329	5.10993	A	A	A
ENSGALG00000016205	42.6421	103.391	1599.35	5.44765	6.70586	10.6442	A	A	A
ENSGALG00000031932	66.7098	16.0747	34.0434	6.08129	4.09379	5.13107	A	A	A
ENSGALG00000022804	13.8157	10.4087	25.0012	3.88905	3.51206	4.7005	A	A	A
ENSGALG00000045726	20.3216	11.8658	10.3385	4.41424	3.68546	3.50316	A	A	A
ENSGALG00000019171	77.1016	207.781	47.8387	6.28728	7.70585	5.60995	A	A	A
ENSGALG00000046714	5.19063	2.60125	2.25642	2.63009	1.8485	1.70329	B	B	A
ENSGALG00000045925	4.12692	3.31828	4.13935	2.35809	2.11046	2.36158	A	A	A
ENSGALG00000031637	3.24979	52.2586	8.47034	2.08739	5.73494	3.24342	A	A	A
ENSGALG00000016215	1.38584	0.106374	0.148246	1.2545	0.14584	0.199432	A	A	A
ENSGALG00000016217	25.6157	19.3751	33.6656	4.7342	4.34874	5.11543	A	A	A
ENSGALG00000028187	50.8103	40.6928	17.0228	5.69517	5.38173	4.17175	A	A	A
ENSGALG00000016221	22.7348	1.04774	1.23053	4.56893	1.03404	1.15739	A	A	A
ENSGALG00000016222	2.44144	0.897495	0.922284	1.78301	0.924096	0.942821	A	A	A
ENSGALG00000032836	30.1549	2.90208	14.9488	4.96139	1.96424	3.99538	A	A	A
ENSGALG00000016224	1.78711	0.172586	6.3316	1.47877	0.229693	2.87413	A	A	A
ENSGALG00000042400	85.3359	51.1517	51.823	6.43189	5.70464	5.72309	A	B	A
ENSGALG00000016227	0.859149	0.041636	9.70344	0.894643	0.0588511	3.42	A	A	A
ENSGALG00000016228	0.25386	0.125976	0.423661	0.326377	0.171176	0.509606	A	A	A
ENSGALG00000016231	355.882	234.88	459.04	8.4793	7.88191	8.84561	A	A	A
ENSGALG00000016232	458.5	889.685	925.814	8.84392	9.79877	9.85614	A	A	A
ENSGALG00000016236	69.2998	26.9877	41.4746	6.13545	4.80672	5.40853	A	A	A
ENSGALG00000016238	34.5076	14.2584	17.479	5.15005	3.93153	4.20781	A	A	A
ENSGALG00000016241	307.375	182.998	190.028	8.26854	7.52355	7.57764	A	A	A
ENSGALG00000016245	6.74895	6.0875	15.7065	2.954	2.82528	4.06234	A	A	A
ENSGALG00000041078	86.7586	42.2927	153.811	6.45547	5.43605	7.27437	A	A	A
ENSGALG00000016251	38.4423	41.6933	60.7335	5.30167	5.41594	5.94798	A	A	A
ENSGALG00000036284	2.46431	1.74356	4.728	1.79257	1.45605	2.51803	A	A	A
ENSGALG00000043100	7.89235	1.2733	3.71958	3.15257	1.18479	2.23866	A	A	A
ENSGALG00000016258	2.4505	0.0365663	2.01128	1.78681	0.0518124	1.59038	A	A	A
ENSGALG00000016259	96.7463	25.7352	38.9422	6.61097	4.74067	5.31984	A	A	A
ENSGALG00000016261	2.09963	0.0963694	13.8085	1.6321	0.132734	3.88836	A	A	A
ENSGALG00000016262	14.32	6.35584	19.0766	3.93735	2.87889	4.32745	A	A	A
ENSGALG00000016265	1.69211	1.08927	6.98743	1.42874	1.063	2.99773	A	B	B
ENSGALG00000016266	6.9273	4.53541	50.1164	2.98683	2.46869	5.67571	A	A	A
ENSGALG00000016268	1.01501	0.0635173	0.132456	1.01079	0.0888435	0.179455	B	A	B
ENSGALG00000027198	19.3261	10.951	11.8923	4.34526	3.57906	3.68844	B	A	B
ENSGALG00000016287	76.68	20.9222	11.191	6.27947	4.45432	3.60774	B	B	B
ENSGALG00000016284	26.7773	15.0554	40.5396	4.79584	4.00499	5.37642	A	A	A
ENSGALG00000016285	6.57219	0.559721	15.0163	2.92071	0.641288	4.00147	B	A	A
ENSGALG00000016286	0.0711912	0	0.846763	0.099216	0	0.884999	B	A	B
ENSGALG00000016281	17.295	8.47973	5.56294	4.19337	3.24485	2.71434	B	A	A
ENSGALG00000016288	2.85658	1.25168	0.254117	1.94732	1.171	0.326672	B	B	B
ENSGALG00000046848	1.7653	0.666993	2.56267	1.46744	0.737248	1.83296	B	B	B
ENSGALG00000053127	15.1972	13.9202	32.124	4.01768	3.8992	5.04981	B	B	B
ENSGALG00000047469	3.21281	1.30001	7.24779	2.07478	1.20164	3.04401	B	A	B
ENSGALG00000042604	1.263	0.058369	12.2125	1.17824	0.0818427	3.72383	B	A	A
ENSGALG00000016312	14.9608	2.82503	7.72624	3.99646	1.93547	3.12536	A	A	B
ENSGALG00000016318	0.159328	0.411127	0.617605	0.213289	0.496847	0.693859	A	A	B
ENSGALG00000016323	46.2001	40.5887	70.0024	5.56072	5.37812	6.1498	A	A	A
ENSGALG00000016326	6.49186	0.39147	4.24682	2.90532	0.47661	2.39144	A	A	A
ENSGALG00000016327	21.1083	17.5561	30.4149	4.46651	4.21382	4.97338	A	A	A
ENSGALG00000054564	15.9457	12.6758	26.2701	4.08285	3.77355	4.76925	A	A	A
ENSGALG00000016340	122.638	110.766	227.75	6.94998	6.80434	7.83763	A	A	A
ENSGALG00000016345	72.1469	42.1111	49.7708	6.19272	5.42999	5.66593	A	A	A
ENSGALG00000016348	245.872	147.423	2135.93	7.94762	7.21357	11.0613	A	A	A
ENSGALG00000016351	102.879	108.263	261.778	6.69875	6.77166	8.0377	A	A	A
ENSGALG00000016357	230.816	579.715	591.056	7.85683	9.18169	9.20959	A	A	A
ENSGALG00000016358	0.997949	0.640804	1.6012	0.99852	0.714403	1.37917	A	A	A
ENSGALG00000016375	0.901429	0.0366387	0.369697	0.927084	0.0519131	0.453857	A	A	A
ENSGALG00000016379	61.3476	24.2153	243.571	5.96226	4.65623	7.93411	A	A	A
ENSGALG00000016382	8.93685	5.90942	7.64959	3.31279	2.78856	3.11263	A	A	B
ENSGALG00000019157	8.54337	4.7405	16.5678	3.2545	2.52118	4.13486	A	A	B
ENSGALG00000016391	0.94445	2.06674	10.7714	0.959362	1.61671	3.55721	A	A	A
ENSGALG00000016406	113.046	68.6136	92.215	6.83347	6.1213	6.54249	A	A	A
ENSGALG00000016410	203.755	151.483	141.277	7.67775	7.25251	7.15256	A	A	A
ENSGALG00000016415	50.7681	144.875	26.0237	5.69399	7.18859	4.75615	A	A	A
ENSGALG00000016418	22.2647	9.52053	46.7785	4.54007	3.39514	5.57829	A	A	B
ENSGALG00000016420	15.0087	9.0087	21.8578	4.00078	3.32318	4.51461	A	A	A
ENSGALG00000016430	121.549	56.5657	63.82	6.93722	5.84714	6.01837	A	A	A
ENSGALG00000016511	1.67901	58.9027	63.894	1.4217	5.90455	6.02001	A	A	A
ENSGALG00000016518	23.2705	4.44181	14.8574	4.60113	2.44409	3.98708	A	A	A
ENSGALG00000016522	44.0961	1.05464	0.759341	5.49493	1.03889	0.815035	A	A	A
ENSGALG00000016529	2.56628	0.33171	4.59453	1.83442	0.41328	2.48402	A	A	A
ENSGALG00000016537	10.5213	1.51792	2.74432	3.52623	1.33223	1.9047	A	A	A
ENSGALG00000016538	121.573	199.654	72.4456	6.9375	7.64856	6.1986	A	A	A
ENSGALG00000016541	16.7199	9.83241	18.9358	4.1473	3.43728	4.31729	A	A	A
ENSGALG00000016543	0.65694	0.575877	2.19558	0.728522	0.656155	1.67608	A	A	A
ENSGALG00000016545	2.07638	17.2805	4.14442	1.62123	4.19223	2.36301	A	A	A
ENSGALG00000016546	25.1597	42.4133	7.15607	4.70927	5.44007	3.02787	A	A	A
ENSGALG00000016547	18.858	71.4326	31.2523	4.31165	6.17857	5.01133	A	A	A
ENSGALG00000016548	45.4627	114.623	69.7471	5.538	6.85329	6.1446	A	A	A
ENSGALG00000016549	14.9063	15.2968	19.0955	3.99153	4.02652	4.3288	A	A	A
ENSGALG00000027960	11.3558	0.177608	0.131425	3.62712	0.23586	0.178141	A	A	B
ENSGALG00000016551	193.721	55.7013	124.368	7.60527	5.82531	6.97003	A	A	A
ENSGALG00000016552	34.6627	18.5338	34.4184	5.15634	4.2879	5.14643	A	A	A
ENSGALG00000029168	6.33438	0.42193	1.64759	2.87467	0.507851	1.40468	A	A	A
ENSGALG00000016554	0.749252	0.457561	1.33178	0.806738	0.543557	1.22143	A	A	B
ENSGALG00000016559	6.22884	4.35815	8.30806	2.85376	2.42174	3.21848	A	A	A
ENSGALG00000016563	2.92343	69.2684	8.41395	1.97211	6.1348	3.2348	A	A	B
ENSGALG00000016568	18.7741	16.1779	18.0635	4.30554	4.10248	4.25274	A	A	A
ENSGALG00000016569	6.57582	0.0993704	0.231892	2.9214	0.136678	0.300876	A	A	A
ENSGALG00000016571	0.0663007	0.0847433	0.128646	0.0926143	0.117354	0.174593	A	A	B
ENSGALG00000050177	1.19915	0.00238223	0.930776	1.13694	0.00343275	0.949181	B	B	B
ENSGALG00000016574	27.6217	14.07	16.4148	4.83904	3.91361	4.12224	A	A	B
ENSGALG00000054387	0.856303	0.663282	1.77455	0.892433	0.734033	1.47225	A	B	B
ENSGALG00000016575	39.161	6.68088	69.0516	5.32772	2.94127	6.13035	A	A	B
ENSGALG00000016576	9.56023	5.20485	12.1764	3.40057	2.6334	3.71989	A	A	A
ENSGALG00000016578	180.193	108.083	108.844	7.50138	6.76928	6.77931	A	A	A
ENSGALG00000016579	62.79	70.0972	74.301	5.99526	6.15172	6.2346	A	B	B
ENSGALG00000016581	6.19777	19.4977	16.6609	2.84755	4.35739	4.14249	A	A	A
ENSGALG00000016592	2.1398	0.295418	5.16312	1.65067	0.373417	2.62366	B	B	B
ENSGALG00000016590	0.713206	0.00682903	6.77381	0.776698	0.00981873	2.95862	A	A	A
ENSGALG00000026383	455.717	126.431	1855.55	8.83516	6.99358	10.8584	A	B	A
ENSGALG00000016584	1.27329	1.01532	0.557885	1.18478	1.01101	0.639588	A	A	A
ENSGALG00000033541	1.8926	4.95447	20.4867	1.53237	2.57397	4.42537	A	B	B
ENSGALG00000041433	31.1518	16.5866	28.3454	5.00683	4.13641	4.87506	A	B	B
ENSGALG00000016602	1.07404	0.19299	21.7962	1.05244	0.254582	4.51072	B	A	A
ENSGALG00000038504	1.4032	0.0119153	0.701188	1.26495	0.0170886	0.766543	B	A	A
ENSGALG00000016607	0.19138	2.62233	3.51262	0.252633	1.85692	2.17397	B	A	A
ENSGALG00000034834	18.9542	15.7768	25.3472	4.31862	4.06839	4.71958	A	A	A
ENSGALG00000030802	7.96682	5.33253	8.2554	3.1646	2.66278	3.21029	B	B	B
ENSGALG00000016615	0.127814	0.218899	0	0.17353	0.285579	0	B	B	B
ENSGALG00000040006	15.1056	9.1261	22.6852	4.00949	3.34001	4.56592	B	B	A
ENSGALG00000035266	0.10361	0.159039	0.451158	0.142231	0.212929	0.537204	B	B	B
ENSGALG00000016618	6.398	2.62331	6.88453	2.88714	1.85731	2.97902	B	B	B
ENSGALG00000050043	1.21192	0.877559	2.59037	1.1453	0.908858	1.84413	B	B	B
ENSGALG00000016622	0.84992	3.90596	8.43368	0.887463	2.29453	3.23782	B	B	B
ENSGALG00000040388	6.24928	8.65685	20.7827	2.85784	3.27155	4.44511	B	B	B
ENSGALG00000016628	0.0974663	0.245832	1.65595	0.134177	0.317109	1.40923	B	B	B
ENSGALG00000052489	1.84633	0.507266	3.57847	1.5091	0.591934	2.19487	B	B	B
ENSGALG00000049563	8.14833	10.5884	17.4489	3.19351	3.53461	4.20546	B	B	B
ENSGALG00000042759	14.4732	11.4047	92.9548	3.9517	3.63282	6.55389	B	B	A
ENSGALG00000050180	6.13824	4.62279	14.06	2.83557	2.49129	3.91265	B	B	B
ENSGALG00000016648	2.79311	0.262683	0.686154	1.92338	0.336492	0.753736	B	B	A
ENSGALG00000016655	3.03789	0.0252113	0.321824	2.0136	0.0359213	0.40253	B	B	B
ENSGALG00000029002	0.131445	0	1.05325	0.178166	0	1.03791	B	B	B
ENSGALG00000024488	36.8642	3.24387	209.498	5.24276	2.08538	7.71766	B	B	A
ENSGALG00000016681	40.1403	42.5432	52.422	5.36248	5.44437	5.73936	A	A	A
ENSGALG00000016686	33.2322	12.6107	14.1064	5.09728	3.76666	3.91709	A	A	A
ENSGALG00000016687	0.903456	0.237585	3.2158	0.928621	0.307528	2.07581	A	A	B
ENSGALG00000016689	27.7244	7.58404	17.3956	4.84421	3.10166	4.20129	A	A	B
ENSGALG00000016691	191.837	602.615	653.985	7.59124	9.23748	9.35532	A	A	A
ENSGALG00000046156	0.180845	0.149769	1.11489	0.23982	0.201344	1.08058	B	B	B
ENSGALG00000016693	1.55312	0.0029659	10.2043	1.35226	0.00427256	3.48598	A	A	A
ENSGALG00000019147	0.680262	0.00150505	1.58656	0.748687	0.0021697	1.37103	B	B	B
ENSGALG00000016702	31.8524	4.62032	3.96617	5.03793	2.49065	2.31213	A	A	A
ENSGALG00000016716	17.0874	13.6023	11.6013	4.17691	3.86812	3.6555	A	A	B
ENSGALG00000016717	9.17141	6.57874	9.74317	3.34645	2.92196	3.42535	A	A	B
ENSGALG00000016721	6.66859	6.76687	7.79021	2.93896	2.95733	3.1359	A	A	A
ENSGALG00000016724	10.4115	1.77137	6.77007	3.51242	1.4706	2.95793	A	A	A
ENSGALG00000016727	29.0199	14.9644	20.548	4.90785	3.99679	4.42948	A	A	A
ENSGALG00000016728	15.2156	8.18491	34.9101	4.01931	3.19927	5.16632	A	A	A
ENSGALG00000016734	10.321	4.54307	10.647	3.50092	2.47069	3.54188	A	A	A
ENSGALG00000031375	0.942162	19.5457	6.15051	0.957664	4.36076	2.83805	A	A	A
ENSGALG00000016735	23.1682	17.6882	30.5419	4.59504	4.22406	4.9792	A	A	A
ENSGALG00000016736	51.1751	32.7558	64.4527	5.70529	5.07706	6.03238	A	A	A
ENSGALG00000052027	0.217425	0.0152967	0.411565	0.283832	0.0219014	0.497295	A	A	A
ENSGALG00000016737	173.773	50.1496	95.3458	7.44934	5.67665	6.59015	A	A	A
ENSGALG00000039811	29.9567	26.484	50.232	4.95218	4.78052	5.67897	A	A	A
ENSGALG00000016739	27.8975	6.53509	13.6007	4.85287	2.91362	3.86797	A	A	A
ENSGALG00000041042	2.02171	0.0178678	0.177536	1.59537	0.0255502	0.235771	A	B	B
ENSGALG00000016744	1.87955	0.929772	0.556696	1.52584	0.94843	0.638487	B	B	B
ENSGALG00000029392	0.535377	0.0897927	0.999921	0.618593	0.124054	0.999943	A	B	B
ENSGALG00000043118	4.00054	101.169	33.2497	2.32208	6.67481	5.09802	A	A	A
ENSGALG00000034944	38.4798	28.8558	37.3874	5.30304	4.89994	5.26256	A	A	B
ENSGALG00000037353	18.0295	7.35745	14.2514	4.25016	3.06306	3.93087	A	A	A
ENSGALG00000029709	4.17442	4.79172	16.7632	2.3714	2.53399	4.15082	A	A	A
ENSGALG00000036791	119.842	66.0942	102.694	6.91698	6.06812	6.69618	A	A	A
ENSGALG00000036076	59.339	45.5901	85.684	5.91502	5.54195	6.43769	A	A	A
ENSGALG00000030780	7.77164	4.25495	9.67754	3.13285	2.39368	3.41651	A	A	A
ENSGALG00000016758	10.3264	9.35134	11.0001	3.50162	3.37175	3.58497	A	A	A
ENSGALG00000016760	47.1281	69.6814	82.3885	5.58881	6.14326	6.38178	A	A	A
ENSGALG00000016759	1.72113	2.97898	9.549	1.44421	1.9924	3.39903	A	A	A
ENSGALG00000043257	2.08313	1.03863	3.40044	1.6244	1.0276	2.13765	A	A	A
ENSGALG00000016761	1.36067	0.00553093	0.484626	1.2392	0.00795746	0.570099	A	A	A
ENSGALG00000054968	0.133997	0	1.22883	0.181417	0	1.15629	A	A	A
ENSGALG00000032090	90.0849	58.3397	80.3783	6.50914	5.89093	6.34657	A	A	A
ENSGALG00000016764	123.511	36.2039	38.3638	6.96013	5.21738	5.2988	A	A	A
ENSGALG00000016766	11.9334	3.84239	11.5588	3.69303	2.27572	3.65063	A	A	A
ENSGALG00000016767	0.175649	0.404567	1.66088	0.233458	0.490126	1.4119	A	A	A
ENSGALG00000016768	13.2022	7.50206	158.838	3.82805	3.08781	7.32047	A	A	A
ENSGALG00000016769	23.8895	15.548	50.5333	4.63746	4.04859	5.68743	A	A	A
ENSGALG00000050027	2.07076	0.216219	1.19958	1.6186	0.282403	1.13723	A	A	A
ENSGALG00000016770	38.8217	0.262865	0.172604	5.31548	0.3367	0.229715	A	A	A
ENSGALG00000016771	31.6585	0.496893	0.279643	5.02939	0.581971	0.355741	A	B	B
ENSGALG00000016772	46.373	37.0446	79.1189	5.56599	5.24962	6.32407	A	B	B
ENSGALG00000016774	0.391754	7.234	8.08743	0.476904	3.04159	3.18387	A	A	A
ENSGALG00000016775	779.295	1535.85	1554.44	9.60788	10.5858	10.6031	A	A	A
ENSGALG00000016776	3.38702	0.473521	2.53883	2.13324	0.559268	1.82327	A	A	A
ENSGALG00000039563	59.7599	55.4003	55.4692	5.92505	5.81763	5.81939	A	A	A
ENSGALG00000016779	53.6702	50.5781	52.3392	5.77268	5.68869	5.73713	A	A	A
ENSGALG00000040947	2.97438	19.8614	14.9307	1.99073	4.38276	3.99373	A	A	A
ENSGALG00000016781	22.0351	41.4741	68.871	4.52576	5.40851	6.12662	A	A	A
ENSGALG00000046326	3.99293	3.08529	9.4995	2.31989	2.03044	3.39225	A	A	A
ENSGALG00000043044	4.04851	0.998938	42.1059	2.33586	0.999233	5.42981	A	A	A
ENSGALG00000030526	0.652278	0	3.47717	0.724457	0	2.16259	A	A	A
ENSGALG00000016785	37.7771	1.09169	497.669	5.27713	1.06467	8.96194	A	A	A
ENSGALG00000040621	3.23492	0.686798	13.053	2.08234	0.754287	3.8128	A	A	B
ENSGALG00000016792	11.9068	15.7432	18.1242	3.69006	4.06551	4.25733	A	A	B
ENSGALG00000016794	48.337	26.7275	25.7864	5.6246	4.79325	4.74343	A	A	A
ENSGALG00000016795	8.60066	3.77935	7.73999	3.26313	2.25682	3.12763	A	B	A
ENSGALG00000016796	26.7894	9.65919	16.0177	4.79646	3.41403	4.08896	A	B	A
ENSGALG00000016797	6.1861	0.404036	0.733929	2.84521	0.48958	0.794045	A	A	A
ENSGALG00000016799	73.7768	27.12	40.6529	6.22452	4.81352	5.38035	A	A	A
ENSGALG00000043690	1.82755	0.12856	0.53431	1.49955	0.174483	0.61759	A	A	A
ENSGALG00000016801	42.4017	56.0254	61.2189	5.43968	5.83353	5.95928	A	A	A
ENSGALG00000016803	13.602	9.80134	2.58743	3.86809	3.43314	1.84295	A	A	B
ENSGALG00000016805	0.999281	0.0128587	0.2157	0.999482	0.018433	0.281787	A	A	A
ENSGALG00000016806	17.6553	17.8565	11.9906	4.22151	4.23699	3.6994	A	A	A
ENSGALG00000029970	41.5346	57.5128	34.8276	5.41056	5.87068	5.163	A	A	A
ENSGALG00000044599	1.77588	0.317257	1.33711	1.47294	0.397537	1.22473	A	A	A
ENSGALG00000046960	25.0915	4.37619	26.271	4.70551	2.42658	4.7693	A	A	A
ENSGALG00000048911	12.129	1.99797	10.3608	3.71468	1.58398	3.50599	B	B	B
ENSGALG00000051334	6.05546	1.70861	5.74328	2.81874	1.43755	2.75345	B	B	B
ENSGALG00000052731	13.4605	2.39126	18.8861	3.85405	1.76182	4.31369	B	B	B
ENSGALG00000046504	1.08468	0.138435	1.36239	1.05983	0.187052	1.24025	B	B	B
ENSGALG00000045815	0.883901	0.273814	2.14885	0.913723	0.349154	1.65483	A	A	A
ENSGALG00000033619	3.03871	0.521032	3.13432	2.0139	0.605051	2.04765	A	B	A
ENSGALG00000052894	4.78063	1.44712	5.12915	2.53123	1.29108	2.61569	A	A	A
ENSGALG00000044260	16.9661	12.2864	26.5857	4.1672	3.73188	4.78585	A	A	A
ENSGALG00000016808	40.0296	24.7384	66.8946	5.35859	4.68585	6.08523	A	A	A
ENSGALG00000054834	4.50176	0.418403	1.20134	2.45989	0.504268	1.13838	A	A	A
ENSGALG00000016810	13.9594	0.446425	2.09296	3.90298	0.532491	1.62899	A	A	A
ENSGALG00000016811	4.96778	0.254945	26.9711	2.5772	0.327624	4.80586	A	A	A
ENSGALG00000026360	2.10343	0.330242	9.64497	1.63386	0.411688	3.4121	A	A	A
ENSGALG00000016813	22.7864	16.2937	30.7721	4.57207	4.11218	4.98969	A	A	A
ENSGALG00000050442	0.350242	0.0893	1.21659	0.433218	0.123401	1.14834	A	A	A
ENSGALG00000016815	1.52774	0.665905	5.18833	1.33785	0.736306	2.62955	A	A	A
ENSGALG00000016816	17.7882	8.44073	12.1943	4.23176	3.2389	3.72184	A	A	A
ENSGALG00000016817	27.0111	5.11293	11.9616	4.80793	2.61186	3.69617	A	A	A
ENSGALG00000016820	3.43361	0.680504	7.62925	2.14848	0.748894	3.10924	A	A	A
ENSGALG00000035839	0.56531	0.0488934	0.0336345	0.646448	0.0688681	0.0477261	A	A	A
ENSGALG00000016823	15.3503	6.53497	17.7356	4.03125	2.9136	4.22771	A	A	A
ENSGALG00000016824	17.2474	32.183	48.2381	4.18962	5.05237	5.6217	A	A	A
ENSGALG00000029145	15.6551	16.325	34.2127	4.05789	4.11478	5.13802	A	A	A
ENSGALG00000016828	76.4347	33.4106	43.7018	6.27491	5.10478	5.48226	A	A	A
ENSGALG00000037697	212.425	447.265	470.307	7.73759	8.80821	8.88052	A	A	A
ENSGALG00000016830	8.34452	10.929	27.9973	3.22412	3.57641	4.85785	A	A	A
ENSGALG00000016831	45.4895	41.3503	50.2543	5.53883	5.4043	5.6796	A	A	A
ENSGALG00000054981	1.83283	0	0.0714345	1.50225	0	0.0995436	A	A	A
ENSGALG00000026677	1.3692	0.0642494	5.60313	1.2444	0.0898363	2.72315	A	A	A
ENSGALG00000016834	16.8308	4.68508	1.4807	4.1563	2.50718	1.31075	A	A	A
ENSGALG00000041644	19.2651	32.0838	81.1032	4.34093	5.04805	6.35937	A	A	A
ENSGALG00000016836	44.8983	15.5217	28.5772	5.52037	4.04629	4.88641	A	A	A
ENSGALG00000016843	3.65491	0.0390537	0.356529	2.21875	0.0552702	0.43992	A	A	A
ENSGALG00000036798	6.74161	0.151099	0.798309	2.95263	0.203012	0.846641	A	A	A
ENSGALG00000016844	8.6295	3.6885	10.9891	3.26746	2.22913	3.58365	A	A	A
ENSGALG00000016845	73.9995	36.9982	55.6644	6.22881	5.24786	5.82437	A	A	A
ENSGALG00000016849	10.3761	6.70642	26.2887	3.50794	2.94606	4.77023	A	A	A
ENSGALG00000016847	30.3569	15.4804	27.2755	4.97071	4.04268	4.82148	A	A	A
ENSGALG00000030125	10.8953	4.30228	34.6732	3.57232	2.40661	5.15677	A	A	A
ENSGALG00000031009	10.9267	5.52622	16.4744	3.57612	2.70625	4.12717	A	A	A
ENSGALG00000030353	0.734623	0.118987	0.256919	0.794622	0.162194	0.329891	B	B	B
ENSGALG00000052140	2.18367	0.0301494	1.80576	1.67069	0.0428535	1.48839	B	B	B
ENSGALG00000051579	1.10503	0.184522	1.08471	1.07384	0.244305	1.05984	B	B	B
ENSGALG00000050613	0.555297	0.15508	0.206688	0.63719	0.207993	0.271053	B	B	B
ENSGALG00000048470	0.766817	0.0227518	0.546621	0.821152	0.0324561	0.62912	B	B	B
ENSGALG00000050358	0.425997	0.0775917	0.847623	0.511971	0.107811	0.88567	B	B	B
ENSGALG00000048183	0.243927	0.0289924	0.16363	0.314902	0.0412323	0.218632	B	B	B
ENSGALG00000050195	0.403207	0.00839047	0.592857	0.488728	0.0120544	0.671617	B	B	B
ENSGALG00000035351	3.33976	1.96895	4.88169	2.11761	1.56995	2.55623	B	B	B
ENSGALG00000053439	1.1293	0.17922	1.68864	1.09038	0.237832	1.42688	B	B	B
ENSGALG00000049342	0.564207	0	0.249455	0.645432	0	0.321299	B	B	B
ENSGALG00000050730	0.918957	0.0827572	0.601676	0.940322	0.11471	0.679582	B	B	B
ENSGALG00000050039	0.869659	0.254621	0.715213	0.902775	0.327252	0.778388	B	B	B
ENSGALG00000050486	0.531606	0.0521608	0.698311	0.615046	0.0733552	0.764101	B	B	B
ENSGALG00000053931	6.51172	8.96186	9.2405	2.90914	3.31642	3.35621	B	B	B
ENSGALG00000046771	0.483508	0.0655251	0.537163	0.569013	0.0915646	0.620271	B	B	B
ENSGALG00000046920	0.949502	0.0651142	0.301289	0.963105	0.0910081	0.379941	B	B	B
ENSGALG00000043931	10.3892	1.70254	10.3667	3.5096	1.43432	3.50675	B	B	B
ENSGALG00000047336	0.681345	0.120844	0.891357	0.749616	0.164585	0.919422	B	B	B
ENSGALG00000016852	4.68019	2.82204	13.4176	2.50594	1.93434	3.84976	B	B	A
ENSGALG00000016853	28.0449	29.2278	51.0562	4.86021	4.9178	5.702	B	B	A
ENSGALG00000016854	4.36382	4.66952	10.5293	2.42326	2.50323	3.52724	B	B	A
ENSGALG00000026994	0.0184015	0.0424777	0.483611	0.0263065	0.0600165	0.569112	B	B	B
ENSGALG00000050660	13.5235	0.526594	0.290564	3.86031	0.610316	0.368001	B	B	B
ENSGALG00000052158	66.5834	4.5576	4.24733	6.0786	2.47446	2.39158	B	B	B
ENSGALG00000016855	53.4037	33.0856	66.4772	5.76563	5.09109	6.07633	B	B	A
ENSGALG00000029175	9.61782	8.37296	12.6769	3.40842	3.2285	3.77367	B	B	B
ENSGALG00000049532	5.96274	2.88533	5.01474	2.79966	1.95804	2.5885	B	B	B
ENSGALG00000048309	63.5343	112.792	552.796	6.01199	6.83026	9.11321	B	B	B
ENSGALG00000045327	1.4505	5.58754	5.06356	1.29308	2.71974	2.60016	B	B	B
ENSGALG00000053912	2.43163	5.90093	3.10043	1.77889	2.78679	2.03578	B	B	B
ENSGALG00000049807	189.168	652.482	168.174	7.57113	9.352	7.40237	B	B	B
ENSGALG00000048920	1.66174	1.293	6.07267	1.41237	1.19723	2.82225	B	B	B
ENSGALG00000016860	8.85344	6.52696	12.7962	3.30063	2.91207	3.7862	B	B	B
ENSGALG00000016861	42.6554	21.3837	29.183	5.44809	4.48438	4.91567	B	A	A
ENSGALG00000016862	41.5593	58.335	68.9382	5.4114	5.89081	6.12801	B	A	A
ENSGALG00000016863	18.3767	4.86386	5.5955	4.27625	2.55185	2.72148	B	B	B
ENSGALG00000016864	16.1868	15.7624	17.326	4.10323	4.06716	4.19582	A	A	A
ENSGALG00000016865	14.8443	14.7549	18.014	3.98589	3.97773	4.24899	A	A	A
ENSGALG00000016866	0.139238	3.43636	3.08222	0.188069	2.14938	2.02936	B	B	B
ENSGALG00000016868	0.255681	0.0279459	1.08445	0.32847	0.0397643	1.05967	B	A	B
ENSGALG00000016870	5.4543	8.28471	10.4905	2.69026	3.21486	3.52237	A	A	A
ENSGALG00000022758	8.29096	4.4707	22.4434	3.21583	2.45173	4.55111	A	A	B
ENSGALG00000016872	22.4489	10.2563	11.0982	4.55145	3.49267	3.59672	A	A	A
ENSGALG00000016875	10.7413	5.74141	6.07653	3.55352	2.75305	2.82304	A	A	B
ENSGALG00000016878	165.33	186.407	299.67	7.3779	7.55003	8.23204	A	A	A
ENSGALG00000016881	1.20227	0.0253884	4.92116	1.13899	0.0361704	2.56588	A	A	A
ENSGALG00000016880	46.0125	29.9142	38.4882	5.55497	4.9502	5.30335	A	A	A
ENSGALG00000016883	16.8731	5.21244	18.6826	4.15972	2.63516	4.29885	A	A	A
ENSGALG00000016884	119.257	0.548606	16.5851	6.90998	0.630971	4.13628	A	A	A
ENSGALG00000016885	11.7808	11.0647	17.4831	3.67591	3.59271	4.20813	A	A	A
ENSGALG00000054808	1.48551	0.1619	0.66507	1.31354	0.216486	0.735583	A	A	A
ENSGALG00000016886	43.9179	39.278	78.7137	5.48922	5.33192	6.31676	A	A	A
ENSGALG00000032430	75.2531	47.0774	138.243	6.25272	5.58729	7.12146	A	A	A
ENSGALG00000016889	91.2854	20.0187	28.9378	6.52803	4.3936	4.9039	A	A	B
ENSGALG00000016890	1.47151	8.64408	9.6057	1.30539	3.26964	3.40677	A	A	A
ENSGALG00000025906	0.510122	0.884907	3.83419	0.594665	0.914494	2.27327	A	A	A
ENSGALG00000034146	2.14355	0.504026	3.07769	1.65239	0.58883	2.02775	A	A	A
ENSGALG00000016893	15.3251	14.9432	11.0394	4.02902	3.99487	3.58969	A	A	A
ENSGALG00000016894	42.7579	92.8122	139.893	5.45147	6.5517	7.13846	A	A	A
ENSGALG00000016895	8.77528	1.97434	86.1941	3.28914	1.57257	6.44616	A	A	A
ENSGALG00000019114	1.53243	7.2475	277.711	1.34052	3.04396	8.12263	A	A	A
ENSGALG00000016896	16.1496	13.1263	205.937	4.1001	3.82031	7.69305	A	A	A
ENSGALG00000035157	0.992534	0.213234	9.31783	0.994605	0.278858	3.36707	B	B	B
ENSGALG00000016897	13.5607	6.96278	16.1953	3.86401	2.99327	4.10394	B	B	B
ENSGALG00000016898	36.8313	11.2099	25.6452	5.24151	3.60998	4.7358	B	B	B
ENSGALG00000016899	0.0604451	0.472062	0.182477	0.08467	0.557839	0.241813	B	B	B
ENSGALG00000051576	0.351948	0.143985	1.09677	0.43504	0.194068	1.06817	B	B	B
ENSGALG00000016902	1.97024	25.6092	11.4874	1.57058	4.73385	3.64241	B	B	B
ENSGALG00000048478	0.493704	0.119387	0.321968	0.578895	0.162709	0.402687	B	B	B
ENSGALG00000055122	0.189734	0.267928	0.774506	0.250638	0.342472	0.827417	B	B	B
ENSGALG00000054281	3.45624	2.99939	4.04208	2.15583	1.99978	2.33402	B	B	B
ENSGALG00000048294	46.7399	160.783	55.6061	5.57712	7.33791	5.82289	B	B	B
ENSGALG00000016904	0.16245	0.744895	2.97292	0.217169	0.80314	1.9902	B	B	B
ENSGALG00000046911	1.96682	1.91921	7.35974	1.56892	1.54558	3.06346	B	B	B
ENSGALG00000051313	14.1341	6.85621	6.22904	3.91973	2.97383	2.8538	B	B	B
ENSGALG00000016906	2.95636	0.133167	4.93845	1.98417	0.18036	2.57009	B	B	B
ENSGALG00000051466	24.4691	134.914	75.0593	4.67067	7.08655	6.24905	A	A	A
ENSGALG00000016910	38.2142	21.3859	31.4923	5.2933	4.48452	5.02203	A	B	A
ENSGALG00000016911	26.3167	3.5952	10.5159	4.77171	2.20013	3.52556	A	A	A
ENSGALG00000054730	17.9821	10.7723	24.4394	4.24657	3.55733	4.66899	B	A	B
ENSGALG00000016912	4.4164	0.0450884	7.49392	2.43734	0.063625	3.08643	A	A	B
ENSGALG00000016913	7.20683	0.229423	0.769289	3.03683	0.297982	0.82317	A	A	B
ENSGALG00000027514	69.5272	65.5473	25.5852	6.14011	6.05631	4.73255	A	A	B
ENSGALG00000016915	19.4872	24.4538	21.9505	4.35665	4.66981	4.52046	A	A	A
ENSGALG00000048716	28.9269	58.3402	42.8632	4.90337	5.89094	5.45494	A	A	A
ENSGALG00000016917	16.8093	35.5575	19.7477	4.15456	5.1921	4.37488	A	A	A
ENSGALG00000016918	52.6017	74.4086	100.779	5.74421	6.23666	6.66929	A	A	A
ENSGALG00000016919	0.635101	0.375621	4.95605	0.70938	0.460083	2.57436	B	B	B
ENSGALG00000033816	4.51165	24.7577	36.9683	2.46248	4.68693	5.24673	A	A	A
ENSGALG00000016920	10.1465	0.302597	0.724352	3.47851	0.381391	0.786054	A	A	A
ENSGALG00000016921	287.434	234.595	127.33	8.1721	7.88017	7.00371	A	A	A
ENSGALG00000016922	67.1615	41.7023	38.2639	6.09088	5.41624	5.29513	A	A	A
ENSGALG00000016925	21.109	66.7767	38.8152	4.46656	6.08272	5.31525	A	A	A
ENSGALG00000016926	10.0068	14.7244	12.7627	3.46033	3.97494	3.7827	A	A	A
ENSGALG00000016927	1.1088	0.0406738	3.38946	1.07642	0.0575179	2.13404	A	A	A
ENSGALG00000016929	5.26788	1.01191	2.63847	2.64798	1.00856	1.86333	A	A	A
ENSGALG00000016930	18.7853	10.8152	14.2457	4.30636	3.56258	3.93033	A	A	A
ENSGALG00000016931	23.2983	0.428233	0.865496	4.60278	0.514231	0.89956	B	B	A
ENSGALG00000016932	19.3993	7.42726	9.76813	4.35045	3.07506	3.4287	B	B	A
ENSGALG00000037015	0.482772	0.086264	1.31434	0.568297	0.119375	1.2106	B	B	B
ENSGALG00000016907	0.469428	0.0366026	0.0715251	0.555255	0.051863	0.0996657	B	B	B
ENSGALG00000016908	1.59027	0.977619	2.12534	1.3731	0.983765	1.64401	B	B	B
ENSGALG00000030056	43.4117	85.0391	0.290891	5.47287	6.42692	0.368368	B	B	B
ENSGALG00000051781	1.57967	0.899727	2.34937	1.36718	0.925792	1.74389	B	B	B
ENSGALG00000049642	6.00845	7.87667	17.8663	2.8091	3.15002	4.23774	B	B	B
ENSGALG00000052974	0.603	0.160597	1.91375	0.680774	0.214867	1.54288	B	B	B
ENSGALG00000044238	1.19427	0.165564	0.438096	1.13374	0.221029	0.52416	B	B	B
ENSGALG00000054029	0.723293	0.347666	1.5128	0.785168	0.430463	1.32929	B	B	B
ENSGALG00000016934	0.127002	5.18868	0.455361	0.17249	2.62963	0.541377	B	B	B
ENSGALG00000052022	0.171651	0.218588	0.855883	0.228542	0.28521	0.892106	B	B	B
ENSGALG00000047329	4.45104	5.10869	8.2705	2.44653	2.61086	3.21265	B	B	B
ENSGALG00000049088	1.75929	3.28983	11.377	1.4643	2.10092	3.62958	B	B	B
ENSGALG00000048185	3.3725	3.06825	6.67572	2.12846	2.02441	2.9403	B	B	B
ENSGALG00000016936	17.7665	15.1076	26.2394	4.23009	4.00967	4.76762	B	B	B
ENSGALG00000016937	13.0492	0.181714	0.238068	3.81241	0.240881	0.308091	B	B	A
ENSGALG00000055132	2.51861	0.762297	3.71427	1.81501	0.817457	2.23703	B	B	B
ENSGALG00000051789	0.10219	0.244022	0.610726	0.140372	0.315012	0.687711	B	B	B
ENSGALG00000036258	5.66238	0.151359	0.528324	2.73604	0.203338	0.61195	B	B	B
ENSGALG00000016945	9.16185	0.108009	0.125199	3.34509	0.147969	0.17018	A	B	B
ENSGALG00000016946	157.825	80.9664	63.5437	7.31129	6.35696	6.0122	A	A	A
ENSGALG00000016949	25.4941	11.4721	21.0256	4.7276	3.64063	4.46111	A	A	A
ENSGALG00000016947	17.6792	13.5853	42.0889	4.22336	3.86645	5.42925	A	A	A
ENSGALG00000016951	23.939	11.0023	22.02	4.64033	3.58523	4.52482	A	A	A
ENSGALG00000040808	9.2463	4.59527	14.0335	3.35703	2.48421	3.91011	A	A	A
ENSGALG00000032808	11.096	5.99421	18.1768	3.59646	2.80616	4.26129	A	A	A
ENSGALG00000016954	15.365	19.8852	24.6771	4.03254	4.38441	4.68241	A	A	A
ENSGALG00000016955	4.68832	4.21233	5.8669	2.508	2.38193	2.77966	A	A	A
ENSGALG00000016959	0.314263	0.20267	0.555259	0.394254	0.266241	0.637155	A	A	A
ENSGALG00000022739	17.8169	7.73921	12.9254	4.23396	3.1275	3.79965	A	A	A
ENSGALG00000026163	2.2026	0.0451983	1.52681	1.67925	0.0637767	1.33732	A	A	B
ENSGALG00000016964	1.68946	0.0215005	11.142	1.42731	0.03069	3.60194	A	A	A
ENSGALG00000030571	2.26682	0	15.4929	1.70789	0	4.04377	A	A	A
ENSGALG00000016965	78.6958	59.6374	113.605	6.31643	5.92214	6.84052	A	A	A
ENSGALG00000016967	0.968739	0.448905	5.79647	0.977272	0.534963	2.76478	A	A	B
ENSGALG00000016969	1.72458	0.710778	3.69909	1.44603	0.774653	2.23238	A	A	B
ENSGALG00000016968	0.220867	0.221817	0.877867	0.287906	0.289029	0.909095	A	A	A
ENSGALG00000051442	63.6051	166.649	472.551	6.01358	7.3893	8.88738	A	A	A
ENSGALG00000016971	29.7392	12.345	20.1721	4.94201	3.73823	4.40409	A	A	A
ENSGALG00000016972	73.46	12.5405	11.6769	6.21839	3.75921	3.66413	A	A	A
ENSGALG00000031567	23.0723	15.0044	19.9528	4.5893	4.0004	4.38907	A	A	A
ENSGALG00000016974	19.8049	15.1353	17.6148	4.37885	4.01215	4.21838	A	A	A
ENSGALG00000016975	0.041546	0	0.661083	0.0587266	0	0.732124	A	A	A
ENSGALG00000028872	958.241	2532.13	1803.74	9.90575	11.3067	10.8176	A	A	A
ENSGALG00000016979	15.8848	39.7868	16.6983	4.07766	5.35003	4.14554	A	A	A
ENSGALG00000016980	12.0731	9.60241	13.6048	3.70853	3.40632	3.86837	A	A	A
ENSGALG00000050157	4.95159	3.05523	4.74382	2.57328	2.01978	2.52201	A	A	A
ENSGALG00000016984	24.6382	17.43	30.8464	4.68022	4.20398	4.99306	A	A	A
ENSGALG00000016986	5.39239	0.334181	40.7126	2.67636	0.415954	5.38241	A	A	A
ENSGALG00000016988	15.5692	16.9591	27.7817	4.05043	4.16664	4.84708	A	A	A
ENSGALG00000016990	9.5979	1.0258	6.85823	3.40571	1.01849	2.9742	A	A	A
ENSGALG00000016991	186.022	122.761	222.098	7.54706	6.95141	7.80153	A	A	B
ENSGALG00000016992	0.415658	0.0118457	1.85989	0.501473	0.0169893	1.51596	A	A	A
ENSGALG00000016993	64.5457	75.6027	64.6727	6.03443	6.25932	6.03722	A	A	A
ENSGALG00000016994	21.8379	7.99349	26.2757	4.51336	3.16888	4.76955	A	A	A
ENSGALG00000016995	43.6337	16.0196	25.1958	5.48006	4.08912	4.71127	A	A	A
ENSGALG00000016996	715.383	719.753	396.681	9.48459	9.49336	8.63547	A	A	A
ENSGALG00000016997	45.1415	27.043	43.0695	5.52799	4.80957	5.46171	A	A	A
ENSGALG00000017000	7.02981	10.4025	16.1991	3.00537	3.51128	4.10426	A	A	A
ENSGALG00000050065	0.361349	0.00976471	1.40175	0.445037	0.0140192	1.26409	A	A	A
ENSGALG00000017002	77.5565	128.082	128.347	6.29566	7.01214	7.0151	A	A	A
ENSGALG00000017003	0.775033	2.89649	0.994937	0.827846	1.96217	0.996343	A	A	A
ENSGALG00000017004	6.90676	9.34827	10.4834	2.98309	3.37132	3.52148	A	A	A
ENSGALG00000017005	2.75229	3.11351	8.54491	1.90777	2.04037	3.25473	A	A	A
ENSGALG00000017006	12.6425	14.4039	19.0241	3.77004	3.94522	4.32367	A	A	A
ENSGALG00000019094	20.2625	5.65886	25.1741	4.41024	2.73528	4.71007	A	A	A
ENSGALG00000017008	49.5731	32.481	28.2592	5.6603	5.06527	4.87082	A	A	A
ENSGALG00000022733	2.27381	8.75482	11.2793	1.71097	3.28612	3.61816	A	A	A
ENSGALG00000017009	61.0767	59.8883	38.6273	5.95598	5.92809	5.30842	A	A	A
ENSGALG00000017010	73.961	50.669	45.236	6.22807	5.69123	5.53095	A	A	A
ENSGALG00000017011	12.501	13.0264	8.80249	3.755	3.81007	3.29315	A	A	A
ENSGALG00000017012	3.17064	3.49119	3.04109	2.06027	2.1671	2.01475	A	A	A
ENSGALG00000017015	40.6632	23.8507	50.2036	5.3807	4.63522	5.67817	A	A	A
ENSGALG00000017016	4.41502	5.58192	1.29388	2.43697	2.71851	1.19779	A	A	A
ENSGALG00000017018	17.3027	8.16039	33.9166	4.19398	3.19541	5.12584	A	A	A
ENSGALG00000017019	6.56884	4.60044	9.10706	2.92007	2.48554	3.33729	A	A	A
ENSGALG00000048038	1.46784	1.44545	2.03814	1.30325	1.2901	1.60319	A	A	A
ENSGALG00000054675	0.485171	0	0.0117079	0.570629	0	0.0167928	A	A	A
ENSGALG00000017021	1.4243	0.0254872	0.142464	1.27757	0.0363095	0.192149	A	A	A
ENSGALG00000017022	21.3773	12.2496	19.0674	4.48396	3.72787	4.32678	A	A	A
ENSGALG00000017023	3.3271	0.0462746	0.131681	2.1134	0.0652616	0.178468	A	A	A
ENSGALG00000017024	12.0645	2.43802	7.11465	3.70758	1.78158	3.02053	A	A	A
ENSGALG00000017026	32.7174	14.1719	18.3861	5.07542	3.92333	4.27695	A	A	A
ENSGALG00000017025	53.4409	0.672241	1.40073	5.76662	0.741782	1.26347	A	A	A
ENSGALG00000028083	1.04846	8.13891	1.31332	1.03454	3.19202	1.20996	A	A	A
ENSGALG00000017029	4.25482	0	1.38023	2.39364	0	1.2511	A	A	A
ENSGALG00000017031	338.308	23.1877	69.1943	8.40645	4.5962	6.13328	A	A	A
ENSGALG00000017032	28.8574	7.39273	7.54806	4.90001	3.06914	3.0956	A	A	A
ENSGALG00000017033	87.1211	40.4947	37.63	6.46142	5.37485	5.27165	A	A	A
ENSGALG00000054550	0.297581	0.429987	0.647314	0.375824	0.516002	0.720115	A	A	A
ENSGALG00000017034	17.4186	28.9773	5.64847	4.20309	4.9058	2.73302	A	A	A
ENSGALG00000017035	41.1015	23.5491	38.8628	5.3958	4.6176	5.31697	A	A	A
ENSGALG00000017036	2.619	0.0860852	3.74302	1.85559	0.119137	2.24581	A	A	A
ENSGALG00000051672	10.0415	8.28948	17.4818	3.46486	3.2156	4.20804	A	A	A
ENSGALG00000017038	7.49527	4.32007	10.892	3.08666	2.41145	3.57192	A	A	A
ENSGALG00000017039	0.159374	0.094633	0.87267	0.213347	0.130447	0.905096	A	A	B
ENSGALG00000033671	1.42472	0.115379	0.37105	1.27782	0.157534	0.455281	A	A	B
ENSGALG00000017042	78.9414	70.0551	89.7716	6.32087	6.15087	6.50417	A	A	A
ENSGALG00000017044	0.147247	0.015265	3.31792	0.198176	0.0218563	2.11034	A	A	B
ENSGALG00000017046	28.8535	0.782482	75.7985	4.89983	0.833887	6.26301	A	A	A
ENSGALG00000054754	0.22719	0.241618	1.20076	0.295359	0.312222	1.138	A	A	B
ENSGALG00000017047	38.022	19.8181	54.0795	5.28622	4.37977	5.78344	A	A	A
ENSGALG00000017048	61.5684	28.0194	51.5969	5.96736	4.85895	5.7169	A	A	A
ENSGALG00000017049	44.9789	30.696	37.937	5.5229	4.98623	5.28307	A	A	A
ENSGALG00000017050	3.57894	4.49589	3.88765	2.19501	2.45835	2.28914	A	A	A
ENSGALG00000019087	44.8817	46.791	51.3598	5.51985	5.57867	5.71039	A	A	A
ENSGALG00000032028	8.00883	0.675123	0.975523	3.17134	0.744267	0.982234	A	A	A
ENSGALG00000017052	935.92	111.207	22.6414	9.87178	6.81001	4.56325	A	A	A
ENSGALG00000017053	11.0163	17.5395	87.3166	3.58692	4.21253	6.46461	A	A	A
ENSGALG00000054231	6.4152	0.0350716	7.43287	2.89049	0.0497305	3.07602	A	A	A
ENSGALG00000041263	41.8409	1.60533	19.8128	5.42092	1.38147	4.3794	A	A	A
ENSGALG00000045052	1.06031	0.0964607	0.755046	1.04286	0.132854	0.811509	A	A	A
ENSGALG00000017062	4.22732	9.31767	8.73959	2.38607	3.36705	3.28386	A	A	B
ENSGALG00000017064	60.1299	2.34086	4.00062	5.93381	1.74022	2.32211	A	A	A
ENSGALG00000042339	1.5173	0.24453	8.13657	1.33188	0.315601	3.19165	A	A	A
ENSGALG00000017065	2.74961	0.219734	14.4375	1.90674	0.286567	3.94837	A	A	A
ENSGALG00000017068	0.2957	0.180777	0.17505	0.373732	0.239736	0.232723	A	A	A
ENSGALG00000017070	12.2212	15.9379	35.5459	3.72478	4.08218	5.19164	A	A	A
ENSGALG00000017071	4.9925	5.93792	10.5826	2.58316	2.7945	3.53389	A	A	A
ENSGALG00000051184	3.09241	1.30982	5.71714	2.03295	1.20778	2.74785	A	A	A
ENSGALG00000017072	2.35269	31.544	45.812	1.74532	5.02432	5.54881	A	A	A
ENSGALG00000017073	4.8882	0.335744	1.75003	2.55783	0.417643	1.45945	A	A	A
ENSGALG00000034265	28.171	0.19817	2.3291	4.86646	0.260832	1.73513	A	A	A
ENSGALG00000017075	0.525445	0.323471	1.93707	0.60923	0.404327	1.55438	A	A	A
ENSGALG00000017076	19.918	34.9428	25.3755	4.38668	5.16763	4.72113	A	A	A
ENSGALG00000017077	88.8582	43.4777	58.326	6.48958	5.47501	5.89059	A	A	A
ENSGALG00000026781	2.03868	0.0243069	19.0118	1.60345	0.0346481	4.32278	A	A	A
ENSGALG00000017079	54.3215	14.6036	19.8028	5.78977	3.96381	4.37871	A	A	A
ENSGALG00000042875	169.614	92.4716	173.57	7.41459	6.54646	7.44766	A	A	A
ENSGALG00000017083	7.33702	3.63674	14.6468	3.05953	2.21311	3.96779	A	A	A
ENSGALG00000017084	194.263	120.525	234.6	7.60928	6.9251	7.8802	A	A	A
ENSGALG00000017085	21.5595	26.8988	35.0385	4.49567	4.80213	5.17147	A	A	A
ENSGALG00000042570	0.142829	3.69584	4.94383	0.19261	2.23138	2.57139	A	A	B
ENSGALG00000051492	0.625171	1.83233	2.24272	0.700592	1.50199	1.69721	A	A	A
ENSGALG00000017089	2.05705	5.99085	56.7507	1.61214	2.80547	5.85177	A	A	A
ENSGALG00000017090	113.942	129.349	252.064	6.84477	7.02623	7.98336	A	A	A
ENSGALG00000017091	1.70818	0.0327627	22.5732	1.43732	0.0465088	4.55908	A	A	A
ENSGALG00000017092	19.3799	17.1412	53.005	4.34908	4.1812	5.75502	A	A	A
ENSGALG00000039958	44.2465	22.9391	40.386	5.49973	4.5813	5.37107	A	A	A
ENSGALG00000017096	9.10918	5.71347	29.3427	3.33759	2.74706	4.92328	A	A	A
ENSGALG00000017097	48.454	37.58	45.1689	5.62801	5.26978	5.52885	A	A	A
ENSGALG00000017098	64.583	26.2634	47.5224	6.03525	4.7689	5.60058	A	A	A
ENSGALG00000017099	2.25735	0.352329	1.83632	1.7037	0.435446	1.50402	A	A	B
ENSGALG00000027035	563.105	1078.72	1045.58	9.13982	10.0764	10.0315	A	A	B
ENSGALG00000034708	8.31581	2.22328	9.06643	3.21968	1.68853	3.33148	A	A	A
ENSGALG00000017102	13.29	0.0623557	0.938757	3.83694	0.0872668	0.955132	A	A	A
ENSGALG00000017103	1.77877	8.13578	58.6215	1.47445	3.19153	5.89776	A	A	B
ENSGALG00000017104	20.5801	11.4446	8.52209	4.43163	3.63745	3.25128	A	A	A
ENSGALG00000017105	20.5892	8.33498	35.9184	4.43224	3.22265	5.20627	A	A	A
ENSGALG00000017106	133.5	0.42631	0.404276	7.07147	0.512288	0.489827	A	A	A
ENSGALG00000043035	12.8087	0.642762	3.72314	3.78751	0.716124	2.23975	A	A	A
ENSGALG00000017111	33.1255	11.9712	21.2421	5.09278	3.69724	4.47522	A	A	A
ENSGALG00000017112	42.9942	16.2571	30.4153	5.45924	4.10912	4.9734	A	A	A
ENSGALG00000019077	6.98303	34.1675	16.6989	2.99694	5.13617	4.14558	A	A	A
ENSGALG00000017118	22.4251	14.5219	17.0312	4.54998	3.95623	4.17242	A	A	B
ENSGALG00000017119	0.808773	0.188114	0.0722632	0.855011	0.248674	0.100659	A	A	A
ENSGALG00000017120	7.55412	1.98932	2.44411	3.09662	1.57982	1.78413	A	A	B
ENSGALG00000017122	2.37173	18.5749	25.8077	1.75349	4.29093	4.74457	A	A	A
ENSGALG00000025748	4.72746	0.00984738	0.111331	2.5179	0.0141373	0.152289	A	A	A
ENSGALG00000017125	8.58532	6.95291	9.56341	3.26083	2.99148	3.401	A	A	A
ENSGALG00000017126	22.9226	14.6645	41.4666	4.5803	3.96943	5.40826	A	A	A
ENSGALG00000039783	39.3153	36.3067	42.6585	5.33326	5.22136	5.44819	A	A	A
ENSGALG00000017128	58.5912	1.80366	2.42057	5.89703	1.48731	1.77424	A	A	A
ENSGALG00000017129	355.147	246.862	203.032	8.47633	7.95339	7.67265	A	A	A
ENSGALG00000053657	5.6178	5.05603	8.23014	2.72635	2.59837	3.20635	A	A	A
ENSGALG00000017132	25.0854	7.38264	13.9797	4.70517	3.06741	3.90494	A	A	A
ENSGALG00000017133	25.3818	16.4109	20.2654	4.72147	4.12191	4.41044	A	A	A
ENSGALG00000017134	8.83074	2.64222	6.73969	3.2973	1.86482	2.95227	A	A	A
ENSGALG00000017135	8.68807	2.93748	11.1516	3.27621	1.97727	3.60308	A	A	A
ENSGALG00000017136	2.36205	0	0.0530828	1.74934	0	0.0746188	A	A	A
ENSGALG00000022720	1.71749	0.0184207	0.0547112	1.44228	0.0263337	0.076848	A	A	A
ENSGALG00000048789	2.59155	0	0	1.84461	0	0	A	A	A
ENSGALG00000017139	18.9749	9.26474	24.8866	4.32012	3.35963	4.69413	A	A	A
ENSGALG00000043421	25.9373	13.3851	19.1794	4.75153	3.8465	4.33481	A	A	A
ENSGALG00000017142	36.1457	21.6154	21.9262	5.21512	4.49923	4.51893	A	A	A
ENSGALG00000017145	21.0359	8.85311	19.4014	4.46179	3.30058	4.35059	A	A	A
ENSGALG00000034473	35.6012	24.0249	46.4576	5.19382	4.64529	5.56857	A	A	A
ENSGALG00000017148	5.55335	0.262594	0.67341	2.71223	0.336391	0.742791	A	A	A
ENSGALG00000045414	2.51787	1.02436	0.960133	1.8147	1.01747	0.970951	A	A	A
ENSGALG00000055067	1.49282	0.575899	11.8611	1.31778	0.656175	3.68495	A	A	A
ENSGALG00000026507	22.9813	39.7281	24.9384	4.58384	5.34795	4.69702	A	A	B
ENSGALG00000017153	108.175	78.3105	154.922	6.7705	6.30944	7.28468	A	A	A
ENSGALG00000017154	0.995763	3.40708	16.9513	0.99694	2.13982	4.16602	A	A	A
ENSGALG00000017155	11.4837	9.73595	38.9462	3.64197	3.42438	5.31999	A	A	A
ENSGALG00000017156	13.3888	12.8428	16.0261	3.84688	3.79106	4.08967	A	A	A
ENSGALG00000017158	2.46812	8.86365	48.6645	1.79415	3.30212	5.63414	A	A	B
ENSGALG00000017159	6.02766	3.44914	8.23702	2.81305	2.15353	3.20743	A	A	A
ENSGALG00000017163	131.929	117.471	77.8708	7.05451	6.8884	6.30142	A	A	A
ENSGALG00000017165	18.5048	21.3595	31.6363	4.28576	4.48281	5.02841	A	A	A
ENSGALG00000017166	1.05509	2.42442	13.1895	1.0392	1.77586	3.82676	A	A	A
ENSGALG00000017167	49.0735	126.343	49.6175	5.64597	6.99258	5.66156	A	A	A
ENSGALG00000017168	74.837	0.319811	6.21844	6.24483	0.400332	2.85169	A	A	A
ENSGALG00000017170	14.284	7.341	16.5665	3.93395	3.06022	4.13476	A	A	A
ENSGALG00000017169	266.163	29.1886	47.9747	8.06157	4.91593	5.61396	A	A	A
ENSGALG00000017171	12.5764	9.47432	15.6134	3.76303	3.38878	4.05427	A	A	A
ENSGALG00000017172	0.578739	2.08331	1.84455	0.658772	1.62448	1.5082	A	A	A
ENSGALG00000017173	11.0419	14.4083	5.93103	3.58999	3.94563	2.79307	A	A	A
ENSGALG00000027981	14.496	7.36103	10.6828	3.95382	3.06368	3.54631	A	A	A
ENSGALG00000028658	0.457733	0.865798	0.438015	0.543727	0.899793	0.524079	A	A	A
ENSGALG00000017177	33.4618	28.768	28.6496	5.10693	4.89569	4.88994	A	A	A
ENSGALG00000038995	0.524908	0.361437	2.54784	0.608722	0.44513	1.82694	A	A	B
ENSGALG00000054902	9.96098	6.34305	18.7467	3.45431	2.87638	4.30354	A	A	B
ENSGALG00000041814	1.90136	0.911995	2.17304	1.53673	0.935078	1.66587	A	A	A
ENSGALG00000017181	59.8034	28.7152	42.2854	5.92608	4.89313	5.43581	A	A	A
ENSGALG00000037273	8.46818	14.8635	138.624	3.24309	3.98764	7.12541	A	A	A
ENSGALG00000017183	6.6791	0.408227	2.61811	2.94094	0.493879	1.85524	A	A	A
ENSGALG00000019063	65.2451	2.50462	197.88	6.04974	1.80926	7.63576	A	A	A
ENSGALG00000019061	14.2143	0.0985259	59.6076	3.92735	0.135569	5.92143	A	A	A
ENSGALG00000017184	0.452774	0.369847	0.702122	0.53881	0.454015	0.767334	A	A	A
ENSGALG00000017185	113.854	37.4642	143.459	6.84366	5.26545	7.17452	A	A	A
ENSGALG00000017186	39.8473	28.0091	214.031	5.35217	4.85844	7.7484	A	A	A
ENSGALG00000038154	67.634	74.5795	64.7458	6.10085	6.23992	6.03883	A	A	A
ENSGALG00000017189	0.923318	2.45147	4.25315	0.943598	1.78721	2.39318	A	A	A
ENSGALG00000052779	0.12739	0.0884536	0.0499544	0.172987	0.12228	0.0703267	B	A	A
ENSGALG00000047752	0.10289	0.0196776	0.0344493	0.141289	0.0281131	0.048863	A	A	A
ENSGALG00000029416	0.0608536	0.412849	1.11914	0.0852256	0.498607	1.08348	B	A	B
ENSGALG00000017195	1.14347	0.0446239	3.10813	1.09995	0.0629836	2.03848	A	A	A
ENSGALG00000017196	14.9716	14.6426	13.227	3.99743	3.96741	3.83056	A	A	A
ENSGALG00000050052	2.08819	6.58891	3.56498	1.62676	2.92389	2.19061	B	A	A
ENSGALG00000017197	0.0398405	1.37561	0.478823	0.0563623	1.2483	0.564449	B	A	B
ENSGALG00000013489	22.4668	23.3008	61.3912	4.55255	4.60293	5.96327	A	A	A
ENSGALG00000017199	23.6427	30.7869	24.384	4.62309	4.99036	4.66585	A	A	A
ENSGALG00000017200	21.6225	21.9383	26.8251	4.49969	4.51969	4.79831	A	A	A
ENSGALG00000017201	24.4858	5.68379	6.18037	4.67162	2.74067	2.84406	A	A	A
ENSGALG00000017202	19.8999	9.52675	23.3143	4.38542	3.39599	4.60373	A	A	A
ENSGALG00000017204	3.26028	2.57757	24.196	2.09095	1.83898	4.65513	A	A	A
ENSGALG00000017205	6.23573	0.170489	15.9886	2.85514	0.227111	4.08649	A	A	A
ENSGALG00000017207	151.529	70.1457	91.1851	7.25294	6.1527	6.52646	A	A	A
ENSGALG00000017208	14.6512	1.81392	5.6386	3.9682	1.49258	2.73088	A	A	A
ENSGALG00000022718	6.24267	0.655649	11.5317	2.85652	0.727396	3.64751	A	A	A
ENSGALG00000054258	0.604414	0.0199428	0.436108	0.682046	0.0284883	0.522164	A	A	A
ENSGALG00000017210	36.2068	13.621	19.3178	5.21749	3.86997	4.34468	A	A	A
ENSGALG00000017211	50.1926	8.24839	18.0473	5.67786	3.2092	4.25151	A	A	A
ENSGALG00000039751	9.79218	1.47428	8.12822	3.43191	1.30701	3.19033	A	A	A
ENSGALG00000043027	0.102342	0.287235	0.289209	0.140572	0.364275	0.366487	A	A	A
ENSGALG00000017216	4.41779	240.316	1.34285	2.4377	7.91478	1.22826	A	A	A
ENSGALG00000017217	21.0759	15.3137	3.20787	4.4644	4.02801	2.07309	A	A	A
ENSGALG00000017218	75.7117	35.8396	33.3846	6.26137	5.20319	5.10369	A	A	A
ENSGALG00000017219	25.3843	15.6058	17.3241	4.72161	4.05361	4.19567	A	A	A
ENSGALG00000017220	36.0907	10.8857	35.6613	5.21298	3.57116	5.19619	A	A	A
ENSGALG00000040433	12.8552	6.09017	4.47534	3.79236	2.82582	2.45295	A	A	A
ENSGALG00000026639	10.9144	21.6886	16.931	3.57463	4.50389	4.16438	A	A	A
ENSGALG00000017227	2.92347	1.7826	3.32208	1.97213	1.47643	2.11173	A	A	A
ENSGALG00000017228	0.0609748	0.117035	2.44626	0.0853904	0.159675	1.78503	A	A	A
ENSGALG00000035461	69.544	27.7312	26.01	6.14045	4.84455	4.75542	A	A	A
ENSGALG00000054821	0.299026	0.35519	0.411331	0.377431	0.438495	0.497056	A	A	B
ENSGALG00000017234	5.50299	12.6808	5.24056	2.7011	3.77408	2.64168	B	A	B
ENSGALG00000017235	2.04892	0.0205909	0.359061	1.6083	0.0294047	0.44261	A	A	B
ENSGALG00000017239	69.365	134.989	136.338	6.13679	7.08735	7.10159	A	A	A
ENSGALG00000028018	0.0397462	0.0282406	0.242982	0.0562314	0.0401778	0.313806	A	A	A
ENSGALG00000047269	16.2735	14.4558	21.9361	4.11049	3.95007	4.51955	A	A	A
ENSGALG00000017242	22.8087	22.8114	9.10085	4.57342	4.57358	3.33641	A	A	B
ENSGALG00000017244	7.69174	0.331648	7.95611	3.11964	0.413213	3.16287	A	A	B
ENSGALG00000017246	1.83728	0.149905	1.41005	1.50451	0.201515	1.26906	A	A	A
ENSGALG00000053106	2.15335	3.99191	3.26583	1.65689	2.31959	2.09283	A	A	A
ENSGALG00000037521	14.66	12.6903	18.9537	3.96901	3.77508	4.31859	A	A	A
ENSGALG00000000071	6.39516	1.38608	5.09243	2.88658	1.25464	2.60702	A	A	A
ENSGALG00000017248	8.89776	13.5917	27.8264	3.3071	3.86707	4.84932	A	A	A
ENSGALG00000017249	15.2169	7.61004	26.2416	4.01942	3.10602	4.76774	A	A	A
ENSGALG00000017250	1.1083	0.106759	0.347519	1.07608	0.146341	0.430305	A	A	A
ENSGALG00000037072	41.954	13.7553	25.3499	5.42472	3.88316	4.71973	A	A	A
ENSGALG00000045305	0.110019	0.0359828	0.108877	0.150585	0.0510001	0.149099	B	A	B
ENSGALG00000041225	0.203001	0	0.0851374	0.266638	0	0.117878	B	B	B
ENSGALG00000042992	0.0846997	0.0377624	0.0201392	0.117296	0.0534762	0.028766	B	B	B
ENSGALG00000049171	1.16201	0.750546	3.55846	1.11237	0.807805	2.18855	B	A	A
ENSGALG00000014066	57.579	22.4517	28.9347	5.87231	4.55162	4.90375	B	A	B
ENSGALG00000032681	4.34941	4.59055	3.83556	2.41938	2.48299	2.27368	A	A	A
ENSGALG00000013247	2.19397	1.04681	0.862792	1.67535	1.03338	0.897466	A	A	B
ENSGALG00000039037	289.316	122.681	110.629	8.18148	6.95048	6.80257	A	A	A
ENSGALG00000014060	51.624	27.4834	27.4435	5.71765	4.83205	4.83003	A	A	A
ENSGALG00000001823	199.913	93.1442	110.467	7.65042	6.5568	6.80048	B	B	B
ENSGALG00000049023	3.78135	1.39221	12.84	2.25742	1.25834	3.79077	B	B	B
ENSGALG00000033966	0.268658	0.618299	0.0978251	0.343304	0.694478	0.134648	B	B	A
ENSGALG00000017262	14.1036	5.4215	6.2758	3.91682	2.68291	2.86311	B	B	A
ENSGALG00000054619	3.50804	0.300727	1.99778	2.1725	0.379318	1.58389	A	A	A
ENSGALG00000052684	26.0272	27.4635	46.2042	4.75634	4.83104	5.56084	B	B	B
ENSGALG00000048028	0.847875	0.836199	1.60242	0.885867	0.876723	1.37985	A	A	A
ENSGALG00000035007	28.3631	24.7353	6.3471	4.87593	4.68568	2.87717	A	A	A
ENSGALG00000017268	10.5285	7.31297	16.5994	3.52714	3.05536	4.13745	A	A	A
ENSGALG00000019042	52.5856	15.9921	30.0147	5.74377	4.08679	4.95488	A	A	A
ENSGALG00000029172	403.344	345.922	292.284	8.65944	8.43847	8.19615	A	A	A
ENSGALG00000052452	5.47769	24.3017	77.3288	2.69548	4.66116	6.29147	A	A	A
ENSGALG00000035803	0.146359	0.159085	1.07092	0.197058	0.212987	1.05027	A	A	A
ENSGALG00000055000	2.27205	0.579947	2.6662	1.7102	0.659876	1.87429	A	A	A
ENSGALG00000000091	42.4676	19.1352	30.4429	5.44187	4.33165	4.97466	A	A	A
ENSGALG00000041949	20.8376	13.8676	28.2172	4.44874	3.8941	4.86875	A	A	A
ENSGALG00000039068	10.3883	8.93422	17.8569	3.50948	3.31241	4.23702	A	A	A
ENSGALG00000008574	141.91	57.8293	68.6801	7.15897	5.87846	6.12267	A	A	A
ENSGALG00000031734	14.0078	4.69566	5.79452	3.90764	2.50986	2.76437	A	A	A
ENSGALG00000000681	45.9187	5.07686	17.2671	5.55209	2.60333	4.19117	A	A	A
ENSGALG00000000690	0.193413	0.0199219	0.0526174	0.255094	0.0284588	0.0739812	A	A	A
ENSGALG00000031450	0.149596	0.897463	0.171664	0.201127	0.924071	0.228559	A	A	A
ENSGALG00000040478	7.17321	133.799	30.3259	3.0309	7.07466	4.96928	A	A	A
ENSGALG00000000755	62.8352	66.0035	54.161	5.99628	6.06616	5.78558	A	A	A
ENSGALG00000000761	4.95676	1.22229	13.0698	2.57453	1.15204	3.81453	A	A	A
ENSGALG00000000818	1.13834	0.00918132	0.375045	1.09649	0.0131854	0.459479	A	A	A
ENSGALG00000038551	6.849	3.94341	7.19422	2.97251	2.30551	3.03461	A	A	A
ENSGALG00000052067	3.34589	2.79114	6.14435	2.11965	1.92263	2.8368	A	A	A
ENSGALG00000047223	14.4172	8.438	14.1269	3.94647	3.23848	3.91904	A	A	A
ENSGALG00000000830	18.8469	12.2784	19.3912	4.31084	3.73101	4.34988	A	A	A
ENSGALG00000000838	7.12592	4.46985	5.93348	3.02253	2.4515	2.79358	A	A	A
ENSGALG00000000845	24.8795	8.82762	13.5094	4.69374	3.29684	3.85892	A	A	A
ENSGALG00000006443	0.0960701	0.0169451	0.628946	0.13234	0.0242418	0.703939	A	A	A
ENSGALG00000000868	36.0516	50.3957	40.3067	5.21146	5.68358	5.3683	A	A	A
ENSGALG00000017493	16.695	0.910794	2.63209	4.14527	0.934172	1.8608	A	A	A
ENSGALG00000001258	30.4711	11.8566	24.752	4.97596	3.68444	4.68661	A	A	A
ENSGALG00000051202	1.46765	0.141031	0.99745	1.30314	0.190338	0.998159	A	A	A
ENSGALG00000050119	198.998	131.136	140.788	7.64384	7.04588	7.14759	A	A	A
ENSGALG00000035375	3.10113	0.803926	2.22589	2.03602	0.85114	1.6897	A	A	A
ENSGALG00000032499	67.1222	34.7864	52.1437	6.09005	5.16134	5.73183	A	A	A
ENSGALG00000053132	10.349	4.34117	4.27435	3.50449	2.41716	2.39899	A	A	A
ENSGALG00000017302	0.842483	0.0124837	5.39473	0.881651	0.0178987	2.67688	A	A	A
ENSGALG00000030652	0.0341488	0	0.0221485	0.0484439	0	0.0316048	A	A	A
ENSGALG00000017304	120.917	6.23833	14.3976	6.92976	2.85566	3.94463	A	A	A
ENSGALG00000022696	1.71674	0.116406	0.772196	1.44188	0.158861	0.825538	A	A	A
ENSGALG00000047148	27.0602	11.7172	13.3484	4.81045	3.66871	3.84282	A	A	A
ENSGALG00000017307	25.5136	10.7329	22.4905	4.72866	3.55248	4.554	A	A	A
ENSGALG00000017308	0.531418	0.349686	7.29445	0.614868	0.432624	3.05215	A	A	A
ENSGALG00000017309	3.91122	4.18843	7.76003	2.29608	2.3753	3.13094	A	A	A
ENSGALG00000019036	174.336	219.527	244.985	7.45398	7.78481	7.94243	A	A	A
ENSGALG00000047875	38.0578	38.5644	51.6756	5.28754	5.30613	5.71906	A	A	A
ENSGALG00000028960	7.06982	2.22895	10.7021	3.01254	1.69106	3.54869	A	A	A
ENSGALG00000042030	1.912	0.222167	2.79686	1.54201	0.289441	1.92481	A	A	A
ENSGALG00000017312	50.6167	17.4114	20.3941	5.68977	4.20253	4.41914	A	A	A
ENSGALG00000017314	3.38769	0.504583	1.13156	2.13346	0.589363	1.09191	A	A	A
ENSGALG00000052611	2.22628	0.532273	1.4638	1.68987	0.615673	1.30088	A	A	A
ENSGALG00000017317	0.732697	0.0613022	0.497737	0.793019	0.0858355	0.582785	A	A	A
ENSGALG00000017318	11.9668	12.2584	16.8067	3.69675	3.72883	4.15435	A	A	A
ENSGALG00000047542	184.148	113.777	201.465	7.53253	6.84269	7.66153	A	A	A
ENSGALG00000017319	41.8841	29.2861	28.8361	5.42237	4.92059	4.89899	A	A	A
ENSGALG00000017320	45.0419	66.8507	102.787	5.52487	6.08429	6.69749	A	A	A
ENSGALG00000017321	11.2671	33.4925	22.1676	3.61672	5.10821	4.53404	A	A	A
ENSGALG00000017323	29.3828	113.345	43.0419	4.92518	6.83725	5.46081	A	A	A
ENSGALG00000044739	19.3017	112.215	591.011	4.34353	6.82292	9.20948	A	A	A
ENSGALG00000049427	4.55828	128.221	9.9889	2.47464	7.01369	3.45798	A	A	A
ENSGALG00000017327	1.47769	69.3829	7.71495	1.30899	6.13715	3.12349	A	A	A
ENSGALG00000017329	3.81585	7.05974	7.04445	2.26779	3.01073	3.00799	A	A	A
ENSGALG00000017326	3.92357	72.3244	25.9837	2.2997	6.19622	4.75401	A	A	A
ENSGALG00000017330	512.897	1026.92	990.299	9.00534	10.0055	9.95318	A	A	A
ENSGALG00000011214	451.107	339.095	334.453	8.82052	8.40979	8.38997	A	A	A
ENSGALG00000034967	39.4448	0.507648	51.5438	5.33788	0.5923	5.71545	A	A	A
ENSGALG00000017332	1.06991	0	0.043812	1.04956	0	0.0618619	A	A	A
ENSGALG00000007441	2.5669	0.440398	1.54506	1.83467	0.526468	1.3477	A	A	A
ENSGALG00000014170	2.23937	0	0.0116472	1.69571	0	0.0167063	A	A	A
ENSGALG00000040418	105.134	3.11703	4.90415	6.72975	2.0416	2.56173	A	A	A
ENSGALG00000049536	0.221368	0	1.74344	0.288498	0	1.45599	A	A	A
ENSGALG00000040018	57.384	21.3556	26.2757	5.8675	4.48256	4.76954	A	A	A
ENSGALG00000027762	48.595	17.6089	33.8762	5.63212	4.21792	5.12417	A	A	A
ENSGALG00000026995	2.29964	0.232357	14.046	1.72231	0.30142	3.91131	A	A	A
ENSGALG00000041762	8.30864	16.2355	24.197	3.21857	4.10731	4.65518	A	A	A
ENSGALG00000017350	67.2372	5.53982	7.78568	6.09249	2.70925	3.13515	A	A	A
ENSGALG00000053623	0.156754	0	0.0636733	0.210082	0	0.0890551	A	A	A
ENSGALG00000052767	2.11699	0.280015	52.9061	1.64016	0.356161	5.75238	A	A	A
ENSGALG00000047152	41.6723	5.20344	920.73	5.41523	2.63307	9.8482	A	A	A
ENSGALG00000017343	564.463	16.0332	2.55913	9.14329	4.09027	1.83152	A	A	A
ENSGALG00000017299	937.908	2229.95	1991.57	9.87484	11.1234	10.9604	A	A	A
ENSGALG00000003416	16.2502	15.2872	29.3596	4.10854	4.02567	4.92408	A	A	A
ENSGALG00000022704	0.450864	0.661767	5.41978	0.536912	0.732718	2.68252	A	A	A
ENSGALG00000039837	0.343671	0.283349	24.1555	0.42618	0.359913	4.6528	A	A	A
ENSGALG00000036106	54.9383	92.2145	102.772	5.80576	6.54248	6.69727	A	A	A
ENSGALG00000046164	64.4419	29.6617	98.4987	6.03214	4.93837	6.63661	A	A	A
ENSGALG00000034004	57.9818	81.8508	125.191	5.8822	6.37244	6.97947	A	A	A
ENSGALG00000037839	58.5323	35.6434	32.495	5.8956	5.19548	5.06587	A	A	A
ENSGALG00000042572	48.4377	17.4907	26.4187	5.62754	4.20873	4.77709	A	A	A
ENSGALG00000017336	8.226	10.823	20.5382	3.20571	3.56353	4.42883	A	A	A
ENSGALG00000048769	79.8538	46.3766	85.3985	6.33724	5.5661	6.43294	A	A	A
ENSGALG00000031642	69.6634	51.4794	141.87	6.14289	5.71368	7.15856	A	A	A
ENSGALG00000029731	314.637	420.6	248.414	8.30212	8.71973	7.9624	A	A	A
ENSGALG00000017334	0.523479	1.00468	0.864277	0.60737	1.00337	0.898616	A	A	A
ENSGALG00000017333	26.106	18.4387	15.6714	4.76054	4.28086	4.0593	A	A	A
ENSGALG00000047569	1.23646	1.84021	6.41918	1.16122	1.506	2.89126	A	A	A
ENSGALG00000043137	48.2456	9.4599	23.0873	5.62192	3.3868	4.5902	A	A	A
ENSGALG00000036477	48.8174	46.6023	51.4202	5.63858	5.57296	5.71205	A	A	A
ENSGALG00000034573	151.512	89.9859	63.2773	7.25278	6.50757	6.00624	A	A	A
ENSGALG00000031804	51.6489	0	0.825644	5.71833	0	0.868405	A	A	A
ENSGALG00000043576	10.8036	11.133	28.2608	3.56116	3.60087	4.8709	A	A	A
ENSGALG00000033058	38.5735	21.6568	25.5209	5.30646	4.50187	4.72906	A	A	A
ENSGALG00000034284	2.38599	6.242	12.6814	1.75958	2.85639	3.77415	A	A	A
ENSGALG00000051479	38.1871	26.3049	21.4961	5.29231	4.77109	4.4916	A	A	A
ENSGALG00000051417	2.78936	3.67962	6.65828	1.92195	2.22639	2.93702	A	A	A
ENSGALG00000041524	2.93618	7.6965	9.27209	1.9768	3.12043	3.36066	A	A	A
ENSGALG00000031243	23.3748	17.6031	13.8265	4.60732	4.21747	3.8901	A	A	A
ENSGALG00000038330	2.55782	7.24939	22.7406	1.83099	3.04429	4.56928	A	A	A
ENSGALG00000042836	0.137412	130.879	26.3655	0.185755	7.04307	4.77429	A	A	A
ENSGALG00000050508	0.24333	0.446974	1.4251	0.31421	0.533039	1.27805	A	A	A
ENSGALG00000052856	2.55438	4.96786	5.26271	1.8296	2.57721	2.64679	A	A	A
ENSGALG00000045908	0.815897	1.21424	2.31611	0.860682	1.14681	1.72949	A	A	A
ENSGALG00000044935	0.088686	0.356276	0.56471	0.122588	0.439651	0.645896	A	A	A
ENSGALG00000047005	0.109085	0.329612	0.354795	0.14937	0.411006	0.438074	A	A	A
ENSGALG00000049986	57.0069	74.9351	181.62	5.85815	6.2467	7.5127	A	A	A
ENSGALG00000045021	0.843911	2.30481	4.11089	0.882769	1.72457	2.35358	A	A	A
ENSGALG00000038926	12.8838	11.3284	18.1029	3.79533	3.62392	4.25572	A	A	A
ENSGALG00000042642	71.8084	117.112	121.759	6.18603	6.88402	6.93969	A	A	A
ENSGALG00000053116	0.706865	0.886459	2.55237	0.771349	0.915681	1.82878	A	A	A
ENSGALG00000053653	13.169	9.58962	24.0916	3.82467	3.40458	4.64913	A	A	A
ENSGALG00000045581	2.78641	0.781205	6.8727	1.92083	0.832854	2.97686	A	A	A
ENSGALG00000053964	0.586233	0.162366	1.4245	0.665604	0.217065	1.27769	A	A	A
ENSGALG00000029569	1.54503	0.736954	4.08608	1.34768	0.796559	2.34656	A	A	A
ENSGALG00000042908	6.44964	2.10789	6.37902	2.89717	1.63593	2.88343	A	A	A
ENSGALG00000044014	10.4168	11.4327	19.4053	3.51309	3.63606	4.35087	A	A	A
ENSGALG00000034903	13.8527	3.29725	9.91536	3.89265	2.10341	3.44829	A	A	A
ENSGALG00000044098	9.86021	4.27996	6.76154	3.44098	2.40053	2.95634	A	A	A
ENSGALG00000036870	19.6719	9.11978	15.6119	4.3696	3.33911	4.05415	A	A	A
ENSGALG00000039048	2.40221	2.93851	6.4153	1.76647	1.97765	2.8905	A	A	A
ENSGALG00000028985	6.38312	5.28344	6.07105	2.88423	2.65155	2.82192	A	A	A
ENSGALG00000043930	4.48613	4.33691	8.87979	2.45579	2.41601	3.30448	A	A	A
ENSGALG00000023632	13.4365	5.97317	10.0068	3.85165	2.80181	3.46033	A	A	A
ENSGALG00000038657	4.68278	5.64548	14.8028	2.5066	2.73237	3.9821	A	A	A
ENSGALG00000041618	61.1544	36.0394	69.2489	5.95778	5.21099	6.1344	A	A	A
ENSGALG00000038469	41.7924	2.67616	4.73597	5.41928	1.8782	2.52004	A	A	A
ENSGALG00000040783	71.6758	31.1302	62.0124	6.1834	5.00586	5.97756	A	A	A
ENSGALG00000039830	32.5886	32.5581	43.7047	5.0699	5.06859	5.48235	A	A	A
ENSGALG00000032642	23.3939	40.5645	31.5503	4.60845	5.37728	5.0246	A	A	A
ENSGALG00000032184	19.9194	486.174	25.0043	4.38677	8.92829	4.70068	A	A	A
ENSGALG00000031227	29.4846	75.0136	15.8735	4.93001	6.24819	4.07669	A	A	A
ENSGALG00000035768	20.3861	288.604	42.2421	4.4186	8.17794	5.43436	A	A	A
ENSGALG00000050691	266.403	478.03	334.929	8.06287	8.90397	8.39201	A	A	A
ENSGALG00000052737	0.582873	0.284174	2.42963	0.662545	0.360841	1.77805	A	A	A
ENSGALG00000051027	0.0699467	0.14	0.834671	0.0975389	0.189034	0.875521	B	B	B
ENSGALG00000051536	0.344199	0.406314	1.12975	0.426747	0.491919	1.09068	B	B	B
ENSGALG00000054264	0.217698	0.165113	0.617888	0.284156	0.22047	0.694112	B	B	B
ENSGALG00000005188	0.789188	2.91823	6.14852	0.839305	1.9702	2.83764	B	A	A
ENSGALG00000005209	7.07269	0.486578	102.715	3.01305	0.571995	6.69648	B	A	A
ENSGALG00000005223	0.618836	20.3732	4.65748	0.694957	4.41773	2.50016	B	A	A
ENSGALG00000005242	0.481086	3.3673	5.91841	0.566655	2.12674	2.79044	A	A	A
ENSGALG00000005259	2.11565	0.817077	95.9379	1.63953	0.86162	6.59899	B	A	B
ENSGALG00000005268	25.3981	7.09562	14.5824	4.72236	3.01714	3.96184	B	A	A
ENSGALG00000030268	35.6827	8.6629	22.974	5.19703	3.27246	4.5834	A	A	A
ENSGALG00000005287	1.57223	9.90939	5.51912	1.36302	3.4475	2.70468	A	A	A
ENSGALG00000005297	1.91844	0.504098	0.391636	1.5452	0.588899	0.476782	B	B	A
ENSGALG00000005303	2.12402	0.373304	3.12953	1.64341	0.457651	2.04598	A	A	A
ENSGALG00000053578	9.59433	1.50788	8.44774	3.40522	1.32647	3.23997	A	A	A
ENSGALG00000030775	140.398	97.6358	103.563	7.14362	6.62404	6.70823	A	A	A
ENSGALG00000005305	2.80266	0.137348	2.43815	1.92701	0.185674	1.78163	B	A	A
ENSGALG00000049185	1.04573	0	0.568712	1.03261	0	0.649581	B	B	B
ENSGALG00000026578	11.9817	0.722005	4.90312	3.69841	0.78409	2.56148	A	A	A
ENSGALG00000005328	42.6672	17.1469	24.7632	5.44848	4.18165	4.68724	A	A	A
ENSGALG00000005331	6.1749	1.12535	1.27111	2.84296	1.0877	1.1834	A	A	A
ENSGALG00000005336	99.6821	32.8244	74.6504	6.65366	5.07999	6.24128	A	A	A
ENSGALG00000038820	99.868	63.5654	54.6602	6.65632	6.01269	5.79857	A	A	A
[truncated: 11,524 more rows]

## Sheet: Fig S4e
shell	SWF-PC1	F1-PC1	POF-PC1	SWF-Log2TPM	F1-Log2TPM	POF-Log2TPM
1	-0.11376	0.0158505	0.221034	3.74199	3.03474	3.78805
2	0.0452045	0.0635194	0.498825	4.073	3.13575	3.64735
3	0.038778	0.0493146	0.377005	3.86037	3.15017	3.53562
4	-0.0870378	-0.141315	0.604622	3.70508	3.02034	3.6752
5	0.186196	-0.0658207	-1.19884	3.82338	2.97309	3.612
6	0.206164	0.204458	-0.560823	3.77549	3.04858	3.62211
7	0.86094	0.821311	0.987995	4.0025	2.5287	3.58182
8	0.765249	0.817492	0.829831	3.84232	3.00825	3.34627
9	0.719563	0.694473	0.619971	3.58369	3.091	3.55699
10	0.527806	0.429546	0.637703	3.67612	3.13014	3.98
11	0.374287	0.554374	0.898108	3.24467	3.16513	3.86342
12	0.620285	0.262657	1.24042	3.64962	2.68102	3.77631
13	0.41027	-0.0363112	1.77475	3.78626	2.88405	3.73359
14	0.728414	0.250588	1.94706	3.50556	2.57092	3.96863
15	0.732623	0.00676807	2.63007	3.85099	2.66806	3.64036
16	0.469519	0.443797	2.9419	3.34143	2.57812	3.63142
17	0.764152	0.161894	2.16957	3.29118	2.33512	3.76344
18	1.1898	-0.111876	2.71438	3.78341	2.48895	3.37336
19	1.12417	0.00221115	2.00483	3.52963	2.92887	3.51067
20	0.427277	-0.463992	1.0292	4.03109	2.51122	3.40654
21	0.820384	-0.0136484	1.74579	4.03317	2.26075	3.64878
22	0.376515	0.102394	0.893677	3.31038	2.87581	3.81187
23	0.61618	0.88441	0.847526	3.81403	2.68843	3.57364
24	1.25911	0.906075	0.956544	3.11774	2.65928	3.565
25	1.04428	0.920573	0.410258	3.87035	2.81233	3.493
26	1.04056	0.34336	1.2587	3.81356	2.29432	3.74992
27	1.14987	0.115944	0.011482	3.49703	2.99569	3.55862
28	1.07581	0.843281	0.507498	4.09194	3.01484	3.39891
29	0.70272	0.955452	0.604462	3.97151	2.63349	3.31044
30	0.621956	0.692094	-0.209399	3.50218	3.22143	3.41667
31	0.402427	1.81403	-0.602401	3.73544	2.82249	3.54578
32	0.68727	0.767505	-0.905894	3.76499	2.90606	3.87318
33	0.710032	0.800116	-0.672964	3.36389	2.29452	3.67882
34	0.162333	0.346077	-0.670585	3.22104	2.52187	3.7677
35	-0.225898	0.687302	-0.502097	3.37401	2.51593	3.83147
36	0.796431	1.04778	-0.777623	3.38961	2.98568	3.72527
37	-0.100385	0.728286	-1.12761	3.30649	2.77174	3.67035
38	0.124262	0.794744	-1.17723	3.19971	2.68816	3.54763
39	0.246883	0.247783	-1.05821	3.19069	2.63059	2.83046
40	0.0507117	0.33396	-1.76668	3.20309	2.2846	3.19417
41	-0.152415	0.157302	-0.943952	3.80639	2.59471	2.91918
42	0.155275	0.365364	-1.38101	3.58773	3.08018	3.27133
43	-0.0185289	-0.269897	-2.23432	4.08426	2.33283	3.37373
44	-0.0627732	-0.0694533	-1.36863	2.9905	2.74821	3.77967
45	-0.456809	-0.296495	-2.74967	3.23738	2.00339	3.74898
46	-0.78999	-0.11592	-2.00826	3.50006	2.37651	3.70996
47	-1.26689	0.0441016	-2.54798	3.50164	2.62656	3.60415
48	-1.32958	0.0887664	-2.63299	3.55384	2.4896	3.14903
49	-1.6421	-0.129109	-2.46748	3.13298	2.28194	3.6192
50	-1.13853	-0.527255	-2.02284	2.80699	3.24534	3.33859
51	-1.15842	-1.04185	-1.09059	3.46204	2.82429	3.21187
52	-2.14086	-0.311735	-1.92968	2.63958	2.35428	3.39352
53	-2.38111	-0.302571	-1.70878	3.4929	1.45652	3.23461
54	-2.24916	-0.848566	-1.54289	3.00532	3.0718	3.53593
55	-2.78211	-0.179978	-0.228466	3.43804	3.12681	3.53702
56	-1.27184	-0.770659	-1.3612	3.50688	2.20427	3.4555
57	2.88708	0.391517	-0.0966399	3.68217	2.58055	3.56271
58	3.14956	0.496765	-0.254354	3.35535	2.20435	3.32452
59	4.12338	-0.115643	2.28751	3.9251	3.05508	4.00887
60	2.89867	0.657097	0.413585	3.73113	2.70511	3.43474
61	2.37213	0.806721	2.38074	3.35831	2.73197	3.88002
62	1.83235	0.479831	3.71279	3.16525	2.64031	3.53476
63	2.00078	0.571781	2.83667	3.31437	2.1932	3.59338
64	0.148137	1.04987	2.28508	3.34089	2.57524	3.54426
65	1.21456	1.39297	1.69524	4.02706	2.56451	3.74765
66	0.0170038	1.41195	1.16947	3.44947	2.32871	3.66311
67	1.26278	1.04222	0.444719	3.84146	2.8251	3.50396
68	0.396478	0.607539	-0.235188	2.57824	2.87888	3.22018
69	0.345339	0.556618	-0.812898	2.95686	2.70976	2.89495
70	-0.70075	0.191069	-1.09421	3.41861	2.27885	3.71021
71	-0.966109	0.663237	-1.85955	3.67612	2.23994	3.45685
72	-2.01502	-0.518709	-2.30553	3.13693	2.16782	3.15234
73	-2.39507	-0.298768	-3.05469	2.58051	1.82715	2.73098
74	-2.00057	-0.575602	-3.38112	2.63546	2.99688	2.43011
75	-2.12471	-0.94945	-4.16286	3.0021	2.24355	2.56299
76	-3.19897	-1.89011	-4.7893	3.26976	2.2264	3.8378
77	-5.83879	-4.13077	-5.88924	0.980917	1.28269	2.52019
78	2.20944	-6.48838	-6.98763	3.85543	3.31017	4.05106
79	7.20259	6.47587	8.02537	4.04281	2.89765	3.72178
80	7.54801	6.5199	7.37311	3.24667	2.75875	3.5266
81	5.79737	1.22032	8.37912	3.67505	3.00445	3.93069
82	5.3347	1.6166	6.38477	3.34395	3.02717	3.6549
83	4.60907	2.05163	6.5205	3.27034	2.99584	3.39813
84	3.97625	1.23929	4.514	3.93149	2.65917	3.64856
85	2.92544	2.79537	3.51221	3.48472	2.46686	3.47554
86	3.63994	0.759598	1.18012	3.62993	3.18718	3.42218
87	2.45568	-3.24796	0.24359	3.22067	2.25443	3.23214
88	2.58367	-1.46631	-0.0153174	3.4468	2.80897	3.66332
89	0.96706	-0.649221	-0.98339	3.05168	2.37055	3.00555
90	0.271422	0.113607	-1.60629	3.05271	2.91384	2.97419
91	-2.25578	2.18608	-2.26956	2.8294	2.78988	2.71193
92	-3.78713	2.18835	-4.30802	2.88128	2.82856	1.89962
93	-3.63125	2.50891	-4.48594	3.13031	2.43062	2.97609
94	-5.9824	2.58928	-4.47471	2.76537	1.72918	3.17552
95	-6.68008	1.57547	-5.97042	3.77447	1.83805	3.21927
96	-7.94764	0.688513	-6.79568	2.27829	2.82045	2.6973
97	-7.32989	-0.406354	-6.71855	1.86827	3.13033	3.527
98	-8.05364	-3.05499	-7.79569	1.23506	1.91307	3.86069
99	-9.33464	-7.31859	-9.33356	3.77351	2.2478	3.11646
100	1.69522	-0.249948	-0.0870675	2.12276	1.71567	2.7353
