# Supplementary material for: Dynamic transcriptome and chromatin architecture in granulosa cells during chicken folliculogenesis
Source: Nat Commun. 2022 Jan 10;13:131. doi: 10.1038/s41467-021-27800-9 (PMC8748434; doi:10.1038/s41467-021-27800-9)
Supplement: Supplementary file 10 — Source data [file 41467_2021_27800_MOESM10_ESM.zip › Source data/Supplementary Fig 5.xlsx]

## Sheet: Fig S5a&b
Chr. name	bin start	bin end	SWF PC1 value	F1 PC1 value	POF PC1 value	SWF AB type	F1 AB type	POF AB type	SWF vs F1	F1 vs POF	SWF vs POF
1	0	20000	33.4817	45.7248	69.4757	A	A	A	A to A	A to A	A to A			Bin number
1	20000	40000	63.2925	84.721	74.3559	A	A	A	A to A	A to A	A to A			SWF_vs_F1	F1_vs_POF	SWF_vs_POF
1	40000	60000	48.0075	78.9592	79.5215	A	A	A	A to A	A to A	A to A		B to A	5671	5514	4721
1	60000	80000	54.2952	65.9072	81.205	A	A	A	A to A	A to A	A to A		A to B	5187	7817	6540
1	80000	100000	56.6436	62.0327	78.3265	A	A	A	A to A	A to A	A to A		Stable	37198	34725	36795
1	100000	120000	38.8918	40.3755	55.5359	A	A	A	A to A	A to A	A to A
1	120000	140000	80.6062	429.144	96.7271	A	A	A	A to A	A to A	A to A			Propotion of genome (%) (relative to Fig S5a)
1	140000	160000	-73.3469	-84.0091	-79.9631	B	B	B	B to B	B to B	B to B		B to A	0.118008	0.114741	0.0982396
1	160000	180000	10.2397	32.315	40.6804	A	A	A	A to A	A to A	A to A		A to B	0.107937	0.162664	0.136091
1	180000	200000	-21.0334	-32.8479	-1.02112	B	B	B	B to B	B to B	B to B		Stable	0.774055	0.722594	0.765669
1	200000	220000	-25.4652	1.15277	-15.3194	B	A	B	B to A	A to B	B to B
1	220000	240000	-12.5003	-0.155696	4.76679	B	B	A	B to B	B to A	B to A			The length of AB switched regions (Mb) (relative to Fig S5b)
1	240000	260000	-8.68303	2.1441	32.3084	B	A	A	B to A	A to A	B to A		B to A	113.42	110.28	94.42
1	260000	280000	-67.0044	-63.354	-58.9205	B	B	B	B to B	B to B	B to B		A to B	103.74	156.34	130.8
1	280000	300000	-30.657	-16.4998	0.4584	B	B	A	B to B	B to A	B to A
1	300000	320000	30.8405	35.033	55.0173	A	A	A	A to A	A to A	A to A
1	320000	340000	51.3762	62.6503	71.6528	A	A	A	A to A	A to A	A to A
1	340000	360000	52.6727	55.6435	66.4536	A	A	A	A to A	A to A	A to A
1	360000	380000	44.0569	51.5074	71.2252	A	A	A	A to A	A to A	A to A
1	380000	400000	50.0642	49.9871	62.7836	A	A	A	A to A	A to A	A to A
1	400000	420000	42.8394	50.2033	60.3662	A	A	A	A to A	A to A	A to A
1	420000	440000	31.9861	44.254	55.6411	A	A	A	A to A	A to A	A to A
1	440000	460000	49.3442	45.9218	56.5588	A	A	A	A to A	A to A	A to A
1	460000	480000	49.8394	54.8691	58.6959	A	A	A	A to A	A to A	A to A
1	480000	500000	45.3981	51.6244	55.5099	A	A	A	A to A	A to A	A to A
1	500000	520000	44.1821	50.8748	54.5625	A	A	A	A to A	A to A	A to A
1	520000	540000	46.2738	51.4252	56.7434	A	A	A	A to A	A to A	A to A
1	540000	560000	45.5974	43.8622	58.817	A	A	A	A to A	A to A	A to A
1	560000	580000	44.952	54.226	55.8243	A	A	A	A to A	A to A	A to A
1	580000	600000	40.862	41.1683	50.6781	A	A	A	A to A	A to A	A to A
1	600000	620000	41.3435	39.6626	55.5455	A	A	A	A to A	A to A	A to A
1	620000	640000	36.3015	49.7357	58.1867	A	A	A	A to A	A to A	A to A
1	640000	660000	33.633	48.2359	56.2799	A	A	A	A to A	A to A	A to A
1	660000	680000	41.9624	44.5492	59.2455	A	A	A	A to A	A to A	A to A
1	680000	700000	38.6319	51.2252	69.1422	A	A	A	A to A	A to A	A to A
1	700000	720000	47.8079	52.2216	65.4504	A	A	A	A to A	A to A	A to A
1	720000	740000	30.4782	32.9548	52.7022	A	A	A	A to A	A to A	A to A
1	740000	760000	60.5185	74.721	91.5296	A	A	A	A to A	A to A	A to A
1	760000	780000	58.2122	79.8683	83.9313	A	A	A	A to A	A to A	A to A
1	780000	800000	-73.4227	-74.3013	-70.1986	B	B	B	B to B	B to B	B to B
1	800000	820000	18.1769	12.1265	47.0685	A	A	A	A to A	A to A	A to A
1	820000	840000	59.8151	76.4957	81.9946	A	A	A	A to A	A to A	A to A
1	840000	860000	26.3604	45.2954	53.8337	A	A	A	A to A	A to A	A to A
1	860000	880000	18.8836	42.7596	63.2734	A	A	A	A to A	A to A	A to A
1	880000	900000	-5.22058	-9.34067	23.3455	B	B	A	B to B	B to A	B to A
1	900000	920000	-13.6721	-19.204	8.47202	B	B	A	B to B	B to A	B to A
1	920000	940000	-23.5653	-28.0195	-0.403062	B	B	B	B to B	B to B	B to B
1	940000	960000	-46.1633	-45.3163	-36.4994	B	B	B	B to B	B to B	B to B
1	960000	980000	-73.3663	-84.0535	-79.9744	B	B	B	B to B	B to B	B to B
1	980000	1000000	-73.3659	-84.0583	-79.9744	B	B	B	B to B	B to B	B to B
1	1000000	1020000	20.2313	17.9257	26.4071	A	A	A	A to A	A to A	A to A
1	1020000	1040000	36.1369	46.4956	76.9055	A	A	A	A to A	A to A	A to A
1	1040000	1060000	-21.9025	-27.9874	6.21806	B	B	A	B to B	B to A	B to A
1	1060000	1080000	32.2114	47.6845	72.1373	A	A	A	A to A	A to A	A to A
1	1080000	1100000	44.3368	51.865	76.8346	A	A	A	A to A	A to A	A to A
1	1100000	1120000	45.7806	59.4935	75.7585	A	A	A	A to A	A to A	A to A
1	1120000	1140000	45.1391	59.6855	71.9345	A	A	A	A to A	A to A	A to A
1	1140000	1160000	46.2096	60.2481	72.2048	A	A	A	A to A	A to A	A to A
1	1160000	1180000	44.5917	55.0321	69.5441	A	A	A	A to A	A to A	A to A
1	1180000	1200000	48.8962	51.6729	73.7147	A	A	A	A to A	A to A	A to A
1	1200000	1220000	40.5878	59.2877	69.9708	A	A	A	A to A	A to A	A to A
1	1220000	1240000	42.7728	43.713	70.2053	A	A	A	A to A	A to A	A to A
1	1240000	1260000	52.3321	50.4993	73.2062	A	A	A	A to A	A to A	A to A
1	1260000	1280000	43.687	56.3428	71.9582	A	A	A	A to A	A to A	A to A
1	1280000	1300000	37.0574	52.6457	69.6536	A	A	A	A to A	A to A	A to A
1	1300000	1320000	43.8383	49.9403	70.5817	A	A	A	A to A	A to A	A to A
1	1320000	1340000	45.6026	55.3322	74.2631	A	A	A	A to A	A to A	A to A
1	1340000	1360000	46.4705	47.8529	64.9488	A	A	A	A to A	A to A	A to A
1	1360000	1380000	42.6119	46.5867	65.553	A	A	A	A to A	A to A	A to A
1	1380000	1400000	48.6777	50.2245	68.4315	A	A	A	A to A	A to A	A to A
1	1400000	1420000	39.9869	49.6515	63.4009	A	A	A	A to A	A to A	A to A
1	1420000	1440000	42.3715	48.8947	59.9102	A	A	A	A to A	A to A	A to A
1	1440000	1460000	33.3915	36.7212	45.6097	A	A	A	A to A	A to A	A to A
1	1460000	1480000	33.6815	26.2061	38.9696	A	A	A	A to A	A to A	A to A
1	1480000	1500000	34.8389	45.5126	58.8284	A	A	A	A to A	A to A	A to A
1	1500000	1520000	38.6525	43.816	58.1089	A	A	A	A to A	A to A	A to A
1	1520000	1540000	35.471	44.6859	54.3953	A	A	A	A to A	A to A	A to A
1	1540000	1560000	31.3249	35.3904	38.0922	A	A	A	A to A	A to A	A to A
1	1560000	1580000	37.527	39.3847	57.0111	A	A	A	A to A	A to A	A to A
1	1580000	1600000	23.9067	32.6581	20.5823	A	A	A	A to A	A to A	A to A
1	1600000	1620000	32.7771	40.3594	48.0033	A	A	A	A to A	A to A	A to A
1	1620000	1640000	32.9766	41.2888	52.4097	A	A	A	A to A	A to A	A to A
1	1640000	1660000	35.6835	42.5506	54.0978	A	A	A	A to A	A to A	A to A
1	1660000	1680000	33.9851	37.8806	45.8839	A	A	A	A to A	A to A	A to A
1	1680000	1700000	27.2819	52.839	52.162	A	A	A	A to A	A to A	A to A
1	1700000	1720000	28.8409	33.0048	41.9865	A	A	A	A to A	A to A	A to A
1	1720000	1740000	31.5541	34.7584	32.7697	A	A	A	A to A	A to A	A to A
1	1740000	1760000	31.4726	34.0179	53.2079	A	A	A	A to A	A to A	A to A
1	1760000	1780000	34.5056	37.9848	49.0976	A	A	A	A to A	A to A	A to A
1	1780000	1800000	37.0777	36.7386	52.5295	A	A	A	A to A	A to A	A to A
1	1800000	1820000	33.2744	34.4049	49.7668	A	A	A	A to A	A to A	A to A
1	1820000	1840000	20.8641	18.8813	20.4244	A	A	A	A to A	A to A	A to A
1	1840000	1860000	16.3306	17.3902	18.9375	A	A	A	A to A	A to A	A to A
1	1860000	1880000	12.6731	17.618	5.10446	A	A	A	A to A	A to A	A to A
1	1880000	1900000	13.8515	16.0718	6.46879	A	A	A	A to A	A to A	A to A
1	1900000	1920000	12.0707	14.8068	12.9264	A	A	A	A to A	A to A	A to A
1	1920000	1940000	5.77374	8.1862	-8.71326	A	A	B	A to A	A to B	A to B
1	1940000	1960000	8.2442	10.7847	0.606023	A	A	A	A to A	A to A	A to A
1	1960000	1980000	9.72573	18.6937	6.00868	A	A	A	A to A	A to A	A to A
1	1980000	2000000	13.4403	22.4745	11.9679	A	A	A	A to A	A to A	A to A
1	2000000	2020000	11.4392	22.266	12.3179	A	A	A	A to A	A to A	A to A
1	2020000	2040000	12.2554	20.9938	18.4072	A	A	A	A to A	A to A	A to A
1	2040000	2060000	14.6798	24.6263	22.6547	A	A	A	A to A	A to A	A to A
1	2060000	2080000	4.94708	10.4153	1.67029	A	A	A	A to A	A to A	A to A
1	2080000	2100000	0.605173	8.77485	-9.35762	A	A	B	A to A	A to B	A to B
1	2100000	2120000	2.10846	10.0861	-3.07538	A	A	B	A to A	A to B	A to B
1	2120000	2140000	6.58556	19.7632	8.90092	A	A	A	A to A	A to A	A to A
1	2140000	2160000	6.04434	22.853	20.8429	A	A	A	A to A	A to A	A to A
1	2160000	2180000	4.42092	16.1719	-7.85568	A	A	B	A to A	A to B	A to B
1	2180000	2200000	9.60024	20.431	13.6841	A	A	A	A to A	A to A	A to A
1	2200000	2220000	5.84998	18.3498	4.9883	A	A	A	A to A	A to A	A to A
1	2220000	2240000	10.1285	19.2864	11.5634	A	A	A	A to A	A to A	A to A
1	2240000	2260000	10.9328	20.4107	20.3292	A	A	A	A to A	A to A	A to A
1	2260000	2280000	0.667001	13.1356	16.8189	A	A	A	A to A	A to A	A to A
1	2280000	2300000	-58.4938	-41.8479	-41.9465	B	B	B	B to B	B to B	B to B
1	2300000	2320000	-73.3587	-84.077	-79.9779	B	B	B	B to B	B to B	B to B
1	2320000	2340000	-4.40536	5.76479	11.812	B	A	A	B to A	A to A	B to A
1	2340000	2360000	6.04636	13.3106	6.37403	A	A	A	A to A	A to A	A to A
1	2360000	2380000	6.75289	15.3097	13.9322	A	A	A	A to A	A to A	A to A
1	2380000	2400000	8.62824	14.8971	11.3355	A	A	A	A to A	A to A	A to A
1	2400000	2420000	5.31637	4.75609	4.88743	A	A	A	A to A	A to A	A to A
1	2420000	2440000	4.69673	9.23628	11.139	A	A	A	A to A	A to A	A to A
1	2440000	2460000	5.71772	16.2503	8.10237	A	A	A	A to A	A to A	A to A
1	2460000	2480000	8.04918	13.7464	10.1998	A	A	A	A to A	A to A	A to A
1	2480000	2500000	7.40376	15.4251	23.1509	A	A	A	A to A	A to A	A to A
1	2500000	2520000	10.1227	26.0532	22.2886	A	A	A	A to A	A to A	A to A
1	2520000	2540000	5.5468	29.528	20.1578	A	A	A	A to A	A to A	A to A
1	2540000	2560000	5.02394	38.345	-2.8893	A	A	B	A to A	A to B	A to B
1	2560000	2580000	5.41084	12.9943	2.63576	A	A	A	A to A	A to A	A to A
1	2580000	2600000	4.4987	4.41726	13.773	A	A	A	A to A	A to A	A to A
1	2600000	2620000	7.11449	16.8928	20.554	A	A	A	A to A	A to A	A to A
1	2620000	2640000	13.7102	22.4002	24.5866	A	A	A	A to A	A to A	A to A
1	2640000	2660000	-38.2545	-38.3803	-37.6928	B	B	B	B to B	B to B	B to B
1	2660000	2680000	3.97663	12.3668	12.8745	A	A	A	A to A	A to A	A to A
1	2680000	2700000	7.57237	17.0748	17.0479	A	A	A	A to A	A to A	A to A
1	2700000	2720000	4.36832	12.403	3.31031	A	A	A	A to A	A to A	A to A
1	2720000	2740000	5.65164	18.1671	10.0994	A	A	A	A to A	A to A	A to A
1	2740000	2760000	5.73081	10.7269	2.08889	A	A	A	A to A	A to A	A to A
1	2760000	2780000	4.73127	6.99248	3.98487	A	A	A	A to A	A to A	A to A
1	2780000	2800000	-1.05136	5.29127	-13.8192	B	A	B	B to A	A to B	B to B
1	2800000	2820000	3.2615	10.4046	11.1396	A	A	A	A to A	A to A	A to A
1	2820000	2840000	-1.07495	6.45007	-13.4838	B	A	B	B to A	A to B	B to B
1	2840000	2860000	-1.94245	-1.56539	-7.69491	B	B	B	B to B	B to B	B to B
1	2860000	2880000	-3.89026	-0.90665	-9.83447	B	B	B	B to B	B to B	B to B
1	2880000	2900000	-0.287668	1.68364	1.11146	B	A	A	B to A	A to A	B to A
1	2900000	2920000	-3.85765	6.15004	-12.5305	B	A	B	B to A	A to B	B to B
1	2920000	2940000	0.286555	8.46852	-7.23328	A	A	B	A to A	A to B	A to B
1	2940000	2960000	3.80993	12.4647	4.64913	A	A	A	A to A	A to A	A to A
1	2960000	2980000	4.3045	16.3726	-2.28172	A	A	B	A to A	A to B	A to B
1	2980000	3000000	4.57045	10.0994	-3.74438	A	A	B	A to A	A to B	A to B
1	3000000	3020000	-0.0476776	10.2586	-13.1694	B	A	B	B to A	A to B	B to B
1	3020000	3040000	3.78228	17.0667	6.26863	A	A	A	A to A	A to A	A to A
1	3040000	3060000	0.0915137	10.2231	-7.60771	A	A	B	A to A	A to B	A to B
1	3060000	3080000	-1.70053	9.50233	-12.3941	B	A	B	B to A	A to B	B to B
1	3080000	3100000	-0.313418	2.9523	2.3528	B	A	A	B to A	A to A	B to A
1	3100000	3120000	-6.37588	-1.0897	-9.76353	B	B	B	B to B	B to B	B to B
1	3120000	3140000	-3.45089	6.45269	-4.56252	B	A	B	B to A	A to B	B to B
1	3140000	3160000	-2.89252	6.84016	-13.9554	B	A	B	B to A	A to B	B to B
1	3160000	3180000	-0.99237	7.70017	-13.6508	B	A	B	B to A	A to B	B to B
1	3180000	3200000	-1.10435	6.83418	0.432779	B	A	A	B to A	A to A	B to A
1	3200000	3220000	-2.71099	0.967844	-2.35872	B	A	B	B to A	A to B	B to B
1	3220000	3240000	-0.919293	-0.415571	-1.26488	B	B	B	B to B	B to B	B to B
1	3240000	3260000	-5.30099	-1.05592	-8.99532	B	B	B	B to B	B to B	B to B
1	3260000	3280000	-2.24064	1.69062	-3.23063	B	A	B	B to A	A to B	B to B
1	3280000	3300000	-8.39311	-1.49916	-15.5684	B	B	B	B to B	B to B	B to B
1	3300000	3320000	-5.46494	-5.43891	-6.796	B	B	B	B to B	B to B	B to B
1	3320000	3340000	-1.91802	-2.19943	3.03119	B	B	A	B to B	B to A	B to A
1	3340000	3360000	-6.7776	-2.6545	-3.20491	B	B	B	B to B	B to B	B to B
1	3360000	3380000	-5.98243	-1.80072	-10.6551	B	B	B	B to B	B to B	B to B
1	3380000	3400000	-0.989691	-0.41421	0.866593	B	B	A	B to B	B to A	B to A
1	3400000	3420000	-6.12966	-3.35903	-10.8883	B	B	B	B to B	B to B	B to B
1	3420000	3440000	-8.67436	16.1526	11.1373	B	A	A	B to A	A to A	B to A
1	3440000	3460000	-11.0344	-0.840413	1.64893	B	B	A	B to B	B to A	B to A
1	3460000	3480000	-5.82796	-4.84178	-3.85063	B	B	B	B to B	B to B	B to B
1	3480000	3500000	-5.99267	-6.68541	-11.995	B	B	B	B to B	B to B	B to B
1	3500000	3520000	-6.33176	-4.27544	-14.0925	B	B	B	B to B	B to B	B to B
1	3520000	3540000	-8.31895	-0.230577	-5.86718	B	B	B	B to B	B to B	B to B
1	3540000	3560000	-5.76247	-5.47149	-12.721	B	B	B	B to B	B to B	B to B
1	3560000	3580000	-4.866	0.667335	4.55346	B	A	A	B to A	A to A	B to A
1	3580000	3600000	-7.76649	-2.59587	-1.30091	B	B	B	B to B	B to B	B to B
1	3600000	3620000	-7.52675	-10.0876	-14.5013	B	B	B	B to B	B to B	B to B
1	3620000	3640000	-4.57941	-6.90518	-5.93198	B	B	B	B to B	B to B	B to B
1	3640000	3660000	-5.07105	-7.32724	-3.28862	B	B	B	B to B	B to B	B to B
1	3660000	3680000	-0.809927	-1.72419	2.04915	B	B	A	B to B	B to A	B to A
1	3680000	3700000	4.59624	2.09525	13.2858	A	A	A	A to A	A to A	A to A
1	3700000	3720000	-2.82703	-4.48481	-5.53184	B	B	B	B to B	B to B	B to B
1	3720000	3740000	8.23274	0.105986	28.3462	A	A	A	A to A	A to A	A to A
1	3740000	3760000	2.80931	-1.13461	15.7071	A	B	A	A to B	B to A	A to A
1	3760000	3780000	7.75571	0.887786	21.2415	A	A	A	A to A	A to A	A to A
1	3780000	3800000	12.7836	6.08584	38.0431	A	A	A	A to A	A to A	A to A
1	3800000	3820000	10.7858	5.36789	28.5875	A	A	A	A to A	A to A	A to A
1	3820000	3840000	14.3435	12.4937	33.055	A	A	A	A to A	A to A	A to A
1	3840000	3860000	11.6207	7.14286	23.7365	A	A	A	A to A	A to A	A to A
1	3860000	3880000	7.01913	8.12348	15.6799	A	A	A	A to A	A to A	A to A
1	3880000	3900000	9.04215	6.34188	25.6854	A	A	A	A to A	A to A	A to A
1	3900000	3920000	4.70663	1.3408	31.8	A	A	A	A to A	A to A	A to A
1	3920000	3940000	5.37111	6.79575	34.6973	A	A	A	A to A	A to A	A to A
1	3940000	3960000	8.06683	5.64935	33.6275	A	A	A	A to A	A to A	A to A
1	3960000	3980000	12.5719	10.1468	39.446	A	A	A	A to A	A to A	A to A
1	3980000	4000000	11.4561	13.048	41.2764	A	A	A	A to A	A to A	A to A
1	4000000	4020000	6.70166	4.14137	27.2979	A	A	A	A to A	A to A	A to A
1	4020000	4040000	3.56512	4.39036	19.6369	A	A	A	A to A	A to A	A to A
1	4040000	4060000	-1.57897	1.32236	-1.16825	B	A	B	B to A	A to B	B to B
1	4060000	4080000	4.82896	4.47706	15.4304	A	A	A	A to A	A to A	A to A
1	4080000	4100000	2.57929	-3.26554	-5.88652	A	B	B	A to B	B to B	A to B
1	4100000	4120000	3.49454	-4.4434	2.73572	A	B	A	A to B	B to A	A to A
1	4120000	4140000	7.88596	8.00478	21.2738	A	A	A	A to A	A to A	A to A
1	4140000	4160000	14.8026	15.1435	28.9821	A	A	A	A to A	A to A	A to A
1	4160000	4180000	19.5504	23.6375	32.9148	A	A	A	A to A	A to A	A to A
1	4180000	4200000	10.8739	6.35509	14.8263	A	A	A	A to A	A to A	A to A
1	4200000	4220000	3.5911	3.47247	3.68738	A	A	A	A to A	A to A	A to A
1	4220000	4240000	-0.954344	-0.39271	-8.74728	B	B	B	B to B	B to B	B to B
1	4240000	4260000	-2.12992	-4.90365	-2.62273	B	B	B	B to B	B to B	B to B
1	4260000	4280000	-5.67778	-4.95974	-14.9395	B	B	B	B to B	B to B	B to B
1	4280000	4300000	-6.55123	-7.82993	-11.7654	B	B	B	B to B	B to B	B to B
1	4300000	4320000	-7.43951	-4.21982	-10.8499	B	B	B	B to B	B to B	B to B
1	4320000	4340000	-10.4646	-10.0716	-14.6949	B	B	B	B to B	B to B	B to B
1	4340000	4360000	-12.8049	-8.2987	-18.1274	B	B	B	B to B	B to B	B to B
1	4360000	4380000	-11.5367	-9.34701	-9.50688	B	B	B	B to B	B to B	B to B
1	4380000	4400000	-13.0057	-10.8633	-17.1643	B	B	B	B to B	B to B	B to B
1	4400000	4420000	-8.89468	-5.30399	1.05477	B	B	A	B to B	B to A	B to A
1	4420000	4440000	-10.4083	-6.38468	0.962148	B	B	A	B to B	B to A	B to A
1	4440000	4460000	-11.2901	-9.01213	-2.01038	B	B	B	B to B	B to B	B to B
1	4460000	4480000	-10.4764	-5.18283	-8.70255	B	B	B	B to B	B to B	B to B
1	4480000	4500000	-8.96432	-4.29669	-3.6211	B	B	B	B to B	B to B	B to B
1	4500000	4520000	-8.63232	-4.79959	-5.09458	B	B	B	B to B	B to B	B to B
1	4520000	4540000	-9.73705	-1.93153	-3.83055	B	B	B	B to B	B to B	B to B
1	4540000	4560000	-6.91799	-2.63623	-7.00381	B	B	B	B to B	B to B	B to B
1	4560000	4580000	-8.52012	-4.91406	-1.89574	B	B	B	B to B	B to B	B to B
1	4580000	4600000	-10.5499	-9.1269	-18.6342	B	B	B	B to B	B to B	B to B
1	4600000	4620000	-9.60633	-8.52028	-17.5976	B	B	B	B to B	B to B	B to B
1	4620000	4640000	-7.66835	-10.7044	5.92548	B	B	A	B to B	B to A	B to A
1	4640000	4660000	-22.5306	-15.842	-1.71809	B	B	B	B to B	B to B	B to B
1	4660000	4680000	-19.4662	-12.0677	5.97031	B	B	A	B to B	B to A	B to A
1	4680000	4700000	-12.6195	-11.8227	-7.20344	B	B	B	B to B	B to B	B to B
1	4700000	4720000	-10.007	-4.2759	-5.19852	B	B	B	B to B	B to B	B to B
1	4720000	4740000	-13.5435	-7.64849	-16.227	B	B	B	B to B	B to B	B to B
1	4740000	4760000	-7.72151	-4.22889	-12.6767	B	B	B	B to B	B to B	B to B
1	4760000	4780000	-13.0857	-10.4436	-20.2112	B	B	B	B to B	B to B	B to B
1	4780000	4800000	-13.9934	-11.2103	-19.7609	B	B	B	B to B	B to B	B to B
1	4800000	4820000	-8.19668	-5.71828	2.79412	B	B	A	B to B	B to A	B to A
1	4820000	4840000	-4.24373	-7.55766	5.93787	B	B	A	B to B	B to A	B to A
1	4840000	4860000	-8.40337	-10.5379	-13.8792	B	B	B	B to B	B to B	B to B
1	4860000	4880000	-11.0194	-7.47296	-0.0629714	B	B	B	B to B	B to B	B to B
1	4880000	4900000	-5.43943	4.27317	15.5269	B	A	A	B to A	A to A	B to A
1	4900000	4920000	-8.62573	-4.50823	-6.12353	B	B	B	B to B	B to B	B to B
1	4920000	4940000	-5.15374	-1.05759	0.349007	B	B	A	B to B	B to A	B to A
1	4940000	4960000	-11.5613	-10.2233	-16.5868	B	B	B	B to B	B to B	B to B
1	4960000	4980000	-9.48255	-12.8531	0.233108	B	B	A	B to B	B to A	B to A
1	4980000	5000000	-15.8238	-11.8326	-21.2688	B	B	B	B to B	B to B	B to B
1	5000000	5020000	-13.9542	-9.6607	-10.5163	B	B	B	B to B	B to B	B to B
1	5020000	5040000	-15.5743	-8.06159	-18.9745	B	B	B	B to B	B to B	B to B
1	5040000	5060000	-13.4943	-5.9947	-4.36881	B	B	B	B to B	B to B	B to B
1	5060000	5080000	-14.4697	-7.891	-16.0963	B	B	B	B to B	B to B	B to B
1	5080000	5100000	-14.8557	-11.3244	-3.58361	B	B	B	B to B	B to B	B to B
1	5100000	5120000	-13.9498	-3.17345	-11.8148	B	B	B	B to B	B to B	B to B
1	5120000	5140000	-7.83416	-2.35313	7.79504	B	B	A	B to B	B to A	B to A
1	5140000	5160000	-12.7869	-9.14127	-6.48598	B	B	B	B to B	B to B	B to B
1	5160000	5180000	-11.4479	-3.94486	2.32309	B	B	A	B to B	B to A	B to A
1	5180000	5200000	-10.9888	-6.89673	-8.10855	B	B	B	B to B	B to B	B to B
1	5200000	5220000	-14.1064	-9.64034	-17.1203	B	B	B	B to B	B to B	B to B
1	5220000	5240000	-14.7988	-5.35179	0.231201	B	B	A	B to B	B to A	B to A
1	5240000	5260000	-13.9798	-4.01802	1.02035	B	B	A	B to B	B to A	B to A
1	5260000	5280000	-15.8943	-12.1119	-10.4921	B	B	B	B to B	B to B	B to B
1	5280000	5300000	-13.2679	-7.87227	-7.11897	B	B	B	B to B	B to B	B to B
1	5300000	5320000	-17.4871	-14.2055	-17.4866	B	B	B	B to B	B to B	B to B
1	5320000	5340000	-15.9343	-8.80669	-11.0091	B	B	B	B to B	B to B	B to B
1	5340000	5360000	-16.4521	-9.40027	-1.74005	B	B	B	B to B	B to B	B to B
1	5360000	5380000	-17.468	-9.87656	-10.1792	B	B	B	B to B	B to B	B to B
1	5380000	5400000	-13.3685	-2.32336	2.24223	B	B	A	B to B	B to A	B to A
1	5400000	5420000	-15.2201	-9.66317	-0.685432	B	B	B	B to B	B to B	B to B
1	5420000	5440000	-17.3062	-7.8838	-13.0137	B	B	B	B to B	B to B	B to B
1	5440000	5460000	-17.0616	-12.5462	-18.315	B	B	B	B to B	B to B	B to B
1	5460000	5480000	-16.8195	-13.6498	-16.9093	B	B	B	B to B	B to B	B to B
1	5480000	5500000	-16.5327	-12.4612	-4.49739	B	B	B	B to B	B to B	B to B
1	5500000	5520000	-19.9963	-15.1526	-19.5456	B	B	B	B to B	B to B	B to B
1	5520000	5540000	-15.9114	-12.2252	-8.67185	B	B	B	B to B	B to B	B to B
1	5540000	5560000	-16.0248	-13.0946	-4.60151	B	B	B	B to B	B to B	B to B
1	5560000	5580000	-21.8924	-19.6753	-23.171	B	B	B	B to B	B to B	B to B
1	5580000	5600000	-18.9491	-13.9908	-8.74274	B	B	B	B to B	B to B	B to B
1	5600000	5620000	-12.3922	-9.12129	3.56194	B	B	A	B to B	B to A	B to A
1	5620000	5640000	-15.3843	-10.6275	-3.04181	B	B	B	B to B	B to B	B to B
1	5640000	5660000	-13.4187	-11.2671	-0.625828	B	B	B	B to B	B to B	B to B
1	5660000	5680000	-15.4269	-8.08798	2.00475	B	B	A	B to B	B to A	B to A
1	5680000	5700000	-11.6981	-8.1078	-2.58493	B	B	B	B to B	B to B	B to B
1	5700000	5720000	-11.2333	-7.25322	5.75324	B	B	A	B to B	B to A	B to A
1	5720000	5740000	-10.6644	-3.97118	3.70358	B	B	A	B to B	B to A	B to A
1	5740000	5760000	-15.3497	-9.50892	-10.8325	B	B	B	B to B	B to B	B to B
1	5760000	5780000	-14.2259	-2.78385	0.153732	B	B	A	B to B	B to A	B to A
1	5780000	5800000	-13.0554	-6.19406	0.998737	B	B	A	B to B	B to A	B to A
1	5800000	5820000	-13.5028	-7.66445	-11.7206	B	B	B	B to B	B to B	B to B
1	5820000	5840000	-14.116	-9.85535	-15.7155	B	B	B	B to B	B to B	B to B
1	5840000	5860000	-13.8971	-4.15283	-2.87552	B	B	B	B to B	B to B	B to B
1	5860000	5880000	-9.40905	-2.60903	10.2791	B	B	A	B to B	B to A	B to A
1	5880000	5900000	-12.1184	-7.48522	-1.32702	B	B	B	B to B	B to B	B to B
1	5900000	5920000	-12.7231	-10.6193	-5.79253	B	B	B	B to B	B to B	B to B
1	5920000	5940000	-11.1917	-3.48889	7.41413	B	B	A	B to B	B to A	B to A
1	5940000	5960000	-12.6161	-5.87314	0.567354	B	B	A	B to B	B to A	B to A
1	5960000	5980000	-8.81114	-2.29221	6.47476	B	B	A	B to B	B to A	B to A
1	5980000	6000000	-14.1231	-7.42544	-4.88739	B	B	B	B to B	B to B	B to B
1	6000000	6020000	-12.9243	-2.69808	-3.53069	B	B	B	B to B	B to B	B to B
1	6020000	6040000	-11.6329	-3.3635	-1.58325	B	B	B	B to B	B to B	B to B
1	6040000	6060000	-17.7058	-9.42989	-14.5344	B	B	B	B to B	B to B	B to B
1	6060000	6080000	-10.4036	-5.53546	4.76367	B	B	A	B to B	B to A	B to A
1	6080000	6100000	-9.60917	-9.10706	-5.01389	B	B	B	B to B	B to B	B to B
1	6100000	6120000	-9.60473	-4.30335	9.90787	B	B	A	B to B	B to A	B to A
1	6120000	6140000	-11.3731	-5.943	3.63048	B	B	A	B to B	B to A	B to A
1	6140000	6160000	-14.6133	-9.81964	-13.0681	B	B	B	B to B	B to B	B to B
1	6160000	6180000	-9.98761	-2.49305	7.42706	B	B	A	B to B	B to A	B to A
1	6180000	6200000	-9.68278	-6.20338	-1.51107	B	B	B	B to B	B to B	B to B
1	6200000	6220000	-10.1365	-6.08351	-9.32005	B	B	B	B to B	B to B	B to B
1	6220000	6240000	-8.27025	-5.82624	2.10408	B	B	A	B to B	B to A	B to A
1	6240000	6260000	-6.02936	0.208738	14.3982	B	A	A	B to A	A to A	B to A
1	6260000	6280000	-7.56666	-3.58853	9.04225	B	B	A	B to B	B to A	B to A
1	6280000	6300000	-5.87708	1.25542	18.1866	B	A	A	B to A	A to A	B to A
1	6300000	6320000	-4.1988	-0.822544	22.2426	B	B	A	B to B	B to A	B to A
1	6320000	6340000	-9.01866	-1.45562	9.61219	B	B	A	B to B	B to A	B to A
1	6340000	6360000	-12.9248	-9.11966	-8.93179	B	B	B	B to B	B to B	B to B
1	6360000	6380000	-5.45386	-3.02953	24.0688	B	B	A	B to B	B to A	B to A
1	6380000	6400000	-9.16822	-3.55182	10.6505	B	B	A	B to B	B to A	B to A
1	6400000	6420000	-8.04056	4.24666	24.1691	B	A	A	B to A	A to A	B to A
1	6420000	6440000	-3.94207	0.69216	22.687	B	A	A	B to A	A to A	B to A
1	6440000	6460000	-12.3788	-6.37375	-5.00458	B	B	B	B to B	B to B	B to B
1	6460000	6480000	-8.97902	-1.71907	7.64108	B	B	A	B to B	B to A	B to A
1	6480000	6500000	-8.7234	-4.14903	4.14691	B	B	A	B to B	B to A	B to A
1	6500000	6520000	-8.62553	-2.92532	7.83305	B	B	A	B to B	B to A	B to A
1	6520000	6540000	-11.695	-6.95753	5.47338	B	B	A	B to B	B to A	B to A
1	6540000	6560000	-14.5096	-7.18075	-9.81116	B	B	B	B to B	B to B	B to B
1	6560000	6580000	-11.5804	-6.17655	11.1969	B	B	A	B to B	B to A	B to A
1	6580000	6600000	-8.38753	-3.81302	16.5333	B	B	A	B to B	B to A	B to A
1	6600000	6620000	-5.35573	-0.583582	8.85124	B	B	A	B to B	B to A	B to A
1	6620000	6640000	-0.497758	5.58132	26.7624	B	A	A	B to A	A to A	B to A
1	6640000	6660000	0.439659	7.23669	25.9551	A	A	A	A to A	A to A	A to A
1	6660000	6680000	-2.41102	3.27767	18.9259	B	A	A	B to A	A to A	B to A
1	6680000	6700000	-3.40349	-5.70485	3.65399	B	B	A	B to B	B to A	B to A
1	6700000	6720000	0.14919	6.65184	28.9431	A	A	A	A to A	A to A	A to A
1	6720000	6740000	8.63194	12.9711	28.9115	A	A	A	A to A	A to A	A to A
1	6740000	6760000	13.0044	15.7333	25.8114	A	A	A	A to A	A to A	A to A
1	6760000	6780000	17.442	17.3511	40.8419	A	A	A	A to A	A to A	A to A
1	6780000	6800000	17.1778	13.5277	40.3559	A	A	A	A to A	A to A	A to A
1	6800000	6820000	14.002	17.9222	27.1655	A	A	A	A to A	A to A	A to A
1	6820000	6840000	18.7317	17.5289	39.7357	A	A	A	A to A	A to A	A to A
1	6840000	6860000	6.22145	12.5597	23.6344	A	A	A	A to A	A to A	A to A
1	6860000	6880000	6.69449	5.23767	26.5369	A	A	A	A to A	A to A	A to A
1	6880000	6900000	7.33721	6.10287	29.8253	A	A	A	A to A	A to A	A to A
1	6900000	6920000	1.38964	2.1088	17.3498	A	A	A	A to A	A to A	A to A
1	6920000	6940000	5.82736	-0.7633	24.2416	A	B	A	A to B	B to A	A to A
1	6940000	6960000	5.26812	10.9876	27.475	A	A	A	A to A	A to A	A to A
1	6960000	6980000	1.79018	3.44926	9.20619	A	A	A	A to A	A to A	A to A
1	6980000	7000000	3.94624	10.0537	25.1603	A	A	A	A to A	A to A	A to A
1	7000000	7020000	-0.0646708	6.69878	3.34857	B	A	A	B to A	A to A	B to A
1	7020000	7040000	5.2829	4.68756	16.2789	A	A	A	A to A	A to A	A to A
1	7040000	7060000	2.83151	8.11237	25.4624	A	A	A	A to A	A to A	A to A
1	7060000	7080000	-1.47715	-0.0831086	-2.30234	B	B	B	B to B	B to B	B to B
1	7080000	7100000	2.80453	4.85297	25.7613	A	A	A	A to A	A to A	A to A
1	7100000	7120000	11.077	11.7705	31.5648	A	A	A	A to A	A to A	A to A
1	7120000	7140000	7.87689	5.2437	24.5538	A	A	A	A to A	A to A	A to A
1	7140000	7160000	5.39543	4.4322	16.0716	A	A	A	A to A	A to A	A to A
1	7160000	7180000	7.18174	6.03523	15.7574	A	A	A	A to A	A to A	A to A
1	7180000	7200000	7.28891	10.9283	29.9054	A	A	A	A to A	A to A	A to A
1	7200000	7220000	3.78882	2.3692	21.0629	A	A	A	A to A	A to A	A to A
1	7220000	7240000	4.81726	4.64686	9.22361	A	A	A	A to A	A to A	A to A
1	7240000	7260000	6.30377	2.83117	12.3822	A	A	A	A to A	A to A	A to A
1	7260000	7280000	12.9252	15.3991	35.931	A	A	A	A to A	A to A	A to A
1	7280000	7300000	19.8777	19.6585	39.7301	A	A	A	A to A	A to A	A to A
1	7300000	7320000	16.8694	15.0823	30.4369	A	A	A	A to A	A to A	A to A
1	7320000	7340000	16.0219	17.0761	35.9751	A	A	A	A to A	A to A	A to A
1	7340000	7360000	11.34	14.118	11.7413	A	A	A	A to A	A to A	A to A
1	7360000	7380000	11.587	10.3309	31.6723	A	A	A	A to A	A to A	A to A
1	7380000	7400000	5.91339	8.78859	20.615	A	A	A	A to A	A to A	A to A
1	7400000	7420000	13.9463	18.5141	29.4782	A	A	A	A to A	A to A	A to A
1	7420000	7440000	10.3909	14.9723	13.0648	A	A	A	A to A	A to A	A to A
1	7440000	7460000	8.13617	6.54542	4.67372	A	A	A	A to A	A to A	A to A
1	7460000	7480000	3.8831	9.06172	3.82758	A	A	A	A to A	A to A	A to A
1	7480000	7500000	2.08853	4.93695	-4.9492	A	A	B	A to A	A to B	A to B
1	7500000	7520000	7.75008	13.7158	3.92362	A	A	A	A to A	A to A	A to A
1	7520000	7540000	9.55084	13.4961	4.58257	A	A	A	A to A	A to A	A to A
1	7540000	7560000	12.3771	13.3002	17.8472	A	A	A	A to A	A to A	A to A
1	7560000	7580000	11.1468	23.0222	30.8191	A	A	A	A to A	A to A	A to A
1	7580000	7600000	2.74671	12.4003	-1.73351	A	A	B	A to A	A to B	A to B
1	7600000	7620000	9.07163	12.5956	21.4679	A	A	A	A to A	A to A	A to A
1	7620000	7640000	-1.01521	3.14904	-3.40418	B	A	B	B to A	A to B	B to B
1	7640000	7660000	3.19657	3.72584	4.33999	A	A	A	A to A	A to A	A to A
1	7660000	7680000	-0.928942	3.47887	-8.60352	B	A	B	B to A	A to B	B to B
1	7680000	7700000	-2.94739	4.75243	-6.25793	B	A	B	B to A	A to B	B to B
1	7700000	7720000	1.23302	7.01644	7.15551	A	A	A	A to A	A to A	A to A
1	7720000	7740000	1.23087	8.75409	4.39857	A	A	A	A to A	A to A	A to A
1	7740000	7760000	-0.404602	4.377	1.00833	B	A	A	B to A	A to A	B to A
1	7760000	7780000	2.80387	7.04144	7.34203	A	A	A	A to A	A to A	A to A
1	7780000	7800000	-0.620888	10.3125	1.04884	B	A	A	B to A	A to A	B to A
1	7800000	7820000	-2.8583	2.95845	-3.97696	B	A	B	B to A	A to B	B to B
1	7820000	7840000	-4.406	-1.71702	-9.22675	B	B	B	B to B	B to B	B to B
1	7840000	7860000	-1.69111	0.396815	9.40517	B	A	A	B to A	A to A	B to A
1	7860000	7880000	0.469147	6.01621	14.2732	A	A	A	A to A	A to A	A to A
1	7880000	7900000	-3.3934	0.425225	-1.85653	B	A	B	B to A	A to B	B to B
1	7900000	7920000	-0.595004	3.17312	-4.46834	B	A	B	B to A	A to B	B to B
1	7920000	7940000	-2.41232	3.48203	-2.18649	B	A	B	B to A	A to B	B to B
1	7940000	7960000	-1.0641	-0.162149	-6.59685	B	B	B	B to B	B to B	B to B
1	7960000	7980000	-2.64103	1.29006	0.482438	B	A	A	B to A	A to A	B to A
1	7980000	8000000	4.28957	9.28555	22.1776	A	A	A	A to A	A to A	A to A
1	8000000	8020000	-0.0437426	4.13168	0.663248	B	A	A	B to A	A to A	B to A
1	8020000	8040000	3.92214	9.02952	10.038	A	A	A	A to A	A to A	A to A
1	8040000	8060000	1.79467	7.13316	14.8387	A	A	A	A to A	A to A	A to A
1	8060000	8080000	-3.49951	8.1244	-0.925237	B	A	B	B to A	A to B	B to B
1	8080000	8100000	-1.55217	6.67294	-9.67435	B	A	B	B to A	A to B	B to B
1	8100000	8120000	-1.13209	13.626	-3.42676	B	A	B	B to A	A to B	B to B
1	8120000	8140000	-2.8885	14.6954	1.64999	B	A	A	B to A	A to A	B to A
1	8140000	8160000	-7.58706	6.10191	-16.981	B	A	B	B to A	A to B	B to B
1	8160000	8180000	-12.7009	4.96404	-13.7147	B	A	B	B to A	A to B	B to B
1	8180000	8200000	-13.7675	-2.43118	-16.0215	B	B	B	B to B	B to B	B to B
1	8200000	8220000	-11.0889	0.85649	-12.5929	B	A	B	B to A	A to B	B to B
1	8220000	8240000	-14.1679	-3.61919	-14.9022	B	B	B	B to B	B to B	B to B
1	8240000	8260000	-6.64861	13.4613	6.51105	B	A	A	B to A	A to A	B to A
1	8260000	8280000	-12.7442	-2.39643	-16.2697	B	B	B	B to B	B to B	B to B
1	8280000	8300000	-13.3573	-5.56346	-11.2149	B	B	B	B to B	B to B	B to B
1	8300000	8320000	-18.6054	-4.39913	-22.0216	B	B	B	B to B	B to B	B to B
1	8320000	8340000	-14.6377	-2.78416	-17.5491	B	B	B	B to B	B to B	B to B
1	8340000	8360000	-11.5884	0.320142	-3.43368	B	A	B	B to A	A to B	B to B
1	8360000	8380000	-15.4999	-5.57632	-24.8223	B	B	B	B to B	B to B	B to B
1	8380000	8400000	-11.8569	4.20341	-11.5665	B	A	B	B to A	A to B	B to B
1	8400000	8420000	-7.66198	7.59703	4.84848	B	A	A	B to A	A to A	B to A
1	8420000	8440000	-10.0379	3.59967	3.25605	B	A	A	B to A	A to A	B to A
1	8440000	8460000	-14.4361	-1.67494	-12.1725	B	B	B	B to B	B to B	B to B
1	8460000	8480000	-11.286	-2.35263	-10.505	B	B	B	B to B	B to B	B to B
1	8480000	8500000	-13.4504	-1.46271	-3.64085	B	B	B	B to B	B to B	B to B
1	8500000	8520000	-8.89725	-0.751554	0.923929	B	B	A	B to B	B to A	B to A
1	8520000	8540000	-16.5434	-11.232	-25.5404	B	B	B	B to B	B to B	B to B
1	8540000	8560000	-17.2505	-9.37722	-21.2861	B	B	B	B to B	B to B	B to B
1	8560000	8580000	-13.6599	-5.51565	-3.39607	B	B	B	B to B	B to B	B to B
1	8580000	8600000	-16.9481	-14.0353	-14.6031	B	B	B	B to B	B to B	B to B
1	8600000	8620000	-14.652	-9.09153	-2.24315	B	B	B	B to B	B to B	B to B
1	8620000	8640000	-19.9712	-14.5064	-23.111	B	B	B	B to B	B to B	B to B
1	8640000	8660000	-18.2446	-12.0337	-18.6254	B	B	B	B to B	B to B	B to B
1	8660000	8680000	-15.6922	-8.57928	-13.3632	B	B	B	B to B	B to B	B to B
1	8680000	8700000	-13.7196	-0.110406	-0.779719	B	B	B	B to B	B to B	B to B
1	8700000	8720000	-14.9407	-8.86515	-17.0901	B	B	B	B to B	B to B	B to B
1	8720000	8740000	-15.5055	-5.0155	-10.2302	B	B	B	B to B	B to B	B to B
1	8740000	8760000	-17.3469	-7.74877	-15.9405	B	B	B	B to B	B to B	B to B
1	8760000	8780000	-11.5054	0.126365	8.74758	B	A	A	B to A	A to A	B to A
1	8780000	8800000	-14.0367	-4.81672	-10.7429	B	B	B	B to B	B to B	B to B
1	8800000	8820000	-14.9182	-1.09616	4.43418	B	B	A	B to B	B to A	B to A
1	8820000	8840000	-11.085	-5.847	-1.30493	B	B	B	B to B	B to B	B to B
1	8840000	8860000	-15.7048	-12.3101	-14.5793	B	B	B	B to B	B to B	B to B
1	8860000	8880000	-12.2396	-3.1624	-6.78921	B	B	B	B to B	B to B	B to B
1	8880000	8900000	-10.3043	-5.21685	-6.23009	B	B	B	B to B	B to B	B to B
1	8900000	8920000	-11.1594	0.982483	1.35473	B	A	A	B to A	A to A	B to A
1	8920000	8940000	-10.7652	-7.03811	-2.73624	B	B	B	B to B	B to B	B to B
1	8940000	8960000	-18.8148	-12.8172	-17.8878	B	B	B	B to B	B to B	B to B
1	8960000	8980000	-19.0684	-14.8805	-25.2391	B	B	B	B to B	B to B	B to B
1	8980000	9000000	-6.87889	-3.15275	0.118201	B	B	A	B to B	B to A	B to A
1	9000000	9020000	-9.59498	-1.60115	-12.5997	B	B	B	B to B	B to B	B to B
1	9020000	9040000	-9.88006	2.59021	-11.8052	B	A	B	B to A	A to B	B to B
1	9040000	9060000	-3.81742	2.08713	6.51168	B	A	A	B to A	A to A	B to A
1	9060000	9080000	-5.5376	3.87558	1.22915	B	A	A	B to A	A to A	B to A
1	9080000	9100000	-8.33638	-0.518291	-6.87654	B	B	B	B to B	B to B	B to B
1	9100000	9120000	-2.44047	1.29718	-2.68063	B	A	B	B to A	A to B	B to B
1	9120000	9140000	-3.59831	2.44507	1.72166	B	A	A	B to A	A to A	B to A
1	9140000	9160000	-3.10603	6.05777	1.26973	B	A	A	B to A	A to A	B to A
1	9160000	9180000	1.8783	9.63221	4.03136	A	A	A	A to A	A to A	A to A
1	9180000	9200000	-3.66498	2.17894	1.05346	B	A	A	B to A	A to A	B to A
1	9200000	9220000	1.38297	8.68913	2.19989	A	A	A	A to A	A to A	A to A
1	9220000	9240000	-0.937209	4.78791	-1.95845	B	A	B	B to A	A to B	B to B
1	9240000	9260000	-0.109877	5.38958	8.39324	B	A	A	B to A	A to A	B to A
1	9260000	9280000	-1.73626	4.04396	9.10262	B	A	A	B to A	A to A	B to A
1	9280000	9300000	-4.55545	-0.718832	-17.4117	B	B	B	B to B	B to B	B to B
1	9300000	9320000	-2.87141	-4.37678	-12.9989	B	B	B	B to B	B to B	B to B
1	9320000	9340000	-5.55662	-4.50731	-17.6477	B	B	B	B to B	B to B	B to B
1	9340000	9360000	-4.43627	-6.59709	-8.45115	B	B	B	B to B	B to B	B to B
1	9360000	9380000	-2.25846	-0.301698	5.3535	B	B	A	B to B	B to A	B to A
1	9380000	9400000	-1.05611	2.97397	2.12862	B	A	A	B to A	A to A	B to A
1	9400000	9420000	0.922696	1.70803	-4.80904	A	A	B	A to A	A to B	A to B
1	9420000	9440000	1.81099	7.45666	6.96584	A	A	A	A to A	A to A	A to A
1	9440000	9460000	5.22928	8.22258	10.1723	A	A	A	A to A	A to A	A to A
1	9460000	9480000	-1.99316	0.721709	-5.29583	B	A	B	B to A	A to B	B to B
1	9480000	9500000	-4.00241	4.04583	7.64074	B	A	A	B to A	A to A	B to A
1	9500000	9520000	-9.0734	-5.03058	-7.11205	B	B	B	B to B	B to B	B to B
1	9520000	9540000	-16.7692	-15.8743	-25.4435	B	B	B	B to B	B to B	B to B
1	9540000	9560000	-14.9405	-13.1928	-3.72496	B	B	B	B to B	B to B	B to B
1	9560000	9580000	-14.969	-6.20592	-4.59468	B	B	B	B to B	B to B	B to B
1	9580000	9600000	-12.5561	-4.8519	-6.55151	B	B	B	B to B	B to B	B to B
1	9600000	9620000	-13.7948	-5.98917	-18.7291	B	B	B	B to B	B to B	B to B
1	9620000	9640000	-10.1874	1.64634	-3.23799	B	A	B	B to A	A to B	B to B
1	9640000	9660000	-11.9796	-5.22521	-15.064	B	B	B	B to B	B to B	B to B
1	9660000	9680000	-8.88278	-3.27232	-6.17774	B	B	B	B to B	B to B	B to B
1	9680000	9700000	-7.34736	5.27287	-0.355305	B	A	B	B to A	A to B	B to B
1	9700000	9720000	-8.09411	-3.93818	1.19976	B	B	A	B to B	B to A	B to A
1	9720000	9740000	-11.005	-8.39877	-11.9974	B	B	B	B to B	B to B	B to B
1	9740000	9760000	-14.6688	-13.1123	-19.0031	B	B	B	B to B	B to B	B to B
1	9760000	9780000	-18.4171	-12.9016	-6.0304	B	B	B	B to B	B to B	B to B
1	9780000	9800000	-17.9285	-16.9762	-20.0182	B	B	B	B to B	B to B	B to B
1	9800000	9820000	-17.7902	-16.8181	-13.7287	B	B	B	B to B	B to B	B to B
1	9820000	9840000	-20.0419	-17.2082	-18.6609	B	B	B	B to B	B to B	B to B
1	9840000	9860000	-19.6984	-14.1495	-13.7448	B	B	B	B to B	B to B	B to B
1	9860000	9880000	-16.32	-8.66073	-7.19915	B	B	B	B to B	B to B	B to B
1	9880000	9900000	-16.4368	-9.41661	-4.28859	B	B	B	B to B	B to B	B to B
1	9900000	9920000	-16.4508	-2.49121	-7.26523	B	B	B	B to B	B to B	B to B
1	9920000	9940000	-16.9748	-7.88872	-5.21681	B	B	B	B to B	B to B	B to B
1	9940000	9960000	-15.6684	-8.26823	-5.12021	B	B	B	B to B	B to B	B to B
1	9960000	9980000	-14.9059	-2.90978	-3.20525	B	B	B	B to B	B to B	B to B
1	9980000	10000000	-16.4972	-9.48167	-10.6419	B	B	B	B to B	B to B	B to B
1	10000000	10020000	-12.9896	-3.09893	-0.344933	B	B	B	B to B	B to B	B to B
1	10020000	10040000	-18.8841	-9.66614	-10.4608	B	B	B	B to B	B to B	B to B
1	10040000	10060000	-18.6796	-6.77937	-7.77679	B	B	B	B to B	B to B	B to B
1	10060000	10080000	-17.0853	-6.29184	-2.31093	B	B	B	B to B	B to B	B to B
1	10080000	10100000	-17.015	-5.35771	0.202726	B	B	A	B to B	B to A	B to A
1	10100000	10120000	-18.0344	-11.1067	-0.653099	B	B	B	B to B	B to B	B to B
1	10120000	10140000	-19.6222	-14.0078	-7.65902	B	B	B	B to B	B to B	B to B
1	10140000	10160000	-20.3351	-9.97713	-14.1394	B	B	B	B to B	B to B	B to B
1	10160000	10180000	-16.2256	-12.5021	-3.45671	B	B	B	B to B	B to B	B to B
1	10180000	10200000	-17.3363	-11.8404	-2.33579	B	B	B	B to B	B to B	B to B
1	10200000	10220000	-20.0588	-12.671	-6.01924	B	B	B	B to B	B to B	B to B
1	10220000	10240000	-20.075	-17.0366	-14.1821	B	B	B	B to B	B to B	B to B
1	10240000	10260000	-16.4751	-10.4099	-4.01649	B	B	B	B to B	B to B	B to B
1	10260000	10280000	-17.8202	-17.1796	-10.9637	B	B	B	B to B	B to B	B to B
1	10280000	10300000	-17.5691	-13.0843	-14.7016	B	B	B	B to B	B to B	B to B
1	10300000	10320000	-15.4292	-12.5959	-10.6042	B	B	B	B to B	B to B	B to B
1	10320000	10340000	-16.5563	-7.87567	-15.3806	B	B	B	B to B	B to B	B to B
1	10340000	10360000	-12.1071	-5.48385	8.01915	B	B	A	B to B	B to A	B to A
1	10360000	10380000	-9.04789	-2.58537	12.2452	B	B	A	B to B	B to A	B to A
1	10380000	10400000	-15.6624	-4.16703	1.11399	B	B	A	B to B	B to A	B to A
1	10400000	10420000	-16.8053	-6.81161	-5.78715	B	B	B	B to B	B to B	B to B
1	10420000	10440000	-14.1336	-0.0677909	-4.44077	B	B	B	B to B	B to B	B to B
1	10440000	10460000	-16.9137	-5.85685	-5.87909	B	B	B	B to B	B to B	B to B
1	10460000	10480000	-17.6076	-7.64499	3.84146	B	B	A	B to B	B to A	B to A
1	10480000	10500000	-18.4231	-12.7329	-9.22371	B	B	B	B to B	B to B	B to B
1	10500000	10520000	-16.9103	-8.243	12.0484	B	B	A	B to B	B to A	B to A
1	10520000	10540000	-16.0891	-8.70293	6.1968	B	B	A	B to B	B to A	B to A
1	10540000	10560000	-13.613	-4.89863	-0.800142	B	B	B	B to B	B to B	B to B
1	10560000	10580000	-15.1998	-5.41906	4.90482	B	B	A	B to B	B to A	B to A
1	10580000	10600000	-17.7738	-8.65466	-0.550548	B	B	B	B to B	B to B	B to B
1	10600000	10620000	-15.314	-6.443	11.6328	B	B	A	B to B	B to A	B to A
1	10620000	10640000	-12.4069	-8.14596	9.41025	B	B	A	B to B	B to A	B to A
1	10640000	10660000	-14.6698	-7.6429	9.86232	B	B	A	B to B	B to A	B to A
1	10660000	10680000	-18.5688	-12.9193	-1.57238	B	B	B	B to B	B to B	B to B
1	10680000	10700000	-16.5372	-7.81392	7.36068	B	B	A	B to B	B to A	B to A
1	10700000	10720000	-13.6989	-5.78548	9.08641	B	B	A	B to B	B to A	B to A
1	10720000	10740000	-17.1497	-12.5547	-8.68962	B	B	B	B to B	B to B	B to B
1	10740000	10760000	-14.8181	-8.87795	-12.1379	B	B	B	B to B	B to B	B to B
1	10760000	10780000	-17.4065	-6.77098	-11.0409	B	B	B	B to B	B to B	B to B
1	10780000	10800000	-7.63143	2.57879	14.4974	B	A	A	B to A	A to A	B to A
1	10800000	10820000	-13.3509	-11.3498	-4.90833	B	B	B	B to B	B to B	B to B
1	10820000	10840000	-12.0688	-4.98186	-4.73019	B	B	B	B to B	B to B	B to B
1	10840000	10860000	-13.9959	-1.66593	-2.39803	B	B	B	B to B	B to B	B to B
1	10860000	10880000	-12.1271	-2.97352	-1.70763	B	B	B	B to B	B to B	B to B
1	10880000	10900000	-11.2988	-3.67274	-2.39996	B	B	B	B to B	B to B	B to B
1	10900000	10920000	-13.4427	-4.00125	-10.5561	B	B	B	B to B	B to B	B to B
1	10920000	10940000	-13.4424	-7.32159	-5.30089	B	B	B	B to B	B to B	B to B
1	10940000	10960000	-19.5068	-16.3336	-18.576	B	B	B	B to B	B to B	B to B
1	10960000	10980000	-14.8313	-4.92436	8.88486	B	B	A	B to B	B to A	B to A
1	10980000	11000000	-14.3926	-11.3448	-8.53429	B	B	B	B to B	B to B	B to B
1	11000000	11020000	-11.6107	-8.79454	-1.41584	B	B	B	B to B	B to B	B to B
1	11020000	11040000	-6.94095	-6.1177	10.2502	B	B	A	B to B	B to A	B to A
1	11040000	11060000	-7.81054	-3.30484	9.28497	B	B	A	B to B	B to A	B to A
1	11060000	11080000	-8.60149	-0.0110712	12.1963	B	B	A	B to B	B to A	B to A
1	11080000	11100000	-3.28194	1.69965	13.4475	B	A	A	B to A	A to A	B to A
1	11100000	11120000	-5.00064	0.405868	11.1164	B	A	A	B to A	A to A	B to A
1	11120000	11140000	-7.15641	-1.98244	-8.48467	B	B	B	B to B	B to B	B to B
1	11140000	11160000	-4.09749	0.77542	5.25016	B	A	A	B to A	A to A	B to A
1	11160000	11180000	-10.4686	-5.69962	-9.01266	B	B	B	B to B	B to B	B to B
1	11180000	11200000	-8.43971	-10.1116	-4.51769	B	B	B	B to B	B to B	B to B
1	11200000	11220000	-4.6055	2.18845	15.7147	B	A	A	B to A	A to A	B to A
1	11220000	11240000	-5.42465	1.51623	9.99978	B	A	A	B to A	A to A	B to A
1	11240000	11260000	-4.15835	0.421839	19.2677	B	A	A	B to A	A to A	B to A
1	11260000	11280000	-7.98287	-7.35752	-3.04701	B	B	B	B to B	B to B	B to B
1	11280000	11300000	-7.14126	-3.46328	7.29863	B	B	A	B to B	B to A	B to A
1	11300000	11320000	-11.0536	-1.88998	3.44905	B	B	A	B to B	B to A	B to A
1	11320000	11340000	-16.507	-12.3136	-10.7007	B	B	B	B to B	B to B	B to B
1	11340000	11360000	-15.5131	-4.20995	1.19966	B	B	A	B to B	B to A	B to A
1	11360000	11380000	-12.3059	-2.88548	-1.23123	B	B	B	B to B	B to B	B to B
1	11380000	11400000	-10.5556	0.190984	5.7069	B	A	A	B to A	A to A	B to A
1	11400000	11420000	-15.998	-7.86901	-8.28007	B	B	B	B to B	B to B	B to B
1	11420000	11440000	-14.6118	-7.68381	9.67168	B	B	A	B to B	B to A	B to A
1	11440000	11460000	-14.3876	-10.6806	-9.88643	B	B	B	B to B	B to B	B to B
1	11460000	11480000	-12.5463	-6.603	-1.06696	B	B	B	B to B	B to B	B to B
1	11480000	11500000	-9.0626	-1.6902	4.25469	B	B	A	B to B	B to A	B to A
1	11500000	11520000	-12.2231	-4.28117	7.57208	B	B	A	B to B	B to A	B to A
1	11520000	11540000	-8.55519	0.457148	25.0757	B	A	A	B to A	A to A	B to A
1	11540000	11560000	-11.2629	-8.57812	4.34004	B	B	A	B to B	B to A	B to A
1	11560000	11580000	-10.425	-11.1249	6.82467	B	B	A	B to B	B to A	B to A
1	11580000	11600000	-19.7823	-16.8708	-13.9735	B	B	B	B to B	B to B	B to B
1	11600000	11620000	-17.3114	-14.7953	-15.9192	B	B	B	B to B	B to B	B to B
1	11620000	11640000	-9.27805	-4.10177	6.18695	B	B	A	B to B	B to A	B to A
1	11640000	11660000	-10.6221	-0.594285	10.4021	B	B	A	B to B	B to A	B to A
1	11660000	11680000	-14.7376	-4.73662	-9.88213	B	B	B	B to B	B to B	B to B
1	11680000	11700000	-8.8557	-1.78971	13.7828	B	B	A	B to B	B to A	B to A
1	11700000	11720000	-14.7693	-3.79568	-6.53193	B	B	B	B to B	B to B	B to B
1	11720000	11740000	-14.2206	-9.52915	-3.04959	B	B	B	B to B	B to B	B to B
1	11740000	11760000	-14.6006	-5.15467	-9.29645	B	B	B	B to B	B to B	B to B
1	11760000	11780000	-12.7985	-7.77061	-5.24102	B	B	B	B to B	B to B	B to B
1	11780000	11800000	-15.6369	-10.867	-14.5058	B	B	B	B to B	B to B	B to B
1	11800000	11820000	-11.3667	3.15035	8.72118	B	A	A	B to A	A to A	B to A
1	11820000	11840000	-10.3042	-5.45521	7.33458	B	B	A	B to B	B to A	B to A
1	11840000	11860000	-13.6307	-4.35659	-11.699	B	B	B	B to B	B to B	B to B
1	11860000	11880000	-14.5208	-5.34794	-7.3751	B	B	B	B to B	B to B	B to B
1	11880000	11900000	-12.688	-3.73381	2.3344	B	B	A	B to B	B to A	B to A
1	11900000	11920000	-13.8622	-8.76442	4.37395	B	B	A	B to B	B to A	B to A
1	11920000	11940000	-16.4091	-14.6372	-16.1783	B	B	B	B to B	B to B	B to B
1	11940000	11960000	-10.9429	-9.53185	-0.103333	B	B	B	B to B	B to B	B to B
1	11960000	11980000	-11.3434	-8.30368	5.0659	B	B	A	B to B	B to A	B to A
1	11980000	12000000	-16.3669	-9.07592	-10.9583	B	B	B	B to B	B to B	B to B
1	12000000	12020000	-15.8622	-10.2008	-3.10121	B	B	B	B to B	B to B	B to B
1	12020000	12040000	-10.8603	-2.76516	9.89371	B	B	A	B to B	B to A	B to A
1	12040000	12060000	-13.4425	-10.7672	-8.13673	B	B	B	B to B	B to B	B to B
1	12060000	12080000	-11.6072	-6.86426	4.13254	B	B	A	B to B	B to A	B to A
1	12080000	12100000	-15.1781	-13.0752	-18.1698	B	B	B	B to B	B to B	B to B
1	12100000	12120000	-9.53771	-4.74314	8.32889	B	B	A	B to B	B to A	B to A
1	12120000	12140000	-7.89813	-2.63596	-1.16534	B	B	B	B to B	B to B	B to B
1	12140000	12160000	-9.07822	-2.96558	10.9863	B	B	A	B to B	B to A	B to A
1	12160000	12180000	-7.87292	-2.31727	4.50719	B	B	A	B to B	B to A	B to A
1	12180000	12200000	-10.7442	-4.7201	7.43189	B	B	A	B to B	B to A	B to A
1	12200000	12220000	-10.9015	-4.94155	-7.43658	B	B	B	B to B	B to B	B to B
1	12220000	12240000	-10.329	-6.69683	-4.03255	B	B	B	B to B	B to B	B to B
1	12240000	12260000	-7.71155	-1.03941	2.75423	B	B	A	B to B	B to A	B to A
1	12260000	12280000	-6.7897	-4.2627	4.12388	B	B	A	B to B	B to A	B to A
1	12280000	12300000	-6.9749	-4.23509	3.14901	B	B	A	B to B	B to A	B to A
1	12300000	12320000	-5.96527	-1.92179	15.5914	B	B	A	B to B	B to A	B to A
1	12320000	12340000	-6.1634	-0.883199	3.07472	B	B	A	B to B	B to A	B to A
1	12340000	12360000	-5.96706	1.60612	11.9667	B	A	A	B to A	A to A	B to A
1	12360000	12380000	-7.5712	-6.06617	-12.1381	B	B	B	B to B	B to B	B to B
1	12380000	12400000	-8.59112	-7.09455	-0.433925	B	B	B	B to B	B to B	B to B
1	12400000	12420000	-10.969	-5.43231	-6.34277	B	B	B	B to B	B to B	B to B
1	12420000	12440000	-0.248409	2.48169	9.6757	B	A	A	B to A	A to A	B to A
1	12440000	12460000	-5.01662	-3.64253	4.51936	B	B	A	B to B	B to A	B to A
1	12460000	12480000	-7.74428	1.58868	-5.5061	B	A	B	B to A	A to B	B to B
1	12480000	12500000	-4.93864	-0.480655	4.85376	B	B	A	B to B	B to A	B to A
1	12500000	12520000	-9.9428	-11.2042	-7.25058	B	B	B	B to B	B to B	B to B
1	12520000	12540000	-10.4624	-10.8269	-11.8788	B	B	B	B to B	B to B	B to B
1	12540000	12560000	-5.47508	-3.66574	13.029	B	B	A	B to B	B to A	B to A
1	12560000	12580000	-5.9611	-7.98741	5.4298	B	B	A	B to B	B to A	B to A
1	12580000	12600000	-7.87167	-5.52661	17.7087	B	B	A	B to B	B to A	B to A
1	12600000	12620000	2.11554	1.39817	25.5643	A	A	A	A to A	A to A	A to A
1	12620000	12640000	1.76393	5.53495	22.0248	A	A	A	A to A	A to A	A to A
1	12640000	12660000	6.24676	10.4545	30.4236	A	A	A	A to A	A to A	A to A
1	12660000	12680000	5.54069	11.3684	25.8311	A	A	A	A to A	A to A	A to A
1	12680000	12700000	8.82592	3.97179	24.3363	A	A	A	A to A	A to A	A to A
1	12700000	12720000	3.14689	3.30453	20.4337	A	A	A	A to A	A to A	A to A
1	12720000	12740000	7.67522	6.78583	31.3801	A	A	A	A to A	A to A	A to A
1	12740000	12760000	6.42071	9.59711	31.0722	A	A	A	A to A	A to A	A to A
1	12760000	12780000	2.12685	-0.0532832	12.1907	A	B	A	A to B	B to A	A to A
1	12780000	12800000	2.70514	14.1367	23.6537	A	A	A	A to A	A to A	A to A
1	12800000	12820000	3.03869	5.47388	9.44934	A	A	A	A to A	A to A	A to A
1	12820000	12840000	2.42057	6.65242	25.5028	A	A	A	A to A	A to A	A to A
1	12840000	12860000	1.19328	-0.181581	-3.10267	A	B	B	A to B	B to B	A to B
1	12860000	12880000	8.21836	10.9536	18.2988	A	A	A	A to A	A to A	A to A
1	12880000	12900000	10.132	5.92505	7.00548	A	A	A	A to A	A to A	A to A
1	12900000	12920000	9.63724	4.49325	10.5908	A	A	A	A to A	A to A	A to A
1	12920000	12940000	5.96891	6.66983	20.8972	A	A	A	A to A	A to A	A to A
1	12940000	12960000	6.01399	3.26587	28.5406	A	A	A	A to A	A to A	A to A
1	12960000	12980000	6.01699	10.7149	19.7158	A	A	A	A to A	A to A	A to A
1	12980000	13000000	2.68622	8.76568	11.4845	A	A	A	A to A	A to A	A to A
1	13000000	13020000	11.7107	12.5664	23.9758	A	A	A	A to A	A to A	A to A
1	13020000	13040000	5.14079	6.99662	8.66676	A	A	A	A to A	A to A	A to A
1	13040000	13060000	-0.282987	-0.815561	-3.76664	B	B	B	B to B	B to B	B to B
1	13060000	13080000	4.03106	4.46013	15.2042	A	A	A	A to A	A to A	A to A
1	13080000	13100000	8.83287	8.10888	16.5972	A	A	A	A to A	A to A	A to A
1	13100000	13120000	4.66486	3.97243	7.78159	A	A	A	A to A	A to A	A to A
1	13120000	13140000	7.20666	8.63555	8.14401	A	A	A	A to A	A to A	A to A
1	13140000	13160000	4.16324	5.83336	9.70085	A	A	A	A to A	A to A	A to A
1	13160000	13180000	2.81935	6.69871	10.6106	A	A	A	A to A	A to A	A to A
1	13180000	13200000	4.70439	5.61741	7.00394	A	A	A	A to A	A to A	A to A
1	13200000	13220000	-1.49182	-2.20035	-11.4922	B	B	B	B to B	B to B	B to B
1	13220000	13240000	3.29064	6.95836	9.96254	A	A	A	A to A	A to A	A to A
1	13240000	13260000	4.63525	8.2628	4.66497	A	A	A	A to A	A to A	A to A
1	13260000	13280000	4.89119	11.0705	7.0367	A	A	A	A to A	A to A	A to A
1	13280000	13300000	5.71506	8.75051	7.12774	A	A	A	A to A	A to A	A to A
1	13300000	13320000	1.44662	6.80607	-8.7459	A	A	B	A to A	A to B	A to B
1	13320000	13340000	-0.51353	1.9465	-17.5747	B	A	B	B to A	A to B	B to B
1	13340000	13360000	4.94277	4.7217	2.21155	A	A	A	A to A	A to A	A to A
1	13360000	13380000	4.60564	7.06043	1.59373	A	A	A	A to A	A to A	A to A
1	13380000	13400000	7.70405	8.47525	2.7206	A	A	A	A to A	A to A	A to A
1	13400000	13420000	6.38969	9.97531	-2.37975	A	A	B	A to A	A to B	A to B
1	13420000	13440000	10.1625	12.3064	11.5829	A	A	A	A to A	A to A	A to A
1	13440000	13460000	8.84091	5.96555	6.72013	A	A	A	A to A	A to A	A to A
1	13460000	13480000	9.41859	15.157	11.6761	A	A	A	A to A	A to A	A to A
1	13480000	13500000	7.28603	9.48927	2.85493	A	A	A	A to A	A to A	A to A
1	13500000	13520000	5.44358	5.21064	5.78965	A	A	A	A to A	A to A	A to A
1	13520000	13540000	4.0493	-2.42624	-3.45095	A	B	B	A to B	B to B	A to B
1	13540000	13560000	9.54298	4.5037	3.40649	A	A	A	A to A	A to A	A to A
1	13560000	13580000	5.4223	1.05278	-3.51594	A	A	B	A to A	A to B	A to B
1	13580000	13600000	3.95463	3.7098	-12.6078	A	A	B	A to A	A to B	A to B
1	13600000	13620000	1.32914	0.792231	-9.5972	A	A	B	A to A	A to B	A to B
1	13620000	13640000	2.43237	4.59855	-2.69287	A	A	B	A to A	A to B	A to B
1	13640000	13660000	3.29651	8.07675	5.8192	A	A	A	A to A	A to A	A to A
1	13660000	13680000	9.27484	15.0344	11.2554	A	A	A	A to A	A to A	A to A
1	13680000	13700000	2.40953	10.0396	-12.6707	A	A	B	A to A	A to B	A to B
1	13700000	13720000	-0.305643	5.72502	-9.51321	B	A	B	B to A	A to B	B to B
1	13720000	13740000	5.70584	11.8437	7.42117	A	A	A	A to A	A to A	A to A
1	13740000	13760000	3.7979	9.65352	1.58657	A	A	A	A to A	A to A	A to A
1	13760000	13780000	2.267	-0.713658	-6.91688	A	B	B	A to B	B to B	A to B
1	13780000	13800000	2.35606	5.35347	-10.9937	A	A	B	A to A	A to B	A to B
1	13800000	13820000	1.02556	0.842727	-1.73993	A	A	B	A to A	A to B	A to B
1	13820000	13840000	-0.687036	-1.01522	-4.89816	B	B	B	B to B	B to B	B to B
1	13840000	13860000	6.42437	10.3311	26.9534	A	A	A	A to A	A to A	A to A
1	13860000	13880000	11.1381	12.6574	29.1472	A	A	A	A to A	A to A	A to A
1	13880000	13900000	19.0569	15.709	39.5677	A	A	A	A to A	A to A	A to A
1	13900000	13920000	16.7468	13.6309	40.0373	A	A	A	A to A	A to A	A to A
1	13920000	13940000	16.5421	14.3437	32.435	A	A	A	A to A	A to A	A to A
1	13940000	13960000	12.3797	13.0062	37.1588	A	A	A	A to A	A to A	A to A
1	13960000	13980000	15.6194	13.7818	36.2643	A	A	A	A to A	A to A	A to A
1	13980000	14000000	16.6489	13.2795	34.3447	A	A	A	A to A	A to A	A to A
1	14000000	14020000	17.3588	17.1422	21.9957	A	A	A	A to A	A to A	A to A
1	14020000	14040000	17.6553	15.3072	33.4274	A	A	A	A to A	A to A	A to A
1	14040000	14060000	19.0394	20.3067	40.5269	A	A	A	A to A	A to A	A to A
1	14060000	14080000	15.4315	14.0713	34.3558	A	A	A	A to A	A to A	A to A
1	14080000	14100000	16.9324	13.7711	33.7649	A	A	A	A to A	A to A	A to A
1	14100000	14120000	18.9918	13.9441	35.8834	A	A	A	A to A	A to A	A to A
1	14120000	14140000	17.3207	13.5036	43.8556	A	A	A	A to A	A to A	A to A
1	14140000	14160000	19.2952	12.2256	40.1014	A	A	A	A to A	A to A	A to A
1	14160000	14180000	23.7329	16.1588	45.8243	A	A	A	A to A	A to A	A to A
1	14180000	14200000	20.1074	17.08	41.31	A	A	A	A to A	A to A	A to A
1	14200000	14220000	20.5922	17.2121	38.2378	A	A	A	A to A	A to A	A to A
1	14220000	14240000	18.7688	18.3246	46.0036	A	A	A	A to A	A to A	A to A
1	14240000	14260000	16.4502	11.6552	32.2029	A	A	A	A to A	A to A	A to A
1	14260000	14280000	12.2285	13.6823	27.9327	A	A	A	A to A	A to A	A to A
1	14280000	14300000	8.58366	5.83793	13.9652	A	A	A	A to A	A to A	A to A
1	14300000	14320000	8.05875	4.68694	13.6091	A	A	A	A to A	A to A	A to A
1	14320000	14340000	16.3361	7.63222	36.231	A	A	A	A to A	A to A	A to A
1	14340000	14360000	14.7946	5.27906	27.2638	A	A	A	A to A	A to A	A to A
1	14360000	14380000	13.8519	10.0738	25.6871	A	A	A	A to A	A to A	A to A
1	14380000	14400000	13.9157	8.84917	24.6458	A	A	A	A to A	A to A	A to A
1	14400000	14420000	11.5478	9.37653	13.3435	A	A	A	A to A	A to A	A to A
1	14420000	14440000	13.7899	8.90928	20.7785	A	A	A	A to A	A to A	A to A
1	14440000	14460000	11.2976	9.60841	31.9393	A	A	A	A to A	A to A	A to A
1	14460000	14480000	16.2602	16.3471	36.371	A	A	A	A to A	A to A	A to A
1	14480000	14500000	12.6315	6.96229	10.3159	A	A	A	A to A	A to A	A to A
1	14500000	14520000	13.7055	9.96038	31.9419	A	A	A	A to A	A to A	A to A
1	14520000	14540000	10.077	0.864669	12.1806	A	A	A	A to A	A to A	A to A
1	14540000	14560000	16.6585	10.4501	31.5958	A	A	A	A to A	A to A	A to A
1	14560000	14580000	12.0993	15.0369	33.9846	A	A	A	A to A	A to A	A to A
1	14580000	14600000	17.4885	18.1055	39.9288	A	A	A	A to A	A to A	A to A
1	14600000	14620000	16.0776	18.3819	36.498	A	A	A	A to A	A to A	A to A
1	14620000	14640000	21.243	15.2619	40.3305	A	A	A	A to A	A to A	A to A
1	14640000	14660000	14.2609	10.0832	31.9236	A	A	A	A to A	A to A	A to A
1	14660000	14680000	8.15257	1.74058	20.826	A	A	A	A to A	A to A	A to A
1	14680000	14700000	12.1192	13.3176	30.9242	A	A	A	A to A	A to A	A to A
1	14700000	14720000	15.6839	12.3988	37.5159	A	A	A	A to A	A to A	A to A
1	14720000	14740000	13.6833	5.4708	15.4962	A	A	A	A to A	A to A	A to A
1	14740000	14760000	18.2619	13.9518	36.188	A	A	A	A to A	A to A	A to A
1	14760000	14780000	13.2838	9.77827	18.1273	A	A	A	A to A	A to A	A to A
1	14780000	14800000	15.1623	11.4926	19.9493	A	A	A	A to A	A to A	A to A
1	14800000	14820000	15.4352	15.0264	23.4517	A	A	A	A to A	A to A	A to A
1	14820000	14840000	19.8197	16.9831	30.6633	A	A	A	A to A	A to A	A to A
1	14840000	14860000	15.6635	13.645	26.0222	A	A	A	A to A	A to A	A to A
1	14860000	14880000	10.937	12.0436	26.8759	A	A	A	A to A	A to A	A to A
1	14880000	14900000	14.1584	7.34253	33.0255	A	A	A	A to A	A to A	A to A
1	14900000	14920000	14.7663	9.13364	33.8828	A	A	A	A to A	A to A	A to A
1	14920000	14940000	6.97701	2.9076	6.25236	A	A	A	A to A	A to A	A to A
1	14940000	14960000	9.42258	12.0275	33.5447	A	A	A	A to A	A to A	A to A
1	14960000	14980000	6.29766	1.50835	14.9527	A	A	A	A to A	A to A	A to A
1	14980000	15000000	5.2353	-3.70141	13.9125	A	B	A	A to B	B to A	A to A
1	15000000	15020000	9.33233	3.16716	28.2335	A	A	A	A to A	A to A	A to A
1	15020000	15040000	10.45	12.247	32.1401	A	A	A	A to A	A to A	A to A
1	15040000	15060000	10.3994	7.31877	37.3155	A	A	A	A to A	A to A	A to A
1	15060000	15080000	9.04857	10.3622	34.1185	A	A	A	A to A	A to A	A to A
1	15080000	15100000	6.73879	1.63501	15.2486	A	A	A	A to A	A to A	A to A
1	15100000	15120000	8.38475	2.25547	18.4209	A	A	A	A to A	A to A	A to A
1	15120000	15140000	10.6962	7.04742	28.009	A	A	A	A to A	A to A	A to A
1	15140000	15160000	6.00332	7.99203	25.168	A	A	A	A to A	A to A	A to A
1	15160000	15180000	8.7054	8.35441	24.9744	A	A	A	A to A	A to A	A to A
1	15180000	15200000	6.31225	4.38764	25.4015	A	A	A	A to A	A to A	A to A
1	15200000	15220000	5.13707	2.45259	18.8846	A	A	A	A to A	A to A	A to A
1	15220000	15240000	-1.8313	-4.27894	-1.5737	B	B	B	B to B	B to B	B to B
1	15240000	15260000	-0.0718569	-6.5207	2.14992	B	B	A	B to B	B to A	B to A
1	15260000	15280000	4.35438	2.75682	13.5381	A	A	A	A to A	A to A	A to A
1	15280000	15300000	7.26114	4.36551	20.1642	A	A	A	A to A	A to A	A to A
1	15300000	15320000	6.33245	2.06075	21.388	A	A	A	A to A	A to A	A to A
1	15320000	15340000	7.17906	4.58293	19.4449	A	A	A	A to A	A to A	A to A
1	15340000	15360000	6.77514	1.53882	7.16432	A	A	A	A to A	A to A	A to A
1	15360000	15380000	8.7836	2.56776	18.6974	A	A	A	A to A	A to A	A to A
1	15380000	15400000	2.17235	-3.10925	1.63374	A	B	A	A to B	B to A	A to A
1	15400000	15420000	4.8556	1.36273	11.7755	A	A	A	A to A	A to A	A to A
1	15420000	15440000	2.51043	2.23834	12.59	A	A	A	A to A	A to A	A to A
1	15440000	15460000	1.99348	-2.83677	5.11291	A	B	A	A to B	B to A	A to A
1	15460000	15480000	5.58671	-0.729102	14.2207	A	B	A	A to B	B to A	A to A
1	15480000	15500000	9.3683	2.30131	9.52061	A	A	A	A to A	A to A	A to A
1	15500000	15520000	8.03908	1.46089	16.4026	A	A	A	A to A	A to A	A to A
1	15520000	15540000	-0.407029	-3.97478	-1.7895	B	B	B	B to B	B to B	B to B
1	15540000	15560000	2.38021	-1.9687	-3.36644	A	B	B	A to B	B to B	A to B
1	15560000	15580000	4.95103	-2.91739	-1.26422	A	B	B	A to B	B to B	A to B
1	15580000	15600000	0.577233	-5.52395	-12.8393	A	B	B	A to B	B to B	A to B
1	15600000	15620000	2.77867	-3.86376	-8.77271	A	B	B	A to B	B to B	A to B
1	15620000	15640000	2.14087	-4.41001	9.88818	A	B	A	A to B	B to A	A to A
1	15640000	15660000	-1.41807	-7.27601	-8.13238	B	B	B	B to B	B to B	B to B
1	15660000	15680000	2.75632	-1.32785	6.7568	A	B	A	A to B	B to A	A to A
1	15680000	15700000	2.05218	-0.093225	1.03866	A	B	A	A to B	B to A	A to A
1	15700000	15720000	3.18196	-2.8725	4.40004	A	B	A	A to B	B to A	A to A
1	15720000	15740000	1.80255	-0.0354191	6.10964	A	B	A	A to B	B to A	A to A
1	15740000	15760000	-6.08627	-8.38571	-20.1881	B	B	B	B to B	B to B	B to B
1	15760000	15780000	-4.76793	-8.44236	-13.704	B	B	B	B to B	B to B	B to B
1	15780000	15800000	-3.46751	-7.32761	-13.0543	B	B	B	B to B	B to B	B to B
1	15800000	15820000	-2.91531	-5.13961	-13.1788	B	B	B	B to B	B to B	B to B
1	15820000	15840000	1.73897	-10.0389	-4.91793	A	B	B	A to B	B to B	A to B
1	15840000	15860000	-4.44536	-6.53121	-2.13813	B	B	B	B to B	B to B	B to B
1	15860000	15880000	-9.47899	-9.72604	-15.6878	B	B	B	B to B	B to B	B to B
1	15880000	15900000	-3.96302	-8.23416	-16.9255	B	B	B	B to B	B to B	B to B
1	15900000	15920000	-3.35499	-8.5898	-14.8939	B	B	B	B to B	B to B	B to B
1	15920000	15940000	2.44022	0.156268	7.46515	A	A	A	A to A	A to A	A to A
1	15940000	15960000	0.376026	-3.2525	-4.45607	A	B	B	A to B	B to B	A to B
1	15960000	15980000	1.07105	-5.58907	-2.61527	A	B	B	A to B	B to B	A to B
1	15980000	16000000	-3.98383	-8.83043	-8.7912	B	B	B	B to B	B to B	B to B
1	16000000	16020000	-1.28271	-9.65532	-6.68792	B	B	B	B to B	B to B	B to B
1	16020000	16040000	-7.38215	-14.7189	-18.3238	B	B	B	B to B	B to B	B to B
1	16040000	16060000	-4.12875	-11.8602	-16.2985	B	B	B	B to B	B to B	B to B
1	16060000	16080000	1.462	1.76865	12.1647	A	A	A	A to A	A to A	A to A
1	16080000	16100000	5.40922	2.79897	9.81764	A	A	A	A to A	A to A	A to A
1	16100000	16120000	4.78557	1.28037	7.21288	A	A	A	A to A	A to A	A to A
1	16120000	16140000	-6.63361	-6.25922	-6.12005	B	B	B	B to B	B to B	B to B
1	16140000	16160000	-4.99301	-13.1086	-6.80696	B	B	B	B to B	B to B	B to B
1	16160000	16180000	-15.3804	-17.521	-22.9669	B	B	B	B to B	B to B	B to B
1	16180000	16200000	-10.472	-9.83138	-0.263822	B	B	B	B to B	B to B	B to B
1	16200000	16220000	-14.0289	-16.66	-18.2977	B	B	B	B to B	B to B	B to B
1	16220000	16240000	-7.20083	-6.69919	-1.25294	B	B	B	B to B	B to B	B to B
1	16240000	16260000	-15.2802	-16.8051	-20.1424	B	B	B	B to B	B to B	B to B
1	16260000	16280000	-12.7923	-13.6321	-11.0852	B	B	B	B to B	B to B	B to B
1	16280000	16300000	-9.14111	-8.24324	-0.273106	B	B	B	B to B	B to B	B to B
1	16300000	16320000	-8.13989	-2.48631	5.61258	B	B	A	B to B	B to A	B to A
1	16320000	16340000	-7.16679	-8.41018	-2.62366	B	B	B	B to B	B to B	B to B
1	16340000	16360000	-2.5487	-3.47334	11.2536	B	B	A	B to B	B to A	B to A
1	16360000	16380000	-3.63745	-1.35266	8.52201	B	B	A	B to B	B to A	B to A
1	16380000	16400000	-5.2575	-5.90774	1.84552	B	B	A	B to B	B to A	B to A
1	16400000	16420000	-9.7521	-6.10259	-8.8281	B	B	B	B to B	B to B	B to B
1	16420000	16440000	-1.99297	-1.8833	8.86759	B	B	A	B to B	B to A	B to A
1	16440000	16460000	-9.13895	-3.62903	-0.0155903	B	B	B	B to B	B to B	B to B
1	16460000	16480000	-13.4608	-13.736	-6.47189	B	B	B	B to B	B to B	B to B
1	16480000	16500000	-20.1313	-18.0663	-27.2013	B	B	B	B to B	B to B	B to B
1	16500000	16520000	-17.7913	-17.5604	-14.0839	B	B	B	B to B	B to B	B to B
1	16520000	16540000	-16.5953	-18.0811	-5.94748	B	B	B	B to B	B to B	B to B
1	16540000	16560000	-20.12	-22.3682	-19.1941	B	B	B	B to B	B to B	B to B
1	16560000	16580000	-20.0024	-20.1152	-27.8561	B	B	B	B to B	B to B	B to B
1	16580000	16600000	-19.0359	-15.506	-21.9844	B	B	B	B to B	B to B	B to B
1	16600000	16620000	-18.3234	-16.3126	-16.1034	B	B	B	B to B	B to B	B to B
1	16620000	16640000	-18.787	-21.2179	-17.8187	B	B	B	B to B	B to B	B to B
1	16640000	16660000	-17.4568	-13.792	-15.223	B	B	B	B to B	B to B	B to B
1	16660000	16680000	-19.6869	-15.8102	-7.19286	B	B	B	B to B	B to B	B to B
1	16680000	16700000	-17.0124	-10.6675	-4.53891	B	B	B	B to B	B to B	B to B
1	16700000	16720000	-17.2381	-10.2409	-4.0832	B	B	B	B to B	B to B	B to B
1	16720000	16740000	-18.7424	-18.266	-15.2311	B	B	B	B to B	B to B	B to B
1	16740000	16760000	19.0485	43.5248	6.73913	A	A	A	A to A	A to A	A to A
1	16760000	16780000	-19.412	-17.3623	-9.99987	B	B	B	B to B	B to B	B to B
1	16780000	16800000	-21.3029	-15.4206	-13.8199	B	B	B	B to B	B to B	B to B
1	16800000	16820000	-18.6479	-15.194	-9.79045	B	B	B	B to B	B to B	B to B
1	16820000	16840000	-25.6084	-21.5827	-31.2051	B	B	B	B to B	B to B	B to B
1	16840000	16860000	-19.3972	-15.7102	-7.08177	B	B	B	B to B	B to B	B to B
1	16860000	16880000	-21.6282	-19.0376	-11.9448	B	B	B	B to B	B to B	B to B
1	16880000	16900000	-18.9666	-19.0869	-8.76125	B	B	B	B to B	B to B	B to B
1	16900000	16920000	-22.9157	-26.091	-27.7091	B	B	B	B to B	B to B	B to B
1	16920000	16940000	-24.7676	-26.3752	-29.2301	B	B	B	B to B	B to B	B to B
1	16940000	16960000	-19.549	-20.3837	-15.999	B	B	B	B to B	B to B	B to B
1	16960000	16980000	-18.9738	-14.3182	-5.83191	B	B	B	B to B	B to B	B to B
1	16980000	17000000	-20.0641	-21.4063	-8.39505	B	B	B	B to B	B to B	B to B
1	17000000	17020000	-23.1673	-23.9949	-26.3056	B	B	B	B to B	B to B	B to B
1	17020000	17040000	-22.3216	-24.9279	-21.9438	B	B	B	B to B	B to B	B to B
1	17040000	17060000	-21.7029	-22.2671	-15.5977	B	B	B	B to B	B to B	B to B
1	17060000	17080000	-20.3896	-21.1558	-15.6469	B	B	B	B to B	B to B	B to B
1	17080000	17100000	-22.8198	-20.4936	-16.9617	B	B	B	B to B	B to B	B to B
1	17100000	17120000	-21.1847	-19.8453	-21.4639	B	B	B	B to B	B to B	B to B
1	17120000	17140000	-20.4009	-20.9003	-18.4044	B	B	B	B to B	B to B	B to B
1	17140000	17160000	-18.1493	-16.4391	-8.12931	B	B	B	B to B	B to B	B to B
1	17160000	17180000	-25.1775	-24.5705	-24.6696	B	B	B	B to B	B to B	B to B
1	17180000	17200000	-22.2874	-19.8594	-25.7059	B	B	B	B to B	B to B	B to B
1	17200000	17220000	-20.6686	-20.8246	-16.7482	B	B	B	B to B	B to B	B to B
1	17220000	17240000	-19.5058	-16.9138	-6.83112	B	B	B	B to B	B to B	B to B
1	17240000	17260000	-23.5027	-26.6277	-28.0058	B	B	B	B to B	B to B	B to B
1	17260000	17280000	-19.5168	-21.4876	-8.22898	B	B	B	B to B	B to B	B to B
1	17280000	17300000	-21.5373	-26.9795	-6.68821	B	B	B	B to B	B to B	B to B
1	17300000	17320000	-22.1443	-24.533	-12.1509	B	B	B	B to B	B to B	B to B
1	17320000	17340000	-20.094	-22.5577	-15.7154	B	B	B	B to B	B to B	B to B
1	17340000	17360000	-20.1184	-23.9348	-8.55053	B	B	B	B to B	B to B	B to B
1	17360000	17380000	-21.0152	-19.4317	-4.29268	B	B	B	B to B	B to B	B to B
1	17380000	17400000	-19.8417	-20.6262	-9.71355	B	B	B	B to B	B to B	B to B
1	17400000	17420000	-23.075	-26.0865	-22.1042	B	B	B	B to B	B to B	B to B
1	17420000	17440000	-17.1165	-17.1283	-3.13184	B	B	B	B to B	B to B	B to B
1	17440000	17460000	-22.9964	-20.1834	-16.9341	B	B	B	B to B	B to B	B to B
1	17460000	17480000	-20.2774	-20.963	-18.1649	B	B	B	B to B	B to B	B to B
1	17480000	17500000	-17.295	-18.0522	-6.67168	B	B	B	B to B	B to B	B to B
1	17500000	17520000	-23.0151	-26.0678	-30.2361	B	B	B	B to B	B to B	B to B
1	17520000	17540000	-18.2941	-17.6234	-19.515	B	B	B	B to B	B to B	B to B
1	17540000	17560000	-21.6567	-17.8907	-18.1267	B	B	B	B to B	B to B	B to B
1	17560000	17580000	-20.4067	-21.9336	-14.7271	B	B	B	B to B	B to B	B to B
1	17580000	17600000	-18.6301	-26.5481	-14.183	B	B	B	B to B	B to B	B to B
1	17600000	17620000	-23.3669	-26.4529	-17.5131	B	B	B	B to B	B to B	B to B
1	17620000	17640000	-21.4183	-23.7243	-17.2628	B	B	B	B to B	B to B	B to B
1	17640000	17660000	-17.9337	-21.0454	-11.8403	B	B	B	B to B	B to B	B to B
1	17660000	17680000	-18.8407	-20.9929	-13.9563	B	B	B	B to B	B to B	B to B
1	17680000	17700000	-17.0699	-23.5514	-18.3015	B	B	B	B to B	B to B	B to B
1	17700000	17720000	-15.9864	-15.8002	-6.26439	B	B	B	B to B	B to B	B to B
1	17720000	17740000	-18.0614	-24.9787	-18.8085	B	B	B	B to B	B to B	B to B
1	17740000	17760000	-14.9911	-21.4314	-8.71935	B	B	B	B to B	B to B	B to B
1	17760000	17780000	-14.2506	-13.9625	-5.62636	B	B	B	B to B	B to B	B to B
1	17780000	17800000	-9.3663	-17.1062	-4.08509	B	B	B	B to B	B to B	B to B
1	17800000	17820000	-15.779	-18.1484	-14.9221	B	B	B	B to B	B to B	B to B
1	17820000	17840000	-19.4384	-23.0721	-24.9772	B	B	B	B to B	B to B	B to B
1	17840000	17860000	-29.5204	-33.0443	-17.519	B	B	B	B to B	B to B	B to B
1	17860000	17880000	-54.9774	-49.0139	-48.9775	B	B	B	B to B	B to B	B to B
1	17880000	17900000	-69.2123	-74.3754	-68.9637	B	B	B	B to B	B to B	B to B
1	17900000	17920000	-13.2631	-11.0839	-2.27365	B	B	B	B to B	B to B	B to B
1	17920000	17940000	-20.6197	-20.9208	-16.1561	B	B	B	B to B	B to B	B to B
1	17940000	17960000	-23.367	-23.8732	-26.6902	B	B	B	B to B	B to B	B to B
1	17960000	17980000	-23.816	-26.9556	-30.5039	B	B	B	B to B	B to B	B to B
1	17980000	18000000	-20.7241	-23.5425	-13.1882	B	B	B	B to B	B to B	B to B
1	18000000	18020000	-18.4216	-17.8888	-13.4672	B	B	B	B to B	B to B	B to B
1	18020000	18040000	-22.0413	-27.4109	-25.1945	B	B	B	B to B	B to B	B to B
1	18040000	18060000	-22.7644	-28.1248	-26.0805	B	B	B	B to B	B to B	B to B
1	18060000	18080000	-21.4596	-14.9104	-8.24408	B	B	B	B to B	B to B	B to B
1	18080000	18100000	-19.2712	-23.1784	-10.7582	B	B	B	B to B	B to B	B to B
1	18100000	18120000	-22.2369	-19.6067	-8.79833	B	B	B	B to B	B to B	B to B
1	18120000	18140000	-20.3711	-20.1921	-13.712	B	B	B	B to B	B to B	B to B
1	18140000	18160000	-23.1644	-21.7393	-16.3765	B	B	B	B to B	B to B	B to B
1	18160000	18180000	-18.1404	-24.4004	-10.4138	B	B	B	B to B	B to B	B to B
1	18180000	18200000	-22.7564	-28.9962	-7.88851	B	B	B	B to B	B to B	B to B
1	18200000	18220000	-24.0787	-30.3818	-22.2318	B	B	B	B to B	B to B	B to B
1	18220000	18240000	-21.5938	-24.5221	-16.1947	B	B	B	B to B	B to B	B to B
1	18240000	18260000	-20.6917	-21.9923	-6.98125	B	B	B	B to B	B to B	B to B
1	18260000	18280000	-19.4635	-21.2734	-7.66035	B	B	B	B to B	B to B	B to B
1	18280000	18300000	-27.6866	-24.0355	-23.3548	B	B	B	B to B	B to B	B to B
1	18300000	18320000	-21.1841	-21.3835	-11.7232	B	B	B	B to B	B to B	B to B
1	18320000	18340000	-20.7229	-23.7306	-8.72715	B	B	B	B to B	B to B	B to B
1	18340000	18360000	-21.6048	-23.8441	-10.938	B	B	B	B to B	B to B	B to B
1	18360000	18380000	-19.777	-21.2591	-6.31059	B	B	B	B to B	B to B	B to B
1	18380000	18400000	-23.77	-24.109	-19.1485	B	B	B	B to B	B to B	B to B
1	18400000	18420000	-20.663	-22.2709	-8.32913	B	B	B	B to B	B to B	B to B
1	18420000	18440000	-20.2845	-23.5427	-10.8699	B	B	B	B to B	B to B	B to B
1	18440000	18460000	-24.1216	-29.3767	-22.6148	B	B	B	B to B	B to B	B to B
1	18460000	18480000	-21.2491	-21.924	-13.0235	B	B	B	B to B	B to B	B to B
1	18480000	18500000	-21.8726	-23.1399	-7.53613	B	B	B	B to B	B to B	B to B
1	18500000	18520000	-23.5613	-22.9742	-13.9492	B	B	B	B to B	B to B	B to B
1	18520000	18540000	-23.8351	-23.2516	-21.5058	B	B	B	B to B	B to B	B to B
1	18540000	18560000	-19.0532	-19.5658	-8.45174	B	B	B	B to B	B to B	B to B
1	18560000	18580000	-21.9931	-24.6619	-13.2591	B	B	B	B to B	B to B	B to B
1	18580000	18600000	-25.6036	-26.4981	-28.0106	B	B	B	B to B	B to B	B to B
1	18600000	18620000	-20.8991	-21.7607	-10.1443	B	B	B	B to B	B to B	B to B
1	18620000	18640000	-20.2525	-23.8463	-11.4923	B	B	B	B to B	B to B	B to B
1	18640000	18660000	-21.814	-24.5271	-11.35	B	B	B	B to B	B to B	B to B
1	18660000	18680000	-23.3198	-31.5075	-25.8586	B	B	B	B to B	B to B	B to B
1	18680000	18700000	-22.053	-27.1075	-18.9477	B	B	B	B to B	B to B	B to B
1	18700000	18720000	-20.7765	-27.0575	-20.5608	B	B	B	B to B	B to B	B to B
1	18720000	18740000	-21.8635	-25.3865	-24.5297	B	B	B	B to B	B to B	B to B
1	18740000	18760000	-21.7043	-21.1119	-13.2168	B	B	B	B to B	B to B	B to B
1	18760000	18780000	-18.7934	-24.2487	-6.67701	B	B	B	B to B	B to B	B to B
1	18780000	18800000	-20.6804	-25.9128	-26.6861	B	B	B	B to B	B to B	B to B
1	18800000	18820000	-15.0431	-22.6551	-4.76343	B	B	B	B to B	B to B	B to B
1	18820000	18840000	-21.4078	-25.6313	-20.2809	B	B	B	B to B	B to B	B to B
1	18840000	18860000	-22.8296	-26.4225	-26.8046	B	B	B	B to B	B to B	B to B
1	18860000	18880000	-22.1565	-28.3808	-21.7602	B	B	B	B to B	B to B	B to B
1	18880000	18900000	-18.8363	-27.4511	-22.1118	B	B	B	B to B	B to B	B to B
1	18900000	18920000	-17.6599	-25.2228	-16.8394	B	B	B	B to B	B to B	B to B
1	18920000	18940000	-11.1389	-15.2684	-9.98385	B	B	B	B to B	B to B	B to B
1	18940000	18960000	-3.67124	-9.03875	11.2243	B	B	A	B to B	B to A	B to A
1	18960000	18980000	-7.43435	-10.1426	6.43643	B	B	A	B to B	B to A	B to A
1	18980000	19000000	-2.27365	-5.60652	16.375	B	B	A	B to B	B to A	B to A
1	19000000	19020000	-8.91808	-8.83835	-2.10129	B	B	B	B to B	B to B	B to B
1	19020000	19040000	-12.3133	-14.2709	-10.633	B	B	B	B to B	B to B	B to B
1	19040000	19060000	-12.8745	-14.1427	-12.8374	B	B	B	B to B	B to B	B to B
1	19060000	19080000	-13.5404	-15.6179	-8.62713	B	B	B	B to B	B to B	B to B
1	19080000	19100000	-15.2413	-12.793	-18.8706	B	B	B	B to B	B to B	B to B
1	19100000	19120000	-13.9285	-10.7512	-16.9278	B	B	B	B to B	B to B	B to B
1	19120000	19140000	-10.6827	-4.34774	-3.50117	B	B	B	B to B	B to B	B to B
1	19140000	19160000	-8.05693	-6.90736	5.24547	B	B	A	B to B	B to A	B to A
1	19160000	19180000	-12.0752	-10.1423	-11.3923	B	B	B	B to B	B to B	B to B
1	19180000	19200000	-7.75357	-5.34309	-15.8175	B	B	B	B to B	B to B	B to B
1	19200000	19220000	-9.24003	-8.12175	-11.0596	B	B	B	B to B	B to B	B to B
1	19220000	19240000	-5.80787	-2.36315	-8.50776	B	B	B	B to B	B to B	B to B
1	19240000	19260000	-6.68501	-7.19593	-12.5191	B	B	B	B to B	B to B	B to B
1	19260000	19280000	-4.90708	1.26419	3.36104	B	A	A	B to A	A to A	B to A
1	19280000	19300000	-10.7542	-6.49106	-5.26172	B	B	B	B to B	B to B	B to B
1	19300000	19320000	-7.59061	-8.35447	-6.22179	B	B	B	B to B	B to B	B to B
1	19320000	19340000	-15.1778	-12.5225	-2.44154	B	B	B	B to B	B to B	B to B
1	19340000	19360000	-16.6305	-17.0444	-4.85161	B	B	B	B to B	B to B	B to B
1	19360000	19380000	-12.7406	-10.4322	-6.986	B	B	B	B to B	B to B	B to B
1	19380000	19400000	-7.21284	-4.37172	4.24349	B	B	A	B to B	B to A	B to A
1	19400000	19420000	-8.06727	-2.8722	0.0169505	B	B	A	B to B	B to A	B to A
1	19420000	19440000	-11.9858	-5.00986	-1.51861	B	B	B	B to B	B to B	B to B
1	19440000	19460000	-7.52732	-3.67428	4.73574	B	B	A	B to B	B to A	B to A
1	19460000	19480000	-13.6566	-7.49565	-4.10913	B	B	B	B to B	B to B	B to B
1	19480000	19500000	-6.86476	-3.42594	8.83346	B	B	A	B to B	B to A	B to A
1	19500000	19520000	-13.0785	-9.65826	-14.0937	B	B	B	B to B	B to B	B to B
1	19520000	19540000	-10.1814	-5.49447	-4.76137	B	B	B	B to B	B to B	B to B
1	19540000	19560000	-9.79207	-6.9902	-8.42298	B	B	B	B to B	B to B	B to B
1	19560000	19580000	-8.33084	-4.38045	-0.515123	B	B	B	B to B	B to B	B to B
1	19580000	19600000	-9.6021	-2.38218	-5.13929	B	B	B	B to B	B to B	B to B
1	19600000	19620000	-9.12282	-4.94421	-3.26699	B	B	B	B to B	B to B	B to B
1	19620000	19640000	-6.06064	-5.98177	1.78454	B	B	A	B to B	B to A	B to A
1	19640000	19660000	-9.22017	-8.98722	4.67624	B	B	A	B to B	B to A	B to A
1	19660000	19680000	-7.37274	-10.3157	2.87834	B	B	A	B to B	B to A	B to A
1	19680000	19700000	-10.277	-9.44364	-8.17513	B	B	B	B to B	B to B	B to B
1	19700000	19720000	-10.6127	-5.2064	0.678629	B	B	A	B to B	B to A	B to A
1	19720000	19740000	-11.5626	-4.51563	-7.39246	B	B	B	B to B	B to B	B to B
1	19740000	19760000	-9.9224	-8.39791	-6.74253	B	B	B	B to B	B to B	B to B
1	19760000	19780000	-9.66051	-6.04591	-10.3056	B	B	B	B to B	B to B	B to B
1	19780000	19800000	-9.75307	-3.82991	1.05673	B	B	A	B to B	B to A	B to A
1	19800000	19820000	-10.6605	-7.89973	-3.28847	B	B	B	B to B	B to B	B to B
1	19820000	19840000	-10.22	-6.64728	3.40823	B	B	A	B to B	B to A	B to A
1	19840000	19860000	-11.7312	-7.84087	-7.21867	B	B	B	B to B	B to B	B to B
1	19860000	19880000	-12.6507	-11.0182	-8.77836	B	B	B	B to B	B to B	B to B
1	19880000	19900000	-14.3968	-12.7876	-3.81032	B	B	B	B to B	B to B	B to B
1	19900000	19920000	-20.2418	-20.5389	-16.3057	B	B	B	B to B	B to B	B to B
1	19920000	19940000	-16.8	-12.9642	-14.0648	B	B	B	B to B	B to B	B to B
1	19940000	19960000	-14.081	-4.02974	-1.56899	B	B	B	B to B	B to B	B to B
1	19960000	19980000	-15.0635	-7.35733	-5.60638	B	B	B	B to B	B to B	B to B
1	19980000	20000000	-12.1023	-6.43689	-5.80385	B	B	B	B to B	B to B	B to B
1	20000000	20020000	-15.0128	-8.55081	-14.3717	B	B	B	B to B	B to B	B to B
1	20020000	20040000	-13.8144	-5.92392	-8.7227	B	B	B	B to B	B to B	B to B
1	20040000	20060000	-11.2899	-6.71314	-3.47526	B	B	B	B to B	B to B	B to B
1	20060000	20080000	-14.4636	-8.09039	-14.8634	B	B	B	B to B	B to B	B to B
1	20080000	20100000	-18.1694	-16.3284	-27.5221	B	B	B	B to B	B to B	B to B
1	20100000	20120000	-15.3086	-9.6225	-1.33995	B	B	B	B to B	B to B	B to B
1	20120000	20140000	-13.3497	-10.0835	-11.8199	B	B	B	B to B	B to B	B to B
1	20140000	20160000	-14.1744	-10.1106	-5.73486	B	B	B	B to B	B to B	B to B
1	20160000	20180000	-19.8327	-18.9045	-27.7605	B	B	B	B to B	B to B	B to B
1	20180000	20200000	-15.6266	-11.2647	-12.5773	B	B	B	B to B	B to B	B to B
1	20200000	20220000	-11.7775	-7.70803	-10.7561	B	B	B	B to B	B to B	B to B
1	20220000	20240000	-14.173	-10.1106	-19.3512	B	B	B	B to B	B to B	B to B
1	20240000	20260000	-7.67737	-1.36927	1.52258	B	B	A	B to B	B to A	B to A
1	20260000	20280000	-7.11734	-2.32936	-1.66966	B	B	B	B to B	B to B	B to B
1	20280000	20300000	-8.29811	-4.12762	-15.0981	B	B	B	B to B	B to B	B to B
1	20300000	20320000	-4.30942	2.35928	4.23636	B	A	A	B to A	A to A	B to A
1	20320000	20340000	-3.5923	-0.274573	3.30968	B	B	A	B to B	B to A	B to A
1	20340000	20360000	-4.2825	-1.15167	4.16797	B	B	A	B to B	B to A	B to A
1	20360000	20380000	-11.1118	-8.95594	-17.8725	B	B	B	B to B	B to B	B to B
1	20380000	20400000	-0.754123	-1.10709	8.31534	B	B	A	B to B	B to A	B to A
1	20400000	20420000	3.1898	0.155007	10.8331	A	A	A	A to A	A to A	A to A
1	20420000	20440000	-4.61818	-2.01653	8.65513	B	B	A	B to B	B to A	B to A
1	20440000	20460000	3.40131	2.96787	10.1266	A	A	A	A to A	A to A	A to A
1	20460000	20480000	-6.31373	-8.48846	-12.0818	B	B	B	B to B	B to B	B to B
1	20480000	20500000	-1.49941	-8.25579	-7.21976	B	B	B	B to B	B to B	B to B
1	20500000	20520000	-4.35475	-5.32809	-8.80042	B	B	B	B to B	B to B	B to B
1	20520000	20540000	-6.25857	-9.3045	-3.21031	B	B	B	B to B	B to B	B to B
1	20540000	20560000	-0.802698	-1.99742	11.0955	B	B	A	B to B	B to A	B to A
1	20560000	20580000	-9.07805	-9.26104	-5.29323	B	B	B	B to B	B to B	B to B
1	20580000	20600000	-3.8016	-3.21755	16.1937	B	B	A	B to B	B to A	B to A
1	20600000	20620000	-9.71423	-13.7544	1.53254	B	B	A	B to B	B to A	B to A
1	20620000	20640000	-8.28867	-11.7102	8.21218	B	B	A	B to B	B to A	B to A
1	20640000	20660000	-6.33665	-13.5204	-8.96009	B	B	B	B to B	B to B	B to B
1	20660000	20680000	-2.78649	-9.44277	2.49139	B	B	A	B to B	B to A	B to A
1	20680000	20700000	-0.982185	-5.75441	13.6069	B	B	A	B to B	B to A	B to A
1	20700000	20720000	0.978742	-2.17228	22.9465	A	B	A	A to B	B to A	A to A
1	20720000	20740000	1.95869	-7.98386	8.33098	A	B	A	A to B	B to A	A to A
1	20740000	20760000	0.877034	-1.86798	7.3726	A	B	A	A to B	B to A	A to A
1	20760000	20780000	-3.39047	-2.70397	-1.24562	B	B	B	B to B	B to B	B to B
1	20780000	20800000	6.77112	4.48958	23.1983	A	A	A	A to A	A to A	A to A
1	20800000	20820000	2.69463	-2.06588	18.9164	A	B	A	A to B	B to A	A to A
1	20820000	20840000	4.31208	1.56206	24.6223	A	A	A	A to A	A to A	A to A
1	20840000	20860000	0.0169794	-7.97534	8.33184	A	B	A	A to B	B to A	A to A
1	20860000	20880000	4.4338	1.09044	21.5027	A	A	A	A to A	A to A	A to A
1	20880000	20900000	-1.68602	-9.76784	1.93937	B	B	A	B to B	B to A	B to A
1	20900000	20920000	-4.37262	-5.41389	2.56005	B	B	A	B to B	B to A	B to A
1	20920000	20940000	-4.58824	-9.45892	-0.3244	B	B	B	B to B	B to B	B to B
1	20940000	20960000	-9.38815	-17.3656	-1.71657	B	B	B	B to B	B to B	B to B
1	20960000	20980000	-13.7	-18.4435	-11.608	B	B	B	B to B	B to B	B to B
1	20980000	21000000	-13.4116	-16.1647	-10.2503	B	B	B	B to B	B to B	B to B
1	21000000	21020000	-10.9713	-16.2788	-6.16925	B	B	B	B to B	B to B	B to B
1	21020000	21040000	-14.1266	-15.0845	-6.81889	B	B	B	B to B	B to B	B to B
1	21040000	21060000	-18.0943	-20.1866	-20.4712	B	B	B	B to B	B to B	B to B
1	21060000	21080000	-20.2604	-26.5286	-29.3451	B	B	B	B to B	B to B	B to B
1	21080000	21100000	-18.4514	-19.2574	-21.9888	B	B	B	B to B	B to B	B to B
1	21100000	21120000	-22.6073	-22.5575	-28.5478	B	B	B	B to B	B to B	B to B
1	21120000	21140000	-17.6869	-19.0944	-13.7077	B	B	B	B to B	B to B	B to B
1	21140000	21160000	-15.9396	-10.688	-13.2893	B	B	B	B to B	B to B	B to B
1	21160000	21180000	-23.0413	-17.8061	-10.9584	B	B	B	B to B	B to B	B to B
1	21180000	21200000	-16.5737	-15.8807	-13.0698	B	B	B	B to B	B to B	B to B
1	21200000	21220000	-22.6097	-21.0463	-30.5031	B	B	B	B to B	B to B	B to B
1	21220000	21240000	-20.8881	-23.3254	-28.7259	B	B	B	B to B	B to B	B to B
1	21240000	21260000	-17.8746	-18.5512	-9.91239	B	B	B	B to B	B to B	B to B
1	21260000	21280000	-20.2913	-20.863	-28.6809	B	B	B	B to B	B to B	B to B
1	21280000	21300000	-19.5595	-21.9195	-15.2352	B	B	B	B to B	B to B	B to B
1	21300000	21320000	-19.3989	-18.6814	-10.4102	B	B	B	B to B	B to B	B to B
1	21320000	21340000	-16.3336	-15.2314	-10.0664	B	B	B	B to B	B to B	B to B
1	21340000	21360000	-19.3706	-21.1886	-17.8162	B	B	B	B to B	B to B	B to B
1	21360000	21380000	-17.7821	-24.5403	-19.8809	B	B	B	B to B	B to B	B to B
1	21380000	21400000	-20.2922	-12.5633	-9.16616	B	B	B	B to B	B to B	B to B
1	21400000	21420000	-19.7765	-24.3423	-26.3154	B	B	B	B to B	B to B	B to B
1	21420000	21440000	-18.0435	-15.2071	-4.34866	B	B	B	B to B	B to B	B to B
1	21440000	21460000	-15.7679	-16.159	-3.29147	B	B	B	B to B	B to B	B to B
1	21460000	21480000	-17.8703	-21.2053	-12.1434	B	B	B	B to B	B to B	B to B
1	21480000	21500000	-17.3977	-20.1177	-9.90888	B	B	B	B to B	B to B	B to B
1	21500000	21520000	-18.0939	-19.2028	-17.2142	B	B	B	B to B	B to B	B to B
1	21520000	21540000	-17.7702	-14.0859	-5.75945	B	B	B	B to B	B to B	B to B
1	21540000	21560000	-15.9732	-18.1229	-4.72109	B	B	B	B to B	B to B	B to B
1	21560000	21580000	-16.9461	-14.4733	-7.60273	B	B	B	B to B	B to B	B to B
1	21580000	21600000	-19.6889	-16.1152	-11.4469	B	B	B	B to B	B to B	B to B
1	21600000	21620000	-22.2366	-24.2594	-26.0592	B	B	B	B to B	B to B	B to B
1	21620000	21640000	-18.7948	-21.9814	-24.5248	B	B	B	B to B	B to B	B to B
1	21640000	21660000	-26.9036	-24.1267	-14.4643	B	B	B	B to B	B to B	B to B
1	21660000	21680000	-51.2105	-57.2102	-40.634	B	B	B	B to B	B to B	B to B
1	21680000	21700000	-18.5247	-20.5628	-10.8401	B	B	B	B to B	B to B	B to B
1	21700000	21720000	-19.445	-20.5337	-19.853	B	B	B	B to B	B to B	B to B
1	21720000	21740000	-17.4312	-19.4759	-12.1874	B	B	B	B to B	B to B	B to B
1	21740000	21760000	-17.9537	-16.686	-12.8112	B	B	B	B to B	B to B	B to B
1	21760000	21780000	-17.3373	-12.0686	-5.81404	B	B	B	B to B	B to B	B to B
1	21780000	21800000	-21.3083	-25.0548	-27.5475	B	B	B	B to B	B to B	B to B
1	21800000	21820000	-17.1457	-20.7127	-16.3499	B	B	B	B to B	B to B	B to B
1	21820000	21840000	-20.6158	-23.223	-24.1596	B	B	B	B to B	B to B	B to B
1	21840000	21860000	-17.9072	-23.09	-23.6645	B	B	B	B to B	B to B	B to B
1	21860000	21880000	-14.8178	-17.8251	-9.64806	B	B	B	B to B	B to B	B to B
1	21880000	21900000	-11.1967	-16.2706	-3.72491	B	B	B	B to B	B to B	B to B
1	21900000	21920000	-13.545	-16.5761	-4.01785	B	B	B	B to B	B to B	B to B
1	21920000	21940000	-13.5759	-17.7684	-2.29715	B	B	B	B to B	B to B	B to B
1	21940000	21960000	-14.0709	-11.9389	-3.73505	B	B	B	B to B	B to B	B to B
1	21960000	21980000	-16.2994	-18.1935	-11.8967	B	B	B	B to B	B to B	B to B
1	21980000	22000000	-15.2836	-20.9546	-16.8255	B	B	B	B to B	B to B	B to B
1	22000000	22020000	-14.5053	-13.3284	-6.61264	B	B	B	B to B	B to B	B to B
1	22020000	22040000	-8.61336	-7.04622	1.97281	B	B	A	B to B	B to A	B to A
1	22040000	22060000	-12.7288	-9.30535	-8.9518	B	B	B	B to B	B to B	B to B
1	22060000	22080000	-11.82	-8.61657	-2.18416	B	B	B	B to B	B to B	B to B
1	22080000	22100000	-14.3715	-12.4119	-9.59741	B	B	B	B to B	B to B	B to B
1	22100000	22120000	-12.6105	-8.42345	-2.47952	B	B	B	B to B	B to B	B to B
1	22120000	22140000	-17.3501	-18.0701	-24.5013	B	B	B	B to B	B to B	B to B
1	22140000	22160000	-15.1407	-14.4605	-7.3991	B	B	B	B to B	B to B	B to B
1	22160000	22180000	-18.696	-20.9741	-24.5795	B	B	B	B to B	B to B	B to B
1	22180000	22200000	-16.5137	-21.6055	-26.2211	B	B	B	B to B	B to B	B to B
1	22200000	22220000	-17.6873	-20.3263	-21.8372	B	B	B	B to B	B to B	B to B
1	22220000	22240000	-12.4067	-19.2318	-7.27384	B	B	B	B to B	B to B	B to B
1	22240000	22260000	-9.10929	-9.40322	1.15988	B	B	A	B to B	B to A	B to A
1	22260000	22280000	-14.7891	-15.162	-26.0453	B	B	B	B to B	B to B	B to B
1	22280000	22300000	-14.3014	-16.4331	-16.9902	B	B	B	B to B	B to B	B to B
1	22300000	22320000	-8.05686	-9.39809	-0.65091	B	B	B	B to B	B to B	B to B
1	22320000	22340000	-6.62221	-7.78189	1.50954	B	B	A	B to B	B to A	B to A
1	22340000	22360000	-5.98175	-10.8543	-1.84875	B	B	B	B to B	B to B	B to B
1	22360000	22380000	-6.90899	-14.4492	-7.95594	B	B	B	B to B	B to B	B to B
1	22380000	22400000	-6.52561	-12.6665	-2.24727	B	B	B	B to B	B to B	B to B
1	22400000	22420000	-10.9204	-14.6244	-14.0965	B	B	B	B to B	B to B	B to B
1	22420000	22440000	-8.20193	-13.9666	-11.3805	B	B	B	B to B	B to B	B to B
1	22440000	22460000	-7.81027	-8.27162	1.11648	B	B	A	B to B	B to A	B to A
1	22460000	22480000	-7.70331	-8.9439	1.59218	B	B	A	B to B	B to A	B to A
1	22480000	22500000	-12.1073	-12.3922	-13.2258	B	B	B	B to B	B to B	B to B
1	22500000	22520000	-6.12597	-7.31079	2.14402	B	B	A	B to B	B to A	B to A
1	22520000	22540000	-12.1052	-10.3134	-14.9428	B	B	B	B to B	B to B	B to B
1	22540000	22560000	-7.5687	-6.21953	-0.0509808	B	B	B	B to B	B to B	B to B
1	22560000	22580000	-9.21285	-6.35889	-12.2978	B	B	B	B to B	B to B	B to B
1	22580000	22600000	-11.4159	-7.44344	-12.5748	B	B	B	B to B	B to B	B to B
1	22600000	22620000	-8.13721	-5.37076	-1.75725	B	B	B	B to B	B to B	B to B
1	22620000	22640000	-12.9876	-11.2764	-14.9212	B	B	B	B to B	B to B	B to B
1	22640000	22660000	-7.4422	-6.25877	-0.486153	B	B	B	B to B	B to B	B to B
1	22660000	22680000	-10.0584	-10.0913	-6.39362	B	B	B	B to B	B to B	B to B
1	22680000	22700000	-5.09432	-4.54646	0.486064	B	B	A	B to B	B to A	B to A
1	22700000	22720000	-10.6386	-7.54526	-10.5891	B	B	B	B to B	B to B	B to B
1	22720000	22740000	-11.0493	-11.8413	-11.7153	B	B	B	B to B	B to B	B to B
1	22740000	22760000	-12.0741	-9.82411	-15.083	B	B	B	B to B	B to B	B to B
1	22760000	22780000	-11.2543	-6.18216	-6.65931	B	B	B	B to B	B to B	B to B
1	22780000	22800000	-14.0283	-14.0496	-30.0438	B	B	B	B to B	B to B	B to B
1	22800000	22820000	-13.0993	-11.6575	-14.6895	B	B	B	B to B	B to B	B to B
1	22820000	22840000	-13.0785	-10.6805	-14.1631	B	B	B	B to B	B to B	B to B
1	22840000	22860000	-13.706	-10.5628	-10.0112	B	B	B	B to B	B to B	B to B
1	22860000	22880000	-16.3297	-12.045	-26.0354	B	B	B	B to B	B to B	B to B
1	22880000	22900000	-7.43014	-4.68082	1.28813	B	B	A	B to B	B to A	B to A
1	22900000	22920000	-12.5381	-9.15948	-21.4736	B	B	B	B to B	B to B	B to B
1	22920000	22940000	-15.5939	-9.55923	-16.4397	B	B	B	B to B	B to B	B to B
1	22940000	22960000	-12.9342	-6.85949	-21.0762	B	B	B	B to B	B to B	B to B
1	22960000	22980000	-10.0215	-10.2572	-16.665	B	B	B	B to B	B to B	B to B
1	22980000	23000000	-11.9724	-10.0901	-14.4171	B	B	B	B to B	B to B	B to B
1	23000000	23020000	-16.7722	-13.8812	-26.5147	B	B	B	B to B	B to B	B to B
1	23020000	23040000	-10.6815	-5.31214	-3.7265	B	B	B	B to B	B to B	B to B
1	23040000	23060000	-13.2563	-9.28132	-16.067	B	B	B	B to B	B to B	B to B
1	23060000	23080000	-13.8318	-11.9815	-7.42735	B	B	B	B to B	B to B	B to B
1	23080000	23100000	-15.4541	-11.6174	-10.3841	B	B	B	B to B	B to B	B to B
1	23100000	23120000	-17.3007	-12.655	-23.9739	B	B	B	B to B	B to B	B to B
1	23120000	23140000	-11.3583	-5.29622	-3.12166	B	B	B	B to B	B to B	B to B
1	23140000	23160000	-6.30091	2.00647	-0.735082	B	A	B	B to A	A to B	B to B
1	23160000	23180000	-11.7334	-1.73954	-1.2583	B	B	B	B to B	B to B	B to B
1	23180000	23200000	-14.2394	-7.72112	-20.9838	B	B	B	B to B	B to B	B to B
1	23200000	23220000	-10.3897	-4.12634	-5.48616	B	B	B	B to B	B to B	B to B
1	23220000	23240000	-13.2658	-7.33426	-13.0146	B	B	B	B to B	B to B	B to B
1	23240000	23260000	-12.3362	-9.29231	-22.3425	B	B	B	B to B	B to B	B to B
1	23260000	23280000	-11.9957	-9.40127	-15.7446	B	B	B	B to B	B to B	B to B
1	23280000	23300000	-13.7475	-14.9213	-20.5382	B	B	B	B to B	B to B	B to B
1	23300000	23320000	-11.6725	-5.57743	-17.1209	B	B	B	B to B	B to B	B to B
1	23320000	23340000	-8.40309	-9.00173	-9.82816	B	B	B	B to B	B to B	B to B
1	23340000	23360000	-5.00621	-8.95971	4.42083	B	B	A	B to B	B to A	B to A
1	23360000	23380000	-3.45512	-4.97817	-0.184534	B	B	B	B to B	B to B	B to B
1	23380000	23400000	-2.68916	-7.7969	-10.4773	B	B	B	B to B	B to B	B to B
1	23400000	23420000	-5.28234	-6.08639	-7.39023	B	B	B	B to B	B to B	B to B
1	23420000	23440000	-2.82611	-3.47894	2.37242	B	B	A	B to B	B to A	B to A
1	23440000	23460000	-5.18158	-6.53454	-10.8453	B	B	B	B to B	B to B	B to B
1	23460000	23480000	-5.9777	-11.7571	-16.2365	B	B	B	B to B	B to B	B to B
1	23480000	23500000	-7.27559	-7.1738	-4.33313	B	B	B	B to B	B to B	B to B
1	23500000	23520000	-11.2028	-10.8892	-13.0575	B	B	B	B to B	B to B	B to B
1	23520000	23540000	-3.40782	-4.30653	-0.202584	B	B	B	B to B	B to B	B to B
1	23540000	23560000	-2.81019	-2.8321	2.69078	B	B	A	B to B	B to A	B to A
1	23560000	23580000	-0.547712	1.41412	11.2313	B	A	A	B to A	A to A	B to A
1	23580000	23600000	-5.2994	-4.03637	1.46818	B	B	A	B to B	B to A	B to A
1	23600000	23620000	-7.07234	-7.46936	-9.21321	B	B	B	B to B	B to B	B to B
1	23620000	23640000	-8.43589	-8.23927	-8.94437	B	B	B	B to B	B to B	B to B
1	23640000	23660000	-8.59442	-2.04606	-0.353612	B	B	B	B to B	B to B	B to B
1	23660000	23680000	-12.1542	-9.89261	-8.89937	B	B	B	B to B	B to B	B to B
1	23680000	23700000	-15.5534	-14.8019	-18.6088	B	B	B	B to B	B to B	B to B
1	23700000	23720000	-13.7832	-6.00421	-14.2872	B	B	B	B to B	B to B	B to B
1	23720000	23740000	-12.7665	-4.35485	-11.0992	B	B	B	B to B	B to B	B to B
1	23740000	23760000	-9.65371	-2.29621	-1.4471	B	B	B	B to B	B to B	B to B
1	23760000	23780000	-11.6254	-5.45457	-6.84937	B	B	B	B to B	B to B	B to B
1	23780000	23800000	-13.5602	-5.26842	-3.03226	B	B	B	B to B	B to B	B to B
1	23800000	23820000	-12.0347	1.21725	-5.70493	B	A	B	B to A	A to B	B to B
1	23820000	23840000	-14.3824	-2.35954	0.940061	B	B	A	B to B	B to A	B to A
1	23840000	23860000	-18.0258	-6.95334	-15.934	B	B	B	B to B	B to B	B to B
1	23860000	23880000	-11.3882	-5.5701	-6.89618	B	B	B	B to B	B to B	B to B
1	23880000	23900000	-17.6023	-11.8768	-19.556	B	B	B	B to B	B to B	B to B
1	23900000	23920000	-17.7139	-14.5409	-12.6406	B	B	B	B to B	B to B	B to B
1	23920000	23940000	-17.2907	-12.2115	-12.8017	B	B	B	B to B	B to B	B to B
1	23940000	23960000	-18.7985	-10.4382	-9.76822	B	B	B	B to B	B to B	B to B
1	23960000	23980000	-13.5181	-4.29297	-3.72926	B	B	B	B to B	B to B	B to B
1	23980000	24000000	-18.2277	-13.7197	-22.1343	B	B	B	B to B	B to B	B to B
1	24000000	24020000	-19.2692	-11.1447	-18.5604	B	B	B	B to B	B to B	B to B
1	24020000	24040000	-13.5755	-6.5885	-4.65531	B	B	B	B to B	B to B	B to B
1	24040000	24060000	-13.7765	-7.05049	-3.0036	B	B	B	B to B	B to B	B to B
1	24060000	24080000	-12.8275	-5.30175	-1.57002	B	B	B	B to B	B to B	B to B
1	24080000	24100000	-15.4826	-10.2518	-20.2969	B	B	B	B to B	B to B	B to B
1	24100000	24120000	-15.2786	-5.85585	-7.25646	B	B	B	B to B	B to B	B to B
1	24120000	24140000	-14.4369	-8.55266	-13.4917	B	B	B	B to B	B to B	B to B
1	24140000	24160000	-12.2338	-5.76037	-2.28482	B	B	B	B to B	B to B	B to B
1	24160000	24180000	-9.74616	-2.56668	-1.44385	B	B	B	B to B	B to B	B to B
1	24180000	24200000	-16.319	-11.3322	-20.0482	B	B	B	B to B	B to B	B to B
1	24200000	24220000	-12.1616	-3.80914	-3.09818	B	B	B	B to B	B to B	B to B
1	24220000	24240000	-13.5244	-6.2384	-1.64603	B	B	B	B to B	B to B	B to B
1	24240000	24260000	-17.515	-13.2353	-23.3329	B	B	B	B to B	B to B	B to B
1	24260000	24280000	-20.6089	-13.6284	-22.8903	B	B	B	B to B	B to B	B to B
1	24280000	24300000	-12.3315	-6.84412	1.96671	B	B	A	B to B	B to A	B to A
1	24300000	24320000	-16.4664	-3.52543	-9.43589	B	B	B	B to B	B to B	B to B
1	24320000	24340000	-14.9688	-5.10543	-1.16005	B	B	B	B to B	B to B	B to B
1	24340000	24360000	-14.3948	-9.73557	-10.1123	B	B	B	B to B	B to B	B to B
1	24360000	24380000	-16.9322	-10.4698	-17.3291	B	B	B	B to B	B to B	B to B
1	24380000	24400000	-15.2236	-11.2767	-11.7603	B	B	B	B to B	B to B	B to B
1	24400000	24420000	-14.8577	-6.00362	-10.033	B	B	B	B to B	B to B	B to B
1	24420000	24440000	-15.7947	-5.92052	-11.0839	B	B	B	B to B	B to B	B to B
1	24440000	24460000	-11.4419	-3.56879	-2.926	B	B	B	B to B	B to B	B to B
1	24460000	24480000	-9.69904	-0.728849	6.2342	B	B	A	B to B	B to A	B to A
1	24480000	24500000	-12.3085	-6.52196	-12.6225	B	B	B	B to B	B to B	B to B
1	24500000	24520000	-10.4977	-2.14563	4.46812	B	B	A	B to B	B to A	B to A
1	24520000	24540000	-11.1929	-1.01031	-13.2572	B	B	B	B to B	B to B	B to B
1	24540000	24560000	-11.6539	-1.7036	-13.681	B	B	B	B to B	B to B	B to B
1	24560000	24580000	-11.4776	0.874328	-7.16815	B	A	B	B to A	A to B	B to B
1	24580000	24600000	-7.16083	5.06086	2.54096	B	A	A	B to A	A to A	B to A
1	24600000	24620000	-12.5939	-4.02765	-13.4333	B	B	B	B to B	B to B	B to B
1	24620000	24640000	-11.7535	0.553674	-8.96279	B	A	B	B to A	A to B	B to B
1	24640000	24660000	-6.3747	5.52582	14.7713	B	A	A	B to A	A to A	B to A
1	24660000	24680000	-6.0253	-1.00224	4.62649	B	B	A	B to B	B to A	B to A
1	24680000	24700000	-10.3107	-7.05839	2.43767	B	B	A	B to B	B to A	B to A
1	24700000	24720000	-12.2531	-5.91665	-13.9488	B	B	B	B to B	B to B	B to B
1	24720000	24740000	-14.8047	-6.60509	-17.72	B	B	B	B to B	B to B	B to B
1	24740000	24760000	-8.02375	4.11358	1.78192	B	A	A	B to A	A to A	B to A
1	24760000	24780000	-7.58479	-2.3024	0.217772	B	B	A	B to B	B to A	B to A
1	24780000	24800000	-7.88644	1.45474	-3.1568	B	A	B	B to A	A to B	B to B
1	24800000	24820000	-11.2257	-0.117283	-1.1222	B	B	B	B to B	B to B	B to B
1	24820000	24840000	-7.71338	2.40028	7.05577	B	A	A	B to A	A to A	B to A
1	24840000	24860000	-4.26394	-5.90762	10.2609	B	B	A	B to B	B to A	B to A
1	24860000	24880000	-4.15999	-1.76372	9.38258	B	B	A	B to B	B to A	B to A
1	24880000	24900000	-0.403859	-0.544967	8.76792	B	B	A	B to B	B to A	B to A
1	24900000	24920000	2.23486	3.15608	18.4709	A	A	A	A to A	A to A	A to A
1	24920000	24940000	-2.99799	-1.83738	-3.32411	B	B	B	B to B	B to B	B to B
1	24940000	24960000	2.0216	4.38138	19.9513	A	A	A	A to A	A to A	A to A
1	24960000	24980000	-1.23432	3.5354	13.7029	B	A	A	B to A	A to A	B to A
1	24980000	25000000	-4.03767	1.62015	5.41278	B	A	A	B to A	A to A	B to A
1	25000000	25020000	-2.85498	2.18188	4.55957	B	A	A	B to A	A to A	B to A
1	25020000	25040000	1.94859	0.984137	19.9305	A	A	A	A to A	A to A	A to A
1	25040000	25060000	-5.36765	-5.16769	-3.1085	B	B	B	B to B	B to B	B to B
1	25060000	25080000	-4.17464	-5.22761	-4.2206	B	B	B	B to B	B to B	B to B
1	25080000	25100000	1.19415	5.12511	3.32172	A	A	A	A to A	A to A	A to A
1	25100000	25120000	-4.32601	1.58468	-6.24178	B	A	B	B to A	A to B	B to B
1	25120000	25140000	-4.03267	-6.85705	-12.432	B	B	B	B to B	B to B	B to B
1	25140000	25160000	-0.0926602	-2.04424	10.3193	B	B	A	B to B	B to A	B to A
1	25160000	25180000	-5.47989	-1.43162	7.97565	B	B	A	B to B	B to A	B to A
1	25180000	25200000	-5.01462	-1.11021	13.7629	B	B	A	B to B	B to A	B to A
1	25200000	25220000	-8.49838	-4.50772	-3.01615	B	B	B	B to B	B to B	B to B
1	25220000	25240000	-7.42537	-0.0966013	4.66816	B	B	A	B to B	B to A	B to A
1	25240000	25260000	-9.80792	-0.00401303	-1.66542	B	B	B	B to B	B to B	B to B
1	25260000	25280000	-7.34259	-0.995313	2.86459	B	B	A	B to B	B to A	B to A
1	25280000	25300000	-9.29317	-4.2426	-4.60862	B	B	B	B to B	B to B	B to B
1	25300000	25320000	-8.31683	-6.77687	2.89672	B	B	A	B to B	B to A	B to A
1	25320000	25340000	-14.3867	-10.1705	-4.53511	B	B	B	B to B	B to B	B to B
1	25340000	25360000	-10.6049	-8.73408	-10.8588	B	B	B	B to B	B to B	B to B
1	25360000	25380000	-13.8999	-10.5262	-4.13026	B	B	B	B to B	B to B	B to B
1	25380000	25400000	-13.9654	-10.245	-7.53085	B	B	B	B to B	B to B	B to B
1	25400000	25420000	-17.4023	-11.9684	-21.9232	B	B	B	B to B	B to B	B to B
1	25420000	25440000	-18.0231	-13.0433	-26.3632	B	B	B	B to B	B to B	B to B
1	25440000	25460000	-16.9777	-10.1697	-14.4309	B	B	B	B to B	B to B	B to B
1	25460000	25480000	-16.7297	-12.6048	-15.633	B	B	B	B to B	B to B	B to B
1	25480000	25500000	-16.6856	-5.37991	-2.96149	B	B	B	B to B	B to B	B to B
1	25500000	25520000	-14.4401	-8.85878	-11.3932	B	B	B	B to B	B to B	B to B
1	25520000	25540000	-19.6097	-13.246	-25.5201	B	B	B	B to B	B to B	B to B
1	25540000	25560000	-17.2388	-11.3721	-23.0756	B	B	B	B to B	B to B	B to B
1	25560000	25580000	-17.1412	-8.95013	-17.1493	B	B	B	B to B	B to B	B to B
1	25580000	25600000	-11.2135	-2.72343	-2.15424	B	B	B	B to B	B to B	B to B
1	25600000	25620000	-16.1541	-5.69214	-8.15033	B	B	B	B to B	B to B	B to B
1	25620000	25640000	-15.3762	-7.55302	-10.7897	B	B	B	B to B	B to B	B to B
1	25640000	25660000	-11.4073	-3.96912	-8.62317	B	B	B	B to B	B to B	B to B
1	25660000	25680000	-14.0549	-6.06395	-15.1404	B	B	B	B to B	B to B	B to B
1	25680000	25700000	-16.0961	-13.3005	-18.9754	B	B	B	B to B	B to B	B to B
1	25700000	25720000	-11.6648	-2.59836	-0.876236	B	B	B	B to B	B to B	B to B
1	25720000	25740000	-17.8289	-7.71472	-17.9566	B	B	B	B to B	B to B	B to B
1	25740000	25760000	-9.66295	-4.23695	-1.03381	B	B	B	B to B	B to B	B to B
1	25760000	25780000	-16.3259	-6.48884	-15.2597	B	B	B	B to B	B to B	B to B
1	25780000	25800000	-15.0551	-6.71585	-10.0327	B	B	B	B to B	B to B	B to B
1	25800000	25820000	-16.0811	-10.6127	-19.2195	B	B	B	B to B	B to B	B to B
1	25820000	25840000	-15.589	-6.9671	-14.4623	B	B	B	B to B	B to B	B to B
1	25840000	25860000	-12.1575	-0.0736476	1.55404	B	B	A	B to B	B to A	B to A
1	25860000	25880000	-8.85766	-10.4062	-4.12025	B	B	B	B to B	B to B	B to B
1	25880000	25900000	-10.6767	-2.51501	-3.71875	B	B	B	B to B	B to B	B to B
1	25900000	25920000	-9.85001	-5.28499	9.67909	B	B	A	B to B	B to A	B to A
1	25920000	25940000	-10.0811	0.422283	12.4191	B	A	A	B to A	A to A	B to A
1	25940000	25960000	-8.00241	-2.20204	11.3765	B	B	A	B to B	B to A	B to A
1	25960000	25980000	-13.9577	-7.06004	-3.71938	B	B	B	B to B	B to B	B to B
1	25980000	26000000	-10.1057	-8.91774	1.27898	B	B	A	B to B	B to A	B to A
1	26000000	26020000	-11.0888	-3.12145	-3.61062	B	B	B	B to B	B to B	B to B
1	26020000	26040000	-14.0445	-9.82627	-15.3446	B	B	B	B to B	B to B	B to B
1	26040000	26060000	-10.6292	-3.3135	-0.187112	B	B	B	B to B	B to B	B to B
1	26060000	26080000	-12.7679	-12.225	-6.18557	B	B	B	B to B	B to B	B to B
1	26080000	26100000	-8.0211	-8.04137	3.17106	B	B	A	B to B	B to A	B to A
1	26100000	26120000	-9.64472	-8.93844	-9.47369	B	B	B	B to B	B to B	B to B
1	26120000	26140000	-12.44	-11.1326	-15.9407	B	B	B	B to B	B to B	B to B
1	26140000	26160000	-9.50689	-4.65025	0.704044	B	B	A	B to B	B to A	B to A
1	26160000	26180000	-10.4712	-1.4484	2.60255	B	B	A	B to B	B to A	B to A
1	26180000	26200000	-13.601	-8.14792	-19.7383	B	B	B	B to B	B to B	B to B
1	26200000	26220000	-5.50733	-9.49897	8.09302	B	B	A	B to B	B to A	B to A
1	26220000	26240000	-10.435	-4.86054	-0.700319	B	B	B	B to B	B to B	B to B
1	26240000	26260000	-9.62698	-8.64794	4.07807	B	B	A	B to B	B to A	B to A
1	26260000	26280000	-11.9095	-8.54305	-13.0283	B	B	B	B to B	B to B	B to B
1	26280000	26300000	-12.532	-8.3027	-6.26739	B	B	B	B to B	B to B	B to B
1	26300000	26320000	-9.0927	-11.5531	-1.91601	B	B	B	B to B	B to B	B to B
1	26320000	26340000	-10.6368	-10.5918	-11.771	B	B	B	B to B	B to B	B to B
1	26340000	26360000	-8.84434	-5.829	-6.77535	B	B	B	B to B	B to B	B to B
1	26360000	26380000	-5.63071	-1.16104	1.57365	B	B	A	B to B	B to A	B to A
1	26380000	26400000	-6.92522	-1.54299	1.49222	B	B	A	B to B	B to A	B to A
1	26400000	26420000	-9.2681	-4.71372	-4.48667	B	B	B	B to B	B to B	B to B
1	26420000	26440000	-11.1911	-7.96787	-10.814	B	B	B	B to B	B to B	B to B
1	26440000	26460000	-12.0909	-14.9572	-19.4573	B	B	B	B to B	B to B	B to B
1	26460000	26480000	-15.8318	-13.2364	-15.8286	B	B	B	B to B	B to B	B to B
1	26480000	26500000	-14.007	-14.116	-12.6899	B	B	B	B to B	B to B	B to B
1	26500000	26520000	-17.6282	-15.6378	-28.1898	B	B	B	B to B	B to B	B to B
1	26520000	26540000	-13.6611	-10.6916	-20.8774	B	B	B	B to B	B to B	B to B
1	26540000	26560000	-10.5744	-9.66013	-2.82798	B	B	B	B to B	B to B	B to B
1	26560000	26580000	-14.6339	-11.5516	-16.2147	B	B	B	B to B	B to B	B to B
1	26580000	26600000	-16.3742	-13.668	-21.8661	B	B	B	B to B	B to B	B to B
1	26600000	26620000	-15.6719	-15.4378	-17.7385	B	B	B	B to B	B to B	B to B
1	26620000	26640000	-11.8005	-10.3913	-8.70923	B	B	B	B to B	B to B	B to B
1	26640000	26660000	-6.86542	-6.04471	-9.22603	B	B	B	B to B	B to B	B to B
1	26660000	26680000	-12.4007	-6.93274	-20.1782	B	B	B	B to B	B to B	B to B
1	26680000	26700000	-7.19627	-3.16962	-7.45425	B	B	B	B to B	B to B	B to B
1	26700000	26720000	-13.4322	-6.7054	-10.1233	B	B	B	B to B	B to B	B to B
1	26720000	26740000	-9.76825	-2.51508	-5.195	B	B	B	B to B	B to B	B to B
1	26740000	26760000	-6.72403	0.191144	1.77788	B	A	A	B to A	A to A	B to A
1	26760000	26780000	-11.7635	-8.75682	-20.9906	B	B	B	B to B	B to B	B to B
1	26780000	26800000	-13.0266	-10.4424	-14.971	B	B	B	B to B	B to B	B to B
1	26800000	26820000	-10.307	-11.2098	-13.6139	B	B	B	B to B	B to B	B to B
1	26820000	26840000	-7.31747	-9.03744	-2.23144	B	B	B	B to B	B to B	B to B
1	26840000	26860000	-10.0299	-9.09298	-16.6516	B	B	B	B to B	B to B	B to B
1	26860000	26880000	-13.1157	-14.1695	-21.1997	B	B	B	B to B	B to B	B to B
1	26880000	26900000	-3.95302	-1.63351	1.37397	B	B	A	B to B	B to A	B to A
1	26900000	26920000	-8.6853	-10.3411	-16.945	B	B	B	B to B	B to B	B to B
1	26920000	26940000	-5.83057	-1.59157	-5.35668	B	B	B	B to B	B to B	B to B
1	26940000	26960000	-4.44391	-4.59109	-4.09799	B	B	B	B to B	B to B	B to B
1	26960000	26980000	-9.07614	-7.71419	-14.8057	B	B	B	B to B	B to B	B to B
1	26980000	27000000	-9.66508	-5.57943	-6.96603	B	B	B	B to B	B to B	B to B
1	27000000	27020000	-7.39037	-8.4574	-11.3058	B	B	B	B to B	B to B	B to B
1	27020000	27040000	-10.5913	-11.732	-19.7802	B	B	B	B to B	B to B	B to B
1	27040000	27060000	-2.85608	-9.30215	-4.44647	B	B	B	B to B	B to B	B to B
1	27060000	27080000	-0.373772	2.25191	5.49714	B	A	A	B to A	A to A	B to A
1	27080000	27100000	-1.70486	-7.49772	-1.21526	B	B	B	B to B	B to B	B to B
1	27100000	27120000	-1.4757	-2.37729	0.0338738	B	B	A	B to B	B to A	B to A
1	27120000	27140000	-5.12702	-1.35204	-7.53536	B	B	B	B to B	B to B	B to B
1	27140000	27160000	6.05887	3.3757	12.0662	A	A	A	A to A	A to A	A to A
1	27160000	27180000	2.9538	-5.10506	-7.40925	A	B	B	A to B	B to B	A to B
1	27180000	27200000	7.68127	6.07623	12.9146	A	A	A	A to A	A to A	A to A
1	27200000	27220000	7.84218	4.73657	9.07065	A	A	A	A to A	A to A	A to A
1	27220000	27240000	7.84689	0.820981	6.78042	A	A	A	A to A	A to A	A to A
1	27240000	27260000	-0.371593	-6.31722	-13.0645	B	B	B	B to B	B to B	B to B
1	27260000	27280000	3.38794	-0.317902	0.840617	A	B	A	A to B	B to A	A to A
1	27280000	27300000	-0.888286	-3.64153	-14.765	B	B	B	B to B	B to B	B to B
1	27300000	27320000	2.10825	-1.62127	-1.89218	A	B	B	A to B	B to B	A to B
1	27320000	27340000	0.250417	-3.08402	-5.20644	A	B	B	A to B	B to B	A to B
1	27340000	27360000	3.68822	-1.45271	-2.08332	A	B	B	A to B	B to B	A to B
1	27360000	27380000	3.80498	-2.73683	0.67657	A	B	A	A to B	B to A	A to A
1	27380000	27400000	-5.52262	-10.5209	-20.1969	B	B	B	B to B	B to B	B to B
1	27400000	27420000	-8.03175	-8.38198	-2.61273	B	B	B	B to B	B to B	B to B
1	27420000	27440000	-12.4066	-15.0835	-12.5585	B	B	B	B to B	B to B	B to B
1	27440000	27460000	-15.5375	-19.6374	-14.039	B	B	B	B to B	B to B	B to B
1	27460000	27480000	-13.4742	-14.4237	-9.94263	B	B	B	B to B	B to B	B to B
1	27480000	27500000	-18.7744	-11.7044	-22.2587	B	B	B	B to B	B to B	B to B
1	27500000	27520000	-15.1414	-9.98789	-11.7223	B	B	B	B to B	B to B	B to B
1	27520000	27540000	-14.0561	-6.57181	-11.5698	B	B	B	B to B	B to B	B to B
1	27540000	27560000	-12.5269	-6.46452	-5.33501	B	B	B	B to B	B to B	B to B
1	27560000	27580000	-9.53095	-7.34168	-2.52552	B	B	B	B to B	B to B	B to B
1	27580000	27600000	-13.3725	-5.53681	-0.889623	B	B	B	B to B	B to B	B to B
1	27600000	27620000	-11.5394	-6.83816	-1.61736	B	B	B	B to B	B to B	B to B
1	27620000	27640000	-12.1132	-4.35619	0.566623	B	B	A	B to B	B to A	B to A
1	27640000	27660000	-10.926	-14.6553	-9.5966	B	B	B	B to B	B to B	B to B
1	27660000	27680000	-10.7451	-9.85247	-0.914564	B	B	B	B to B	B to B	B to B
1	27680000	27700000	-9.5792	-7.58551	-3.89054	B	B	B	B to B	B to B	B to B
1	27700000	27720000	-11.868	-11.3166	2.0675	B	B	A	B to B	B to A	B to A
1	27720000	27740000	-13.6337	-15.6859	-21.8401	B	B	B	B to B	B to B	B to B
1	27740000	27760000	-13.6983	-7.23363	-9.66049	B	B	B	B to B	B to B	B to B
1	27760000	27780000	-15.0997	-11.8907	-10.9059	B	B	B	B to B	B to B	B to B
1	27780000	27800000	-15.0116	-12.7833	-11.8113	B	B	B	B to B	B to B	B to B
1	27800000	27820000	-13.4227	-11.0423	-3.25224	B	B	B	B to B	B to B	B to B
1	27820000	27840000	-13.9302	-15.5146	-7.34017	B	B	B	B to B	B to B	B to B
1	27840000	27860000	-18.0399	-14.8176	-10.2288	B	B	B	B to B	B to B	B to B
1	27860000	27880000	-15.0969	-13.1582	-6.86349	B	B	B	B to B	B to B	B to B
1	27880000	27900000	-15.6543	-7.2542	-7.20906	B	B	B	B to B	B to B	B to B
1	27900000	27920000	-11.3437	-10.3536	-0.726829	B	B	B	B to B	B to B	B to B
1	27920000	27940000	-14.1362	-8.23742	-4.71781	B	B	B	B to B	B to B	B to B
1	27940000	27960000	-18.5045	-10.6119	-20.1459	B	B	B	B to B	B to B	B to B
1	27960000	27980000	-20.0933	-14.1094	-20.7299	B	B	B	B to B	B to B	B to B
1	27980000	28000000	-16.9597	-10.6951	-10.505	B	B	B	B to B	B to B	B to B
1	28000000	28020000	-16.4125	-16.1681	-23.6388	B	B	B	B to B	B to B	B to B
1	28020000	28040000	-18.2735	-14.0044	-18.4364	B	B	B	B to B	B to B	B to B
1	28040000	28060000	-17.433	-13.5624	-15.3805	B	B	B	B to B	B to B	B to B
1	28060000	28080000	-18.0261	-12.7616	-14.8866	B	B	B	B to B	B to B	B to B
1	28080000	28100000	-16.2083	-10.9253	-15.6575	B	B	B	B to B	B to B	B to B
1	28100000	28120000	-19.2527	-18.9417	-27.1872	B	B	B	B to B	B to B	B to B
1	28120000	28140000	-14.6913	-10.9033	-6.1769	B	B	B	B to B	B to B	B to B
1	28140000	28160000	-18.6479	-17.3836	-19.7526	B	B	B	B to B	B to B	B to B
1	28160000	28180000	-13.7812	-12.3062	-7.78098	B	B	B	B to B	B to B	B to B
1	28180000	28200000	-18.105	-17.8725	-24.1431	B	B	B	B to B	B to B	B to B
1	28200000	28220000	-20.7479	-17.6368	-19.8785	B	B	B	B to B	B to B	B to B
1	28220000	28240000	-19.2966	-21.3201	-26.433	B	B	B	B to B	B to B	B to B
1	28240000	28260000	-15.6763	-13.167	-18.5346	B	B	B	B to B	B to B	B to B
1	28260000	28280000	-14.1622	-14.4997	-17.7316	B	B	B	B to B	B to B	B to B
1	28280000	28300000	-15.9559	-11.6298	-6.85864	B	B	B	B to B	B to B	B to B
1	28300000	28320000	-61.4902	-78.3904	-62.9161	B	B	B	B to B	B to B	B to B
1	28320000	28340000	-14.4623	-12.0178	-2.1372	B	B	B	B to B	B to B	B to B
1	28340000	28360000	-17.2161	-12.0189	-18.5955	B	B	B	B to B	B to B	B to B
1	28360000	28380000	-15.1293	-11.9076	-5.83329	B	B	B	B to B	B to B	B to B
1	28380000	28400000	-12.5278	-9.15251	-4.20699	B	B	B	B to B	B to B	B to B
1	28400000	28420000	-12.8183	-9.86694	-9.10991	B	B	B	B to B	B to B	B to B
1	28420000	28440000	-11.6032	-11.01	-5.6902	B	B	B	B to B	B to B	B to B
1	28440000	28460000	-14.5983	-8.75737	-4.8243	B	B	B	B to B	B to B	B to B
1	28460000	28480000	-18.9808	-17.8519	-26.6934	B	B	B	B to B	B to B	B to B
1	28480000	28500000	-16.2862	-12.7284	-10.128	B	B	B	B to B	B to B	B to B
1	28500000	28520000	-13.3109	-13.3919	-8.89932	B	B	B	B to B	B to B	B to B
1	28520000	28540000	-15.5281	-16.3668	-16.3712	B	B	B	B to B	B to B	B to B
1	28540000	28560000	-14.5856	-14.4705	-6.78331	B	B	B	B to B	B to B	B to B
1	28560000	28580000	-17.0813	-12.1464	-10.1186	B	B	B	B to B	B to B	B to B
1	28580000	28600000	-15.5874	-13.7431	-18.1305	B	B	B	B to B	B to B	B to B
1	28600000	28620000	-17.4804	-14.543	-18.4693	B	B	B	B to B	B to B	B to B
1	28620000	28640000	-16.3898	-12.9512	-19.0182	B	B	B	B to B	B to B	B to B
1	28640000	28660000	-14.6963	-13.3581	-9.02153	B	B	B	B to B	B to B	B to B
1	28660000	28680000	-14.2591	-7.78412	-4.98934	B	B	B	B to B	B to B	B to B
1	28680000	28700000	-15.0531	-8.98101	-20.9425	B	B	B	B to B	B to B	B to B
1	28700000	28720000	-10.7171	-5.47392	-1.37632	B	B	B	B to B	B to B	B to B
1	28720000	28740000	-12.4738	-3.49728	-2.72266	B	B	B	B to B	B to B	B to B
1	28740000	28760000	-12.8146	-7.20591	-10.5907	B	B	B	B to B	B to B	B to B
1	28760000	28780000	-18.2895	-12.642	-11.0246	B	B	B	B to B	B to B	B to B
1	28780000	28800000	-16.5526	-12.7389	-6.9628	B	B	B	B to B	B to B	B to B
1	28800000	28820000	-20.9579	-15.7719	-29.1793	B	B	B	B to B	B to B	B to B
1	28820000	28840000	-18.2042	-12.5724	-17.536	B	B	B	B to B	B to B	B to B
1	28840000	28860000	-19.5097	-17.3901	-26.4241	B	B	B	B to B	B to B	B to B
1	28860000	28880000	-14.3117	-5.55634	-5.69475	B	B	B	B to B	B to B	B to B
1	28880000	28900000	-18.2587	-9.35789	-14.5316	B	B	B	B to B	B to B	B to B
1	28900000	28920000	-10.9174	-4.66434	-4.52806	B	B	B	B to B	B to B	B to B
1	28920000	28940000	-14.1427	-5.8983	-13.9685	B	B	B	B to B	B to B	B to B
1	28940000	28960000	-10.2179	-3.64692	-4.63534	B	B	B	B to B	B to B	B to B
1	28960000	28980000	-15.042	-6.14176	-5.40952	B	B	B	B to B	B to B	B to B
1	28980000	29000000	-12.8462	-1.50959	-3.0333	B	B	B	B to B	B to B	B to B
1	29000000	29020000	-12.4092	-6.01589	-1.22691	B	B	B	B to B	B to B	B to B
1	29020000	29040000	-18.6376	-12.2971	-18.9191	B	B	B	B to B	B to B	B to B
1	29040000	29060000	-19.144	-16.892	-25.8477	B	B	B	B to B	B to B	B to B
1	29060000	29080000	-18.0433	-10.7097	-16.6833	B	B	B	B to B	B to B	B to B
1	29080000	29100000	-12.8614	-7.90417	-9.90822	B	B	B	B to B	B to B	B to B
1	29100000	29120000	-13.4537	-4.08777	-5.45332	B	B	B	B to B	B to B	B to B
1	29120000	29140000	-18.7299	-15.7113	-23.2427	B	B	B	B to B	B to B	B to B
1	29140000	29160000	-13.5499	-8.82788	-4.39322	B	B	B	B to B	B to B	B to B
1	29160000	29180000	-13.8218	-9.40963	-10.2762	B	B	B	B to B	B to B	B to B
1	29180000	29200000	-14.0745	-7.45351	-3.88125	B	B	B	B to B	B to B	B to B
1	29200000	29220000	-16.9379	-16.4475	-22.5321	B	B	B	B to B	B to B	B to B
1	29220000	29240000	-14.0707	-9.9973	-6.37494	B	B	B	B to B	B to B	B to B
1	29240000	29260000	-13.8293	-9.2898	-17.2905	B	B	B	B to B	B to B	B to B
1	29260000	29280000	-13.0378	-7.03519	-9.8071	B	B	B	B to B	B to B	B to B
1	29280000	29300000	-14.87	-4.33368	-9.35268	B	B	B	B to B	B to B	B to B
1	29300000	29320000	-11.3721	-6.16817	-19.9691	B	B	B	B to B	B to B	B to B
1	29320000	29340000	-15.6521	-8.62896	-16.8671	B	B	B	B to B	B to B	B to B
1	29340000	29360000	-15.6061	-16.0491	-21.3944	B	B	B	B to B	B to B	B to B
1	29360000	29380000	-9.91562	-5.9088	-2.47264	B	B	B	B to B	B to B	B to B
1	29380000	29400000	-11.1007	-3.25323	-7.68261	B	B	B	B to B	B to B	B to B
1	29400000	29420000	-14.3479	-3.73925	-20.0229	B	B	B	B to B	B to B	B to B
1	29420000	29440000	-10.6877	-2.29664	-3.76286	B	B	B	B to B	B to B	B to B
1	29440000	29460000	-12.25	-2.61742	-7.99194	B	B	B	B to B	B to B	B to B
1	29460000	29480000	-9.76081	-2.36244	-5.46689	B	B	B	B to B	B to B	B to B
1	29480000	29500000	-12.4731	-7.14995	-13.6999	B	B	B	B to B	B to B	B to B
1	29500000	29520000	-15.5887	-11.3276	-25.1385	B	B	B	B to B	B to B	B to B
1	29520000	29540000	-14.5204	-8.27182	-19.6167	B	B	B	B to B	B to B	B to B
1	29540000	29560000	-15.1458	-13.2125	-14.6945	B	B	B	B to B	B to B	B to B
1	29560000	29580000	-11.5914	-12.3865	-0.902993	B	B	B	B to B	B to B	B to B
1	29580000	29600000	-13.5399	-16.8744	-14.9492	B	B	B	B to B	B to B	B to B
1	29600000	29620000	-10.2084	-13.932	-11.5498	B	B	B	B to B	B to B	B to B
1	29620000	29640000	-5.45246	-7.28513	10.6885	B	B	A	B to B	B to A	B to A
1	29640000	29660000	-2.74347	-5.05362	-3.54629	B	B	B	B to B	B to B	B to B
1	29660000	29680000	-9.08017	-8.96306	-11.6015	B	B	B	B to B	B to B	B to B
1	29680000	29700000	-5.37026	-10.8304	-6.44332	B	B	B	B to B	B to B	B to B
1	29700000	29720000	-4.95566	-7.47244	1.61911	B	B	A	B to B	B to A	B to A
1	29720000	29740000	-3.52047	-9.15822	5.41351	B	B	A	B to B	B to A	B to A
1	29740000	29760000	-6.16226	-11.5321	-1.77624	B	B	B	B to B	B to B	B to B
1	29760000	29780000	-1.19369	-4.15848	8.59277	B	B	A	B to B	B to A	B to A
1	29780000	29800000	1.23656	-7.9098	11.579	A	B	A	A to B	B to A	A to A
1	29800000	29820000	-4.73378	-16.0336	-4.18354	B	B	B	B to B	B to B	B to B
1	29820000	29840000	-0.426928	-7.49693	9.58401	B	B	A	B to B	B to A	B to A
1	29840000	29860000	-0.427006	-10.8491	-4.9512	B	B	B	B to B	B to B	B to B
1	29860000	29880000	-0.0505839	-3.60776	-4.69943	B	B	B	B to B	B to B	B to B
1	29880000	29900000	4.41901	-0.82422	2.67918	A	B	A	A to B	B to A	A to A
1	29900000	29920000	2.2458	-2.13785	0.708312	A	B	A	A to B	B to A	A to A
1	29920000	29940000	1.25491	-5.91045	-12.1897	A	B	B	A to B	B to B	A to B
1	29940000	29960000	-2.38478	-5.73671	-12.0574	B	B	B	B to B	B to B	B to B
1	29960000	29980000	-0.334016	-7.82094	-8.21649	B	B	B	B to B	B to B	B to B
1	29980000	30000000	-3.16191	-10.9323	-18.0186	B	B	B	B to B	B to B	B to B
1	30000000	30020000	-3.63825	-12.2232	-4.87435	B	B	B	B to B	B to B	B to B
1	30020000	30040000	-3.91174	-9.05892	2.75274	B	B	A	B to B	B to A	B to A
1	30040000	30060000	-4.01974	-6.16548	-1.5297	B	B	B	B to B	B to B	B to B
1	30060000	30080000	-7.63776	-7.94878	-10.1937	B	B	B	B to B	B to B	B to B
1	30080000	30100000	-9.18709	-11.6648	-23.4968	B	B	B	B to B	B to B	B to B
1	30100000	30120000	-0.357022	-2.04477	-1.54961	B	B	B	B to B	B to B	B to B
1	30120000	30140000	-2.29793	-2.77738	-5.96738	B	B	B	B to B	B to B	B to B
1	30140000	30160000	-5.68776	-8.05229	-16.3694	B	B	B	B to B	B to B	B to B
1	30160000	30180000	-6.65216	-11.5913	-22.9467	B	B	B	B to B	B to B	B to B
1	30180000	30200000	-0.703184	-5.26343	-4.57506	B	B	B	B to B	B to B	B to B
1	30200000	30220000	-2.2389	-5.27063	-7.70936	B	B	B	B to B	B to B	B to B
1	30220000	30240000	-1.60438	0.0598228	2.20194	B	A	A	B to A	A to A	B to A
1	30240000	30260000	-2.29661	-2.11772	-5.7623	B	B	B	B to B	B to B	B to B
1	30260000	30280000	-3.41007	-8.91907	-12.9255	B	B	B	B to B	B to B	B to B
1	30280000	30300000	0.620702	-4.89288	-2.79468	A	B	B	A to B	B to B	A to B
1	30300000	30320000	3.53092	-1.23601	1.76426	A	B	A	A to B	B to A	A to A
1	30320000	30340000	3.02577	-1.68163	-12.0156	A	B	B	A to B	B to B	A to B
1	30340000	30360000	1.28341	3.12165	-6.41347	A	A	B	A to A	A to B	A to B
1	30360000	30380000	5.09442	4.49446	-5.70213	A	A	B	A to A	A to B	A to B
1	30380000	30400000	4.32111	7.23068	-0.8099	A	A	B	A to A	A to B	A to B
1	30400000	30420000	0.533589	2.32735	-14.2044	A	A	B	A to A	A to B	A to B
1	30420000	30440000	-0.626466	-2.2193	-15.9776	B	B	B	B to B	B to B	B to B
1	30440000	30460000	-0.641848	-5.956	-18.8009	B	B	B	B to B	B to B	B to B
1	30460000	30480000	1.10143	2.01006	-5.1566	A	A	B	A to A	A to B	A to B
1	30480000	30500000	-1.00504	-4.15162	-17.6527	B	B	B	B to B	B to B	B to B
1	30500000	30520000	1.3242	-0.81184	-13.8025	A	B	B	A to B	B to B	A to B
1	30520000	30540000	8.23045	2.17978	1.11432	A	A	A	A to A	A to A	A to A
1	30540000	30560000	5.22411	3.25304	-0.880815	A	A	B	A to A	A to B	A to B
1	30560000	30580000	5.90083	1.09096	0.590563	A	A	A	A to A	A to A	A to A
1	30580000	30600000	-0.14588	-7.64785	-17.326	B	B	B	B to B	B to B	B to B
1	30600000	30620000	-4.779	-8.01182	-14.5531	B	B	B	B to B	B to B	B to B
1	30620000	30640000	-5.97818	-6.74854	-18.8496	B	B	B	B to B	B to B	B to B
1	30640000	30660000	-0.50648	-1.19192	-7.25177	B	B	B	B to B	B to B	B to B
1	30660000	30680000	6.26152	-3.31508	7.31194	A	B	A	A to B	B to A	A to A
1	30680000	30700000	3.516	-2.73417	3.23073	A	B	A	A to B	B to A	A to A
1	30700000	30720000	-1.6355	-5.59585	-3.41498	B	B	B	B to B	B to B	B to B
1	30720000	30740000	-6.27867	-10.3661	-10.1538	B	B	B	B to B	B to B	B to B
1	30740000	30760000	3.4211	-1.60262	10.3279	A	B	A	A to B	B to A	A to A
1	30760000	30780000	1.66889	-3.52909	-2.36122	A	B	B	A to B	B to B	A to B
1	30780000	30800000	0.247674	-3.71445	-0.602115	A	B	B	A to B	B to B	A to B
1	30800000	30820000	0.484357	-5.26372	8.64003	A	B	A	A to B	B to A	A to A
1	30820000	30840000	2.42501	2.02236	14.2674	A	A	A	A to A	A to A	A to A
1	30840000	30860000	-2.12364	-5.99055	4.76617	B	B	A	B to B	B to A	B to A
1	30860000	30880000	6.27348	-3.97251	10.4066	A	B	A	A to B	B to A	A to A
1	30880000	30900000	1.73085	-1.69469	17.6545	A	B	A	A to B	B to A	A to A
1	30900000	30920000	-1.409	-4.1956	8.79917	B	B	A	B to B	B to A	B to A
1	30920000	30940000	5.23296	1.72553	18.1721	A	A	A	A to A	A to A	A to A
1	30940000	30960000	7.45559	2.24196	13.7678	A	A	A	A to A	A to A	A to A
1	30960000	30980000	7.24938	0.216242	24.1585	A	A	A	A to A	A to A	A to A
1	30980000	31000000	7.07398	2.72443	19.6797	A	A	A	A to A	A to A	A to A
1	31000000	31020000	5.77163	0.395523	23.4463	A	A	A	A to A	A to A	A to A
1	31020000	31040000	-1.46737	-8.05838	8.68297	B	B	A	B to B	B to A	B to A
1	31040000	31060000	-2.88479	-7.5917	13.6967	B	B	A	B to B	B to A	B to A
1	31060000	31080000	-3.82093	-0.740908	3.58213	B	B	A	B to B	B to A	B to A
1	31080000	31100000	0.124874	5.08146	21.968	A	A	A	A to A	A to A	A to A
1	31100000	31120000	-2.92043	0.547003	18.018	B	A	A	B to A	A to A	B to A
1	31120000	31140000	-0.343781	-2.92741	17.2155	B	B	A	B to B	B to A	B to A
1	31140000	31160000	-2.98922	-0.677111	10.9745	B	B	A	B to B	B to A	B to A
1	31160000	31180000	-1.79093	-3.72901	-0.554415	B	B	B	B to B	B to B	B to B
1	31180000	31200000	2.73606	-1.03018	20.2191	A	B	A	A to B	B to A	A to A
1	31200000	31220000	0.378004	-0.951415	17.6594	A	B	A	A to B	B to A	A to A
1	31220000	31240000	-5.34202	0.38988	6.921	B	A	A	B to A	A to A	B to A
1	31240000	31260000	-5.24904	-5.20129	6.41232	B	B	A	B to B	B to A	B to A
1	31260000	31280000	-9.54253	-9.34341	-4.20181	B	B	B	B to B	B to B	B to B
1	31280000	31300000	-9.06073	-11.3569	-4.21669	B	B	B	B to B	B to B	B to B
1	31300000	31320000	-15.2657	-15.8919	-16.2359	B	B	B	B to B	B to B	B to B
1	31320000	31340000	-9.07781	-9.20606	3.00233	B	B	A	B to B	B to A	B to A
1	31340000	31360000	-16.0294	-11.0474	-18.6603	B	B	B	B to B	B to B	B to B
1	31360000	31380000	-13.3598	-13.759	-10.8579	B	B	B	B to B	B to B	B to B
1	31380000	31400000	-16.1827	-11.3673	-20.8419	B	B	B	B to B	B to B	B to B
1	31400000	31420000	-15.2707	-13.3138	-16.3717	B	B	B	B to B	B to B	B to B
1	31420000	31440000	-12.8814	-6.57739	-16.7691	B	B	B	B to B	B to B	B to B
1	31440000	31460000	-10.6111	-4.14479	-1.76032	B	B	B	B to B	B to B	B to B
1	31460000	31480000	-9.53285	-6.9868	-3.62926	B	B	B	B to B	B to B	B to B
1	31480000	31500000	-14.96	-7.07089	-14.6012	B	B	B	B to B	B to B	B to B
1	31500000	31520000	-16.1117	-11.5302	-20.6393	B	B	B	B to B	B to B	B to B
1	31520000	31540000	-13.863	-10.8572	-13.8144	B	B	B	B to B	B to B	B to B
1	31540000	31560000	-13.766	-12.8201	-11.4013	B	B	B	B to B	B to B	B to B
1	31560000	31580000	-18.4597	-15.9449	-17.9247	B	B	B	B to B	B to B	B to B
1	31580000	31600000	-17.8054	-9.30418	-7.15779	B	B	B	B to B	B to B	B to B
1	31600000	31620000	-18.4363	-14.0623	-15.5324	B	B	B	B to B	B to B	B to B
1	31620000	31640000	-18.7064	-13.489	-16.3302	B	B	B	B to B	B to B	B to B
1	31640000	31660000	-13.4193	-11.4452	-4.97516	B	B	B	B to B	B to B	B to B
1	31660000	31680000	-22.3913	-21.1844	-27.7725	B	B	B	B to B	B to B	B to B
1	31680000	31700000	-16.4585	-16.9546	-9.75543	B	B	B	B to B	B to B	B to B
1	31700000	31720000	-21.0667	-23.1165	-32.5513	B	B	B	B to B	B to B	B to B
1	31720000	31740000	-16.1863	-14.5083	-9.54084	B	B	B	B to B	B to B	B to B
1	31740000	31760000	-18.5348	-15.2008	-19.5786	B	B	B	B to B	B to B	B to B
1	31760000	31780000	-16.5369	-15.0582	-16.9911	B	B	B	B to B	B to B	B to B
1	31780000	31800000	-14.8446	-15.3555	-12.9393	B	B	B	B to B	B to B	B to B
1	31800000	31820000	-21.8418	-20.0543	-20.7374	B	B	B	B to B	B to B	B to B
1	31820000	31840000	-16.0463	-12.0375	-11.5999	B	B	B	B to B	B to B	B to B
1	31840000	31860000	-14.6247	-14.5931	-7.32928	B	B	B	B to B	B to B	B to B
1	31860000	31880000	-15.3556	-20.376	-14.3836	B	B	B	B to B	B to B	B to B
1	31880000	31900000	-13.1487	-12.1743	2.22516	B	B	A	B to B	B to A	B to A
1	31900000	31920000	-17.9034	-15.6118	-17.4267	B	B	B	B to B	B to B	B to B
1	31920000	31940000	-17.1615	-16.86	-15.1733	B	B	B	B to B	B to B	B to B
1	31940000	31960000	-15.211	-11.8185	-9.80268	B	B	B	B to B	B to B	B to B
1	31960000	31980000	-17.7647	-13.9967	-17.3921	B	B	B	B to B	B to B	B to B
1	31980000	32000000	-18.2051	-20.5275	-18.5672	B	B	B	B to B	B to B	B to B
1	32000000	32020000	-16.5297	-13.2486	-6.29151	B	B	B	B to B	B to B	B to B
1	32020000	32040000	-19.0898	-13.3408	-18.5315	B	B	B	B to B	B to B	B to B
1	32040000	32060000	-17.207	-10.4247	-3.49492	B	B	B	B to B	B to B	B to B
1	32060000	32080000	-18.3227	-14.5004	-10.0775	B	B	B	B to B	B to B	B to B
1	32080000	32100000	-18.9778	-17.4205	-27.4445	B	B	B	B to B	B to B	B to B
1	32100000	32120000	-22.1031	-22.0073	-26.231	B	B	B	B to B	B to B	B to B
1	32120000	32140000	-21.2319	-22.0168	-26.6677	B	B	B	B to B	B to B	B to B
1	32140000	32160000	-16.5589	-16.9627	-9.41622	B	B	B	B to B	B to B	B to B
1	32160000	32180000	-13.5089	-15.0915	-5.16954	B	B	B	B to B	B to B	B to B
1	32180000	32200000	-16.2082	-12.0963	-8.38454	B	B	B	B to B	B to B	B to B
1	32200000	32220000	-16.8379	-15.7094	-9.00337	B	B	B	B to B	B to B	B to B
1	32220000	32240000	-14.2594	-13.143	-2.59662	B	B	B	B to B	B to B	B to B
1	32240000	32260000	-16.6036	-14.4438	-5.88031	B	B	B	B to B	B to B	B to B
1	32260000	32280000	-15.9408	-14.756	-14.5396	B	B	B	B to B	B to B	B to B
1	32280000	32300000	-23.0509	-20.215	-24.0877	B	B	B	B to B	B to B	B to B
1	32300000	32320000	-19.3379	-22.4723	-21.8212	B	B	B	B to B	B to B	B to B
1	32320000	32340000	-22.0243	-21.5422	-19.7327	B	B	B	B to B	B to B	B to B
1	32340000	32360000	-20.0518	-19.2151	-8.04255	B	B	B	B to B	B to B	B to B
1	32360000	32380000	-15.6953	-19.6526	-7.07541	B	B	B	B to B	B to B	B to B
1	32380000	32400000	-22.0162	-19.9192	-13.7209	B	B	B	B to B	B to B	B to B
1	32400000	32420000	-19.3036	-20.3443	-16.4782	B	B	B	B to B	B to B	B to B
1	32420000	32440000	-20.7019	-18.7069	-24.5474	B	B	B	B to B	B to B	B to B
1	32440000	32460000	-17.9441	-18.9984	-16.3271	B	B	B	B to B	B to B	B to B
1	32460000	32480000	-20.0429	-17.0474	-16.4535	B	B	B	B to B	B to B	B to B
1	32480000	32500000	-18.9095	-15.5123	-12.8825	B	B	B	B to B	B to B	B to B
1	32500000	32520000	-18.4287	-15.7497	-9.94371	B	B	B	B to B	B to B	B to B
1	32520000	32540000	-19.138	-20.221	-15.7615	B	B	B	B to B	B to B	B to B
1	32540000	32560000	-16.4761	-13.9225	-6.59352	B	B	B	B to B	B to B	B to B
1	32560000	32580000	-19.912	-16.0547	-7.66587	B	B	B	B to B	B to B	B to B
1	32580000	32600000	-18.039	-16.6793	-7.8669	B	B	B	B to B	B to B	B to B
1	32600000	32620000	-18.9725	-18.2725	-5.35728	B	B	B	B to B	B to B	B to B
1	32620000	32640000	-21.0687	-15.8401	-13.667	B	B	B	B to B	B to B	B to B
1	32640000	32660000	-18.1527	-12.9147	-6.45995	B	B	B	B to B	B to B	B to B
1	32660000	32680000	-17.3025	-13.4138	-7.56734	B	B	B	B to B	B to B	B to B
1	32680000	32700000	-20.0298	-18.259	-17.5951	B	B	B	B to B	B to B	B to B
1	32700000	32720000	-20.9672	-18.4018	-17.2066	B	B	B	B to B	B to B	B to B
1	32720000	32740000	27.6434	135.475	55.1961	A	A	A	A to A	A to A	A to A
1	32740000	32760000	-19.8583	-15.8931	-13.1433	B	B	B	B to B	B to B	B to B
1	32760000	32780000	-16.1212	-14.1842	-11.5483	B	B	B	B to B	B to B	B to B
1	32780000	32800000	-19.9399	-22.4076	-26.394	B	B	B	B to B	B to B	B to B
1	32800000	32820000	-19.2726	-20.0902	-15.6983	B	B	B	B to B	B to B	B to B
1	32820000	32840000	-20.5486	-22.1885	-26.7105	B	B	B	B to B	B to B	B to B
1	32840000	32860000	-18.1115	-10.9984	-6.23862	B	B	B	B to B	B to B	B to B
1	32860000	32880000	-18.8924	-17.1981	-10.0444	B	B	B	B to B	B to B	B to B
1	32880000	32900000	-17.6008	-14.8127	-12.4658	B	B	B	B to B	B to B	B to B
1	32900000	32920000	-15.747	-13.7291	1.08609	B	B	A	B to B	B to A	B to A
1	32920000	32940000	-20.2923	-21.12	-24.5491	B	B	B	B to B	B to B	B to B
1	32940000	32960000	-22.2337	-19.5771	-18.857	B	B	B	B to B	B to B	B to B
1	32960000	32980000	-22.0171	-26.9791	-21.6019	B	B	B	B to B	B to B	B to B
1	32980000	33000000	-18.271	-19.4034	-18.2354	B	B	B	B to B	B to B	B to B
1	33000000	33020000	-15.7055	-18.2217	-17.2421	B	B	B	B to B	B to B	B to B
1	33020000	33040000	-8.9266	-12.3312	1.28451	B	B	A	B to B	B to A	B to A
1	33040000	33060000	-8.26798	-9.7462	-1.79762	B	B	B	B to B	B to B	B to B
1	33060000	33080000	-6.9281	-8.49393	-1.48858	B	B	B	B to B	B to B	B to B
1	33080000	33100000	-4.57585	-3.96291	7.91658	B	B	A	B to B	B to A	B to A
1	33100000	33120000	-5.09752	-2.81175	6.51311	B	B	A	B to B	B to A	B to A
1	33120000	33140000	-5.40176	-6.87942	-2.94755	B	B	B	B to B	B to B	B to B
1	33140000	33160000	-6.30033	-7.23529	0.0730197	B	B	A	B to B	B to A	B to A
1	33160000	33180000	-4.55396	-6.48308	1.26699	B	B	A	B to B	B to A	B to A
1	33180000	33200000	-3.47132	-6.81645	-1.60928	B	B	B	B to B	B to B	B to B
1	33200000	33220000	-6.31286	-8.70134	-4.99572	B	B	B	B to B	B to B	B to B
1	33220000	33240000	-3.06408	-2.81547	-2.09473	B	B	B	B to B	B to B	B to B
1	33240000	33260000	-5.38348	-8.65026	-0.419506	B	B	B	B to B	B to B	B to B
1	33260000	33280000	-11.6546	-12.8369	-20.8954	B	B	B	B to B	B to B	B to B
1	33280000	33300000	-6.2785	-5.01704	-10.34	B	B	B	B to B	B to B	B to B
1	33300000	33320000	-5.61064	-7.40463	-12.7562	B	B	B	B to B	B to B	B to B
1	33320000	33340000	-2.61931	-0.168901	2.65496	B	B	A	B to B	B to A	B to A
1	33340000	33360000	-7.38873	-8.53589	-11.5339	B	B	B	B to B	B to B	B to B
1	33360000	33380000	-11.2963	-12.1577	-14.8645	B	B	B	B to B	B to B	B to B
1	33380000	33400000	-7.69545	-12.4295	-14.059	B	B	B	B to B	B to B	B to B
1	33400000	33420000	-8.34406	-8.71373	-10.8566	B	B	B	B to B	B to B	B to B
1	33420000	33440000	-4.38689	-5.57478	-3.57443	B	B	B	B to B	B to B	B to B
1	33440000	33460000	-2.3644	1.13578	-3.91099	B	A	B	B to A	A to B	B to B
1	33460000	33480000	-3.8394	-4.13867	-12.4697	B	B	B	B to B	B to B	B to B
1	33480000	33500000	-6.53627	-9.10423	-18.4033	B	B	B	B to B	B to B	B to B
1	33500000	33520000	-3.79532	-1.21768	-3.40589	B	B	B	B to B	B to B	B to B
1	33520000	33540000	-1.72093	-3.36428	1.47233	B	B	A	B to B	B to A	B to A
1	33540000	33560000	-4.57301	-8.76513	-13.5188	B	B	B	B to B	B to B	B to B
1	33560000	33580000	3.13014	-1.36996	-1.34432	A	B	B	A to B	B to B	A to B
1	33580000	33600000	3.61057	4.49042	12.5077	A	A	A	A to A	A to A	A to A
1	33600000	33620000	7.30049	8.30281	13.524	A	A	A	A to A	A to A	A to A
1	33620000	33640000	5.55587	1.86184	-3.40033	A	A	B	A to A	A to B	A to B
1	33640000	33660000	5.55177	4.58378	13.2269	A	A	A	A to A	A to A	A to A
1	33660000	33680000	7.12185	2.99879	10.3675	A	A	A	A to A	A to A	A to A
1	33680000	33700000	-0.760427	-2.1749	-10.4268	B	B	B	B to B	B to B	B to B
1	33700000	33720000	0.950498	-4.85785	-6.67968	A	B	B	A to B	B to B	A to B
1	33720000	33740000	10.5366	4.76322	16.1795	A	A	A	A to A	A to A	A to A
1	33740000	33760000	6.86967	4.85968	16.7748	A	A	A	A to A	A to A	A to A
1	33760000	33780000	10.234	5.54011	12.8116	A	A	A	A to A	A to A	A to A
1	33780000	33800000	4.83617	5.98823	1.40352	A	A	A	A to A	A to A	A to A
1	33800000	33820000	7.29773	4.69663	10.7379	A	A	A	A to A	A to A	A to A
1	33820000	33840000	11.0158	9.32719	20.2519	A	A	A	A to A	A to A	A to A
1	33840000	33860000	12.6513	10.1421	21.4562	A	A	A	A to A	A to A	A to A
1	33860000	33880000	12.5654	11.3421	19.2005	A	A	A	A to A	A to A	A to A
1	33880000	33900000	5.63842	1.75298	0.698081	A	A	A	A to A	A to A	A to A
1	33900000	33920000	11.7465	1.35171	1.59827	A	A	A	A to A	A to A	A to A
1	33920000	33940000	10.3044	9.95617	7.81506	A	A	A	A to A	A to A	A to A
1	33940000	33960000	6.03009	4.93355	3.95511	A	A	A	A to A	A to A	A to A
1	33960000	33980000	3.93308	-2.64005	-3.61061	A	B	B	A to B	B to B	A to B
1	33980000	34000000	8.49763	4.90162	6.04963	A	A	A	A to A	A to A	A to A
1	34000000	34020000	10.6152	3.78992	9.67079	A	A	A	A to A	A to A	A to A
1	34020000	34040000	6.52285	0.344379	-2.52205	A	A	B	A to A	A to B	A to B
1	34040000	34060000	6.90485	5.17094	13.5403	A	A	A	A to A	A to A	A to A
1	34060000	34080000	7.24145	9.14555	16.1328	A	A	A	A to A	A to A	A to A
1	34080000	34100000	8.06296	2.64758	14.9217	A	A	A	A to A	A to A	A to A
1	34100000	34120000	7.98612	0.69577	11.0452	A	A	A	A to A	A to A	A to A
1	34120000	34140000	5.6252	-0.126589	-0.888382	A	B	B	A to B	B to B	A to B
1	34140000	34160000	-0.230892	-4.70682	-11.8075	B	B	B	B to B	B to B	B to B
1	34160000	34180000	6.30793	0.40862	5.40494	A	A	A	A to A	A to A	A to A
1	34180000	34200000	8.33915	5.2855	9.36985	A	A	A	A to A	A to A	A to A
1	34200000	34220000	8.62273	4.78135	-3.2069	A	A	B	A to A	A to B	A to B
1	34220000	34240000	5.58649	-1.98821	-1.03298	A	B	B	A to B	B to B	A to B
1	34240000	34260000	7.74685	3.98674	-8.10273	A	A	B	A to A	A to B	A to B
1	34260000	34280000	9.03406	0.979534	2.07553	A	A	A	A to A	A to A	A to A
1	34280000	34300000	9.10153	1.02256	-2.74221	A	A	B	A to A	A to B	A to B
1	34300000	34320000	5.06483	1.68057	0.755747	A	A	A	A to A	A to A	A to A
1	34320000	34340000	9.84205	5.15876	15.5169	A	A	A	A to A	A to A	A to A
1	34340000	34360000	10.44	4.74807	11.8185	A	A	A	A to A	A to A	A to A
1	34360000	34380000	6.23157	1.20277	10.5654	A	A	A	A to A	A to A	A to A
1	34380000	34400000	1.97303	1.24329	-12.9864	A	A	B	A to A	A to B	A to B
1	34400000	34420000	14.2212	7.23169	12.8676	A	A	A	A to A	A to A	A to A
1	34420000	34440000	8.26029	2.73245	4.30726	A	A	A	A to A	A to A	A to A
1	34440000	34460000	6.80622	-2.43201	-0.930748	A	B	B	A to B	B to B	A to B
1	34460000	34480000	2.95389	1.67942	5.55706	A	A	A	A to A	A to A	A to A
1	34480000	34500000	-0.678862	-7.15237	-9.33443	B	B	B	B to B	B to B	B to B
1	34500000	34520000	4.45987	-3.3063	1.27844	A	B	A	A to B	B to A	A to A
1	34520000	34540000	4.43438	-2.94987	-9.89582	A	B	B	A to B	B to B	A to B
1	34540000	34560000	4.72089	-1.64003	-13.3317	A	B	B	A to B	B to B	A to B
1	34560000	34580000	2.79053	0.265702	-8.55693	A	A	B	A to A	A to B	A to B
1	34580000	34600000	4.94526	1.574	3.77575	A	A	A	A to A	A to A	A to A
1	34600000	34620000	4.95741	-1.69837	-14.3412	A	B	B	A to B	B to B	A to B
1	34620000	34640000	3.93836	0.549351	-9.15887	A	A	B	A to A	A to B	A to B
1	34640000	34660000	1.55967	-4.19131	-15.3094	A	B	B	A to B	B to B	A to B
1	34660000	34680000	6.16348	1.13104	4.20306	A	A	A	A to A	A to A	A to A
1	34680000	34700000	2.43344	-3.16606	-14.0925	A	B	B	A to B	B to B	A to B
1	34700000	34720000	6.03383	-2.2635	1.3604	A	B	A	A to B	B to A	A to A
1	34720000	34740000	7.15998	0.303007	-1.00671	A	A	B	A to A	A to B	A to B
1	34740000	34760000	9.4968	3.36975	4.72311	A	A	A	A to A	A to A	A to A
1	34760000	34780000	11.9759	4.23791	7.19327	A	A	A	A to A	A to A	A to A
1	34780000	34800000	-0.494297	-2.70569	-13.0792	B	B	B	B to B	B to B	B to B
1	34800000	34820000	4.6872	1.15899	0.421288	A	A	A	A to A	A to A	A to A
1	34820000	34840000	7.75894	3.04679	5.04075	A	A	A	A to A	A to A	A to A
1	34840000	34860000	5.64865	1.93919	7.12515	A	A	A	A to A	A to A	A to A
1	34860000	34880000	7.02417	-0.777954	-6.73113	A	B	B	A to B	B to B	A to B
1	34880000	34900000	6.68917	3.33222	-7.81289	A	A	B	A to A	A to B	A to B
1	34900000	34920000	6.60835	3.77726	1.89277	A	A	A	A to A	A to A	A to A
1	34920000	34940000	5.30438	0.187825	0.790353	A	A	A	A to A	A to A	A to A
1	34940000	34960000	2.89237	-2.85425	4.972	A	B	A	A to B	B to A	A to A
1	34960000	34980000	2.67309	-6.79596	-1.89427	A	B	B	A to B	B to B	A to B
1	34980000	35000000	1.71191	-3.6493	-7.40125	A	B	B	A to B	B to B	A to B
1	35000000	35020000	9.18434	0.423796	2.6264	A	A	A	A to A	A to A	A to A
1	35020000	35040000	10.52	9.21482	11.5069	A	A	A	A to A	A to A	A to A
1	35040000	35060000	10.0826	4.14771	9.17013	A	A	A	A to A	A to A	A to A
1	35060000	35080000	7.01484	3.6652	10.9397	A	A	A	A to A	A to A	A to A
1	35080000	35100000	8.75547	-1.0158	4.51389	A	B	A	A to B	B to A	A to A
1	35100000	35120000	2.33222	-6.50805	-5.02709	A	B	B	A to B	B to B	A to B
1	35120000	35140000	5.22466	-0.462499	8.21076	A	B	A	A to B	B to A	A to A
1	35140000	35160000	2.20369	-4.92983	0.637554	A	B	A	A to B	B to A	A to A
1	35160000	35180000	7.45749	1.14511	10.9124	A	A	A	A to A	A to A	A to A
1	35180000	35200000	6.53283	2.05887	8.17068	A	A	A	A to A	A to A	A to A
1	35200000	35220000	4.56375	-1.41228	0.345426	A	B	A	A to B	B to A	A to A
1	35220000	35240000	6.10371	-1.55186	1.12493	A	B	A	A to B	B to A	A to A
1	35240000	35260000	6.60553	3.34485	19.7606	A	A	A	A to A	A to A	A to A
1	35260000	35280000	4.98069	-0.228933	10.0122	A	B	A	A to B	B to A	A to A
1	35280000	35300000	8.01903	1.05221	2.52633	A	A	A	A to A	A to A	A to A
1	35300000	35320000	7.21731	0.602348	-0.348653	A	A	B	A to A	A to B	A to B
1	35320000	35340000	9.91154	10.7183	25.6616	A	A	A	A to A	A to A	A to A
1	35340000	35360000	11.6881	6.85616	22.58	A	A	A	A to A	A to A	A to A
1	35360000	35380000	9.4621	2.25962	18.9115	A	A	A	A to A	A to A	A to A
1	35380000	35400000	9.81821	4.41997	21.2147	A	A	A	A to A	A to A	A to A
1	35400000	35420000	9.1515	2.41594	24.4777	A	A	A	A to A	A to A	A to A
1	35420000	35440000	11.0209	6.49031	20.584	A	A	A	A to A	A to A	A to A
1	35440000	35460000	3.479	0.490211	1.3265	A	A	A	A to A	A to A	A to A
1	35460000	35480000	3.77353	2.90241	5.63275	A	A	A	A to A	A to A	A to A
1	35480000	35500000	6.9652	2.39224	11.5612	A	A	A	A to A	A to A	A to A
1	35500000	35520000	8.12933	0.0745515	1.32318	A	A	A	A to A	A to A	A to A
1	35520000	35540000	6.32093	2.43428	10.6205	A	A	A	A to A	A to A	A to A
1	35540000	35560000	3.7802	-5.15064	-7.14094	A	B	B	A to B	B to B	A to B
1	35560000	35580000	4.75414	2.54035	6.62818	A	A	A	A to A	A to A	A to A
1	35580000	35600000	9.51077	7.44185	9.42687	A	A	A	A to A	A to A	A to A
1	35600000	35620000	10.7217	3.83555	17.843	A	A	A	A to A	A to A	A to A
1	35620000	35640000	6.90683	3.42458	3.53961	A	A	A	A to A	A to A	A to A
1	35640000	35660000	4.86925	2.21054	-1.75716	A	A	B	A to A	A to B	A to B
1	35660000	35680000	3.44472	8.40736	0.379232	A	A	A	A to A	A to A	A to A
1	35680000	35700000	1.67043	5.99424	-3.02126	A	A	B	A to A	A to B	A to B
1	35700000	35720000	0.226304	1.9381	-4.48653	A	A	B	A to A	A to B	A to B
1	35720000	35740000	-0.778015	1.09361	-5.42747	B	A	B	B to A	A to B	B to B
1	35740000	35760000	-1.62784	-5.4113	-17.8642	B	B	B	B to B	B to B	B to B
1	35760000	35780000	0.0586246	2.99538	1.18277	A	A	A	A to A	A to A	A to A
1	35780000	35800000	-2.05552	-1.1606	-6.7298	B	B	B	B to B	B to B	B to B
1	35800000	35820000	0.21736	-2.02306	-8.58518	A	B	B	A to B	B to B	A to B
1	35820000	35840000	4.43718	0.720639	1.5861	A	A	A	A to A	A to A	A to A
1	35840000	35860000	6.10851	7.72415	10.4886	A	A	A	A to A	A to A	A to A
1	35860000	35880000	7.45301	6.25546	2.07495	A	A	A	A to A	A to A	A to A
1	35880000	35900000	6.59074	5.82904	6.23657	A	A	A	A to A	A to A	A to A
1	35900000	35920000	4.61533	7.1113	10.866	A	A	A	A to A	A to A	A to A
1	35920000	35940000	5.15802	5.84022	2.86851	A	A	A	A to A	A to A	A to A
1	35940000	35960000	-2.23385	-5.99555	-11.7609	B	B	B	B to B	B to B	B to B
1	35960000	35980000	-3.69185	-4.99637	-13.7778	B	B	B	B to B	B to B	B to B
1	35980000	36000000	-4.94301	-10.6697	-19.0454	B	B	B	B to B	B to B	B to B
1	36000000	36020000	-1.48694	-3.83941	-10.6862	B	B	B	B to B	B to B	B to B
1	36020000	36040000	-3.00021	-2.65879	-19.8699	B	B	B	B to B	B to B	B to B
1	36040000	36060000	-2.98935	-0.847984	-9.17141	B	B	B	B to B	B to B	B to B
1	36060000	36080000	-4.70154	-2.11951	-7.73111	B	B	B	B to B	B to B	B to B
1	36080000	36100000	-5.72685	-5.20115	-11.2336	B	B	B	B to B	B to B	B to B
1	36100000	36120000	-5.04339	-4.93145	-14.1027	B	B	B	B to B	B to B	B to B
1	36120000	36140000	-4.24111	-1.208	-10.9946	B	B	B	B to B	B to B	B to B
1	36140000	36160000	-7.02685	-5.94869	-17.7624	B	B	B	B to B	B to B	B to B
1	36160000	36180000	-4.16385	-0.732459	-0.828089	B	B	B	B to B	B to B	B to B
1	36180000	36200000	-8.7671	-4.93109	-20.55	B	B	B	B to B	B to B	B to B
1	36200000	36220000	-1.56161	2.3662	-0.140743	B	A	B	B to A	A to B	B to B
1	36220000	36240000	-11.2132	-9.12561	-25.1558	B	B	B	B to B	B to B	B to B
1	36240000	36260000	-6.10757	-4.69912	-7.65194	B	B	B	B to B	B to B	B to B
1	36260000	36280000	-9.00531	-5.44995	-24.7113	B	B	B	B to B	B to B	B to B
1	36280000	36300000	-8.23225	-6.72041	-22.8278	B	B	B	B to B	B to B	B to B
1	36300000	36320000	-9.3281	-3.16263	-10.69	B	B	B	B to B	B to B	B to B
1	36320000	36340000	-9.66695	-4.76132	-23.2999	B	B	B	B to B	B to B	B to B
1	36340000	36360000	-1.17679	-1.12001	-4.11282	B	B	B	B to B	B to B	B to B
1	36360000	36380000	-8.15546	-4.43508	-21.9581	B	B	B	B to B	B to B	B to B
1	36380000	36400000	-3.64881	-0.71285	-13.2579	B	B	B	B to B	B to B	B to B
1	36400000	36420000	-0.64831	9.62076	3.22794	B	A	A	B to A	A to A	B to A
1	36420000	36440000	-4.52216	1.24347	-6.79275	B	A	B	B to A	A to B	B to B
1	36440000	36460000	-5.50188	-5.06787	-14.2956	B	B	B	B to B	B to B	B to B
1	36460000	36480000	-1.71499	4.05306	5.98669	B	A	A	B to A	A to A	B to A
1	36480000	36500000	0.860341	1.46766	13.3195	A	A	A	A to A	A to A	A to A
1	36500000	36520000	3.79197	5.61035	11.2298	A	A	A	A to A	A to A	A to A
1	36520000	36540000	0.151138	9.67402	9.43415	A	A	A	A to A	A to A	A to A
1	36540000	36560000	-0.0284553	4.95659	10.9382	B	A	A	B to A	A to A	B to A
1	36560000	36580000	-4.37464	1.27074	-5.8997	B	A	B	B to A	A to B	B to B
1	36580000	36600000	-7.16255	-2.37231	-11.9997	B	B	B	B to B	B to B	B to B
1	36600000	36620000	-10.9808	-8.04617	-16.1994	B	B	B	B to B	B to B	B to B
1	36620000	36640000	-12.2317	-9.62496	-9.12812	B	B	B	B to B	B to B	B to B
1	36640000	36660000	-8.59573	-7.69721	-5.14091	B	B	B	B to B	B to B	B to B
1	36660000	36680000	-13.3012	-9.17813	-21.0289	B	B	B	B to B	B to B	B to B
1	36680000	36700000	-12.9389	-7.14684	-13.3225	B	B	B	B to B	B to B	B to B
1	36700000	36720000	-13.4991	-12.0407	-20.8934	B	B	B	B to B	B to B	B to B
1	36720000	36740000	-9.45436	-7.89498	-2.78505	B	B	B	B to B	B to B	B to B
1	36740000	36760000	-14.0074	-9.23639	-6.95054	B	B	B	B to B	B to B	B to B
1	36760000	36780000	-9.49995	-4.75409	-8.12347	B	B	B	B to B	B to B	B to B
1	36780000	36800000	-7.7706	1.51416	4.79788	B	A	A	B to A	A to A	B to A
1	36800000	36820000	-8.57782	-5.15592	0.0888007	B	B	A	B to B	B to A	B to A
1	36820000	36840000	-5.87354	-4.65777	-0.10428	B	B	B	B to B	B to B	B to B
1	36840000	36860000	-10.875	-2.97537	3.13855	B	B	A	B to B	B to A	B to A
1	36860000	36880000	-8.7189	-5.18186	-9.58035	B	B	B	B to B	B to B	B to B
1	36880000	36900000	-9.06257	-0.834036	4.27832	B	B	A	B to B	B to A	B to A
1	36900000	36920000	-12.3961	-8.51241	-16.6662	B	B	B	B to B	B to B	B to B
1	36920000	36940000	-10.4064	-2.50997	-5.3885	B	B	B	B to B	B to B	B to B
1	36940000	36960000	-11.0113	-3.76036	-2.02151	B	B	B	B to B	B to B	B to B
1	36960000	36980000	-9.22341	-8.7465	-1.27856	B	B	B	B to B	B to B	B to B
1	36980000	37000000	-9.9856	-7.47315	-2.67404	B	B	B	B to B	B to B	B to B
1	37000000	37020000	-15.1657	-11.8942	-11.285	B	B	B	B to B	B to B	B to B
1	37020000	37040000	-17.8028	-9.70979	-19.5888	B	B	B	B to B	B to B	B to B
1	37040000	37060000	-15.6159	-10.065	-19.4478	B	B	B	B to B	B to B	B to B
1	37060000	37080000	-10.5151	-6.12958	-8.56325	B	B	B	B to B	B to B	B to B
1	37080000	37100000	-13.6393	-7.0649	-10.9649	B	B	B	B to B	B to B	B to B
1	37100000	37120000	-15.3282	-8.34886	-15.3859	B	B	B	B to B	B to B	B to B
1	37120000	37140000	-8.64391	-3.1189	1.68092	B	B	A	B to B	B to A	B to A
1	37140000	37160000	-11.6746	-4.57329	-4.3242	B	B	B	B to B	B to B	B to B
1	37160000	37180000	-13.9224	-6.46828	-2.18097	B	B	B	B to B	B to B	B to B
1	37180000	37200000	-9.30036	-5.09359	-2.24267	B	B	B	B to B	B to B	B to B
1	37200000	37220000	-10.6465	-8.46271	-3.83669	B	B	B	B to B	B to B	B to B
1	37220000	37240000	-13.4027	-6.30205	-6.54661	B	B	B	B to B	B to B	B to B
1	37240000	37260000	-8.32665	-3.31298	-2.94036	B	B	B	B to B	B to B	B to B
1	37260000	37280000	-10.0972	-8.84425	-3.27808	B	B	B	B to B	B to B	B to B
1	37280000	37300000	-10.3284	-2.33668	0.431529	B	B	A	B to B	B to A	B to A
1	37300000	37320000	-13.8458	-7.32805	-11.5135	B	B	B	B to B	B to B	B to B
1	37320000	37340000	-8.89541	-6.8384	1.17167	B	B	A	B to B	B to A	B to A
1	37340000	37360000	-12.7483	-5.21241	-13.1158	B	B	B	B to B	B to B	B to B
1	37360000	37380000	-11.8366	-0.757438	1.82822	B	B	A	B to B	B to A	B to A
1	37380000	37400000	-14.8713	-2.78893	-14.4287	B	B	B	B to B	B to B	B to B
1	37400000	37420000	-10.1134	-4.48046	1.45413	B	B	A	B to B	B to A	B to A
1	37420000	37440000	-14.0796	-8.21961	-13.1561	B	B	B	B to B	B to B	B to B
1	37440000	37460000	-12.0172	-8.69531	-0.0271099	B	B	B	B to B	B to B	B to B
1	37460000	37480000	-20.0225	-18.0697	-24.4692	B	B	B	B to B	B to B	B to B
1	37480000	37500000	-15.6168	-14.9024	-23.4241	B	B	B	B to B	B to B	B to B
1	37500000	37520000	-12.0247	-9.78179	-11.4551	B	B	B	B to B	B to B	B to B
1	37520000	37540000	-15.5673	-10.9603	-22.3835	B	B	B	B to B	B to B	B to B
1	37540000	37560000	-8.65787	-1.22687	-3.09974	B	B	B	B to B	B to B	B to B
1	37560000	37580000	-8.97425	-7.921	-7.15533	B	B	B	B to B	B to B	B to B
1	37580000	37600000	-10.6233	-7.63391	-16.8744	B	B	B	B to B	B to B	B to B
1	37600000	37620000	-10.8082	-11.7357	-15.7579	B	B	B	B to B	B to B	B to B
1	37620000	37640000	-6.55267	-4.37983	-4.69183	B	B	B	B to B	B to B	B to B
1	37640000	37660000	-8.11549	-2.92217	-13.7384	B	B	B	B to B	B to B	B to B
1	37660000	37680000	-7.20054	-0.731464	-16.6983	B	B	B	B to B	B to B	B to B
1	37680000	37700000	-6.89096	-1.42046	-13.127	B	B	B	B to B	B to B	B to B
1	37700000	37720000	-7.33162	0.357999	-4.95806	B	A	B	B to A	A to B	B to B
1	37720000	37740000	-7.03152	-0.850246	-0.788201	B	B	B	B to B	B to B	B to B
1	37740000	37760000	-3.98616	0.208812	-0.46794	B	A	B	B to A	A to B	B to B
1	37760000	37780000	-3.62217	3.70578	0.217271	B	A	A	B to A	A to A	B to A
1	37780000	37800000	-6.89432	-0.348238	-0.10942	B	B	B	B to B	B to B	B to B
1	37800000	37820000	-4.86945	-4.76072	1.98621	B	B	A	B to B	B to A	B to A
1	37820000	37840000	-10.7716	-8.372	-14.057	B	B	B	B to B	B to B	B to B
1	37840000	37860000	-2.70041	-6.58543	1.73395	B	B	A	B to B	B to A	B to A
1	37860000	37880000	-2.6178	-3.69308	3.6718	B	B	A	B to B	B to A	B to A
1	37880000	37900000	-2.80854	-5.68638	-8.71007	B	B	B	B to B	B to B	B to B
1	37900000	37920000	1.54754	-6.48814	-0.467988	A	B	B	A to B	B to B	A to B
1	37920000	37940000	7.19062	3.27695	13.5825	A	A	A	A to A	A to A	A to A
1	37940000	37960000	8.2734	1.36942	17.9247	A	A	A	A to A	A to A	A to A
1	37960000	37980000	4.31861	1.68244	12.9769	A	A	A	A to A	A to A	A to A
1	37980000	38000000	5.19991	4.18401	16.0589	A	A	A	A to A	A to A	A to A
1	38000000	38020000	5.13984	2.31021	12.9467	A	A	A	A to A	A to A	A to A
1	38020000	38040000	6.79476	-0.138423	15.455	A	B	A	A to B	B to A	A to A
1	38040000	38060000	6.8201	1.35188	17.0659	A	A	A	A to A	A to A	A to A
1	38060000	38080000	8.25123	4.35511	3.45159	A	A	A	A to A	A to A	A to A
1	38080000	38100000	7.07508	7.54608	14.9579	A	A	A	A to A	A to A	A to A
1	38100000	38120000	2.95142	-4.55224	-1.17162	A	B	B	A to B	B to B	A to B
1	38120000	38140000	5.19916	0.233601	16.1027	A	A	A	A to A	A to A	A to A
1	38140000	38160000	6.44193	1.99813	16.4258	A	A	A	A to A	A to A	A to A
1	38160000	38180000	5.02208	-0.624232	8.3371	A	B	A	A to B	B to A	A to A
1	38180000	38200000	6.7189	3.93048	17.2322	A	A	A	A to A	A to A	A to A
1	38200000	38220000	1.8561	0.205742	12.7934	A	A	A	A to A	A to A	A to A
1	38220000	38240000	2.32793	-5.95212	1.56981	A	B	A	A to B	B to A	A to A
1	38240000	38260000	1.45949	-0.688679	14.4103	A	B	A	A to B	B to A	A to A
1	38260000	38280000	0.181606	1.60629	-1.02496	A	A	B	A to A	A to B	A to B
1	38280000	38300000	2.09183	-4.83679	4.35489	A	B	A	A to B	B to A	A to A
1	38300000	38320000	3.00445	-1.10123	-2.881	A	B	B	A to B	B to B	A to B
1	38320000	38340000	-0.91951	2.07213	18.3346	B	A	A	B to A	A to A	B to A
1	38340000	38360000	0.958865	-2.01066	8.05557	A	B	A	A to B	B to A	A to A
1	38360000	38380000	-0.70534	-2.6941	3.86921	B	B	A	B to B	B to A	B to A
1	38380000	38400000	2.39694	-5.01478	13.2478	A	B	A	A to B	B to A	A to A
1	38400000	38420000	-6.05856	-5.75366	-7.42557	B	B	B	B to B	B to B	B to B
1	38420000	38440000	-2.18767	-3.98802	4.42444	B	B	A	B to B	B to A	B to A
1	38440000	38460000	-4.54057	-3.38827	-15.0931	B	B	B	B to B	B to B	B to B
1	38460000	38480000	-1.38181	-3.45864	-3.02007	B	B	B	B to B	B to B	B to B
1	38480000	38500000	-5.9598	-7.93089	-12.254	B	B	B	B to B	B to B	B to B
1	38500000	38520000	-5.0997	-5.73291	-14.3402	B	B	B	B to B	B to B	B to B
1	38520000	38540000	-1.04391	-5.27245	-1.74549	B	B	B	B to B	B to B	B to B
1	38540000	38560000	-3.79731	-4.75613	-14.7657	B	B	B	B to B	B to B	B to B
1	38560000	38580000	-5.66501	-5.99039	-6.69495	B	B	B	B to B	B to B	B to B
1	38580000	38600000	-3.67764	-3.06564	-3.31193	B	B	B	B to B	B to B	B to B
1	38600000	38620000	-1.07981	-0.627126	-1.73628	B	B	B	B to B	B to B	B to B
1	38620000	38640000	-4.7292	-4.04992	-13.7216	B	B	B	B to B	B to B	B to B
1	38640000	38660000	-6.99454	-8.5038	-12.3095	B	B	B	B to B	B to B	B to B
1	38660000	38680000	-2.70583	-5.73084	1.03062	B	B	A	B to B	B to A	B to A
1	38680000	38700000	-4.38598	-6.50249	4.97291	B	B	A	B to B	B to A	B to A
1	38700000	38720000	-5.60052	-7.01599	-8.45364	B	B	B	B to B	B to B	B to B
1	38720000	38740000	-1.03495	-4.69076	5.72569	B	B	A	B to B	B to A	B to A
1	38740000	38760000	-7.29789	-6.08939	7.13235	B	B	A	B to B	B to A	B to A
1	38760000	38780000	-4.24874	-5.44175	4.50617	B	B	A	B to B	B to A	B to A
1	38780000	38800000	-6.36403	-9.05723	-2.99244	B	B	B	B to B	B to B	B to B
1	38800000	38820000	-4.96307	-6.1509	6.297	B	B	A	B to B	B to A	B to A
1	38820000	38840000	-6.40616	-6.36101	-4.16589	B	B	B	B to B	B to B	B to B
1	38840000	38860000	-4.58778	-2.00086	6.38008	B	B	A	B to B	B to A	B to A
1	38860000	38880000	-7.81877	-6.36463	4.02213	B	B	A	B to B	B to A	B to A
1	38880000	38900000	-6.19541	-4.56715	2.6593	B	B	A	B to B	B to A	B to A
1	38900000	38920000	-7.61299	-4.83059	-9.31145	B	B	B	B to B	B to B	B to B
1	38920000	38940000	-4.48381	-4.63361	12.983	B	B	A	B to B	B to A	B to A
1	38940000	38960000	-7.85102	-6.67086	2.92406	B	B	A	B to B	B to A	B to A
1	38960000	38980000	-6.0329	-8.97473	-1.62954	B	B	B	B to B	B to B	B to B
1	38980000	39000000	-11.7694	-11.529	-16.218	B	B	B	B to B	B to B	B to B
1	39000000	39020000	-10.3478	-10.8657	-14.4724	B	B	B	B to B	B to B	B to B
1	39020000	39040000	-8.12039	-7.37713	2.92687	B	B	A	B to B	B to A	B to A
1	39040000	39060000	-8.06247	-10.4353	-12.9027	B	B	B	B to B	B to B	B to B
1	39060000	39080000	-7.6632	-7.61984	-5.52259	B	B	B	B to B	B to B	B to B
1	39080000	39100000	-3.80593	-3.77229	2.07462	B	B	A	B to B	B to A	B to A
1	39100000	39120000	-2.68448	0.596845	4.30144	B	A	A	B to A	A to A	B to A
1	39120000	39140000	-1.27452	-1.42237	5.06587	B	B	A	B to B	B to A	B to A
1	39140000	39160000	-3.33407	-5.7271	-7.03203	B	B	B	B to B	B to B	B to B
1	39160000	39180000	-7.06779	-3.67203	-8.99718	B	B	B	B to B	B to B	B to B
1	39180000	39200000	-2.76535	0.799363	6.19996	B	A	A	B to A	A to A	B to A
1	39200000	39220000	-5.80563	-1.43947	-0.144948	B	B	B	B to B	B to B	B to B
1	39220000	39240000	-3.65116	-1.53859	7.19233	B	B	A	B to B	B to A	B to A
1	39240000	39260000	-3.42349	-1.1585	8.30086	B	B	A	B to B	B to A	B to A
1	39260000	39280000	-2.5275	-1.65387	2.77914	B	B	A	B to B	B to A	B to A
1	39280000	39300000	-5.23437	-6.91274	-3.33119	B	B	B	B to B	B to B	B to B
1	39300000	39320000	-2.517	0.127059	-0.265917	B	A	B	B to A	A to B	B to B
1	39320000	39340000	-2.73016	-2.69349	-3.62131	B	B	B	B to B	B to B	B to B
1	39340000	39360000	-1.14119	-1.93734	8.87999	B	B	A	B to B	B to A	B to A
1	39360000	39380000	-3.23363	0.403606	-2.86878	B	A	B	B to A	A to B	B to B
1	39380000	39400000	-4.78655	-6.04654	7.89655	B	B	A	B to B	B to A	B to A
1	39400000	39420000	-2.47939	-6.48739	-3.36783	B	B	B	B to B	B to B	B to B
1	39420000	39440000	-4.53494	-5.87484	-2.0203	B	B	B	B to B	B to B	B to B
1	39440000	39460000	-5.83419	-7.90339	4.97958	B	B	A	B to B	B to A	B to A
1	39460000	39480000	-3.40391	-4.37894	-3.88496	B	B	B	B to B	B to B	B to B
1	39480000	39500000	-6.90804	-7.51792	-10.3502	B	B	B	B to B	B to B	B to B
1	39500000	39520000	-2.43005	-6.06136	-2.65693	B	B	B	B to B	B to B	B to B
1	39520000	39540000	-6.75302	-9.34733	-7.36968	B	B	B	B to B	B to B	B to B
1	39540000	39560000	-5.53464	-9.0017	-3.08537	B	B	B	B to B	B to B	B to B
1	39560000	39580000	-0.75181	2.08362	14.9617	B	A	A	B to A	A to A	B to A
1	39580000	39600000	-5.28669	-3.64204	-0.686225	B	B	B	B to B	B to B	B to B
1	39600000	39620000	-5.6312	-3.99942	-4.04622	B	B	B	B to B	B to B	B to B
1	39620000	39640000	-1.5781	0.732892	10.7371	B	A	A	B to A	A to A	B to A
1	39640000	39660000	-6.16376	-12.1029	-7.67758	B	B	B	B to B	B to B	B to B
1	39660000	39680000	-1.16437	-1.186	15.4231	B	B	A	B to B	B to A	B to A
1	39680000	39700000	-1.96018	-2.03668	8.46706	B	B	A	B to B	B to A	B to A
1	39700000	39720000	-0.937262	-2.83697	12.6923	B	B	A	B to B	B to A	B to A
1	39720000	39740000	3.3294	-2.36676	8.02219	A	B	A	A to B	B to A	A to A
1	39740000	39760000	2.33264	4.98081	14.93	A	A	A	A to A	A to A	A to A
1	39760000	39780000	-0.54712	-0.0255144	12.003	B	B	A	B to B	B to A	B to A
1	39780000	39800000	2.76483	3.6509	15.1635	A	A	A	A to A	A to A	A to A
1	39800000	39820000	-1.54313	-1.08676	8.00055	B	B	A	B to B	B to A	B to A
1	39820000	39840000	-4.20787	-0.209225	1.36244	B	B	A	B to B	B to A	B to A
1	39840000	39860000	-5.91851	-6.8961	-8.07976	B	B	B	B to B	B to B	B to B
1	39860000	39880000	-7.58183	-6.40147	-12.1403	B	B	B	B to B	B to B	B to B
1	39880000	39900000	-5.82909	-5.96207	-11.8808	B	B	B	B to B	B to B	B to B
1	39900000	39920000	-0.988011	-2.16197	3.72924	B	B	A	B to B	B to A	B to A
1	39920000	39940000	-7.74445	-7.7845	-13.9647	B	B	B	B to B	B to B	B to B
1	39940000	39960000	-2.16472	-3.91899	-0.228351	B	B	B	B to B	B to B	B to B
1	39960000	39980000	-9.65664	-12.8662	-24.2557	B	B	B	B to B	B to B	B to B
[truncated: 46,057 more rows]

## Sheet: Fig S5c
GO term	Description	LogP AAB	LogP ABB	LogP ABA	LogP BAB	LogP BAA	LogP BBA
GO:0048038	quinone binding	-3.65786	0	0	0	0	0
GO:0022900	electron transport chain	-2.44652	0	0	0	0	0
GO:0009055	electron transfer activity	-2.09572	0	0	0	0	0
GO:0048039	ubiquinone binding	-2.98383	0	0	0	0	0
GO:1904357	negative regulation of telomere maintenance via telomere lengthening	-2.05834	0	0	0	0	0
GO:0070187	shelterin complex	-2.132	0	0	0	0	0
GO:0051053	negative regulation of DNA metabolic process	-2.1479	0	0	0	0	0
GO:0032205	negative regulation of telomere maintenance	-2.79567	0	0	0	0	0
GO:1904429	regulation of t-circle formation	-3.06815	0	0	0	0	0
GO:0004744	retinal isomerase activity	-3.06815	0	0	0	0	0
GO:0016116	carotenoid metabolic process	-3.06815	0	0	0	0	0
GO:0016108	tetraterpenoid metabolic process	-3.06815	0	0	0	0	0
GO:0018206	peptidyl-methionine modification	-2.66343	0	0	0	0	0
GO:0043653	mitochondrial fragmentation involved in apoptotic process	-2.64981	0	0	0	0	0
GO:0090244	Wnt signaling pathway involved in somitogenesis	-2.4981	0	0	0	0	0
GO:2000381	negative regulation of mesoderm development	-2.4981	0	0	0	0	0
GO:1904956	regulation of midbrain dopaminergic neuron differentiation	-2.132	0	0	0	0	0
GO:0060028	convergent extension involved in axis elongation	-2.132	0	0	0	0	0
GO:0051457	maintenance of protein location in nucleus	-2.44677	0	0	0	0	0
GO:0072595	maintenance of protein localization in organelle	-2.24784	0	0	0	0	0
GO:0003214	cardiac left ventricle morphogenesis	-2.38261	0	0	0	0	0
GO:0016339	calcium-dependent cell-cell adhesion via plasma membrane cell adhesion molecules	-2.17754	0	0	0	0	0
GO:0002523	leukocyte migration involved in inflammatory response	-2.16105	0	0	0	0	0
GO:0006207	'de novo' pyrimidine nucleobase biosynthetic process	-2.132	0	0	0	0	0
GO:0035655	interleukin-18-mediated signaling pathway	-2.132	0	0	0	0	0
GO:0071351	cellular response to interleukin-18	-2.132	0	0	0	0	0
GO:0060325	face morphogenesis	-2.04782	0	0	0	0	0
GO:0005637	nuclear inner membrane	-2.02607	0	0	0	0	0
GO:0070838	divalent metal ion transport	0	-2.77634	0	-2.54053	0	0
GO:0006875	cellular metal ion homeostasis	0	-2.13609	0	-2.13421	0	0
GO:0072511	divalent inorganic cation transport	0	-2.73389	0	-2.4802	0	0
GO:0055080	cation homeostasis	0	-2.50193	0	-2.0611	0	0
GO:0055065	metal ion homeostasis	0	-2.36826	0	-2.16177	0	0
GO:0098662	inorganic cation transmembrane transport	0	-3.59995	0	-2.01796	0	0
GO:0046873	metal ion transmembrane transporter activity	0	-2.1228	0	-2.28309	0	0
GO:0008401	retinoic acid 4-hydroxylase activity	0	-4.36592	0	0	0	0
GO:0044108	cellular alcohol biosynthetic process	0	-3.68139	0	0	0	0
GO:0042573	retinoic acid metabolic process	0	-2.47877	0	0	0	0
GO:0044107	cellular alcohol metabolic process	0	-3.68139	0	0	0	0
GO:0060401	cytosolic calcium ion transport	0	-2.77015	0	0	0	0
GO:0072503	cellular divalent inorganic cation homeostasis	0	-2.50218	0	0	0	0
GO:0006816	calcium ion transport	0	-2.91281	0	0	0	0
GO:0097553	calcium ion transmembrane import into cytosol	0	-2.81795	0	0	0	0
GO:0060402	calcium ion transport into cytosol	0	-2.50124	0	0	0	0
GO:0098771	inorganic ion homeostasis	0	-2.4381	0	0	0	0
GO:0072507	divalent inorganic cation homeostasis	0	-2.34473	0	0	0	0
GO:0051480	regulation of cytosolic calcium ion concentration	0	-2.01433	0	0	0	0
GO:0061337	cardiac conduction	0	-2.05666	0	0	0	0
GO:0055074	calcium ion homeostasis	0	-2.22224	0	0	0	0
GO:0070588	calcium ion transmembrane transport	0	-3.70366	0	0	0	0
GO:0030003	cellular cation homeostasis	0	-2.30258	0	0	0	0
GO:0006874	cellular calcium ion homeostasis	0	-2.3132	0	0	0	0
GO:0006873	cellular ion homeostasis	0	-2.23862	0	0	0	0
GO:0032959	inositol trisphosphate biosynthetic process	0	-2.02573	0	0	0	0
GO:0032958	inositol phosphate biosynthetic process	0	-2.17987	0	0	0	0
GO:0008081	phosphoric diester hydrolase activity	0	-2.33723	0	0	0	0
GO:0004629	phospholipase C activity	0	-4.09554	0	0	0	0
GO:0046173	polyol biosynthetic process	0	-2.16311	0	0	0	0
GO:0004435	phosphatidylinositol phospholipase C activity	0	-4.32273	0	0	0	0
GO:0043647	inositol phosphate metabolic process	0	-2.12949	0	0	0	0
GO:0022843	voltage-gated cation channel activity	0	-2.08257	0	0	0	0
GO:0015085	calcium ion transmembrane transporter activity	0	-2.08257	0	0	0	0
GO:0022890	inorganic cation transmembrane transporter activity	0	-2.1268	0	0	0	0
GO:0050667	homocysteine metabolic process	0	-2.93203	0	0	0	0
GO:0032280	symmetric synapse	0	-2.93203	0	0	0	0
GO:0005086	ARF guanyl-nucleotide exchange factor activity	0	-2.47877	0	0	0	0
GO:0032012	regulation of ARF protein signal transduction	0	-2.47877	0	0	0	0
GO:0032011	ARF protein signal transduction	0	-2.38901	0	0	0	0
GO:2000272	negative regulation of signaling receptor activity	0	-2.81587	0	0	0	0
GO:0099587	inorganic ion import across plasma membrane	0	-2.68692	0	0	0	0
GO:0098659	inorganic cation import across plasma membrane	0	-2.68692	0	0	0	0
GO:0007164	establishment of tissue polarity	0	-2.25496	0	0	0	0
GO:0001736	establishment of planar polarity	0	-2.25496	0	0	0	0
GO:0099536	synaptic signaling	0	-2.20526	0	0	0	0
GO:0099537	trans-synaptic signaling	0	-2.2556	0	0	0	0
GO:0050804	modulation of chemical synaptic transmission	0	-2.50218	0	0	0	0
GO:0099177	regulation of trans-synaptic signaling	0	-2.48866	0	0	0	0
GO:0005179	hormone activity	0	-2.4638	0	0	0	0
GO:0001881	receptor recycling	0	-2.43279	0	0	0	0
GO:0001540	amyloid-beta binding	0	-2.16311	0	0	0	0
GO:0016409	palmitoyltransferase activity	0	-2.3782	0	0	0	0
GO:0050808	synapse organization	0	-2.24785	0	0	0	0
GO:0042135	neurotransmitter catabolic process	0	-2.22878	0	0	0	0
GO:0045649	regulation of macrophage differentiation	0	-2.15672	0	0	0	0
GO:0098742	cell-cell adhesion via plasma-membrane adhesion molecules	0	-2.10614	0	0	0	0
GO:0001942	hair follicle development	0	-2.00245	0	0	0	0
GO:0008037	cell recognition	0	-2.03118	0	0	0	0
hsa05020	Prion diseases	0	-2.02573	0	0	0	0
GO:0043197	dendritic spine	0	-2.01017	0	0	0	0
GO:0048839	inner ear development	0	-2.01017	0	0	0	0
GO:0010817	regulation of hormone levels	0	-2.05866	0	0	0	0
GO:1902562	H4 histone acetyltransferase complex	0	-2.00807	0	0	0	0
GO:0033002	muscle cell proliferation	0	0	-2.40394	0	0	-2.36458
GO:0060537	muscle tissue development	0	0	-2.05994	0	0	-2.06726
GO:0014706	striated muscle tissue development	0	0	-2.15596	0	0	-2.03115
GO:0048738	cardiac muscle tissue development	0	0	-2.13784	0	0	-2.1567
GO:0045104	intermediate filament cytoskeleton organization	0	0	-2.287	0	0	0
GO:0045109	intermediate filament organization	0	0	-2.46571	0	0	0
GO:0045103	intermediate filament-based process	0	0	-2.84752	0	0	0
GO:0070268	cornification	0	0	-3.53914	0	0	0
GO:0045111	intermediate filament cytoskeleton	0	0	-3.64744	0	0	0
GO:0031424	keratinization	0	0	-3.8037	0	0	0
GO:0005882	intermediate filament	0	0	-5.37949	0	0	0
GO:0060047	heart contraction	0	0	-2.5272	0	0	0
GO:0008016	regulation of heart contraction	0	0	-2.57316	0	0	0
GO:0003015	heart process	0	0	-2.5915	0	0	0
GO:1903522	regulation of blood circulation	0	0	-2.27497	0	0	0
GO:0044325	ion channel binding	0	0	-2.4192	0	0	0
GO:0002027	regulation of heart rate	0	0	-2.24148	0	0	0
GO:0048660	regulation of smooth muscle cell proliferation	0	0	-2.25143	0	0	0
GO:0048659	smooth muscle cell proliferation	0	0	-2.1702	0	0	0
GO:0002638	negative regulation of immunoglobulin production	0	0	-4.96851	0	0	0
GO:0045829	negative regulation of isotype switching	0	0	-3.86431	0	0	0
GO:0050869	negative regulation of B cell activation	0	0	-3.82538	0	0	0
GO:0050777	negative regulation of immune response	0	0	-3.45109	0	0	0
GO:0002701	negative regulation of production of molecular mediator of immune response	0	0	-3.18408	0	0	0
GO:0002707	negative regulation of lymphocyte mediated immunity	0	0	-2.96391	0	0	0
GO:0002698	negative regulation of immune effector process	0	0	-2.85381	0	0	0
GO:0002713	negative regulation of B cell mediated immunity	0	0	-2.79638	0	0	0
GO:0050864	regulation of B cell activation	0	0	-2.37343	0	0	0
GO:0002823	negative regulation of adaptive immune response based on somatic recombination of immune receptors b	0	0	-2.32974	0	0	0
GO:0002820	negative regulation of adaptive immune response	0	0	-2.20519	0	0	0
GO:0002704	negative regulation of leukocyte mediated immunity	0	0	-2.09051	0	0	0
GO:0002890	negative regulation of immunoglobulin mediated immune response	0	0	-2.79638	0	0	0
GO:0005520	insulin-like growth factor binding	0	0	-2.38012	0	0	0
GO:0019838	growth factor binding	0	0	-4.55334	0	0	0
GO:0016234	inclusion body	0	0	-3.05633	0	0	0
GO:0016235	aggresome	0	0	-4.22246	0	0	0
GO:0034138	toll-like receptor 3 signaling pathway	0	0	-3.75584	0	0	0
GO:0043331	response to dsRNA	0	0	-2.46655	0	0	0
GO:0043330	response to exogenous dsRNA	0	0	-3.27786	0	0	0
GO:0050865	regulation of cell activation	0	0	-2.38555	0	0	0
GO:0051249	regulation of lymphocyte activation	0	0	-2.00059	0	0	0
GO:0000244	spliceosomal tri-snRNP complex assembly	0	0	-3.68114	0	0	0
GO:0030101	natural killer cell activation	0	0	-3.67778	0	0	0
GO:0032102	negative regulation of response to external stimulus	0	0	-3.63073	0	0	0
GO:0031348	negative regulation of defense response	0	0	-3.3076	0	0	0
GO:0002683	negative regulation of immune system process	0	0	-2.26991	0	0	0
GO:0050727	regulation of inflammatory response	0	0	-3.58022	0	0	0
GO:0050728	negative regulation of inflammatory response	0	0	-2.01169	0	0	0
GO:0030218	erythrocyte differentiation	0	0	-3.02388	0	0	0
GO:0002262	myeloid cell homeostasis	0	0	-3.46934	0	0	0
GO:0034101	erythrocyte homeostasis	0	0	-2.65669	0	0	0
GO:0038086	VEGF-activated platelet-derived growth factor receptor signaling pathway	0	0	-3.40203	0	0	0
GO:0038091	positive regulation of cell proliferation by VEGF-activated platelet derived growth factor receptor	0	0	-3.40203	0	0	0
GO:0072104	glomerular capillary formation	0	0	-2.45103	0	0	0
GO:0072224	metanephric glomerulus development	0	0	-2.77998	0	0	0
GO:0072103	glomerulus vasculature morphogenesis	0	0	-2.45103	0	0	0
GO:0072239	metanephric glomerulus vasculature development	0	0	-2.79638	0	0	0
GO:0072275	metanephric glomerulus morphogenesis	0	0	-3.40203	0	0	0
GO:0048407	platelet-derived growth factor binding	0	0	-3.171	0	0	0
GO:0072276	metanephric glomerulus vasculature morphogenesis	0	0	-3.40203	0	0	0
GO:0072277	metanephric glomerular capillary formation	0	0	-3.40203	0	0	0
GO:0052547	regulation of peptidase activity	0	0	-2.22832	0	0	0
GO:0045862	positive regulation of proteolysis	0	0	-2.57761	0	0	0
GO:0043068	positive regulation of programmed cell death	0	0	-3.24266	0	0	0
GO:0010942	positive regulation of cell death	0	0	-3.06283	0	0	0
GO:0043065	positive regulation of apoptotic process	0	0	-3.28865	0	0	0
GO:0010950	positive regulation of endopeptidase activity	0	0	-2.00809	0	0	0
GO:0052548	regulation of endopeptidase activity	0	0	-2.17023	0	0	0
GO:0010952	positive regulation of peptidase activity	0	0	-2.17194	0	0	0
GO:0055007	cardiac muscle cell differentiation	0	0	-2.08752	0	0	0
GO:0035051	cardiocyte differentiation	0	0	-2.60879	0	0	0
GO:0042060	wound healing	0	0	-3.03355	0	0	0
GO:0009611	response to wounding	0	0	-3.22345	0	0	0
GO:0050707	regulation of cytokine secretion	0	0	-2.07069	0	0	0
GO:0001817	regulation of cytokine production	0	0	-3.19816	0	0	0
GO:0098542	defense response to other organism	0	0	-2.20676	0	0	0
GO:0001818	negative regulation of cytokine production	0	0	-2.07163	0	0	0
GO:0032635	interleukin-6 production	0	0	-2.042	0	0	0
GO:0005916	fascia adherens	0	0	-2.56703	0	0	0
GO:0005913	cell-cell adherens junction	0	0	-3.18408	0	0	0
GO:0048705	skeletal system morphogenesis	0	0	-2.6975	0	0	0
GO:0001503	ossification	0	0	-2.51664	0	0	0
GO:0061448	connective tissue development	0	0	-2.46731	0	0	0
GO:0008544	epidermis development	0	0	-2.29078	0	0	0
GO:0030216	keratinocyte differentiation	0	0	-2.32473	0	0	0
GO:0030855	epithelial cell differentiation	0	0	-2.9903	0	0	0
GO:0043588	skin development	0	0	-3.16701	0	0	0
GO:0040008	regulation of growth	0	0	-2.41753	0	0	0
GO:0045927	positive regulation of growth	0	0	-3.08631	0	0	0
GO:0001558	regulation of cell growth	0	0	-2.67324	0	0	0
GO:0048675	axon extension	0	0	-2.65468	0	0	0
GO:0016049	cell growth	0	0	-2.9434	0	0	0
GO:1990138	neuron projection extension	0	0	-2.10378	0	0	0
GO:0030516	regulation of axon extension	0	0	-2.042	0	0	0
GO:0050770	regulation of axonogenesis	0	0	-2.04007	0	0	0
GO:0030307	positive regulation of cell growth	0	0	-2.10767	0	0	0
GO:0045739	positive regulation of DNA repair	0	0	-2.51964	0	0	0
GO:2001022	positive regulation of response to DNA damage stimulus	0	0	-3.00146	0	0	0
GO:2000781	positive regulation of double-strand break repair	0	0	-2.66585	0	0	0
GO:0032103	positive regulation of response to external stimulus	0	0	-2.88572	0	0	0
GO:0050729	positive regulation of inflammatory response	0	0	-2.23061	0	0	0
GO:0071229	cellular response to acid chemical	0	0	-2.50204	0	0	0
GO:0032526	response to retinoic acid	0	0	-2.63377	0	0	0
GO:0071300	cellular response to retinoic acid	0	0	-2.88265	0	0	0
hsa05152	Tuberculosis	0	0	-2.84167	0	0	0
GO:0031065	positive regulation of histone deacetylation	0	0	-2.05014	0	0	0
GO:0031063	regulation of histone deacetylation	0	0	-2.87422	0	0	0
GO:0005201	extracellular matrix structural constituent	0	0	-2.37901	0	0	0
GO:0005198	structural molecule activity	0	0	-2.84911	0	0	0
GO:0060509	type I pneumocyte differentiation	0	0	-2.82452	0	0	0
GO:0070765	gamma-secretase complex	0	0	-2.82452	0	0	0
GO:0035333	Notch receptor processing, ligand-dependent	0	0	-2.45103	0	0	0
GO:0001656	metanephros development	0	0	-2.78978	0	0	0
GO:0001822	kidney development	0	0	-2.24603	0	0	0
GO:0072001	renal system development	0	0	-2.08784	0	0	0
GO:0048311	mitochondrion distribution	0	0	-2.77998	0	0	0
GO:0045746	negative regulation of Notch signaling pathway	0	0	-2.57076	0	0	0
GO:1903025	regulation of RNA polymerase II regulatory region sequence-specific DNA binding	0	0	-2.56703	0	0	0
GO:2000677	regulation of transcription regulatory region DNA binding	0	0	-2.04853	0	0	0
GO:0046929	negative regulation of neurotransmitter secretion	0	0	-2.56703	0	0	0
GO:0042788	polysomal ribosome	0	0	-2.56352	0	0	0
GO:0007568	aging	0	0	-2.54667	0	0	0
GO:0003148	outflow tract septum morphogenesis	0	0	-2.38012	0	0	0
GO:1902177	positive regulation of oxidative stress-induced intrinsic apoptotic signaling pathway	0	0	-2.45103	0	0	0
GO:0070296	sarcoplasmic reticulum calcium ion transport	0	0	-2.27624	0	0	0
GO:0001957	intramembranous ossification	0	0	-2.45103	0	0	0
GO:0036072	direct ossification	0	0	-2.45103	0	0	0
GO:1902583	multi-organism intracellular transport	0	0	-2.45103	0	0	0
GO:1902581	multi-organism cellular localization	0	0	-2.45103	0	0	0
GO:0097342	ripoptosome	0	0	-2.17436	0	0	0
GO:0097199	cysteine-type endopeptidase activity involved in apoptotic signaling pathway	0	0	-2.45103	0	0	0
GO:0030324	lung development	0	0	-2.07282	0	0	0
GO:0030323	respiratory tube development	0	0	-2.27812	0	0	0
GO:0060541	respiratory system development	0	0	-2.33468	0	0	0
GO:0048732	gland development	0	0	-2.38555	0	0	0
GO:0009268	response to pH	0	0	-2.38012	0	0	0
GO:0071467	cellular response to pH	0	0	-2.20052	0	0	0
GO:0033276	transcription factor TFTC complex	0	0	-2.37104	0	0	0
GO:0030914	STAGA complex	0	0	-2.37104	0	0	0
GO:0035809	regulation of urine volume	0	0	-2.05014	0	0	0
GO:0035810	positive regulation of urine volume	0	0	-2.37104	0	0	0
GO:0048013	ephrin receptor signaling pathway	0	0	-2.2806	0	0	0
GO:0045824	negative regulation of innate immune response	0	0	-2.27624	0	0	0
GO:0036075	replacement ossification	0	0	-2.27624	0	0	0
GO:0001958	endochondral ossification	0	0	-2.27624	0	0	0
hsa04630	Jak-STAT signaling pathway	0	0	-2.01169	0	0	0
GO:0045165	cell fate commitment	0	0	-2.23426	0	0	0
GO:0021782	glial cell development	0	0	-2.23046	0	0	0
GO:0048812	neuron projection morphogenesis	0	0	-2.00545	0	0	0
GO:0071526	semaphorin-plexin signaling pathway	0	0	-2.2037	0	0	0
GO:0030427	site of polarized growth	0	0	-2.04007	0	0	0
GO:0030426	growth cone	0	0	-2.20243	0	0	0
GO:0060586	multicellular organismal iron ion homeostasis	0	0	-2.17436	0	0	0
GO:0003334	keratinocyte development	0	0	-2.17436	0	0	0
GO:0051388	positive regulation of neurotrophin TRK receptor signaling pathway	0	0	-2.17436	0	0	0
GO:0051386	regulation of neurotrophin TRK receptor signaling pathway	0	0	-2.05014	0	0	0
GO:0048017	inositol lipid-mediated signaling	0	0	-2.04007	0	0	0
GO:0048015	phosphatidylinositol-mediated signaling	0	0	-2.1361	0	0	0
GO:0014065	phosphatidylinositol 3-kinase signaling	0	0	-2.15351	0	0	0
GO:0032964	collagen biosynthetic process	0	0	-2.1243	0	0	0
GO:0046661	male sex differentiation	0	0	-2.10767	0	0	0
GO:0002507	tolerance induction	0	0	-2.05014	0	0	0
hsa00340	Histidine metabolism	0	0	-2.05014	0	0	0
GO:0050840	extracellular matrix binding	0	0	-2.04735	0	0	0
GO:0031593	polyubiquitin modification-dependent protein binding	0	0	-2.04735	0	0	0
GO:0016410	N-acyltransferase activity	0	0	-2.18179	0	0	0
GO:0006828	manganese ion transport	0	0	0	-3.39858	0	0
GO:0000041	transition metal ion transport	0	0	0	-2.9055	0	0
GO:0015279	store-operated calcium channel activity	0	0	0	-2.14865	0	0
GO:0022838	substrate-specific channel activity	0	0	0	-2.02606	0	0
GO:0005216	ion channel activity	0	0	0	-2.11161	0	0
GO:0046906	tetrapyrrole binding	0	0	0	-2.09527	0	0
GO:0048037	cofactor binding	0	0	0	-3.19796	0	0
GO:0045292	mRNA cis splicing, via spliceosome	0	0	0	-2.96159	0	0
GO:0018410	C-terminal protein amino acid modification	0	0	0	-2.87035	0	0
hsa04216	Ferroptosis	0	0	0	-2.33137	0	0
GO:0033268	node of Ranvier	0	0	0	-2.14865	0	0
GO:0043194	axon initial segment	0	0	0	-2.87035	0	0
GO:0047484	regulation of response to osmotic stress	0	0	0	-2.33516	0	0
GO:0046456	icosanoid biosynthetic process	0	0	0	-2.33137	0	0
GO:0005244	voltage-gated ion channel activity	0	0	0	-2.28212	0	0
GO:0022832	voltage-gated channel activity	0	0	0	-2.24817	0	0
GO:0004860	protein kinase inhibitor activity	0	0	0	-2.20555	0	0
GO:0019210	kinase inhibitor activity	0	0	0	-2.01111	0	0
GO:0019228	neuronal action potential	0	0	0	-2.15101	0	0
GO:0000055	ribosomal large subunit export from nucleus	0	0	0	-2.14865	0	0
GO:0021826	substrate-independent telencephalic tangential migration	0	0	0	-2.14865	0	0
GO:0021843	substrate-independent telencephalic tangential interneuron migration	0	0	0	-2.14865	0	0
GO:0031225	anchored component of membrane	0	0	0	-2.05644	0	0
GO:0016266	O-glycan processing	0	0	0	-2.05539	0	0
GO:0002237	response to molecule of bacterial origin	0	0	0	0	-2.78565	-2.10248
GO:0032496	response to lipopolysaccharide	0	0	0	0	-2.65624	-2.26015
GO:0060481	lobar bronchus epithelium development	0	0	0	0	-3.58363	0
GO:0060482	lobar bronchus development	0	0	0	0	-3.58363	0
GO:0071219	cellular response to molecule of bacterial origin	0	0	0	0	-3.14666	0
GO:0071222	cellular response to lipopolysaccharide	0	0	0	0	-2.82767	0
GO:0071216	cellular response to biotic stimulus	0	0	0	0	-2.47052	0
GO:0009617	response to bacterium	0	0	0	0	-2.40827	0
GO:0038026	reelin-mediated signaling pathway	0	0	0	0	-2.34618	0
GO:0098749	cerebellar neuron development	0	0	0	0	-3.58363	0
GO:0005546	phosphatidylinositol-4,5-bisphosphate binding	0	0	0	0	-3.36048	0
GO:1902936	phosphatidylinositol bisphosphate binding	0	0	0	0	-2.75118	0
GO:2001137	positive regulation of endocytic recycling	0	0	0	0	-3.00284	0
GO:0016413	O-acetyltransferase activity	0	0	0	0	-2.62609	0
GO:0008526	phosphatidylinositol transporter activity	0	0	0	0	-2.62609	0
GO:0010760	negative regulation of macrophage chemotaxis	0	0	0	0	-2.62609	0
GO:0002689	negative regulation of leukocyte chemotaxis	0	0	0	0	-2.41861	0
GO:1905522	negative regulation of macrophage migration	0	0	0	0	-2.1242	0
GO:0001784	phosphotyrosine residue binding	0	0	0	0	-2.04688	0
GO:0002327	immature B cell differentiation	0	0	0	0	-2.34618	0
GO:0010519	negative regulation of phospholipase activity	0	0	0	0	-2.62609	0
GO:0045683	negative regulation of epidermis development	0	0	0	0	-2.41861	0
GO:0032366	intracellular sterol transport	0	0	0	0	-2.34698	0
GO:0032367	intracellular cholesterol transport	0	0	0	0	-2.34698	0
GO:0008211	glucocorticoid metabolic process	0	0	0	0	-2.23747	0
GO:0031201	SNARE complex	0	0	0	0	-2.15728	0
GO:0005484	SNAP receptor activity	0	0	0	0	-2.20506	0
GO:0043624	cellular protein complex disassembly	0	0	0	0	-2.19405	0
GO:0051346	negative regulation of hydrolase activity	0	0	0	0	-2.19369	0
GO:1903729	regulation of plasma membrane organization	0	0	0	0	-2.12741	0
GO:0035455	response to interferon-alpha	0	0	0	0	-2.0035	0
GO:0035457	cellular response to interferon-alpha	0	0	0	0	-2.1242	0
GO:0046465	dolichyl diphosphate metabolic process	0	0	0	0	-2.1242	0
GO:0006489	dolichyl diphosphate biosynthetic process	0	0	0	0	-2.1242	0
GO:0006449	regulation of translational termination	0	0	0	0	-2.1242	0
GO:0048168	regulation of neuronal synaptic plasticity	0	0	0	0	-2.12396	0
GO:0008202	steroid metabolic process	0	0	0	0	-2.07377	0
GO:0043297	apical junction assembly	0	0	0	0	-2.03671	0
GO:0031143	pseudopodium	0	0	0	0	-2.0035	0
hsa05205	Proteoglycans in cancer	0	0	0	0	0	-5.78521
hsa04550	Signaling pathways regulating pluripotency of stem cells	0	0	0	0	0	-2.58721
GO:0051924	regulation of calcium ion transport	0	0	0	0	0	-2.58465
GO:0051928	positive regulation of calcium ion transport	0	0	0	0	0	-2.97428
GO:0010959	regulation of metal ion transport	0	0	0	0	0	-3.04232
GO:0003012	muscle system process	0	0	0	0	0	-2.04986
GO:0034762	regulation of transmembrane transport	0	0	0	0	0	-3.6457
GO:0032409	regulation of transporter activity	0	0	0	0	0	-4.60835
GO:0034767	positive regulation of ion transmembrane transport	0	0	0	0	0	-4.67494
GO:0034764	positive regulation of transmembrane transport	0	0	0	0	0	-4.71304
GO:0032411	positive regulation of transporter activity	0	0	0	0	0	-4.93572
GO:0022898	regulation of transmembrane transporter activity	0	0	0	0	0	-4.96658
GO:0034765	regulation of ion transmembrane transport	0	0	0	0	0	-2.48421
GO:2001257	regulation of cation channel activity	0	0	0	0	0	-2.24355
GO:2001259	positive regulation of cation channel activity	0	0	0	0	0	-2.11152
GO:0043269	regulation of ion transport	0	0	0	0	0	-3.13004
GO:1904064	positive regulation of cation transmembrane transport	0	0	0	0	0	-2.78123
GO:0043270	positive regulation of ion transport	0	0	0	0	0	-5.75516
GO:0032414	positive regulation of ion transmembrane transporter activity	0	0	0	0	0	-5.37917
GO:0032412	regulation of ion transmembrane transporter activity	0	0	0	0	0	-5.31112
hsa04916	Melanogenesis	0	0	0	0	0	-2.58341
hsa04022	cGMP-PKG signaling pathway	0	0	0	0	0	-2.03297
hsa04971	Gastric acid secretion	0	0	0	0	0	-3.08873
hsa04024	cAMP signaling pathway	0	0	0	0	0	-3.64005
hsa04261	Adrenergic signaling in cardiomyocytes	0	0	0	0	0	-4.26858
hsa04611	Platelet activation	0	0	0	0	0	-2.74111
hsa04921	Oxytocin signaling pathway	0	0	0	0	0	-2.82917
GO:1901529	positive regulation of anion channel activity	0	0	0	0	0	-4.06592
GO:2001225	regulation of chloride transport	0	0	0	0	0	-3.92539
GO:0010359	regulation of anion channel activity	0	0	0	0	0	-3.47842
GO:1903961	positive regulation of anion transmembrane transport	0	0	0	0	0	-2.80846
GO:1903959	regulation of anion transmembrane transport	0	0	0	0	0	-2.15229
hsa04976	Bile secretion	0	0	0	0	0	-2.34161
GO:0070633	transepithelial transport	0	0	0	0	0	-2.4572
hsa04310	Wnt signaling pathway	0	0	0	0	0	-2.27552
GO:0198738	cell-cell signaling by wnt	0	0	0	0	0	-3.91123
GO:0016055	Wnt signaling pathway	0	0	0	0	0	-3.9328
GO:0030111	regulation of Wnt signaling pathway	0	0	0	0	0	-3.94121
GO:1905114	cell surface receptor signaling pathway involved in cell-cell signaling	0	0	0	0	0	-3.95738
GO:0030099	myeloid cell differentiation	0	0	0	0	0	-3.91523
GO:0002573	myeloid leukocyte differentiation	0	0	0	0	0	-3.27863
GO:0045637	regulation of myeloid cell differentiation	0	0	0	0	0	-2.66556
GO:0002521	leukocyte differentiation	0	0	0	0	0	-2.24642
GO:1902105	regulation of leukocyte differentiation	0	0	0	0	0	-2.14844
GO:1902107	positive regulation of leukocyte differentiation	0	0	0	0	0	-2.10554
GO:1903039	positive regulation of leukocyte cell-cell adhesion	0	0	0	0	0	-2.0615
GO:1903706	regulation of hemopoiesis	0	0	0	0	0	-2.42308
GO:0070603	SWI/SNF superfamily-type complex	0	0	0	0	0	-2.52038
GO:0006338	chromatin remodeling	0	0	0	0	0	-3.83711
GO:1904949	ATPase complex	0	0	0	0	0	-2.28897
hsa05220	Chronic myeloid leukemia	0	0	0	0	0	-3.8299
hsa05211	Renal cell carcinoma	0	0	0	0	0	-2.62216
hsa05221	Acute myeloid leukemia	0	0	0	0	0	-2.59281
GO:0035690	cellular response to drug	0	0	0	0	0	-2.67931
GO:0014074	response to purine-containing compound	0	0	0	0	0	-3.35529
GO:0046683	response to organophosphorus	0	0	0	0	0	-2.74111
GO:0071320	cellular response to cAMP	0	0	0	0	0	-3.68116
GO:1901699	cellular response to nitrogen compound	0	0	0	0	0	-3.37841
GO:0051591	response to cAMP	0	0	0	0	0	-2.77263
GO:0071417	cellular response to organonitrogen compound	0	0	0	0	0	-3.14819
GO:0071407	cellular response to organic cyclic compound	0	0	0	0	0	-3.01119
hsa05202	Transcriptional misregulation in cancer	0	0	0	0	0	-3.67608
GO:0042826	histone deacetylase binding	0	0	0	0	0	-2.99253
GO:0000978	RNA polymerase II proximal promoter sequence-specific DNA binding	0	0	0	0	0	-3.64851
GO:0003682	chromatin binding	0	0	0	0	0	-3.16475
GO:0031490	chromatin DNA binding	0	0	0	0	0	-2.16008
GO:0000987	proximal promoter sequence-specific DNA binding	0	0	0	0	0	-3.67423
GO:0007507	heart development	0	0	0	0	0	-3.54043
GO:0061061	muscle structure development	0	0	0	0	0	-2.68837
GO:0048598	embryonic morphogenesis	0	0	0	0	0	-3.52076
GO:0001763	morphogenesis of a branching structure	0	0	0	0	0	-3.17794
GO:2000027	regulation of animal organ morphogenesis	0	0	0	0	0	-2.14641
GO:0043009	chordate embryonic development	0	0	0	0	0	-2.89481
GO:0002009	morphogenesis of an epithelium	0	0	0	0	0	-2.82889
GO:0009792	embryo development ending in birth or egg hatching	0	0	0	0	0	-2.73608
GO:0048729	tissue morphogenesis	0	0	0	0	0	-2.65948
GO:0061138	morphogenesis of a branching epithelium	0	0	0	0	0	-2.56332
GO:0048568	embryonic organ development	0	0	0	0	0	-2.36884
GO:0060562	epithelial tube morphogenesis	0	0	0	0	0	-3.09083
GO:0003714	transcription corepressor activity	0	0	0	0	0	-3.41204
GO:0017053	transcriptional repressor complex	0	0	0	0	0	-2.24379
GO:0060348	bone development	0	0	0	0	0	-2.29325
GO:0001501	skeletal system development	0	0	0	0	0	-3.35305
GO:0055017	cardiac muscle tissue growth	0	0	0	0	0	-2.87383
GO:0060044	negative regulation of cardiac muscle cell proliferation	0	0	0	0	0	-3.01258
GO:0055022	negative regulation of cardiac muscle tissue growth	0	0	0	0	0	-2.24624
GO:0035265	organ growth	0	0	0	0	0	-2.25434
GO:0060420	regulation of heart growth	0	0	0	0	0	-2.31629
GO:0060043	regulation of cardiac muscle cell proliferation	0	0	0	0	0	-2.40462
GO:0060419	heart growth	0	0	0	0	0	-3.28308
GO:0060038	cardiac muscle cell proliferation	0	0	0	0	0	-3.2934
GO:0061117	negative regulation of heart growth	0	0	0	0	0	-2.24624
GO:0014855	striated muscle cell proliferation	0	0	0	0	0	-2.72939
GO:0008134	transcription factor binding	0	0	0	0	0	-3.25492
GO:0003712	transcription coregulator activity	0	0	0	0	0	-2.2035
GO:1903793	positive regulation of anion transport	0	0	0	0	0	-2.4701
GO:0044070	regulation of anion transport	0	0	0	0	0	-3.22886
GO:0032306	regulation of prostaglandin secretion	0	0	0	0	0	-2.22848
GO:2000191	regulation of fatty acid transport	0	0	0	0	0	-2.06481
GO:0032308	positive regulation of prostaglandin secretion	0	0	0	0	0	-2.39018
hsa04010	MAPK signaling pathway	0	0	0	0	0	-2.30728
hsa04722	Neurotrophin signaling pathway	0	0	0	0	0	-3.19576
hsa05161	Hepatitis B	0	0	0	0	0	-3.14934
hsa05142	Chagas disease (American trypanosomiasis)	0	0	0	0	0	-2.45191
hsa04380	Osteoclast differentiation	0	0	0	0	0	-2.27368
hsa04659	Th17 cell differentiation	0	0	0	0	0	-2.24379
GO:0060216	definitive hemopoiesis	0	0	0	0	0	-3.05652
GO:0030219	megakaryocyte differentiation	0	0	0	0	0	-3.03475
GO:0035855	megakaryocyte development	0	0	0	0	0	-2.34752
GO:0070848	response to growth factor	0	0	0	0	0	-2.99626
GO:0048146	positive regulation of fibroblast proliferation	0	0	0	0	0	-2.98911
GO:0048144	fibroblast proliferation	0	0	0	0	0	-2.52038
GO:0048145	regulation of fibroblast proliferation	0	0	0	0	0	-2.52038
GO:0048880	sensory system development	0	0	0	0	0	-2.35532
GO:0001654	eye development	0	0	0	0	0	-2.41725
GO:0150063	visual system development	0	0	0	0	0	-2.3758
GO:0043010	camera-type eye development	0	0	0	0	0	-2.10726
GO:0007423	sensory organ development	0	0	0	0	0	-2.81174
GO:0090596	sensory organ morphogenesis	0	0	0	0	0	-2.03468
GO:1901841	regulation of high voltage-gated calcium channel activity	0	0	0	0	0	-2.08794
GO:0061577	calcium ion transmembrane transport via high voltage-gated calcium channel	0	0	0	0	0	-2.39018
GO:1902514	regulation of calcium ion transmembrane transport via high voltage-gated calcium channel	0	0	0	0	0	-2.80846
GO:0032453	histone demethylase activity (H3-K4 specific)	0	0	0	0	0	-2.80846
GO:0034720	histone H3-K4 demethylation	0	0	0	0	0	-2.80846
GO:0032452	histone demethylase activity	0	0	0	0	0	-2.24624
GO:0070988	demethylation	0	0	0	0	0	-2.166
GO:0070076	histone lysine demethylation	0	0	0	0	0	-2.15229
GO:0016577	histone demethylation	0	0	0	0	0	-2.06481
GO:0001865	NK T cell differentiation	0	0	0	0	0	-2.80846
hsa04670	Leukocyte transendothelial migration	0	0	0	0	0	-2.78848
hsa04810	Regulation of actin cytoskeleton	0	0	0	0	0	-2.39515
hsa04510	Focal adhesion	0	0	0	0	0	-2.18164
GO:0032732	positive regulation of interleukin-1 production	0	0	0	0	0	-2.72853
GO:0032652	regulation of interleukin-1 production	0	0	0	0	0	-2.28092
GO:0050704	regulation of interleukin-1 secretion	0	0	0	0	0	-2.15229
GO:0032612	interleukin-1 production	0	0	0	0	0	-2.00802
GO:0003279	cardiac septum development	0	0	0	0	0	-2.70167
GO:0003205	cardiac chamber development	0	0	0	0	0	-2.39677
GO:0016528	sarcoplasm	0	0	0	0	0	-2.2167
GO:0060314	regulation of ryanodine-sensitive calcium-release channel activity	0	0	0	0	0	-2.34752
GO:1901019	regulation of calcium ion transmembrane transporter activity	0	0	0	0	0	-2.67507
GO:0035381	ATP-gated ion channel activity	0	0	0	0	0	-2.57988
GO:0040037	negative regulation of fibroblast growth factor receptor signaling pathway	0	0	0	0	0	-2.4572
GO:0035860	glial cell-derived neurotrophic factor receptor signaling pathway	0	0	0	0	0	-2.57988
GO:1902669	positive regulation of axon guidance	0	0	0	0	0	-2.57988
GO:0060669	embryonic placenta morphogenesis	0	0	0	0	0	-2.34752
GO:0060713	labyrinthine layer morphogenesis	0	0	0	0	0	-2.57663
GO:2001014	regulation of skeletal muscle cell differentiation	0	0	0	0	0	-2.57663
GO:0046982	protein heterodimerization activity	0	0	0	0	0	-2.54009
GO:0042383	sarcolemma	0	0	0	0	0	-2.53548
GO:0035097	histone methyltransferase complex	0	0	0	0	0	-2.53405
GO:0071339	MLL1 complex	0	0	0	0	0	-2.15229
GO:0044665	MLL1/2 complex	0	0	0	0	0	-2.15229
GO:0003707	steroid hormone receptor activity	0	0	0	0	0	-2.00802
GO:0006352	DNA-templated transcription, initiation	0	0	0	0	0	-2.03468
GO:0030374	nuclear receptor transcription coactivator activity	0	0	0	0	0	-2.12259
GO:0098531	transcription factor activity, direct ligand regulated sequence-specific DNA binding	0	0	0	0	0	-2.28092
GO:0004879	nuclear receptor activity	0	0	0	0	0	-2.28092
GO:0006367	transcription initiation from RNA polymerase II promoter	0	0	0	0	0	-2.53389
hsa04650	Natural killer cell mediated cytotoxicity	0	0	0	0	0	-2.52038
hsa05200	Pathways in cancer	0	0	0	0	0	-2.47843
hsa04015	Rap1 signaling pathway	0	0	0	0	0	-2.31831
GO:0014013	regulation of gliogenesis	0	0	0	0	0	-2.0679
GO:0009612	response to mechanical stimulus	0	0	0	0	0	-2.4761
GO:0097485	neuron projection guidance	0	0	0	0	0	-2.00566
hsa04360	Axon guidance	0	0	0	0	0	-2.14675
GO:0002028	regulation of sodium ion transport	0	0	0	0	0	-2.4714
GO:0006814	sodium ion transport	0	0	0	0	0	-2.14382
GO:0010829	negative regulation of glucose transmembrane transport	0	0	0	0	0	-2.08794
GO:0015749	monosaccharide transmembrane transport	0	0	0	0	0	-2.32846
GO:0034219	carbohydrate transmembrane transport	0	0	0	0	0	-2.25027
GO:1904659	glucose transmembrane transport	0	0	0	0	0	-2.45191
GO:1900076	regulation of cellular response to insulin stimulus	0	0	0	0	0	-2.07745
GO:0008645	hexose transmembrane transport	0	0	0	0	0	-2.36876
GO:0070491	repressing transcription factor binding	0	0	0	0	0	-2.42363
GO:0002088	lens development in camera-type eye	0	0	0	0	0	-2.42188
GO:0001221	transcription cofactor binding	0	0	0	0	0	-2.40462
GO:0051896	regulation of protein kinase B signaling	0	0	0	0	0	-2.03624
GO:0038180	nerve growth factor signaling pathway	0	0	0	0	0	-2.39018
GO:0001935	endothelial cell proliferation	0	0	0	0	0	-2.38084
GO:0001936	regulation of endothelial cell proliferation	0	0	0	0	0	-2.34098
GO:0001937	negative regulation of endothelial cell proliferation	0	0	0	0	0	-2.02525
GO:0000187	activation of MAPK activity	0	0	0	0	0	-2.38084
GO:0048871	multicellular organismal homeostasis	0	0	0	0	0	-2.35181
GO:0051592	response to calcium ion	0	0	0	0	0	-2.34515
GO:0016331	morphogenesis of embryonic epithelium	0	0	0	0	0	-2.31907
GO:0060571	morphogenesis of an epithelial fold	0	0	0	0	0	-2.06481
GO:0030178	negative regulation of Wnt signaling pathway	0	0	0	0	0	-2.31831
GO:0016570	histone modification	0	0	0	0	0	-2.1296
GO:0016569	covalent chromatin modification	0	0	0	0	0	-2.3005
GO:0030224	monocyte differentiation	0	0	0	0	0	-2.29807
GO:1903131	mononuclear cell differentiation	0	0	0	0	0	-2.29807
GO:0010464	regulation of mesenchymal cell proliferation	0	0	0	0	0	-2.22489
GO:0038128	ERBB2 signaling pathway	0	0	0	0	0	-2.29807
GO:0043560	insulin receptor substrate binding	0	0	0	0	0	-2.22848
GO:0051962	positive regulation of nervous system development	0	0	0	0	0	-2.16495
GO:0050769	positive regulation of neurogenesis	0	0	0	0	0	-2.27191
GO:0032922	circadian regulation of gene expression	0	0	0	0	0	-2.26578
GO:0061478	response to platelet aggregation inhibitor	0	0	0	0	0	-2.08794
GO:1904322	cellular response to forskolin	0	0	0	0	0	-2.22848
GO:1904321	response to forskolin	0	0	0	0	0	-2.22848
GO:0032760	positive regulation of tumor necrosis factor production	0	0	0	0	0	-2.2167
GO:0032615	interleukin-12 production	0	0	0	0	0	-2.08873
GO:0032655	regulation of interleukin-12 production	0	0	0	0	0	-2.1552
GO:1903557	positive regulation of tumor necrosis factor superfamily cytokine production	0	0	0	0	0	-2.16898
GO:0072676	lymphocyte migration	0	0	0	0	0	-2.2167
GO:0043631	RNA polyadenylation	0	0	0	0	0	-2.166
GO:0019098	reproductive behavior	0	0	0	0	0	-2.15229
hsa04919	Thyroid hormone signaling pathway	0	0	0	0	0	-2.10554
GO:0070199	establishment of protein localization to chromosome	0	0	0	0	0	-2.06481
GO:0070202	regulation of establishment of protein localization to chromosome	0	0	0	0	0	-2.08794
GO:1905523	positive regulation of macrophage migration	0	0	0	0	0	-2.08794
