# Supplementary material for: Dynamic transcriptome and chromatin architecture in granulosa cells during chicken folliculogenesis
Source: Nat Commun. 2022 Jan 10;13:131. doi: 10.1038/s41467-021-27800-9 (PMC8748434; doi:10.1038/s41467-021-27800-9)
Supplement: Supplementary file 10 — Source data [file 41467_2021_27800_MOESM10_ESM.zip › Source data/Supplementary Fig 6.xlsx]

## Sheet: Fig S6b
SWF		F1		POF
AB status	ATAC-seq signal	AB status	ATAC-seq signal	AB status	ATAC-seq signal		SWF	F1	POF
A	0.0592623	A	0.0742462	A	0.0782808	A	0.151204	0.152676	0.155025
A	0.305439	A	0.596233	A	0.288392	B	0.133266	0.130596	0.1286
A	0.0894786	A	0.21655	A	0.106192
A	0.173703	A	0.232594	A	0.217338
A	0.27789	A	0.391986	A	0.30074
A	0.0895772	A	0.103005	A	0.0876742
A	0.0833692	A	0.106142	A	0.12662
B	0.00736107	B	0.009868	B	0.0186391
A	0.0422305	A	0.0647593	A	0.0510099
B	0.0428405	B	0.0424977	B	0.0441745
B	0.0294323	A	0.0431613	B	0.0426835
B	0.0629725	B	0.0914231	A	0.069766
B	0.038878	A	0.0496057	A	0.0584093
B	0.0177751	B	0.0315894	B	0.0189851
B	0.0321276	B	0.0757536	A	0.0474245
A	0.0991126	A	0.12525	A	0.129916
A	0.193327	A	0.227196	A	0.214079
A	0.164422	A	0.187519	A	0.186399
A	0.199698	A	0.206325	A	0.267405
A	0.211239	A	0.210922	A	0.228606
A	0.227753	A	0.233608	A	0.307909
A	0.249216	A	0.209084	A	0.296013
A	0.19584	A	0.168175	A	0.206724
A	0.19609	A	0.176147	A	0.227658
A	0.192153	A	0.166977	A	0.219328
A	0.15793	A	0.149947	A	0.196784
A	0.190885	A	0.174975	A	0.244396
A	0.186508	A	0.189164	A	0.207251
A	0.193316	A	0.197872	A	0.24591
A	0.215927	A	0.215335	A	0.266255
A	0.201341	A	0.194563	A	0.224153
A	0.168553	A	0.183697	A	0.207407
A	0.163661	A	0.175104	A	0.230178
A	0.181555	A	0.193106	A	0.236256
A	0.176062	A	0.190627	A	0.25053
A	0.146255	A	0.137781	A	0.210382
A	0.0470395	A	0.054038	A	0.0746671
A	0.0588462	A	0.0819747	A	0.088027
A	0.0434045	A	0.0542443	A	0.0501599
B	0.0185437	B	0.0278399	B	0.0244803
A	0.0623707	A	0.109139	A	0.130815
A	0.0363531	A	0.0593943	A	0.0578624
A	0.0973066	A	0.0556687	A	0.12607
A	0.0678988	A	0.0782171	A	0.0948401
B	0.0073817	B	0.0136217	A	0.0103134
B	0.032555	B	0.0281798	A	0.0408046
B	0.0357333	B	0.0455486	B	0.0545427
B	0.0408233	B	0.0430692	B	0.0528149
B	0.00537205	B	0.0059392	B	0.00782386
B	0.0111833	B	0.00380394	B	0.00922519
A	0.0359733	A	0.0269697	A	0.0406602
A	0.071338	A	0.0548218	A	0.0810173
B	0.0411753	B	0.0446093	A	0.0537631
A	0.0456759	A	0.0427814	A	0.0627039
A	0.0890984	A	0.0831467	A	0.129315
A	0.189459	A	0.194379	A	0.211142
A	0.199095	A	0.235687	A	0.21201
A	0.162367	A	0.154532	A	0.200441
A	0.167239	A	0.176911	A	0.204281
A	0.177678	A	0.164962	A	0.200737
A	0.133696	A	0.143438	A	0.186207
A	0.213645	A	0.197996	A	0.291318
A	0.207097	A	0.194244	A	0.262782
A	0.204296	A	0.1938	A	0.246563
A	0.21208	A	0.223706	A	0.255216
A	0.210441	A	0.228398	A	0.274179
A	0.187681	A	0.231401	A	0.226668
A	0.208024	A	0.227175	A	0.244177
A	0.170253	A	0.167184	A	0.175087
A	0.177633	A	0.233885	A	0.198882
A	0.168818	A	0.216018	A	0.180394
A	0.176468	A	0.220745	A	0.179617
A	0.173263	A	0.178719	A	0.222263
A	0.161607	A	0.174396	A	0.209216
A	0.149033	A	0.168532	A	0.203774
A	0.20085	A	0.203125	A	0.198422
A	0.194826	A	0.237223	A	0.215617
A	0.189529	A	0.205714	A	0.202985
A	0.174277	A	0.177878	A	0.217839
A	0.173706	A	0.185245	A	0.232069
A	0.186161	A	0.216966	A	0.227971
A	0.156876	A	0.158644	A	0.166581
A	0.176436	A	0.187907	A	0.188343
A	0.165799	A	0.206229	A	0.190589
A	0.221876	A	0.267586	A	0.218525
A	0.210274	A	0.235875	A	0.235754
A	0.176052	A	0.170975	A	0.188241
A	0.173246	A	0.199395	A	0.217845
A	0.192938	A	0.233933	A	0.218125
A	0.188977	A	0.219269	A	0.170822
A	0.188537	A	0.225466	A	0.185843
A	0.169429	A	0.17886	A	0.188799
A	0.181918	A	0.183421	A	0.209504
A	0.165297	A	0.153379	A	0.187649
A	0.166546	A	0.178549	A	0.200706
A	0.151303	A	0.168334	A	0.193062
A	0.170613	A	0.164562	B	0.192424
A	0.163579	A	0.154513	A	0.18235
A	0.179604	A	0.189724	A	0.171716
A	0.184033	A	0.172653	A	0.194532
A	0.15272	A	0.127803	A	0.133941
A	0.136999	A	0.129563	A	0.132466
A	0.178673	A	0.175077	A	0.170045
A	0.16389	A	0.148594	A	0.174469
A	0.163828	A	0.150232	B	0.175132
A	0.15081	A	0.13912	B	0.165333
A	0.179893	A	0.150743	A	0.171803
A	0.152375	A	0.157605	A	0.150655
A	0.183501	A	0.170044	B	0.169743
A	0.179374	A	0.141112	A	0.166165
A	0.16362	A	0.144228	A	0.156568
A	0.151425	A	0.135344	A	0.141946
A	0.160078	A	0.130119	A	0.14053
A	0.0716266	A	0.0677484	A	0.0604875
B	0.0151722	B	0.0205171	B	0.012282
B	0	B	0.00011211	B	0
B	0.0697822	A	0.0561793	A	0.0701329
A	0.161935	A	0.139108	A	0.143811
A	0.1664	A	0.162893	A	0.161796
A	0.146956	A	0.136961	A	0.143358
A	0.172541	A	0.138969	A	0.161751
A	0.159823	A	0.131414	A	0.147692
A	0.163465	A	0.149387	A	0.160759
A	0.159309	A	0.139866	A	0.143463
A	0.165601	A	0.154074	A	0.140614
A	0.174289	A	0.164472	A	0.161971
A	0.210566	A	0.175088	A	0.229386
A	0.479298	A	0.381606	B	0.5832
A	0.167628	A	0.141571	A	0.148594
A	0.194712	A	0.189927	A	0.168449
A	0.14877	A	0.130915	A	0.120989
A	0.135334	A	0.116674	A	0.107682
B	0.0144979	B	0.0123592	B	0.0107457
A	0.141363	A	0.115771	A	0.130518
A	0.140691	A	0.121932	A	0.1236
A	0.142547	A	0.130471	A	0.127054
A	0.155106	A	0.142037	A	0.145959
A	0.170983	A	0.134293	A	0.144757
A	0.155012	A	0.129174	A	0.143321
B	0.175968	A	0.160736	B	0.175661
A	0.168028	A	0.173778	A	0.187394
B	0.168625	A	0.153407	B	0.16108
B	0.165531	B	0.143319	B	0.1621
B	0.162012	B	0.149269	B	0.158172
B	0.185027	A	0.17945	A	0.187155
B	0.184099	A	0.177267	B	0.193858
A	0.196317	A	0.192233	B	0.195131
A	0.173874	A	0.17153	A	0.172865
A	0.166001	A	0.16031	B	0.167735
A	0.202068	A	0.177147	B	0.185524
B	0.188052	A	0.163827	B	0.17508
A	0.158494	A	0.150227	A	0.161396
A	0.177063	A	0.142462	B	0.166523
B	0.174706	A	0.153303	B	0.179783
B	0.20144	A	0.175562	A	0.213599
B	0.179203	B	0.173071	B	0.199265
B	0.164905	A	0.146455	B	0.163496
B	0.163817	A	0.150772	B	0.166736
B	0.167633	A	0.159036	B	0.171304
B	0.181955	A	0.155094	A	0.173918
B	0.192729	A	0.193999	B	0.191987
B	0.201704	B	0.1752	B	0.213992
B	0.194717	B	0.16287	B	0.184024
B	0.176342	A	0.148054	B	0.175862
B	0.184492	B	0.165141	B	0.17229
B	0.186917	B	0.16177	B	0.177384
B	0.173801	B	0.162809	A	0.172436
B	0.173508	B	0.166305	B	0.16729
B	0.170953	B	0.16267	B	0.149955
B	0.165649	B	0.15884	A	0.158952
B	0.174988	B	0.158616	B	0.166824
B	0.149953	A	0.110135	A	0.15499
B	0.0582033	B	0.0523134	A	0.0604657
B	0.186877	B	0.174681	B	0.166274
B	0.172959	B	0.154	B	0.160346
B	0.165419	B	0.16352	B	0.148191
B	0.170246	B	0.15821	B	0.157894
B	0.151315	B	0.148117	B	0.14161
B	0.164544	A	0.150792	A	0.136876
B	0.172449	B	0.165007	B	0.167196
B	0.18221	B	0.167994	B	0.180918
B	0.173935	B	0.161358	B	0.169722
B	0.180959	B	0.171421	B	0.184338
B	0.155002	B	0.171989	A	0.16259
A	0.171129	A	0.176168	A	0.165136
B	0.191943	B	0.198767	B	0.206122
A	0.179782	A	0.176175	A	0.185313
A	0.138303	B	0.139244	A	0.130877
A	0.155306	A	0.149676	A	0.126117
A	0.146438	A	0.145492	A	0.135654
A	0.135289	A	0.135662	A	0.124676
A	0.163939	A	0.177131	A	0.156871
A	0.179477	A	0.178357	A	0.204
A	0.177808	A	0.185381	A	0.191431
A	0.169883	A	0.164044	A	0.179872
A	0.192247	A	0.206206	A	0.188349
A	0.145045	A	0.147578	A	0.13364
A	0.15529	A	0.141588	A	0.14965
A	0.137464	A	0.140204	A	0.131323
A	0.173792	A	0.16668	A	0.171206
A	0.174441	A	0.163227	A	0.172694
A	0.159726	A	0.161957	A	0.156806
B	0.181325	A	0.179735	B	0.189423
A	0.164455	A	0.170666	A	0.179101
A	0.149182	B	0.151059	B	0.151772
A	0.16468	B	0.183759	A	0.158563
A	0.175859	A	0.173816	A	0.168654
A	0.186232	A	0.212069	A	0.220617
A	0.171521	A	0.206869	A	0.187618
A	0.176135	A	0.210728	A	0.180613
A	0.171665	A	0.216763	A	0.183221
B	0.174245	B	0.172382	B	0.173003
B	0.149481	B	0.161381	B	0.148309
B	0.160155	B	0.141002	B	0.156844
B	0.172662	B	0.1583	B	0.17299
B	0.165076	B	0.157129	B	0.153263
B	0.173684	B	0.155487	B	0.165528
B	0.167247	B	0.146407	B	0.148761
B	0.157572	B	0.164011	B	0.144527
B	0.146695	B	0.138863	B	0.139969
B	0.15257	B	0.141261	A	0.135752
B	0.170635	B	0.154816	A	0.148707
B	0.155371	B	0.136344	B	0.143586
B	0.179975	B	0.165246	B	0.160061
B	0.161151	B	0.137572	B	0.143303
B	0.178735	B	0.165903	B	0.154166
B	0.171181	B	0.146655	B	0.15626
B	0.177572	B	0.162258	B	0.165747
B	0.166223	B	0.161048	B	0.164006
B	0.173594	B	0.160117	B	0.154678
B	0.184993	B	0.161386	B	0.168902
B	0.161708	B	0.150902	A	0.151028
B	0.0609378	B	0.0568125	B	0.0688376
B	0.0586693	B	0.0563831	A	0.0737509
B	0.178182	B	0.162267	B	0.165777
B	0.179083	B	0.191586	B	0.185308
B	0.167584	B	0.159235	B	0.16516
B	0.159035	B	0.144223	B	0.1556
B	0.161024	B	0.157705	B	0.168961
B	0.152573	B	0.151283	B	0.147958
B	0.150861	B	0.144259	A	0.14264
B	0.170376	B	0.178784	A	0.169733
B	0.135484	B	0.134388	B	0.136488
B	0.162669	B	0.151522	B	0.153014
B	0.154346	A	0.15351	A	0.136253
B	0.145777	B	0.148726	B	0.140904
B	0.152104	B	0.141105	A	0.14551
B	0.163332	B	0.156736	B	0.178688
B	0.164874	B	0.157631	A	0.175014
B	0.155654	B	0.158276	B	0.148526
B	0.154562	B	0.153398	B	0.153856
B	0.175026	B	0.158164	B	0.169203
B	0.149862	B	0.136822	B	0.138191
B	0.176073	B	0.175009	B	0.162438
B	0.190319	B	0.167656	B	0.165403
B	0.175743	B	0.163363	B	0.162651
B	0.139735	B	0.134445	A	0.131638
B	0.16593	B	0.153014	B	0.149119
B	0.173832	B	0.161562	A	0.158394
B	0.15251	B	0.130849	B	0.137967
B	0.14742	B	0.141672	B	0.149073
B	0.152301	B	0.140191	A	0.131839
B	0.131554	B	0.132379	A	0.112578
B	0.146264	B	0.13914	B	0.128621
B	0.154681	B	0.149961	B	0.135073
B	0.146908	B	0.138947	B	0.136599
B	0.133166	B	0.13668	B	0.114554
B	0.136715	B	0.13403	B	0.128052
B	0.127514	B	0.139749	B	0.116768
B	0.133176	B	0.134386	A	0.118386
B	0.131181	B	0.131654	B	0.123546
B	0.143566	B	0.129814	B	0.120393
B	0.119089	B	0.124837	B	0.106825
B	0.127319	B	0.1346	B	0.135137
B	0.125052	B	0.134486	B	0.128042
B	0.123863	B	0.127345	B	0.12023
B	0.120315	B	0.144199	B	0.111981
B	0.130594	B	0.130217	B	0.110749
B	0.114683	B	0.127333	B	0.109108
B	0.0994597	B	0.111485	B	0.0911535
B	0.0972476	B	0.10954	A	0.0989382
B	0.125199	B	0.133934	B	0.111975
B	0.110921	B	0.109997	B	0.100638
B	0.119468	B	0.136795	A	0.116492
B	0.114552	B	0.111513	B	0.103588
B	0.105719	B	0.10305	A	0.104081
B	0.1326	B	0.130681	A	0.120423
B	0.124513	B	0.139901	B	0.122248
B	0.125431	B	0.128228	A	0.11268
B	0.128819	B	0.120024	A	0.107522
B	0.134863	B	0.137825	B	0.13489
B	0.131194	B	0.122198	B	0.116474
B	0.118998	B	0.115224	B	0.097226
B	0.133503	B	0.132141	A	0.126708
B	0.137437	B	0.144361	B	0.129726
B	0.131867	B	0.125339	B	0.117997
B	0.135491	B	0.115101	A	0.114225
B	0.14256	B	0.135055	A	0.119158
B	0.15423	B	0.14016	A	0.127858
B	0.13251	B	0.129338	B	0.124876
B	0.132368	B	0.124388	B	0.118066
B	0.142109	B	0.137911	B	0.123079
B	0.125072	B	0.129282	B	0.118511
B	0.12581	B	0.113883	A	0.101595
B	0.131504	B	0.112823	B	0.111591
B	0.124882	B	0.131233	A	0.118843
B	0.129482	B	0.138835	A	0.121829
B	0.165059	B	0.165094	B	0.139679
B	0.144721	B	0.12966	A	0.136199
B	0.144231	B	0.142566	B	0.148886
B	0.145097	B	0.134324	B	0.133472
B	0.159906	B	0.132934	A	0.139436
B	0.148177	A	0.129146	A	0.145811
B	0.144717	B	0.136919	A	0.13343
B	0.148328	A	0.143644	A	0.124481
B	0.161195	B	0.155073	A	0.149193
B	0.152172	B	0.153535	A	0.146498
B	0.144622	B	0.138067	B	0.133137
B	0.149536	B	0.143761	A	0.138925
B	0.159924	B	0.145538	A	0.15485
B	0.14912	A	0.131959	A	0.151068
B	0.153499	A	0.135468	A	0.140392
B	0.149394	B	0.143265	B	0.131546
B	0.138807	B	0.152483	A	0.127561
B	0.155708	B	0.169728	A	0.156076
B	0.127901	B	0.135157	A	0.127046
B	0.160468	B	0.164361	A	0.178294
B	0.168628	B	0.15315	B	0.179752
B	0.133574	B	0.153143	A	0.12517
B	0.117092	B	0.126057	A	0.111751
B	0.126544	B	0.141423	A	0.114758
B	0.137761	A	0.162021	A	0.136624
A	0.145833	A	0.151792	A	0.132883
B	0.157369	A	0.144656	A	0.153053
B	0.170227	B	0.177736	A	0.173071
A	0.165475	A	0.176435	A	0.162625
A	0.192307	A	0.192031	A	0.167171
A	0.164205	A	0.197403	A	0.179267
A	0.112406	A	0.116929	A	0.108037
A	0.11609	A	0.116264	A	0.0961655
A	0.160235	A	0.199433	A	0.152304
A	0.150163	A	0.16983	A	0.142332
A	0.129768	A	0.136558	A	0.123885
A	0.145643	A	0.165223	A	0.141473
A	0.130352	A	0.128064	A	0.118173
A	0.17097	A	0.157164	A	0.166335
A	0.17101	B	0.166008	A	0.165181
A	0.16288	A	0.146053	A	0.163584
A	0.162435	A	0.166185	A	0.1734
A	0.139777	A	0.139426	A	0.146779
B	0.155876	A	0.162357	A	0.16096
A	0.166518	A	0.14936	A	0.150993
A	0.1781	A	0.158016	A	0.177386
B	0.148342	B	0.158556	B	0.157715
A	0.160304	A	0.158931	A	0.161227
A	0.144242	A	0.147108	A	0.155498
A	0.17041	A	0.174956	A	0.186775
A	0.152203	A	0.168057	A	0.167235
A	0.167902	A	0.150542	A	0.18251
A	0.152894	A	0.155762	A	0.178876
A	0.161465	A	0.164684	A	0.182572
A	0.180785	A	0.19914	A	0.184705
A	0.160727	A	0.171036	A	0.180951
A	0.182942	A	0.195775	A	0.196831
A	0.148488	A	0.163682	A	0.144233
A	0.186648	A	0.194028	A	0.18742
A	0.14797	A	0.169477	A	0.183442
A	0.146889	A	0.147706	A	0.146983
A	0.165992	A	0.165915	A	0.164384
A	0.147096	A	0.153296	A	0.148765
A	0.178704	A	0.192239	A	0.218761
A	0.171383	A	0.169294	A	0.202888
A	0.181381	A	0.205967	A	0.191054
A	0.161274	A	0.156379	A	0.155934
A	0.180873	A	0.20934	B	0.180527
A	0.170883	A	0.184174	A	0.196989
A	0.181193	A	0.17366	A	0.203677
A	0.183925	A	0.212976	A	0.189743
A	0.135761	A	0.142604	A	0.137935
A	0.181328	A	0.186656	B	0.194547
A	0.169503	A	0.192949	A	0.185148
B	0.177592	A	0.175959	B	0.175627
A	0.158884	A	0.149041	A	0.161256
B	0.161044	A	0.144497	B	0.173156
B	0.190813	A	0.166071	B	0.189229
A	0.168549	A	0.147828	A	0.162971
A	0.150986	A	0.140329	A	0.154927
B	0.165799	A	0.140302	A	0.168237
A	0.166606	A	0.151477	A	0.165626
B	0.156439	A	0.136762	A	0.160504
B	0.162872	A	0.153886	B	0.187599
B	0.168298	B	0.164339	B	0.171385
B	0.154624	A	0.147202	A	0.160898
A	0.151114	A	0.144681	A	0.148387
B	0.191284	A	0.188868	B	0.1786
B	0.175982	A	0.166082	B	0.187845
B	0.186624	A	0.168099	B	0.191492
B	0.158064	B	0.156574	B	0.168647
B	0.161715	A	0.17733	A	0.161569
A	0.155613	A	0.158358	A	0.147088
B	0.167493	A	0.168122	A	0.167253
A	0.182748	A	0.18085	A	0.164144
A	0.160019	A	0.149864	A	0.149125
B	0.140744	A	0.165739	B	0.15913
B	0.149565	A	0.175795	B	0.156025
B	0.153255	A	0.181304	B	0.159441
B	0.174	A	0.204481	A	0.172445
B	0.151574	A	0.166745	B	0.173186
B	0.144979	A	0.176051	B	0.153626
B	0.136736	B	0.157289	B	0.159964
B	0.15683	A	0.148182	B	0.13987
B	0.158449	B	0.159969	B	0.145395
B	0.150144	A	0.135651	A	0.143667
B	0.171355	B	0.149164	B	0.153018
B	0.15948	B	0.135093	B	0.132932
B	0.148319	B	0.129638	B	0.123283
B	0.150976	B	0.130955	B	0.141831
B	0.12225	A	0.112684	B	0.0980627
B	0.145917	B	0.137981	B	0.129202
B	0.12662	A	0.134944	B	0.134093
B	0.145841	A	0.136619	A	0.134648
B	0.123363	A	0.116913	A	0.106408
B	0.136242	B	0.103323	B	0.110899
B	0.120762	B	0.131962	B	0.119423
B	0.118611	B	0.119485	B	0.112633
B	0.122531	B	0.132597	A	0.125106
B	0.131716	B	0.141452	B	0.125486
B	0.111122	B	0.117584	B	0.11147
B	0.11906	B	0.131919	B	0.116791
B	0.108619	B	0.129002	B	0.0927245
B	0.107155	B	0.104556	B	0.0992624
B	0.106584	B	0.123579	B	0.114421
B	0.128871	B	0.127563	B	0.121469
B	0.125918	B	0.126908	B	0.123081
B	0.121065	B	0.125739	B	0.106489
B	0.121013	B	0.128564	B	0.114186
B	0.134927	B	0.136465	B	0.127384
B	0.122243	B	0.117636	B	0.110485
B	0.122795	A	0.119228	A	0.117261
B	0.119582	B	0.125699	B	0.129947
B	0.12015	B	0.117523	A	0.114444
B	0.113679	B	0.12209	B	0.108962
B	0.148695	B	0.145454	B	0.143856
B	0.133523	B	0.14154	B	0.131904
B	0.134722	B	0.134939	B	0.13047
B	0.148567	A	0.123881	A	0.122716
B	0.132694	B	0.124374	B	0.13026
B	0.135901	B	0.142353	B	0.139334
B	0.12186	B	0.13248	B	0.125472
B	0.126239	B	0.132988	A	0.127769
B	0.121289	B	0.123114	B	0.116163
B	0.127795	A	0.114313	B	0.114576
B	0.103929	A	0.0966825	A	0.0868421
B	0.106666	A	0.111164	A	0.0949199
B	0.104566	B	0.095289	B	0.0869208
B	0.114073	A	0.121191	B	0.110511
B	0.107939	A	0.114483	A	0.0911476
B	0.112633	A	0.1084	A	0.09895
A	0.109202	A	0.108004	A	0.096802
B	0.123021	A	0.128607	A	0.126161
A	0.121351	A	0.109231	A	0.101594
B	0.13288	A	0.125799	B	0.114883
B	0.108342	A	0.114942	A	0.10066
B	0.124735	A	0.120106	A	0.105452
B	0.120329	B	0.137227	B	0.13413
B	0.139783	B	0.153454	B	0.132801
B	0.105036	B	0.127024	B	0.117922
B	0.129588	B	0.157019	B	0.107248
B	0.113699	B	0.144983	A	0.104567
B	0.125455	A	0.143869	A	0.123873
A	0.115991	A	0.135509	B	0.117876
A	0.110218	A	0.104482	A	0.0910592
A	0.114513	A	0.124455	A	0.118098
B	0.123069	A	0.141869	B	0.119539
B	0.121443	A	0.135633	A	0.109642
B	0.107146	B	0.125898	B	0.111156
B	0.116208	B	0.124334	B	0.114369
B	0.0597801	B	0.0573581	B	0.0700066
B	0.0487408	B	0.0584083	B	0.0490913
B	0.103289	B	0.104515	B	0.09895
B	0.1153	B	0.119104	B	0.110164
B	0.133767	A	0.119137	B	0.113435
B	0.121098	B	0.114598	B	0.102835
B	0.131642	B	0.123866	B	0.10942
B	0.111681	A	0.0969796	B	0.0887071
B	0.0946936	B	0.0864989	A	0.0768825
B	0.111784	B	0.105777	B	0.094533
B	0.111099	B	0.110184	B	0.0993479
B	0.106822	B	0.11579	B	0.105628
B	0.129982	B	0.129598	B	0.143165
B	0.13177	B	0.130727	B	0.132713
B	0.136746	B	0.122083	B	0.121883
B	0.107846	B	0.109205	B	0.0943732
B	0.104447	B	0.109245	B	0.0979889
B	0.129631	B	0.126111	B	0.116643
B	0.124935	B	0.128003	B	0.114222
B	0.136391	B	0.127163	B	0.1119
B	0.139837	B	0.127604	B	0.107482
B	0.130193	B	0.129602	B	0.114242
B	0.128054	B	0.125783	B	0.104838
B	0.126251	B	0.11813	B	0.0966374
B	0.108905	B	0.110076	B	0.100912
B	0.140188	B	0.136955	B	0.123684
B	0.128932	B	0.120984	B	0.114623
B	0.135635	B	0.131712	A	0.126894
B	0.118101	B	0.120549	B	0.107428
B	0.12472	B	0.129963	B	0.109635
B	0.119973	B	0.125039	B	0.106631
B	0.10862	B	0.110542	B	0.0954974
B	0.115691	B	0.124294	B	0.102061
B	0.121203	B	0.125173	B	0.11183
B	0.124624	B	0.137461	B	0.115448
B	0.12139	B	0.113387	B	0.109874
B	0.115282	B	0.107322	B	0.094773
B	0.137009	B	0.146562	B	0.124834
B	0.126688	B	0.143664	B	0.116504
B	0.144681	B	0.140083	B	0.128409
B	0.120327	B	0.130949	A	0.113567
B	0.134317	B	0.13397	A	0.118425
B	0.123794	B	0.125982	A	0.119086
B	0.138596	B	0.139972	B	0.117378
B	0.132272	B	0.12464	B	0.107607
B	0.131956	B	0.134722	B	0.124133
B	0.133432	B	0.135206	A	0.122081
B	0.11625	B	0.125887	B	0.116433
B	0.139192	B	0.140724	A	0.1178
B	0.120488	B	0.107573	A	0.102505
B	0.116404	B	0.11923	B	0.0978064
B	0.119988	B	0.117594	A	0.095098
B	0.122406	B	0.113416	B	0.104245
B	0.100692	B	0.109839	A	0.0991819
B	0.110442	B	0.107566	A	0.100634
B	0.126602	B	0.130679	A	0.116144
B	0.11176	B	0.111491	B	0.114372
B	0.105371	B	0.106025	A	0.0978562
B	0.100939	B	0.1108	A	0.0924074
B	0.113668	B	0.12092	B	0.0972362
B	0.123402	B	0.119797	B	0.132359
B	0.118759	B	0.115811	B	0.103005
B	0.121391	A	0.124705	A	0.117473
B	0.122358	B	0.129347	B	0.112606
B	0.116491	B	0.119041	B	0.106584
B	0.122745	B	0.121476	B	0.101025
B	0.144597	B	0.130262	B	0.12862
B	0.120137	B	0.136574	B	0.112214
B	0.109666	B	0.108611	B	0.0978762
B	0.120664	B	0.11625	B	0.116201
B	0.121393	B	0.140037	B	0.111169
B	0.119703	B	0.116201	A	0.114614
B	0.110264	B	0.120315	B	0.112314
B	0.119515	B	0.115956	B	0.113508
B	0.0987408	B	0.0953387	A	0.0932041
B	0.102524	B	0.0955053	A	0.0816514
B	0.105911	B	0.107498	A	0.107876
B	0.11982	A	0.105697	A	0.106994
B	0.114034	A	0.105288	A	0.107957
B	0.117478	B	0.116126	B	0.106338
B	0.106997	A	0.104884	A	0.0851636
B	0.143627	B	0.136654	B	0.132965
B	0.148839	B	0.154239	B	0.125144
B	0.123066	A	0.129172	A	0.113852
B	0.134079	A	0.144638	A	0.121563
B	0.115412	A	0.134764	A	0.114217
B	0.122262	B	0.122551	B	0.12035
B	0.127618	B	0.138424	A	0.134088
B	0.123278	B	0.12787	A	0.135537
B	0.127347	B	0.147535	B	0.147099
B	0.131031	B	0.127754	A	0.137286
B	0.126149	B	0.1295	B	0.128705
B	0.119014	A	0.126446	A	0.116902
B	0.140292	B	0.144141	B	0.126153
B	0.116848	B	0.142177	A	0.111786
B	0.156085	B	0.14687	B	0.143573
B	0.131238	B	0.128136	B	0.126169
B	0.147515	B	0.135639	A	0.127363
B	0.149064	B	0.142681	A	0.139932
B	0.111507	A	0.108624	A	0.0933404
B	0.145391	B	0.141157	A	0.127767
B	0.130463	B	0.125814	A	0.120067
B	0.140594	B	0.156	B	0.139342
B	0.127608	B	0.136747	B	0.134419
B	0.132879	B	0.135896	A	0.12725
B	0.132086	B	0.133824	A	0.120601
B	0.139072	B	0.141372	B	0.138173
B	0.121679	B	0.118915	A	0.108726
B	0.143499	B	0.135375	B	0.113946
B	0.135881	B	0.13936	B	0.127876
B	0.131095	B	0.120318	B	0.120837
B	0.13278	B	0.126141	B	0.124433
B	0.140921	B	0.130334	B	0.12047
B	0.144857	A	0.130112	A	0.123572
B	0.167376	B	0.155033	A	0.141979
B	0.148331	B	0.133259	B	0.13028
B	0.146288	B	0.138866	B	0.149943
B	0.142001	B	0.126158	A	0.119288
B	0.127608	B	0.120444	A	0.122572
B	0.136351	B	0.125799	B	0.131033
B	0.146514	B	0.130678	B	0.139542
B	0.120018	B	0.117309	A	0.137416
B	0.132681	B	0.120631	B	0.138711
B	0.13209	B	0.123045	B	0.13036
B	0.13114	B	0.128165	A	0.12902
B	0.132326	B	0.115058	B	0.12017
B	0.120251	B	0.109625	A	0.12534
B	0.124738	B	0.122918	B	0.118083
B	0.123468	B	0.116943	A	0.118705
B	0.129489	B	0.129871	B	0.122817
B	0.127407	B	0.11979	A	0.113216
B	0.134507	B	0.134814	A	0.132021
B	0.162579	B	0.144623	A	0.144981
B	0.141691	B	0.119163	B	0.12234
B	0.117924	B	0.120539	B	0.11233
B	0.140833	B	0.136175	A	0.126845
B	0.14095	B	0.13384	A	0.127566
B	0.15098	B	0.142097	A	0.14515
B	0.142638	B	0.142403	A	0.128721
B	0.140227	B	0.141997	A	0.135093
B	0.147749	A	0.142639	A	0.123146
B	0.14478	B	0.135374	B	0.137351
B	0.137182	B	0.134989	B	0.131935
B	0.135859	B	0.145884	B	0.129177
B	0.145865	A	0.141822	A	0.126908
B	0.129594	B	0.129892	A	0.114121
B	0.134069	A	0.115555	B	0.105986
B	0.142974	B	0.145952	A	0.134803
B	0.147895	B	0.136098	B	0.127896
B	0.148286	B	0.16005	B	0.147896
B	0.136445	B	0.145842	A	0.152093
B	0.168935	B	0.161588	A	0.194071
B	0.111396	B	0.111712	A	0.106855
A	0.122578	A	0.115343	A	0.115677
A	0.156307	A	0.149909	A	0.145983
A	0.185517	A	0.190305	A	0.154296
A	0.149647	A	0.138638	A	0.14492
A	0.20204	A	0.204692	A	0.18575
A	0.164729	A	0.17134	A	0.168059
A	0.135999	A	0.122758	A	0.119973
A	0.148753	A	0.132604	A	0.143172
A	0.17233	B	0.163824	A	0.172277
A	0.158765	A	0.164262	A	0.145145
A	0.164936	A	0.160513	A	0.138782
A	0.133358	A	0.140053	A	0.136303
A	0.156703	B	0.17975	B	0.147268
A	0.136483	A	0.139934	A	0.147045
A	0.131916	A	0.141335	A	0.132846
A	0.127075	A	0.137874	A	0.110717
A	0.157199	A	0.206028	A	0.136348
A	0.129375	A	0.136926	A	0.141013
A	0.138905	A	0.137222	A	0.135431
A	0.138244	A	0.128052	A	0.126794
A	0.121026	A	0.102902	A	0.0866283
A	0.113882	A	0.120685	A	0.104034
B	0.132567	B	0.132814	B	0.12546
A	0.118994	A	0.123058	A	0.114535
A	0.159235	A	0.152338	A	0.155175
A	0.160754	A	0.180356	A	0.164305
A	0.140002	A	0.14541	A	0.142403
A	0.137217	A	0.136265	A	0.131523
A	0.159266	A	0.153321	A	0.174293
A	0.142013	A	0.13517	A	0.147216
B	0.150614	B	0.149943	B	0.143129
A	0.144507	A	0.115676	A	0.138843
A	0.137825	A	0.137413	A	0.130272
A	0.136548	A	0.116658	A	0.118607
A	0.144292	A	0.131576	A	0.127767
A	0.145396	A	0.12496	B	0.132823
B	0.145804	A	0.120781	B	0.129034
A	0.161602	A	0.129509	A	0.14302
A	0.137151	A	0.120843	A	0.133571
A	0.148046	A	0.135794	A	0.143098
A	0.142324	A	0.13338	B	0.136568
A	0.152531	A	0.129632	A	0.144461
A	0.176085	A	0.173026	A	0.165068
A	0.183593	A	0.164066	A	0.201352
A	0.141865	A	0.136852	A	0.14134
A	0.123021	A	0.0958538	A	0.10701
A	0.117929	B	0.109779	B	0.10738
A	0.135018	A	0.122517	A	0.119864
A	0.139681	A	0.148639	B	0.145
A	0.155158	A	0.165013	B	0.158221
A	0.171654	A	0.159796	B	0.18563
A	0.16005	A	0.156447	B	0.171729
A	0.137879	A	0.133941	A	0.13694
A	0.161275	A	0.14857	A	0.157219
A	0.158809	A	0.138706	B	0.155884
B	0.155504	A	0.145956	B	0.147705
A	0.146159	A	0.132382	A	0.150078
A	0.15618	A	0.131757	A	0.164241
A	0.168119	B	0.145365	B	0.160021
A	0.169581	A	0.137421	B	0.159714
A	0.16239	A	0.149879	B	0.165603
B	0.167217	B	0.150828	B	0.179533
A	0.166266	A	0.19289	A	0.189102
A	0.167372	A	0.179943	A	0.171586
A	0.18089	A	0.176916	A	0.1633
A	0.175933	A	0.203465	A	0.155624
A	0.129704	A	0.128941	A	0.122458
A	0.157419	A	0.171067	A	0.161251
A	0.158101	A	0.148944	A	0.164089
A	0.12361	A	0.112215	A	0.114836
A	0.128817	A	0.138987	A	0.124179
A	0.143398	A	0.144594	A	0.133465
A	0.157206	A	0.165537	A	0.139462
A	0.135869	A	0.148558	A	0.149402
A	0.149436	A	0.148733	A	0.143886
A	0.174724	A	0.16998	A	0.155504
A	0.135342	A	0.141729	A	0.136551
A	0.169644	A	0.194353	A	0.166942
A	0.148552	A	0.146578	A	0.163224
A	0.155821	A	0.155488	A	0.158152
A	0.160615	A	0.178232	A	0.166444
A	0.140409	A	0.144466	A	0.117305
A	0.157595	A	0.16367	A	0.157538
A	0.156489	A	0.161645	A	0.157491
A	0.148829	A	0.148014	A	0.163169
A	0.141478	A	0.149888	A	0.169791
A	0.163215	A	0.163737	A	0.176814
A	0.155416	A	0.161981	A	0.16321
A	0.125483	A	0.126412	A	0.132466
A	0.183747	A	0.216862	A	0.183544
A	0.171121	A	0.155058	A	0.175627
A	0.172495	A	0.189615	A	0.212095
A	0.182455	A	0.199914	A	0.194775
A	0.148972	A	0.174337	A	0.165029
A	0.168317	A	0.176117	A	0.16432
A	0.134938	A	0.164957	A	0.14854
A	0.175353	A	0.176478	A	0.179185
A	0.141566	A	0.148974	A	0.135605
A	0.152061	A	0.153024	A	0.158678
A	0.152556	A	0.148171	A	0.154073
A	0.128057	A	0.116127	A	0.140806
A	0.135501	A	0.12607	A	0.133199
A	0.130908	A	0.135312	A	0.13091
A	0.133145	A	0.142348	A	0.128077
A	0.188966	A	0.223182	A	0.191054
A	0.141085	A	0.139323	A	0.163639
A	0.139004	A	0.132809	A	0.132564
A	0.117326	A	0.114186	A	0.115359
A	0.14078	A	0.135542	A	0.130197
A	0.128644	A	0.116716	A	0.106714
A	0.135752	A	0.115941	A	0.124695
A	0.143397	A	0.122999	A	0.143175
A	0.125579	A	0.142303	A	0.12253
A	0.134676	A	0.154677	A	0.132041
A	0.164828	A	0.169932	A	0.148192
A	0.135512	A	0.11685	A	0.145902
A	0.154617	A	0.145626	A	0.146116
A	0.150052	A	0.146677	A	0.150441
A	0.168759	A	0.165826	A	0.204984
A	0.180108	B	0.188109	A	0.181042
A	0.170808	A	0.168013	A	0.184686
A	0.191103	A	0.188757	A	0.217932
A	0.178062	A	0.165684	A	0.188825
A	0.174943	A	0.173417	A	0.17773
A	0.163672	A	0.154489	A	0.159064
A	0.189974	A	0.18612	A	0.151137
A	0.17304	A	0.157316	A	0.195994
A	0.149994	A	0.129342	A	0.131911
A	0.129191	A	0.113284	A	0.111378
A	0.163726	A	0.152568	A	0.14351
A	0.158517	A	0.142372	A	0.162934
B	0.165336	B	0.148968	B	0.163733
B	0.19388	B	0.199068	A	0.18865
A	0.144489	A	0.129956	A	0.152204
A	0.137728	A	0.115742	A	0.126192
A	0.134027	A	0.113308	A	0.130399
A	0.150475	A	0.135636	A	0.141519
A	0.144006	A	0.131598	A	0.144851
A	0.149729	A	0.146522	A	0.14702
A	0.163066	B	0.143189	A	0.161028
A	0.155027	A	0.178672	A	0.154509
A	0.161596	A	0.137453	A	0.151968
A	0.185899	B	0.170716	A	0.194977
A	0.17159	B	0.165435	A	0.188485
A	0.150696	A	0.153509	A	0.162007
A	0.137447	A	0.128665	A	0.129859
B	0.118629	B	0.121664	B	0.125818
A	0.160732	B	0.142027	B	0.147179
A	0.169137	B	0.158591	B	0.193275
A	0.155307	B	0.146611	B	0.156333
A	0.150669	B	0.138836	B	0.160618
A	0.160236	B	0.144948	A	0.142463
B	0.124355	B	0.120293	B	0.118985
A	0.121337	B	0.108685	A	0.101835
A	0.132177	B	0.105662	A	0.0971826
A	0.13258	B	0.119216	A	0.111013
A	0.147626	B	0.138526	A	0.153132
B	0.162807	B	0.152534	B	0.159927
B	0.155312	B	0.153206	B	0.159552
B	0.163812	B	0.1589	B	0.170903
B	0.140002	B	0.126742	B	0.143082
A	0.158763	B	0.155207	B	0.153306
B	0.146649	B	0.152508	B	0.145526
B	0.176766	B	0.162819	B	0.195698
B	0.144149	B	0.145408	B	0.157027
B	0.168804	B	0.156235	B	0.174912
A	0.163447	A	0.151955	A	0.159
A	0.151961	B	0.147979	B	0.144107
A	0.180501	B	0.173655	B	0.187805
B	0.168775	B	0.16495	B	0.171176
B	0.183716	B	0.158121	B	0.187873
B	0.214239	B	0.200206	B	0.23749
B	0.174082	B	0.178619	B	0.201578
A	0.173906	A	0.218981	A	0.178892
A	0.158833	A	0.182185	A	0.156732
A	0.163539	A	0.187744	A	0.155287
B	0.128877	B	0.153958	B	0.130043
B	0.148095	B	0.174741	B	0.173947
B	0.1542	B	0.160334	B	0.183163
B	0.157307	B	0.159631	B	0.187946
B	0.176414	B	0.189978	B	0.191986
B	0.106645	B	0.110294	B	0.126755
B	0.155225	B	0.141412	B	0.166881
B	0.117152	B	0.11674	B	0.125064
B	0.127756	B	0.128343	B	0.132382
B	0.154663	B	0.155461	A	0.148426
B	0.146516	B	0.159373	B	0.12638
B	0.118166	B	0.130377	A	0.0961395
B	0.10975	B	0.102993	A	0.0935336
B	0.117679	B	0.107065	A	0.103671
B	0.122459	B	0.127267	B	0.111472
B	0.122734	B	0.104956	A	0.0987713
B	0.111112	B	0.111264	B	0.106383
B	0.1176	B	0.119599	B	0.124302
B	0.153368	B	0.159194	B	0.137486
B	0.143261	B	0.133201	B	0.145069
B	0.122305	B	0.12615	B	0.129629
B	0.135099	B	0.120844	B	0.126789
B	0.135735	B	0.143431	B	0.125912
B	0.129545	B	0.138744	B	0.109862
B	0.114245	B	0.11398	B	0.106782
B	0.127264	B	0.116978	B	0.116499
B	0.132425	B	0.118144	B	0.115418
B	0.108567	B	0.119777	B	0.103687
B	0.11571	B	0.116787	B	0.106475
B	0.125764	B	0.12597	B	0.111796
B	0.118257	B	0.124825	B	0.10198
A	0.121587	A	0.109791	A	0.108277
B	0.139941	B	0.140432	B	0.124588
B	0.123092	B	0.115871	B	0.108826
B	0.112321	B	0.110745	B	0.0931739
B	0.109012	B	0.114024	B	0.0963035
B	0.11916	B	0.118472	B	0.102721
B	0.124994	B	0.124902	B	0.102198
B	0.130801	B	0.123475	B	0.109413
B	0.136155	B	0.13984	B	0.132852
B	0.118247	B	0.122181	B	0.108817
B	0.145221	B	0.137893	B	0.134476
B	0.121457	B	0.112507	B	0.113434
B	0.12579	B	0.120836	B	0.112514
B	0.123152	B	0.119794	B	0.0992514
B	0.127263	B	0.121076	B	0.128381
B	0.120029	B	0.130715	B	0.120185
B	0.109603	B	0.111342	B	0.0972039
B	0.107841	B	0.120523	B	0.102421
B	0.113879	B	0.114988	B	0.111997
B	0.113809	B	0.114344	B	0.0981861
B	0.123189	B	0.119145	B	0.103703
B	0.12169	B	0.122301	B	0.113483
B	0.118143	B	0.118056	B	0.107599
B	0.129526	B	0.130192	B	0.114683
B	0.110208	B	0.113885	B	0.100286
B	0.115224	B	0.121873	B	0.111416
B	0.126377	B	0.1288	B	0.121028
B	0.0728751	B	0.0702701	B	0.0651661
B	0.124289	B	0.140084	B	0.115561
B	0.116784	B	0.134535	B	0.127083
B	0.122706	B	0.130653	B	0.117575
B	0.113716	B	0.114508	B	0.107895
B	0.102026	B	0.123325	B	0.103563
B	0.115893	B	0.126208	B	0.11221
B	0.115609	B	0.121024	B	0.0943456
B	0.113509	B	0.118811	B	0.0924297
B	0.114379	B	0.12986	B	0.112419
B	0.117044	B	0.136227	B	0.111126
B	0.121026	B	0.109976	B	0.109418
B	0.124688	B	0.138827	B	0.122746
B	0.129557	B	0.13178	B	0.125686
B	0.133561	B	0.145076	B	0.128586
B	0.120577	B	0.120977	B	0.104784
B	0.121153	B	0.119498	B	0.119688
B	0.121999	B	0.118964	B	0.126327
B	0.108155	B	0.127842	B	0.115822
B	0.10612	B	0.104511	B	0.0991925
B	0.110901	B	0.12274	B	0.106415
B	0.102562	B	0.110318	B	0.0912792
B	0.128014	B	0.123304	B	0.125467
B	0.112027	B	0.120875	B	0.0974936
B	0.0970781	B	0.1094	B	0.0952627
B	0.0935347	B	0.116062	B	0.111814
B	0.0991699	B	0.107226	B	0.0991558
B	0.12374	B	0.123306	B	0.119434
B	0.0347361	B	0.0385436	B	0.0533346
B	0.00634108	B	0.00378726	B	0.0101502
B	0.00311792	B	0.00275275	B	0.00389788
B	0.0953457	B	0.0949429	B	0.0898833
B	0.114767	B	0.121665	B	0.112458
B	0.104315	B	0.125612	B	0.100221
B	0.105288	B	0.121606	B	0.106855
B	0.112338	B	0.126283	B	0.121347
B	0.105766	B	0.111793	B	0.107421
B	0.112245	B	0.111024	B	0.100026
B	0.118765	B	0.13814	B	0.130036
B	0.0972711	B	0.107295	B	0.0918295
B	0.105849	B	0.114177	B	0.0987893
B	0.119554	B	0.118124	B	0.109835
B	0.117092	B	0.120113	B	0.109956
B	0.114283	B	0.108709	B	0.109385
B	0.105659	B	0.12252	B	0.107347
B	0.0905836	B	0.100895	B	0.0884274
B	0.101104	B	0.110925	B	0.101106
B	0.103079	B	0.103366	B	0.0975071
B	0.0973422	B	0.117843	B	0.100841
B	0.0979315	B	0.102303	B	0.0976384
B	0.111289	B	0.118596	B	0.101056
B	0.132498	B	0.130596	B	0.11347
B	0.0896742	B	0.0945917	B	0.0777297
B	0.0968789	B	0.101536	B	0.0846197
B	0.107665	B	0.110596	B	0.0938778
B	0.109527	B	0.103291	B	0.112059
B	0.108539	B	0.103282	B	0.100279
B	0.107181	B	0.106969	B	0.104879
B	0.126822	B	0.125393	B	0.141483
B	0.096104	B	0.105943	B	0.10602
B	0.106066	B	0.108595	B	0.0923559
B	0.101417	B	0.109434	B	0.0966242
B	0.0991775	B	0.108569	B	0.088448
B	0.10238	B	0.11132	B	0.0920229
B	0.114823	B	0.116933	B	0.103336
B	0.107377	B	0.110004	B	0.0983511
B	0.11243	B	0.118958	B	0.099238
B	0.0947418	B	0.0966057	B	0.0772914
B	0.11093	B	0.11867	B	0.102803
B	0.098806	B	0.112035	B	0.0961312
B	0.101655	B	0.104692	B	0.103992
B	0.105147	B	0.114418	B	0.0961381
B	0.111551	B	0.116184	B	0.109541
B	0.115872	B	0.122612	B	0.112787
B	0.105423	B	0.108535	B	0.0918558
B	0.127552	B	0.129263	B	0.112349
B	0.117391	B	0.11776	B	0.120308
B	0.119588	B	0.114275	B	0.100098
B	0.119997	B	0.127101	B	0.11279
B	0.118151	B	0.125087	B	0.121587
B	0.115402	B	0.124621	B	0.122532
B	0.101289	B	0.120842	B	0.117398
B	0.115881	B	0.138357	B	0.127087
B	0.112055	B	0.134759	A	0.100555
B	0.119979	B	0.131342	A	0.0958355
B	0.160104	B	0.224994	A	0.159397
B	0.11695	B	0.140923	B	0.129436
B	0.115516	B	0.116867	B	0.119573
B	0.160308	B	0.215715	B	0.15493
B	0.123095	B	0.146355	B	0.138525
B	0.112167	B	0.122056	B	0.136238
B	0.112283	B	0.121618	B	0.119527
B	0.112946	B	0.118814	B	0.114122
B	0.122314	B	0.118345	A	0.109772
B	0.13062	B	0.152419	B	0.128866
B	0.107015	B	0.121962	B	0.103013
B	0.142357	B	0.15561	B	0.129772
B	0.128858	B	0.142785	B	0.121871
B	0.124298	B	0.137015	B	0.114958
B	0.122072	A	0.111686	A	0.104099
B	0.109401	B	0.11226	B	0.109818
B	0.109971	B	0.113739	B	0.119989
B	0.142555	B	0.1777	B	0.150522
B	0.122979	B	0.139154	B	0.142158
B	0.126082	B	0.126213	B	0.110992
B	0.126442	B	0.113879	A	0.126331
B	0.109535	B	0.107381	A	0.103025
B	0.124418	B	0.127301	B	0.124333
B	0.113914	B	0.100366	A	0.100195
B	0.123333	B	0.128036	B	0.120469
B	0.126401	B	0.122479	A	0.114017
B	0.113961	B	0.120671	B	0.116781
B	0.114334	B	0.104853	B	0.0989164
B	0.126767	B	0.115578	B	0.119183
B	0.127032	B	0.130177	B	0.113081
B	0.12007	B	0.124111	B	0.111074
B	0.113232	B	0.100969	B	0.0946789
B	0.115582	B	0.127112	A	0.119085
B	0.108753	B	0.115474	A	0.095139
B	0.111183	B	0.115412	A	0.10613
B	0.109239	B	0.105162	B	0.0945517
B	0.129154	B	0.125287	A	0.118539
B	0.120046	B	0.0859225	B	0.118665
B	0.112459	B	0.107687	B	0.112274
B	0.118887	B	0.11625	B	0.115136
B	0.116055	B	0.113383	A	0.117148
B	0.115427	B	0.113082	B	0.105246
B	0.122288	B	0.112628	A	0.111006
B	0.105522	B	0.100426	B	0.0944913
B	0.113669	B	0.123411	B	0.112283
B	0.112176	B	0.125187	B	0.120271
B	0.130747	B	0.140669	B	0.128539
B	0.123982	B	0.124622	B	0.12926
B	0.114147	B	0.10638	B	0.0963332
B	0.114029	B	0.118723	B	0.109814
B	0.114637	B	0.117122	B	0.118085
B	0.119306	B	0.119568	B	0.111746
B	0.131532	B	0.117382	B	0.101917
B	0.135171	B	0.136179	B	0.131323
B	0.132221	B	0.140783	B	0.123965
B	0.12863	B	0.140878	B	0.129447
B	0.124219	B	0.119296	B	0.108252
B	0.128306	B	0.127155	B	0.119658
B	0.11763	B	0.124636	B	0.117032
B	0.132229	B	0.147862	B	0.151949
B	0.122062	B	0.122907	B	0.128074
B	0.115078	B	0.105142	B	0.107593
B	0.115376	B	0.12607	B	0.115265
B	0.13917	B	0.1262	A	0.136368
B	0.118497	B	0.124235	B	0.120694
B	0.127389	B	0.115902	B	0.112191
B	0.134192	A	0.126865	A	0.127664
B	0.153874	B	0.167864	A	0.169809
B	0.138424	B	0.156557	A	0.159076
B	0.185837	B	0.204127	B	0.19478
B	0.170171	B	0.209583	A	0.197592
A	0.149205	A	0.179012	A	0.181543
B	0.119592	B	0.126565	A	0.159181
A	0.182597	A	0.198065	A	0.180492
B	0.129272	B	0.13752	B	0.138587
B	0.1243	B	0.138538	B	0.118315
B	0.143327	B	0.143958	B	0.150808
B	0.130319	B	0.145455	B	0.151124
B	0.160165	B	0.151933	A	0.173386
B	0.137571	B	0.126198	B	0.145072
B	0.1434	B	0.157223	A	0.164923
B	0.144642	B	0.141916	A	0.145463
B	0.149107	B	0.144403	A	0.159046
B	0.149324	B	0.149344	B	0.157325
B	0.134423	B	0.140345	A	0.136934
B	0.158018	B	0.145064	A	0.162141
A	0.135235	B	0.144816	A	0.152335
A	0.148446	B	0.146546	A	0.132531
A	0.142512	B	0.149291	A	0.159481
B	0.149739	B	0.151113	B	0.147632
A	0.135674	A	0.149131	A	0.138117
A	0.149896	B	0.148394	A	0.150957
A	0.154062	A	0.14896	A	0.145909
A	0.168871	B	0.150286	A	0.141781
A	0.141082	A	0.159847	A	0.164945
B	0.176886	B	0.16258	A	0.169431
B	0.154512	B	0.18035	A	0.16655
B	0.146622	B	0.144206	B	0.139446
B	0.128641	B	0.122692	B	0.127841
B	0.136745	B	0.148309	B	0.14956
B	0.130488	B	0.124269	B	0.125524
B	0.122249	B	0.127754	B	0.119105
B	0.135712	B	0.13	B	0.119299
B	0.130653	B	0.137859	B	0.143577
B	0.157351	B	0.161404	B	0.175285
B	0.144567	B	0.136286	B	0.137606
B	0.135651	B	0.15329	B	0.134465
B	0.127537	B	0.133074	B	0.127612
B	0.128948	B	0.125699	B	0.115456
B	0.135449	B	0.136725	B	0.127252
B	0.128386	B	0.127371	B	0.114624
B	0.127593	B	0.134484	B	0.123686
B	0.126973	B	0.125435	B	0.120331
B	0.130307	B	0.127559	B	0.127783
B	0.116722	B	0.13955	B	0.124116
B	0.124231	B	0.121438	B	0.109577
B	0.126932	B	0.130668	B	0.124844
B	0.104922	B	0.113275	B	0.101383
B	0.115843	B	0.119319	B	0.105781
B	0.126482	B	0.118933	B	0.109431
B	0.125937	B	0.120697	B	0.109644
B	0.096032	B	0.117197	B	0.0910532
B	0.104974	B	0.107566	B	0.092821
B	0.0978002	B	0.106622	B	0.0947629
B	0.107488	B	0.116142	B	0.0927661
B	0.115527	B	0.122878	B	0.0995754
B	0.118857	B	0.108487	B	0.0993563
B	0.111437	B	0.109083	B	0.0962816
B	0.0867614	B	0.0999717	B	0.0747335
B	0.116057	B	0.100423	B	0.0984417
B	0.108573	B	0.112427	B	0.101823
B	0.112893	B	0.129746	B	0.10915
B	0.115631	B	0.134901	B	0.10402
B	0.0633139	B	0.0657692	B	0.0640537
B	0.0106034	B	0.0141205	B	0.00951699
B	0.0500185	B	0.0554044	B	0.0519777
B	0.111072	B	0.107643	B	0.104576
B	0.116601	B	0.116717	B	0.101162
B	0.0923617	B	0.0960142	B	0.0814478
B	0.131977	B	0.125774	B	0.121983
B	0.132867	B	0.122141	B	0.11327
B	0.125066	B	0.122269	B	0.103454
B	0.11283	B	0.125346	B	0.117513
B	0.125104	B	0.110782	B	0.117334
B	0.119362	B	0.108717	B	0.102251
B	0.125037	B	0.143026	B	0.11369
B	0.105945	B	0.105138	B	0.0974371
B	0.121173	B	0.127399	B	0.117203
B	0.113724	B	0.119776	B	0.116307
B	0.133336	B	0.136868	B	0.139635
B	0.137672	B	0.139712	B	0.129843
B	0.139694	B	0.130239	B	0.12705
B	0.133969	B	0.1121	A	0.118193
B	0.130345	B	0.13393	B	0.118813
B	0.139359	B	0.128033	B	0.111138
B	0.125323	B	0.124602	B	0.123024
B	0.118163	B	0.124352	B	0.120613
B	0.140556	B	0.148635	B	0.149495
B	0.130084	B	0.127284	B	0.125028
B	0.128248	B	0.123392	B	0.126514
B	0.125885	B	0.130332	B	0.132554
B	0.143234	B	0.137968	B	0.139657
B	0.144812	B	0.142537	B	0.134421
B	0.135662	B	0.132366	A	0.137449
B	0.140978	B	0.133733	B	0.145629
B	0.138828	B	0.148157	B	0.14831
B	0.151382	B	0.154406	B	0.152865
B	0.127274	B	0.134684	A	0.137428
B	0.160948	B	0.170647	B	0.157928
B	0.159397	B	0.174859	B	0.160667
B	0.144806	B	0.149232	B	0.122089
B	0.15421	B	0.159115	B	0.170578
B	0.128295	B	0.148669	B	0.148153
B	0.16903	B	0.16705	A	0.16822
B	0.108911	B	0.106397	A	0.104527
B	0.155003	B	0.154012	B	0.148535
B	0.130498	B	0.116803	A	0.128825
B	0.141639	B	0.136086	B	0.139654
B	0.138008	B	0.139076	B	0.141472
B	0.135386	B	0.136192	B	0.12857
B	0.135253	B	0.128651	B	0.125768
B	0.135908	B	0.127092	B	0.126339
B	0.148859	B	0.127903	B	0.136463
B	0.154361	B	0.132141	B	0.138891
B	0.149047	B	0.145049	B	0.144319
B	0.159785	B	0.142626	A	0.149859
B	0.127224	B	0.12793	B	0.127682
B	0.145198	B	0.158713	B	0.127209
B	0.137618	B	0.138272	B	0.137392
B	0.141389	B	0.130225	B	0.125174
B	0.125183	B	0.13095	B	0.1134
B	0.121053	B	0.134839	B	0.124211
B	0.137546	B	0.145789	B	0.13584
B	0.125951	B	0.135518	B	0.12484
B	0.131461	B	0.133479	B	0.113327
B	0.124905	B	0.125665	A	0.106668
B	0.127953	B	0.112315	B	0.10836
B	0.125745	B	0.152621	B	0.121931
B	0.127379	B	0.138805	B	0.11972
B	0.142452	B	0.148101	B	0.144149
B	0.13909	B	0.137872	B	0.150494
B	0.170745	B	0.159435	B	0.155324
B	0.130058	B	0.13574	B	0.140955
B	0.135524	B	0.139471	B	0.129064
B	0.127696	B	0.128865	B	0.132362
B	0.1241	B	0.124379	B	0.126282
B	0.13574	B	0.126308	B	0.123816
B	0.148372	B	0.127677	B	0.124314
B	0.128215	A	0.126364	B	0.135237
B	0.160201	B	0.144463	B	0.16264
B	0.156911	B	0.139862	B	0.141054
B	0.135179	B	0.142928	B	0.122735
B	0.145574	B	0.127698	B	0.129107
B	0.130257	B	0.12494	B	0.125374
B	0.146095	B	0.13581	B	0.151445
B	0.126549	B	0.131519	B	0.132471
B	0.132364	B	0.146682	B	0.144014
B	0.141685	B	0.139785	B	0.159471
B	0.154924	B	0.165841	A	0.162263
B	0.124998	B	0.140072	B	0.122523
B	0.16479	B	0.180656	B	0.180611
B	0.130115	B	0.139191	B	0.141614
B	0.147136	B	0.141734	A	0.119689
B	0.123175	B	0.131173	B	0.117796
B	0.125686	B	0.137706	B	0.135967
B	0.139642	B	0.122412	B	0.136251
B	0.131864	B	0.133109	B	0.139076
B	0.134416	B	0.129342	B	0.139644
B	0.148488	B	0.151665	A	0.152375
B	0.128301	A	0.130152	A	0.128331
B	0.160555	B	0.164364	A	0.148284
B	0.150104	B	0.163996	B	0.149568
B	0.130595	B	0.142651	B	0.139818
B	0.133063	B	0.117741	B	0.131879
B	0.128011	B	0.128785	B	0.122434
B	0.135588	B	0.119414	B	0.124431
B	0.113473	B	0.12685	B	0.114693
B	0.133581	B	0.121313	B	0.107306
B	0.122766	B	0.126636	B	0.116739
B	0.118695	B	0.106576	B	0.0997815
B	0.11795	B	0.118903	B	0.102907
B	0.119241	A	0.118645	B	0.1081
B	0.126868	B	0.127509	A	0.116047
B	0.124352	B	0.116425	B	0.104101
B	0.143214	B	0.126377	B	0.130875
B	0.125046	B	0.120593	B	0.112786
B	0.111997	B	0.114257	B	0.107859
B	0.120859	B	0.143339	B	0.135539
B	0.116604	B	0.122221	B	0.111152
B	0.116063	B	0.111355	B	0.110613
B	0.109181	B	0.113315	B	0.102363
B	0.123128	B	0.104444	B	0.105509
B	0.118888	B	0.12951	B	0.116261
B	0.116333	B	0.113252	B	0.0920646
B	0.110285	B	0.113371	B	0.107623
B	0.127799	B	0.121557	B	0.107064
B	0.106608	B	0.109053	B	0.0888512
B	0.117206	B	0.109242	B	0.0905078
B	0.117603	B	0.107479	B	0.0982492
B	0.11348	B	0.113573	B	0.10403
B	0.124416	B	0.112908	B	0.110843
B	0.112506	B	0.107574	B	0.102543
B	0.105904	B	0.103235	B	0.0916787
B	0.116079	B	0.111802	B	0.104257
B	0.124599	B	0.123464	B	0.109042
B	0.112468	B	0.117029	A	0.106517
B	0.118006	B	0.120302	B	0.114185
B	0.123641	B	0.120721	B	0.120725
B	0.128157	B	0.121477	B	0.123803
B	0.126768	B	0.120928	B	0.124406
B	0.141751	B	0.133762	B	0.1445
B	0.113912	B	0.129051	B	0.123294
B	0.156505	B	0.161277	B	0.157368
B	0.127845	B	0.108789	B	0.125903
B	0.114657	B	0.121345	A	0.118305
B	0.162134	B	0.17964	B	0.163997
B	0.136981	B	0.133137	A	0.134022
B	0.138283	B	0.159537	B	0.145193
B	0.151757	B	0.159242	B	0.157572
B	0.15398	A	0.145324	B	0.141511
B	0.155522	A	0.141	A	0.142589
B	0.147859	B	0.147132	B	0.127832
B	0.124697	A	0.118482	B	0.118996
B	0.125366	A	0.111608	A	0.108128
B	0.120095	B	0.117864	A	0.104375
B	0.147185	B	0.163601	A	0.147134
B	0.144299	B	0.158845	B	0.142785
B	0.141041	B	0.138819	B	0.128972
B	0.142654	A	0.140067	A	0.128752
B	0.137045	B	0.129874	A	0.128308
B	0.13933	A	0.14289	B	0.122084
B	0.145246	B	0.162177	B	0.135483
B	0.133359	A	0.150575	A	0.142756
B	0.168252	B	0.191956	A	0.208251
B	0.129653	B	0.14421	A	0.149851
B	0.133142	B	0.127297	A	0.125985
A	0.166882	A	0.16859	A	0.156661
B	0.168188	B	0.176749	B	0.16628
A	0.201871	A	0.223065	A	0.206431
B	0.165105	A	0.187367	A	0.166191
B	0.181608	A	0.211324	A	0.182636
B	0.127485	A	0.142632	A	0.118488
A	0.144762	A	0.162096	A	0.144548
B	0.144232	B	0.168055	B	0.163355
B	0.142777	B	0.141743	B	0.136717
A	0.139575	A	0.131598	A	0.143669
B	0.138659	A	0.122822	B	0.134202
B	0.153303	B	0.1428	B	0.148995
B	0.162273	B	0.153663	A	0.151775
B	0.142576	B	0.149304	A	0.159723
B	0.115087	B	0.115275	A	0.124623
B	0.151427	B	0.16291	B	0.143936
B	0.138765	B	0.153257	A	0.133171
B	0.13693	B	0.128414	B	0.13136
B	0.157892	B	0.143598	A	0.155581
B	0.148013	B	0.154414	B	0.144951
B	0.137451	B	0.163439	A	0.143681
B	0.144066	B	0.152933	B	0.127527
B	0.148943	B	0.142472	B	0.136297
B	0.136332	B	0.142505	B	0.135747
B	0.112189	B	0.118095	B	0.110383
B	0.11751	B	0.119307	B	0.111418
B	0.125686	B	0.115959	B	0.11427
B	0.114033	B	0.104271	B	0.107601
B	0.116709	B	0.115827	B	0.10693
B	0.121627	B	0.109797	B	0.107828
B	0.115619	B	0.121152	B	0.123961
B	0.122866	B	0.121746	B	0.120863
B	0.130779	B	0.13015	B	0.108607
B	0.128192	B	0.129991	B	0.126913
B	0.127011	B	0.129446	B	0.117999
B	0.138806	B	0.134722	B	0.121247
B	0.135302	B	0.117949	B	0.128584
B	0.124011	B	0.119308	B	0.118199
B	0.13644	B	0.137826	B	0.132785
B	0.125961	B	0.118352	B	0.113999
B	0.136728	B	0.139069	B	0.131432
B	0.134434	B	0.125363	B	0.117384
B	0.126093	B	0.114476	B	0.102524
B	0.125193	B	0.109463	B	0.10272
B	0.131096	B	0.120756	B	0.133546
B	0.122736	B	0.126212	B	0.106493
B	0.135337	B	0.122115	B	0.132608
B	0.121543	B	0.108997	A	0.107944
B	0.116629	B	0.118051	B	0.106084
B	0.118835	B	0.134177	B	0.127816
B	0.123505	B	0.132061	A	0.116593
B	0.13242	A	0.129242	A	0.109468
B	0.152017	B	0.145418	A	0.140732
B	0.130829	B	0.127866	B	0.11207
B	0.133397	B	0.141861	A	0.123564
B	0.128701	B	0.116225	B	0.113427
B	0.130729	B	0.124511	B	0.131237
B	0.119887	B	0.124547	B	0.114919
B	0.131076	B	0.116541	B	0.113549
B	0.121347	B	0.13021	A	0.124682
B	0.127669	B	0.128548	B	0.110211
B	0.13603	B	0.130028	B	0.119344
B	0.13252	B	0.135619	A	0.121071
B	0.128065	B	0.133659	A	0.121948
B	0.14761	B	0.13592	B	0.134323
B	0.130503	B	0.114506	A	0.111492
B	0.119831	B	0.129445	B	0.125195
B	0.130597	B	0.142649	A	0.148516
B	0.116408	B	0.109372	B	0.114045
B	0.105451	B	0.105259	B	0.10098
B	0.117642	B	0.115384	B	0.102581
B	0.124069	B	0.121717	B	0.115145
B	0.129521	B	0.127705	B	0.128634
B	0.120889	B	0.115008	A	0.105658
B	0.13287	B	0.122806	A	0.119488
B	0.127644	B	0.139524	B	0.126866
B	0.142154	B	0.121638	B	0.122299
B	0.151509	B	0.164586	B	0.157294
B	0.157886	B	0.158061	B	0.150978
B	0.127277	B	0.122555	B	0.126987
B	0.135931	B	0.127872	B	0.120035
B	0.138347	B	0.136568	B	0.141824
B	0.135464	B	0.1378	B	0.142154
B	0.116799	B	0.12551	B	0.118878
B	0.123065	B	0.139345	B	0.142971
B	0.138165	B	0.141104	B	0.136654
B	0.13073	B	0.120399	B	0.132158
B	0.13028	B	0.12105	B	0.122153
B	0.12611	B	0.128789	B	0.113427
B	0.148751	B	0.155745	B	0.140998
B	0.131159	B	0.121989	B	0.129131
B	0.1243	B	0.133969	B	0.123492
B	0.143439	A	0.141332	A	0.137309
B	0.121085	B	0.119569	B	0.115842
B	0.150996	B	0.154863	B	0.144302
B	0.148147	B	0.146265	B	0.139437
B	0.13412	B	0.144972	B	0.142399
B	0.131908	B	0.12996	B	0.137209
B	0.143565	B	0.144955	B	0.140338
B	0.146018	B	0.147185	A	0.13994
B	0.154266	B	0.153691	B	0.149441
B	0.132074	B	0.119132	B	0.119264
B	0.148366	B	0.152321	B	0.143206
B	0.145077	B	0.145447	B	0.156407
B	0.129099	B	0.137224	B	0.137872
B	0.108571	B	0.12201	B	0.117775
B	0.125728	B	0.137497	B	0.137688
B	0.143035	B	0.174403	B	0.145125
B	0.171743	A	0.188184	A	0.166569
B	0.166515	B	0.198608	B	0.202222
B	0.140404	B	0.133864	A	0.12802
B	0.137845	B	0.133786	B	0.128803
A	0.148698	A	0.158743	A	0.15317
A	0.152841	B	0.180376	B	0.169334
A	0.146503	A	0.135515	A	0.139864
A	0.136855	A	0.136749	A	0.130007
A	0.132901	A	0.136462	A	0.124964
B	0.132051	B	0.138832	B	0.11281
A	0.128482	B	0.124598	A	0.1154
B	0.118184	B	0.139292	B	0.112409
A	0.117679	B	0.122681	B	0.102294
A	0.118155	B	0.145151	B	0.11049
A	0.113087	B	0.128179	B	0.114861
A	0.120145	B	0.146211	A	0.114985
B	0.115154	B	0.122818	B	0.112588
B	0.143207	B	0.165991	B	0.1633
B	0.149008	B	0.168441	B	0.157458
B	0.102718	B	0.10791	B	0.10812
B	0.115464	B	0.11095	B	0.113164
B	0.11578	B	0.110665	B	0.0976675
B	0.116956	B	0.110317	B	0.108082
B	0.11723	B	0.11649	B	0.097165
B	0.109426	B	0.1032	B	0.098602
B	0.111685	B	0.113768	B	0.107343
B	0.106229	B	0.118779	B	0.0998885
B	0.111427	B	0.0954948	B	0.0950192
B	0.101647	B	0.116262	A	0.0971887
B	0.130241	B	0.120806	B	0.115337
B	0.110797	B	0.114857	B	0.10809
B	0.115902	B	0.128783	B	0.111159
B	0.114688	B	0.108992	A	0.0920029
B	0.113338	B	0.109714	B	0.101234
B	0.117261	B	0.112277	B	0.0957732
B	0.113575	B	0.117333	B	0.110153
B	0.106348	B	0.106182	B	0.104493
B	0.125059	B	0.118777	B	0.117563
B	0.124577	B	0.117084	B	0.115432
B	0.117049	B	0.113032	B	0.102499
B	0.110089	B	0.111278	B	0.0970286
B	0.118332	B	0.112398	B	0.108931
B	0.123156	B	0.124736	B	0.112657
B	0.110971	B	0.124039	B	0.110722
B	0.131188	B	0.120922	B	0.116766
B	0.127489	B	0.11412	B	0.11691
B	0.118986	B	0.11388	B	0.100098
B	0.125869	B	0.122745	B	0.111443
B	0.11829	B	0.125835	B	0.10421
B	0.11909	B	0.117907	B	0.0984942
B	0.111349	B	0.115568	B	0.104169
B	0.120506	B	0.11278	B	0.11388
B	0.119886	B	0.126079	B	0.110837
B	0.127196	B	0.134581	B	0.113056
B	0.117053	B	0.110474	B	0.111254
B	0.102029	B	0.106058	B	0.0966129
B	0.12497	B	0.117222	B	0.11462
B	0.122869	B	0.126331	B	0.119165
B	0.110639	B	0.105859	B	0.104962
B	0.107866	B	0.109786	B	0.099478
B	0.136418	B	0.138873	B	0.134623
B	0.0847662	B	0.0977708	B	0.101485
B	0.0015765	B	0.00341667	B	0.00130793
B	0.101647	B	0.0787114	B	0.108121
B	0.110687	B	0.12617	B	0.0973361
B	0.112183	B	0.108188	B	0.110134
B	0.123457	B	0.128085	B	0.118867
B	0.124641	B	0.130604	B	0.132228
B	0.107152	B	0.119486	B	0.114723
B	0.116549	B	0.115383	B	0.10685
B	0.118751	B	0.124299	B	0.117781
B	0.122759	B	0.124796	B	0.12567
B	0.106276	B	0.117143	B	0.105986
B	0.109488	B	0.111824	B	0.110607
B	0.138559	B	0.14951	B	0.139019
B	0.140615	B	0.175229	B	0.139991
B	0.131845	B	0.137582	B	0.145581
B	0.122405	B	0.12559	B	0.126098
B	0.125262	B	0.124898	B	0.121062
B	0.155059	B	0.18553	B	0.145248
B	0.13638	B	0.133316	B	0.119072
B	0.135087	B	0.144199	B	0.138272
B	0.122097	B	0.137682	B	0.130953
B	0.125814	B	0.135679	B	0.113756
B	0.136483	B	0.131331	B	0.12417
B	0.130058	B	0.138399	B	0.127784
B	0.113264	B	0.110159	B	0.100593
B	0.113131	B	0.107272	B	0.104496
B	0.112014	B	0.118796	B	0.114696
B	0.132058	B	0.132217	B	0.133425
B	0.131225	B	0.143918	B	0.138539
B	0.135543	B	0.136775	B	0.130795
B	0.124426	B	0.11371	B	0.114153
B	0.127556	B	0.126469	B	0.106464
B	0.143897	B	0.143771	B	0.137092
B	0.139273	B	0.137808	B	0.141248
B	0.127066	B	0.130726	B	0.125119
B	0.130432	B	0.135239	B	0.119691
B	0.11752	B	0.116373	B	0.113292
B	0.114461	B	0.125349	B	0.106422
B	0.126961	B	0.128819	B	0.118091
B	0.127143	B	0.1264	B	0.108748
B	0.111746	B	0.105447	B	0.111966
B	0.145359	B	0.144022	B	0.140351
B	0.132574	B	0.125986	B	0.128912
B	0.149616	B	0.1469	B	0.154999
B	0.130477	B	0.125541	B	0.123286
B	0.124963	B	0.128477	B	0.126779
B	0.134253	B	0.132708	B	0.14414
B	0.126678	B	0.116466	B	0.117699
B	0.137349	B	0.131739	B	0.125016
B	0.13892	B	0.131459	B	0.138114
B	0.146725	B	0.131406	B	0.140393
B	0.147875	B	0.151479	B	0.13679
B	0.157672	B	0.171328	B	0.134064
B	0.151096	B	0.142483	B	0.132358
B	0.153206	B	0.127357	B	0.133508
B	0.161863	B	0.151455	B	0.14872
B	0.158628	B	0.150348	B	0.149504
B	0.146024	B	0.135782	B	0.136446
B	0.141049	B	0.142239	B	0.129703
B	0.142066	B	0.141183	B	0.14119
B	0.153483	B	0.128773	B	0.140089
B	0.152982	B	0.140324	B	0.136432
B	0.145817	B	0.143612	B	0.141807
B	0.142381	B	0.152035	B	0.15076
B	0.122666	B	0.122632	B	0.132979
B	0.137115	B	0.161318	B	0.150493
B	0.139242	B	0.128839	A	0.131678
B	0.144675	B	0.156432	B	0.153424
B	0.148079	B	0.150676	B	0.15067
B	0.130743	B	0.139221	B	0.151687
B	0.130498	B	0.123001	A	0.127145
B	0.113812	B	0.104272	A	0.108238
B	0.122848	B	0.127326	B	0.118517
B	0.132151	B	0.128881	A	0.149321
A	0.170427	B	0.181388	A	0.1935
B	0.157194	B	0.169415	B	0.167679
B	0.158039	B	0.17053	A	0.181142
B	0.143771	B	0.145014	B	0.150205
B	0.140549	B	0.140467	B	0.156239
A	0.170854	B	0.154948	A	0.163847
A	0.163573	B	0.14521	A	0.148635
A	0.149955	B	0.142576	B	0.143597
B	0.138731	B	0.144787	B	0.145195
B	0.143336	B	0.135513	B	0.143267
B	0.128363	B	0.124717	B	0.137225
B	0.151213	B	0.160255	B	0.154254
B	0.142956	B	0.153043	A	0.161727
B	0.126063	B	0.13011	B	0.129446
B	0.113824	B	0.112373	B	0.11545
B	0.112037	B	0.124001	B	0.109152
B	0.0994352	B	0.112717	B	0.104251
B	0.129475	B	0.149148	B	0.143533
B	0.128953	B	0.129182	B	0.141719
B	0.132687	B	0.133003	B	0.137871
B	0.146304	B	0.161577	B	0.144474
B	0.119722	B	0.127049	B	0.119085
B	0.172148	A	0.214409	A	0.182145
B	0.124836	B	0.150258	B	0.141885
B	0.120294	B	0.12287	B	0.144113
A	0.121692	B	0.141184	B	0.124651
A	0.123509	B	0.108535	A	0.12583
A	0.139452	B	0.137486	B	0.138857
A	0.128768	A	0.135168	B	0.11948
A	0.115403	A	0.132383	B	0.112439
A	0.146429	A	0.147705	B	0.148001
A	0.141538	A	0.136502	B	0.136052
B	0.132703	B	0.137434	B	0.137976
B	0.149034	B	0.149653	B	0.175191
A	0.137845	A	0.140553	B	0.13207
B	0.141045	B	0.1598	B	0.131785
A	0.129502	B	0.140438	B	0.131799
A	0.127025	A	0.134654	A	0.131053
A	0.125337	A	0.130613	B	0.1273
A	0.115637	A	0.120262	A	0.120041
B	0.13459	B	0.147115	B	0.142729
B	0.15168	B	0.160808	B	0.169867
B	0.139112	B	0.147102	B	0.149117
B	0.137165	B	0.134322	B	0.153628
A	0.125586	B	0.143962	A	0.131792
A	0.149783	B	0.149159	A	0.148605
B	0.141503	B	0.137647	B	0.15323
B	0.126618	B	0.13158	B	0.14915
A	0.121612	B	0.124024	A	0.133406
A	0.136454	B	0.138805	B	0.146692
A	0.135068	B	0.148582	B	0.156287
A	0.142758	B	0.137889	A	0.147089
A	0.13647	A	0.137133	A	0.163292
B	0.125099	B	0.134969	A	0.139009
A	0.171706	B	0.178573	A	0.156127
A	0.111502	B	0.12129	A	0.116586
B	0.130754	B	0.152004	A	0.142301
A	0.112186	A	0.123004	A	0.113235
A	0.128824	A	0.131951	A	0.132276
A	0.120598	A	0.128274	A	0.119613
A	0.134769	A	0.147609	A	0.162872
A	0.119917	A	0.112344	A	0.110684
B	0.15806	B	0.186447	A	0.15729
B	0.163877	B	0.194613	A	0.180974
B	0.140457	B	0.168959	A	0.168262
A	0.15888	A	0.186761	A	0.177383
B	0.14488	A	0.199905	A	0.188509
B	0.15786	B	0.223686	A	0.151159
B	0.136062	B	0.170894	A	0.136577
B	0.157555	B	0.190465	B	0.160473
A	0.175963	B	0.228785	A	0.198187
A	0.141955	B	0.151064	A	0.14971
B	0.136336	A	0.128037	A	0.138394
B	0.123457	B	0.139768	A	0.140998
B	0.128927	B	0.115641	B	0.120616
B	0.131117	B	0.138107	B	0.13678
B	0.132903	B	0.143074	B	0.136316
B	0.121625	B	0.139101	A	0.150198
B	0.131353	B	0.119375	B	0.118042
B	0.131965	B	0.147677	B	0.139719
B	0.118338	B	0.142331	B	0.122035
B	0.125932	B	0.126052	B	0.107563
B	0.123431	B	0.121381	B	0.113616
B	0.120566	B	0.122112	B	0.106357
B	0.115101	B	0.124218	B	0.114249
B	0.130334	B	0.126611	B	0.115045
B	0.113294	B	0.116839	B	0.10213
B	0.127726	B	0.135869	B	0.129624
B	0.119071	B	0.118677	B	0.117785
B	0.12533	B	0.139689	B	0.132289
B	0.104409	B	0.117394	B	0.10157
B	0.116453	B	0.11074	B	0.106576
B	0.120608	B	0.123038	B	0.106868
B	0.121901	B	0.125264	B	0.121492
B	0.103287	B	0.118681	B	0.100973
B	0.103665	B	0.107024	B	0.108212
B	0.121427	B	0.128729	B	0.113846
B	0.106671	B	0.12921	B	0.0967914
B	0.115962	B	0.106504	B	0.098783
B	0.121334	B	0.119243	B	0.116211
B	0.121132	B	0.113651	B	0.104735
B	0.135134	B	0.135426	B	0.125058
B	0.129189	B	0.127395	B	0.118646
B	0.124934	B	0.123181	B	0.117878
B	0.130872	B	0.124585	B	0.112442
B	0.135228	B	0.129128	A	0.141871
B	0.129191	B	0.118689	B	0.118811
B	0.134502	B	0.124498	B	0.108572
B	0.129689	B	0.130077	B	0.117018
B	0.122891	B	0.127615	B	0.117496
B	0.126529	B	0.124357	B	0.120277
B	0.103672	B	0.112739	B	0.107617
B	0.109635	B	0.12397	B	0.103628
B	0.0922314	B	0.102369	B	0.0924214
B	0.096649	B	0.0885371	B	0.0874848
B	0.118277	B	0.12784	B	0.113683
B	0.120265	B	0.121641	B	0.114472
B	0.128652	B	0.114033	B	0.121
B	0.113842	B	0.110198	B	0.1053
B	0.13927	B	0.160537	B	0.129933
B	0.120395	B	0.114147	B	0.105437
B	0.121098	B	0.126274	B	0.120499
B	0.115977	B	0.125404	B	0.10824
B	0.105849	B	0.11144	B	0.10997
B	0.120983	B	0.12153	B	0.112597
B	0.115791	B	0.112711	B	0.119215
B	0.116368	B	0.114652	B	0.10557
B	0.111238	B	0.116001	B	0.107568
B	0.111776	B	0.110622	B	0.10163
B	0.109921	B	0.106993	B	0.0966924
B	0.103682	B	0.102427	B	0.107508
B	0.101201	B	0.0993181	B	0.0905524
B	0.111406	B	0.106175	B	0.109014
B	0.118574	B	0.115721	B	0.107628
B	0.120983	B	0.125954	B	0.116653
B	0.12628	B	0.146047	B	0.130904
B	0.0872117	B	0.0942163	B	0.0809777
B	0.109462	B	0.0867934	B	0.100752
B	0.111413	B	0.0984371	B	0.0926696
B	0.11069	B	0.117421	B	0.109278
B	0.112971	B	0.109527	B	0.104282
B	0.113904	B	0.115151	B	0.102243
B	0.115004	B	0.12568	B	0.115919
B	0.122871	B	0.126548	B	0.122207
B	0.108156	B	0.100141	B	0.0949285
B	0.119343	B	0.129685	B	0.117223
B	0.12482	B	0.124246	B	0.111708
A	0.239329	A	0.224911	A	0.334578
B	0.104545	B	0.095517	B	0.0902851
B	0.126442	B	0.11733	B	0.112325
B	0.139162	B	0.138713	B	0.136926
B	0.144441	B	0.136387	B	0.132754
B	0.116682	B	0.12309	B	0.106712
B	0.122709	B	0.121967	B	0.115562
B	0.152481	B	0.132025	B	0.127694
B	0.138752	B	0.135083	B	0.121041
B	0.119266	B	0.132089	A	0.120862
B	0.131631	B	0.142068	B	0.118164
B	0.11899	B	0.124009	B	0.11913
B	0.129102	B	0.136479	B	0.1346
B	0.121087	B	0.127411	B	0.124856
B	0.135719	B	0.154355	B	0.150393
B	0.133691	B	0.139151	A	0.123327
B	0.109816	B	0.114791	B	0.103314
B	0.127998	B	0.108788	B	0.119753
B	0.121366	B	0.1357	A	0.121627
B	0.142159	B	0.159811	A	0.149177
B	0.113369	B	0.109353	B	0.113014
B	0.121333	B	0.111563	A	0.100569
B	0.124963	B	0.124436	A	0.114812
B	0.15053	B	0.163731	B	0.153822
B	0.170383	B	0.163993	B	0.188738
B	0.162364	B	0.149799	B	0.166781
B	0.147203	B	0.147379	B	0.145845
B	0.150664	B	0.147409	B	0.168906
B	0.155183	B	0.143419	B	0.15215
B	0.150961	B	0.145814	B	0.160542
B	0.169527	B	0.150329	A	0.173772
B	0.156178	B	0.156156	B	0.184409
B	0.146201	B	0.141604	B	0.162015
B	0.144783	B	0.1426	B	0.159517
B	0.136868	B	0.129483	B	0.134365
B	0.134148	B	0.126469	B	0.142039
B	0.134384	A	0.139541	B	0.147498
B	0.132714	B	0.117386	B	0.135397
B	0.132124	B	0.126975	B	0.13647
B	0.131799	B	0.132907	B	0.128602
B	0.142717	B	0.149294	A	0.159854
B	0.149455	B	0.160437	B	0.163555
A	0.149262	B	0.171589	B	0.17935
A	0.142618	A	0.164769	A	0.130958
A	0.152695	A	0.161446	A	0.154829
A	0.133616	A	0.149237	B	0.153882
A	0.146218	A	0.150658	A	0.128315
A	0.154682	A	0.185404	A	0.142915
B	0.137636	B	0.168468	B	0.163767
A	0.139565	B	0.156185	B	0.169786
A	0.15968	A	0.190091	A	0.151825
A	0.130994	A	0.134388	A	0.129458
A	0.117515	A	0.130547	A	0.125558
A	0.142401	A	0.151371	A	0.157453
A	0.153493	A	0.176875	A	0.170243
A	0.181922	A	0.213756	A	0.187696
A	0.13748	A	0.16949	A	0.163831
A	0.14262	A	0.188793	A	0.175547
A	0.159375	A	0.225665	A	0.156531
A	0.158165	A	0.170856	A	0.149398
A	0.120496	A	0.132847	A	0.137931
A	0.131293	A	0.145809	A	0.120939
A	0.137078	B	0.165632	B	0.167474
A	0.151647	A	0.16597	A	0.163772
A	0.147859	A	0.173049	A	0.177976
A	0.135293	A	0.166559	B	0.163838
A	0.159114	A	0.19204	A	0.185635
A	0.123844	A	0.136795	A	0.127817
A	0.115632	A	0.126204	A	0.120412
A	0.147168	A	0.197922	A	0.18367
A	0.130309	B	0.18466	B	0.177982
B	0.121279	B	0.168725	B	0.14442
A	0.132262	A	0.160213	A	0.164951
A	0.136381	A	0.168605	A	0.17444
A	0.136762	A	0.165643	B	0.172125
A	0.151396	B	0.166478	B	0.181834
A	0.124548	A	0.134007	B	0.146406
A	0.13993	A	0.163917	A	0.148585
A	0.140819	A	0.161338	B	0.155609
A	0.125782	A	0.152646	A	0.148065
A	0.153684	A	0.166688	A	0.170528
A	0.124011	A	0.128235	A	0.154758
A	0.152648	A	0.161949	A	0.162576
A	0.142271	A	0.160236	B	0.183256
A	0.148964	A	0.163532	A	0.181891
A	0.147389	A	0.163795	A	0.17474
A	0.140589	B	0.146752	B	0.155394
A	0.149041	A	0.150503	A	0.181768
B	0.13655	B	0.169396	B	0.150774
A	0.12385	B	0.155785	A	0.151122
A	0.129819	B	0.130028	B	0.146169
A	0.127634	B	0.124271	B	0.138207
A	0.130072	A	0.122762	B	0.152078
A	0.12986	A	0.124681	A	0.13259
A	0.132179	B	0.115407	B	0.130576
A	0.129908	A	0.126566	B	0.13588
A	0.136705	B	0.1301	B	0.1474
A	0.153291	A	0.134356	A	0.145629
A	0.129858	B	0.123567	B	0.142049
A	0.146658	B	0.139658	A	0.155788
A	0.131268	A	0.1355	B	0.141637
A	0.133946	A	0.139009	A	0.145979
A	0.133673	A	0.131016	A	0.145588
B	0.138222	B	0.134792	B	0.136883
A	0.144293	A	0.132667	A	0.143464
A	0.137768	A	0.141928	A	0.160309
A	0.150071	A	0.158412	A	0.161745
A	0.131338	B	0.138024	B	0.155278
A	0.149766	A	0.150867	B	0.153283
A	0.143005	A	0.157113	A	0.142252
A	0.131294	A	0.136726	A	0.146243
A	0.146005	B	0.150532	A	0.180051
A	0.155743	B	0.165951	B	0.20008
A	0.157374	B	0.150145	B	0.189873
A	0.149919	A	0.163118	A	0.166423
A	0.150995	A	0.153449	A	0.15014
A	0.161165	A	0.163243	A	0.183005
A	0.147655	A	0.144135	A	0.174293
A	0.151767	B	0.14828	A	0.189023
A	0.153923	B	0.156081	B	0.183365
A	0.155436	B	0.151956	A	0.162156
A	0.145812	B	0.14823	A	0.170044
A	0.142982	A	0.134164	A	0.148621
A	0.125715	A	0.116732	A	0.132761
A	0.125543	B	0.131071	A	0.134445
A	0.139678	B	0.136888	A	0.156847
A	0.132735	A	0.127463	A	0.122131
A	0.164319	B	0.185489	A	0.172883
A	0.156601	A	0.197536	A	0.180472
A	0.139639	A	0.156397	B	0.158541
A	0.15648	A	0.170778	A	0.167521
A	0.121355	A	0.13585	A	0.14232
A	0.130119	A	0.163412	A	0.135836
A	0.14213	A	0.165307	A	0.154398
A	0.18785	A	0.215832	A	0.183549
A	0.172479	A	0.175443	A	0.178331
A	0.129405	A	0.145096	A	0.145251
A	0.131997	A	0.124848	A	0.133637
A	0.148867	A	0.159672	A	0.153513
A	0.139451	A	0.178875	A	0.137532
A	0.136534	A	0.140296	A	0.13846
A	0.165083	B	0.196117	B	0.188241
A	0.172415	A	0.180855	A	0.17521
A	0.140274	A	0.138486	A	0.136913
A	0.121882	A	0.13325	A	0.134245
A	0.170783	A	0.214042	A	0.17797
A	0.162638	A	0.18795	B	0.184764
A	0.144412	A	0.147146	A	0.154768
A	0.137527	A	0.14879	B	0.133384
A	0.130844	A	0.150457	B	0.137673
B	0.129398	A	0.124483	B	0.144953
B	0.131368	B	0.130373	B	0.140265
A	0.156051	A	0.142421	A	0.177446
B	0.163058	B	0.156476	B	0.168601
A	0.13925	B	0.140587	B	0.155966
A	0.151371	A	0.151435	A	0.164941
A	0.15695	A	0.158284	A	0.169657
A	0.15507	A	0.144347	A	0.147449
A	0.13409	A	0.14899	A	0.146566
A	0.122788	A	0.1336	A	0.123238
A	0.131734	A	0.139957	A	0.139231
B	0.182283	B	0.188519	B	0.211293
B	0.155867	B	0.15229	B	0.166757
B	0.149647	B	0.150418	B	0.170206
B	0.166728	B	0.164549	B	0.173829
B	0.130664	B	0.135161	B	0.144903
B	0.133468	B	0.129375	B	0.140244
B	0.142102	B	0.148736	B	0.159025
B	0.138027	B	0.133142	B	0.136897
B	0.1276	B	0.130998	B	0.130818
B	0.124716	B	0.120642	B	0.120664
B	0.123921	B	0.129194	B	0.13956
B	0.123606	B	0.132379	B	0.139307
B	0.119173	B	0.122508	B	0.125596
B	0.136408	A	0.126074	B	0.151679
B	0.136062	B	0.150103	B	0.159856
B	0.120614	B	0.124764	B	0.141112
B	0.127752	B	0.129642	B	0.132854
B	0.135615	B	0.137607	B	0.145799
B	0.124907	B	0.121274	B	0.126598
B	0.133572	B	0.121173	B	0.13413
B	0.128135	B	0.130813	B	0.138473
B	0.134542	B	0.12789	B	0.127035
B	0.123966	B	0.120121	B	0.122448
B	0.127916	A	0.118298	A	0.130564
B	0.123448	A	0.135062	B	0.131584
B	0.141166	B	0.147926	B	0.157533
B	0.10549	A	0.128378	A	0.0999146
A	0.152763	A	0.193648	A	0.134864
A	0.137003	A	0.163778	A	0.141095
A	0.141583	A	0.140425	A	0.145256
B	0.165314	A	0.188314	A	0.171798
B	0.143424	A	0.171132	B	0.148871
B	0.120151	B	0.122127	B	0.118676
B	0.134121	B	0.135076	B	0.151722
B	0.117819	B	0.114863	B	0.130215
B	0.126609	B	0.120746	B	0.130057
B	0.145043	B	0.128904	B	0.154225
B	0.145251	B	0.135267	B	0.153457
B	0.133879	B	0.149868	B	0.156102
B	0.158064	B	0.156531	B	0.162245
B	0.141967	B	0.137371	B	0.152083
B	0.129149	B	0.122584	B	0.126698
B	0.127378	A	0.122387	A	0.118698
B	0.122119	B	0.130628	A	0.125515
B	0.107812	B	0.11058	B	0.0963194
B	0.124181	B	0.132202	A	0.133343
B	0.126471	B	0.109674	B	0.113513
B	0.136448	B	0.124796	A	0.15151
B	0.132241	B	0.133589	B	0.124468
B	0.12702	B	0.110398	B	0.118993
B	0.127843	B	0.119264	B	0.124529
B	0.131133	B	0.112451	B	0.119643
B	0.127702	B	0.114574	B	0.116643
B	0.122407	B	0.114745	B	0.1097
B	0.137056	B	0.135083	B	0.128594
B	0.136774	B	0.115356	B	0.125992
B	0.13417	B	0.109224	B	0.117906
B	0.128285	B	0.120311	B	0.117728
B	0.121814	B	0.106922	B	0.112724
B	0.127765	B	0.119264	A	0.121312
B	0.122237	B	0.117248	B	0.117322
B	0.125617	B	0.116735	B	0.131825
B	0.116165	B	0.112187	B	0.0961744
B	0.105877	B	0.0896244	B	0.0959906
B	0.125733	B	0.112315	B	0.107582
B	0.119223	B	0.104147	B	0.103197
B	0.111286	B	0.102611	B	0.101276
B	0.111265	B	0.113423	A	0.1158
B	0.128765	B	0.118511	B	0.118892
B	0.110848	B	0.104215	A	0.106196
B	0.132561	B	0.123572	B	0.129412
B	0.112971	B	0.110296	A	0.130754
B	0.118496	B	0.105105	B	0.110131
B	0.114962	B	0.0998096	A	0.096292
B	0.119488	B	0.104761	B	0.105727
B	0.115824	B	0.10514	B	0.112411
B	0.12769	B	0.121504	B	0.135583
B	0.117888	B	0.114134	B	0.118438
B	0.131352	B	0.140302	B	0.127294
B	0.114629	B	0.115417	B	0.113735
B	0.111252	B	0.100805	B	0.111835
B	0.131081	B	0.118523	B	0.125764
B	0.116561	B	0.11926	B	0.114712
B	0.132918	B	0.135405	B	0.135983
B	0.132353	B	0.119927	B	0.119418
B	0.148643	B	0.128971	B	0.13461
B	0.140387	B	0.123875	B	0.142468
B	0.142543	B	0.131416	B	0.135308
B	0.152091	A	0.125469	B	0.142405
B	0.140261	B	0.119288	B	0.135866
B	0.152605	A	0.141159	B	0.135913
B	0.140667	A	0.121455	A	0.125707
B	0.136383	B	0.118915	B	0.12232
B	0.159604	B	0.157178	A	0.174797
B	0.11093	B	0.103851	B	0.11021
B	0.127355	B	0.129308	A	0.131075
B	0.13203	B	0.149239	A	0.140612
B	0.141855	B	0.152251	B	0.147978
A	0.151769	B	0.191794	B	0.181988
A	0.156304	A	0.172017	A	0.169789
A	0.146937	A	0.178902	A	0.163922
A	0.134836	A	0.184906	A	0.155168
A	0.167755	A	0.174679	A	0.181747
A	0.15478	A	0.197712	A	0.181239
A	0.124239	B	0.141367	A	0.124017
A	0.155869	A	0.164391	A	0.144963
A	0.133631	A	0.165175	A	0.154116
A	0.158479	A	0.202845	A	0.219299
A	0.172575	B	0.235341	B	0.204113
A	0.125837	A	0.148351	A	0.113662
A	0.122472	A	0.15067	A	0.128495
A	0.141742	B	0.15631	A	0.136877
A	0.142743	A	0.173477	A	0.141232
A	0.149121	A	0.167225	A	0.167059
A	0.152016	B	0.164905	A	0.168335
A	0.137643	B	0.15514	A	0.155727
A	0.120287	A	0.123553	B	0.123171
A	0.116148	B	0.114501	A	0.120466
A	0.116733	B	0.116116	B	0.134971
B	0.173454	A	0.178947	A	0.198796
A	0.149869	B	0.14329	A	0.16502
B	0.158115	B	0.155066	A	0.163304
A	0.13766	B	0.153257	A	0.16251
B	0.161112	B	0.151503	B	0.16854
B	0.139581	B	0.148675	A	0.157259
B	0.159582	B	0.158732	B	0.166755
B	0.160117	B	0.153206	B	0.164456
B	0.161481	B	0.147104	B	0.165483
B	0.140967	B	0.144077	B	0.152859
B	0.139072	B	0.148588	B	0.134813
B	0.130143	B	0.120729	B	0.140864
B	0.131785	B	0.120714	B	0.135114
B	0.122561	B	0.110492	B	0.127187
B	0.127937	B	0.111303	B	0.126345
B	0.125474	B	0.121297	B	0.11731
B	0.128478	B	0.117436	B	0.130339
B	0.11297	B	0.102339	A	0.117301
B	0.126809	B	0.109648	A	0.113708
B	0.111556	B	0.110258	B	0.124765
B	0.126436	B	0.109159	A	0.128493
B	0.138489	B	0.1193	A	0.128506
B	0.133737	B	0.138983	A	0.134459
B	0.116516	B	0.107756	B	0.102332
B	0.127975	B	0.128644	A	0.134792
B	0.132501	B	0.133029	B	0.123931
B	0.111386	B	0.117582	A	0.109621
B	0.120516	B	0.110868	A	0.120447
B	0.125285	B	0.123469	A	0.126274
B	0.134102	B	0.120295	B	0.119544
B	0.123188	B	0.112151	A	0.114083
B	0.125451	B	0.122629	A	0.134232
B	0.107316	B	0.112406	B	0.112493
B	0.118534	B	0.118114	B	0.11799
B	0.132735	B	0.141568	B	0.142606
B	0.133922	B	0.125723	A	0.129067
B	0.126306	B	0.130072	B	0.135108
B	0.125233	B	0.126883	B	0.132166
B	0.132944	B	0.129801	A	0.119458
B	0.133144	A	0.129363	A	0.120064
B	0.137093	B	0.125006	A	0.126665
B	0.125251	B	0.117921	B	0.108909
B	0.132521	B	0.120209	B	0.124453
B	0.143225	A	0.132358	A	0.138062
B	0.126121	B	0.112655	B	0.125836
B	0.120135	B	0.112516	A	0.114644
B	0.129825	B	0.113965	A	0.120077
B	0.108481	B	0.110836	A	0.119557
B	0.118898	B	0.105168	B	0.100495
B	0.130654	A	0.127706	B	0.119268
B	0.127339	B	0.109928	B	0.112756
B	0.12266	B	0.115308	A	0.109562
B	0.112181	A	0.114392	B	0.115118
B	0.136377	B	0.127618	A	0.129283
B	0.133766	B	0.131462	B	0.141599
B	0.121869	B	0.123727	B	0.137708
B	0.131637	B	0.139222	A	0.146445
B	0.130921	B	0.133933	B	0.127066
B	0.116348	B	0.128367	B	0.120197
B	0.134156	B	0.156174	B	0.131788
B	0.131605	B	0.134022	B	0.143075
B	0.144536	B	0.141309	B	0.138719
B	0.120592	A	0.113827	A	0.116324
B	0.125974	B	0.110922	B	0.119069
B	0.138576	B	0.13071	B	0.136627
B	0.167217	A	0.149995	A	0.176275
B	0.138777	B	0.139476	B	0.159604
B	0.101126	B	0.100002	A	0.0966639
B	0.117051	B	0.111336	A	0.124703
B	0.127466	B	0.134819	A	0.135243
A	0.144835	B	0.138695	A	0.139028
A	0.149543	A	0.136355	A	0.132897
B	0.162301	B	0.167099	A	0.153771
A	0.147222	A	0.151273	A	0.134621
B	0.129864	B	0.129555	A	0.133987
B	0.142838	B	0.138237	A	0.134905
B	0.121426	B	0.128897	B	0.126996
B	0.120066	B	0.12521	B	0.111295
B	0.116685	B	0.125402	B	0.115452
B	0.112413	B	0.115584	A	0.107919
B	0.109932	B	0.105649	B	0.105844
B	0.10949	B	0.0922751	B	0.105561
[truncated: 46,058 more rows]

## Sheet: Fig S6c
SWF		F1		POF
PC1 value	ATAC-seq signal	PC1 value	ATAC-seq signal	PC1 value	ATAC-seq signal
33.4817	0.0592623	45.7248	0.0742462	69.4757	0.0782808
63.2925	0.305439	84.721	0.596233	74.3559	0.288392
48.0075	0.0894786	78.9592	0.21655	79.5215	0.106192
54.2952	0.173703	65.9072	0.232594	81.205	0.217338
56.6436	0.27789	62.0327	0.391986	78.3265	0.30074
38.8918	0.0895772	40.3755	0.103005	55.5359	0.0876742
80.6062	0.0833692	429.144	0.106142	96.7271	0.12662
-73.3469	0.00736107	-84.0091	0.009868	-79.9631	0.0186391
10.2397	0.0422305	32.315	0.0647593	40.6804	0.0510099
-21.0334	0.0428405	-32.8479	0.0424977	-1.02112	0.0441745
-25.4652	0.0294323	1.15277	0.0431613	-15.3194	0.0426835
-12.5003	0.0629725	-0.155696	0.0914231	4.76679	0.069766
-8.68303	0.038878	2.1441	0.0496057	32.3084	0.0584093
-67.0044	0.0177751	-63.354	0.0315894	-58.9205	0.0189851
-30.657	0.0321276	-16.4998	0.0757536	0.4584	0.0474245
30.8405	0.0991126	35.033	0.12525	55.0173	0.129916
51.3762	0.193327	62.6503	0.227196	71.6528	0.214079
52.6727	0.164422	55.6435	0.187519	66.4536	0.186399
44.0569	0.199698	51.5074	0.206325	71.2252	0.267405
50.0642	0.211239	49.9871	0.210922	62.7836	0.228606
42.8394	0.227753	50.2033	0.233608	60.3662	0.307909
31.9861	0.249216	44.254	0.209084	55.6411	0.296013
49.3442	0.19584	45.9218	0.168175	56.5588	0.206724
49.8394	0.19609	54.8691	0.176147	58.6959	0.227658
45.3981	0.192153	51.6244	0.166977	55.5099	0.219328
44.1821	0.15793	50.8748	0.149947	54.5625	0.196784
46.2738	0.190885	51.4252	0.174975	56.7434	0.244396
45.5974	0.186508	43.8622	0.189164	58.817	0.207251
44.952	0.193316	54.226	0.197872	55.8243	0.24591
40.862	0.215927	41.1683	0.215335	50.6781	0.266255
41.3435	0.201341	39.6626	0.194563	55.5455	0.224153
36.3015	0.168553	49.7357	0.183697	58.1867	0.207407
33.633	0.163661	48.2359	0.175104	56.2799	0.230178
41.9624	0.181555	44.5492	0.193106	59.2455	0.236256
38.6319	0.176062	51.2252	0.190627	69.1422	0.25053
47.8079	0.146255	52.2216	0.137781	65.4504	0.210382
30.4782	0.0470395	32.9548	0.054038	52.7022	0.0746671
60.5185	0.0588462	74.721	0.0819747	91.5296	0.088027
58.2122	0.0434045	79.8683	0.0542443	83.9313	0.0501599
-73.4227	0.0185437	-74.3013	0.0278399	-70.1986	0.0244803
18.1769	0.0623707	12.1265	0.109139	47.0685	0.130815
59.8151	0.0363531	76.4957	0.0593943	81.9946	0.0578624
26.3604	0.0973066	45.2954	0.0556687	53.8337	0.12607
18.8836	0.0678988	42.7596	0.0782171	63.2734	0.0948401
-5.22058	0.0073817	-9.34067	0.0136217	23.3455	0.0103134
-13.6721	0.032555	-19.204	0.0281798	8.47202	0.0408046
-23.5653	0.0357333	-28.0195	0.0455486	-0.403062	0.0545427
-46.1633	0.0408233	-45.3163	0.0430692	-36.4994	0.0528149
-73.3663	0.00537205	-84.0535	0.0059392	-79.9744	0.00782386
-73.3659	0.0111833	-84.0583	0.00380394	-79.9744	0.00922519
20.2313	0.0359733	17.9257	0.0269697	26.4071	0.0406602
36.1369	0.071338	46.4956	0.0548218	76.9055	0.0810173
-21.9025	0.0411753	-27.9874	0.0446093	6.21806	0.0537631
32.2114	0.0456759	47.6845	0.0427814	72.1373	0.0627039
44.3368	0.0890984	51.865	0.0831467	76.8346	0.129315
45.7806	0.189459	59.4935	0.194379	75.7585	0.211142
45.1391	0.199095	59.6855	0.235687	71.9345	0.21201
46.2096	0.162367	60.2481	0.154532	72.2048	0.200441
44.5917	0.167239	55.0321	0.176911	69.5441	0.204281
48.8962	0.177678	51.6729	0.164962	73.7147	0.200737
40.5878	0.133696	59.2877	0.143438	69.9708	0.186207
42.7728	0.213645	43.713	0.197996	70.2053	0.291318
52.3321	0.207097	50.4993	0.194244	73.2062	0.262782
43.687	0.204296	56.3428	0.1938	71.9582	0.246563
37.0574	0.21208	52.6457	0.223706	69.6536	0.255216
43.8383	0.210441	49.9403	0.228398	70.5817	0.274179
45.6026	0.187681	55.3322	0.231401	74.2631	0.226668
46.4705	0.208024	47.8529	0.227175	64.9488	0.244177
42.6119	0.170253	46.5867	0.167184	65.553	0.175087
48.6777	0.177633	50.2245	0.233885	68.4315	0.198882
39.9869	0.168818	49.6515	0.216018	63.4009	0.180394
42.3715	0.176468	48.8947	0.220745	59.9102	0.179617
33.3915	0.173263	36.7212	0.178719	45.6097	0.222263
33.6815	0.161607	26.2061	0.174396	38.9696	0.209216
34.8389	0.149033	45.5126	0.168532	58.8284	0.203774
38.6525	0.20085	43.816	0.203125	58.1089	0.198422
35.471	0.194826	44.6859	0.237223	54.3953	0.215617
31.3249	0.189529	35.3904	0.205714	38.0922	0.202985
37.527	0.174277	39.3847	0.177878	57.0111	0.217839
23.9067	0.173706	32.6581	0.185245	20.5823	0.232069
32.7771	0.186161	40.3594	0.216966	48.0033	0.227971
32.9766	0.156876	41.2888	0.158644	52.4097	0.166581
35.6835	0.176436	42.5506	0.187907	54.0978	0.188343
33.9851	0.165799	37.8806	0.206229	45.8839	0.190589
27.2819	0.221876	52.839	0.267586	52.162	0.218525
28.8409	0.210274	33.0048	0.235875	41.9865	0.235754
31.5541	0.176052	34.7584	0.170975	32.7697	0.188241
31.4726	0.173246	34.0179	0.199395	53.2079	0.217845
34.5056	0.192938	37.9848	0.233933	49.0976	0.218125
37.0777	0.188977	36.7386	0.219269	52.5295	0.170822
33.2744	0.188537	34.4049	0.225466	49.7668	0.185843
20.8641	0.169429	18.8813	0.17886	20.4244	0.188799
16.3306	0.181918	17.3902	0.183421	18.9375	0.209504
12.6731	0.165297	17.618	0.153379	5.10446	0.187649
13.8515	0.166546	16.0718	0.178549	6.46879	0.200706
12.0707	0.151303	14.8068	0.168334	12.9264	0.193062
5.77374	0.170613	8.1862	0.164562	-8.71326	0.192424
8.2442	0.163579	10.7847	0.154513	0.606023	0.18235
9.72573	0.179604	18.6937	0.189724	6.00868	0.171716
13.4403	0.184033	22.4745	0.172653	11.9679	0.194532
11.4392	0.15272	22.266	0.127803	12.3179	0.133941
12.2554	0.136999	20.9938	0.129563	18.4072	0.132466
14.6798	0.178673	24.6263	0.175077	22.6547	0.170045
4.94708	0.16389	10.4153	0.148594	1.67029	0.174469
0.605173	0.163828	8.77485	0.150232	-9.35762	0.175132
2.10846	0.15081	10.0861	0.13912	-3.07538	0.165333
6.58556	0.179893	19.7632	0.150743	8.90092	0.171803
6.04434	0.152375	22.853	0.157605	20.8429	0.150655
4.42092	0.183501	16.1719	0.170044	-7.85568	0.169743
9.60024	0.179374	20.431	0.141112	13.6841	0.166165
5.84998	0.16362	18.3498	0.144228	4.9883	0.156568
10.1285	0.151425	19.2864	0.135344	11.5634	0.141946
10.9328	0.160078	20.4107	0.130119	20.3292	0.14053
0.667002	0.0716266	13.1356	0.0677484	16.8189	0.0604875
-58.4938	0.0151722	-41.8479	0.0205171	-41.9465	0.012282
-73.3587	0	-84.077	0.00011211	-79.9779	0
-4.40536	0.0697822	5.76479	0.0561793	11.812	0.0701329
6.04636	0.161935	13.3106	0.139108	6.37403	0.143811
6.75289	0.1664	15.3097	0.162893	13.9322	0.161796
8.62824	0.146956	14.8971	0.136961	11.3355	0.143358
5.31637	0.172541	4.75609	0.138969	4.88743	0.161751
4.69673	0.159823	9.23628	0.131414	11.139	0.147692
5.71772	0.163465	16.2503	0.149387	8.10237	0.160759
8.04918	0.159309	13.7464	0.139866	10.1998	0.143463
7.40376	0.165601	15.4251	0.154074	23.1509	0.140614
10.1227	0.174289	26.0532	0.164472	22.2886	0.161971
5.5468	0.210566	29.528	0.175088	20.1578	0.229386
5.02394	0.479298	38.345	0.381606	-2.8893	0.5832
5.41084	0.167628	12.9943	0.141571	2.63576	0.148594
4.4987	0.194712	4.41726	0.189927	13.773	0.168449
7.11449	0.14877	16.8928	0.130915	20.554	0.120989
13.7102	0.135334	22.4002	0.116674	24.5866	0.107682
-38.2545	0.0144979	-38.3803	0.0123592	-37.6928	0.0107457
3.97663	0.141363	12.3668	0.115771	12.8745	0.130518
7.57237	0.140691	17.0748	0.121932	17.0479	0.1236
4.36832	0.142547	12.403	0.130471	3.31031	0.127054
5.65164	0.155106	18.1671	0.142037	10.0994	0.145959
5.73081	0.170983	10.7269	0.134293	2.08889	0.144757
4.73127	0.155012	6.99248	0.129174	3.98487	0.143321
-1.05136	0.175968	5.29127	0.160736	-13.8192	0.175661
3.2615	0.168028	10.4046	0.173778	11.1396	0.187394
-1.07495	0.168625	6.45007	0.153407	-13.4838	0.16108
-1.94245	0.165531	-1.56539	0.143319	-7.69491	0.1621
-3.89026	0.162012	-0.90665	0.149269	-9.83447	0.158172
-0.287668	0.185027	1.68364	0.17945	1.11146	0.187155
-3.85765	0.184099	6.15004	0.177267	-12.5305	0.193858
0.286555	0.196317	8.46852	0.192233	-7.23328	0.195131
3.80993	0.173874	12.4647	0.17153	4.64913	0.172865
4.3045	0.166001	16.3726	0.16031	-2.28172	0.167735
4.57045	0.202068	10.0994	0.177147	-3.74438	0.185524
-0.0476776	0.188052	10.2586	0.163827	-13.1694	0.17508
3.78228	0.158494	17.0667	0.150227	6.26863	0.161396
0.0915137	0.177063	10.2231	0.142462	-7.60771	0.166523
-1.70053	0.174706	9.50233	0.153303	-12.3941	0.179783
-0.313418	0.20144	2.9523	0.175562	2.3528	0.213599
-6.37588	0.179203	-1.0897	0.173071	-9.76353	0.199265
-3.45089	0.164905	6.45269	0.146455	-4.56252	0.163496
-2.89252	0.163817	6.84016	0.150772	-13.9554	0.166736
-0.99237	0.167633	7.70017	0.159036	-13.6508	0.171304
-1.10435	0.181955	6.83418	0.155094	0.432779	0.173918
-2.71099	0.192729	0.967844	0.193999	-2.35872	0.191987
-0.919293	0.201704	-0.415571	0.1752	-1.26488	0.213992
-5.30099	0.194717	-1.05592	0.16287	-8.99532	0.184024
-2.24064	0.176342	1.69062	0.148054	-3.23063	0.175862
-8.39311	0.184492	-1.49916	0.165141	-15.5684	0.17229
-5.46494	0.186917	-5.43891	0.16177	-6.796	0.177384
-1.91802	0.173801	-2.19943	0.162809	3.03119	0.172436
-6.7776	0.173508	-2.6545	0.166305	-3.20491	0.16729
-5.98243	0.170953	-1.80072	0.16267	-10.6551	0.149955
-0.989691	0.165649	-0.41421	0.15884	0.866593	0.158952
-6.12966	0.174988	-3.35903	0.158616	-10.8883	0.166824
-8.67436	0.149953	16.1526	0.110135	11.1373	0.15499
-11.0344	0.0582033	-0.840413	0.0523134	1.64893	0.0604657
-5.82796	0.186877	-4.84178	0.174681	-3.85063	0.166274
-5.99267	0.172959	-6.68541	0.154	-11.995	0.160346
-6.33176	0.165419	-4.27544	0.16352	-14.0925	0.148191
-8.31895	0.170246	-0.230577	0.15821	-5.86718	0.157894
-5.76247	0.151315	-5.47149	0.148117	-12.721	0.14161
-4.866	0.164544	0.667335	0.150792	4.55346	0.136876
-7.76649	0.172449	-2.59587	0.165007	-1.30091	0.167196
-7.52675	0.18221	-10.0876	0.167994	-14.5013	0.180918
-4.57941	0.173935	-6.90518	0.161358	-5.93198	0.169722
-5.07105	0.180959	-7.32724	0.171421	-3.28862	0.184338
-0.809927	0.155002	-1.72419	0.171989	2.04915	0.16259
4.59624	0.171129	2.09525	0.176168	13.2858	0.165136
-2.82703	0.191943	-4.48481	0.198767	-5.53184	0.206122
8.23274	0.179782	0.105986	0.176175	28.3462	0.185313
2.80931	0.138303	-1.13461	0.139244	15.7071	0.130877
7.75571	0.155306	0.887786	0.149676	21.2415	0.126117
12.7836	0.146438	6.08584	0.145492	38.0431	0.135654
10.7858	0.135289	5.36789	0.135662	28.5875	0.124676
14.3435	0.163939	12.4937	0.177131	33.055	0.156871
11.6207	0.179477	7.14286	0.178357	23.7365	0.204
7.01913	0.177808	8.12348	0.185381	15.6799	0.191431
9.04215	0.169883	6.34188	0.164044	25.6854	0.179872
4.70663	0.192247	1.3408	0.206206	31.8	0.188349
5.37111	0.145045	6.79575	0.147578	34.6973	0.13364
8.06683	0.15529	5.64935	0.141588	33.6275	0.14965
12.5719	0.137464	10.1468	0.140204	39.446	0.131323
11.4561	0.173792	13.048	0.16668	41.2764	0.171206
6.70166	0.174441	4.14137	0.163227	27.2979	0.172694
3.56512	0.159726	4.39036	0.161957	19.6369	0.156806
-1.57897	0.181325	1.32236	0.179735	-1.16825	0.189423
4.82896	0.164455	4.47706	0.170666	15.4304	0.179101
2.57929	0.149182	-3.26554	0.151059	-5.88652	0.151772
3.49454	0.16468	-4.4434	0.183759	2.73572	0.158563
7.88596	0.175859	8.00478	0.173816	21.2738	0.168654
14.8026	0.186232	15.1435	0.212069	28.9821	0.220617
19.5504	0.171521	23.6375	0.206869	32.9148	0.187618
10.8739	0.176135	6.35509	0.210728	14.8263	0.180613
3.5911	0.171665	3.47247	0.216763	3.68738	0.183221
-0.954344	0.174245	-0.39271	0.172382	-8.74728	0.173003
-2.12992	0.149481	-4.90365	0.161381	-2.62273	0.148309
-5.67778	0.160155	-4.95974	0.141002	-14.9395	0.156844
-6.55123	0.172662	-7.82993	0.1583	-11.7654	0.17299
-7.43951	0.165076	-4.21982	0.157129	-10.8499	0.153263
-10.4646	0.173684	-10.0716	0.155487	-14.6949	0.165528
-12.8049	0.167247	-8.2987	0.146407	-18.1274	0.148761
-11.5367	0.157572	-9.34701	0.164011	-9.50688	0.144527
-13.0057	0.146695	-10.8633	0.138863	-17.1643	0.139969
-8.89468	0.15257	-5.30399	0.141261	1.05477	0.135752
-10.4083	0.170635	-6.38468	0.154816	0.962148	0.148707
-11.2901	0.155371	-9.01213	0.136344	-2.01038	0.143586
-10.4764	0.179975	-5.18283	0.165246	-8.70255	0.160061
-8.96432	0.161151	-4.29669	0.137572	-3.6211	0.143303
-8.63232	0.178735	-4.79959	0.165903	-5.09458	0.154166
-9.73705	0.171181	-1.93153	0.146655	-3.83055	0.15626
-6.91799	0.177572	-2.63623	0.162258	-7.00381	0.165747
-8.52012	0.166223	-4.91406	0.161048	-1.89574	0.164006
-10.5499	0.173594	-9.1269	0.160117	-18.6342	0.154678
-9.60633	0.184993	-8.52028	0.161386	-17.5976	0.168902
-7.66835	0.161708	-10.7044	0.150902	5.92548	0.151028
-22.5306	0.0609378	-15.842	0.0568125	-1.71809	0.0688376
-19.4662	0.0586693	-12.0677	0.0563831	5.97031	0.0737509
-12.6195	0.178182	-11.8227	0.162267	-7.20344	0.165777
-10.007	0.179083	-4.2759	0.191586	-5.19852	0.185308
-13.5435	0.167584	-7.64849	0.159235	-16.227	0.16516
-7.72151	0.159035	-4.22889	0.144223	-12.6767	0.1556
-13.0857	0.161024	-10.4436	0.157705	-20.2112	0.168961
-13.9934	0.152573	-11.2103	0.151283	-19.7609	0.147958
-8.19668	0.150861	-5.71828	0.144259	2.79412	0.14264
-4.24373	0.170376	-7.55766	0.178784	5.93787	0.169733
-8.40337	0.135484	-10.5379	0.134388	-13.8792	0.136488
-11.0194	0.162669	-7.47296	0.151522	-0.0629714	0.153014
-5.43943	0.154346	4.27317	0.15351	15.5269	0.136253
-8.62573	0.145777	-4.50823	0.148726	-6.12353	0.140904
-5.15374	0.152104	-1.05759	0.141105	0.349007	0.14551
-11.5613	0.163332	-10.2233	0.156736	-16.5868	0.178688
-9.48255	0.164874	-12.8531	0.157631	0.233108	0.175014
-15.8238	0.155654	-11.8326	0.158276	-21.2688	0.148526
-13.9542	0.154562	-9.6607	0.153398	-10.5163	0.153856
-15.5743	0.175026	-8.06159	0.158164	-18.9745	0.169203
-13.4943	0.149862	-5.9947	0.136822	-4.36881	0.138191
-14.4697	0.176073	-7.891	0.175009	-16.0963	0.162438
-14.8557	0.190319	-11.3244	0.167656	-3.58361	0.165403
-13.9498	0.175743	-3.17345	0.163363	-11.8148	0.162651
-7.83416	0.139735	-2.35313	0.134445	7.79504	0.131638
-12.7869	0.16593	-9.14127	0.153014	-6.48598	0.149119
-11.4479	0.173832	-3.94486	0.161562	2.32309	0.158394
-10.9888	0.15251	-6.89673	0.130849	-8.10855	0.137967
-14.1064	0.14742	-9.64034	0.141672	-17.1203	0.149073
-14.7988	0.152301	-5.35179	0.140191	0.231201	0.131839
-13.9798	0.131554	-4.01802	0.132379	1.02035	0.112578
-15.8943	0.146264	-12.1119	0.13914	-10.4921	0.128621
-13.2679	0.154681	-7.87227	0.149961	-7.11897	0.135073
-17.4871	0.146908	-14.2055	0.138947	-17.4866	0.136599
-15.9343	0.133166	-8.80669	0.13668	-11.0091	0.114554
-16.4521	0.136715	-9.40027	0.13403	-1.74005	0.128052
-17.468	0.127514	-9.87656	0.139749	-10.1792	0.116768
-13.3685	0.133176	-2.32336	0.134386	2.24223	0.118386
-15.2201	0.131181	-9.66317	0.131654	-0.685432	0.123546
-17.3062	0.143566	-7.8838	0.129814	-13.0137	0.120393
-17.0616	0.119089	-12.5462	0.124837	-18.315	0.106825
-16.8195	0.127319	-13.6498	0.1346	-16.9093	0.135137
-16.5327	0.125052	-12.4612	0.134486	-4.49739	0.128042
-19.9963	0.123863	-15.1526	0.127345	-19.5456	0.12023
-15.9114	0.120315	-12.2252	0.144199	-8.67185	0.111981
-16.0248	0.130594	-13.0946	0.130217	-4.60151	0.110749
-21.8924	0.114683	-19.6753	0.127333	-23.171	0.109108
-18.9491	0.0994597	-13.9908	0.111485	-8.74274	0.0911535
-12.3922	0.0972476	-9.12129	0.10954	3.56194	0.0989382
-15.3843	0.125199	-10.6275	0.133934	-3.04181	0.111975
-13.4187	0.110921	-11.2671	0.109997	-0.625828	0.100638
-15.4269	0.119468	-8.08798	0.136795	2.00475	0.116492
-11.6981	0.114552	-8.1078	0.111513	-2.58493	0.103588
-11.2333	0.105719	-7.25322	0.10305	5.75324	0.104081
-10.6644	0.1326	-3.97118	0.130681	3.70358	0.120423
-15.3497	0.124513	-9.50892	0.139901	-10.8325	0.122248
-14.2259	0.125431	-2.78385	0.128228	0.153732	0.11268
-13.0554	0.128819	-6.19406	0.120024	0.998737	0.107522
-13.5028	0.134863	-7.66445	0.137825	-11.7206	0.13489
-14.116	0.131194	-9.85535	0.122198	-15.7155	0.116474
-13.8971	0.118998	-4.15283	0.115224	-2.87552	0.097226
-9.40905	0.133503	-2.60903	0.132141	10.2791	0.126708
-12.1184	0.137437	-7.48522	0.144361	-1.32702	0.129726
-12.7231	0.131867	-10.6193	0.125339	-5.79253	0.117997
-11.1917	0.135491	-3.48889	0.115101	7.41413	0.114225
-12.6161	0.14256	-5.87314	0.135055	0.567354	0.119158
-8.81114	0.15423	-2.29221	0.14016	6.47476	0.127858
-14.1231	0.13251	-7.42544	0.129338	-4.88739	0.124876
-12.9243	0.132368	-2.69808	0.124388	-3.53069	0.118066
-11.6329	0.142109	-3.3635	0.137911	-1.58325	0.123079
-17.7058	0.125072	-9.42989	0.129282	-14.5344	0.118511
-10.4036	0.12581	-5.53546	0.113883	4.76367	0.101595
-9.60917	0.131504	-9.10706	0.112823	-5.01389	0.111591
-9.60473	0.124882	-4.30335	0.131233	9.90787	0.118843
-11.3731	0.129482	-5.943	0.138835	3.63048	0.121829
-14.6133	0.165059	-9.81964	0.165094	-13.0681	0.139679
-9.98761	0.144721	-2.49305	0.12966	7.42706	0.136199
-9.68278	0.144231	-6.20338	0.142566	-1.51107	0.148886
-10.1365	0.145097	-6.08351	0.134324	-9.32005	0.133472
-8.27025	0.159906	-5.82624	0.132934	2.10408	0.139436
-6.02936	0.148177	0.208738	0.129146	14.3982	0.145811
-7.56666	0.144717	-3.58853	0.136919	9.04225	0.13343
-5.87708	0.148328	1.25542	0.143644	18.1866	0.124481
-4.1988	0.161195	-0.822544	0.155073	22.2426	0.149193
-9.01866	0.152172	-1.45562	0.153535	9.61219	0.146498
-12.9248	0.144622	-9.11966	0.138067	-8.93179	0.133137
-5.45386	0.149536	-3.02953	0.143761	24.0688	0.138925
-9.16822	0.159924	-3.55182	0.145538	10.6505	0.15485
-8.04056	0.14912	4.24666	0.131959	24.1691	0.151068
-3.94207	0.153499	0.69216	0.135468	22.687	0.140392
-12.3788	0.149394	-6.37375	0.143265	-5.00458	0.131546
-8.97902	0.138807	-1.71907	0.152483	7.64108	0.127561
-8.7234	0.155708	-4.14903	0.169728	4.14691	0.156076
-8.62553	0.127901	-2.92532	0.135157	7.83305	0.127046
-11.695	0.160468	-6.95753	0.164361	5.47338	0.178294
-14.5096	0.168628	-7.18075	0.15315	-9.81116	0.179752
-11.5804	0.133574	-6.17655	0.153143	11.1969	0.12517
-8.38753	0.117092	-3.81302	0.126057	16.5333	0.111751
-5.35573	0.126544	-0.583582	0.141423	8.85124	0.114758
-0.497758	0.137761	5.58132	0.162021	26.7624	0.136624
0.439659	0.145833	7.23669	0.151792	25.9551	0.132883
-2.41102	0.157369	3.27767	0.144656	18.9259	0.153053
-3.40349	0.170227	-5.70485	0.177736	3.65399	0.173071
0.14919	0.165475	6.65184	0.176435	28.9431	0.162625
8.63194	0.192307	12.9711	0.192031	28.9115	0.167171
13.0044	0.164205	15.7333	0.197403	25.8114	0.179267
17.442	0.112406	17.3511	0.116929	40.8419	0.108037
17.1778	0.11609	13.5277	0.116264	40.3559	0.0961655
14.002	0.160235	17.9222	0.199433	27.1655	0.152304
18.7317	0.150163	17.5289	0.16983	39.7357	0.142332
6.22145	0.129768	12.5597	0.136558	23.6344	0.123885
6.69449	0.145643	5.23767	0.165223	26.5369	0.141473
7.33721	0.130352	6.10287	0.128064	29.8253	0.118173
1.38964	0.17097	2.1088	0.157164	17.3498	0.166335
5.82736	0.17101	-0.7633	0.166008	24.2416	0.165181
5.26812	0.16288	10.9876	0.146053	27.475	0.163584
1.79018	0.162435	3.44926	0.166185	9.20619	0.1734
3.94624	0.139777	10.0537	0.139426	25.1603	0.146779
-0.0646708	0.155876	6.69878	0.162357	3.34857	0.16096
5.2829	0.166518	4.68756	0.14936	16.2789	0.150993
2.83151	0.1781	8.11237	0.158016	25.4624	0.177386
-1.47715	0.148342	-0.0831086	0.158556	-2.30234	0.157715
2.80453	0.160304	4.85297	0.158931	25.7613	0.161227
11.077	0.144242	11.7705	0.147108	31.5648	0.155498
7.87689	0.17041	5.2437	0.174956	24.5538	0.186775
5.39543	0.152203	4.4322	0.168057	16.0716	0.167235
7.18174	0.167902	6.03523	0.150542	15.7574	0.18251
7.28891	0.152894	10.9283	0.155762	29.9054	0.178876
3.78882	0.161465	2.3692	0.164684	21.0629	0.182572
4.81726	0.180785	4.64686	0.19914	9.22361	0.184705
6.30377	0.160727	2.83117	0.171036	12.3822	0.180951
12.9252	0.182942	15.3991	0.195775	35.931	0.196831
19.8777	0.148488	19.6585	0.163682	39.7301	0.144233
16.8694	0.186648	15.0823	0.194028	30.4369	0.18742
16.0219	0.14797	17.0761	0.169477	35.9751	0.183442
11.34	0.146889	14.118	0.147706	11.7413	0.146983
11.587	0.165992	10.3309	0.165915	31.6723	0.164384
5.91339	0.147096	8.78859	0.153296	20.615	0.148765
13.9463	0.178704	18.5141	0.192239	29.4782	0.218761
10.3909	0.171383	14.9723	0.169294	13.0648	0.202888
8.13617	0.181381	6.54542	0.205967	4.67372	0.191054
3.8831	0.161274	9.06172	0.156379	3.82758	0.155934
2.08853	0.180873	4.93695	0.20934	-4.9492	0.180527
7.75008	0.170883	13.7158	0.184174	3.92362	0.196989
9.55084	0.181193	13.4961	0.17366	4.58257	0.203677
12.3771	0.183925	13.3002	0.212976	17.8472	0.189743
11.1468	0.135761	23.0222	0.142604	30.8191	0.137935
2.74671	0.181328	12.4003	0.186656	-1.73351	0.194547
9.07163	0.169503	12.5956	0.192949	21.4679	0.185148
-1.01521	0.177592	3.14904	0.175959	-3.40418	0.175627
3.19657	0.158884	3.72584	0.149041	4.33999	0.161256
-0.928942	0.161044	3.47887	0.144497	-8.60352	0.173156
-2.94739	0.190813	4.75243	0.166071	-6.25793	0.189229
1.23302	0.168549	7.01644	0.147828	7.15551	0.162971
1.23087	0.150986	8.75409	0.140329	4.39857	0.154927
-0.404602	0.165799	4.377	0.140302	1.00833	0.168237
2.80387	0.166606	7.04144	0.151477	7.34203	0.165626
-0.620888	0.156439	10.3125	0.136762	1.04884	0.160504
-2.8583	0.162872	2.95845	0.153886	-3.97696	0.187599
-4.406	0.168298	-1.71702	0.164339	-9.22675	0.171385
-1.69111	0.154624	0.396815	0.147202	9.40517	0.160898
0.469147	0.151114	6.01621	0.144681	14.2732	0.148387
-3.3934	0.191284	0.425225	0.188868	-1.85653	0.1786
-0.595004	0.175982	3.17312	0.166082	-4.46834	0.187845
-2.41232	0.186624	3.48203	0.168099	-2.18649	0.191492
-1.0641	0.158064	-0.162149	0.156574	-6.59685	0.168647
-2.64103	0.161715	1.29006	0.17733	0.482438	0.161569
4.28957	0.155613	9.28555	0.158358	22.1776	0.147088
-0.0437426	0.167493	4.13168	0.168122	0.663248	0.167253
3.92214	0.182748	9.02952	0.18085	10.038	0.164144
1.79467	0.160019	7.13316	0.149864	14.8387	0.149125
-3.49951	0.140744	8.1244	0.165739	-0.925237	0.15913
-1.55217	0.149565	6.67294	0.175795	-9.67435	0.156025
-1.13209	0.153255	13.626	0.181304	-3.42676	0.159441
-2.8885	0.174	14.6954	0.204481	1.64999	0.172445
-7.58706	0.151574	6.10191	0.166745	-16.981	0.173186
-12.7009	0.144979	4.96404	0.176051	-13.7147	0.153626
-13.7675	0.136736	-2.43118	0.157289	-16.0215	0.159964
-11.0889	0.15683	0.85649	0.148182	-12.5929	0.13987
-14.1679	0.158449	-3.61919	0.159969	-14.9022	0.145395
-6.64861	0.150144	13.4613	0.135651	6.51105	0.143667
-12.7442	0.171355	-2.39643	0.149164	-16.2697	0.153018
-13.3573	0.15948	-5.56346	0.135093	-11.2149	0.132932
-18.6054	0.148319	-4.39913	0.129638	-22.0216	0.123283
-14.6377	0.150976	-2.78416	0.130955	-17.5491	0.141831
-11.5884	0.12225	0.320142	0.112684	-3.43368	0.0980627
-15.4999	0.145917	-5.57632	0.137981	-24.8223	0.129202
-11.8569	0.12662	4.20341	0.134944	-11.5665	0.134093
-7.66198	0.145841	7.59703	0.136619	4.84848	0.134648
-10.0379	0.123363	3.59967	0.116913	3.25605	0.106408
-14.4361	0.136242	-1.67494	0.103323	-12.1725	0.110899
-11.286	0.120762	-2.35263	0.131962	-10.505	0.119423
-13.4504	0.118611	-1.46271	0.119485	-3.64085	0.112633
-8.89725	0.122531	-0.751554	0.132597	0.923929	0.125106
-16.5434	0.131716	-11.232	0.141452	-25.5404	0.125486
-17.2505	0.111122	-9.37722	0.117584	-21.2861	0.11147
-13.6599	0.11906	-5.51565	0.131919	-3.39607	0.116791
-16.9481	0.108619	-14.0353	0.129002	-14.6031	0.0927245
-14.652	0.107155	-9.09153	0.104556	-2.24315	0.0992624
-19.9712	0.106584	-14.5064	0.123579	-23.111	0.114421
-18.2446	0.128871	-12.0337	0.127563	-18.6254	0.121469
-15.6922	0.125918	-8.57928	0.126908	-13.3632	0.123081
-13.7196	0.121065	-0.110406	0.125739	-0.779719	0.106489
-14.9407	0.121013	-8.86515	0.128564	-17.0901	0.114186
-15.5055	0.134927	-5.0155	0.136465	-10.2302	0.127384
-17.3469	0.122243	-7.74877	0.117636	-15.9405	0.110485
-11.5054	0.122795	0.126365	0.119228	8.74758	0.117261
-14.0367	0.119582	-4.81672	0.125699	-10.7429	0.129947
-14.9182	0.12015	-1.09616	0.117523	4.43418	0.114444
-11.085	0.113679	-5.847	0.12209	-1.30493	0.108962
-15.7048	0.148695	-12.3101	0.145454	-14.5793	0.143856
-12.2396	0.133523	-3.1624	0.14154	-6.78921	0.131904
-10.3043	0.134722	-5.21685	0.134939	-6.23009	0.13047
-11.1594	0.148567	0.982483	0.123881	1.35473	0.122716
-10.7652	0.132694	-7.03811	0.124374	-2.73624	0.13026
-18.8148	0.135901	-12.8172	0.142353	-17.8878	0.139334
-19.0684	0.12186	-14.8805	0.13248	-25.2391	0.125472
-6.87889	0.126239	-3.15275	0.132988	0.118201	0.127769
-9.59498	0.121289	-1.60115	0.123114	-12.5997	0.116163
-9.88006	0.127795	2.59021	0.114313	-11.8052	0.114576
-3.81742	0.103929	2.08713	0.0966825	6.51168	0.0868421
-5.5376	0.106666	3.87558	0.111164	1.22915	0.0949199
-8.33638	0.104566	-0.518291	0.095289	-6.87654	0.0869208
-2.44047	0.114073	1.29718	0.121191	-2.68063	0.110511
-3.59831	0.107939	2.44507	0.114483	1.72166	0.0911476
-3.10603	0.112633	6.05777	0.1084	1.26973	0.09895
1.8783	0.109202	9.63221	0.108004	4.03136	0.096802
-3.66498	0.123021	2.17894	0.128607	1.05346	0.126161
1.38297	0.121351	8.68913	0.109231	2.19989	0.101594
-0.937209	0.13288	4.78791	0.125799	-1.95845	0.114883
-0.109877	0.108342	5.38958	0.114942	8.39324	0.10066
-1.73626	0.124735	4.04396	0.120106	9.10262	0.105452
-4.55545	0.120329	-0.718832	0.137227	-17.4117	0.13413
-2.87141	0.139783	-4.37678	0.153454	-12.9989	0.132801
-5.55662	0.105036	-4.50731	0.127024	-17.6477	0.117922
-4.43627	0.129588	-6.59709	0.157019	-8.45115	0.107248
-2.25846	0.113699	-0.301698	0.144983	5.3535	0.104567
-1.05611	0.125455	2.97397	0.143869	2.12862	0.123873
0.922696	0.115991	1.70803	0.135509	-4.80904	0.117876
1.81099	0.110218	7.45666	0.104482	6.96584	0.0910592
5.22928	0.114513	8.22258	0.124455	10.1723	0.118098
-1.99316	0.123069	0.721709	0.141869	-5.29583	0.119539
-4.00241	0.121443	4.04583	0.135633	7.64074	0.109642
-9.0734	0.107146	-5.03058	0.125898	-7.11205	0.111156
-16.7692	0.116208	-15.8743	0.124334	-25.4435	0.114369
-14.9405	0.0597801	-13.1928	0.0573581	-3.72496	0.0700066
-14.969	0.0487408	-6.20592	0.0584083	-4.59468	0.0490913
-12.5561	0.103289	-4.8519	0.104515	-6.55151	0.09895
-13.7948	0.1153	-5.98917	0.119104	-18.7291	0.110164
-10.1874	0.133767	1.64634	0.119137	-3.23799	0.113435
-11.9796	0.121098	-5.22521	0.114598	-15.064	0.102835
-8.88278	0.131642	-3.27232	0.123866	-6.17774	0.10942
-7.34736	0.111681	5.27287	0.0969796	-0.355305	0.0887071
-8.09411	0.0946936	-3.93818	0.0864989	1.19976	0.0768825
-11.005	0.111784	-8.39877	0.105777	-11.9974	0.094533
-14.6688	0.111099	-13.1123	0.110184	-19.0031	0.0993479
-18.4171	0.106822	-12.9016	0.11579	-6.0304	0.105628
-17.9285	0.129982	-16.9762	0.129598	-20.0182	0.143165
-17.7902	0.13177	-16.8181	0.130727	-13.7287	0.132713
-20.0419	0.136746	-17.2082	0.122083	-18.6609	0.121883
-19.6984	0.107846	-14.1495	0.109205	-13.7448	0.0943732
-16.32	0.104447	-8.66073	0.109245	-7.19915	0.0979889
-16.4368	0.129631	-9.41661	0.126111	-4.28859	0.116643
-16.4508	0.124935	-2.49121	0.128003	-7.26523	0.114222
-16.9748	0.136391	-7.88872	0.127163	-5.21681	0.1119
-15.6684	0.139837	-8.26823	0.127604	-5.12021	0.107482
-14.9059	0.130193	-2.90978	0.129602	-3.20525	0.114242
-16.4972	0.128054	-9.48167	0.125783	-10.6419	0.104838
-12.9896	0.126251	-3.09893	0.11813	-0.344933	0.0966374
-18.8841	0.108905	-9.66614	0.110076	-10.4608	0.100912
-18.6796	0.140188	-6.77937	0.136955	-7.77679	0.123684
-17.0853	0.128932	-6.29184	0.120984	-2.31093	0.114623
-17.015	0.135635	-5.35771	0.131712	0.202726	0.126894
-18.0344	0.118101	-11.1067	0.120549	-0.653099	0.107428
-19.6222	0.12472	-14.0078	0.129963	-7.65902	0.109635
-20.3351	0.119973	-9.97713	0.125039	-14.1394	0.106631
-16.2256	0.10862	-12.5021	0.110542	-3.45671	0.0954974
-17.3363	0.115691	-11.8404	0.124294	-2.33579	0.102061
-20.0588	0.121203	-12.671	0.125173	-6.01924	0.11183
-20.075	0.124624	-17.0366	0.137461	-14.1821	0.115448
-16.4751	0.12139	-10.4099	0.113387	-4.01649	0.109874
-17.8202	0.115282	-17.1796	0.107322	-10.9637	0.094773
-17.5691	0.137009	-13.0843	0.146562	-14.7016	0.124834
-15.4292	0.126688	-12.5959	0.143664	-10.6042	0.116504
-16.5563	0.144681	-7.87567	0.140083	-15.3806	0.128409
-12.1071	0.120327	-5.48385	0.130949	8.01915	0.113567
-9.04789	0.134317	-2.58537	0.13397	12.2452	0.118425
-15.6624	0.123794	-4.16703	0.125982	1.11399	0.119086
-16.8053	0.138596	-6.81161	0.139972	-5.78715	0.117378
-14.1336	0.132272	-0.0677909	0.12464	-4.44077	0.107607
-16.9137	0.131956	-5.85685	0.134722	-5.87909	0.124133
-17.6076	0.133432	-7.64499	0.135206	3.84146	0.122081
-18.4231	0.11625	-12.7329	0.125887	-9.22371	0.116433
-16.9103	0.139192	-8.243	0.140724	12.0484	0.1178
-16.0891	0.120488	-8.70293	0.107573	6.1968	0.102505
-13.613	0.116404	-4.89863	0.11923	-0.800142	0.0978064
-15.1998	0.119988	-5.41906	0.117594	4.90482	0.095098
-17.7738	0.122406	-8.65466	0.113416	-0.550548	0.104245
-15.314	0.100692	-6.443	0.109839	11.6328	0.0991819
-12.4069	0.110442	-8.14596	0.107566	9.41025	0.100634
-14.6698	0.126602	-7.6429	0.130679	9.86232	0.116144
-18.5688	0.11176	-12.9193	0.111491	-1.57238	0.114372
-16.5372	0.105371	-7.81392	0.106025	7.36068	0.0978562
-13.6989	0.100939	-5.78548	0.1108	9.08641	0.0924074
-17.1497	0.113668	-12.5547	0.12092	-8.68962	0.0972362
-14.8181	0.123402	-8.87795	0.119797	-12.1379	0.132359
-17.4065	0.118759	-6.77098	0.115811	-11.0409	0.103005
-7.63143	0.121391	2.57879	0.124705	14.4974	0.117473
-13.3509	0.122358	-11.3498	0.129347	-4.90833	0.112606
-12.0688	0.116491	-4.98186	0.119041	-4.73019	0.106584
-13.9959	0.122745	-1.66593	0.121476	-2.39803	0.101025
-12.1271	0.144597	-2.97352	0.130262	-1.70763	0.12862
-11.2988	0.120137	-3.67274	0.136574	-2.39996	0.112214
-13.4427	0.109666	-4.00125	0.108611	-10.5561	0.0978762
-13.4424	0.120664	-7.32159	0.11625	-5.30089	0.116201
-19.5068	0.121393	-16.3336	0.140037	-18.576	0.111169
-14.8313	0.119703	-4.92436	0.116201	8.88486	0.114614
-14.3926	0.110264	-11.3448	0.120315	-8.53429	0.112314
-11.6107	0.119515	-8.79454	0.115956	-1.41584	0.113508
-6.94095	0.0987408	-6.1177	0.0953387	10.2502	0.0932041
-7.81054	0.102524	-3.30484	0.0955053	9.28497	0.0816514
-8.60149	0.105911	-0.0110712	0.107498	12.1963	0.107876
-3.28194	0.11982	1.69965	0.105697	13.4475	0.106994
-5.00064	0.114034	0.405868	0.105288	11.1164	0.107957
-7.15641	0.117478	-1.98244	0.116126	-8.48467	0.106338
-4.09749	0.106997	0.77542	0.104884	5.25016	0.0851636
-10.4686	0.143627	-5.69962	0.136654	-9.01266	0.132965
-8.43971	0.148839	-10.1116	0.154239	-4.51769	0.125144
-4.6055	0.123066	2.18845	0.129172	15.7147	0.113852
-5.42465	0.134079	1.51623	0.144638	9.99978	0.121563
-4.15835	0.115412	0.421839	0.134764	19.2677	0.114217
-7.98287	0.122262	-7.35752	0.122551	-3.04701	0.12035
-7.14126	0.127618	-3.46328	0.138424	7.29863	0.134088
-11.0536	0.123278	-1.88998	0.12787	3.44905	0.135537
-16.507	0.127347	-12.3136	0.147535	-10.7007	0.147099
-15.5131	0.131031	-4.20995	0.127754	1.19966	0.137286
-12.3059	0.126149	-2.88548	0.1295	-1.23123	0.128705
-10.5556	0.119014	0.190984	0.126446	5.7069	0.116902
-15.998	0.140292	-7.86901	0.144141	-8.28007	0.126153
-14.6118	0.116848	-7.68381	0.142177	9.67168	0.111786
-14.3876	0.156085	-10.6806	0.14687	-9.88643	0.143573
-12.5463	0.131238	-6.603	0.128136	-1.06696	0.126169
-9.0626	0.147515	-1.6902	0.135639	4.25469	0.127363
-12.2231	0.149064	-4.28117	0.142681	7.57208	0.139932
-8.55519	0.111507	0.457148	0.108624	25.0757	0.0933404
-11.2629	0.145391	-8.57812	0.141157	4.34004	0.127767
-10.425	0.130463	-11.1249	0.125814	6.82467	0.120067
-19.7823	0.140594	-16.8708	0.156	-13.9735	0.139342
-17.3114	0.127608	-14.7953	0.136747	-15.9192	0.134419
-9.27805	0.132879	-4.10177	0.135896	6.18695	0.12725
-10.6221	0.132086	-0.594285	0.133824	10.4021	0.120601
-14.7376	0.139072	-4.73662	0.141372	-9.88213	0.138173
-8.8557	0.121679	-1.78971	0.118915	13.7828	0.108726
-14.7693	0.143499	-3.79568	0.135375	-6.53193	0.113946
-14.2206	0.135881	-9.52915	0.13936	-3.04959	0.127876
-14.6006	0.131095	-5.15467	0.120318	-9.29645	0.120837
-12.7985	0.13278	-7.77061	0.126141	-5.24102	0.124433
-15.6369	0.140921	-10.867	0.130334	-14.5058	0.12047
-11.3667	0.144857	3.15035	0.130112	8.72118	0.123572
-10.3042	0.167376	-5.45521	0.155033	7.33458	0.141979
-13.6307	0.148331	-4.35659	0.133259	-11.699	0.13028
-14.5208	0.146288	-5.34794	0.138866	-7.3751	0.149943
-12.688	0.142001	-3.73381	0.126158	2.3344	0.119288
-13.8622	0.127608	-8.76442	0.120444	4.37395	0.122572
-16.4091	0.136351	-14.6372	0.125799	-16.1783	0.131033
-10.9429	0.146514	-9.53185	0.130678	-0.103333	0.139542
-11.3434	0.120018	-8.30368	0.117309	5.0659	0.137416
-16.3669	0.132681	-9.07592	0.120631	-10.9583	0.138711
-15.8622	0.13209	-10.2008	0.123045	-3.10121	0.13036
-10.8603	0.13114	-2.76516	0.128165	9.89371	0.12902
-13.4425	0.132326	-10.7672	0.115058	-8.13673	0.12017
-11.6072	0.120251	-6.86426	0.109625	4.13254	0.12534
-15.1781	0.124738	-13.0752	0.122918	-18.1698	0.118083
-9.53771	0.123468	-4.74314	0.116943	8.32889	0.118705
-7.89813	0.129489	-2.63596	0.129871	-1.16534	0.122817
-9.07822	0.127407	-2.96558	0.11979	10.9863	0.113216
-7.87292	0.134507	-2.31727	0.134814	4.50719	0.132021
-10.7442	0.162579	-4.7201	0.144623	7.43189	0.144981
-10.9015	0.141691	-4.94155	0.119163	-7.43658	0.12234
-10.329	0.117924	-6.69683	0.120539	-4.03255	0.11233
-7.71155	0.140833	-1.03941	0.136175	2.75423	0.126845
-6.7897	0.14095	-4.2627	0.13384	4.12388	0.127566
-6.9749	0.15098	-4.23509	0.142097	3.14901	0.14515
-5.96527	0.142638	-1.92179	0.142403	15.5914	0.128721
-6.1634	0.140227	-0.883199	0.141997	3.07472	0.135093
-5.96706	0.147749	1.60612	0.142639	11.9667	0.123146
-7.5712	0.14478	-6.06617	0.135374	-12.1381	0.137351
-8.59112	0.137182	-7.09455	0.134989	-0.433925	0.131935
-10.969	0.135859	-5.43231	0.145884	-6.34277	0.129177
-0.248409	0.145865	2.48169	0.141822	9.6757	0.126908
-5.01662	0.129594	-3.64253	0.129892	4.51936	0.114121
-7.74428	0.134069	1.58868	0.115555	-5.5061	0.105986
-4.93864	0.142974	-0.480655	0.145952	4.85376	0.134803
-9.9428	0.147895	-11.2042	0.136098	-7.25058	0.127896
-10.4624	0.148286	-10.8269	0.16005	-11.8788	0.147896
-5.47508	0.136445	-3.66574	0.145842	13.029	0.152093
-5.9611	0.168935	-7.98741	0.161588	5.4298	0.194071
-7.87167	0.111396	-5.52661	0.111712	17.7087	0.106855
2.11554	0.122578	1.39817	0.115343	25.5643	0.115677
1.76393	0.156307	5.53495	0.149909	22.0248	0.145983
6.24676	0.185517	10.4545	0.190305	30.4236	0.154296
5.54069	0.149647	11.3684	0.138638	25.8311	0.14492
8.82592	0.20204	3.97179	0.204692	24.3363	0.18575
3.14689	0.164729	3.30453	0.17134	20.4337	0.168059
7.67522	0.135999	6.78583	0.122758	31.3801	0.119973
6.42071	0.148753	9.59711	0.132604	31.0722	0.143172
2.12685	0.17233	-0.0532832	0.163824	12.1907	0.172277
2.70514	0.158765	14.1367	0.164262	23.6537	0.145145
3.03869	0.164936	5.47388	0.160513	9.44934	0.138782
2.42057	0.133358	6.65242	0.140053	25.5028	0.136303
1.19328	0.156703	-0.181581	0.17975	-3.10267	0.147268
8.21836	0.136483	10.9536	0.139934	18.2988	0.147045
10.132	0.131916	5.92505	0.141335	7.00548	0.132846
9.63724	0.127075	4.49325	0.137874	10.5908	0.110717
5.96891	0.157199	6.66983	0.206028	20.8972	0.136348
6.01399	0.129375	3.26587	0.136926	28.5406	0.141013
6.01699	0.138905	10.7149	0.137222	19.7158	0.135431
2.68622	0.138244	8.76568	0.128052	11.4845	0.126794
11.7107	0.121026	12.5664	0.102902	23.9758	0.0866283
5.14079	0.113882	6.99662	0.120685	8.66676	0.104034
-0.282987	0.132567	-0.815561	0.132814	-3.76664	0.12546
4.03106	0.118994	4.46013	0.123058	15.2042	0.114535
8.83287	0.159235	8.10888	0.152338	16.5972	0.155175
4.66486	0.160754	3.97243	0.180356	7.78159	0.164305
7.20666	0.140002	8.63555	0.14541	8.14401	0.142403
4.16324	0.137217	5.83336	0.136265	9.70085	0.131523
2.81935	0.159266	6.69871	0.153321	10.6106	0.174293
4.70439	0.142013	5.61741	0.13517	7.00394	0.147216
-1.49182	0.150614	-2.20035	0.149943	-11.4922	0.143129
3.29064	0.144507	6.95836	0.115676	9.96254	0.138843
4.63525	0.137825	8.2628	0.137413	4.66497	0.130272
4.89119	0.136548	11.0705	0.116658	7.0367	0.118607
5.71506	0.144292	8.75051	0.131576	7.12774	0.127767
1.44662	0.145396	6.80607	0.12496	-8.7459	0.132823
-0.51353	0.145804	1.9465	0.120781	-17.5747	0.129034
4.94277	0.161602	4.7217	0.129509	2.21155	0.14302
4.60564	0.137151	7.06043	0.120843	1.59373	0.133571
7.70405	0.148046	8.47525	0.135794	2.7206	0.143098
6.38969	0.142324	9.97531	0.13338	-2.37975	0.136568
10.1625	0.152531	12.3064	0.129632	11.5829	0.144461
8.84091	0.176085	5.96555	0.173026	6.72013	0.165068
9.41859	0.183593	15.157	0.164066	11.6761	0.201352
7.28603	0.141865	9.48927	0.136852	2.85493	0.14134
5.44358	0.123021	5.21064	0.0958538	5.78965	0.10701
4.0493	0.117929	-2.42624	0.109779	-3.45095	0.10738
9.54298	0.135018	4.5037	0.122517	3.40649	0.119864
5.4223	0.139681	1.05278	0.148639	-3.51594	0.145
3.95463	0.155158	3.7098	0.165013	-12.6078	0.158221
1.32914	0.171654	0.792231	0.159796	-9.5972	0.18563
2.43237	0.16005	4.59855	0.156447	-2.69287	0.171729
3.29651	0.137879	8.07675	0.133941	5.8192	0.13694
9.27484	0.161275	15.0344	0.14857	11.2554	0.157219
2.40953	0.158809	10.0396	0.138706	-12.6707	0.155884
-0.305643	0.155504	5.72502	0.145956	-9.51321	0.147705
5.70584	0.146159	11.8437	0.132382	7.42117	0.150078
3.7979	0.15618	9.65352	0.131757	1.58657	0.164241
2.267	0.168119	-0.713658	0.145365	-6.91688	0.160021
2.35606	0.169581	5.35347	0.137421	-10.9937	0.159714
1.02556	0.16239	0.842727	0.149879	-1.73993	0.165603
-0.687036	0.167217	-1.01522	0.150828	-4.89816	0.179533
6.42437	0.166266	10.3311	0.19289	26.9534	0.189102
11.1381	0.167372	12.6574	0.179943	29.1472	0.171586
19.0569	0.18089	15.709	0.176916	39.5677	0.1633
16.7468	0.175933	13.6309	0.203465	40.0373	0.155624
16.5421	0.129704	14.3437	0.128941	32.435	0.122458
12.3797	0.157419	13.0062	0.171067	37.1588	0.161251
15.6194	0.158101	13.7818	0.148944	36.2643	0.164089
16.6489	0.12361	13.2795	0.112215	34.3447	0.114836
17.3588	0.128817	17.1422	0.138987	21.9957	0.124179
17.6553	0.143398	15.3072	0.144594	33.4274	0.133465
19.0394	0.157206	20.3067	0.165537	40.5269	0.139462
15.4315	0.135869	14.0713	0.148558	34.3558	0.149402
16.9324	0.149436	13.7711	0.148733	33.7649	0.143886
18.9918	0.174724	13.9441	0.16998	35.8834	0.155504
17.3207	0.135342	13.5036	0.141729	43.8556	0.136551
19.2952	0.169644	12.2256	0.194353	40.1014	0.166942
23.7329	0.148552	16.1588	0.146578	45.8243	0.163224
20.1074	0.155821	17.08	0.155488	41.31	0.158152
20.5922	0.160615	17.2121	0.178232	38.2378	0.166444
18.7688	0.140409	18.3246	0.144466	46.0036	0.117305
16.4502	0.157595	11.6552	0.16367	32.2029	0.157538
12.2285	0.156489	13.6823	0.161645	27.9327	0.157491
8.58366	0.148829	5.83793	0.148014	13.9652	0.163169
8.05875	0.141478	4.68694	0.149888	13.6091	0.169791
16.3361	0.163215	7.63222	0.163737	36.231	0.176814
14.7946	0.155416	5.27906	0.161981	27.2638	0.16321
13.8519	0.125483	10.0738	0.126412	25.6871	0.132466
13.9157	0.183747	8.84917	0.216862	24.6458	0.183544
11.5478	0.171121	9.37653	0.155058	13.3435	0.175627
13.7899	0.172495	8.90928	0.189615	20.7785	0.212095
11.2976	0.182455	9.60841	0.199914	31.9393	0.194775
16.2602	0.148972	16.3471	0.174337	36.371	0.165029
12.6315	0.168317	6.96229	0.176117	10.3159	0.16432
13.7055	0.134938	9.96038	0.164957	31.9419	0.14854
10.077	0.175353	0.864669	0.176478	12.1806	0.179185
16.6585	0.141566	10.4501	0.148974	31.5958	0.135605
12.0993	0.152061	15.0369	0.153024	33.9846	0.158678
17.4885	0.152556	18.1055	0.148171	39.9288	0.154073
16.0776	0.128057	18.3819	0.116127	36.498	0.140806
21.243	0.135501	15.2619	0.12607	40.3305	0.133199
14.2609	0.130908	10.0832	0.135312	31.9236	0.13091
8.15257	0.133145	1.74058	0.142348	20.826	0.128077
12.1192	0.188966	13.3176	0.223182	30.9242	0.191054
15.6839	0.141085	12.3988	0.139323	37.5159	0.163639
13.6833	0.139004	5.4708	0.132809	15.4962	0.132564
18.2619	0.117326	13.9518	0.114186	36.188	0.115359
13.2838	0.14078	9.77827	0.135542	18.1273	0.130197
15.1623	0.128644	11.4926	0.116716	19.9493	0.106714
15.4352	0.135752	15.0264	0.115941	23.4517	0.124695
19.8197	0.143397	16.9831	0.122999	30.6633	0.143175
15.6635	0.125579	13.645	0.142303	26.0222	0.12253
10.937	0.134676	12.0436	0.154677	26.8759	0.132041
14.1584	0.164828	7.34253	0.169932	33.0255	0.148192
14.7663	0.135512	9.13364	0.11685	33.8828	0.145902
6.97701	0.154617	2.9076	0.145626	6.25236	0.146116
9.42258	0.150052	12.0275	0.146677	33.5447	0.150441
6.29766	0.168759	1.50835	0.165826	14.9527	0.204984
5.2353	0.180108	-3.70141	0.188109	13.9125	0.181042
9.33233	0.170808	3.16716	0.168013	28.2335	0.184686
10.45	0.191103	12.247	0.188757	32.1401	0.217932
10.3994	0.178062	7.31877	0.165684	37.3155	0.188825
9.04857	0.174943	10.3622	0.173417	34.1185	0.17773
6.73879	0.163672	1.63501	0.154489	15.2486	0.159064
8.38475	0.189974	2.25547	0.18612	18.4209	0.151137
10.6962	0.17304	7.04742	0.157316	28.009	0.195994
6.00332	0.149994	7.99203	0.129342	25.168	0.131911
8.7054	0.129191	8.35441	0.113284	24.9744	0.111378
6.31225	0.163726	4.38764	0.152568	25.4015	0.14351
5.13707	0.158517	2.45259	0.142372	18.8846	0.162934
-1.8313	0.165336	-4.27894	0.148968	-1.5737	0.163733
-0.0718569	0.19388	-6.5207	0.199068	2.14992	0.18865
4.35438	0.144489	2.75682	0.129956	13.5381	0.152204
7.26114	0.137728	4.36551	0.115742	20.1642	0.126192
6.33245	0.134027	2.06075	0.113308	21.388	0.130399
7.17906	0.150475	4.58293	0.135636	19.4449	0.141519
6.77514	0.144006	1.53882	0.131598	7.16432	0.144851
8.7836	0.149729	2.56776	0.146522	18.6974	0.14702
2.17235	0.163066	-3.10925	0.143189	1.63374	0.161028
4.8556	0.155027	1.36273	0.178672	11.7755	0.154509
2.51043	0.161596	2.23834	0.137453	12.59	0.151968
1.99348	0.185899	-2.83677	0.170716	5.11291	0.194977
5.58671	0.17159	-0.729102	0.165435	14.2207	0.188485
9.3683	0.150696	2.30131	0.153509	9.52061	0.162007
8.03908	0.137447	1.46089	0.128665	16.4026	0.129859
-0.407029	0.118629	-3.97478	0.121664	-1.7895	0.125818
2.38021	0.160732	-1.9687	0.142027	-3.36644	0.147179
4.95103	0.169137	-2.91739	0.158591	-1.26422	0.193275
0.577233	0.155307	-5.52395	0.146611	-12.8393	0.156333
2.77867	0.150669	-3.86376	0.138836	-8.77271	0.160618
2.14087	0.160236	-4.41001	0.144948	9.88818	0.142463
-1.41807	0.124355	-7.27601	0.120293	-8.13238	0.118985
2.75632	0.121337	-1.32785	0.108685	6.7568	0.101835
2.05218	0.132177	-0.093225	0.105662	1.03866	0.0971826
3.18196	0.13258	-2.8725	0.119216	4.40004	0.111013
1.80255	0.147626	-0.0354191	0.138526	6.10964	0.153132
-6.08627	0.162807	-8.38571	0.152534	-20.1881	0.159927
-4.76793	0.155312	-8.44236	0.153206	-13.704	0.159552
-3.46751	0.163812	-7.32761	0.1589	-13.0543	0.170903
-2.91531	0.140002	-5.13961	0.126742	-13.1788	0.143082
1.73897	0.158763	-10.0389	0.155207	-4.91793	0.153306
-4.44536	0.146649	-6.53121	0.152508	-2.13813	0.145526
-9.47899	0.176766	-9.72604	0.162819	-15.6878	0.195698
-3.96302	0.144149	-8.23416	0.145408	-16.9255	0.157027
-3.35499	0.168804	-8.5898	0.156235	-14.8939	0.174912
2.44022	0.163447	0.156268	0.151955	7.46515	0.159
0.376026	0.151961	-3.2525	0.147979	-4.45607	0.144107
1.07105	0.180501	-5.58907	0.173655	-2.61527	0.187805
-3.98383	0.168775	-8.83043	0.16495	-8.7912	0.171176
-1.28271	0.183716	-9.65532	0.158121	-6.68792	0.187873
-7.38215	0.214239	-14.7189	0.200206	-18.3238	0.23749
-4.12875	0.174082	-11.8602	0.178619	-16.2985	0.201578
1.462	0.173906	1.76865	0.218981	12.1647	0.178892
5.40922	0.158833	2.79897	0.182185	9.81764	0.156732
4.78557	0.163539	1.28037	0.187744	7.21288	0.155287
-6.63361	0.128877	-6.25922	0.153958	-6.12005	0.130043
-4.99301	0.148095	-13.1086	0.174741	-6.80696	0.173947
-15.3804	0.1542	-17.521	0.160334	-22.9669	0.183163
-10.472	0.157307	-9.83138	0.159631	-0.263822	0.187946
-14.0289	0.176414	-16.66	0.189978	-18.2977	0.191986
-7.20083	0.106645	-6.69919	0.110294	-1.25294	0.126755
-15.2802	0.155225	-16.8051	0.141412	-20.1424	0.166881
-12.7923	0.117152	-13.6321	0.11674	-11.0852	0.125064
-9.14111	0.127756	-8.24324	0.128343	-0.273106	0.132382
-8.13989	0.154663	-2.48631	0.155461	5.61258	0.148426
-7.16679	0.146516	-8.41018	0.159373	-2.62366	0.12638
-2.5487	0.118166	-3.47334	0.130377	11.2536	0.0961395
-3.63745	0.10975	-1.35266	0.102993	8.52201	0.0935336
-5.2575	0.117679	-5.90774	0.107065	1.84552	0.103671
-9.7521	0.122459	-6.10259	0.127267	-8.8281	0.111472
-1.99297	0.122734	-1.8833	0.104956	8.86759	0.0987713
-9.13895	0.111112	-3.62903	0.111264	-0.0155903	0.106383
-13.4608	0.1176	-13.736	0.119599	-6.47189	0.124302
-20.1313	0.153368	-18.0663	0.159194	-27.2013	0.137486
-17.7913	0.143261	-17.5604	0.133201	-14.0839	0.145069
-16.5953	0.122305	-18.0811	0.12615	-5.94748	0.129629
-20.12	0.135099	-22.3682	0.120844	-19.1941	0.126789
-20.0024	0.135735	-20.1152	0.143431	-27.8561	0.125912
-19.0359	0.129545	-15.506	0.138744	-21.9844	0.109862
-18.3234	0.114245	-16.3126	0.11398	-16.1034	0.106782
-18.787	0.127264	-21.2179	0.116978	-17.8187	0.116499
-17.4568	0.132425	-13.792	0.118144	-15.223	0.115418
-19.6869	0.108567	-15.8102	0.119777	-7.19286	0.103687
-17.0124	0.11571	-10.6675	0.116787	-4.53891	0.106475
-17.2381	0.125764	-10.2409	0.12597	-4.0832	0.111796
-18.7424	0.118257	-18.266	0.124825	-15.2311	0.10198
19.0485	0.121587	43.5248	0.109791	6.73913	0.108277
-19.412	0.139941	-17.3623	0.140432	-9.99987	0.124588
-21.3029	0.123092	-15.4206	0.115871	-13.8199	0.108826
-18.6479	0.112321	-15.194	0.110745	-9.79045	0.0931739
-25.6084	0.109012	-21.5827	0.114024	-31.2051	0.0963035
-19.3972	0.11916	-15.7102	0.118472	-7.08177	0.102721
-21.6282	0.124994	-19.0376	0.124902	-11.9448	0.102198
-18.9666	0.130801	-19.0869	0.123475	-8.76125	0.109413
-22.9157	0.136155	-26.091	0.13984	-27.7091	0.132852
-24.7676	0.118247	-26.3752	0.122181	-29.2301	0.108817
-19.549	0.145221	-20.3837	0.137893	-15.999	0.134476
-18.9738	0.121457	-14.3182	0.112507	-5.83191	0.113434
-20.0641	0.12579	-21.4063	0.120836	-8.39505	0.112514
-23.1673	0.123152	-23.9949	0.119794	-26.3056	0.0992514
-22.3216	0.127263	-24.9279	0.121076	-21.9438	0.128381
-21.7029	0.120029	-22.2671	0.130715	-15.5977	0.120185
-20.3896	0.109603	-21.1558	0.111342	-15.6469	0.0972039
-22.8198	0.107841	-20.4936	0.120523	-16.9617	0.102421
-21.1847	0.113879	-19.8453	0.114988	-21.4639	0.111997
-20.4009	0.113809	-20.9003	0.114344	-18.4044	0.0981861
-18.1493	0.123189	-16.4391	0.119145	-8.12931	0.103703
-25.1775	0.12169	-24.5705	0.122301	-24.6696	0.113483
-22.2874	0.118143	-19.8594	0.118056	-25.7059	0.107599
-20.6686	0.129526	-20.8246	0.130192	-16.7482	0.114683
-19.5058	0.110208	-16.9138	0.113885	-6.83112	0.100286
-23.5027	0.115224	-26.6277	0.121873	-28.0058	0.111416
-19.5168	0.126377	-21.4876	0.1288	-8.22898	0.121028
-21.5373	0.0728751	-26.9795	0.0702701	-6.68821	0.0651661
-22.1443	0.124289	-24.533	0.140084	-12.1509	0.115561
-20.094	0.116784	-22.5577	0.134535	-15.7154	0.127083
-20.1184	0.122706	-23.9348	0.130653	-8.55053	0.117575
-21.0152	0.113716	-19.4317	0.114508	-4.29268	0.107895
-19.8417	0.102026	-20.6262	0.123325	-9.71355	0.103563
-23.075	0.115893	-26.0865	0.126208	-22.1042	0.11221
-17.1165	0.115609	-17.1283	0.121024	-3.13184	0.0943456
-22.9964	0.113509	-20.1834	0.118811	-16.9341	0.0924297
-20.2774	0.114379	-20.963	0.12986	-18.1649	0.112419
-17.295	0.117044	-18.0522	0.136227	-6.67168	0.111126
-23.0151	0.121026	-26.0678	0.109976	-30.2361	0.109418
-18.2941	0.124688	-17.6234	0.138827	-19.515	0.122746
-21.6567	0.129557	-17.8907	0.13178	-18.1267	0.125686
-20.4067	0.133561	-21.9336	0.145076	-14.7271	0.128586
-18.6301	0.120577	-26.5481	0.120977	-14.183	0.104784
-23.3669	0.121153	-26.4529	0.119498	-17.5131	0.119688
-21.4183	0.121999	-23.7243	0.118964	-17.2628	0.126327
-17.9337	0.108155	-21.0454	0.127842	-11.8403	0.115822
-18.8407	0.10612	-20.9929	0.104511	-13.9563	0.0991925
-17.0699	0.110901	-23.5514	0.12274	-18.3015	0.106415
-15.9864	0.102562	-15.8002	0.110318	-6.26439	0.0912792
-18.0614	0.128014	-24.9787	0.123304	-18.8085	0.125467
-14.9911	0.112027	-21.4314	0.120875	-8.71935	0.0974936
-14.2506	0.0970781	-13.9625	0.1094	-5.62636	0.0952627
-9.3663	0.0935347	-17.1062	0.116062	-4.08509	0.111814
-15.779	0.0991699	-18.1484	0.107226	-14.9221	0.0991558
-19.4384	0.12374	-23.0721	0.123306	-24.9772	0.119434
-29.5204	0.0347361	-33.0443	0.0385436	-17.519	0.0533346
-54.9774	0.00634108	-49.0139	0.00378726	-48.9775	0.0101502
-69.2123	0.00311792	-74.3754	0.00275275	-68.9637	0.00389788
-13.2631	0.0953457	-11.0839	0.0949429	-2.27365	0.0898833
-20.6197	0.114767	-20.9208	0.121665	-16.1561	0.112458
-23.367	0.104315	-23.8732	0.125612	-26.6902	0.100221
-23.816	0.105288	-26.9556	0.121606	-30.5039	0.106855
-20.7241	0.112338	-23.5425	0.126283	-13.1882	0.121347
-18.4216	0.105766	-17.8888	0.111793	-13.4672	0.107421
-22.0413	0.112245	-27.4109	0.111024	-25.1945	0.100026
-22.7644	0.118765	-28.1248	0.13814	-26.0805	0.130036
-21.4596	0.0972711	-14.9104	0.107295	-8.24408	0.0918295
-19.2712	0.105849	-23.1784	0.114177	-10.7582	0.0987893
-22.2369	0.119554	-19.6067	0.118124	-8.79833	0.109835
-20.3711	0.117092	-20.1921	0.120113	-13.712	0.109956
-23.1644	0.114283	-21.7393	0.108709	-16.3765	0.109385
-18.1404	0.105659	-24.4004	0.12252	-10.4138	0.107347
-22.7564	0.0905836	-28.9962	0.100895	-7.88851	0.0884274
-24.0787	0.101104	-30.3818	0.110925	-22.2318	0.101106
-21.5938	0.103079	-24.5221	0.103366	-16.1947	0.0975071
-20.6917	0.0973422	-21.9923	0.117843	-6.98125	0.100841
-19.4635	0.0979315	-21.2734	0.102303	-7.66035	0.0976384
-27.6866	0.111289	-24.0355	0.118596	-23.3548	0.101056
-21.1841	0.132498	-21.3835	0.130596	-11.7232	0.11347
-20.7229	0.0896742	-23.7306	0.0945917	-8.72715	0.0777297
-21.6048	0.0968789	-23.8441	0.101536	-10.938	0.0846197
-19.777	0.107665	-21.2591	0.110596	-6.31059	0.0938778
-23.77	0.109527	-24.109	0.103291	-19.1485	0.112059
-20.663	0.108539	-22.2709	0.103282	-8.32913	0.100279
-20.2845	0.107181	-23.5427	0.106969	-10.8699	0.104879
-24.1216	0.126822	-29.3767	0.125393	-22.6148	0.141483
-21.2491	0.096104	-21.924	0.105943	-13.0235	0.10602
-21.8726	0.106066	-23.1399	0.108595	-7.53613	0.0923559
-23.5613	0.101417	-22.9742	0.109434	-13.9492	0.0966242
-23.8351	0.0991775	-23.2516	0.108569	-21.5058	0.088448
-19.0532	0.10238	-19.5658	0.11132	-8.45174	0.0920229
-21.9931	0.114823	-24.6619	0.116933	-13.2591	0.103336
-25.6036	0.107377	-26.4981	0.110004	-28.0106	0.0983511
-20.8991	0.11243	-21.7607	0.118958	-10.1443	0.099238
-20.2525	0.0947418	-23.8463	0.0966057	-11.4923	0.0772914
-21.814	0.11093	-24.5271	0.11867	-11.35	0.102803
-23.3198	0.098806	-31.5075	0.112035	-25.8586	0.0961312
-22.053	0.101655	-27.1075	0.104692	-18.9477	0.103992
-20.7765	0.105147	-27.0575	0.114418	-20.5608	0.0961381
-21.8635	0.111551	-25.3865	0.116184	-24.5297	0.109541
-21.7043	0.115872	-21.1119	0.122612	-13.2168	0.112787
-18.7934	0.105423	-24.2487	0.108535	-6.67701	0.0918558
-20.6804	0.127552	-25.9128	0.129263	-26.6861	0.112349
-15.0431	0.117391	-22.6551	0.11776	-4.76343	0.120308
-21.4078	0.119588	-25.6313	0.114275	-20.2809	0.100098
-22.8296	0.119997	-26.4225	0.127101	-26.8046	0.11279
-22.1565	0.118151	-28.3808	0.125087	-21.7602	0.121587
-18.8363	0.115402	-27.4511	0.124621	-22.1118	0.122532
-17.6599	0.101289	-25.2228	0.120842	-16.8394	0.117398
-11.1389	0.115881	-15.2684	0.138357	-9.98385	0.127087
-3.67124	0.112055	-9.03875	0.134759	11.2243	0.100555
-7.43435	0.119979	-10.1426	0.131342	6.43643	0.0958355
-2.27365	0.160104	-5.60652	0.224994	16.375	0.159397
-8.91808	0.11695	-8.83835	0.140923	-2.10129	0.129436
-12.3133	0.115516	-14.2709	0.116867	-10.633	0.119573
-12.8745	0.160308	-14.1427	0.215715	-12.8374	0.15493
-13.5404	0.123095	-15.6179	0.146355	-8.62713	0.138525
-15.2413	0.112167	-12.793	0.122056	-18.8706	0.136238
-13.9285	0.112283	-10.7512	0.121618	-16.9278	0.119527
-10.6827	0.112946	-4.34774	0.118814	-3.50117	0.114122
-8.05693	0.122314	-6.90736	0.118345	5.24547	0.109772
-12.0752	0.13062	-10.1423	0.152419	-11.3923	0.128866
-7.75357	0.107015	-5.34309	0.121962	-15.8175	0.103013
-9.24003	0.142357	-8.12175	0.15561	-11.0596	0.129772
-5.80787	0.128858	-2.36315	0.142785	-8.50776	0.121871
-6.68501	0.124298	-7.19593	0.137015	-12.5191	0.114958
-4.90708	0.122072	1.26419	0.111686	3.36104	0.104099
-10.7542	0.109401	-6.49106	0.11226	-5.26172	0.109818
-7.59061	0.109971	-8.35447	0.113739	-6.22179	0.119989
-15.1778	0.142555	-12.5225	0.1777	-2.44154	0.150522
-16.6305	0.122979	-17.0444	0.139154	-4.85161	0.142158
-12.7406	0.126082	-10.4322	0.126213	-6.986	0.110992
-7.21284	0.126442	-4.37172	0.113879	4.24349	0.126331
-8.06727	0.109535	-2.8722	0.107381	0.0169505	0.103025
-11.9858	0.124418	-5.00986	0.127301	-1.51861	0.124333
-7.52732	0.113914	-3.67428	0.100366	4.73574	0.100195
-13.6566	0.123333	-7.49565	0.128036	-4.10913	0.120469
-6.86476	0.126401	-3.42594	0.122479	8.83346	0.114017
-13.0785	0.113961	-9.65826	0.120671	-14.0937	0.116781
-10.1814	0.114334	-5.49447	0.104853	-4.76137	0.0989164
-9.79207	0.126767	-6.9902	0.115578	-8.42298	0.119183
-8.33084	0.127032	-4.38045	0.130177	-0.515123	0.113081
-9.6021	0.12007	-2.38218	0.124111	-5.13929	0.111074
-9.12282	0.113232	-4.94421	0.100969	-3.26699	0.0946789
-6.06064	0.115582	-5.98177	0.127112	1.78454	0.119085
-9.22017	0.108753	-8.98722	0.115474	4.67624	0.095139
-7.37274	0.111183	-10.3157	0.115412	2.87834	0.10613
-10.277	0.109239	-9.44364	0.105162	-8.17513	0.0945517
-10.6127	0.129154	-5.2064	0.125287	0.678629	0.118539
-11.5626	0.120046	-4.51563	0.0859225	-7.39246	0.118665
-9.9224	0.112459	-8.39791	0.107687	-6.74253	0.112274
-9.66051	0.118887	-6.04591	0.11625	-10.3056	0.115136
-9.75307	0.116055	-3.82991	0.113383	1.05673	0.117148
-10.6605	0.115427	-7.89973	0.113082	-3.28847	0.105246
-10.22	0.122288	-6.64728	0.112628	3.40823	0.111006
-11.7312	0.105522	-7.84087	0.100426	-7.21867	0.0944913
-12.6507	0.113669	-11.0182	0.123411	-8.77836	0.112283
-14.3968	0.112176	-12.7876	0.125187	-3.81032	0.120271
-20.2418	0.130747	-20.5389	0.140669	-16.3057	0.128539
-16.8	0.123982	-12.9642	0.124622	-14.0648	0.12926
-14.081	0.114147	-4.02974	0.10638	-1.56899	0.0963332
-15.0635	0.114029	-7.35733	0.118723	-5.60638	0.109814
-12.1023	0.114637	-6.43689	0.117122	-5.80385	0.118085
-15.0128	0.119306	-8.55081	0.119568	-14.3717	0.111746
-13.8144	0.131532	-5.92392	0.117382	-8.7227	0.101917
-11.2899	0.135171	-6.71314	0.136179	-3.47526	0.131323
-14.4636	0.132221	-8.09039	0.140783	-14.8634	0.123965
-18.1694	0.12863	-16.3284	0.140878	-27.5221	0.129447
-15.3086	0.124219	-9.6225	0.119296	-1.33995	0.108252
-13.3497	0.128306	-10.0835	0.127155	-11.8199	0.119658
-14.1744	0.11763	-10.1106	0.124636	-5.73486	0.117032
-19.8327	0.132229	-18.9045	0.147862	-27.7605	0.151949
-15.6266	0.122062	-11.2647	0.122907	-12.5773	0.128074
-11.7775	0.115078	-7.70803	0.105142	-10.7561	0.107593
-14.173	0.115376	-10.1106	0.12607	-19.3512	0.115265
-7.67737	0.13917	-1.36927	0.1262	1.52258	0.136368
-7.11734	0.118497	-2.32936	0.124235	-1.66966	0.120694
-8.29811	0.127389	-4.12762	0.115902	-15.0981	0.112191
-4.30942	0.134192	2.35928	0.126865	4.23636	0.127664
-3.5923	0.153874	-0.274573	0.167864	3.30968	0.169809
-4.2825	0.138424	-1.15167	0.156557	4.16797	0.159076
-11.1118	0.185837	-8.95594	0.204127	-17.8725	0.19478
-0.754123	0.170171	-1.10709	0.209583	8.31534	0.197592
3.1898	0.149205	0.155007	0.179012	10.8331	0.181543
-4.61818	0.119592	-2.01653	0.126565	8.65513	0.159181
3.40131	0.182597	2.96787	0.198065	10.1266	0.180492
-6.31373	0.129272	-8.48846	0.13752	-12.0818	0.138587
-1.49941	0.1243	-8.25579	0.138538	-7.21976	0.118315
-4.35475	0.143327	-5.32809	0.143958	-8.80042	0.150808
-6.25857	0.130319	-9.3045	0.145455	-3.21031	0.151124
-0.802698	0.160165	-1.99742	0.151933	11.0955	0.173386
-9.07805	0.137571	-9.26104	0.126198	-5.29323	0.145072
-3.8016	0.1434	-3.21755	0.157223	16.1937	0.164923
-9.71423	0.144642	-13.7544	0.141916	1.53254	0.145463
-8.28867	0.149107	-11.7102	0.144403	8.21218	0.159046
-6.33665	0.149324	-13.5204	0.149344	-8.96009	0.157325
-2.78649	0.134423	-9.44277	0.140345	2.49139	0.136934
-0.982185	0.158018	-5.75441	0.145064	13.6069	0.162141
0.978742	0.135235	-2.17228	0.144816	22.9465	0.152335
1.95869	0.148446	-7.98386	0.146546	8.33098	0.132531
0.877034	0.142512	-1.86798	0.149291	7.3726	0.159481
-3.39047	0.149739	-2.70397	0.151113	-1.24562	0.147632
6.77112	0.135674	4.48958	0.149131	23.1983	0.138117
2.69463	0.149896	-2.06588	0.148394	18.9164	0.150957
4.31208	0.154062	1.56206	0.14896	24.6223	0.145909
0.0169794	0.168871	-7.97534	0.150286	8.33184	0.141781
4.4338	0.141082	1.09044	0.159847	21.5027	0.164945
-1.68602	0.176886	-9.76784	0.16258	1.93937	0.169431
-4.37262	0.154512	-5.41389	0.18035	2.56005	0.16655
-4.58824	0.146622	-9.45892	0.144206	-0.3244	0.139446
-9.38815	0.128641	-17.3656	0.122692	-1.71657	0.127841
-13.7	0.136745	-18.4435	0.148309	-11.608	0.14956
-13.4116	0.130488	-16.1647	0.124269	-10.2503	0.125524
-10.9713	0.122249	-16.2788	0.127754	-6.16925	0.119105
-14.1266	0.135712	-15.0845	0.13	-6.81889	0.119299
-18.0943	0.130653	-20.1866	0.137859	-20.4712	0.143577
-20.2604	0.157351	-26.5286	0.161404	-29.3451	0.175285
-18.4514	0.144567	-19.2574	0.136286	-21.9888	0.137606
-22.6073	0.135651	-22.5575	0.15329	-28.5478	0.134465
-17.6869	0.127537	-19.0944	0.133074	-13.7077	0.127612
-15.9396	0.128948	-10.688	0.125699	-13.2893	0.115456
-23.0413	0.135449	-17.8061	0.136725	-10.9584	0.127252
-16.5737	0.128386	-15.8807	0.127371	-13.0698	0.114624
-22.6097	0.127593	-21.0463	0.134484	-30.5031	0.123686
-20.8881	0.126973	-23.3254	0.125435	-28.7259	0.120331
-17.8746	0.130307	-18.5512	0.127559	-9.91239	0.127783
-20.2913	0.116722	-20.863	0.13955	-28.6809	0.124116
-19.5595	0.124231	-21.9195	0.121438	-15.2352	0.109577
-19.3989	0.126932	-18.6814	0.130668	-10.4102	0.124844
-16.3336	0.104922	-15.2314	0.113275	-10.0664	0.101383
-19.3706	0.115843	-21.1886	0.119319	-17.8162	0.105781
-17.7821	0.126482	-24.5403	0.118933	-19.8809	0.109431
-20.2922	0.125937	-12.5633	0.120697	-9.16616	0.109644
-19.7765	0.096032	-24.3423	0.117197	-26.3154	0.0910532
-18.0435	0.104974	-15.2071	0.107566	-4.34866	0.092821
-15.7679	0.0978002	-16.159	0.106622	-3.29147	0.0947629
-17.8703	0.107488	-21.2053	0.116142	-12.1434	0.0927661
-17.3977	0.115527	-20.1177	0.122878	-9.90888	0.0995754
-18.0939	0.118857	-19.2028	0.108487	-17.2142	0.0993563
-17.7702	0.111437	-14.0859	0.109083	-5.75945	0.0962816
-15.9732	0.0867614	-18.1229	0.0999717	-4.72109	0.0747335
-16.9461	0.116057	-14.4733	0.100423	-7.60273	0.0984417
-19.6889	0.108573	-16.1152	0.112427	-11.4469	0.101823
-22.2366	0.112893	-24.2594	0.129746	-26.0592	0.10915
-18.7948	0.115631	-21.9814	0.134901	-24.5248	0.10402
-26.9036	0.0633139	-24.1267	0.0657692	-14.4643	0.0640537
-51.2105	0.0106034	-57.2102	0.0141205	-40.634	0.00951699
-18.5247	0.0500185	-20.5628	0.0554044	-10.8401	0.0519777
-19.445	0.111072	-20.5337	0.107643	-19.853	0.104576
-17.4312	0.116601	-19.4759	0.116717	-12.1874	0.101162
-17.9537	0.0923617	-16.686	0.0960142	-12.8112	0.0814478
-17.3373	0.131977	-12.0686	0.125774	-5.81404	0.121983
-21.3083	0.132867	-25.0548	0.122141	-27.5475	0.11327
-17.1457	0.125066	-20.7127	0.122269	-16.3499	0.103454
-20.6158	0.11283	-23.223	0.125346	-24.1596	0.117513
-17.9072	0.125104	-23.09	0.110782	-23.6645	0.117334
-14.8178	0.119362	-17.8251	0.108717	-9.64806	0.102251
-11.1967	0.125037	-16.2706	0.143026	-3.72491	0.11369
-13.545	0.105945	-16.5761	0.105138	-4.01785	0.0974371
-13.5759	0.121173	-17.7684	0.127399	-2.29715	0.117203
-14.0709	0.113724	-11.9389	0.119776	-3.73505	0.116307
-16.2994	0.133336	-18.1935	0.136868	-11.8967	0.139635
-15.2836	0.137672	-20.9546	0.139712	-16.8255	0.129843
-14.5053	0.139694	-13.3284	0.130239	-6.61264	0.12705
-8.61336	0.133969	-7.04622	0.1121	1.97281	0.118193
-12.7288	0.130345	-9.30535	0.13393	-8.9518	0.118813
-11.82	0.139359	-8.61657	0.128033	-2.18416	0.111138
-14.3715	0.125323	-12.4119	0.124602	-9.59741	0.123024
-12.6105	0.118163	-8.42345	0.124352	-2.47952	0.120613
-17.3501	0.140556	-18.0701	0.148635	-24.5013	0.149495
-15.1407	0.130084	-14.4605	0.127284	-7.3991	0.125028
-18.696	0.128248	-20.9741	0.123392	-24.5795	0.126514
-16.5137	0.125885	-21.6055	0.130332	-26.2211	0.132554
-17.6873	0.143234	-20.3263	0.137968	-21.8372	0.139657
-12.4067	0.144812	-19.2318	0.142537	-7.27384	0.134421
-9.10929	0.135662	-9.40322	0.132366	1.15988	0.137449
-14.7891	0.140978	-15.162	0.133733	-26.0453	0.145629
-14.3014	0.138828	-16.4331	0.148157	-16.9902	0.14831
-8.05686	0.151382	-9.39809	0.154406	-0.65091	0.152865
-6.62221	0.127274	-7.78189	0.134684	1.50954	0.137428
-5.98175	0.160948	-10.8543	0.170647	-1.84875	0.157928
-6.90899	0.159397	-14.4492	0.174859	-7.95594	0.160667
-6.52561	0.144806	-12.6665	0.149232	-2.24727	0.122089
-10.9204	0.15421	-14.6244	0.159115	-14.0965	0.170578
-8.20193	0.128295	-13.9666	0.148669	-11.3805	0.148153
-7.81027	0.16903	-8.27162	0.16705	1.11648	0.16822
-7.70331	0.108911	-8.9439	0.106397	1.59218	0.104527
-12.1073	0.155003	-12.3922	0.154012	-13.2258	0.148535
-6.12597	0.130498	-7.31079	0.116803	2.14402	0.128825
-12.1052	0.141639	-10.3134	0.136086	-14.9428	0.139654
-7.5687	0.138008	-6.21953	0.139076	-0.0509808	0.141472
-9.21285	0.135386	-6.35889	0.136192	-12.2978	0.12857
-11.4159	0.135253	-7.44344	0.128651	-12.5748	0.125768
-8.13721	0.135908	-5.37076	0.127092	-1.75725	0.126339
-12.9876	0.148859	-11.2764	0.127903	-14.9212	0.136463
-7.4422	0.154361	-6.25877	0.132141	-0.486153	0.138891
-10.0584	0.149047	-10.0913	0.145049	-6.39362	0.144319
-5.09432	0.159785	-4.54646	0.142626	0.486064	0.149859
-10.6386	0.127224	-7.54526	0.12793	-10.5891	0.127682
-11.0493	0.145198	-11.8413	0.158713	-11.7153	0.127209
-12.0741	0.137618	-9.82411	0.138272	-15.083	0.137392
-11.2543	0.141389	-6.18216	0.130225	-6.65931	0.125174
-14.0283	0.125183	-14.0496	0.13095	-30.0438	0.1134
-13.0993	0.121053	-11.6575	0.134839	-14.6895	0.124211
-13.0785	0.137546	-10.6805	0.145789	-14.1631	0.13584
-13.706	0.125951	-10.5628	0.135518	-10.0112	0.12484
-16.3297	0.131461	-12.045	0.133479	-26.0354	0.113327
-7.43014	0.124905	-4.68082	0.125665	1.28813	0.106668
-12.5381	0.127953	-9.15948	0.112315	-21.4736	0.10836
-15.5939	0.125745	-9.55923	0.152621	-16.4397	0.121931
-12.9342	0.127379	-6.85949	0.138805	-21.0762	0.11972
-10.0215	0.142452	-10.2572	0.148101	-16.665	0.144149
-11.9724	0.13909	-10.0901	0.137872	-14.4171	0.150494
-16.7722	0.170745	-13.8812	0.159435	-26.5147	0.155324
-10.6815	0.130058	-5.31214	0.13574	-3.7265	0.140955
-13.2563	0.135524	-9.28132	0.139471	-16.067	0.129064
-13.8318	0.127696	-11.9815	0.128865	-7.42735	0.132362
-15.4541	0.1241	-11.6174	0.124379	-10.3841	0.126282
-17.3007	0.13574	-12.655	0.126308	-23.9739	0.123816
-11.3583	0.148372	-5.29622	0.127677	-3.12166	0.124314
-6.30091	0.128215	2.00647	0.126364	-0.735082	0.135237
-11.7334	0.160201	-1.73954	0.144463	-1.2583	0.16264
-14.2394	0.156911	-7.72112	0.139862	-20.9838	0.141054
-10.3897	0.135179	-4.12634	0.142928	-5.48616	0.122735
-13.2658	0.145574	-7.33426	0.127698	-13.0146	0.129107
-12.3362	0.130257	-9.29231	0.12494	-22.3425	0.125374
-11.9957	0.146095	-9.40127	0.13581	-15.7446	0.151445
-13.7475	0.126549	-14.9213	0.131519	-20.5382	0.132471
-11.6725	0.132364	-5.57743	0.146682	-17.1209	0.144014
-8.40309	0.141685	-9.00173	0.139785	-9.82816	0.159471
-5.00621	0.154924	-8.95971	0.165841	4.42083	0.162263
-3.45512	0.124998	-4.97817	0.140072	-0.184534	0.122523
-2.68916	0.16479	-7.7969	0.180656	-10.4773	0.180611
-5.28234	0.130115	-6.08639	0.139191	-7.39023	0.141614
-2.82611	0.147136	-3.47894	0.141734	2.37242	0.119689
-5.18158	0.123175	-6.53454	0.131173	-10.8453	0.117796
-5.9777	0.125686	-11.7571	0.137706	-16.2365	0.135967
-7.27559	0.139642	-7.1738	0.122412	-4.33313	0.136251
-11.2028	0.131864	-10.8892	0.133109	-13.0575	0.139076
-3.40782	0.134416	-4.30653	0.129342	-0.202584	0.139644
-2.81019	0.148488	-2.8321	0.151665	2.69078	0.152375
-0.547712	0.128301	1.41412	0.130152	11.2313	0.128331
-5.2994	0.160555	-4.03637	0.164364	1.46818	0.148284
-7.07234	0.150104	-7.46936	0.163996	-9.21321	0.149568
-8.43589	0.130595	-8.23927	0.142651	-8.94437	0.139818
-8.59442	0.133063	-2.04606	0.117741	-0.353612	0.131879
-12.1542	0.128011	-9.89261	0.128785	-8.89937	0.122434
-15.5534	0.135588	-14.8019	0.119414	-18.6088	0.124431
-13.7832	0.113473	-6.00421	0.12685	-14.2872	0.114693
-12.7665	0.133581	-4.35485	0.121313	-11.0992	0.107306
-9.65371	0.122766	-2.29621	0.126636	-1.4471	0.116739
-11.6254	0.118695	-5.45457	0.106576	-6.84937	0.0997815
-13.5602	0.11795	-5.26842	0.118903	-3.03226	0.102907
-12.0347	0.119241	1.21725	0.118645	-5.70493	0.1081
-14.3824	0.126868	-2.35954	0.127509	0.940061	0.116047
-18.0258	0.124352	-6.95334	0.116425	-15.934	0.104101
-11.3882	0.143214	-5.5701	0.126377	-6.89618	0.130875
-17.6023	0.125046	-11.8768	0.120593	-19.556	0.112786
-17.7139	0.111997	-14.5409	0.114257	-12.6406	0.107859
-17.2907	0.120859	-12.2115	0.143339	-12.8017	0.135539
-18.7985	0.116604	-10.4382	0.122221	-9.76822	0.111152
-13.5181	0.116063	-4.29297	0.111355	-3.72926	0.110613
-18.2277	0.109181	-13.7197	0.113315	-22.1343	0.102363
-19.2692	0.123128	-11.1447	0.104444	-18.5604	0.105509
-13.5755	0.118888	-6.5885	0.12951	-4.65531	0.116261
-13.7765	0.116333	-7.05049	0.113252	-3.0036	0.0920646
-12.8275	0.110285	-5.30175	0.113371	-1.57002	0.107623
-15.4826	0.127799	-10.2518	0.121557	-20.2969	0.107064
-15.2786	0.106608	-5.85585	0.109053	-7.25646	0.0888512
-14.4369	0.117206	-8.55266	0.109242	-13.4917	0.0905078
-12.2338	0.117603	-5.76037	0.107479	-2.28482	0.0982492
-9.74616	0.11348	-2.56668	0.113573	-1.44385	0.10403
-16.319	0.124416	-11.3322	0.112908	-20.0482	0.110843
-12.1616	0.112506	-3.80914	0.107574	-3.09818	0.102543
-13.5244	0.105904	-6.2384	0.103235	-1.64603	0.0916787
-17.515	0.116079	-13.2353	0.111802	-23.3329	0.104257
-20.6089	0.124599	-13.6284	0.123464	-22.8903	0.109042
-12.3315	0.112468	-6.84412	0.117029	1.96671	0.106517
-16.4664	0.118006	-3.52543	0.120302	-9.43589	0.114185
-14.9688	0.123641	-5.10543	0.120721	-1.16005	0.120725
-14.3948	0.128157	-9.73557	0.121477	-10.1123	0.123803
-16.9322	0.126768	-10.4698	0.120928	-17.3291	0.124406
-15.2236	0.141751	-11.2767	0.133762	-11.7603	0.1445
-14.8577	0.113912	-6.00362	0.129051	-10.033	0.123294
-15.7947	0.156505	-5.92052	0.161277	-11.0839	0.157368
-11.4419	0.127845	-3.56879	0.108789	-2.926	0.125903
-9.69904	0.114657	-0.728849	0.121345	6.2342	0.118305
-12.3085	0.162134	-6.52196	0.17964	-12.6225	0.163997
-10.4977	0.136981	-2.14563	0.133137	4.46812	0.134022
-11.1929	0.138283	-1.01031	0.159537	-13.2572	0.145193
-11.6539	0.151757	-1.7036	0.159242	-13.681	0.157572
-11.4776	0.15398	0.874328	0.145324	-7.16815	0.141511
-7.16083	0.155522	5.06086	0.141	2.54096	0.142589
-12.5939	0.147859	-4.02765	0.147132	-13.4333	0.127832
-11.7535	0.124697	0.553674	0.118482	-8.96279	0.118996
-6.3747	0.125366	5.52582	0.111608	14.7713	0.108128
-6.0253	0.120095	-1.00224	0.117864	4.62649	0.104375
-10.3107	0.147185	-7.05839	0.163601	2.43767	0.147134
-12.2531	0.144299	-5.91665	0.158845	-13.9488	0.142785
-14.8047	0.141041	-6.60509	0.138819	-17.72	0.128972
-8.02375	0.142654	4.11358	0.140067	1.78192	0.128752
-7.58479	0.137045	-2.3024	0.129874	0.217772	0.128308
-7.88644	0.13933	1.45474	0.14289	-3.1568	0.122084
-11.2257	0.145246	-0.117283	0.162177	-1.1222	0.135483
-7.71338	0.133359	2.40028	0.150575	7.05577	0.142756
-4.26394	0.168252	-5.90762	0.191956	10.2609	0.208251
-4.15999	0.129653	-1.76372	0.14421	9.38258	0.149851
-0.403859	0.133142	-0.544967	0.127297	8.76792	0.125985
2.23486	0.166882	3.15608	0.16859	18.4709	0.156661
-2.99799	0.168188	-1.83738	0.176749	-3.32411	0.16628
2.0216	0.201871	4.38138	0.223065	19.9513	0.206431
-1.23432	0.165105	3.5354	0.187367	13.7029	0.166191
-4.03767	0.181608	1.62015	0.211324	5.41278	0.182636
-2.85498	0.127485	2.18188	0.142632	4.55957	0.118488
1.94859	0.144762	0.984137	0.162096	19.9305	0.144548
-5.36765	0.144232	-5.16769	0.168055	-3.1085	0.163355
-4.17464	0.142777	-5.22761	0.141743	-4.2206	0.136717
1.19415	0.139575	5.12511	0.131598	3.32172	0.143669
-4.32601	0.138659	1.58468	0.122822	-6.24178	0.134202
-4.03267	0.153303	-6.85705	0.1428	-12.432	0.148995
-0.0926602	0.162273	-2.04424	0.153663	10.3193	0.151775
-5.47989	0.142576	-1.43162	0.149304	7.97565	0.159723
-5.01462	0.115087	-1.11021	0.115275	13.7629	0.124623
-8.49838	0.151427	-4.50772	0.16291	-3.01615	0.143936
-7.42537	0.138765	-0.0966013	0.153257	4.66816	0.133171
-9.80792	0.13693	-0.00401303	0.128414	-1.66542	0.13136
-7.34259	0.157892	-0.995313	0.143598	2.86459	0.155581
-9.29317	0.148013	-4.2426	0.154414	-4.60862	0.144951
-8.31683	0.137451	-6.77687	0.163439	2.89672	0.143681
-14.3867	0.144066	-10.1705	0.152933	-4.53511	0.127527
-10.6049	0.148943	-8.73408	0.142472	-10.8588	0.136297
-13.8999	0.136332	-10.5262	0.142505	-4.13026	0.135747
-13.9654	0.112189	-10.245	0.118095	-7.53085	0.110383
-17.4023	0.11751	-11.9684	0.119307	-21.9232	0.111418
-18.0231	0.125686	-13.0433	0.115959	-26.3632	0.11427
-16.9777	0.114033	-10.1697	0.104271	-14.4309	0.107601
-16.7297	0.116709	-12.6048	0.115827	-15.633	0.10693
-16.6856	0.121627	-5.37991	0.109797	-2.96149	0.107828
-14.4401	0.115619	-8.85878	0.121152	-11.3932	0.123961
-19.6097	0.122866	-13.246	0.121746	-25.5201	0.120863
-17.2388	0.130779	-11.3721	0.13015	-23.0756	0.108607
-17.1412	0.128192	-8.95013	0.129991	-17.1493	0.126913
-11.2135	0.127011	-2.72343	0.129446	-2.15424	0.117999
-16.1541	0.138806	-5.69214	0.134722	-8.15033	0.121247
-15.3762	0.135302	-7.55302	0.117949	-10.7897	0.128584
-11.4073	0.124011	-3.96912	0.119308	-8.62317	0.118199
-14.0549	0.13644	-6.06395	0.137826	-15.1404	0.132785
-16.0961	0.125961	-13.3005	0.118352	-18.9754	0.113999
-11.6648	0.136728	-2.59836	0.139069	-0.876236	0.131432
-17.8289	0.134434	-7.71472	0.125363	-17.9566	0.117384
-9.66295	0.126093	-4.23695	0.114476	-1.03381	0.102524
-16.3259	0.125193	-6.48884	0.109463	-15.2597	0.10272
-15.0551	0.131096	-6.71585	0.120756	-10.0327	0.133546
-16.0811	0.122736	-10.6127	0.126212	-19.2195	0.106493
-15.589	0.135337	-6.9671	0.122115	-14.4623	0.132608
-12.1575	0.121543	-0.0736476	0.108997	1.55404	0.107944
-8.85766	0.116629	-10.4062	0.118051	-4.12025	0.106084
-10.6767	0.118835	-2.51501	0.134177	-3.71875	0.127816
-9.85001	0.123505	-5.28499	0.132061	9.67909	0.116593
-10.0811	0.13242	0.422283	0.129242	12.4191	0.109468
-8.00241	0.152017	-2.20204	0.145418	11.3765	0.140732
-13.9577	0.130829	-7.06004	0.127866	-3.71938	0.11207
-10.1057	0.133397	-8.91774	0.141861	1.27898	0.123564
-11.0888	0.128701	-3.12145	0.116225	-3.61062	0.113427
-14.0445	0.130729	-9.82627	0.124511	-15.3446	0.131237
-10.6292	0.119887	-3.3135	0.124547	-0.187112	0.114919
-12.7679	0.131076	-12.225	0.116541	-6.18557	0.113549
-8.0211	0.121347	-8.04137	0.13021	3.17106	0.124682
-9.64472	0.127669	-8.93844	0.128548	-9.47369	0.110211
-12.44	0.13603	-11.1326	0.130028	-15.9407	0.119344
-9.50689	0.13252	-4.65025	0.135619	0.704044	0.121071
-10.4712	0.128065	-1.4484	0.133659	2.60255	0.121948
-13.601	0.14761	-8.14792	0.13592	-19.7383	0.134323
-5.50733	0.130503	-9.49897	0.114506	8.09302	0.111492
-10.435	0.119831	-4.86054	0.129445	-0.700319	0.125195
-9.62698	0.130597	-8.64794	0.142649	4.07807	0.148516
-11.9095	0.116408	-8.54305	0.109372	-13.0283	0.114045
-12.532	0.105451	-8.3027	0.105259	-6.26739	0.10098
-9.0927	0.117642	-11.5531	0.115384	-1.91601	0.102581
-10.6368	0.124069	-10.5918	0.121717	-11.771	0.115145
-8.84434	0.129521	-5.829	0.127705	-6.77535	0.128634
-5.63071	0.120889	-1.16104	0.115008	1.57365	0.105658
-6.92522	0.13287	-1.54299	0.122806	1.49222	0.119488
-9.2681	0.127644	-4.71372	0.139524	-4.48667	0.126866
-11.1911	0.142154	-7.96787	0.121638	-10.814	0.122299
-12.0909	0.151509	-14.9572	0.164586	-19.4573	0.157294
-15.8318	0.157886	-13.2364	0.158061	-15.8286	0.150978
-14.007	0.127277	-14.116	0.122555	-12.6899	0.126987
-17.6282	0.135931	-15.6378	0.127872	-28.1898	0.120035
-13.6611	0.138347	-10.6916	0.136568	-20.8774	0.141824
-10.5744	0.135464	-9.66013	0.1378	-2.82798	0.142154
-14.6339	0.116799	-11.5516	0.12551	-16.2147	0.118878
-16.3742	0.123065	-13.668	0.139345	-21.8661	0.142971
-15.6719	0.138165	-15.4378	0.141104	-17.7385	0.136654
-11.8005	0.13073	-10.3913	0.120399	-8.70923	0.132158
-6.86542	0.13028	-6.04471	0.12105	-9.22603	0.122153
-12.4007	0.12611	-6.93274	0.128789	-20.1782	0.113427
-7.19627	0.148751	-3.16962	0.155745	-7.45425	0.140998
-13.4322	0.131159	-6.7054	0.121989	-10.1233	0.129131
-9.76825	0.1243	-2.51508	0.133969	-5.195	0.123492
-6.72403	0.143439	0.191144	0.141332	1.77788	0.137309
-11.7635	0.121085	-8.75682	0.119569	-20.9906	0.115842
-13.0266	0.150996	-10.4424	0.154863	-14.971	0.144302
-10.307	0.148147	-11.2098	0.146265	-13.6139	0.139437
-7.31747	0.13412	-9.03744	0.144972	-2.23144	0.142399
-10.0299	0.131908	-9.09298	0.12996	-16.6516	0.137209
-13.1157	0.143565	-14.1695	0.144955	-21.1997	0.140338
-3.95302	0.146018	-1.63351	0.147185	1.37397	0.13994
-8.6853	0.154266	-10.3411	0.153691	-16.945	0.149441
-5.83057	0.132074	-1.59157	0.119132	-5.35668	0.119264
-4.44391	0.148366	-4.59109	0.152321	-4.09799	0.143206
-9.07614	0.145077	-7.71419	0.145447	-14.8057	0.156407
-9.66508	0.129099	-5.57943	0.137224	-6.96603	0.137872
-7.39037	0.108571	-8.4574	0.12201	-11.3058	0.117775
-10.5913	0.125728	-11.732	0.137497	-19.7802	0.137688
-2.85608	0.143035	-9.30215	0.174403	-4.44647	0.145125
-0.373772	0.171743	2.25191	0.188184	5.49714	0.166569
-1.70486	0.166515	-7.49772	0.198608	-1.21526	0.202222
-1.4757	0.140404	-2.37729	0.133864	0.0338738	0.12802
-5.12702	0.137845	-1.35204	0.133786	-7.53536	0.128803
6.05887	0.148698	3.3757	0.158743	12.0662	0.15317
2.9538	0.152841	-5.10506	0.180376	-7.40925	0.169334
7.68127	0.146503	6.07623	0.135515	12.9146	0.139864
7.84218	0.136855	4.73657	0.136749	9.07065	0.130007
7.84689	0.132901	0.820981	0.136462	6.78042	0.124964
-0.371593	0.132051	-6.31722	0.138832	-13.0645	0.11281
3.38794	0.128482	-0.317902	0.124598	0.840617	0.1154
-0.888286	0.118184	-3.64153	0.139292	-14.765	0.112409
2.10825	0.117679	-1.62127	0.122681	-1.89218	0.102294
0.250417	0.118155	-3.08402	0.145151	-5.20644	0.11049
3.68822	0.113087	-1.45271	0.128179	-2.08332	0.114861
3.80498	0.120145	-2.73683	0.146211	0.67657	0.114985
-5.52262	0.115154	-10.5209	0.122818	-20.1969	0.112588
-8.03175	0.143207	-8.38198	0.165991	-2.61273	0.1633
-12.4066	0.149008	-15.0835	0.168441	-12.5585	0.157458
-15.5375	0.102718	-19.6374	0.10791	-14.039	0.10812
-13.4742	0.115464	-14.4237	0.11095	-9.94263	0.113164
-18.7744	0.11578	-11.7044	0.110665	-22.2587	0.0976675
-15.1414	0.116956	-9.98789	0.110317	-11.7223	0.108082
-14.0561	0.11723	-6.57181	0.11649	-11.5698	0.097165
-12.5269	0.109426	-6.46452	0.1032	-5.33501	0.098602
-9.53095	0.111685	-7.34168	0.113768	-2.52552	0.107343
-13.3725	0.106229	-5.53681	0.118779	-0.889623	0.0998885
-11.5394	0.111427	-6.83816	0.0954948	-1.61736	0.0950192
-12.1132	0.101647	-4.35619	0.116262	0.566623	0.0971887
-10.926	0.130241	-14.6553	0.120806	-9.5966	0.115337
-10.7451	0.110797	-9.85247	0.114857	-0.914564	0.10809
-9.5792	0.115902	-7.58551	0.128783	-3.89054	0.111159
-11.868	0.114688	-11.3166	0.108992	2.0675	0.0920029
-13.6337	0.113338	-15.6859	0.109714	-21.8401	0.101234
-13.6983	0.117261	-7.23363	0.112277	-9.66049	0.0957732
-15.0997	0.113575	-11.8907	0.117333	-10.9059	0.110153
-15.0116	0.106348	-12.7833	0.106182	-11.8113	0.104493
-13.4227	0.125059	-11.0423	0.118777	-3.25224	0.117563
-13.9302	0.124577	-15.5146	0.117084	-7.34017	0.115432
-18.0399	0.117049	-14.8176	0.113032	-10.2288	0.102499
-15.0969	0.110089	-13.1582	0.111278	-6.86349	0.0970286
-15.6543	0.118332	-7.2542	0.112398	-7.20906	0.108931
-11.3437	0.123156	-10.3536	0.124736	-0.726829	0.112657
-14.1362	0.110971	-8.23742	0.124039	-4.71781	0.110722
-18.5045	0.131188	-10.6119	0.120922	-20.1459	0.116766
-20.0933	0.127489	-14.1094	0.11412	-20.7299	0.11691
-16.9597	0.118986	-10.6951	0.11388	-10.505	0.100098
-16.4125	0.125869	-16.1681	0.122745	-23.6388	0.111443
-18.2735	0.11829	-14.0044	0.125835	-18.4364	0.10421
-17.433	0.11909	-13.5624	0.117907	-15.3805	0.0984942
-18.0261	0.111349	-12.7616	0.115568	-14.8866	0.104169
-16.2083	0.120506	-10.9253	0.11278	-15.6575	0.11388
-19.2527	0.119886	-18.9417	0.126079	-27.1872	0.110837
-14.6913	0.127196	-10.9033	0.134581	-6.1769	0.113056
-18.6479	0.117053	-17.3836	0.110474	-19.7526	0.111254
-13.7812	0.102029	-12.3062	0.106058	-7.78098	0.0966129
-18.105	0.12497	-17.8725	0.117222	-24.1431	0.11462
-20.7479	0.122869	-17.6368	0.126331	-19.8785	0.119165
-19.2966	0.110639	-21.3201	0.105859	-26.433	0.104962
-15.6763	0.107866	-13.167	0.109786	-18.5346	0.099478
-14.1622	0.136418	-14.4997	0.138873	-17.7316	0.134623
-15.9559	0.0847662	-11.6298	0.0977708	-6.85864	0.101485
-61.4902	0.0015765	-78.3904	0.00341667	-62.9161	0.00130793
-14.4623	0.101647	-12.0178	0.0787114	-2.1372	0.108121
-17.2161	0.110687	-12.0189	0.12617	-18.5955	0.0973361
-15.1293	0.112183	-11.9076	0.108188	-5.83329	0.110134
-12.5278	0.123457	-9.15251	0.128085	-4.20699	0.118867
-12.8183	0.124641	-9.86694	0.130604	-9.10991	0.132228
-11.6032	0.107152	-11.01	0.119486	-5.6902	0.114723
-14.5983	0.116549	-8.75737	0.115383	-4.8243	0.10685
-18.9808	0.118751	-17.8519	0.124299	-26.6934	0.117781
-16.2862	0.122759	-12.7284	0.124796	-10.128	0.12567
-13.3109	0.106276	-13.3919	0.117143	-8.89932	0.105986
-15.5281	0.109488	-16.3668	0.111824	-16.3712	0.110607
-14.5856	0.138559	-14.4705	0.14951	-6.78331	0.139019
-17.0813	0.140615	-12.1464	0.175229	-10.1186	0.139991
-15.5874	0.131845	-13.7431	0.137582	-18.1305	0.145581
-17.4804	0.122405	-14.543	0.12559	-18.4693	0.126098
-16.3898	0.125262	-12.9512	0.124898	-19.0182	0.121062
-14.6963	0.155059	-13.3581	0.18553	-9.02153	0.145248
-14.2591	0.13638	-7.78412	0.133316	-4.98934	0.119072
-15.0531	0.135087	-8.98101	0.144199	-20.9425	0.138272
-10.7171	0.122097	-5.47392	0.137682	-1.37632	0.130953
-12.4738	0.125814	-3.49728	0.135679	-2.72266	0.113756
-12.8146	0.136483	-7.20591	0.131331	-10.5907	0.12417
-18.2895	0.130058	-12.642	0.138399	-11.0246	0.127784
-16.5526	0.113264	-12.7389	0.110159	-6.9628	0.100593
-20.9579	0.113131	-15.7719	0.107272	-29.1793	0.104496
-18.2042	0.112014	-12.5724	0.118796	-17.536	0.114696
-19.5097	0.132058	-17.3901	0.132217	-26.4241	0.133425
-14.3117	0.131225	-5.55634	0.143918	-5.69475	0.138539
-18.2587	0.135543	-9.35789	0.136775	-14.5316	0.130795
-10.9174	0.124426	-4.66434	0.11371	-4.52806	0.114153
-14.1427	0.127556	-5.8983	0.126469	-13.9685	0.106464
-10.2179	0.143897	-3.64692	0.143771	-4.63534	0.137092
-15.042	0.139273	-6.14176	0.137808	-5.40952	0.141248
-12.8462	0.127066	-1.50959	0.130726	-3.0333	0.125119
-12.4092	0.130432	-6.01589	0.135239	-1.22691	0.119691
-18.6376	0.11752	-12.2971	0.116373	-18.9191	0.113292
-19.144	0.114461	-16.892	0.125349	-25.8477	0.106422
-18.0433	0.126961	-10.7097	0.128819	-16.6833	0.118091
-12.8614	0.127143	-7.90417	0.1264	-9.90822	0.108748
-13.4537	0.111746	-4.08777	0.105447	-5.45332	0.111966
-18.7299	0.145359	-15.7113	0.144022	-23.2427	0.140351
-13.5499	0.132574	-8.82788	0.125986	-4.39322	0.128912
-13.8218	0.149616	-9.40963	0.1469	-10.2762	0.154999
-14.0745	0.130477	-7.45351	0.125541	-3.88125	0.123286
-16.9379	0.124963	-16.4475	0.128477	-22.5321	0.126779
-14.0707	0.134253	-9.9973	0.132708	-6.37494	0.14414
-13.8293	0.126678	-9.2898	0.116466	-17.2905	0.117699
-13.0378	0.137349	-7.03519	0.131739	-9.8071	0.125016
-14.87	0.13892	-4.33368	0.131459	-9.35268	0.138114
-11.3721	0.146725	-6.16817	0.131406	-19.9691	0.140393
-15.6521	0.147875	-8.62896	0.151479	-16.8671	0.13679
-15.6061	0.157672	-16.0491	0.171328	-21.3944	0.134064
-9.91562	0.151096	-5.9088	0.142483	-2.47264	0.132358
-11.1007	0.153206	-3.25323	0.127357	-7.68261	0.133508
-14.3479	0.161863	-3.73925	0.151455	-20.0229	0.14872
-10.6877	0.158628	-2.29664	0.150348	-3.76286	0.149504
-12.25	0.146024	-2.61742	0.135782	-7.99194	0.136446
-9.76081	0.141049	-2.36244	0.142239	-5.46689	0.129703
-12.4731	0.142066	-7.14995	0.141183	-13.6999	0.14119
-15.5887	0.153483	-11.3276	0.128773	-25.1385	0.140089
-14.5204	0.152982	-8.27182	0.140324	-19.6167	0.136432
-15.1458	0.145817	-13.2125	0.143612	-14.6945	0.141807
-11.5914	0.142381	-12.3865	0.152035	-0.902993	0.15076
-13.5399	0.122666	-16.8744	0.122632	-14.9492	0.132979
-10.2084	0.137115	-13.932	0.161318	-11.5498	0.150493
-5.45246	0.139242	-7.28513	0.128839	10.6885	0.131678
-2.74347	0.144675	-5.05362	0.156432	-3.54629	0.153424
-9.08017	0.148079	-8.96306	0.150676	-11.6015	0.15067
-5.37026	0.130743	-10.8304	0.139221	-6.44332	0.151687
-4.95566	0.130498	-7.47244	0.123001	1.61911	0.127145
-3.52047	0.113812	-9.15822	0.104272	5.41351	0.108238
-6.16226	0.122848	-11.5321	0.127326	-1.77624	0.118517
-1.19369	0.132151	-4.15848	0.128881	8.59277	0.149321
1.23656	0.170427	-7.9098	0.181388	11.579	0.1935
-4.73378	0.157194	-16.0336	0.169415	-4.18354	0.167679
-0.426928	0.158039	-7.49693	0.17053	9.58401	0.181142
-0.427006	0.143771	-10.8491	0.145014	-4.9512	0.150205
-0.0505839	0.140549	-3.60776	0.140467	-4.69943	0.156239
4.41901	0.170854	-0.82422	0.154948	2.67918	0.163847
2.2458	0.163573	-2.13785	0.14521	0.708312	0.148635
1.25491	0.149955	-5.91045	0.142576	-12.1897	0.143597
-2.38478	0.138731	-5.73671	0.144787	-12.0574	0.145195
-0.334016	0.143336	-7.82094	0.135513	-8.21649	0.143267
-3.16191	0.128363	-10.9323	0.124717	-18.0186	0.137225
-3.63825	0.151213	-12.2232	0.160255	-4.87435	0.154254
-3.91174	0.142956	-9.05892	0.153043	2.75274	0.161727
-4.01974	0.126063	-6.16548	0.13011	-1.5297	0.129446
-7.63776	0.113824	-7.94878	0.112373	-10.1937	0.11545
-9.18709	0.112037	-11.6648	0.124001	-23.4968	0.109152
-0.357022	0.0994352	-2.04477	0.112717	-1.54961	0.104251
-2.29793	0.129475	-2.77738	0.149148	-5.96738	0.143533
-5.68776	0.128953	-8.05229	0.129182	-16.3694	0.141719
-6.65216	0.132687	-11.5913	0.133003	-22.9467	0.137871
-0.703184	0.146304	-5.26343	0.161577	-4.57506	0.144474
-2.2389	0.119722	-5.27063	0.127049	-7.70936	0.119085
-1.60438	0.172148	0.0598228	0.214409	2.20194	0.182145
-2.29661	0.124836	-2.11772	0.150258	-5.7623	0.141885
-3.41007	0.120294	-8.91907	0.12287	-12.9255	0.144113
0.620702	0.121692	-4.89288	0.141184	-2.79468	0.124651
3.53092	0.123509	-1.23601	0.108535	1.76426	0.12583
3.02577	0.139452	-1.68163	0.137486	-12.0156	0.138857
1.28341	0.128768	3.12165	0.135168	-6.41347	0.11948
5.09442	0.115403	4.49446	0.132383	-5.70213	0.112439
4.32111	0.146429	7.23068	0.147705	-0.8099	0.148001
0.533589	0.141538	2.32735	0.136502	-14.2044	0.136052
-0.626466	0.132703	-2.2193	0.137434	-15.9776	0.137976
-0.641848	0.149034	-5.956	0.149653	-18.8009	0.175191
1.10143	0.137845	2.01006	0.140553	-5.1566	0.13207
-1.00504	0.141045	-4.15162	0.1598	-17.6527	0.131785
1.3242	0.129502	-0.81184	0.140438	-13.8025	0.131799
8.23045	0.127025	2.17978	0.134654	1.11432	0.131053
5.22411	0.125337	3.25304	0.130613	-0.880815	0.1273
5.90083	0.115637	1.09096	0.120262	0.590563	0.120041
-0.14588	0.13459	-7.64785	0.147115	-17.326	0.142729
-4.779	0.15168	-8.01182	0.160808	-14.5531	0.169867
-5.97818	0.139112	-6.74854	0.147102	-18.8496	0.149117
-0.50648	0.137165	-1.19192	0.134322	-7.25177	0.153628
6.26152	0.125586	-3.31508	0.143962	7.31194	0.131792
3.516	0.149783	-2.73417	0.149159	3.23073	0.148605
-1.6355	0.141503	-5.59585	0.137647	-3.41498	0.15323
-6.27867	0.126618	-10.3661	0.13158	-10.1538	0.14915
3.4211	0.121612	-1.60262	0.124024	10.3279	0.133406
1.66889	0.136454	-3.52909	0.138805	-2.36122	0.146692
0.247674	0.135068	-3.71445	0.148582	-0.602115	0.156287
0.484357	0.142758	-5.26372	0.137889	8.64003	0.147089
2.42501	0.13647	2.02236	0.137133	14.2674	0.163292
-2.12364	0.125099	-5.99055	0.134969	4.76617	0.139009
6.27348	0.171706	-3.97251	0.178573	10.4066	0.156127
1.73085	0.111502	-1.69469	0.12129	17.6545	0.116586
-1.409	0.130754	-4.1956	0.152004	8.79917	0.142301
5.23296	0.112186	1.72553	0.123004	18.1721	0.113235
7.45559	0.128824	2.24196	0.131951	13.7678	0.132276
7.24938	0.120598	0.216242	0.128274	24.1585	0.119613
7.07398	0.134769	2.72443	0.147609	19.6797	0.162872
5.77163	0.119917	0.395523	0.112344	23.4463	0.110684
-1.46737	0.15806	-8.05838	0.186447	8.68297	0.15729
-2.88479	0.163877	-7.5917	0.194613	13.6967	0.180974
-3.82093	0.140457	-0.740908	0.168959	3.58213	0.168262
0.124874	0.15888	5.08146	0.186761	21.968	0.177383
-2.92043	0.14488	0.547003	0.199905	18.018	0.188509
-0.343781	0.15786	-2.92741	0.223686	17.2155	0.151159
-2.98922	0.136062	-0.677111	0.170894	10.9745	0.136577
-1.79093	0.157555	-3.72901	0.190465	-0.554415	0.160473
2.73606	0.175963	-1.03018	0.228785	20.2191	0.198187
0.378004	0.141955	-0.951415	0.151064	17.6594	0.14971
-5.34202	0.136336	0.38988	0.128037	6.921	0.138394
-5.24904	0.123457	-5.20129	0.139768	6.41232	0.140998
-9.54253	0.128927	-9.34341	0.115641	-4.20181	0.120616
-9.06073	0.131117	-11.3569	0.138107	-4.21669	0.13678
-15.2657	0.132903	-15.8919	0.143074	-16.2359	0.136316
-9.07781	0.121625	-9.20606	0.139101	3.00233	0.150198
-16.0294	0.131353	-11.0474	0.119375	-18.6603	0.118042
-13.3598	0.131965	-13.759	0.147677	-10.8579	0.139719
-16.1827	0.118338	-11.3673	0.142331	-20.8419	0.122035
-15.2707	0.125932	-13.3138	0.126052	-16.3717	0.107563
-12.8814	0.123431	-6.57739	0.121381	-16.7691	0.113616
-10.6111	0.120566	-4.14479	0.122112	-1.76032	0.106357
-9.53285	0.115101	-6.9868	0.124218	-3.62926	0.114249
-14.96	0.130334	-7.07089	0.126611	-14.6012	0.115045
-16.1117	0.113294	-11.5302	0.116839	-20.6393	0.10213
-13.863	0.127726	-10.8572	0.135869	-13.8144	0.129624
-13.766	0.119071	-12.8201	0.118677	-11.4013	0.117785
-18.4597	0.12533	-15.9449	0.139689	-17.9247	0.132289
-17.8054	0.104409	-9.30418	0.117394	-7.15779	0.10157
-18.4363	0.116453	-14.0623	0.11074	-15.5324	0.106576
-18.7064	0.120608	-13.489	0.123038	-16.3302	0.106868
-13.4193	0.121901	-11.4452	0.125264	-4.97516	0.121492
-22.3913	0.103287	-21.1844	0.118681	-27.7725	0.100973
-16.4585	0.103665	-16.9546	0.107024	-9.75543	0.108212
-21.0667	0.121427	-23.1165	0.128729	-32.5513	0.113846
-16.1863	0.106671	-14.5083	0.12921	-9.54084	0.0967914
-18.5348	0.115962	-15.2008	0.106504	-19.5786	0.098783
-16.5369	0.121334	-15.0582	0.119243	-16.9911	0.116211
-14.8446	0.121132	-15.3555	0.113651	-12.9393	0.104735
-21.8418	0.135134	-20.0543	0.135426	-20.7374	0.125058
-16.0463	0.129189	-12.0375	0.127395	-11.5999	0.118646
-14.6247	0.124934	-14.5931	0.123181	-7.32928	0.117878
-15.3556	0.130872	-20.376	0.124585	-14.3836	0.112442
-13.1487	0.135228	-12.1743	0.129128	2.22516	0.141871
-17.9034	0.129191	-15.6118	0.118689	-17.4267	0.118811
-17.1615	0.134502	-16.86	0.124498	-15.1733	0.108572
-15.211	0.129689	-11.8185	0.130077	-9.80268	0.117018
-17.7647	0.122891	-13.9967	0.127615	-17.3921	0.117496
-18.2051	0.126529	-20.5275	0.124357	-18.5672	0.120277
-16.5297	0.103672	-13.2486	0.112739	-6.29151	0.107617
-19.0898	0.109635	-13.3408	0.12397	-18.5315	0.103628
-17.207	0.0922314	-10.4247	0.102369	-3.49492	0.0924214
-18.3227	0.096649	-14.5004	0.0885371	-10.0775	0.0874848
-18.9778	0.118277	-17.4205	0.12784	-27.4445	0.113683
-22.1031	0.120265	-22.0073	0.121641	-26.231	0.114472
-21.2319	0.128652	-22.0168	0.114033	-26.6677	0.121
-16.5589	0.113842	-16.9627	0.110198	-9.41622	0.1053
-13.5089	0.13927	-15.0915	0.160537	-5.16954	0.129933
-16.2082	0.120395	-12.0963	0.114147	-8.38454	0.105437
-16.8379	0.121098	-15.7094	0.126274	-9.00337	0.120499
-14.2594	0.115977	-13.143	0.125404	-2.59662	0.10824
-16.6036	0.105849	-14.4438	0.11144	-5.88031	0.10997
-15.9408	0.120983	-14.756	0.12153	-14.5396	0.112597
-23.0509	0.115791	-20.215	0.112711	-24.0877	0.119215
-19.3379	0.116368	-22.4723	0.114652	-21.8212	0.10557
-22.0243	0.111238	-21.5422	0.116001	-19.7327	0.107568
-20.0518	0.111776	-19.2151	0.110622	-8.04255	0.10163
-15.6953	0.109921	-19.6526	0.106993	-7.07541	0.0966924
-22.0162	0.103682	-19.9192	0.102427	-13.7209	0.107508
-19.3036	0.101201	-20.3443	0.0993181	-16.4782	0.0905524
-20.7019	0.111406	-18.7069	0.106175	-24.5474	0.109014
-17.9441	0.118574	-18.9984	0.115721	-16.3271	0.107628
-20.0429	0.120983	-17.0474	0.125954	-16.4535	0.116653
-18.9095	0.12628	-15.5123	0.146047	-12.8825	0.130904
-18.4287	0.0872117	-15.7497	0.0942163	-9.94371	0.0809777
-19.138	0.109462	-20.221	0.0867934	-15.7615	0.100752
-16.4761	0.111413	-13.9225	0.0984371	-6.59352	0.0926696
-19.912	0.11069	-16.0547	0.117421	-7.66587	0.109278
-18.039	0.112971	-16.6793	0.109527	-7.8669	0.104282
-18.9725	0.113904	-18.2725	0.115151	-5.35728	0.102243
-21.0687	0.115004	-15.8401	0.12568	-13.667	0.115919
-18.1527	0.122871	-12.9147	0.126548	-6.45995	0.122207
-17.3025	0.108156	-13.4138	0.100141	-7.56734	0.0949285
-20.0298	0.119343	-18.259	0.129685	-17.5951	0.117223
-20.9672	0.12482	-18.4018	0.124246	-17.2066	0.111708
27.6434	0.239329	135.475	0.224911	55.1961	0.334578
-19.8583	0.104545	-15.8931	0.095517	-13.1433	0.0902851
-16.1212	0.126442	-14.1842	0.11733	-11.5483	0.112325
-19.9399	0.139162	-22.4076	0.138713	-26.394	0.136926
-19.2726	0.144441	-20.0902	0.136387	-15.6983	0.132754
-20.5486	0.116682	-22.1885	0.12309	-26.7105	0.106712
-18.1115	0.122709	-10.9984	0.121967	-6.23862	0.115562
-18.8924	0.152481	-17.1981	0.132025	-10.0444	0.127694
-17.6008	0.138752	-14.8127	0.135083	-12.4658	0.121041
-15.747	0.119266	-13.7291	0.132089	1.08609	0.120862
-20.2923	0.131631	-21.12	0.142068	-24.5491	0.118164
-22.2337	0.11899	-19.5771	0.124009	-18.857	0.11913
-22.0171	0.129102	-26.9791	0.136479	-21.6019	0.1346
-18.271	0.121087	-19.4034	0.127411	-18.2354	0.124856
-15.7055	0.135719	-18.2217	0.154355	-17.2421	0.150393
-8.9266	0.133691	-12.3312	0.139151	1.28451	0.123327
-8.26798	0.109816	-9.7462	0.114791	-1.79762	0.103314
-6.9281	0.127998	-8.49393	0.108788	-1.48858	0.119753
-4.57585	0.121366	-3.96291	0.1357	7.91658	0.121627
-5.09752	0.142159	-2.81175	0.159811	6.51311	0.149177
-5.40176	0.113369	-6.87942	0.109353	-2.94755	0.113014
-6.30033	0.121333	-7.23529	0.111563	0.0730197	0.100569
-4.55396	0.124963	-6.48308	0.124436	1.26699	0.114812
-3.47132	0.15053	-6.81645	0.163731	-1.60928	0.153822
-6.31286	0.170383	-8.70134	0.163993	-4.99572	0.188738
-3.06408	0.162364	-2.81547	0.149799	-2.09473	0.166781
-5.38348	0.147203	-8.65026	0.147379	-0.419506	0.145845
-11.6546	0.150664	-12.8369	0.147409	-20.8954	0.168906
-6.2785	0.155183	-5.01704	0.143419	-10.34	0.15215
-5.61064	0.150961	-7.40463	0.145814	-12.7562	0.160542
-2.61931	0.169527	-0.168901	0.150329	2.65496	0.173772
-7.38873	0.156178	-8.53589	0.156156	-11.5339	0.184409
-11.2963	0.146201	-12.1577	0.141604	-14.8645	0.162015
-7.69545	0.144783	-12.4295	0.1426	-14.059	0.159517
-8.34406	0.136868	-8.71373	0.129483	-10.8566	0.134365
-4.38689	0.134148	-5.57478	0.126469	-3.57443	0.142039
-2.3644	0.134384	1.13578	0.139541	-3.91099	0.147498
-3.8394	0.132714	-4.13867	0.117386	-12.4697	0.135397
-6.53627	0.132124	-9.10423	0.126975	-18.4033	0.13647
-3.79532	0.131799	-1.21768	0.132907	-3.40589	0.128602
-1.72093	0.142717	-3.36428	0.149294	1.47233	0.159854
-4.57301	0.149455	-8.76513	0.160437	-13.5188	0.163555
3.13014	0.149262	-1.36996	0.171589	-1.34432	0.17935
3.61057	0.142618	4.49042	0.164769	12.5077	0.130958
7.30049	0.152695	8.30281	0.161446	13.524	0.154829
5.55587	0.133616	1.86184	0.149237	-3.40033	0.153882
5.55177	0.146218	4.58378	0.150658	13.2269	0.128315
7.12185	0.154682	2.99879	0.185404	10.3675	0.142915
-0.760427	0.137636	-2.1749	0.168468	-10.4268	0.163767
0.950498	0.139565	-4.85785	0.156185	-6.67968	0.169786
10.5366	0.15968	4.76322	0.190091	16.1795	0.151825
6.86967	0.130994	4.85968	0.134388	16.7748	0.129458
10.234	0.117515	5.54011	0.130547	12.8116	0.125558
4.83617	0.142401	5.98823	0.151371	1.40352	0.157453
7.29773	0.153493	4.69663	0.176875	10.7379	0.170243
11.0158	0.181922	9.32719	0.213756	20.2519	0.187696
12.6513	0.13748	10.1421	0.16949	21.4562	0.163831
12.5654	0.14262	11.3421	0.188793	19.2005	0.175547
5.63842	0.159375	1.75298	0.225665	0.698081	0.156531
11.7465	0.158165	1.35171	0.170856	1.59827	0.149398
10.3044	0.120496	9.95617	0.132847	7.81506	0.137931
6.03009	0.131293	4.93355	0.145809	3.95511	0.120939
3.93308	0.137078	-2.64005	0.165632	-3.61061	0.167474
8.49763	0.151647	4.90162	0.16597	6.04963	0.163772
10.6152	0.147859	3.78992	0.173049	9.67079	0.177976
6.52285	0.135293	0.344379	0.166559	-2.52205	0.163838
6.90485	0.159114	5.17094	0.19204	13.5403	0.185635
7.24145	0.123844	9.14555	0.136795	16.1328	0.127817
8.06296	0.115632	2.64758	0.126204	14.9217	0.120412
7.98612	0.147168	0.69577	0.197922	11.0452	0.18367
5.6252	0.130309	-0.126589	0.18466	-0.888382	0.177982
-0.230892	0.121279	-4.70682	0.168725	-11.8075	0.14442
6.30793	0.132262	0.40862	0.160213	5.40494	0.164951
8.33915	0.136381	5.2855	0.168605	9.36985	0.17444
8.62273	0.136762	4.78135	0.165643	-3.2069	0.172125
5.58649	0.151396	-1.98821	0.166478	-1.03298	0.181834
7.74685	0.124548	3.98674	0.134007	-8.10273	0.146406
9.03406	0.13993	0.979534	0.163917	2.07553	0.148585
9.10153	0.140819	1.02256	0.161338	-2.74221	0.155609
5.06483	0.125782	1.68057	0.152646	0.755747	0.148065
9.84205	0.153684	5.15876	0.166688	15.5169	0.170528
10.44	0.124011	4.74807	0.128235	11.8185	0.154758
6.23157	0.152648	1.20277	0.161949	10.5654	0.162576
1.97303	0.142271	1.24329	0.160236	-12.9864	0.183256
14.2212	0.148964	7.23169	0.163532	12.8676	0.181891
8.26029	0.147389	2.73245	0.163795	4.30726	0.17474
6.80622	0.140589	-2.43201	0.146752	-0.930748	0.155394
2.95389	0.149041	1.67942	0.150503	5.55706	0.181768
-0.678862	0.13655	-7.15237	0.169396	-9.33443	0.150774
4.45987	0.12385	-3.3063	0.155785	1.27844	0.151122
4.43438	0.129819	-2.94987	0.130028	-9.89582	0.146169
4.72089	0.127634	-1.64003	0.124271	-13.3317	0.138207
2.79053	0.130072	0.265702	0.122762	-8.55693	0.152078
4.94526	0.12986	1.574	0.124681	3.77575	0.13259
4.95741	0.132179	-1.69837	0.115407	-14.3412	0.130576
3.93836	0.129908	0.549351	0.126566	-9.15887	0.13588
1.55967	0.136705	-4.19131	0.1301	-15.3094	0.1474
6.16348	0.153291	1.13104	0.134356	4.20306	0.145629
2.43344	0.129858	-3.16606	0.123567	-14.0925	0.142049
6.03383	0.146658	-2.2635	0.139658	1.3604	0.155788
7.15998	0.131268	0.303007	0.1355	-1.00671	0.141637
9.4968	0.133946	3.36975	0.139009	4.72311	0.145979
11.9759	0.133673	4.23791	0.131016	7.19327	0.145588
-0.494297	0.138222	-2.70569	0.134792	-13.0792	0.136883
4.6872	0.144293	1.15899	0.132667	0.421288	0.143464
7.75894	0.137768	3.04679	0.141928	5.04075	0.160309
5.64865	0.150071	1.93919	0.158412	7.12515	0.161745
7.02417	0.131338	-0.777954	0.138024	-6.73113	0.155278
6.68917	0.149766	3.33222	0.150867	-7.81289	0.153283
6.60835	0.143005	3.77726	0.157113	1.89277	0.142252
5.30438	0.131294	0.187825	0.136726	0.790353	0.146243
2.89237	0.146005	-2.85425	0.150532	4.972	0.180051
2.67309	0.155743	-6.79596	0.165951	-1.89427	0.20008
1.71191	0.157374	-3.6493	0.150145	-7.40125	0.189873
9.18434	0.149919	0.423796	0.163118	2.6264	0.166423
10.52	0.150995	9.21482	0.153449	11.5069	0.15014
10.0826	0.161165	4.14771	0.163243	9.17013	0.183005
7.01484	0.147655	3.6652	0.144135	10.9397	0.174293
8.75547	0.151767	-1.0158	0.14828	4.51389	0.189023
2.33222	0.153923	-6.50805	0.156081	-5.02709	0.183365
5.22466	0.155436	-0.462499	0.151956	8.21076	0.162156
2.20369	0.145812	-4.92983	0.14823	0.637554	0.170044
7.45749	0.142982	1.14511	0.134164	10.9124	0.148621
6.53283	0.125715	2.05887	0.116732	8.17068	0.132761
4.56375	0.125543	-1.41228	0.131071	0.345426	0.134445
6.10371	0.139678	-1.55186	0.136888	1.12493	0.156847
6.60553	0.132735	3.34485	0.127463	19.7606	0.122131
4.98069	0.164319	-0.228933	0.185489	10.0122	0.172883
8.01903	0.156601	1.05221	0.197536	2.52633	0.180472
7.21731	0.139639	0.602348	0.156397	-0.348653	0.158541
9.91154	0.15648	10.7183	0.170778	25.6616	0.167521
11.6881	0.121355	6.85616	0.13585	22.58	0.14232
9.4621	0.130119	2.25962	0.163412	18.9115	0.135836
9.81821	0.14213	4.41997	0.165307	21.2147	0.154398
9.1515	0.18785	2.41594	0.215832	24.4777	0.183549
11.0209	0.172479	6.49031	0.175443	20.584	0.178331
3.479	0.129405	0.490211	0.145096	1.3265	0.145251
3.77353	0.131997	2.90241	0.124848	5.63275	0.133637
6.9652	0.148867	2.39224	0.159672	11.5612	0.153513
8.12933	0.139451	0.0745515	0.178875	1.32318	0.137532
6.32093	0.136534	2.43428	0.140296	10.6205	0.13846
3.7802	0.165083	-5.15064	0.196117	-7.14094	0.188241
4.75414	0.172415	2.54035	0.180855	6.62818	0.17521
9.51077	0.140274	7.44185	0.138486	9.42687	0.136913
10.7217	0.121882	3.83555	0.13325	17.843	0.134245
6.90683	0.170783	3.42458	0.214042	3.53961	0.17797
4.86925	0.162638	2.21054	0.18795	-1.75716	0.184764
3.44472	0.144412	8.40736	0.147146	0.379232	0.154768
1.67043	0.137527	5.99424	0.14879	-3.02126	0.133384
0.226304	0.130844	1.9381	0.150457	-4.48653	0.137673
-0.778015	0.129398	1.09361	0.124483	-5.42747	0.144953
-1.62784	0.131368	-5.4113	0.130373	-17.8642	0.140265
0.0586246	0.156051	2.99538	0.142421	1.18277	0.177446
-2.05552	0.163058	-1.1606	0.156476	-6.7298	0.168601
0.21736	0.13925	-2.02306	0.140587	-8.58518	0.155966
4.43718	0.151371	0.720639	0.151435	1.5861	0.164941
6.10851	0.15695	7.72415	0.158284	10.4886	0.169657
7.45301	0.15507	6.25546	0.144347	2.07495	0.147449
6.59074	0.13409	5.82904	0.14899	6.23657	0.146566
4.61533	0.122788	7.1113	0.1336	10.866	0.123238
5.15802	0.131734	5.84022	0.139957	2.86851	0.139231
-2.23385	0.182283	-5.99555	0.188519	-11.7609	0.211293
-3.69185	0.155867	-4.99637	0.15229	-13.7778	0.166757
-4.94301	0.149647	-10.6697	0.150418	-19.0454	0.170206
-1.48694	0.166728	-3.83941	0.164549	-10.6862	0.173829
-3.00021	0.130664	-2.65879	0.135161	-19.8699	0.144903
-2.98935	0.133468	-0.847984	0.129375	-9.17141	0.140244
-4.70154	0.142102	-2.11951	0.148736	-7.73111	0.159025
-5.72685	0.138027	-5.20115	0.133142	-11.2336	0.136897
-5.04339	0.1276	-4.93145	0.130998	-14.1027	0.130818
-4.24111	0.124716	-1.208	0.120642	-10.9946	0.120664
-7.02685	0.123921	-5.94869	0.129194	-17.7624	0.13956
-4.16385	0.123606	-0.732459	0.132379	-0.828089	0.139307
-8.7671	0.119173	-4.93109	0.122508	-20.55	0.125596
-1.56161	0.136408	2.3662	0.126074	-0.140743	0.151679
-11.2132	0.136062	-9.12561	0.150103	-25.1558	0.159856
-6.10757	0.120614	-4.69912	0.124764	-7.65194	0.141112
-9.00531	0.127752	-5.44995	0.129642	-24.7113	0.132854
-8.23225	0.135615	-6.72041	0.137607	-22.8278	0.145799
-9.3281	0.124907	-3.16263	0.121274	-10.69	0.126598
-9.66695	0.133572	-4.76132	0.121173	-23.2999	0.13413
-1.17679	0.128135	-1.12001	0.130813	-4.11282	0.138473
-8.15546	0.134542	-4.43508	0.12789	-21.9581	0.127035
-3.64881	0.123966	-0.71285	0.120121	-13.2579	0.122448
-0.64831	0.127916	9.62076	0.118298	3.22794	0.130564
-4.52216	0.123448	1.24347	0.135062	-6.79275	0.131584
-5.50188	0.141166	-5.06787	0.147926	-14.2956	0.157533
-1.71499	0.10549	4.05306	0.128378	5.98669	0.0999146
0.860341	0.152763	1.46766	0.193648	13.3195	0.134864
3.79197	0.137003	5.61035	0.163778	11.2298	0.141095
0.151138	0.141583	9.67402	0.140425	9.43415	0.145256
-0.0284553	0.165314	4.95659	0.188314	10.9382	0.171798
-4.37464	0.143424	1.27074	0.171132	-5.8997	0.148871
-7.16255	0.120151	-2.37231	0.122127	-11.9997	0.118676
-10.9808	0.134121	-8.04617	0.135076	-16.1994	0.151722
-12.2317	0.117819	-9.62496	0.114863	-9.12812	0.130215
-8.59573	0.126609	-7.69721	0.120746	-5.14091	0.130057
-13.3012	0.145043	-9.17813	0.128904	-21.0289	0.154225
-12.9389	0.145251	-7.14684	0.135267	-13.3225	0.153457
-13.4991	0.133879	-12.0407	0.149868	-20.8934	0.156102
-9.45436	0.158064	-7.89498	0.156531	-2.78505	0.162245
-14.0074	0.141967	-9.23639	0.137371	-6.95054	0.152083
-9.49995	0.129149	-4.75409	0.122584	-8.12347	0.126698
-7.7706	0.127378	1.51416	0.122387	4.79788	0.118698
-8.57782	0.122119	-5.15592	0.130628	0.0888007	0.125515
-5.87354	0.107812	-4.65777	0.11058	-0.10428	0.0963194
-10.875	0.124181	-2.97537	0.132202	3.13855	0.133343
-8.7189	0.126471	-5.18186	0.109674	-9.58035	0.113513
-9.06257	0.136448	-0.834036	0.124796	4.27832	0.15151
-12.3961	0.132241	-8.51241	0.133589	-16.6662	0.124468
-10.4064	0.12702	-2.50997	0.110398	-5.3885	0.118993
-11.0113	0.127843	-3.76036	0.119264	-2.02151	0.124529
-9.22341	0.131133	-8.7465	0.112451	-1.27856	0.119643
-9.9856	0.127702	-7.47315	0.114574	-2.67404	0.116643
-15.1657	0.122407	-11.8942	0.114745	-11.285	0.1097
-17.8028	0.137056	-9.70979	0.135083	-19.5888	0.128594
-15.6159	0.136774	-10.065	0.115356	-19.4478	0.125992
-10.5151	0.13417	-6.12958	0.109224	-8.56325	0.117906
-13.6393	0.128285	-7.0649	0.120311	-10.9649	0.117728
-15.3282	0.121814	-8.34886	0.106922	-15.3859	0.112724
-8.64391	0.127765	-3.1189	0.119264	1.68092	0.121312
-11.6746	0.122237	-4.57329	0.117248	-4.3242	0.117322
-13.9224	0.125617	-6.46828	0.116735	-2.18097	0.131825
-9.30036	0.116165	-5.09359	0.112187	-2.24267	0.0961744
-10.6465	0.105877	-8.46271	0.0896244	-3.83669	0.0959906
-13.4027	0.125733	-6.30205	0.112315	-6.54661	0.107582
-8.32665	0.119223	-3.31298	0.104147	-2.94036	0.103197
-10.0972	0.111286	-8.84425	0.102611	-3.27808	0.101276
-10.3284	0.111265	-2.33668	0.113423	0.431529	0.1158
-13.8458	0.128765	-7.32805	0.118511	-11.5135	0.118892
-8.89541	0.110848	-6.8384	0.104215	1.17167	0.106196
-12.7483	0.132561	-5.21241	0.123572	-13.1158	0.129412
-11.8366	0.112971	-0.757438	0.110296	1.82822	0.130754
-14.8713	0.118496	-2.78893	0.105105	-14.4287	0.110131
-10.1134	0.114962	-4.48046	0.0998096	1.45413	0.096292
-14.0796	0.119488	-8.21961	0.104761	-13.1561	0.105727
-12.0172	0.115824	-8.69531	0.10514	-0.0271099	0.112411
-20.0225	0.12769	-18.0697	0.121504	-24.4692	0.135583
-15.6168	0.117888	-14.9024	0.114134	-23.4241	0.118438
-12.0247	0.131352	-9.78179	0.140302	-11.4551	0.127294
-15.5673	0.114629	-10.9603	0.115417	-22.3835	0.113735
-8.65787	0.111252	-1.22687	0.100805	-3.09974	0.111835
-8.97425	0.131081	-7.921	0.118523	-7.15533	0.125764
-10.6233	0.116561	-7.63391	0.11926	-16.8744	0.114712
-10.8082	0.132918	-11.7357	0.135405	-15.7579	0.135983
-6.55267	0.132353	-4.37983	0.119927	-4.69183	0.119418
-8.11549	0.148643	-2.92217	0.128971	-13.7384	0.13461
-7.20054	0.140387	-0.731464	0.123875	-16.6983	0.142468
-6.89096	0.142543	-1.42046	0.131416	-13.127	0.135308
-7.33162	0.152091	0.357999	0.125469	-4.95806	0.142405
-7.03152	0.140261	-0.850246	0.119288	-0.788201	0.135866
-3.98616	0.152605	0.208812	0.141159	-0.46794	0.135913
-3.62217	0.140667	3.70578	0.121455	0.217271	0.125707
-6.89432	0.136383	-0.348238	0.118915	-0.10942	0.12232
-4.86945	0.159604	-4.76072	0.157178	1.98621	0.174797
-10.7716	0.11093	-8.372	0.103851	-14.057	0.11021
-2.70041	0.127355	-6.58543	0.129308	1.73395	0.131075
-2.6178	0.13203	-3.69308	0.149239	3.6718	0.140612
-2.80854	0.141855	-5.68638	0.152251	-8.71007	0.147978
1.54754	0.151769	-6.48814	0.191794	-0.467988	0.181988
7.19062	0.156304	3.27695	0.172017	13.5825	0.169789
8.2734	0.146937	1.36942	0.178902	17.9247	0.163922
4.31861	0.134836	1.68244	0.184906	12.9769	0.155168
5.19991	0.167755	4.18401	0.174679	16.0589	0.181747
5.13984	0.15478	2.31021	0.197712	12.9467	0.181239
6.79476	0.124239	-0.138423	0.141367	15.455	0.124017
6.8201	0.155869	1.35188	0.164391	17.0659	0.144963
8.25123	0.133631	4.35511	0.165175	3.45159	0.154116
7.07508	0.158479	7.54608	0.202845	14.9579	0.219299
2.95142	0.172575	-4.55224	0.235341	-1.17162	0.204113
5.19916	0.125837	0.233601	0.148351	16.1027	0.113662
6.44193	0.122472	1.99813	0.15067	16.4258	0.128495
5.02208	0.141742	-0.624232	0.15631	8.3371	0.136877
6.7189	0.142743	3.93048	0.173477	17.2322	0.141232
1.8561	0.149121	0.205742	0.167225	12.7934	0.167059
2.32793	0.152016	-5.95212	0.164905	1.56981	0.168335
1.45949	0.137643	-0.688679	0.15514	14.4103	0.155727
0.181606	0.120287	1.60629	0.123553	-1.02496	0.123171
2.09183	0.116148	-4.83679	0.114501	4.35489	0.120466
3.00445	0.116733	-1.10123	0.116116	-2.881	0.134971
-0.91951	0.173454	2.07213	0.178947	18.3346	0.198796
0.958865	0.149869	-2.01066	0.14329	8.05557	0.16502
-0.70534	0.158115	-2.6941	0.155066	3.86921	0.163304
2.39694	0.13766	-5.01478	0.153257	13.2478	0.16251
-6.05856	0.161112	-5.75366	0.151503	-7.42557	0.16854
-2.18767	0.139581	-3.98802	0.148675	4.42444	0.157259
-4.54057	0.159582	-3.38827	0.158732	-15.0931	0.166755
-1.38181	0.160117	-3.45864	0.153206	-3.02007	0.164456
-5.9598	0.161481	-7.93089	0.147104	-12.254	0.165483
-5.0997	0.140967	-5.73291	0.144077	-14.3402	0.152859
-1.04391	0.139072	-5.27245	0.148588	-1.74549	0.134813
-3.79731	0.130143	-4.75613	0.120729	-14.7657	0.140864
-5.66501	0.131785	-5.99039	0.120714	-6.69495	0.135114
-3.67764	0.122561	-3.06564	0.110492	-3.31193	0.127187
-1.07981	0.127937	-0.627126	0.111303	-1.73628	0.126345
-4.7292	0.125474	-4.04992	0.121297	-13.7216	0.11731
-6.99454	0.128478	-8.5038	0.117436	-12.3095	0.130339
-2.70583	0.11297	-5.73084	0.102339	1.03062	0.117301
-4.38598	0.126809	-6.50249	0.109648	4.97291	0.113708
-5.60052	0.111556	-7.01599	0.110258	-8.45364	0.124765
-1.03495	0.126436	-4.69076	0.109159	5.72569	0.128493
-7.29789	0.138489	-6.08939	0.1193	7.13235	0.128506
-4.24874	0.133737	-5.44175	0.138983	4.50617	0.134459
-6.36403	0.116516	-9.05723	0.107756	-2.99244	0.102332
-4.96307	0.127975	-6.1509	0.128644	6.297	0.134792
-6.40616	0.132501	-6.36101	0.133029	-4.16589	0.123931
-4.58778	0.111386	-2.00086	0.117582	6.38008	0.109621
-7.81877	0.120516	-6.36463	0.110868	4.02213	0.120447
-6.19541	0.125285	-4.56715	0.123469	2.6593	0.126274
-7.61299	0.134102	-4.83059	0.120295	-9.31145	0.119544
-4.48381	0.123188	-4.63361	0.112151	12.983	0.114083
-7.85102	0.125451	-6.67086	0.122629	2.92406	0.134232
-6.0329	0.107316	-8.97473	0.112406	-1.62954	0.112493
-11.7694	0.118534	-11.529	0.118114	-16.218	0.11799
-10.3478	0.132735	-10.8657	0.141568	-14.4724	0.142606
-8.12039	0.133922	-7.37713	0.125723	2.92687	0.129067
-8.06247	0.126306	-10.4353	0.130072	-12.9027	0.135108
-7.6632	0.125233	-7.61984	0.126883	-5.52259	0.132166
-3.80593	0.132944	-3.77229	0.129801	2.07462	0.119458
-2.68448	0.133144	0.596845	0.129363	4.30144	0.120064
-1.27452	0.137093	-1.42237	0.125006	5.06587	0.126665
-3.33407	0.125251	-5.7271	0.117921	-7.03203	0.108909
-7.06779	0.132521	-3.67203	0.120209	-8.99718	0.124453
-2.76535	0.143225	0.799363	0.132358	6.19996	0.138062
-5.80563	0.126121	-1.43947	0.112655	-0.144948	0.125836
-3.65116	0.120135	-1.53859	0.112516	7.19233	0.114644
-3.42349	0.129825	-1.1585	0.113965	8.30086	0.120077
-2.5275	0.108481	-1.65387	0.110836	2.77914	0.119557
-5.23437	0.118898	-6.91274	0.105168	-3.33119	0.100495
-2.517	0.130654	0.127059	0.127706	-0.265917	0.119268
-2.73016	0.127339	-2.69349	0.109928	-3.62131	0.112756
-1.14119	0.12266	-1.93734	0.115308	8.87999	0.109562
-3.23363	0.112181	0.403606	0.114392	-2.86878	0.115118
-4.78655	0.136377	-6.04654	0.127618	7.89655	0.129283
-2.47939	0.133766	-6.48739	0.131462	-3.36783	0.141599
-4.53494	0.121869	-5.87484	0.123727	-2.0203	0.137708
-5.83419	0.131637	-7.90339	0.139222	4.97958	0.146445
-3.40391	0.130921	-4.37894	0.133933	-3.88496	0.127066
-6.90804	0.116348	-7.51792	0.128367	-10.3502	0.120197
-2.43005	0.134156	-6.06136	0.156174	-2.65693	0.131788
-6.75302	0.131605	-9.34733	0.134022	-7.36968	0.143075
-5.53464	0.144536	-9.0017	0.141309	-3.08537	0.138719
-0.75181	0.120592	2.08362	0.113827	14.9617	0.116324
-5.28669	0.125974	-3.64204	0.110922	-0.686225	0.119069
-5.6312	0.138576	-3.99942	0.13071	-4.04622	0.136627
-1.5781	0.167217	0.732892	0.149995	10.7371	0.176275
-6.16376	0.138777	-12.1029	0.139476	-7.67758	0.159604
-1.16437	0.101126	-1.186	0.100002	15.4231	0.0966639
-1.96018	0.117051	-2.03668	0.111336	8.46706	0.124703
-0.937262	0.127466	-2.83697	0.134819	12.6923	0.135243
3.3294	0.144835	-2.36676	0.138695	8.02219	0.139028
2.33264	0.149543	4.98081	0.136355	14.93	0.132897
-0.54712	0.162301	-0.0255144	0.167099	12.003	0.153771
2.76483	0.147222	3.6509	0.151273	15.1635	0.134621
-1.54313	0.129864	-1.08676	0.129555	8.00055	0.133987
-4.20787	0.142838	-0.209225	0.138237	1.36244	0.134905
-5.91851	0.121426	-6.8961	0.128897	-8.07976	0.126996
-7.58183	0.120066	-6.40147	0.12521	-12.1403	0.111295
-5.82909	0.116685	-5.96207	0.125402	-11.8808	0.115452
-0.988011	0.112413	-2.16197	0.115584	3.72924	0.107919
-7.74445	0.109932	-7.7845	0.105649	-13.9647	0.105844
-2.16472	0.10949	-3.91899	0.0922751	-0.228351	0.105561
[truncated: 46,058 more rows]
