# Supplementary material for: Dynamic transcriptome and chromatin architecture in granulosa cells during chicken folliculogenesis
Source: Nat Commun. 2022 Jan 10;13:131. doi: 10.1038/s41467-021-27800-9 (PMC8748434; doi:10.1038/s41467-021-27800-9)
Supplement: Supplementary file 10 — Source data [file 41467_2021_27800_MOESM10_ESM.zip › Source data/Supplementary Fig 7.xlsx]

## Sheet: Fig S7a
	SWF-1	SWF-2	F1-1	F1-2	POF-1	POF-2
SWF-1	NA	0.943663	0.910749	0.907107	0.907518	0.914728
SWF-2	0.943663	NA	0.925105	0.932714	0.897927	0.908666
F1-1	0.910749	0.925105	NA	0.961445	0.89673	0.916379
F1-2	0.907107	0.932714	0.961445	NA	0.900577	0.917336
POF-1	0.907518	0.897927	0.89673	0.900577	NA	0.952015
POF-2	0.914728	0.908666	0.916379	0.917336	0.952015	NA

## Sheet: Fig S7b
Directionality index
	CEF-1	CEF-2	CIME-1	CIME-2	CME-1	CME-2	F1-1	F1-2	POF-1	POF-2	SWF-1	SWF-2
CEF-1	1	0.946469	0.278601	0.281076	0.244755	0.245697	0.840004	0.846164	0.854918	0.852342	0.812787	0.83559
CEF-2	0.946469	1	0.284714	0.287124	0.254616	0.254492	0.822442	0.825642	0.83499	0.834279	0.799291	0.818689
CIME-1	0.278601	0.284714	1	0.888735	0.79383	0.795798	0.183938	0.196034	0.276892	0.260647	0.256871	0.228177
CIME-2	0.281076	0.287124	0.888735	1	0.796429	0.796917	0.187473	0.19916	0.27996	0.264475	0.259884	0.231553
CME-1	0.244755	0.254616	0.79383	0.796429	1	0.86083	0.157836	0.16253	0.239538	0.227132	0.223432	0.194416
CME-2	0.245697	0.254492	0.795798	0.796917	0.86083	1	0.158765	0.164242	0.242042	0.229498	0.2243	0.196758
F1-1	0.840004	0.822442	0.183938	0.187473	0.157836	0.158765	1	0.954614	0.887257	0.904141	0.897736	0.914484
F1-2	0.846164	0.825642	0.196034	0.19916	0.16253	0.164242	0.954614	1	0.893262	0.906947	0.894645	0.924697
POF-1	0.854918	0.83499	0.276892	0.27996	0.239538	0.242042	0.887257	0.893262	1	0.940921	0.892709	0.888507
POF-2	0.852342	0.834279	0.260647	0.264475	0.227132	0.229498	0.904141	0.906947	0.940921	1	0.900534	0.897298
SWF-1	0.812787	0.799291	0.256871	0.259884	0.223432	0.2243	0.897736	0.894645	0.892709	0.900534	1	0.931917
SWF-2	0.83559	0.818689	0.228177	0.231553	0.194416	0.196758	0.914484	0.924697	0.888507	0.897298	0.931917	1
Insulation score
	CEF-1	CEF-2	CIME-1	CIME-2	CME-1	CME-2	F1-1	F1-2	POF-1	POF-2	SWF-1	SWF-2
CEF-1	1	0.96346	0.182494	0.185545	0.198373	0.196474	0.863233	0.860835	0.869439	0.878432	0.865569	0.849226
CEF-2	0.96346	1	0.169856	0.176001	0.192625	0.190127	0.838167	0.828566	0.832243	0.845866	0.847625	0.815068
CIME-1	0.182494	0.169856	1	0.965521	0.881164	0.884005	0.140289	0.167506	0.298882	0.274315	0.232674	0.220101
CIME-2	0.185545	0.176001	0.965521	1	0.883405	0.887474	0.143917	0.170597	0.301672	0.275023	0.232646	0.217352
CME-1	0.198373	0.192625	0.881164	0.883405	1	0.956799	0.167264	0.179982	0.295699	0.281655	0.243828	0.224487
CME-2	0.196474	0.190127	0.884005	0.887474	0.956799	1	0.168991	0.180639	0.294505	0.281531	0.240292	0.223374
F1-1	0.863233	0.838167	0.140289	0.143917	0.167264	0.168991	1	0.963347	0.887742	0.920099	0.900291	0.905197
F1-2	0.860835	0.828566	0.167506	0.170597	0.179982	0.180639	0.963347	1	0.895793	0.915814	0.893734	0.915973
POF-1	0.869439	0.832243	0.298882	0.301672	0.295699	0.294505	0.887742	0.895793	1	0.970941	0.891303	0.891801
POF-2	0.878432	0.845866	0.274315	0.275023	0.281655	0.281531	0.920099	0.915814	0.970941	1	0.903919	0.901761
SWF-1	0.865569	0.847625	0.232674	0.232646	0.243828	0.240292	0.900291	0.893734	0.891303	0.903919	1	0.95557
SWF-2	0.849226	0.815068	0.220101	0.217352	0.224487	0.223374	0.905197	0.915973	0.891801	0.901761	0.95557	1

## Sheet: Fig S7c
Protein coding gene				Housekeeping gene
SWF	F1	POF		SWF	F1	POF
1.85238	1.9302	1.99406		1.91622	1.66084	2.25964
2.03691	1.8323	1.87385		2.1836	2.40385	1.90518
1.81689	2.01413	1.7395		2.1836	2.22902	2.0381
1.94464	1.84628	1.7395		1.6934	2.0542	2.0381
1.99432	2.23093	1.90214		2.09447	2.36014	1.94949
2.14336	1.95119	1.99406		2.04991	2.62238	2.43686
1.94464	2.04909	2.1072		2.45098	1.61713	1.68365
2.14336	1.91622	1.91628		1.87166	2.27273	2.43686
1.99432	1.95818	1.81728		2.31729	2.14161	1.90518
2.02271	1.96517	1.97992		1.82709	1.70455	2.17102
2.06529	2.16798	1.91628		1.96078	1.92308	1.63934
2.23563	2.14001	1.91628		2.13904	1.61713	1.77226
2.044	1.94419	1.98699		1.73797	2.0979	1.90518
2.01561	1.90223	1.90921		2.45098	1.61713	1.24058
2.21434	2.11204	1.94456		1.87166	2.18531	1.86088
2.19304	2.11903	2.02942		1.91622	2.14161	1.9938
2.12917	1.96517	1.93749		1.82709	1.87937	1.81657
2.06529	1.91622	1.91628		1.96078	2.01049	1.81657
2.00852	2.16099	2.04356		1.15865	1.87937	1.72796
1.94464	1.96517	1.6405		2.13904	2.18531	1.3292
2.08659	2.03511	2.12841		2.00535	2.18531	2.17102
1.88077	1.80432	1.85971		2.27273	1.61713	2.0381
1.86657	1.83929	1.71121		2.31729	1.83566	1.90518
1.84528	1.90223	1.97992		1.96078	2.0542	2.08241
1.90916	1.78334	1.66172		1.78253	1.52972	1.63934
1.85947	1.83929	1.58393		1.96078	1.48601	1.3735
1.95884	1.91622	1.83142		2.04991	1.79196	2.08241
1.93045	1.88824	1.67586		1.02496	1.22378	1.50642
1.89496	1.8323	1.68293		1.82709	1.96678	1.46212
1.88077	2.01413	1.79607		1.55971	2.18531	1.90518
1.85947	1.88824	1.69		1.60428	1.83566	1.3292
1.84528	1.91622	1.98699		1.96078	1.96678	1.9938
1.85238	1.75537	1.71121		1.51515	1.26748	1.68365
1.87367	2.03511	1.85264		2.04991	1.70455	1.50642
2.07949	2.13302	1.93042		1.91622	1.66084	1.41781
1.98013	1.77635	1.6405		1.64884	1.66084	1.63934
1.98013	1.94419	1.88799		1.87166	1.44231	1.55073
2.03691	1.75537	1.81728		1.51515	1.66084	1.24058
1.84528	1.79033	1.77486		1.82709	1.52972	1.68365
2.02271	2.07707	2.00113		1.82709	1.3549	1.86088
2.3137	2.18896	2.13548		2.71836	2.18531	2.17102
2.2995	2.20295	1.90921		2.00535	1.92308	1.63934
2.25692	2.30086	2.0577		2.27273	2.18531	2.30394
2.38467	2.55962	2.59511		2.40642	2.92832	2.79132
2.74663	2.62256	2.49611		2.45098	3.05944	2.74701
2.95955	2.92328	2.70824		2.98574	3.80245	3.01285
3.0873	3.09812	3.1608		2.98574	2.84091	3.14577
3.47764	3.32191	2.98402		3.74332	4.45804	3.27869
3.31441	3.3359	3.22444		3.60963	3.93357	4.07621
3.73314	3.83943	3.59214		4.45633	5.24476	4.78511
3.79702	3.70655	3.41536		5.39216	4.8951	4.43066
3.60539	3.80446	3.66285		4.76827	5.46329	4.29774
3.11568	3.21001	3.03352		3.83244	3.62762	4.29774
2.79631	3.231	2.72239		3.43137	4.02098	3.01285
2.61178	2.51766	2.71532		2.89661	2.97203	3.323
2.66856	2.53864	2.63046		3.11943	2.49126	2.92424
2.40596	2.48968	2.20619		2.13904	2.7972	2.0381
2.02271	2.24491	2.00113		1.91622	2.40385	2.30394
2.07949	2.32883	2.1567		2.31729	1.92308	1.63934
2.07239	1.84628	1.84557		2.00535	1.18007	1.50642
1.89496	1.85328	2.00113		1.6934	2.22902	2.25964
1.82399	1.87426	1.66879		1.64884	2.31643	1.72796
2.07239	1.92321	1.76071		1.96078	1.66084	2.0381
1.70334	1.74138	1.84557		1.47059	1.74825	1.24058
2.0582	1.92321	1.82435		2.09447	1.3986	1.72796
1.90206	1.89524	1.97285		1.73797	1.52972	2.17102
2.07949	1.75537	1.68293		2.1836	1.66084	1.94949
1.63946	1.65047	1.66172		1.42602	1.22378	1.55073
1.87367	1.81132	1.89506		2.31729	2.22902	1.63934
1.62527	1.96517	1.71829		1.64884	1.92308	1.3735
1.89496	1.86726	2.19912		2.00535	1.79196	1.72796
1.85947	1.9302	1.68293		1.47059	1.52972	1.68365
1.7885	1.79733	1.85971		2.04991	2.36014	1.63934
1.89496	1.72739	1.56979		1.82709	1.18007	1.50642
1.92335	1.81132	1.66879		1.60428	1.48601	1.41781
1.96593	1.9372	1.96578		1.82709	2.14161	1.46212
1.88786	2.00713	1.85971		1.96078	1.66084	1.63934
1.98722	1.9372	1.86678		1.91622	1.79196	1.3292
2.02981	1.91622	1.77486		2.36185	2.14161	1.77226
1.92335	1.9372	1.78193		2.13904	1.83566	1.77226
1.74592	2.11204	1.91628		1.15865	2.0542	1.90518
2.08659	2.0421	1.97285		1.91622	2.40385	1.86088
2.044	2.02112	2.00113		2.1836	2.14161	2.7027
1.89496	1.92321	1.85971		1.87166	2.01049	2.08241
1.99432	1.76236	2.00113		1.96078	1.61713	2.39256
1.92335	2.00713	1.82435		2.36185	1.92308	2.21533
2.10078	1.83929	1.78193		2.22816	1.74825	1.77226
1.8027	1.94419	1.71121		1.91622	2.27273	1.81657
2.15046	2.2589	1.87385		2.45098	2.84091	2.17102
2.10788	1.97916	1.86678		1.6934	2.0979	1.77226
1.88786	1.95818	1.81728		1.6934	1.74825	1.94949
2.08659	1.87426	1.82435		2.22816	1.83566	1.41781
1.88786	2.03511	1.79607		1.55971	1.83566	1.50642
2.01561	2.00713	1.81021		2.04991	2.14161	1.9938
1.91625	2.02811	1.74657		2.31729	1.83566	1.63934
1.98013	1.92321	1.90921		2.27273	1.74825	1.9938
2.01561	1.85328	2.09306		1.96078	1.52972	2.39256
2.03691	1.81831	1.8385		2.00535	1.83566	2.43686
1.93754	2.02112	2.02234		2.58467	1.79196	2.25964
1.75302	1.98615	1.82435		1.96078	2.18531	1.46212

## Sheet: Fig S7f
SWF_1					SWF_2					F1_1					F1_2					POF_1					POF_2
Chr. name	TAD_Start	TAD_End	TAD size		Chr. name	TAD_Start	TAD_End	TAD size		Chr. name	TAD_Start	TAD_End	TAD size		Chr. name	TAD_Start	TAD_End	TAD size		Chr. name	TAD_Start	TAD_End	TAD size		Chr. name	TAD_Start	TAD_End	TAD size
1	0	300000	300000		1	340000	720000	380000		1	0	260000	260000		1	0	300000	300000		1	0	300000	300000		1	0	300000	300000
1	340000	740000	400000		1	740000	840000	100000		1	320000	740000	420000		1	320000	720000	400000		1	340000	740000	400000		1	300000	720000	420000
1	740000	900000	160000		1	880000	1320000	440000		1	800000	980000	180000		1	780000	960000	180000		1	800000	960000	160000		1	920000	1360000	440000
1	1040000	1880000	840000		1	1380000	1880000	500000		1	980000	1880000	900000		1	1020000	1880000	860000		1	1000000	1380000	380000		1	1380000	1820000	440000
1	1900000	2020000	120000		1	1900000	2060000	160000		1	1900000	3260000	1360000		1	1900000	2400000	500000		1	1400000	1880000	480000		1	1900000	2820000	920000
1	2080000	2500000	420000		1	2080000	2500000	420000		1	3440000	3680000	240000		1	2420000	2840000	420000		1	1900000	3640000	1740000		1	2840000	3620000	780000
1	2520000	3640000	1120000		1	2520000	3640000	1120000		1	3700000	4240000	540000		1	2860000	3240000	380000		1	3720000	4240000	520000		1	3640000	4240000	600000
1	3700000	4240000	540000		1	3760000	4240000	480000		1	4280000	4660000	380000		1	3420000	3680000	260000		1	4340000	4660000	320000		1	4340000	4660000	320000
1	4260000	4660000	400000		1	4300000	4660000	360000		1	4720000	5580000	860000		1	3700000	4240000	540000		1	4740000	5580000	840000		1	4740000	5580000	840000
1	4720000	5580000	860000		1	4740000	5580000	840000		1	5580000	6700000	1120000		1	4340000	4660000	320000		1	5580000	6700000	1120000		1	5620000	6700000	1080000
1	5600000	6660000	1060000		1	5580000	6680000	1100000		1	6860000	7240000	380000		1	4740000	5580000	840000		1	6860000	7320000	460000		1	6860000	7240000	380000
1	6720000	7240000	520000		1	6720000	7240000	520000		1	7400000	7980000	580000		1	5580000	6700000	1120000		1	7380000	8020000	640000		1	7380000	8000000	620000
1	7380000	7980000	600000		1	7380000	7960000	580000		1	8020000	8580000	560000		1	6860000	7360000	500000		1	8040000	8580000	540000		1	8060000	8580000	520000
1	8040000	8160000	120000		1	8160000	8560000	400000		1	8580000	8960000	380000		1	7400000	7980000	580000		1	8600000	8980000	380000		1	8600000	8980000	380000
1	8180000	8580000	400000		1	8580000	8960000	380000		1	8980000	9560000	580000		1	8020000	8560000	540000		1	9000000	9560000	560000		1	9000000	9560000	560000
1	8600000	8960000	360000		1	8980000	9560000	580000		1	9580000	9780000	200000		1	8580000	8960000	380000		1	9580000	9780000	200000		1	9580000	9780000	200000
1	8980000	9580000	600000		1	9580000	9780000	200000		1	9800000	10220000	420000		1	8980000	9560000	580000		1	9800000	10220000	420000		1	9800000	10220000	420000
1	9600000	9780000	180000		1	9820000	10200000	380000		1	10240000	10660000	420000		1	9580000	9780000	200000		1	10240000	10960000	720000		1	10240000	10660000	420000
1	9820000	10120000	300000		1	10220000	10960000	740000		1	10700000	10960000	260000		1	9800000	10220000	420000		1	10980000	11320000	340000		1	10700000	10960000	260000
1	10220000	10640000	420000		1	10980000	11400000	420000		1	10960000	11320000	360000		1	10240000	10660000	420000		1	11440000	11580000	140000		1	10980000	11320000	340000
1	10720000	10960000	240000		1	11420000	11580000	160000		1	11440000	11560000	120000		1	10700000	10960000	260000		1	11580000	12000000	420000		1	11440000	11580000	140000
1	10960000	11380000	420000		1	11580000	11960000	380000		1	11580000	11960000	380000		1	10980000	11380000	400000		1	12020000	12580000	560000		1	11600000	12000000	400000
1	11400000	11580000	180000		1	12080000	12580000	500000		1	12020000	12600000	580000		1	11400000	11540000	140000		1	12600000	13060000	460000		1	12020000	12580000	560000
1	11600000	12000000	400000		1	12600000	13060000	460000		1	12620000	13060000	440000		1	11580000	11960000	380000		1	13180000	13840000	660000		1	12600000	13060000	460000
1	12020000	12600000	580000		1	13140000	13860000	720000		1	13140000	13880000	740000		1	12080000	12600000	520000		1	13880000	14340000	460000		1	13160000	13840000	680000
1	12600000	13060000	460000		1	13920000	14680000	760000		1	13940000	14340000	400000		1	12840000	13060000	220000		1	14440000	14720000	280000		1	13920000	14340000	420000
1	13160000	13860000	700000		1	14700000	15000000	300000		1	14440000	14700000	260000		1	13140000	13860000	720000		1	14740000	15120000	380000		1	14440000	15000000	560000
1	13900000	14340000	440000		1	15020000	15140000	120000		1	14720000	14980000	260000		1	13940000	14340000	400000		1	15220000	15520000	300000		1	15220000	15520000	300000
1	14360000	15000000	640000		1	15420000	15840000	420000		1	15000000	15220000	220000		1	14440000	14680000	240000		1	15540000	15840000	300000		1	15540000	15840000	300000
1	15400000	15840000	440000		1	15840000	16020000	180000		1	15220000	15340000	120000		1	14700000	14980000	280000		1	15860000	16140000	280000		1	15860000	16140000	280000
1	15840000	16160000	320000		1	16040000	16160000	120000		1	15420000	15820000	400000		1	15000000	15200000	200000		1	16160000	17680000	1520000		1	16160000	18940000	2780000
1	16180000	17300000	1120000		1	16180000	17300000	1120000		1	15840000	16160000	320000		1	15420000	15820000	400000		1	17700000	18920000	1220000		1	19040000	20360000	1320000
1	17320000	17680000	360000		1	17320000	17660000	340000		1	16180000	17300000	1120000		1	15840000	16020000	180000		1	19040000	20360000	1320000		1	20480000	20980000	500000
1	17700000	17940000	240000		1	17680000	19060000	1380000		1	17320000	17680000	360000		1	16180000	17300000	1120000		1	20480000	20980000	500000		1	21000000	21900000	900000
1	17960000	19020000	1060000		1	19060000	20200000	1140000		1	17700000	18160000	460000		1	17320000	17680000	360000		1	21000000	21900000	900000		1	21960000	22420000	460000
1	19060000	20200000	1140000		1	20220000	20360000	140000		1	18180000	19040000	860000		1	17700000	18140000	440000		1	21960000	22420000	460000		1	22440000	22860000	420000
1	20220000	20340000	120000		1	20560000	20960000	400000		1	19060000	20220000	1160000		1	18160000	19040000	880000		1	22440000	22840000	400000		1	23080000	23340000	260000
1	20560000	20960000	400000		1	21020000	21900000	880000		1	20240000	20380000	140000		1	19060000	19340000	280000		1	23080000	23320000	240000		1	23360000	23560000	200000
1	21040000	21900000	860000		1	21920000	22420000	500000		1	20500000	20960000	460000		1	19360000	20200000	840000		1	23340000	23580000	240000		1	23580000	24420000	840000
1	21920000	22420000	500000		1	22440000	22840000	400000		1	21020000	21900000	880000		1	20220000	20380000	160000		1	23600000	24420000	820000		1	24480000	24820000	340000
1	22440000	22840000	400000		1	23080000	23300000	220000		1	21940000	22400000	460000		1	20520000	20960000	440000		1	24480000	24820000	340000		1	24860000	25380000	520000
1	23100000	23300000	200000		1	23320000	23600000	280000		1	22440000	23060000	620000		1	21000000	21900000	900000		1	24860000	25380000	520000		1	25440000	26500000	1060000
1	23320000	23600000	280000		1	23620000	24420000	800000		1	23080000	23500000	420000		1	21940000	22420000	480000		1	25420000	26520000	1100000		1	26560000	27020000	460000
1	23620000	24400000	780000		1	24500000	24820000	320000		1	23560000	24440000	880000		1	22440000	23040000	600000		1	26600000	27020000	420000		1	27040000	27400000	360000
1	24480000	24820000	340000		1	24860000	25020000	160000		1	24480000	24820000	340000		1	23080000	23500000	420000		1	27040000	27400000	360000		1	27460000	28540000	1080000
1	24860000	25380000	520000		1	25040000	25380000	340000		1	24900000	25380000	480000		1	23620000	24440000	820000		1	27440000	28540000	1100000		1	28560000	28800000	240000
1	25400000	26560000	1160000		1	25400000	26560000	1160000		1	25460000	26560000	1100000		1	24480000	24840000	360000		1	28560000	28820000	260000		1	28840000	29100000	260000
1	26600000	27020000	420000		1	26600000	27020000	420000		1	26600000	27020000	420000		1	24900000	25340000	440000		1	29100000	29620000	520000		1	29120000	29620000	500000
1	27040000	27420000	380000		1	27040000	27400000	360000		1	27060000	27420000	360000		1	25440000	26560000	1120000		1	29640000	30100000	460000		1	29640000	30100000	460000
1	27440000	28560000	1120000		1	27460000	28560000	1100000		1	27440000	28560000	1120000		1	26600000	27020000	420000		1	30260000	30680000	420000		1	30120000	30220000	100000
1	28580000	28820000	240000		1	28580000	28820000	240000		1	28580000	28800000	220000		1	27060000	27380000	320000		1	30720000	31300000	580000		1	30260000	30680000	420000
1	28860000	29120000	260000		1	28860000	29100000	240000		1	28840000	29140000	300000		1	27440000	28560000	1120000		1	31320000	31560000	240000		1	30840000	31300000	460000
1	29140000	29600000	460000		1	29120000	29600000	480000		1	29160000	29620000	460000		1	28580000	28800000	220000		1	31640000	33020000	1380000		1	31320000	31560000	240000
1	29620000	30080000	460000		1	29720000	30040000	320000		1	29640000	30240000	600000		1	28840000	29060000	220000		1	33040000	33520000	480000		1	31640000	33020000	1380000
1	30240000	30720000	480000		1	30260000	30720000	460000		1	30260000	30700000	440000		1	29160000	29620000	460000		1	33560000	33740000	180000		1	33040000	33520000	480000
1	30740000	31040000	300000		1	31040000	31300000	260000		1	31020000	31300000	280000		1	29640000	30240000	600000		1	33900000	34500000	600000		1	33540000	33740000	200000
1	31060000	31220000	160000		1	31320000	31620000	300000		1	31320000	31560000	240000		1	30260000	30700000	440000		1	34520000	34880000	360000		1	33920000	34500000	580000
1	31340000	31620000	280000		1	31640000	33000000	1360000		1	31640000	33040000	1400000		1	31020000	31300000	280000		1	34900000	35140000	240000		1	34500000	34880000	380000
1	31640000	33000000	1360000		1	33020000	33500000	480000		1	33060000	33540000	480000		1	31320000	31560000	240000		1	35160000	35620000	460000		1	34900000	35140000	240000
1	33020000	33380000	360000		1	33540000	33720000	180000		1	33540000	33740000	200000		1	31640000	33020000	1380000		1	35700000	36600000	900000		1	35160000	35520000	360000
1	33540000	33740000	200000		1	33780000	34100000	320000		1	33780000	34040000	260000		1	33040000	33520000	480000		1	36620000	37540000	920000		1	35700000	36320000	620000
1	33780000	34500000	720000		1	34120000	34500000	380000		1	34100000	34480000	380000		1	33560000	33740000	180000		1	37560000	37860000	300000		1	36340000	36600000	260000
1	34520000	34920000	400000		1	34500000	34900000	400000		1	34500000	34920000	420000		1	33780000	34020000	240000		1	37860000	38200000	340000		1	36620000	37540000	920000
1	34940000	35160000	220000		1	34920000	35140000	220000		1	34940000	35140000	200000		1	34100000	34480000	380000		1	38220000	38820000	600000		1	37560000	37860000	300000
1	35180000	35500000	320000		1	35160000	35540000	380000		1	35160000	35400000	240000		1	34500000	34920000	420000		1	38960000	39540000	580000		1	37860000	38200000	340000
1	35720000	36280000	560000		1	35720000	35980000	260000		1	35720000	36600000	880000		1	34940000	35160000	220000		1	39560000	39920000	360000		1	38220000	38680000	460000
1	36300000	36620000	320000		1	36340000	36600000	260000		1	36620000	37540000	920000		1	35180000	35420000	240000		1	39940000	40440000	500000		1	38980000	39540000	560000
1	36640000	37540000	900000		1	36620000	37520000	900000		1	37600000	37860000	260000		1	35720000	36320000	600000		1	40460000	40760000	300000		1	39560000	39900000	340000
1	37560000	37860000	300000		1	37540000	37860000	320000		1	37880000	38200000	320000		1	36340000	36460000	120000		1	40820000	41680000	860000		1	39940000	40420000	480000
1	37860000	38260000	400000		1	37860000	38240000	380000		1	38220000	38840000	620000		1	36600000	37540000	940000		1	41680000	42840000	1160000		1	40440000	40760000	320000
1	38280000	38700000	420000		1	38260000	38820000	560000		1	38960000	39620000	660000		1	37600000	37860000	260000		1	42880000	43180000	300000		1	40800000	41680000	880000
1	38960000	39560000	600000		1	38920000	39560000	640000		1	39680000	39940000	260000		1	37900000	38020000	120000		1	43220000	43380000	160000		1	41700000	42840000	1140000
1	39580000	39900000	320000		1	39580000	39900000	320000		1	39960000	40460000	500000		1	38280000	38840000	560000		1	43400000	43920000	520000		1	42860000	43180000	320000
1	39940000	40460000	520000		1	39940000	40460000	520000		1	40480000	40760000	280000		1	38980000	39580000	600000		1	43940000	44140000	200000		1	43220000	43380000	160000
1	40480000	40760000	280000		1	40480000	40760000	280000		1	40820000	41680000	860000		1	39680000	39940000	260000		1	44160000	44640000	480000		1	43400000	43920000	520000
1	40820000	41400000	580000		1	40820000	41680000	860000		1	41680000	42240000	560000		1	39960000	40460000	500000		1	44660000	44900000	240000		1	43940000	44140000	200000
1	41420000	41680000	260000		1	41700000	42240000	540000		1	42280000	42840000	560000		1	40480000	40760000	280000		1	44920000	45220000	300000		1	44160000	44660000	500000
1	41740000	42260000	520000		1	42280000	42840000	560000		1	42900000	43180000	280000		1	40820000	41680000	860000		1	45240000	45620000	380000		1	44680000	44880000	200000
1	42280000	42840000	560000		1	42900000	43180000	280000		1	43200000	43400000	200000		1	41700000	42240000	540000		1	45640000	45960000	320000		1	44900000	45260000	360000
1	42880000	43180000	300000		1	43200000	43380000	180000		1	43440000	43920000	480000		1	42260000	42840000	580000		1	46020000	46640000	620000		1	45280000	45400000	120000
1	43200000	43380000	180000		1	43400000	43920000	520000		1	43940000	44140000	200000		1	42880000	43180000	300000		1	46660000	47220000	560000		1	45420000	45600000	180000
1	43440000	43920000	480000		1	43940000	44160000	220000		1	44160000	44640000	480000		1	43240000	43400000	160000		1	47240000	47720000	480000		1	45620000	45960000	340000
1	43940000	44140000	200000		1	44160000	44640000	480000		1	44740000	44880000	140000		1	43420000	43920000	500000		1	47740000	47900000	160000		1	46020000	46640000	620000
1	44160000	44660000	500000		1	44660000	44880000	220000		1	44900000	45420000	520000		1	43940000	44160000	220000		1	47920000	48200000	280000		1	46660000	47200000	540000
1	44680000	44860000	180000		1	44900000	45420000	520000		1	45440000	45940000	500000		1	44180000	44640000	460000		1	48220000	48700000	480000		1	47280000	47720000	440000
1	44900000	45600000	700000		1	45440000	45600000	160000		1	46000000	46640000	640000		1	44720000	44880000	160000		1	48720000	49040000	320000		1	47740000	47900000	160000
1	45800000	45960000	160000		1	45740000	45960000	220000		1	46740000	47220000	480000		1	44900000	45260000	360000		1	49060000	49400000	340000		1	48060000	48200000	140000
1	46020000	46640000	620000		1	46020000	46640000	620000		1	47280000	47720000	440000		1	45300000	45420000	120000		1	49440000	49740000	300000		1	48220000	48700000	480000
1	46660000	47220000	560000		1	46660000	47260000	600000		1	47740000	47900000	160000		1	45440000	45720000	280000		1	49760000	49900000	140000		1	48720000	49040000	320000
1	47420000	47740000	320000		1	47280000	47380000	100000		1	48160000	48720000	560000		1	45740000	45940000	200000		1	49920000	50100000	180000		1	49180000	49400000	220000
1	47760000	48060000	300000		1	47420000	47740000	320000		1	48740000	49000000	260000		1	46000000	46640000	640000		1	50180000	50660000	480000		1	49440000	49740000	300000
1	48060000	48180000	120000		1	47760000	48060000	300000		1	49460000	49740000	280000		1	46740000	47240000	500000		1	50680000	51100000	420000		1	49760000	49900000	140000
1	48200000	48720000	520000		1	48180000	48720000	540000		1	49920000	50100000	180000		1	47420000	47720000	300000		1	51160000	51700000	540000		1	49920000	50100000	180000
1	48720000	49200000	480000		1	48720000	49180000	460000		1	50120000	50800000	680000		1	47740000	47900000	160000		1	51720000	52120000	400000		1	50180000	50640000	460000
1	49220000	49440000	220000		1	49260000	49400000	140000		1	51160000	51700000	540000		1	48200000	48720000	520000		1	52140000	52960000	820000		1	50660000	51040000	380000
1	49460000	49720000	260000		1	49920000	50100000	180000		1	51740000	52140000	400000		1	48740000	49180000	440000		1	53000000	53280000	280000		1	51140000	51700000	560000
1	49740000	49900000	160000		1	50120000	50680000	560000		1	52160000	52960000	800000		1	49200000	49400000	200000		1	53340000	53600000	260000		1	51720000	52120000	400000
1	49920000	50100000	180000		1	50840000	51140000	300000		1	53000000	53260000	260000		1	49440000	49760000	320000		1	53640000	53880000	240000		1	52180000	52960000	780000
1	50120000	50740000	620000		1	51240000	51720000	480000		1	53340000	53600000	260000		1	49920000	50100000	180000		1	53900000	54260000	360000		1	52980000	53240000	260000
1	50760000	51140000	380000		1	51740000	52120000	380000		1	53660000	53880000	220000		1	50120000	50800000	680000		1	54320000	54740000	420000		1	53340000	53600000	260000
1	51220000	51720000	500000		1	52140000	52960000	820000		1	53900000	54260000	360000		1	50820000	50960000	140000		1	54760000	55100000	340000		1	53660000	53860000	200000
1	51740000	52100000	360000		1	52980000	53240000	260000		1	54320000	54640000	320000		1	51180000	51700000	520000		1	55120000	55500000	380000		1	53900000	54260000	360000
1	52140000	52960000	820000		1	53340000	53600000	260000		1	54740000	55080000	340000		1	51820000	52160000	340000		1	55540000	55720000	180000		1	54300000	54740000	440000
1	52980000	53240000	260000		1	53660000	53880000	220000		1	55140000	55500000	360000		1	52180000	52620000	440000		1	55740000	56340000	600000		1	54840000	55100000	260000
1	53340000	53600000	260000		1	53920000	54260000	340000		1	55740000	56340000	600000		1	52640000	52960000	320000		1	56380000	56680000	300000		1	55120000	55500000	380000
1	53660000	53860000	200000		1	54320000	54740000	420000		1	56360000	56920000	560000		1	52980000	53240000	260000		1	56700000	56920000	220000		1	55540000	55720000	180000
1	53900000	54260000	360000		1	54860000	55080000	220000		1	57020000	57320000	300000		1	53340000	53620000	280000		1	57020000	57320000	300000		1	55740000	56340000	600000
1	54320000	54740000	420000		1	55120000	55500000	380000		1	57340000	57560000	220000		1	53680000	53880000	200000		1	57500000	58120000	620000		1	56360000	56700000	340000
1	54840000	55080000	240000		1	55520000	55720000	200000		1	57580000	58380000	800000		1	53900000	54260000	360000		1	58200000	58400000	200000		1	56720000	56960000	240000
1	55120000	55500000	380000		1	55740000	56140000	400000		1	58400000	58900000	500000		1	54320000	54720000	400000		1	58420000	58900000	480000		1	56980000	57300000	320000
1	55720000	56320000	600000		1	56160000	56320000	160000		1	58940000	59540000	600000		1	54740000	55080000	340000		1	58980000	59540000	560000		1	57340000	57520000	180000
1	56360000	56620000	260000		1	56360000	56600000	240000		1	59660000	59900000	240000		1	55140000	55520000	380000		1	59600000	59880000	280000		1	57540000	58400000	860000
1	56640000	56940000	300000		1	56620000	56920000	300000		1	59920000	60340000	420000		1	55540000	55720000	180000		1	59900000	60280000	380000		1	58420000	58900000	480000
1	56960000	57300000	340000		1	57020000	57320000	300000		1	60540000	60880000	340000		1	55740000	56140000	400000		1	60300000	60500000	200000		1	58980000	59540000	560000
1	57340000	57560000	220000		1	57340000	57540000	200000		1	60960000	61600000	640000		1	56160000	56340000	180000		1	60540000	60880000	340000		1	59640000	59900000	260000
1	57580000	58360000	780000		1	57560000	58360000	800000		1	61840000	62040000	200000		1	56360000	56620000	260000		1	61120000	61620000	500000		1	59900000	60280000	380000
1	58400000	58900000	500000		1	58400000	58900000	500000		1	62140000	62480000	340000		1	56640000	56920000	280000		1	61640000	62120000	480000		1	60300000	60500000	200000
1	58940000	59540000	600000		1	58960000	59540000	580000		1	62500000	62760000	260000		1	57020000	57320000	300000		1	62140000	62480000	340000		1	60540000	60880000	340000
1	59640000	59900000	260000		1	59660000	59900000	240000		1	62780000	63100000	320000		1	57340000	57540000	200000		1	62500000	62760000	260000		1	61120000	61600000	480000
1	59900000	60340000	440000		1	59920000	60500000	580000		1	63160000	63780000	620000		1	57560000	58380000	820000		1	62820000	63100000	280000		1	61640000	61800000	160000
1	60520000	60880000	360000		1	60540000	60880000	340000		1	63980000	64480000	500000		1	58400000	58900000	500000		1	63160000	63780000	620000		1	61880000	62120000	240000
1	61020000	61620000	600000		1	60980000	61620000	640000		1	64580000	65140000	560000		1	58960000	59540000	580000		1	63880000	64540000	660000		1	62140000	62440000	300000
1	61640000	61740000	100000		1	61640000	61740000	100000		1	65160000	65320000	160000		1	59640000	59900000	260000		1	64580000	65160000	580000		1	62540000	62820000	280000
1	61800000	62120000	320000		1	61820000	62120000	300000		1	65400000	66460000	1060000		1	59920000	60340000	420000		1	65180000	65320000	140000		1	62840000	63100000	260000
1	62140000	62480000	340000		1	62140000	62480000	340000		1	66560000	67180000	620000		1	60360000	60480000	120000		1	65420000	66480000	1060000		1	63160000	63780000	620000
1	62500000	62740000	240000		1	62500000	62760000	260000		1	67200000	67560000	360000		1	60520000	60880000	360000		1	66560000	67180000	620000		1	63880000	64500000	620000
1	62820000	63100000	280000		1	62920000	63120000	200000		1	67580000	67980000	400000		1	61140000	61600000	460000		1	67200000	67940000	740000		1	64580000	65140000	560000
1	63180000	63780000	600000		1	63180000	63780000	600000		1	68160000	68320000	160000		1	61640000	61760000	120000		1	67960000	68400000	440000		1	65160000	65320000	160000
1	63980000	64500000	520000		1	63980000	64560000	580000		1	68340000	68440000	100000		1	61880000	62120000	240000		1	68540000	69000000	460000		1	65420000	66460000	1040000
1	64580000	65120000	540000		1	64580000	65080000	500000		1	68500000	69000000	500000		1	62140000	62460000	320000		1	69080000	69800000	720000		1	66560000	67180000	620000
1	65160000	65300000	140000		1	65180000	65420000	240000		1	69140000	69800000	660000		1	62500000	62740000	240000		1	69820000	70180000	360000		1	67240000	67880000	640000
1	65440000	66460000	1020000		1	65440000	66440000	1000000		1	69820000	70180000	360000		1	62780000	62920000	140000		1	70200000	70520000	320000		1	67900000	68120000	220000
1	66560000	67160000	600000		1	66560000	66880000	320000		1	70200000	70520000	320000		1	62940000	63100000	160000		1	70540000	70840000	300000		1	68140000	68280000	140000
1	67200000	67560000	360000		1	66900000	67180000	280000		1	70540000	70860000	320000		1	63160000	63960000	800000		1	70860000	71220000	360000		1	68540000	69000000	460000
1	67580000	67880000	300000		1	67200000	67560000	360000		1	70860000	71300000	440000		1	63980000	64500000	520000		1	71340000	71620000	280000		1	69100000	69800000	700000
1	68140000	68500000	360000		1	67580000	67880000	300000		1	71380000	71620000	240000		1	64580000	65140000	560000		1	71660000	71800000	140000		1	69860000	70160000	300000
1	68520000	69000000	480000		1	68020000	68320000	300000		1	71660000	71800000	140000		1	65160000	65320000	160000		1	71800000	72000000	200000		1	70200000	70520000	320000
1	69140000	69800000	660000		1	68340000	68520000	180000		1	71800000	72000000	200000		1	65400000	66460000	1060000		1	72100000	72580000	480000		1	70540000	70840000	300000
1	69800000	70180000	380000		1	68540000	69000000	460000		1	72040000	72580000	540000		1	66560000	67180000	620000		1	72620000	73160000	540000		1	70860000	71220000	360000
1	70220000	70480000	260000		1	69140000	69800000	660000		1	72620000	73160000	540000		1	67200000	67580000	380000		1	73180000	73340000	160000		1	71360000	71600000	240000
1	70520000	70840000	320000		1	69800000	70180000	380000		1	73180000	73360000	180000		1	67580000	67980000	400000		1	73360000	73680000	320000		1	71620000	71800000	180000
1	70860000	71300000	440000		1	70220000	70480000	260000		1	73380000	73680000	300000		1	68120000	68260000	140000		1	73700000	74860000	1160000		1	71800000	72000000	200000
1	71340000	71620000	280000		1	70540000	70860000	320000		1	73700000	74840000	1140000		1	68320000	68500000	180000		1	74860000	75180000	320000		1	72100000	72580000	480000
1	71620000	71800000	180000		1	70860000	71320000	460000		1	74860000	75220000	360000		1	68520000	69000000	480000		1	75220000	75580000	360000		1	72620000	73160000	540000
1	71820000	72000000	180000		1	71340000	71620000	280000		1	75240000	75600000	360000		1	69160000	69800000	640000		1	75600000	75980000	380000		1	73180000	73280000	100000
1	72060000	72580000	520000		1	71660000	71800000	140000		1	75620000	75980000	360000		1	69820000	70180000	360000		1	76000000	76260000	260000		1	73360000	73680000	320000
1	72620000	73140000	520000		1	71820000	72000000	180000		1	76000000	76280000	280000		1	70220000	70520000	300000		1	76280000	76560000	280000		1	73720000	74840000	1120000
1	73160000	73340000	180000		1	72040000	72580000	540000		1	76300000	76540000	240000		1	70540000	70860000	320000		1	77120000	77400000	280000		1	74860000	75180000	320000
1	73360000	73680000	320000		1	72620000	73160000	540000		1	77120000	77520000	400000		1	70860000	71320000	460000		1	77580000	77880000	300000		1	75220000	75580000	360000
1	73680000	74840000	1160000		1	73360000	73660000	300000		1	77540000	77880000	340000		1	71380000	71600000	220000		1	78040000	78280000	240000		1	75600000	75980000	380000
1	74860000	75220000	360000		1	73680000	74840000	1160000		1	78020000	78500000	480000		1	71660000	71800000	140000		1	78300000	78780000	480000		1	76000000	76280000	280000
1	75240000	75400000	160000		1	74860000	75400000	540000		1	78520000	78700000	180000		1	71820000	72000000	180000		1	78800000	79080000	280000		1	76300000	76480000	180000
1	75420000	75600000	180000		1	75440000	75600000	160000		1	78720000	79220000	500000		1	72040000	72580000	540000		1	79100000	79840000	740000		1	76520000	76640000	120000
1	75620000	75980000	360000		1	75620000	75880000	260000		1	79300000	79820000	520000		1	72640000	73160000	520000		1	79900000	80100000	200000		1	76660000	77420000	760000
1	76000000	76260000	260000		1	76000000	76260000	260000		1	79920000	80080000	160000		1	73180000	73360000	180000		1	80200000	80620000	420000		1	77520000	77860000	340000
1	76280000	76440000	160000		1	76280000	76540000	260000		1	80180000	80640000	460000		1	73380000	73680000	300000		1	80660000	80940000	280000		1	78020000	78300000	280000
1	77140000	77400000	260000		1	77140000	77380000	240000		1	80680000	80940000	260000		1	73700000	74840000	1140000		1	80960000	81200000	240000		1	78320000	78740000	420000
1	77480000	77860000	380000		1	77480000	77880000	400000		1	80960000	81340000	380000		1	74860000	75180000	320000		1	81220000	81420000	200000		1	78760000	79080000	320000
1	78040000	78480000	440000		1	78040000	78500000	460000		1	81400000	81720000	320000		1	75220000	75440000	220000		1	81460000	81580000	120000		1	79100000	79220000	120000
1	78500000	78720000	220000		1	78700000	79220000	520000		1	81740000	82100000	360000		1	75480000	75620000	140000		1	81640000	82060000	420000		1	79300000	79840000	540000
1	78740000	79000000	260000		1	79300000	79820000	520000		1	82120000	82600000	480000		1	75640000	75980000	340000		1	82080000	82600000	520000		1	79920000	80120000	200000
1	79300000	79820000	520000		1	79920000	80180000	260000		1	82620000	83000000	380000		1	76000000	76260000	260000		1	82620000	83020000	400000		1	80140000	80620000	480000
1	79900000	80180000	280000		1	80200000	80660000	460000		1	83020000	83200000	180000		1	76280000	76480000	200000		1	83040000	83200000	160000		1	80680000	80900000	220000
1	80200000	80660000	460000		1	80680000	80920000	240000		1	83220000	83900000	680000		1	77120000	77440000	320000		1	83220000	83980000	760000		1	80960000	81180000	220000
1	80680000	80940000	260000		1	81000000	81140000	140000		1	84040000	84220000	180000		1	77580000	77860000	280000		1	84000000	84240000	240000		1	81200000	81400000	200000
1	80960000	81140000	180000		1	81600000	81720000	120000		1	84340000	84760000	420000		1	78040000	78520000	480000		1	84540000	84760000	220000		1	81420000	81580000	160000
1	81720000	82060000	340000		1	81740000	82080000	340000		1	84780000	85220000	440000		1	78540000	78660000	120000		1	84780000	85200000	420000		1	81640000	82080000	440000
1	82080000	82600000	520000		1	82100000	82600000	500000		1	85280000	85620000	340000		1	78720000	79220000	500000		1	85280000	85620000	340000		1	82100000	82600000	500000
1	82660000	83020000	360000		1	82600000	83000000	400000		1	85720000	85960000	240000		1	79300000	79840000	540000		1	85720000	86060000	340000		1	82620000	83020000	400000
1	83040000	83200000	160000		1	83040000	83200000	160000		1	86080000	86420000	340000		1	79920000	80180000	260000		1	86100000	86400000	300000		1	83040000	83200000	160000
1	83220000	83940000	720000		1	83220000	84000000	780000		1	86480000	87120000	640000		1	80200000	80640000	440000		1	86480000	87100000	620000		1	83220000	84000000	780000
1	83960000	84260000	300000		1	84020000	84260000	240000		1	87140000	87700000	560000		1	80680000	80940000	260000		1	87120000	87700000	580000		1	84020000	84120000	100000
1	84520000	84760000	240000		1	84280000	84520000	240000		1	87720000	88260000	540000		1	80960000	81340000	380000		1	87780000	88260000	480000		1	84280000	84760000	480000
1	84780000	85200000	420000		1	84540000	84760000	220000		1	88740000	89640000	900000		1	81400000	81720000	320000		1	88740000	89640000	900000		1	84780000	85200000	420000
1	85240000	85620000	380000		1	84780000	85200000	420000		1	89660000	90000000	340000		1	81740000	82100000	360000		1	89660000	90060000	400000		1	85280000	85620000	340000
1	85680000	86060000	380000		1	85280000	85620000	340000		1	90060000	90740000	680000		1	82120000	82600000	480000		1	90080000	90720000	640000		1	85700000	86060000	360000
1	86080000	86460000	380000		1	85700000	86060000	360000		1	90860000	91000000	140000		1	82640000	83020000	380000		1	90740000	91000000	260000		1	86100000	86400000	300000
1	86480000	87120000	640000		1	86100000	86420000	320000		1	91020000	92140000	1120000		1	83040000	83200000	160000		1	91120000	92140000	1020000		1	86480000	87120000	640000
1	87140000	87680000	540000		1	86480000	86680000	200000		1	92160000	92800000	640000		1	83220000	83980000	760000		1	92160000	92640000	480000		1	87140000	87700000	560000
1	87700000	88420000	720000		1	86760000	87120000	360000		1	93000000	93140000	140000		1	84000000	84120000	120000		1	92660000	92800000	140000		1	87760000	88300000	540000
1	88440000	88540000	100000		1	87140000	87680000	540000		1	93180000	93900000	720000		1	84260000	84500000	240000		1	93000000	93200000	200000		1	88740000	89640000	900000
1	88740000	88840000	100000		1	87700000	88260000	560000		1	93920000	94280000	360000		1	84520000	84760000	240000		1	93220000	93720000	500000		1	89660000	90000000	340000
1	88840000	89620000	780000		1	88460000	88720000	260000		1	94340000	94460000	120000		1	84780000	85240000	460000		1	93960000	94300000	340000		1	90080000	90740000	660000
1	89660000	90020000	360000		1	88740000	88840000	100000		1	94480000	95380000	900000		1	85380000	85660000	280000		1	94320000	94500000	180000		1	90760000	91000000	240000
1	90080000	90720000	640000		1	88860000	89640000	780000		1	95440000	96840000	1400000		1	85680000	85960000	280000		1	94520000	95440000	920000		1	91120000	92140000	1020000
1	91100000	92160000	1060000		1	89680000	90020000	340000		1	96940000	97440000	500000		1	86100000	86420000	320000		1	95460000	96820000	1360000		1	92160000	92640000	480000
1	92180000	92640000	460000		1	90080000	90740000	660000		1	97440000	97960000	520000		1	86480000	86700000	220000		1	96920000	97440000	520000		1	92660000	92800000	140000
1	92660000	92800000	140000		1	91120000	92140000	1020000		1	98000000	98780000	780000		1	86760000	87120000	360000		1	97440000	97960000	520000		1	93000000	93200000	200000
1	92980000	93280000	300000		1	92160000	92800000	640000		1	98800000	99420000	620000		1	87140000	87680000	540000		1	98000000	99400000	1400000		1	93220000	93720000	500000
1	93300000	93720000	420000		1	93000000	93140000	140000		1	99440000	100080000	640000		1	87700000	88420000	720000		1	99440000	100080000	640000		1	93940000	94300000	360000
1	93940000	94260000	320000		1	93240000	93700000	460000		1	100100000	100640000	540000		1	88440000	88740000	300000		1	100100000	100660000	560000		1	94320000	94500000	180000
1	94380000	94480000	100000		1	93940000	94260000	320000		1	100800000	101000000	200000		1	88860000	89640000	780000		1	100800000	101980000	1180000		1	94520000	95440000	920000
1	94500000	95400000	900000		1	94300000	94460000	160000		1	101020000	101920000	900000		1	89660000	90020000	360000		1	102060000	102420000	360000		1	95460000	96840000	1380000
1	95420000	95900000	480000		1	94480000	95400000	920000		1	102060000	103820000	1760000		1	90080000	90720000	640000		1	102440000	103800000	1360000		1	96920000	97440000	520000
1	95920000	96800000	880000		1	95420000	96820000	1400000		1	103860000	104320000	460000		1	90740000	91020000	280000		1	103820000	104300000	480000		1	97460000	97960000	500000
1	96960000	97440000	480000		1	96940000	97440000	500000		1	104360000	104800000	440000		1	91140000	92140000	1000000		1	104320000	104820000	500000		1	98000000	98780000	780000
1	97460000	97960000	500000		1	97440000	97960000	520000		1	104820000	105320000	500000		1	92160000	92800000	640000		1	104840000	105300000	460000		1	98800000	99420000	620000
1	98020000	98780000	760000		1	98000000	98780000	780000		1	105340000	106000000	660000		1	93000000	93120000	120000		1	105340000	105860000	520000		1	99440000	100080000	640000
1	98800000	99400000	600000		1	98800000	99400000	600000		1	106040000	106360000	320000		1	93220000	93900000	680000		1	105880000	106000000	120000		1	100100000	100660000	560000
1	99440000	100080000	640000		1	99440000	100080000	640000		1	106420000	106920000	500000		1	93920000	94280000	360000		1	106020000	106400000	380000		1	100800000	100940000	140000
1	100100000	100660000	560000		1	100100000	100660000	560000		1	106940000	107280000	340000		1	94300000	94480000	180000		1	106420000	106900000	480000		1	101000000	101940000	940000
1	100800000	101980000	1180000		1	100800000	101980000	1180000		1	107320000	107920000	600000		1	94500000	95420000	920000		1	106920000	107180000	260000		1	102060000	102420000	360000
1	102080000	102420000	340000		1	102080000	103280000	1200000		1	108000000	108300000	300000		1	95440000	96880000	1440000		1	107300000	107920000	620000		1	102440000	103800000	1360000
1	102440000	103300000	860000		1	103300000	103800000	500000		1	108380000	108880000	500000		1	96940000	97440000	500000		1	108000000	108340000	340000		1	103840000	104300000	460000
1	103320000	103800000	480000		1	103820000	104320000	500000		1	108900000	109280000	380000		1	97440000	97960000	520000		1	108360000	108520000	160000		1	104320000	104840000	520000
1	103820000	104300000	480000		1	104340000	104800000	460000		1	109320000	109660000	340000		1	98000000	98780000	780000		1	108600000	108840000	240000		1	104860000	105300000	440000
1	104360000	104820000	460000		1	104820000	105300000	480000		1	109680000	110200000	520000		1	98800000	99420000	620000		1	108860000	109320000	460000		1	105320000	105860000	540000
1	104840000	105300000	460000		1	105340000	105840000	500000		1	110220000	110380000	160000		1	99460000	100080000	620000		1	109340000	109720000	380000		1	105900000	106000000	100000
1	105340000	105840000	500000		1	105860000	106000000	140000		1	110580000	111040000	460000		1	100120000	100640000	520000		1	109740000	110200000	460000		1	106020000	106360000	340000
1	105860000	106000000	140000		1	106020000	106420000	400000		1	111060000	111340000	280000		1	100800000	100920000	120000		1	110220000	110580000	360000		1	106420000	106920000	500000
1	106040000	106420000	380000		1	106440000	106900000	460000		1	111380000	111660000	280000		1	101020000	102040000	1020000		1	110580000	111020000	440000		1	106940000	107260000	320000
1	106440000	106580000	140000		1	106920000	107260000	340000		1	111680000	112100000	420000		1	102060000	103800000	1740000		1	111040000	111340000	300000		1	107340000	107920000	580000
1	106620000	106880000	260000		1	107300000	107920000	620000		1	112120000	112540000	420000		1	103860000	104300000	440000		1	111420000	111640000	220000		1	108000000	108340000	340000
1	106900000	107260000	360000		1	108000000	108300000	300000		1	112560000	113320000	760000		1	104320000	104800000	480000		1	111660000	112100000	440000		1	108360000	108560000	200000
1	107320000	107920000	600000		1	108360000	108540000	180000		1	113340000	113580000	240000		1	104820000	105320000	500000		1	112120000	112520000	400000		1	108580000	108860000	280000
1	108000000	108540000	540000		1	108560000	108880000	320000		1	113640000	114100000	460000		1	105340000	106000000	660000		1	112540000	113200000	660000		1	108880000	109320000	440000
1	108560000	108880000	320000		1	108900000	109280000	380000		1	114260000	114540000	280000		1	106040000	106340000	300000		1	113220000	113620000	400000		1	109340000	109660000	320000
1	108900000	109280000	380000		1	109340000	109660000	320000		1	114560000	114860000	300000		1	106420000	106900000	480000		1	113640000	114220000	580000		1	109760000	110200000	440000
1	109320000	109660000	340000		1	109720000	110200000	480000		1	114880000	115460000	580000		1	106920000	107280000	360000		1	114260000	114540000	280000		1	110220000	110560000	340000
1	109720000	110200000	480000		1	110220000	110540000	320000		1	115540000	115660000	120000		1	107320000	107920000	600000		1	114560000	114700000	140000		1	110580000	111020000	440000
1	110220000	110560000	340000		1	110580000	111020000	440000		1	115680000	115900000	220000		1	108000000	108300000	300000		1	114800000	115320000	520000		1	111060000	111340000	280000
1	110580000	111040000	460000		1	111060000	111340000	280000		1	115920000	116120000	200000		1	108400000	108880000	480000		1	115320000	115700000	380000		1	111400000	111660000	260000
1	111060000	111320000	260000		1	111400000	111700000	300000		1	116140000	116460000	320000		1	108900000	109280000	380000		1	115720000	115900000	180000		1	111680000	112060000	380000
1	111380000	111700000	320000		1	111720000	112520000	800000		1	116480000	116800000	320000		1	109340000	109640000	300000		1	115920000	116120000	200000		1	112140000	112520000	380000
1	111720000	112520000	800000		1	112540000	113260000	720000		1	116840000	117420000	580000		1	109700000	110200000	500000		1	116140000	116460000	320000		1	112540000	113200000	660000
1	112580000	113280000	700000		1	113360000	113620000	260000		1	117460000	118260000	800000		1	110220000	110420000	200000		1	116480000	116820000	340000		1	113220000	113620000	400000
1	113360000	113620000	260000		1	113640000	114120000	480000		1	118280000	119180000	900000		1	110580000	111040000	460000		1	116840000	117420000	580000		1	113640000	114180000	540000
1	113640000	114100000	460000		1	114280000	114540000	260000		1	119200000	119460000	260000		1	111060000	111320000	260000		1	117480000	118300000	820000		1	114260000	114520000	260000
1	114280000	114560000	280000		1	114560000	114700000	140000		1	119700000	120440000	740000		1	111380000	111660000	280000		1	118320000	119200000	880000		1	114540000	114760000	220000
1	114580000	114680000	100000		1	114780000	115460000	680000		1	120520000	121240000	720000		1	111680000	112080000	400000		1	119240000	119440000	200000		1	114780000	115360000	580000
1	114800000	115460000	660000		1	115460000	115640000	180000		1	121360000	121660000	300000		1	112100000	112520000	420000		1	119660000	119780000	120000		1	115580000	115920000	340000
1	115460000	115660000	200000		1	115660000	115760000	100000		1	121700000	122060000	360000		1	112540000	113300000	760000		1	119800000	120440000	640000		1	115920000	116120000	200000
1	115740000	115900000	160000		1	115760000	116140000	380000		1	122080000	122340000	260000		1	113320000	113580000	260000		1	120520000	121240000	720000		1	116140000	116400000	260000
1	115920000	116140000	220000		1	116160000	116820000	660000		1	122360000	122800000	440000		1	113640000	114120000	480000		1	121340000	121700000	360000		1	116480000	116820000	340000
1	116160000	116460000	300000		1	116840000	117440000	600000		1	122860000	123200000	340000		1	114280000	114540000	260000		1	121840000	122080000	240000		1	116840000	117420000	580000
1	116480000	116800000	320000		1	117480000	118240000	760000		1	123280000	123500000	220000		1	114560000	114800000	240000		1	122080000	122320000	240000		1	117460000	118280000	820000
1	116880000	117420000	540000		1	118260000	119180000	920000		1	123520000	124340000	820000		1	114880000	115460000	580000		1	122360000	122840000	480000		1	118300000	119180000	880000
1	117460000	118240000	780000		1	119200000	119460000	260000		1	124440000	124880000	440000		1	115560000	115660000	100000		1	122860000	123200000	340000		1	119200000	119460000	260000
1	118260000	119200000	940000		1	119780000	120440000	660000		1	124880000	125380000	500000		1	115680000	115900000	220000		1	123220000	123540000	320000		1	119660000	119780000	120000
1	119240000	119420000	180000		1	120520000	121220000	700000		1	125380000	125720000	340000		1	115920000	116140000	220000		1	123560000	124120000	560000		1	119800000	120420000	620000
1	119780000	120420000	640000		1	121240000	121680000	440000		1	125740000	126240000	500000		1	116160000	116800000	640000		1	124160000	124340000	180000		1	120520000	121220000	700000
1	120520000	121240000	720000		1	121700000	122080000	380000		1	126360000	127020000	660000		1	116860000	117380000	520000		1	124440000	124880000	440000		1	121340000	121680000	340000
1	121240000	121680000	440000		1	122080000	122320000	240000		1	127040000	127480000	440000		1	117480000	118260000	780000		1	124900000	125360000	460000		1	121820000	122060000	240000
1	121700000	122060000	360000		1	122360000	122840000	480000		1	127520000	128180000	660000		1	118280000	119160000	880000		1	125380000	125720000	340000		1	122080000	122320000	240000
1	122080000	122340000	260000		1	122860000	123200000	340000		1	128200000	129360000	1160000		1	119180000	119460000	280000		1	125800000	126240000	440000		1	122360000	122840000	480000
1	122360000	122820000	460000		1	123240000	123480000	240000		1	129380000	129780000	400000		1	119700000	120440000	740000		1	126400000	127020000	620000		1	122860000	123180000	320000
1	123000000	123200000	200000		1	123540000	124380000	840000		1	129920000	130340000	420000		1	120520000	121220000	700000		1	127040000	127480000	440000		1	123280000	123480000	200000
1	123220000	123460000	240000		1	124440000	124880000	440000		1	130420000	131380000	960000		1	121360000	121660000	300000		1	127540000	128120000	580000		1	123540000	124120000	580000
1	123520000	124160000	640000		1	124880000	125360000	480000		1	131760000	131880000	120000		1	121700000	122060000	360000		1	128140000	129360000	1220000		1	124160000	124340000	180000
1	124180000	124380000	200000		1	125500000	125740000	240000		1	131900000	132600000	700000		1	122080000	122320000	240000		1	129380000	129780000	400000		1	124440000	124880000	440000
1	124440000	124880000	440000		1	125760000	126240000	480000		1	132620000	133180000	560000		1	122360000	122800000	440000		1	129940000	130360000	420000		1	124880000	125360000	480000
1	124880000	125360000	480000		1	126360000	127020000	660000		1	133240000	133820000	580000		1	122860000	123200000	340000		1	130620000	131360000	740000		1	125380000	125720000	340000
1	125500000	125760000	260000		1	127020000	127480000	460000		1	133960000	134360000	400000		1	123280000	123480000	200000		1	131400000	131900000	500000		1	125780000	126240000	460000
1	125780000	126240000	460000		1	127500000	128160000	660000		1	134440000	134860000	420000		1	123500000	124180000	680000		1	131920000	132620000	700000		1	126400000	127020000	620000
1	126380000	127020000	640000		1	128180000	129340000	1160000		1	134900000	135020000	120000		1	124200000	124380000	180000		1	132640000	133180000	540000		1	127040000	127460000	420000
1	127040000	127480000	440000		1	129360000	129800000	440000		1	135340000	136340000	1000000		1	124440000	124880000	440000		1	133240000	133820000	580000		1	127540000	128120000	580000
1	127540000	128140000	600000		1	129920000	130340000	420000		1	136440000	136900000	460000		1	124880000	125380000	500000		1	133960000	134360000	400000		1	128140000	129360000	1220000
1	128160000	128640000	480000		1	130420000	130540000	120000		1	136920000	137580000	660000		1	125520000	125720000	200000		1	134440000	134800000	360000		1	129380000	129780000	400000
1	128660000	129340000	680000		1	130600000	131220000	620000		1	137760000	138260000	500000		1	125740000	126240000	500000		1	134820000	135300000	480000		1	129920000	130360000	440000
1	129360000	129780000	420000		1	131260000	131400000	140000		1	138280000	138680000	400000		1	126400000	127020000	620000		1	135360000	136340000	980000		1	130620000	131360000	740000
1	129920000	130380000	460000		1	131760000	131900000	140000		1	138920000	139160000	240000		1	127040000	127480000	440000		1	136360000	136880000	520000		1	131400000	131700000	300000
1	130580000	131220000	640000		1	131920000	132620000	700000		1	139280000	139600000	320000		1	127500000	128180000	680000		1	136960000	137560000	600000		1	131920000	132620000	700000
1	131240000	131380000	140000		1	132620000	133180000	560000		1	139620000	140160000	540000		1	128200000	129360000	1160000		1	137580000	137760000	180000		1	132640000	133180000	540000
1	131700000	131920000	220000		1	133240000	133960000	720000		1	140180000	140400000	220000		1	129380000	129800000	420000		1	137800000	138160000	360000		1	133240000	133800000	560000
1	131940000	132620000	680000		1	133980000	134360000	380000		1	140420000	140700000	280000		1	129940000	130340000	400000		1	138300000	138680000	380000		1	133960000	134360000	400000
1	132640000	133160000	520000		1	134440000	134800000	360000		1	140800000	141260000	460000		1	130440000	130560000	120000		1	138900000	139120000	220000		1	134440000	134800000	360000
1	133220000	133960000	740000		1	134820000	135240000	420000		1	141280000	141560000	280000		1	130600000	131380000	780000		1	139140000	139280000	140000		1	134820000	135240000	420000
1	133980000	134360000	380000		1	135340000	136320000	980000		1	141600000	142280000	680000		1	131400000	131680000	280000		1	139300000	139600000	300000		1	135380000	136340000	960000
1	134440000	134780000	340000		1	136360000	136880000	520000		1	142300000	144220000	1920000		1	131760000	131880000	120000		1	139620000	140140000	520000		1	136400000	136900000	500000
1	134800000	135060000	260000		1	136960000	137580000	620000		1	144240000	144660000	420000		1	131900000	132600000	700000		1	140180000	140420000	240000		1	136960000	137560000	600000
1	135340000	136320000	980000		1	137600000	137740000	140000		1	144680000	145080000	400000		1	132620000	133200000	580000		1	140440000	140760000	320000		1	137580000	137760000	180000
1	136360000	136880000	520000		1	137760000	138160000	400000		1	145120000	145400000	280000		1	133220000	133820000	600000		1	140800000	141260000	460000		1	137800000	138160000	360000
1	136940000	137560000	620000		1	138300000	138700000	400000		1	145420000	145920000	500000		1	133960000	134340000	380000		1	141280000	141500000	220000		1	138300000	138680000	380000
1	137580000	137760000	180000		1	138840000	139080000	240000		1	146040000	146280000	240000		1	134440000	134820000	380000		1	141640000	142280000	640000		1	138940000	139120000	180000
1	137800000	138160000	360000		1	139280000	139620000	340000		1	146300000	146560000	260000		1	134840000	135020000	180000		1	142300000	144220000	1920000		1	139140000	139280000	140000
1	138300000	138660000	360000		1	139640000	140160000	520000		1	146600000	146940000	340000		1	135380000	136340000	960000		1	144320000	144620000	300000		1	139300000	139600000	300000
1	139300000	139600000	300000		1	140180000	140300000	120000		1	146960000	147380000	420000		1	136520000	136920000	400000		1	144640000	145100000	460000		1	139620000	140140000	520000
1	139620000	140140000	520000		1	140400000	140760000	360000		1	147400000	147860000	460000		1	136940000	137580000	640000		1	145400000	145900000	500000		1	140160000	140400000	240000
1	140160000	140400000	240000		1	140820000	141280000	460000		1	147920000	148680000	760000		1	137600000	137740000	140000		1	146040000	146220000	180000		1	140420000	140740000	320000
1	140420000	140740000	320000		1	141420000	141580000	160000		1	148720000	149280000	560000		1	137780000	138160000	380000		1	146320000	146560000	240000		1	140780000	141260000	480000
1	140800000	141260000	460000		1	141600000	142280000	680000		1	149300000	149480000	180000		1	138300000	138680000	380000		1	146620000	146940000	320000		1	141280000	141520000	240000
1	141280000	141520000	240000		1	142300000	144220000	1920000		1	149500000	150820000	1320000		1	138900000	139120000	220000		1	146980000	147280000	300000		1	141620000	142260000	640000
1	141600000	142280000	680000		1	144240000	144660000	420000		1	150820000	151600000	780000		1	139280000	139600000	320000		1	147400000	147900000	500000		1	142280000	144220000	1940000
1	142300000	143300000	1000000		1	144680000	145080000	400000		1	151620000	152160000	540000		1	139620000	140140000	520000		1	147920000	148700000	780000		1	144300000	144640000	340000
1	143320000	144200000	880000		1	145120000	145340000	220000		1	152160000	153780000	1620000		1	140160000	140400000	240000		1	148720000	149280000	560000		1	144660000	145100000	440000
1	144300000	144660000	360000		1	145420000	145920000	500000		1	153800000	154500000	700000		1	140420000	140700000	280000		1	149300000	149420000	120000		1	145120000	145400000	280000
1	144680000	145080000	400000		1	146040000	146280000	240000		1	154520000	155200000	680000		1	140800000	141260000	460000		1	149520000	150800000	1280000		1	145420000	145920000	500000
1	145100000	145340000	240000		1	146300000	146600000	300000		1	155220000	155420000	200000		1	141280000	141580000	300000		1	150820000	151600000	780000		1	146320000	146560000	240000
1	145420000	145920000	500000		1	146620000	146940000	320000		1	155460000	155840000	380000		1	141640000	142280000	640000		1	151620000	152160000	540000		1	146620000	146940000	320000
1	146000000	146280000	280000		1	146960000	147300000	340000		1	155860000	156200000	340000		1	142300000	144220000	1920000		1	152240000	153760000	1520000		1	146960000	147320000	360000
1	146300000	146560000	260000		1	147480000	147840000	360000		1	156540000	157200000	660000		1	144240000	144660000	420000		1	154040000	154500000	460000		1	147400000	147900000	500000
1	146620000	146940000	320000		1	147920000	148680000	760000		1	157220000	157600000	380000		1	144680000	145080000	400000		1	154540000	155400000	860000		1	147920000	148680000	760000
1	146980000	147300000	320000		1	148700000	149260000	560000		1	157620000	158860000	1240000		1	145120000	145380000	260000		1	155440000	155840000	400000		1	148700000	149260000	560000
1	147600000	147860000	260000		1	149300000	149480000	180000		1	158880000	159380000	500000		1	145420000	145940000	520000		1	155860000	156180000	320000		1	149300000	149420000	120000
1	147920000	148720000	800000		1	149500000	150140000	640000		1	159400000	160420000	1020000		1	146080000	146280000	200000		1	156420000	156560000	140000		1	149520000	150800000	1280000
1	148740000	149260000	520000		1	150160000	150820000	660000		1	160440000	160880000	440000		1	146300000	146560000	260000		1	156580000	157200000	620000		1	150820000	151600000	780000
1	149320000	149480000	160000		1	150840000	151600000	760000		1	160900000	163000000	2100000		1	146600000	146940000	340000		1	157220000	157620000	400000		1	151620000	152160000	540000
1	149500000	150140000	640000		1	151620000	152180000	560000		1	163020000	163520000	500000		1	146980000	147320000	340000		1	157640000	157980000	340000		1	152180000	153760000	1580000
1	150160000	150820000	660000		1	152200000	153800000	1600000		1	163580000	164000000	420000		1	147400000	147840000	440000		1	158000000	158620000	620000		1	154040000	154500000	460000
1	150840000	151600000	760000		1	153820000	154420000	600000		1	164020000	164880000	860000		1	147920000	148680000	760000		1	158640000	158860000	220000		1	154520000	155200000	680000
1	151640000	152180000	540000		1	154500000	155220000	720000		1	164900000	166800000	1900000		1	148720000	149280000	560000		1	159380000	160340000	960000		1	155220000	155400000	180000
1	152200000	152820000	620000		1	155260000	155380000	120000		1	166820000	167080000	260000		1	149300000	149480000	180000		1	160360000	161900000	1540000		1	155460000	155840000	380000
1	152840000	153080000	240000		1	155420000	155860000	440000		1	167240000	167660000	420000		1	149500000	150800000	1300000		1	161920000	162480000	560000		1	155860000	156200000	340000
1	153100000	153800000	700000		1	155880000	156180000	300000		1	167720000	168500000	780000		1	150820000	151600000	780000		1	162500000	162960000	460000		1	156420000	156560000	140000
1	153820000	154400000	580000		1	156540000	157200000	660000		1	168500000	168960000	460000		1	151620000	152160000	540000		1	163020000	163540000	520000		1	156580000	157200000	620000
1	154520000	155220000	700000		1	157220000	157600000	380000		1	169100000	169420000	320000		1	152160000	153760000	1600000		1	163560000	164000000	440000		1	157220000	157620000	400000
1	155260000	155380000	120000		1	157620000	158040000	420000		1	169440000	170000000	560000		1	153780000	154500000	720000		1	164020000	164920000	900000		1	157640000	158900000	1260000
1	155420000	155840000	420000		1	158060000	158860000	800000		1	170160000	170540000	380000		1	154520000	155200000	680000		1	164940000	166820000	1880000		1	158920000	159280000	360000
1	155880000	156360000	480000		1	158860000	159380000	520000		1	170680000	171400000	720000		1	155220000	155420000	200000		1	166840000	167000000	160000		1	159400000	160360000	960000
1	156380000	156480000	100000		1	159400000	160400000	1000000		1	171460000	171800000	340000		1	155460000	155840000	380000		1	167240000	167720000	480000		1	160380000	162960000	2580000
1	156560000	157220000	660000		1	160420000	161300000	880000		1	171820000	172260000	440000		1	155860000	156200000	340000		1	167740000	168480000	740000		1	163020000	163500000	480000
1	157240000	157600000	360000		1	161320000	162340000	1020000		1	172260000	172560000	300000		1	156540000	157200000	660000		1	168500000	169100000	600000		1	163540000	164000000	460000
1	157620000	158020000	400000		1	162360000	162980000	620000		1	172820000	173280000	460000		1	157220000	157600000	380000		1	169120000	169440000	320000		1	164020000	164880000	860000
1	158040000	158860000	820000		1	163000000	163500000	500000		1	173360000	173660000	300000		1	157620000	158860000	1240000		1	169460000	169560000	100000		1	165220000	166820000	1600000
1	158880000	159400000	520000		1	163580000	164000000	420000		1	173680000	173980000	300000		1	158880000	159380000	500000		1	169640000	170000000	360000		1	166840000	167040000	200000
1	159420000	160400000	980000		1	164020000	164900000	880000		1	174060000	174200000	140000		1	159400000	160420000	1020000		1	170080000	170440000	360000		1	167240000	167720000	480000
1	160420000	160900000	480000		1	164920000	165620000	700000		1	174220000	174700000	480000		1	160440000	160880000	440000		1	170700000	171380000	680000		1	167740000	168480000	740000
1	160960000	161340000	380000		1	165640000	166800000	1160000		1	174720000	175180000	460000		1	160900000	163000000	2100000		1	171400000	171620000	220000		1	168500000	169080000	580000
1	161360000	162460000	1100000		1	166820000	167020000	200000		1	175340000	175800000	460000		1	163020000	163540000	520000		1	171840000	172240000	400000		1	169120000	169460000	340000
1	162480000	162960000	480000		1	167260000	167720000	460000		1	175820000	176220000	400000		1	163580000	164000000	420000		1	172260000	172560000	300000		1	169600000	170000000	400000
1	162980000	163500000	520000		1	167740000	167940000	200000		1	176240000	176340000	100000		1	164020000	164880000	860000		1	172800000	173300000	500000		1	170100000	170520000	420000
1	163580000	164000000	420000		1	167980000	168480000	500000		1	176820000	177080000	260000		1	164900000	166800000	1900000		1	173320000	173660000	340000		1	170700000	171300000	600000
1	164020000	164920000	900000		1	168500000	168760000	260000		1	177120000	177380000	260000		1	166820000	167080000	260000		1	173700000	174200000	500000		1	171460000	171620000	160000
1	164940000	165640000	700000		1	168760000	169080000	320000		1	177420000	177760000	340000		1	167240000	167700000	460000		1	174220000	174660000	440000		1	171820000	172260000	440000
1	165660000	166080000	420000		1	169120000	169420000	300000		1	177780000	178040000	260000		1	167740000	168480000	740000		1	174700000	175180000	480000		1	172260000	172580000	320000
1	166100000	166820000	720000		1	169440000	169560000	120000		1	178120000	178400000	280000		1	168500000	169080000	580000		1	175240000	175800000	560000		1	172800000	173300000	500000
1	167080000	167240000	160000		1	169640000	170000000	360000		1	178480000	178740000	260000		1	169100000	169420000	320000		1	175840000	176220000	380000		1	173320000	173660000	340000
1	167260000	167720000	460000		1	170100000	170660000	560000		1	178760000	178940000	180000		1	169460000	170020000	560000		1	176240000	176380000	140000		1	173680000	174200000	520000
1	167740000	167920000	180000		1	170680000	171420000	740000		1	178960000	179260000	300000		1	170180000	170540000	360000		1	176800000	177100000	300000		1	174220000	174660000	440000
1	167980000	168480000	500000		1	171660000	171800000	140000		1	179280000	179880000	600000		1	170680000	171400000	720000		1	177120000	177380000	260000		1	174720000	175160000	440000
1	168500000	168760000	260000		1	171820000	172260000	440000		1	179900000	180080000	180000		1	171820000	172260000	440000		1	177420000	177760000	340000		1	175240000	175800000	560000
1	168760000	169100000	340000		1	172260000	172560000	300000		1	180180000	180420000	240000		1	172260000	172560000	300000		1	177820000	178040000	220000		1	175820000	176220000	400000
1	169120000	169440000	320000		1	172660000	173300000	640000		1	180440000	180580000	140000		1	172660000	173280000	620000		1	178120000	178420000	300000		1	176240000	176360000	120000
1	169460000	169640000	180000		1	173380000	173660000	280000		1	180640000	180920000	280000		1	173360000	173680000	320000		1	178520000	178700000	180000		1	176380000	176620000	240000
1	169660000	170000000	340000		1	173680000	174000000	320000		1	180920000	181040000	120000		1	173700000	174000000	300000		1	178720000	178940000	220000		1	176800000	177100000	300000
1	170080000	170560000	480000		1	174020000	174180000	160000		1	181060000	181540000	480000		1	174080000	174220000	140000		1	178960000	179240000	280000		1	177120000	177380000	260000
1	170700000	171420000	720000		1	174220000	174700000	480000		1	181720000	182440000	720000		1	174240000	174660000	420000		1	179260000	179860000	600000		1	177420000	177780000	360000
1	171800000	172260000	460000		1	174720000	175240000	520000		1	182480000	183660000	1180000		1	174700000	175240000	540000		1	179880000	180060000	180000		1	177800000	178040000	240000
1	172260000	172580000	320000		1	175340000	175820000	480000		1	183960000	184140000	180000		1	175340000	175800000	460000		1	180200000	180480000	280000		1	178120000	178440000	320000
1	172800000	173280000	480000		1	175840000	176240000	400000		1	184160000	184420000	260000		1	175840000	176220000	380000		1	180520000	180620000	100000		1	178460000	178700000	240000
1	173380000	173640000	260000		1	176260000	176720000	460000		1	184440000	185360000	920000		1	176240000	176640000	400000		1	180640000	181040000	400000		1	178740000	178960000	220000
1	173680000	174000000	320000		1	176800000	177080000	280000		1	185380000	186200000	820000		1	176800000	177080000	280000		1	181060000	181540000	480000		1	178980000	179240000	260000
1	174020000	174180000	160000		1	177120000	177380000	260000		1	186240000	186560000	320000		1	177140000	177380000	240000		1	181720000	182440000	720000		1	179260000	179860000	600000
1	174220000	174700000	480000		1	177420000	177760000	340000		1	186580000	186780000	200000		1	177420000	177760000	340000		1	182480000	183640000	1160000		1	179880000	180060000	180000
1	174720000	175240000	520000		1	177780000	178040000	260000		1	186800000	186940000	140000		1	177780000	178040000	260000		1	183680000	184140000	460000		1	180180000	180440000	260000
1	175320000	175820000	500000		1	178120000	178400000	280000		1	187120000	187660000	540000		1	178120000	178400000	280000		1	184160000	184420000	260000		1	180460000	180640000	180000
1	175840000	176200000	360000		1	178480000	178700000	220000		1	187680000	188020000	340000		1	178540000	178700000	160000		1	184440000	184740000	300000		1	180660000	180920000	260000
1	176800000	177100000	300000		1	178760000	178940000	180000		1	188060000	188280000	220000		1	178780000	178940000	160000		1	184760000	185380000	620000		1	180940000	181060000	120000
1	177120000	177380000	260000		1	178960000	179240000	280000		1	188300000	188900000	600000		1	178960000	179260000	300000		1	185400000	186200000	800000		1	181080000	181500000	420000
1	177420000	177600000	180000		1	179260000	179880000	620000		1	188940000	190040000	1100000		1	179280000	179860000	580000		1	186220000	186540000	320000		1	181740000	182440000	700000
1	177800000	178080000	280000		1	179900000	180060000	160000		1	190060000	190260000	200000		1	179880000	180080000	200000		1	186560000	187100000	540000		1	182460000	183640000	1180000
1	178100000	178420000	320000		1	180200000	180340000	140000		1	190440000	191540000	1100000		1	180660000	180920000	260000		1	187120000	187680000	560000		1	183680000	184140000	460000
1	178480000	178720000	240000		1	180420000	180660000	240000		1	191540000	191760000	220000		1	180920000	181040000	120000		1	187700000	188080000	380000		1	184160000	184400000	240000
1	178740000	178940000	200000		1	180680000	180900000	220000		1	191800000	194000000	2200000		1	181060000	181540000	480000		1	188100000	188900000	800000		1	184420000	184740000	320000
1	178960000	179240000	280000		1	180960000	181540000	580000		1	194020000	194300000	280000		1	181740000	182440000	700000		1	188940000	189760000	820000		1	184800000	185360000	560000
1	179260000	179880000	620000		1	181720000	182440000	720000		1	194640000	195160000	520000		1	182440000	183640000	1200000		1	189780000	190440000	660000		1	185380000	186200000	820000
1	179900000	180080000	180000		1	182480000	183660000	1180000		1	195180000	195640000	460000		1	183980000	184140000	160000		1	190460000	191080000	620000		1	186220000	186540000	320000
1	180180000	180320000	140000		1	183680000	183820000	140000		1	195680000	196080000	400000		1	184160000	184420000	260000		1	191160000	191520000	360000		1	186560000	187100000	540000
1	180440000	180660000	220000		1	184200000	184420000	220000		1	196100000	196500000	400000		1	184440000	185380000	940000		1	191540000	191760000	220000		1	187120000	187680000	560000
1	180680000	180920000	240000		1	184440000	186200000	1760000		1	196520000	196620000	100000		1	185400000	186200000	800000		1	191820000	192280000	460000		1	187700000	188280000	580000
1	180940000	181540000	600000		1	186240000	186560000	320000		1	196640000	197080000	440000		1	186240000	186560000	320000		1	192500000	193900000	1400000		1	188300000	188900000	600000
1	181720000	182440000	720000		1	186580000	186780000	200000		1	197100000	197608386	508386		1	186580000	186780000	200000		1	193920000	194300000	380000		1	188920000	189780000	860000
1	182480000	183660000	1180000		1	186800000	187100000	300000		2	0	600000	600000		1	186800000	187100000	300000		1	194460000	194600000	140000		1	189800000	190440000	640000
1	183820000	184120000	300000		1	187120000	187660000	540000		2	620000	820000	200000		1	187120000	187660000	540000		1	194700000	195160000	460000		1	190460000	191080000	620000
1	184200000	184420000	220000		1	187680000	188020000	340000		2	840000	1000000	160000		1	187680000	188020000	340000		1	195180000	195640000	460000		1	191160000	191520000	360000
1	184440000	186200000	1760000		1	188080000	188280000	200000		2	1020000	1580000	560000		1	188300000	188900000	600000		1	195680000	196040000	360000		1	191540000	191760000	220000
1	186240000	186560000	320000		1	188300000	188900000	600000		2	1600000	2000000	400000		1	188940000	189780000	840000		1	196060000	196640000	580000		1	191820000	192220000	400000
1	186560000	187100000	540000		1	188940000	189780000	840000		2	2180000	2460000	280000		1	189800000	190040000	240000		1	196660000	197060000	400000		1	192420000	193920000	1500000
1	187120000	187660000	540000		1	189800000	190060000	260000		2	2480000	3300000	820000		1	190060000	190420000	360000		1	197080000	197608386	528386		1	193940000	194300000	360000
1	187680000	188020000	340000		1	190080000	190440000	360000		2	3360000	4000000	640000		1	190460000	190760000	300000		2	0	600000	600000		1	194440000	194600000	160000
1	188100000	188260000	160000		1	190440000	190760000	320000		2	4100000	4420000	320000		1	190780000	191080000	300000		2	620000	1020000	400000		1	194720000	195140000	420000
1	188280000	188900000	620000		1	190780000	191120000	340000		2	4440000	4740000	300000		1	191120000	191520000	400000		2	1040000	1580000	540000		1	195180000	195640000	460000
1	188920000	189780000	860000		1	191140000	191500000	360000		2	4900000	5340000	440000		1	191600000	191760000	160000		2	1600000	1980000	380000		1	195680000	196040000	360000
1	189800000	190060000	260000		1	191600000	191760000	160000		2	5480000	6260000	780000		1	191780000	192800000	1020000		2	2100000	2200000	100000		1	196060000	196500000	440000
1	190080000	190440000	360000		1	191820000	193880000	2060000		2	6280000	6600000	320000		1	192820000	193900000	1080000		2	2220000	2520000	300000		1	196520000	196620000	100000
1	190440000	191120000	680000		1	193900000	194300000	400000		2	6620000	6880000	260000		1	193920000	194320000	400000		2	2540000	3300000	760000		1	196640000	197080000	440000
1	191140000	191500000	360000		1	194440000	194600000	160000		2	6900000	7700000	800000		1	194440000	194580000	140000		2	3340000	3920000	580000		1	197100000	197608386	508386
1	191600000	191760000	160000		1	194720000	195140000	420000		2	7740000	8100000	360000		1	194640000	195160000	520000		2	4120000	4420000	300000		2	0	540000	540000
1	191840000	193920000	2080000		1	195200000	195640000	440000		2	8140000	8560000	420000		1	195180000	195640000	460000		2	4440000	4740000	300000		2	600000	1000000	400000
1	193940000	194300000	360000		1	195680000	195920000	240000		2	8720000	9380000	660000		1	195680000	196080000	400000		2	4900000	5360000	460000		2	1020000	1580000	560000
1	194420000	194600000	180000		1	196020000	196480000	460000		2	9400000	9540000	140000		1	196100000	196500000	400000		2	5400000	6240000	840000		2	1600000	2000000	400000
1	194720000	195160000	440000		1	196500000	196600000	100000		2	9640000	9860000	220000		1	196520000	196620000	100000		2	6280000	6600000	320000		2	2200000	2500000	300000
1	195200000	195640000	440000		1	196660000	197080000	420000		2	9960000	10480000	520000		1	196640000	197080000	440000		2	6640000	6900000	260000		2	2520000	3300000	780000
1	195680000	195940000	260000		1	197100000	197608386	508386		2	10480000	11460000	980000		1	197100000	197608386	508386		2	6940000	7660000	720000		2	3320000	4000000	680000
1	196020000	196620000	600000		2	80000	600000	520000		2	11480000	12320000	840000		2	0	600000	600000		2	7720000	8160000	440000		2	4100000	4420000	320000
1	196680000	197080000	400000		2	620000	1020000	400000		2	12340000	12900000	560000		2	620000	800000	180000		2	8180000	8560000	380000		2	4440000	4740000	300000
1	197100000	197608386	508386		2	1040000	1140000	100000		2	13240000	14020000	780000		2	820000	1020000	200000		2	8720000	9500000	780000		2	4900000	5360000	460000
2	100000	600000	500000		2	1140000	1980000	840000		2	14320000	15000000	680000		2	1040000	1540000	500000		2	9560000	9860000	300000		2	5420000	6240000	820000
2	620000	1000000	380000		2	2220000	2440000	220000		2	15040000	15340000	300000		2	1600000	2000000	400000		2	9960000	10480000	520000		2	6260000	6600000	340000
2	1020000	1140000	120000		2	2640000	3320000	680000		2	15480000	15980000	500000		2	2160000	2460000	300000		2	10480000	11440000	960000		2	6620000	6900000	280000
2	1140000	1980000	840000		2	3360000	4060000	700000		2	16140000	16680000	540000		2	2640000	3300000	660000		2	11440000	12320000	880000		2	6940000	7700000	760000
2	2020000	2500000	480000		2	4140000	4420000	280000		2	16720000	16880000	160000		2	3360000	4020000	660000		2	12340000	12880000	540000		2	7720000	8160000	440000
2	2640000	3300000	660000		2	4440000	4740000	300000		2	16900000	17380000	480000		2	4120000	4420000	300000		2	13060000	14020000	960000		2	8180000	8560000	380000
2	3360000	4080000	720000		2	4900000	5340000	440000		2	17440000	18060000	620000		2	4440000	4740000	300000		2	14140000	15040000	900000		2	8720000	9380000	660000
2	4140000	4420000	280000		2	5480000	5760000	280000		2	18080000	18320000	240000		2	4900000	5340000	440000		2	15100000	15340000	240000		2	9560000	9860000	300000
2	4440000	4760000	320000		2	5820000	6240000	420000		2	18360000	19100000	740000		2	5480000	5800000	320000		2	15480000	15960000	480000		2	9960000	10460000	500000
2	5000000	5360000	360000		2	6280000	6580000	300000		2	19300000	19700000	400000		2	5820000	6240000	420000		2	16000000	16140000	140000		2	10480000	11420000	940000
2	5440000	6240000	800000		2	6620000	6900000	280000		2	19720000	20000000	280000		2	6280000	6580000	300000		2	16160000	16680000	520000		2	11480000	12340000	860000
2	6260000	6580000	320000		2	6940000	7700000	760000		2	20020000	20340000	320000		2	6620000	6900000	280000		2	16720000	17280000	560000		2	12340000	12900000	560000
2	6620000	6900000	280000		2	7740000	8140000	400000		2	20360000	20480000	120000		2	6940000	7320000	380000		2	17440000	18080000	640000		2	12920000	13040000	120000
2	6940000	7320000	380000		2	8160000	8560000	400000		2	20600000	20980000	380000		2	7340000	7700000	360000		2	18080000	18340000	260000		2	13060000	14020000	960000
2	7340000	7680000	340000		2	8600000	9380000	780000		2	21000000	21700000	700000		2	7740000	8140000	400000		2	18360000	19080000	720000		2	14040000	15060000	1020000
2	7700000	8160000	460000		2	9380000	9860000	480000		2	21740000	21980000	240000		2	8160000	8560000	400000		2	19300000	19680000	380000		2	15080000	15340000	260000
2	8180000	8560000	380000		2	9920000	10480000	560000		2	22000000	22380000	380000		2	8740000	9380000	640000		2	19780000	20040000	260000		2	15480000	15960000	480000
2	8720000	9360000	640000		2	10520000	11440000	920000		2	22680000	22900000	220000		2	9400000	9560000	160000		2	20060000	20300000	240000		2	16000000	16100000	100000
2	9560000	10480000	920000		2	11500000	12320000	820000		2	22960000	23200000	240000		2	9640000	9860000	220000		2	20320000	20580000	260000		2	16140000	16700000	560000
2	10520000	11420000	900000		2	12340000	12900000	560000		2	23200000	23660000	460000		2	9960000	10460000	500000		2	20600000	20820000	220000		2	16720000	17280000	560000
2	11480000	12340000	860000		2	13080000	13220000	140000		2	23680000	24040000	360000		2	10520000	11460000	940000		2	20980000	21700000	720000		2	17440000	18080000	640000
2	12380000	12880000	500000		2	13240000	14000000	760000		2	24060000	24480000	420000		2	11500000	12320000	820000		2	21720000	21980000	260000		2	18120000	18340000	220000
2	13080000	13220000	140000		2	14040000	14320000	280000		2	24480000	24660000	180000		2	12340000	12900000	560000		2	22000000	22440000	440000		2	18360000	19100000	740000
2	13240000	14000000	760000		2	14340000	15020000	680000		2	24680000	25060000	380000		2	13060000	13180000	120000		2	22680000	22960000	280000		2	19280000	19700000	420000
2	14040000	14320000	280000		2	15040000	15340000	300000		2	25080000	26260000	1180000		2	13220000	14020000	800000		2	23000000	23680000	680000		2	19720000	20040000	320000
2	14340000	15040000	700000		2	15480000	15960000	480000		2	26260000	26740000	480000		2	14200000	14740000	540000		2	23700000	24000000	300000		2	20060000	20300000	240000
2	15040000	15340000	300000		2	16180000	16680000	500000		2	26760000	27040000	280000		2	14760000	15020000	260000		2	24020000	24480000	460000		2	20320000	20580000	260000
2	15460000	15940000	480000		2	16680000	16920000	240000		2	27100000	27620000	520000		2	15140000	15400000	260000		2	24520000	24660000	140000		2	20980000	21700000	720000
2	16000000	16160000	160000		2	16960000	17380000	420000		2	27640000	28260000	620000		2	15480000	15940000	460000		2	24680000	25080000	400000		2	21740000	21980000	240000
2	16180000	16660000	480000		2	17440000	18080000	640000		2	28280000	28440000	160000		2	16180000	16680000	500000		2	25100000	26240000	1140000		2	22000000	22380000	380000
2	16720000	16920000	200000		2	18080000	18300000	220000		2	28540000	28940000	400000		2	16720000	16880000	160000		2	26260000	26700000	440000		2	22680000	22960000	280000
2	16940000	17380000	440000		2	18360000	19080000	720000		2	28980000	29260000	280000		2	16900000	17380000	480000		2	26760000	27040000	280000		2	23000000	23180000	180000
2	17440000	18080000	640000		2	19100000	19680000	580000		2	29280000	29740000	460000		2	17440000	18080000	640000		2	27100000	27640000	540000		2	23200000	23660000	460000
2	18100000	18340000	240000		2	19700000	20000000	300000		2	29760000	30140000	380000		2	18080000	18320000	240000		2	27660000	28280000	620000		2	23700000	24000000	300000
2	18360000	19080000	720000		2	20020000	20320000	300000		2	30160000	30580000	420000		2	18360000	19100000	740000		2	28300000	28400000	100000		2	24020000	24480000	460000
2	19100000	19660000	560000		2	20340000	20500000	160000		2	30620000	31000000	380000		2	19120000	19700000	580000		2	28600000	28940000	340000		2	24520000	24660000	140000
2	19680000	20020000	340000		2	20520000	20820000	300000		2	31360000	31580000	220000		2	19720000	20020000	300000		2	28940000	29740000	800000		2	24680000	25060000	380000
2	20040000	20300000	260000		2	20980000	21660000	680000		2	31600000	31780000	180000		2	20040000	20480000	440000		2	29760000	30140000	380000		2	25080000	26240000	1160000
2	20320000	20480000	160000		2	21740000	21980000	240000		2	31820000	32080000	260000		2	20620000	20980000	360000		2	30160000	30600000	440000		2	26280000	26720000	440000
2	20980000	21680000	700000		2	22000000	22380000	380000		2	32100000	32360000	260000		2	21000000	21700000	700000		2	30620000	31000000	380000		2	26740000	27040000	300000
2	21740000	21980000	240000		2	22520000	22920000	400000		2	32400000	32640000	240000		2	21740000	21980000	240000		2	31120000	31620000	500000		2	27100000	27640000	540000
2	22000000	22380000	380000		2	23000000	23180000	180000		2	32660000	33080000	420000		2	22000000	22380000	380000		2	31640000	31760000	120000		2	27820000	28280000	460000
2	22700000	22940000	240000		2	23200000	23660000	460000		2	33160000	33500000	340000		2	22680000	22900000	220000		2	31800000	32080000	280000		2	28300000	28440000	140000
2	22980000	23180000	200000		2	23680000	23880000	200000		2	33560000	33940000	380000		2	22980000	23180000	200000		2	32120000	32660000	540000		2	28600000	28940000	340000
2	23200000	23660000	460000		2	24060000	24480000	420000		2	34000000	34280000	280000		2	23200000	23660000	460000		2	32660000	33120000	460000		2	28980000	29720000	740000
2	23720000	23880000	160000		2	24500000	24660000	160000		2	34300000	34700000	400000		2	23700000	24040000	340000		2	33200000	33500000	300000		2	29760000	30140000	380000
2	24040000	24480000	440000		2	24680000	25080000	400000		2	34740000	35420000	680000		2	24060000	24480000	420000		2	33620000	33940000	320000		2	30160000	30600000	440000
2	24500000	24660000	160000		2	25100000	26260000	1160000		2	35460000	35800000	340000		2	24480000	24600000	120000		2	34000000	34300000	300000		2	30620000	31000000	380000
2	24700000	25000000	300000		2	26280000	26740000	460000		2	35820000	36480000	660000		2	24680000	25060000	380000		2	34340000	34720000	380000		2	31140000	31560000	420000
2	25100000	26240000	1140000		2	26760000	27080000	320000		2	36500000	36740000	240000		2	25080000	26260000	1180000		2	34740000	35400000	660000		2	31620000	31780000	160000
2	26280000	26740000	460000		2	27100000	27620000	520000		2	36760000	37140000	380000		2	26260000	26720000	460000		2	35440000	35760000	320000		2	31820000	32080000	260000
2	26760000	27080000	320000		2	27640000	28260000	620000		2	37180000	37400000	220000		2	26760000	27040000	280000		2	35780000	36740000	960000		2	32100000	32640000	540000
2	27100000	27640000	540000		2	28540000	28940000	400000		2	37420000	37800000	380000		2	27100000	27620000	520000		2	36760000	37120000	360000		2	32660000	33140000	480000
2	27660000	28260000	600000		2	28940000	29240000	300000		2	37820000	38360000	540000		2	27640000	28260000	620000		2	37200000	37420000	220000		2	33200000	33540000	340000
2	28540000	28920000	380000		2	29260000	29720000	460000		2	38520000	38760000	240000		2	28280000	28460000	180000		2	37480000	37800000	320000		2	33560000	33960000	400000
2	28940000	29260000	320000		2	29740000	30140000	400000		2	38840000	39540000	700000		2	28540000	28940000	400000		2	37920000	38340000	420000		2	34000000	34280000	280000
2	29280000	29720000	440000		2	30160000	30600000	440000		2	39560000	39900000	340000		2	28960000	29240000	280000		2	38380000	38520000	140000		2	34300000	34720000	420000
2	29740000	30140000	400000		2	30620000	30980000	360000		2	39920000	40400000	480000		2	29260000	29720000	460000		2	38540000	38780000	240000		2	34740000	35400000	660000
2	30160000	30580000	420000		2	31360000	31780000	420000		2	40460000	40840000	380000		2	29760000	30120000	360000		2	38800000	39540000	740000		2	35440000	35760000	320000
2	30600000	31000000	400000		2	31820000	32080000	260000		2	40840000	41320000	480000		2	30140000	30580000	440000		2	39560000	39920000	360000		2	35780000	36740000	960000
2	31140000	31780000	640000		2	32120000	32640000	520000		2	41340000	41660000	320000		2	30620000	30980000	360000		2	39940000	40440000	500000		2	36760000	37120000	360000
2	31820000	32080000	260000		2	32660000	33120000	460000		2	41680000	42260000	580000		2	31000000	31320000	320000		2	40460000	40800000	340000		2	37140000	37420000	280000
2	32100000	32640000	540000		2	33140000	33500000	360000		2	42300000	42580000	280000		2	31380000	31580000	200000		2	40820000	41340000	520000		2	37480000	37800000	320000
2	32660000	33120000	460000		2	33620000	33960000	340000		2	42800000	43120000	320000		2	31600000	31780000	180000		2	41360000	42260000	900000		2	37900000	38360000	460000
2	33140000	33500000	360000		2	34000000	34280000	280000		2	43140000	43600000	460000		2	31820000	32080000	260000		2	42320000	42580000	260000		2	38540000	38760000	220000
2	33620000	33960000	340000		2	34300000	34700000	400000		2	43760000	43920000	160000		2	32100000	32360000	260000		2	42640000	43120000	480000		2	38840000	39540000	700000
2	34000000	34300000	300000		2	34740000	35400000	660000		2	43940000	44300000	360000		2	32420000	32640000	220000		2	43140000	43760000	620000		2	39560000	39920000	360000
2	34300000	34680000	380000		2	35460000	35780000	320000		2	44420000	44780000	360000		2	32660000	33120000	460000		2	43940000	44400000	460000		2	39940000	40400000	460000
2	34740000	35420000	680000		2	35800000	36480000	680000		2	44800000	45560000	760000		2	33160000	33500000	340000		2	44420000	44560000	140000		2	40460000	40820000	360000
2	35440000	35780000	340000		2	36500000	36740000	240000		2	45580000	45860000	280000		2	33620000	33920000	300000		2	44580000	44780000	200000		2	40840000	41320000	480000
2	35800000	36460000	660000		2	36760000	37120000	360000		2	45980000	46400000	420000		2	34000000	34280000	280000		2	44800000	45560000	760000		2	41360000	42260000	900000
2	36480000	36740000	260000		2	37140000	37420000	280000		2	46420000	46700000	280000		2	34340000	34700000	360000		2	45580000	45840000	260000		2	42300000	42580000	280000
2	36760000	37140000	380000		2	37440000	37800000	360000		2	46720000	46960000	240000		2	34760000	35420000	660000		2	45920000	46400000	480000		2	42620000	43120000	500000
2	37160000	37380000	220000		2	37860000	38360000	500000		2	46960000	47220000	260000		2	35460000	35800000	340000		2	46420000	46700000	280000		2	43140000	43600000	460000
2	37480000	37800000	320000		2	38520000	38780000	260000		2	47220000	47440000	220000		2	35820000	36520000	700000		2	46720000	46960000	240000		2	43620000	43740000	120000
2	37900000	38360000	460000		2	38860000	39520000	660000		2	47460000	47920000	460000		2	36540000	36740000	200000		2	47000000	47460000	460000		2	43960000	44380000	420000
2	38380000	38500000	120000		2	39540000	39920000	380000		2	48160000	48420000	260000		2	36760000	37140000	380000		2	47480000	47920000	440000		2	44400000	44560000	160000
2	38520000	38780000	260000		2	39940000	40420000	480000		2	48640000	48920000	280000		2	37180000	37400000	220000		2	48160000	48420000	260000		2	44580000	44760000	180000
2	38840000	39520000	680000		2	40440000	40840000	400000		2	48940000	49280000	340000		2	37420000	37800000	380000		2	48620000	48940000	320000		2	44820000	45560000	740000
2	39540000	39860000	320000		2	40840000	41300000	460000		2	49300000	49900000	600000		2	37820000	38360000	540000		2	49140000	49780000	640000		2	45580000	45860000	280000
2	40100000	40380000	280000		2	41360000	42260000	900000		2	49920000	50640000	720000		2	38520000	38780000	260000		2	49900000	50660000	760000		2	45960000	46400000	440000
2	40440000	40840000	400000		2	42300000	42580000	280000		2	50700000	51140000	440000		2	38840000	39520000	680000		2	50700000	51140000	440000		2	46420000	46700000	280000
2	40840000	41300000	460000		2	42700000	43120000	420000		2	51160000	51460000	300000		2	39540000	39900000	360000		2	51160000	51760000	600000		2	46720000	46960000	240000
2	41360000	41600000	240000		2	43140000	43620000	480000		2	51480000	51800000	320000		2	39920000	40440000	520000		2	51820000	52140000	320000		2	47000000	47440000	440000
2	41660000	42260000	600000		2	43640000	43740000	100000		2	51820000	52140000	320000		2	40480000	40840000	360000		2	52660000	53240000	580000		2	47460000	47920000	460000
2	42320000	42580000	260000		2	43920000	44300000	380000		2	52640000	53280000	640000		2	40840000	41320000	480000		2	53260000	54080000	820000		2	48160000	48440000	280000
2	42700000	43140000	440000		2	44420000	44580000	160000		2	53300000	54100000	800000		2	41700000	42260000	560000		2	54420000	55020000	600000		2	48620000	48920000	300000
2	43160000	43600000	440000		2	44600000	44780000	180000		2	54580000	55040000	460000		2	42300000	42580000	280000		2	55080000	55680000	600000		2	49260000	49780000	520000
2	43620000	43740000	120000		2	44800000	45560000	760000		2	55160000	55640000	480000		2	42800000	43120000	320000		2	55700000	56160000	460000		2	49940000	50660000	720000
2	43940000	44340000	400000		2	45580000	45840000	260000		2	55660000	56160000	500000		2	43140000	43700000	560000		2	56220000	56480000	260000		2	50700000	51140000	440000
2	44660000	44780000	120000		2	46000000	46400000	400000		2	56240000	56480000	240000		2	43960000	44380000	420000		2	56480000	56720000	240000		2	51160000	51760000	600000
2	44800000	45100000	300000		2	46400000	46720000	320000		2	56500000	56700000	200000		2	44780000	45560000	780000		2	56760000	57720000	960000		2	51820000	52140000	320000
2	45120000	45560000	440000		2	46740000	46960000	220000		2	56780000	57720000	940000		2	45580000	45860000	280000		2	57860000	58900000	1040000		2	52660000	53240000	580000
2	45580000	45860000	280000		2	46980000	47440000	460000		2	57740000	58900000	1160000		2	45980000	46400000	420000		2	58900000	59480000	580000		2	53260000	54080000	820000
2	45920000	46400000	480000		2	47460000	47940000	480000		2	58900000	59460000	560000		2	46420000	46700000	280000		2	59640000	60240000	600000		2	54100000	54380000	280000
2	46420000	46720000	300000		2	47960000	48100000	140000		2	59640000	60220000	580000		2	46720000	46960000	240000		2	60360000	60680000	320000		2	54420000	55040000	620000
2	46740000	46960000	220000		2	48160000	48480000	320000		2	60360000	60700000	340000		2	46980000	47220000	240000		2	60700000	61320000	620000		2	55120000	55640000	520000
2	46980000	47440000	460000		2	48620000	48920000	300000		2	60720000	61280000	560000		2	47240000	47440000	200000		2	61340000	61500000	160000		2	55660000	56160000	500000
2	47460000	47920000	460000		2	48980000	49260000	280000		2	61340000	61520000	180000		2	47460000	47920000	460000		2	61520000	62220000	700000		2	56240000	56480000	240000
2	47940000	48040000	100000		2	49280000	49780000	500000		2	61520000	62060000	540000		2	47940000	48100000	160000		2	62260000	62580000	320000		2	56500000	56720000	220000
2	48160000	48460000	300000		2	49920000	50680000	760000		2	62240000	62540000	300000		2	48160000	48460000	300000		2	62600000	62940000	340000		2	56760000	57720000	960000
2	48620000	48940000	320000		2	50700000	51120000	420000		2	62580000	62940000	360000		2	48640000	48920000	280000		2	63040000	63140000	100000		2	57860000	58900000	1040000
2	49080000	49260000	180000		2	51160000	51620000	460000		2	62960000	63120000	160000		2	48940000	49280000	340000		2	63240000	64300000	1060000		2	58920000	59500000	580000
2	49280000	49780000	500000		2	51640000	51760000	120000		2	63260000	64300000	1040000		2	49300000	49900000	600000		2	64300000	64580000	280000		2	59640000	60240000	600000
2	49900000	50660000	760000		2	51780000	52140000	360000		2	64320000	64620000	300000		2	49920000	50640000	720000		2	64600000	64880000	280000		2	60320000	60680000	360000
2	50700000	51120000	420000		2	52660000	53240000	580000		2	64640000	64900000	260000		2	50700000	51120000	420000		2	64940000	65520000	580000		2	60700000	61300000	600000
2	51160000	51640000	480000		2	53260000	54080000	820000		2	64920000	65520000	600000		2	51160000	51440000	280000		2	65540000	65920000	380000		2	61540000	62220000	680000
2	51660000	51760000	100000		2	54120000	54380000	260000		2	65540000	65920000	380000		2	51460000	51780000	320000		2	65960000	66260000	300000		2	62240000	62560000	320000
2	51780000	52140000	360000		2	54400000	55020000	620000		2	66080000	66320000	240000		2	51820000	52140000	320000		2	66400000	66560000	160000		2	62580000	62940000	360000
2	52660000	53260000	600000		2	55180000	55680000	500000		2	66340000	66480000	140000		2	52660000	53280000	620000		2	66580000	66920000	340000		2	63000000	63140000	140000
2	53280000	54060000	780000		2	55700000	56180000	480000		2	66580000	66920000	340000		2	53300000	54080000	780000		2	66940000	67540000	600000		2	63240000	64300000	1060000
2	54120000	54380000	260000		2	56240000	56480000	240000		2	66940000	67540000	600000		2	54100000	54380000	280000		2	67560000	67700000	140000		2	64320000	64580000	260000
2	54420000	54920000	500000		2	56500000	56700000	200000		2	67580000	67760000	180000		2	54580000	55040000	460000		2	67800000	68300000	500000		2	64600000	64880000	280000
2	55180000	55700000	520000		2	56740000	57700000	960000		2	67800000	68140000	340000		2	55180000	55560000	380000		2	68320000	68560000	240000		2	64940000	65520000	580000
2	55720000	56180000	460000		2	57740000	58020000	280000		2	68320000	68560000	240000		2	55780000	56160000	380000		2	68580000	68980000	400000		2	65580000	65920000	340000
2	56200000	56480000	280000		2	58040000	58880000	840000		2	68580000	68980000	400000		2	56240000	56500000	260000		2	69000000	69200000	200000		2	65960000	66260000	300000
2	56500000	56720000	220000		2	58900000	59480000	580000		2	69000000	69160000	160000		2	56520000	56700000	180000		2	69220000	69960000	740000		2	66380000	66580000	200000
2	56740000	56880000	140000		2	59640000	60240000	600000		2	69220000	69940000	720000		2	56780000	57720000	940000		2	70220000	71180000	960000		2	66600000	66920000	320000
2	56920000	57700000	780000		2	60320000	60680000	360000		2	70240000	70460000	220000		2	57860000	58900000	1040000		2	71200000	72200000	1000000		2	66940000	67540000	600000
2	57720000	57940000	220000		2	60700000	61260000	560000		2	70480000	71180000	700000		2	58920000	59460000	540000		2	72280000	72560000	280000		2	67580000	67700000	120000
2	58020000	58900000	880000		2	61340000	61520000	180000		2	71220000	72300000	1080000		2	59640000	60240000	600000		2	72600000	73300000	700000		2	67800000	67920000	120000
2	58900000	59480000	580000		2	61520000	62220000	700000		2	72300000	72980000	680000		2	60360000	60700000	340000		2	73340000	73880000	540000		2	67960000	68300000	340000
2	59620000	60220000	600000		2	62240000	62420000	180000		2	73000000	73320000	320000		2	60720000	61260000	540000		2	73920000	74060000	140000		2	68320000	68580000	260000
2	60320000	60680000	360000		2	62560000	62960000	400000		2	73380000	74080000	700000		2	61340000	61520000	180000		2	74080000	74960000	880000		2	68600000	68940000	340000
2	60700000	61280000	580000		2	62960000	63120000	160000		2	74100000	74980000	880000		2	61520000	62060000	540000		2	74980000	75660000	680000		2	69000000	69200000	200000
2	61320000	61500000	180000		2	63280000	64280000	1000000		2	74980000	75660000	680000		2	62240000	62540000	300000		2	75680000	76100000	420000		2	69220000	69940000	720000
2	61520000	62220000	700000		2	64300000	64600000	300000		2	75680000	76100000	420000		2	62580000	62940000	360000		2	76120000	76320000	200000		2	70220000	71180000	960000
2	62560000	62960000	400000		2	64640000	64900000	260000		2	76120000	76320000	200000		2	62960000	63140000	180000		2	76420000	76600000	180000		2	71200000	72200000	1000000
2	62960000	63140000	180000		2	64920000	65520000	600000		2	76400000	76620000	220000		2	63280000	64300000	1020000		2	76660000	77380000	720000		2	72280000	73320000	1040000
2	63260000	64280000	1020000		2	65540000	65920000	380000		2	76640000	77100000	460000		2	64320000	64620000	300000		2	77400000	77660000	260000		2	73360000	74080000	720000
2	64300000	64600000	300000		2	66080000	66260000	180000		2	77120000	77380000	260000		2	64640000	64900000	260000		2	77680000	78280000	600000		2	74100000	74520000	420000
2	64620000	64920000	300000		2	66560000	66920000	360000		2	77400000	77680000	280000		2	64920000	65500000	580000		2	78320000	79180000	860000		2	74540000	74960000	420000
2	64940000	65520000	580000		2	66940000	67540000	600000		2	77700000	78280000	580000		2	65520000	65940000	420000		2	79220000	79720000	500000		2	74980000	75660000	680000
2	65540000	65920000	380000		2	67560000	67760000	200000		2	78300000	79200000	900000		2	66080000	66260000	180000		2	79940000	80600000	660000		2	75680000	76100000	420000
2	66080000	66260000	180000		2	67800000	68180000	380000		2	79220000	79740000	520000		2	66380000	66560000	180000		2	80620000	80740000	120000		2	76120000	76300000	180000
2	66360000	66540000	180000		2	68320000	68560000	240000		2	79940000	80580000	640000		2	66620000	66920000	300000		2	80840000	81260000	420000		2	76420000	76580000	160000
2	66560000	66920000	360000		2	68580000	68960000	380000		2	80600000	80740000	140000		2	66940000	67540000	600000		2	81280000	81920000	640000		2	76660000	77340000	680000
2	66940000	67540000	600000		2	68980000	69160000	180000		2	80840000	81160000	320000		2	67560000	67760000	200000		2	81940000	83020000	1080000		2	77360000	77660000	300000
2	67800000	68200000	400000		2	69240000	70220000	980000		2	81280000	81940000	660000		2	67820000	68180000	360000		2	83060000	83520000	460000		2	77680000	78300000	620000
2	68320000	68560000	240000		2	70240000	70400000	160000		2	81960000	83040000	1080000		2	68320000	68560000	240000		2	83760000	84260000	500000		2	78320000	79200000	880000
2	68600000	68960000	360000		2	70440000	71180000	740000		2	83080000	83520000	440000		2	68600000	68980000	380000		2	84300000	84680000	380000		2	79220000	79720000	500000
2	68960000	69160000	200000		2	71200000	72280000	1080000		2	83560000	83760000	200000		2	69000000	69160000	160000		2	84820000	85580000	760000		2	79940000	80580000	640000
2	69240000	69940000	700000		2	72300000	72820000	520000		2	83780000	84280000	500000		2	69240000	69940000	700000		2	85940000	86680000	740000		2	80600000	80740000	140000
2	69960000	70180000	220000		2	72840000	73320000	480000		2	84300000	84740000	440000		2	70240000	70460000	220000		2	86700000	87820000	1120000		2	80840000	81160000	320000
2	70200000	70380000	180000		2	73340000	74960000	1620000		2	84780000	85620000	840000		2	70480000	71180000	700000		2	87840000	88400000	560000		2	81260000	81920000	660000
2	70480000	71160000	680000		2	74980000	75420000	440000		2	85660000	85920000	260000		2	71200000	72300000	1100000		2	88560000	88900000	340000		2	81940000	83020000	1080000
2	71180000	71740000	560000		2	75440000	75680000	240000		2	85940000	86100000	160000		2	72300000	72980000	680000		2	88960000	89740000	780000		2	83060000	83520000	460000
2	71760000	72260000	500000		2	75700000	76080000	380000		2	86200000	86660000	460000		2	73000000	73320000	320000		2	89780000	90100000	320000		2	83560000	83740000	180000
2	72280000	72740000	460000		2	76100000	76420000	320000		2	86680000	87140000	460000		2	73380000	74080000	700000		2	90280000	90640000	360000		2	83760000	84260000	500000
2	72800000	73320000	520000		2	76440000	76620000	180000		2	87160000	87820000	660000		2	74100000	74980000	880000		2	90660000	90860000	200000		2	84300000	84660000	360000
2	73320000	74960000	1640000		2	76640000	77100000	460000		2	87840000	88500000	660000		2	75000000	75660000	660000		2	90920000	91820000	900000		2	84800000	85260000	460000
2	74980000	75680000	700000		2	77120000	77600000	480000		2	88520000	88920000	400000		2	75680000	76080000	400000		2	92000000	92580000	580000		2	85280000	85600000	320000
2	75700000	76080000	380000		2	77620000	78300000	680000		2	89120000	89760000	640000		2	76100000	76320000	220000		2	92600000	93440000	840000		2	85640000	85920000	280000
2	76100000	76400000	300000		2	78320000	79180000	860000		2	89780000	90240000	460000		2	76400000	76620000	220000		2	93460000	93620000	160000		2	85940000	86140000	200000
2	76420000	76640000	220000		2	79220000	79740000	520000		2	90260000	90640000	380000		2	76640000	77080000	440000		2	93640000	94220000	580000		2	86180000	86700000	520000
2	76660000	77100000	440000		2	79760000	79920000	160000		2	90660000	90880000	220000		2	77100000	77660000	560000		2	94240000	94860000	620000		2	86720000	87820000	1100000
2	77120000	77400000	280000		2	79940000	80600000	660000		2	90900000	91800000	900000		2	77680000	78280000	600000		2	94980000	95580000	600000		2	87840000	88400000	560000
2	77420000	77620000	200000		2	80620000	80740000	120000		2	91920000	92560000	640000		2	78300000	79200000	900000		2	95600000	96240000	640000		2	88560000	88920000	360000
2	77640000	78300000	660000		2	80800000	81280000	480000		2	92580000	93620000	1040000		2	79220000	79740000	520000		2	96260000	96560000	300000		2	89080000	89740000	660000
2	78320000	79180000	860000		2	81300000	81840000	540000		2	93640000	94200000	560000		2	79940000	80580000	640000		2	96600000	96940000	340000		2	89780000	90100000	320000
2	79200000	79720000	520000		2	81860000	83040000	1180000		2	94240000	94840000	600000		2	80600000	80700000	100000		2	96980000	97140000	160000		2	90280000	90660000	380000
2	79740000	79920000	180000		2	83060000	83520000	460000		2	94860000	95520000	660000		2	80840000	81160000	320000		2	97240000	97500000	260000		2	90680000	90860000	180000
2	79980000	80580000	600000		2	83560000	83740000	180000		2	95600000	96240000	640000		2	81260000	81540000	280000		2	97520000	98040000	520000		2	90920000	91800000	880000
2	80780000	81160000	380000		2	83760000	84260000	500000		2	96260000	96560000	300000		2	81560000	81960000	400000		2	98060000	98520000	460000		2	91980000	92560000	580000
2	81280000	81820000	540000		2	84300000	84680000	380000		2	96600000	96960000	360000		2	81980000	83040000	1060000		2	98540000	98700000	160000		2	92580000	93440000	860000
2	81840000	83020000	1180000		2	84780000	85240000	460000		2	97000000	97320000	320000		2	83080000	83500000	420000		2	98720000	98880000	160000		2	93640000	94220000	580000
2	83060000	83520000	460000		2	85260000	85600000	340000		2	97340000	97500000	160000		2	83560000	83760000	200000		2	98900000	99540000	640000		2	94240000	94840000	600000
2	83560000	83740000	180000		2	85940000	86640000	700000		2	97520000	98060000	540000		2	83780000	84260000	480000		2	99560000	100260000	700000		2	94860000	95580000	720000
2	83760000	84260000	500000		2	86660000	87120000	460000		2	98060000	98540000	480000		2	84300000	84740000	440000		2	100720000	101120000	400000		2	95600000	96240000	640000
2	84300000	84680000	380000		2	87140000	87820000	680000		2	98700000	98880000	180000		2	84780000	85620000	840000		2	101180000	101820000	640000		2	96260000	96540000	280000
2	84800000	85240000	440000		2	87840000	88400000	560000		2	98900000	99520000	620000		2	85900000	86100000	200000		2	101860000	102140000	280000		2	96600000	96960000	360000
2	85260000	85600000	340000		2	88420000	88560000	140000		2	99600000	100300000	700000		2	86200000	86680000	480000		2	102160000	102380000	220000		2	96980000	97280000	300000
2	85940000	86640000	700000		2	88580000	88920000	340000		2	100400000	101040000	640000		2	86700000	87140000	440000		2	102480000	103040000	560000		2	97300000	97500000	200000
2	86660000	87120000	460000		2	89080000	89360000	280000		2	101140000	101860000	720000		2	87160000	87820000	660000		2	103420000	104140000	720000		2	97520000	98040000	520000
2	87140000	87820000	680000		2	89380000	89740000	360000		2	101880000	102180000	300000		2	87840000	88520000	680000		2	104180000	104480000	300000		2	98060000	98520000	460000
2	87840000	88400000	560000		2	89780000	90100000	320000		2	102200000	102420000	220000		2	88540000	88940000	400000		2	104600000	105240000	640000		2	98540000	98720000	180000
2	88420000	88560000	140000		2	90260000	90640000	380000		2	102500000	102860000	360000		2	89120000	89740000	620000		2	105260000	105440000	180000		2	98740000	98880000	140000
2	88580000	88900000	320000		2	90660000	90860000	200000		2	102880000	103020000	140000		2	89780000	90100000	320000		2	105460000	105900000	440000		2	98900000	99540000	640000
2	89060000	89740000	680000		2	90920000	91820000	900000		2	103420000	104160000	740000		2	90280000	90640000	360000		2	105920000	106280000	360000		2	99600000	100300000	700000
2	89760000	90100000	340000		2	91940000	92560000	620000		2	104180000	104500000	320000		2	90680000	90860000	180000		2	106340000	106560000	220000		2	100320000	100700000	380000
2	90260000	90640000	380000		2	92580000	93480000	900000		2	104580000	105880000	1300000		2	90920000	91800000	880000		2	106580000	106840000	260000		2	100740000	101100000	360000
2	90680000	90860000	180000		2	93620000	94220000	600000		2	105920000	106320000	400000		2	91920000	92560000	640000		2	106860000	107300000	440000		2	101180000	101840000	660000
2	90920000	91820000	900000		2	94240000	94840000	600000		2	106360000	106480000	120000		2	92580000	93500000	920000		2	107320000	107460000	140000		2	101860000	102140000	280000
2	91980000	92560000	580000		2	94860000	95560000	700000		2	106540000	106880000	340000		2	93520000	93620000	100000		2	107500000	107980000	480000		2	102260000	102460000	200000
2	92580000	93460000	880000		2	95580000	96240000	660000		2	106900000	107500000	600000		2	93640000	94200000	560000		2	108060000	108440000	380000		2	102480000	103040000	560000
2	93640000	94180000	540000		2	96260000	96560000	300000		2	107500000	107620000	120000		2	94240000	94840000	600000		2	108480000	109340000	860000		2	103420000	104140000	720000
2	94240000	94860000	620000		2	96600000	97000000	400000		2	107680000	107980000	300000		2	94860000	95560000	700000		2	109360000	109540000	180000		2	104180000	104500000	320000
2	94860000	95560000	700000		2	97020000	97340000	320000		2	108020000	108440000	420000		2	95580000	96220000	640000		2	110020000	110360000	340000		2	104580000	105440000	860000
2	95580000	96220000	640000		2	97360000	97500000	140000		2	108480000	109520000	1040000		2	96240000	96560000	320000		2	110400000	110940000	540000		2	105460000	105900000	440000
2	96260000	96560000	300000		2	97520000	98060000	540000		2	109560000	109760000	200000		2	96600000	96960000	360000		2	111100000	111360000	260000		2	105920000	106300000	380000
2	96580000	96960000	380000		2	98060000	98460000	400000		2	110000000	110340000	340000		2	97060000	97500000	440000		2	111380000	111600000	220000		2	106340000	106540000	200000
2	97320000	97480000	160000		2	98560000	98880000	320000		2	110380000	110940000	560000		2	97520000	98060000	540000		2	111620000	112100000	480000		2	106560000	106840000	280000
2	97520000	98040000	520000		2	98900000	99520000	620000		2	111200000	111580000	380000		2	98060000	98520000	460000		2	112120000	112780000	660000		2	106860000	107460000	600000
2	98060000	98460000	400000		2	99600000	100260000	660000		2	111600000	112080000	480000		2	98680000	98880000	200000		2	112860000	113140000	280000		2	107500000	107980000	480000
2	98680000	98880000	200000		2	100300000	100740000	440000		2	112100000	112780000	680000		2	98900000	99520000	620000		2	113160000	113320000	160000		2	108080000	108440000	360000
2	98900000	99540000	640000		2	100760000	100880000	120000		2	112840000	113320000	480000		2	99580000	100300000	720000		2	113380000	113840000	460000		2	108460000	109540000	1080000
2	99600000	100280000	680000		2	100880000	101180000	300000		2	113380000	113800000	420000		2	100320000	100900000	580000		2	113900000	114340000	440000		2	110020000	110360000	340000
2	100360000	100720000	360000		2	101200000	101820000	620000		2	113880000	114340000	460000		2	100940000	101040000	100000		2	114360000	114820000	460000		2	110440000	110940000	500000
2	100740000	100860000	120000		2	101860000	102180000	320000		2	114360000	114820000	460000		2	101140000	101840000	700000		2	114920000	115080000	160000		2	111100000	111300000	200000
2	100880000	101120000	240000		2	102200000	102420000	220000		2	114840000	115080000	240000		2	101860000	102180000	320000		2	115340000	115460000	120000		2	111380000	111600000	220000
2	101180000	101820000	640000		2	102500000	102840000	340000		2	115340000	115460000	120000		2	102200000	102420000	220000		2	115560000	115880000	320000		2	111620000	112100000	480000
2	101860000	102180000	320000		2	102860000	103040000	180000		2	115560000	115880000	320000		2	102500000	102860000	360000		2	115900000	116360000	460000		2	112140000	112760000	620000
2	102200000	102400000	200000		2	103060000	103180000	120000		2	115900000	116360000	460000		2	102920000	103040000	120000		2	116480000	116760000	280000		2	112840000	113160000	320000
2	102500000	102840000	340000		2	103480000	104160000	680000		2	116460000	116760000	300000		2	103060000	103280000	220000		2	116780000	117300000	520000		2	113180000	113320000	140000
2	102860000	103020000	160000		2	104180000	104500000	320000		2	116800000	117200000	400000		2	103440000	104160000	720000		2	117340000	117620000	280000		2	113360000	113840000	480000
2	103480000	104160000	680000		2	104560000	105880000	1320000		2	117340000	117660000	320000		2	104180000	104500000	320000		2	117700000	117920000	220000		2	113900000	114340000	440000
2	104180000	104500000	320000		2	105900000	106320000	420000		2	117680000	117920000	240000		2	104580000	105880000	1300000		2	118040000	118200000	160000		2	114360000	114820000	460000
2	104580000	105420000	840000		2	106340000	106560000	220000		2	118040000	118200000	160000		2	105920000	106320000	400000		2	118260000	118640000	380000		2	114840000	115080000	240000
2	105440000	105880000	440000		2	106580000	106900000	320000		2	118260000	118640000	380000		2	106360000	106480000	120000		2	118720000	119640000	920000		2	115340000	115540000	200000
2	105900000	106300000	400000		2	106920000	107300000	380000		2	118720000	120200000	1480000		2	106540000	106900000	360000		2	119660000	120220000	560000		2	115560000	115880000	320000
2	106360000	106560000	200000		2	107720000	107980000	260000		2	120280000	120660000	380000		2	106920000	107500000	580000		2	120300000	120660000	360000		2	115900000	116360000	460000
2	106580000	106860000	280000		2	108040000	108440000	400000		2	120680000	120840000	160000		2	107520000	107700000	180000		2	120840000	121380000	540000		2	116460000	116760000	300000
2	106880000	107260000	380000		2	108480000	109500000	1020000		2	120980000	121260000	280000		2	107720000	107980000	260000		2	121440000	122360000	920000		2	116780000	117280000	500000
2	107280000	107460000	180000		2	109560000	109800000	240000		2	121400000	122360000	960000		2	108020000	108440000	420000		2	122380000	122600000	220000		2	117340000	117620000	280000
2	107500000	107680000	180000		2	109820000	109980000	160000		2	122380000	122620000	240000		2	108480000	109500000	1020000		2	122680000	122940000	260000		2	117700000	117980000	280000
2	107700000	107980000	280000		2	110020000	110360000	340000		2	122740000	122940000	200000		2	109580000	109760000	180000		2	123120000	124200000	1080000		2	118000000	118200000	200000
2	108060000	108440000	380000		2	110400000	111200000	800000		2	123120000	124180000	1060000		2	110020000	110360000	340000		2	124220000	124620000	400000		2	118260000	118640000	380000
2	108500000	109500000	1000000		2	111220000	111580000	360000		2	124200000	124480000	280000		2	110380000	111020000	640000		2	124780000	125740000	960000		2	118720000	120220000	1500000
2	109520000	109740000	220000		2	111620000	112100000	480000		2	124780000	125740000	960000		2	111340000	111580000	240000		2	125760000	125980000	220000		2	120300000	120660000	360000
2	110040000	110380000	340000		2	112100000	112720000	620000		2	125760000	126040000	280000		2	111600000	112080000	480000		2	126060000	126360000	300000		2	120680000	120860000	180000
2	110400000	111200000	800000		2	112840000	113340000	500000		2	126400000	126720000	320000		2	112100000	112780000	680000		2	126380000	126720000	340000		2	120880000	121380000	500000
2	111360000	111580000	220000		2	113380000	113840000	460000		2	126720000	127220000	500000		2	112840000	113340000	500000		2	126720000	127200000	480000		2	121440000	122340000	900000
2	111600000	112100000	500000		2	113880000	114340000	460000		2	127240000	127380000	140000		2	113380000	113840000	460000		2	127220000	127360000	140000		2	122360000	122600000	240000
2	112120000	112740000	620000		2	114360000	114820000	460000		2	127400000	127620000	220000		2	113880000	114340000	460000		2	127400000	128280000	880000		2	122700000	122940000	240000
2	112840000	113320000	480000		2	114840000	115080000	240000		2	127640000	128280000	640000		2	114360000	114820000	460000		2	128660000	129180000	520000		2	123100000	124180000	1080000
2	113360000	113840000	480000		2	115120000	115280000	160000		2	128320000	128480000	160000		2	114940000	115080000	140000		2	129320000	129860000	540000		2	124200000	124620000	420000
2	113900000	114340000	440000		2	115300000	115580000	280000		2	128660000	129000000	340000		2	115340000	115540000	200000		2	129880000	130500000	620000		2	124780000	125740000	960000
2	114380000	114820000	440000		2	115600000	115880000	280000		2	129320000	129860000	540000		2	115560000	115880000	320000		2	130600000	131240000	640000		2	125820000	125980000	160000
2	114900000	115100000	200000		2	115900000	116360000	460000		2	129980000	130500000	520000		2	115900000	116360000	460000		2	131260000	131620000	360000		2	126060000	126360000	300000
2	115120000	115300000	180000		2	116460000	116760000	300000		2	130600000	131060000	460000		2	116520000	116760000	240000		2	131640000	132040000	400000		2	126380000	126720000	340000
2	115320000	115560000	240000		2	116780000	117200000	420000		2	131060000	131200000	140000		2	116780000	117200000	420000		2	132080000	132400000	320000		2	126720000	127200000	480000
2	115580000	115900000	320000		2	117200000	117640000	440000		2	131240000	131600000	360000		2	117340000	117680000	340000		2	132540000	132760000	220000		2	127220000	127380000	160000
2	115920000	116360000	440000		2	117740000	117960000	220000		2	131620000	132040000	420000		2	117700000	117920000	220000		2	132780000	133560000	780000		2	127400000	128280000	880000
2	116460000	116760000	300000		2	117980000	118220000	240000		2	132080000	132420000	340000		2	118040000	118220000	180000		2	133580000	134240000	660000		2	128320000	128480000	160000
2	116780000	117200000	420000		2	118260000	118700000	440000		2	132540000	133600000	1060000		2	118260000	118640000	380000		2	134260000	134760000	500000		2	128660000	129040000	380000
2	117340000	117620000	280000		2	118720000	120180000	1460000		2	133620000	134200000	580000		2	118720000	120200000	1480000		2	134800000	135760000	960000		2	129320000	129880000	560000
2	117700000	117940000	240000		2	120260000	120640000	380000		2	134800000	135740000	940000		2	120280000	120660000	380000		2	135760000	136240000	480000		2	129900000	130500000	600000
2	118040000	118220000	180000		2	120660000	120840000	180000		2	135760000	136240000	480000		2	120680000	120820000	140000		2	136260000	136380000	120000		2	130600000	131040000	440000
2	118280000	118720000	440000		2	120860000	121380000	520000		2	136260000	136380000	120000		2	120980000	121260000	280000		2	136520000	136660000	140000		2	131060000	131220000	160000
2	118740000	119560000	820000		2	121440000	122360000	920000		2	136500000	136660000	160000		2	121400000	122360000	960000		2	136680000	136980000	300000		2	131280000	131620000	340000
2	119580000	120200000	620000		2	122380000	122640000	260000		2	136680000	136980000	300000		2	122380000	122640000	260000		2	137000000	137100000	100000		2	131640000	132040000	400000
2	120260000	120620000	360000		2	122740000	122920000	180000		2	137000000	137920000	920000		2	122760000	122940000	180000		2	137120000	137940000	820000		2	132080000	132400000	320000
2	120640000	120860000	220000		2	123140000	124160000	1020000		2	138160000	138460000	300000		2	123120000	124180000	1060000		2	137960000	138140000	180000		2	132540000	132660000	120000
2	120880000	121380000	500000		2	124180000	124480000	300000		2	138700000	139360000	660000		2	124200000	124520000	320000		2	138160000	138480000	320000		2	132760000	133560000	800000
2	121420000	122360000	940000		2	124620000	124800000	180000		2	139380000	139720000	340000		2	124780000	125740000	960000		2	138520000	138680000	160000		2	133580000	134240000	660000
2	122380000	122600000	220000		2	124820000	125740000	920000		2	139740000	140460000	720000		2	125760000	126040000	280000		2	138700000	138920000	220000		2	134800000	135760000	960000
2	122720000	123120000	400000		2	125820000	125940000	120000		2	140600000	140840000	240000		2	126400000	126720000	320000		2	138940000	139360000	420000		2	135760000	136240000	480000
2	123140000	124160000	1020000		2	126020000	126320000	300000		2	140860000	141340000	480000		2	126740000	127200000	460000		2	139380000	139720000	340000		2	136260000	136380000	120000
2	124180000	124420000	240000		2	126400000	126720000	320000		2	141420000	141680000	260000		2	127220000	127360000	140000		2	139740000	140480000	740000		2	136660000	137100000	440000
2	124640000	124800000	160000		2	126720000	127180000	460000		2	141740000	141940000	200000		2	127400000	127560000	160000		2	140620000	140840000	220000		2	137120000	137920000	800000
2	124820000	125740000	920000		2	127180000	127380000	200000		2	142080000	142640000	560000		2	127640000	128280000	640000		2	140860000	141360000	500000		2	137940000	138140000	200000
2	125820000	125960000	140000		2	127400000	127620000	220000		2	142680000	144260000	1580000		2	128320000	128480000	160000		2	141380000	141700000	320000		2	138160000	138440000	280000
2	126060000	126360000	300000		2	127640000	128260000	620000		2	144280000	144600000	320000		2	128660000	129000000	340000		2	141720000	142080000	360000		2	138520000	138680000	160000
2	126380000	126720000	340000		2	128300000	128480000	180000		2	144660000	145660000	1000000		2	129360000	129860000	500000		2	142080000	142640000	560000		2	138700000	138940000	240000
2	126720000	127180000	460000		2	128520000	128980000	460000		2	145720000	146000000	280000		2	129980000	130500000	520000		2	142680000	142800000	120000		2	138960000	139360000	400000
2	127200000	127380000	180000		2	129340000	129860000	520000		2	146020000	146300000	280000		2	130600000	131240000	640000		2	142800000	144260000	1460000		2	139380000	140460000	1080000
2	127400000	128260000	860000		2	129980000	130500000	520000		2	146320000	148480000	2160000		2	131280000	132040000	760000		2	144600000	145620000	1020000		2	140600000	140840000	240000
2	128300000	128500000	200000		2	130600000	131000000	400000		2	148500000	149100000	600000		2	132080000	132540000	460000		2	145700000	145980000	280000		2	140860000	141340000	480000
2	128660000	129160000	500000		2	131020000	131200000	180000		2	149120000	149682049	562049		2	132560000	133600000	1040000		2	146020000	146320000	300000		2	141420000	141640000	220000
2	129340000	129840000	500000		2	131260000	131600000	340000		3	0	760000	760000		2	133620000	134200000	580000		2	146340000	148460000	2120000		2	141700000	142080000	380000
2	129960000	130500000	540000		2	131620000	132060000	440000		3	780000	1980000	1200000		2	134220000	134800000	580000		2	148480000	149120000	640000		2	142080000	142640000	560000
2	130680000	131200000	520000		2	132060000	132400000	340000		3	2000000	2440000	440000		2	134820000	135740000	920000		2	149260000	149682049	422049		2	142700000	144260000	1560000
2	131260000	131600000	340000		2	132540000	132780000	240000		3	2480000	3060000	580000		2	135760000	136240000	480000		3	0	760000	760000		2	144300000	144580000	280000
2	131640000	132020000	380000		2	132800000	134780000	1980000		3	3500000	3920000	420000		2	136260000	136400000	140000		3	780000	1980000	1200000		2	144620000	145640000	1020000
2	132080000	132420000	340000		2	134820000	135740000	920000		3	3920000	4220000	300000		2	136680000	136980000	300000		3	2000000	2440000	440000		2	145700000	146000000	300000
2	132540000	132780000	240000		2	135760000	136260000	500000		3	4240000	4420000	180000		2	137000000	137920000	920000		3	2480000	3040000	560000		2	146020000	146320000	300000
2	132800000	133520000	720000		2	136280000	136380000	100000		3	4580000	5780000	1200000		2	138160000	138460000	300000		3	3460000	3920000	460000		2	146340000	148460000	2120000
2	133540000	134220000	680000		2	136500000	136980000	480000		3	6320000	7440000	1120000		2	138480000	138680000	200000		3	3920000	4180000	260000		2	148480000	149100000	620000
2	134240000	134760000	520000		2	137000000	137920000	920000		3	7500000	8280000	780000		2	138700000	138920000	220000		3	4200000	4460000	260000		2	149240000	149682049	442049
2	134800000	135740000	940000		2	138160000	138460000	300000		3	8360000	8760000	400000		2	138940000	139360000	420000		3	4540000	5780000	1240000		3	0	760000	760000
2	135760000	136260000	500000		2	138480000	138680000	200000		3	8780000	9240000	460000		2	139380000	139720000	340000		3	6320000	7420000	1100000		3	780000	1980000	1200000
2	136500000	136940000	440000		2	138700000	138920000	220000		3	9260000	10120000	860000		2	139740000	140460000	720000		3	7460000	8280000	820000		3	2000000	2120000	120000
2	137020000	137920000	900000		2	138940000	139360000	420000		3	10400000	10720000	320000		2	140480000	140580000	100000		3	8300000	8760000	460000		3	2480000	3040000	560000
2	138160000	138460000	300000		2	139380000	139720000	340000		3	10740000	11880000	1140000		2	140600000	140840000	240000		3	8780000	9260000	480000		3	3060000	3360000	300000
2	138480000	138680000	200000		2	139740000	140460000	720000		3	11980000	12320000	340000		2	140860000	141340000	480000		3	9280000	9380000	100000		3	3480000	3920000	440000
2	138700000	139360000	660000		2	140480000	140600000	120000		3	12360000	12480000	120000		2	141420000	141680000	260000		3	9400000	10120000	720000		3	3920000	4200000	280000
2	139380000	140460000	1080000		2	140620000	140840000	220000		3	12560000	13260000	700000		2	141740000	141940000	200000		3	10220000	10520000	300000		3	4220000	4420000	200000
2	140480000	140600000	120000		2	140860000	141340000	480000		3	13320000	13740000	420000		2	142080000	142620000	540000		3	10740000	11880000	1140000		3	4540000	5700000	1160000
2	140620000	140840000	220000		2	141380000	142060000	680000		3	13760000	13860000	100000		2	142680000	142940000	260000		3	11900000	12320000	420000		3	6320000	7420000	1100000
2	140880000	141320000	440000		2	142080000	142640000	560000		3	14120000	14360000	240000		2	143060000	144260000	1200000		3	12360000	12700000	340000		3	7460000	8280000	820000
2	141380000	142080000	700000		2	142700000	142800000	100000		3	14380000	14700000	320000		2	144280000	144600000	320000		3	12720000	12840000	120000		3	8500000	8760000	260000
2	142100000	142660000	560000		2	142800000	143100000	300000		3	14760000	15440000	680000		2	144660000	145640000	980000		3	12920000	13800000	880000		3	8780000	9240000	460000
2	142700000	144260000	1560000		2	143120000	144260000	1140000		3	15480000	16100000	620000		2	145720000	146000000	280000		3	14120000	14360000	240000		3	9400000	10120000	720000
2	144640000	145620000	980000		2	144640000	145620000	980000		3	16160000	16580000	420000		2	146020000	146320000	300000		3	14380000	14740000	360000		3	10140000	10520000	380000
2	145700000	146000000	300000		2	145700000	146020000	320000		3	16600000	16860000	260000		2	146340000	147940000	1600000		3	14760000	15440000	680000		3	10740000	11880000	1140000
2	146020000	146200000	180000		2	146040000	146300000	260000		3	17240000	17500000	260000		2	147960000	148480000	520000		3	15480000	16100000	620000		3	11980000	12320000	340000
2	146300000	148400000	2100000		2	146320000	146900000	580000		3	17520000	17640000	120000		2	148500000	149100000	600000		3	16140000	16500000	360000		3	12360000	12640000	280000
2	148420000	149100000	680000		2	146920000	148420000	1500000		3	17660000	18100000	440000		2	149200000	149620000	420000		3	16760000	16960000	200000		3	12700000	12920000	220000
2	149120000	149682049	562049		2	148440000	149100000	660000		3	18160000	18900000	740000		3	0	760000	760000		3	17020000	17180000	160000		3	12940000	13280000	340000
3	460000	760000	300000		2	149120000	149240000	120000		3	18960000	19540000	580000		3	780000	1960000	1180000		3	17200000	17500000	300000		3	13300000	13780000	480000
3	860000	1960000	1100000		2	149240000	149682049	442049		3	19600000	20820000	1220000		3	1980000	2460000	480000		3	17520000	17720000	200000		3	14120000	14360000	240000
3	1980000	2460000	480000		3	300000	760000	460000		3	20860000	21120000	260000		3	2480000	3080000	600000		3	17740000	18120000	380000		3	14380000	14740000	360000
3	2460000	3040000	580000		3	780000	880000	100000		3	21140000	21320000	180000		3	3500000	3900000	400000		3	18160000	18920000	760000		3	14780000	15420000	640000
3	3400000	3900000	500000		3	880000	1940000	1060000		3	21340000	21820000	480000		3	3920000	4220000	300000		3	18920000	19540000	620000		3	15480000	16100000	620000
3	3940000	4200000	260000		3	1960000	2460000	500000		3	21840000	22140000	300000		3	4240000	4540000	300000		3	19600000	20820000	1220000		3	16160000	16480000	320000
3	4220000	4460000	240000		3	2460000	3040000	580000		3	22400000	22960000	560000		3	4620000	5700000	1080000		3	20860000	21100000	240000		3	17240000	17620000	380000
3	4600000	5780000	1180000		3	3380000	3900000	520000		3	22960000	23080000	120000		3	6320000	7460000	1140000		3	21320000	21820000	500000		3	17800000	18120000	320000
3	6320000	7440000	1120000		3	3920000	4200000	280000		3	23160000	23620000	460000		3	7460000	8280000	820000		3	22020000	22380000	360000		3	18160000	18920000	760000
3	7480000	8260000	780000		3	4220000	4460000	240000		3	23620000	24200000	580000		3	8520000	8760000	240000		3	22420000	22740000	320000		3	18920000	19540000	620000
3	8280000	8760000	480000		3	4600000	5700000	1100000		3	24240000	25260000	1020000		3	8780000	9240000	460000		3	22820000	22960000	140000		3	19600000	20360000	760000
3	8780000	9220000	440000		3	6320000	7440000	1120000		3	25460000	25980000	520000		3	9260000	9380000	120000		3	23020000	23120000	100000		3	20380000	20820000	440000
3	9260000	9560000	300000		3	7460000	8280000	820000		3	25980000	26300000	320000		3	9580000	10120000	540000		3	23140000	23600000	460000		3	20860000	21100000	240000
3	9580000	10120000	540000		3	8340000	8740000	400000		3	26320000	26780000	460000		3	10400000	10500000	100000		3	23620000	24200000	580000		3	21320000	21820000	500000
3	10380000	10520000	140000		3	8780000	9220000	440000		3	27060000	27460000	400000		3	10740000	11880000	1140000		3	24240000	25280000	1040000		3	22020000	22140000	120000
3	10600000	10740000	140000		3	9240000	9560000	320000		3	27480000	27820000	340000		3	11900000	12320000	420000		3	25460000	25580000	120000		3	22400000	22940000	540000
3	10760000	11880000	1120000		3	9580000	9720000	140000		3	27900000	28800000	900000		3	12320000	12540000	220000		3	25640000	25960000	320000		3	22960000	23140000	180000
3	11980000	12320000	340000		3	9740000	10140000	400000		3	28820000	29200000	380000		3	12560000	13260000	700000		3	25980000	26300000	320000		3	23160000	23600000	440000
3	12360000	12700000	340000		3	10220000	10520000	300000		3	29200000	29620000	420000		3	13320000	13740000	420000		3	26320000	26900000	580000		3	23620000	24200000	580000
3	12720000	12920000	200000		3	10740000	11880000	1140000		3	29640000	30320000	680000		3	13760000	14000000	240000		3	27060000	27460000	400000		3	24240000	25280000	1040000
3	12940000	13260000	320000		3	11960000	12320000	360000		3	30420000	30960000	540000		3	14120000	14360000	240000		3	27480000	27900000	420000		3	25460000	25980000	520000
3	13320000	13740000	420000		3	12320000	12680000	360000		3	31160000	31740000	580000		3	14380000	14720000	340000		3	27920000	28800000	880000		3	26000000	26300000	300000
3	13760000	13920000	160000		3	12700000	13260000	560000		3	31760000	32120000	360000		3	14760000	15440000	680000		3	28820000	29200000	380000		3	26320000	26900000	580000
3	14120000	14360000	240000		3	13320000	13740000	420000		3	32160000	32380000	220000		3	15580000	16100000	520000		3	29220000	29640000	420000		3	27060000	27460000	400000
3	14380000	14740000	360000		3	13760000	13960000	200000		3	32400000	33220000	820000		3	16140000	16580000	440000		3	29640000	30300000	660000		3	27480000	27900000	420000
3	14760000	15420000	660000		3	14120000	14360000	240000		3	33240000	33660000	420000		3	16600000	16980000	380000		3	30340000	31000000	660000		3	27920000	28780000	860000
3	15460000	15660000	200000		3	14380000	14720000	340000		3	33760000	34040000	280000		3	17260000	17500000	240000		3	31140000	31740000	600000		3	28800000	29180000	380000
3	15680000	16100000	420000		3	14780000	15420000	640000		3	34060000	34840000	780000		3	17520000	17660000	140000		3	31800000	32120000	320000		3	29200000	29620000	420000
3	16140000	16540000	400000		3	15460000	15660000	200000		3	34880000	35300000	420000		3	17680000	18100000	420000		3	32160000	32320000	160000		3	29640000	30300000	660000
3	16560000	17000000	440000		3	15680000	16100000	420000		3	35420000	35780000	360000		3	18160000	18920000	760000		3	32400000	33640000	1240000		3	30380000	30960000	580000
3	17280000	17660000	380000		3	16140000	17120000	980000		3	35820000	36240000	420000		3	18940000	19540000	600000		3	33780000	34040000	260000		3	31140000	31740000	600000
3	17680000	18100000	420000		3	17260000	17660000	400000		3	36260000	36460000	200000		3	19600000	20820000	1220000		3	34060000	34760000	700000		3	31800000	32120000	320000
3	18140000	18900000	760000		3	17680000	18100000	420000		3	36480000	37360000	880000		3	20860000	21120000	260000		3	34880000	35300000	420000		3	32140000	32400000	260000
3	18960000	19540000	580000		3	18160000	18920000	760000		3	37380000	37780000	400000		3	21140000	21280000	140000		3	35420000	35780000	360000		3	32420000	33620000	1200000
3	19620000	20820000	1200000		3	18960000	19540000	580000		3	37820000	38080000	260000		3	21340000	21820000	480000		3	36000000	36440000	440000		3	33800000	34040000	240000
3	20840000	21120000	280000		3	19620000	20820000	1200000		3	38180000	38540000	360000		3	21840000	22160000	320000		3	36500000	37380000	880000		3	34060000	34820000	760000
3	21140000	21280000	140000		3	20840000	21120000	280000		3	38660000	38880000	220000		3	22400000	22940000	540000		3	37400000	37800000	400000		3	34880000	35300000	420000
3	21340000	21820000	480000		3	21140000	21300000	160000		3	38940000	39220000	280000		3	23020000	23120000	100000		3	37820000	38140000	320000		3	35420000	35780000	360000
3	22020000	22380000	360000		3	21320000	21840000	520000		3	39240000	39740000	500000		3	23140000	23600000	460000		3	38160000	38540000	380000		3	36000000	36420000	420000
3	22400000	22740000	340000		3	22000000	22260000	260000		3	39760000	40080000	320000		3	23640000	24200000	560000		3	38660000	38880000	220000		3	36500000	37380000	880000
3	22760000	23180000	420000		3	22400000	22740000	340000		3	40180000	40760000	580000		3	24240000	25260000	1020000		3	38920000	39740000	820000		3	37400000	37800000	400000
3	23200000	23600000	400000		3	22760000	22920000	160000		3	40780000	41200000	420000		3	25460000	25980000	520000		3	39760000	40100000	340000		3	37820000	38140000	320000
3	23620000	23980000	360000		3	22940000	23180000	240000		3	41240000	41580000	340000		3	26000000	26300000	300000		3	40180000	40560000	380000		3	38160000	38540000	380000
3	24000000	24180000	180000		3	23200000	23600000	400000		3	41620000	41940000	320000		3	26320000	26900000	580000		3	40780000	41200000	420000		3	38660000	38900000	240000
3	24240000	25260000	1020000		3	23620000	24000000	380000		3	41960000	42080000	120000		3	27060000	27460000	400000		3	41220000	41580000	360000		3	38920000	39740000	820000
3	25460000	25980000	520000		3	24020000	24180000	160000		3	42160000	42520000	360000		3	27500000	27820000	320000		3	41620000	41860000	240000		3	39760000	40120000	360000
3	26000000	26300000	300000		3	24240000	25260000	1020000		3	42680000	42940000	260000		3	27900000	28800000	900000		3	41960000	42540000	580000		3	40180000	40560000	380000
3	26320000	26780000	460000		3	25460000	25980000	520000		3	43160000	43420000	260000		3	28820000	29200000	380000		3	42660000	42940000	280000		3	40780000	41220000	440000
3	27060000	27460000	400000		3	26000000	26300000	300000		3	43480000	45220000	1740000		3	29220000	29620000	400000		3	43160000	43440000	280000		3	41240000	41560000	320000
3	27480000	27820000	340000		3	26320000	26780000	460000		3	45240000	45680000	440000		3	29640000	30320000	680000		3	43460000	43940000	480000		3	41620000	41860000	240000
3	27920000	28780000	860000		3	27060000	27460000	400000		3	45740000	45980000	240000		3	30440000	30960000	520000		3	43960000	44520000	560000		3	42120000	42540000	420000
3	28800000	29180000	380000		3	27480000	27800000	320000		3	46180000	46620000	440000		3	31160000	31700000	540000		3	44540000	45200000	660000		3	42660000	42940000	280000
3	29200000	29640000	440000		3	27900000	28800000	900000		3	46720000	47060000	340000		3	31800000	32120000	320000		3	45220000	45480000	260000		3	43160000	43440000	280000
3	29640000	30320000	680000		3	28800000	29180000	380000		3	47080000	47260000	180000		3	32140000	32380000	240000		3	45720000	45960000	240000		3	43460000	43920000	460000
3	30420000	30940000	520000		3	29200000	29620000	420000		3	47280000	47860000	580000		3	32400000	33240000	840000		3	46180000	46700000	520000		3	43940000	44560000	620000
3	31000000	31400000	400000		3	29640000	30320000	680000		3	48040000	48240000	200000		3	33260000	33660000	400000		3	46720000	47080000	360000		3	44580000	45200000	620000
3	31560000	31740000	180000		3	30440000	30960000	520000		3	48320000	48540000	220000		3	33780000	34040000	260000		3	47100000	47260000	160000		3	45220000	45480000	260000
3	31800000	32120000	320000		3	31000000	31520000	520000		3	48560000	48740000	180000		3	34060000	34840000	780000		3	47300000	47860000	560000		3	45700000	45980000	280000
3	32140000	32380000	240000		3	31540000	31760000	220000		3	48760000	48960000	200000		3	34880000	35300000	420000		3	47900000	48240000	340000		3	46020000	46200000	180000
3	32400000	33240000	840000		3	31800000	32120000	320000		3	48980000	49340000	360000		3	35420000	35780000	360000		3	48320000	48740000	420000		3	46220000	46620000	400000
3	33260000	33660000	400000		3	32140000	32400000	260000		3	49800000	50140000	340000		3	36000000	36240000	240000		3	48740000	48960000	220000		3	46740000	47080000	340000
3	33760000	34060000	300000		3	32420000	33240000	820000		3	50160000	50380000	220000		3	36260000	36400000	140000		3	48980000	49440000	460000		3	47140000	47260000	120000
3	34080000	34820000	740000		3	33260000	33660000	400000		3	50460000	50700000	240000		3	36480000	37380000	900000		3	49760000	50120000	360000		3	47280000	47860000	580000
3	34880000	35300000	420000		3	33780000	34060000	280000		3	50720000	51600000	880000		3	37400000	37780000	380000		3	50140000	50440000	300000		3	47880000	48240000	360000
3	35440000	35940000	500000		3	34080000	34780000	700000		3	51640000	51940000	300000		3	37980000	38100000	120000		3	50460000	50620000	160000		3	48340000	48500000	160000
3	36000000	36200000	200000		3	34880000	35300000	420000		3	51960000	52320000	360000		3	38180000	38600000	420000		3	50740000	51600000	860000		3	48560000	48720000	160000
3	36220000	36420000	200000		3	35400000	35780000	380000		3	52360000	52900000	540000		3	38660000	38880000	220000		3	51620000	51940000	320000		3	48740000	48960000	220000
3	36500000	37380000	880000		3	35800000	35940000	140000		3	52960000	53300000	340000		3	38940000	39220000	280000		3	51960000	52360000	400000		3	48980000	49440000	460000
3	37400000	37780000	380000		3	36000000	36220000	220000		3	53300000	54100000	800000		3	39240000	39740000	500000		3	52380000	52900000	520000		3	49740000	50140000	400000
3	37960000	38080000	120000		3	36240000	36420000	180000		3	54120000	54600000	480000		3	39760000	40080000	320000		3	52960000	53300000	340000		3	50160000	50380000	220000
3	38180000	38620000	440000		3	36460000	37380000	920000		3	54640000	55000000	360000		3	40180000	40760000	580000		3	53320000	54100000	780000		3	50460000	50720000	260000
3	38660000	38880000	220000		3	37400000	37800000	400000		3	55040000	55220000	180000		3	40780000	41200000	420000		3	54120000	54520000	400000		3	50740000	51600000	860000
3	38940000	39220000	280000		3	37940000	38080000	140000		3	55320000	55660000	340000		3	41240000	41580000	340000		3	54640000	55020000	380000		3	51620000	51940000	320000
3	39240000	39780000	540000		3	38160000	38600000	440000		3	55680000	55880000	200000		3	41620000	41960000	340000		3	55040000	55220000	180000		3	51960000	52280000	320000
3	39800000	40060000	260000		3	38660000	38920000	260000		3	55900000	56340000	440000		3	42160000	42560000	400000		3	55300000	55660000	360000		3	52340000	52920000	580000
3	40180000	40560000	380000		3	38940000	39220000	280000		3	56480000	56860000	380000		3	42680000	42940000	260000		3	55900000	56360000	460000		3	52960000	53280000	320000
3	40780000	41200000	420000		3	39240000	39780000	540000		3	57060000	57260000	200000		3	43140000	43460000	320000		3	56480000	56860000	380000		3	53300000	54100000	800000
3	41200000	41580000	380000		3	39800000	40060000	260000		3	57280000	57540000	260000		3	43480000	45220000	1740000		3	57080000	57320000	240000		3	54120000	54540000	420000
3	41580000	41860000	280000		3	40180000	40560000	380000		3	57700000	58040000	340000		3	45240000	45520000	280000		3	57340000	57540000	200000		3	54640000	55020000	380000
3	42260000	42520000	260000		3	40780000	41200000	420000		3	58100000	58620000	520000		3	45560000	45700000	140000		3	57680000	58020000	340000		3	55040000	55300000	260000
3	42660000	42940000	280000		3	41240000	41580000	340000		3	58640000	59140000	500000		3	45740000	45980000	240000		3	58100000	58620000	520000		3	55320000	55840000	520000
3	43140000	43440000	300000		3	41580000	41980000	400000		3	59140000	59820000	680000		3	46020000	46140000	120000		3	58640000	59140000	500000		3	55900000	56360000	460000
3	43460000	43900000	440000		3	42160000	42520000	360000		3	59920000	60120000	200000		3	46340000	46620000	280000		3	59160000	59820000	660000		3	56480000	56860000	380000
3	43920000	44580000	660000		3	42680000	42940000	260000		3	60220000	60720000	500000		3	46720000	47060000	340000		3	59940000	60120000	180000		3	57060000	57280000	220000
3	44600000	45200000	600000		3	43140000	43440000	300000		3	60740000	61020000	280000		3	47080000	47260000	180000		3	60300000	60860000	560000		3	57300000	57540000	240000
3	45260000	45480000	220000		3	43460000	43900000	440000		3	61040000	61260000	220000		3	47280000	47860000	580000		3	60880000	61000000	120000		3	57680000	58040000	360000
3	45720000	45980000	260000		3	43920000	44640000	720000		3	61420000	61840000	420000		3	47880000	48240000	360000		3	61040000	61400000	360000		3	58200000	58620000	420000
3	46020000	46640000	620000		3	44660000	45200000	540000		3	61900000	62840000	940000		3	48320000	48540000	220000		3	61420000	61860000	440000		3	58640000	59140000	500000
3	46720000	47060000	340000		3	45260000	45480000	220000		3	63040000	63320000	280000		3	48560000	48780000	220000		3	61940000	62820000	880000		3	59160000	59800000	640000
3	47100000	47240000	140000		3	45740000	45980000	240000		3	63340000	63640000	300000		3	48800000	48960000	160000		3	62860000	63020000	160000		3	59940000	60120000	180000
3	47300000	47880000	580000		3	45980000	46640000	660000		3	64040000	64800000	760000		3	48980000	49340000	360000		3	63040000	63320000	280000		3	60280000	61020000	740000
3	47900000	48000000	100000		3	46720000	47060000	340000		3	64880000	65780000	900000		3	49780000	50160000	380000		3	63340000	63640000	300000		3	61060000	61240000	180000
3	48040000	48220000	180000		3	47080000	47240000	160000		3	65840000	66220000	380000		3	50180000	50380000	200000		3	64100000	64800000	700000		3	61400000	61880000	480000
3	48540000	48960000	420000		3	47300000	47880000	580000		3	66300000	66520000	220000		3	50460000	50700000	240000		3	64860000	65780000	920000		3	61940000	62820000	880000
3	48980000	49440000	460000		3	48040000	48200000	160000		3	66600000	67120000	520000		3	50720000	51600000	880000		3	65800000	66220000	420000		3	62900000	63020000	120000
3	49800000	50140000	340000		3	48360000	48540000	180000		3	67140000	67580000	440000		3	51640000	51940000	300000		3	66300000	66540000	240000		3	63040000	63320000	280000
3	50160000	50380000	220000		3	48540000	48740000	200000		3	67700000	67980000	280000		3	51960000	52320000	360000		3	66600000	67060000	460000		3	63340000	63640000	300000
3	50420000	50700000	280000		3	48760000	48960000	200000		3	68000000	68220000	220000		3	52360000	52920000	560000		3	67080000	67580000	500000		3	64080000	64800000	720000
3	50720000	51600000	880000		3	48980000	49460000	480000		3	68240000	68720000	480000		3	52960000	53300000	340000		3	67620000	67980000	360000		3	64860000	65780000	920000
3	51640000	51940000	300000		3	49760000	50140000	380000		3	68900000	69020000	120000		3	53300000	54100000	800000		3	68060000	68720000	660000		3	65800000	66200000	400000
3	51960000	52320000	360000		3	50160000	50380000	220000		3	69040000	69400000	360000		3	54120000	54600000	480000		3	68900000	69420000	520000		3	66300000	66520000	220000
3	52380000	52960000	580000		3	50420000	50700000	280000		3	69420000	70820000	1400000		3	54660000	55000000	340000		3	69440000	69800000	360000		3	66560000	67060000	500000
3	52980000	53300000	320000		3	50720000	51620000	900000		3	70840000	71260000	420000		3	55040000	55300000	260000		3	69820000	70840000	1020000		3	67080000	67600000	520000
3	53320000	54100000	780000		3	51640000	51960000	320000		3	71280000	71480000	200000		3	55320000	55660000	340000		3	70860000	71260000	400000		3	67620000	67980000	360000
3	54120000	54580000	460000		3	51960000	52360000	400000		3	71580000	72580000	1000000		3	55760000	55860000	100000		3	71280000	71560000	280000		3	68060000	68740000	680000
3	54640000	55020000	380000		3	52380000	52960000	580000		3	72660000	72800000	140000		3	55900000	56360000	460000		3	71580000	72580000	1000000		3	68940000	69400000	460000
3	55040000	55260000	220000		3	53300000	54100000	800000		3	72820000	73240000	420000		3	56480000	56860000	380000		3	72680000	72840000	160000		3	69420000	70840000	1420000
3	55300000	55680000	380000		3	54120000	54600000	480000		3	73300000	75100000	1800000		3	57060000	57260000	200000		3	72860000	73240000	380000		3	70860000	71260000	400000
3	55900000	56360000	460000		3	54640000	55020000	380000		3	75120000	75440000	320000		3	57300000	57540000	240000		3	73340000	75080000	1740000		3	71300000	71580000	280000
3	56480000	56860000	380000		3	55040000	55240000	200000		3	75520000	75860000	340000		3	57680000	58040000	360000		3	75120000	75420000	300000		3	71600000	72560000	960000
3	57060000	57260000	200000		3	55300000	55660000	360000		3	75880000	76320000	440000		3	58080000	58620000	540000		3	75480000	75860000	380000		3	72840000	73240000	400000
3	57660000	58040000	380000		3	55720000	55900000	180000		3	76480000	76880000	400000		3	58640000	59140000	500000		3	75900000	76300000	400000		3	73320000	75100000	1780000
3	58100000	58620000	520000		3	55920000	56360000	440000		3	76920000	77460000	540000		3	59160000	59820000	660000		3	76320000	76580000	260000		3	75140000	75420000	280000
3	58640000	59160000	520000		3	56480000	56900000	420000		3	77600000	77940000	340000		3	59920000	60140000	220000		3	76600000	76860000	260000		3	75500000	75860000	360000
3	59320000	59800000	480000		3	56920000	57280000	360000		3	78000000	78260000	260000		3	60220000	61020000	800000		3	76920000	77420000	500000		3	75900000	76300000	400000
3	59920000	60120000	200000		3	57300000	57540000	240000		3	78320000	79200000	880000		3	61060000	61240000	180000		3	77480000	77920000	440000		3	76320000	76580000	260000
3	60260000	60700000	440000		3	57660000	58040000	380000		3	79300000	79660000	360000		3	61420000	61840000	420000		3	77980000	78280000	300000		3	76600000	76860000	260000
3	60720000	61020000	300000		3	58120000	58640000	520000		3	79680000	80760000	1080000		3	61880000	62980000	1100000		3	78300000	79220000	920000		3	76920000	77420000	500000
3	61060000	61260000	200000		3	58660000	59140000	480000		3	80780000	81460000	680000		3	63040000	63320000	280000		3	79300000	79660000	360000		3	77480000	77940000	460000
3	61420000	61860000	440000		3	59340000	59800000	460000		3	81540000	81940000	400000		3	63340000	63640000	300000		3	79680000	80580000	900000		3	77980000	78280000	300000
3	61900000	62760000	860000		3	59920000	60120000	200000		3	82120000	82520000	400000		3	64020000	64820000	800000		3	80780000	81480000	700000		3	78300000	79220000	920000
3	62780000	62980000	200000		3	60220000	60680000	460000		3	82540000	82860000	320000		3	64880000	65760000	880000		3	81540000	81920000	380000		3	79420000	79620000	200000
3	63080000	63320000	240000		3	60700000	61020000	320000		3	82920000	83540000	620000		3	65860000	66280000	420000		3	82120000	82520000	400000		3	79680000	80580000	900000
3	63340000	63640000	300000		3	61040000	61260000	220000		3	83560000	85540000	1980000		3	66300000	66520000	220000		3	82540000	82820000	280000		3	80640000	80760000	120000
3	64040000	64820000	780000		3	61420000	61840000	420000		3	85560000	86060000	500000		3	66600000	67120000	520000		3	82900000	83520000	620000		3	80780000	81380000	600000
3	64840000	65800000	960000		3	61900000	62760000	860000		3	86080000	86700000	620000		3	67140000	67580000	440000		3	83540000	85520000	1980000		3	81540000	81940000	400000
3	65820000	66220000	400000		3	62780000	62980000	200000		3	87040000	87180000	140000		3	67700000	67980000	280000		3	85560000	85680000	120000		3	82120000	82520000	400000
3	66300000	66600000	300000		3	63080000	63320000	240000		3	87200000	87560000	360000		3	68260000	68720000	460000		3	85780000	86040000	260000		3	82540000	82840000	300000
3	66620000	67100000	480000		3	63340000	63640000	300000		3	87600000	88160000	560000		3	68740000	69020000	280000		3	86060000	86700000	640000		3	82900000	83520000	620000
3	67120000	67580000	460000		3	63880000	64000000	120000		3	88180000	88340000	160000		3	69040000	69400000	360000		3	86820000	87040000	220000		3	83540000	84240000	700000
3	67620000	67980000	360000		3	64020000	64840000	820000		3	88360000	88700000	340000		3	69420000	70820000	1400000		3	87180000	87560000	380000		3	84260000	85520000	1260000
3	68040000	68240000	200000		3	64880000	65780000	900000		3	88720000	89140000	420000		3	70840000	71260000	420000		3	87600000	88140000	540000		3	85560000	85680000	120000
3	68260000	68740000	480000		3	65840000	66260000	420000		3	89160000	89580000	420000		3	71280000	71480000	200000		3	88160000	88340000	180000		3	85780000	86060000	280000
3	68740000	69000000	260000		3	66300000	66560000	260000		3	89600000	90800000	1200000		3	71560000	72040000	480000		3	88460000	88680000	220000		3	86080000	86700000	620000
3	69020000	69360000	340000		3	66740000	67100000	360000		3	91020000	91380000	360000		3	72060000	72580000	520000		3	88720000	89100000	380000		3	87160000	87560000	400000
3	69380000	69840000	460000		3	67120000	67580000	460000		3	91420000	91840000	420000		3	72820000	73220000	400000		3	89120000	89680000	560000		3	87620000	88160000	540000
3	69860000	70820000	960000		3	67620000	68000000	380000		3	91900000	92120000	220000		3	73320000	75100000	1780000		3	89700000	90760000	1060000		3	88180000	88320000	140000
3	70840000	71260000	420000		3	68040000	68240000	200000		3	92140000	92840000	700000		3	75120000	75460000	340000		3	90800000	91000000	200000		3	88440000	88680000	240000
3	71280000	71480000	200000		3	68260000	68720000	460000		3	93040000	93700000	660000		3	75500000	75840000	340000		3	91020000	91380000	360000		3	88720000	89080000	360000
3	71560000	72060000	500000		3	68740000	69020000	280000		3	93760000	95000000	1240000		3	75860000	76320000	460000		3	91420000	91860000	440000		3	89100000	89640000	540000
3	72080000	72580000	500000		3	69040000	69380000	340000		3	95080000	95920000	840000		3	76340000	76480000	140000		3	92120000	92800000	680000		3	89660000	90780000	1120000
3	72840000	73240000	400000		3	69400000	70820000	1420000		3	95940000	96120000	180000		3	76500000	76880000	380000		3	92820000	93060000	240000		3	90800000	91000000	200000
3	73320000	75080000	1760000		3	70840000	71260000	420000		3	96240000	96380000	140000		3	76920000	77500000	580000		3	93080000	93640000	560000		3	91020000	91380000	360000
3	75120000	75420000	300000		3	71280000	71480000	200000		3	96460000	96920000	460000		3	77520000	77940000	420000		3	93780000	95000000	1220000		3	91420000	91840000	420000
3	75500000	75860000	360000		3	71580000	72060000	480000		3	96940000	97460000	520000		3	78000000	78260000	260000		3	95100000	95920000	820000		3	92120000	92800000	680000
3	75900000	76580000	680000		3	72080000	72600000	520000		3	97480000	98000000	520000		3	78320000	79200000	880000		3	95940000	96040000	100000		3	92820000	93000000	180000
3	76640000	76880000	240000		3	72600000	72740000	140000		3	98020000	98920000	900000		3	79300000	79640000	340000		3	96240000	96480000	240000		3	93260000	93780000	520000
3	76980000	77480000	500000		3	72820000	73240000	420000		3	98940000	99600000	660000		3	79680000	80780000	1100000		3	96500000	96920000	420000		3	93800000	95000000	1200000
3	77500000	77920000	420000		3	73320000	75080000	1760000		3	99640000	100160000	520000		3	80780000	81380000	600000		3	96940000	97300000	360000		3	95100000	95920000	820000
3	77960000	78240000	280000		3	75140000	75420000	280000		3	100180000	100400000	220000		3	81540000	81940000	400000		3	97460000	98020000	560000		3	95940000	96160000	220000
3	78320000	79200000	880000		3	75520000	75860000	340000		3	100460000	101380000	920000		3	82120000	82480000	360000		3	98060000	98920000	860000		3	96240000	96480000	240000
3	79280000	79680000	400000		3	75880000	76300000	420000		3	101400000	101580000	180000		3	82500000	82880000	380000		3	98980000	99580000	600000		3	96500000	96900000	400000
3	79700000	80340000	640000		3	76320000	76600000	280000		3	101600000	101920000	320000		3	82920000	83560000	640000		3	99640000	100160000	520000		3	96940000	97460000	520000
3	80360000	80760000	400000		3	76620000	76860000	240000		3	101940000	102280000	340000		3	83580000	85520000	1940000		3	100180000	100420000	240000		3	97480000	98020000	540000
3	80780000	81380000	600000		3	77000000	77460000	460000		3	102320000	103540000	1220000		3	85560000	86060000	500000		3	100440000	101340000	900000		3	98020000	98720000	700000
3	81540000	81940000	400000		3	77720000	77920000	200000		3	103560000	104300000	740000		3	86080000	86700000	620000		3	101360000	101560000	200000		3	98740000	98940000	200000
3	81960000	82520000	560000		3	77940000	78240000	300000		3	104540000	104960000	420000		3	87040000	87160000	120000		3	101640000	101900000	260000		3	98960000	99580000	620000
3	82540000	82840000	300000		3	78320000	79180000	860000		3	104980000	105420000	440000		3	87200000	87560000	360000		3	101940000	102280000	340000		3	99640000	100160000	520000
3	82900000	83540000	640000		3	79300000	79640000	340000		3	105440000	105660000	220000		3	87600000	88140000	540000		3	102320000	103520000	1200000		3	100220000	100420000	200000
3	83560000	85520000	1960000		3	79680000	80340000	660000		3	105680000	106000000	320000		3	88160000	88340000	180000		3	103560000	104000000	440000		3	100440000	101360000	920000
3	85560000	85680000	120000		3	80360000	80780000	420000		3	106020000	106340000	320000		3	88440000	88700000	260000		3	104020000	104200000	180000		3	101380000	101600000	220000
3	85760000	86040000	280000		3	80780000	81380000	600000		3	106360000	106700000	340000		3	88720000	89140000	420000		3	104200000	104440000	240000		3	101620000	101900000	280000
3	86060000	86700000	640000		3	81540000	81920000	380000		3	106720000	106900000	180000		3	89160000	89640000	480000		3	104460000	105000000	540000		3	101940000	102320000	380000
3	87040000	87180000	140000		3	81940000	82520000	580000		3	106920000	107180000	260000		3	89660000	90800000	1140000		3	105020000	105340000	320000		3	102340000	103520000	1180000
3	87200000	87540000	340000		3	82540000	82840000	300000		3	107200000	107400000	200000		3	91020000	91400000	380000		3	105360000	105660000	300000		3	103540000	104000000	460000
3	87600000	88140000	540000		3	82900000	83540000	640000		3	107620000	108800000	1180000		3	91420000	91840000	420000		3	105800000	106360000	560000		3	104020000	104300000	280000
3	88160000	88260000	100000		3	83560000	85520000	1960000		3	108860000	109740000	880000		3	91920000	92120000	200000		3	106360000	106680000	320000		3	104540000	104980000	440000
3	88360000	88680000	320000		3	85560000	85960000	400000		3	109760000	110060000	300000		3	92140000	92840000	700000		3	106700000	106940000	240000		3	105000000	105340000	340000
3	88740000	89120000	380000		3	86060000	86700000	640000		3	110100000	110838418	738418		3	93040000	93700000	660000		3	106960000	107180000	220000		3	105360000	105680000	320000
3	89140000	89580000	440000		3	87040000	87180000	140000		4	0	300000	300000		3	93780000	95000000	1220000		3	107200000	107380000	180000		3	106060000	106260000	200000
3	89700000	90780000	1080000		3	87220000	87560000	340000		4	320000	580000	260000		3	95080000	95920000	840000		3	107420000	107600000	180000		3	106360000	106700000	340000
3	90820000	91000000	180000		3	87600000	88160000	560000		4	600000	1100000	500000		3	95940000	96180000	240000		3	107620000	108780000	1160000		3	106720000	107120000	400000
3	91020000	91380000	360000		3	88360000	88720000	360000		4	1160000	1580000	420000		3	96240000	96460000	220000		3	108840000	109680000	840000		3	107140000	107600000	460000
3	91420000	91860000	440000		3	88740000	89140000	400000		4	1600000	1920000	320000		3	96480000	96920000	440000		3	109700000	110080000	380000		3	107620000	108780000	1160000
3	92100000	92840000	740000		3	89160000	89580000	420000		4	1940000	2480000	540000		3	96940000	97460000	520000		3	110100000	110838418	738418		3	108860000	109680000	820000
3	92860000	92980000	120000		3	89600000	90780000	1180000		4	2500000	2900000	400000		3	97480000	98000000	520000		4	0	1100000	1100000		3	109700000	110060000	360000
3	93040000	93760000	720000		3	90800000	90920000	120000		4	3020000	3320000	300000		3	98020000	98920000	900000		4	1260000	1560000	300000		3	110080000	110838418	758418
3	93820000	95020000	1200000		3	91020000	91380000	360000		4	3480000	3960000	480000		3	98940000	99600000	660000		4	1580000	1840000	260000		4	0	600000	600000
3	95080000	95920000	840000		3	91420000	91840000	420000		4	3980000	4260000	280000		3	99640000	100180000	540000		4	2460000	2900000	440000		4	620000	1100000	480000
3	95940000	96040000	100000		3	92080000	92860000	780000		4	4340000	5160000	820000		3	100200000	100400000	200000		4	3040000	3340000	300000		4	1260000	1580000	320000
3	96240000	96480000	240000		3	93040000	93780000	740000		4	5180000	6120000	940000		3	100460000	101380000	920000		4	3600000	3960000	360000		4	1600000	1840000	240000
3	96500000	96900000	400000		3	93820000	95000000	1180000		4	6160000	6960000	800000		3	101400000	101580000	180000		4	3980000	4280000	300000		4	2480000	2880000	400000
3	96940000	97140000	200000		3	95080000	95920000	840000		4	7020000	8080000	1060000		3	101600000	101880000	280000		4	4380000	5140000	760000		4	3040000	3320000	280000
3	97460000	98020000	560000		3	95940000	96080000	140000		4	8160000	8680000	520000		3	101940000	102280000	340000		4	5160000	6120000	960000		4	3340000	3600000	260000
3	98060000	98920000	860000		3	96240000	96480000	240000		4	8720000	8980000	260000		3	102320000	103540000	1220000		4	6120000	6940000	820000		4	3600000	3960000	360000
3	98980000	99580000	600000		3	96500000	96900000	400000		4	9040000	9400000	360000		3	103560000	104020000	460000		4	7000000	8080000	1080000		4	3980000	4280000	300000
3	99620000	100180000	560000		3	96940000	97280000	340000		4	9440000	10480000	1040000		3	104040000	104300000	260000		4	8160000	8660000	500000		4	4380000	5140000	760000
3	100200000	100400000	200000		3	97460000	98000000	540000		4	10500000	10980000	480000		3	104540000	104940000	400000		4	8720000	8980000	260000		4	5160000	6120000	960000
3	100460000	101360000	900000		3	98020000	98920000	900000		4	11300000	11580000	280000		3	104960000	105340000	380000		4	9040000	9300000	260000		4	6140000	6960000	820000
3	101600000	101900000	300000		3	98980000	99600000	620000		4	11600000	12220000	620000		3	105440000	105660000	220000		4	9600000	10500000	900000		4	7000000	8120000	1120000
3	101940000	102300000	360000		3	99640000	100180000	540000		4	12320000	12580000	260000		3	106060000	106260000	200000		4	10520000	10940000	420000		4	8160000	8660000	500000
3	102320000	103520000	1200000		3	100200000	100420000	220000		4	12600000	12840000	240000		3	106360000	106700000	340000		4	11300000	11500000	200000		4	8740000	9000000	260000
3	103540000	104000000	460000		3	100480000	101360000	880000		4	12960000	13340000	380000		3	106720000	107160000	440000		4	11520000	12220000	700000		4	9040000	9320000	280000
3	104020000	104300000	280000		3	101580000	101900000	320000		4	13360000	13600000	240000		3	107180000	107400000	220000		4	12340000	12600000	260000		4	9440000	9580000	140000
3	104560000	105000000	440000		3	101940000	102300000	360000		4	13600000	14120000	520000		3	107600000	108800000	1200000		4	12620000	12860000	240000		4	9600000	10480000	880000
3	105020000	105300000	280000		3	102320000	103520000	1200000		4	14140000	14320000	180000		3	108860000	109720000	860000		4	12960000	13320000	360000		4	10500000	10960000	460000
3	105320000	105680000	360000		3	103540000	104000000	460000		4	14340000	15660000	1320000		3	109740000	110060000	320000		4	13380000	13600000	220000		4	11300000	11520000	220000
3	105800000	106040000	240000		3	104020000	104300000	280000		4	15700000	16420000	720000		3	110080000	110720000	640000		4	13620000	14320000	700000		4	11540000	12300000	760000
3	106060000	106260000	200000		3	104540000	105000000	460000		4	16780000	17320000	540000		4	0	580000	580000		4	14340000	15680000	1340000		4	12320000	12600000	280000
3	106380000	106700000	320000		3	105020000	105300000	280000		4	17520000	17700000	180000		4	600000	1100000	500000		4	15700000	16400000	700000		4	12620000	12860000	240000
3	106720000	106940000	220000		3	105320000	105480000	160000		4	17720000	18060000	340000		4	1120000	1560000	440000		4	16420000	16740000	320000		4	12940000	13340000	400000
3	106960000	107140000	180000		3	105500000	105660000	160000		4	18080000	18680000	600000		4	1580000	1820000	240000		4	16800000	17320000	520000		4	13380000	13580000	200000
3	107160000	107420000	260000		3	105720000	106040000	320000		4	18740000	18860000	120000		4	1940000	2480000	540000		4	17380000	17680000	300000		4	13600000	14320000	720000
3	107620000	108740000	1120000		3	106060000	106360000	300000		4	18880000	19020000	140000		4	2500000	2900000	400000		4	17700000	18080000	380000		4	14380000	15680000	1300000
3	108860000	109700000	840000		3	106380000	106700000	320000		4	19040000	19140000	100000		4	3040000	3300000	260000		4	18080000	18740000	660000		4	15700000	16400000	700000
3	109720000	110060000	340000		3	106720000	106920000	200000		4	19160000	20280000	1120000		4	3480000	3580000	100000		4	18740000	18860000	120000		4	16420000	16740000	320000
3	110080000	110838418	758418		3	106940000	107140000	200000		4	20300000	20600000	300000		4	3600000	3960000	360000		4	18880000	19020000	140000		4	16780000	17320000	540000
4	140000	300000	160000		3	107160000	107400000	240000		4	20620000	20940000	320000		4	3980000	4280000	300000		4	19040000	19140000	100000		4	17380000	17700000	320000
4	320000	600000	280000		3	107620000	108740000	1120000		4	20960000	21760000	800000		4	4420000	4680000	260000		4	19160000	19700000	540000		4	17720000	18080000	360000
4	620000	1100000	480000		3	108860000	109700000	840000		4	21780000	22260000	480000		4	4700000	5160000	460000		4	19720000	20060000	340000		4	18080000	18740000	660000
4	1140000	1600000	460000		3	109720000	110060000	340000		4	22300000	23140000	840000		4	5180000	6120000	940000		4	20080000	20240000	160000		4	18740000	18860000	120000
4	1620000	1900000	280000		3	110080000	110838418	758418		4	23160000	23420000	260000		4	6160000	6960000	800000		4	20300000	20620000	320000		4	18880000	19020000	140000
4	1920000	2460000	540000		4	120000	300000	180000		4	23440000	23800000	360000		4	7020000	8080000	1060000		4	20640000	20940000	300000		4	19040000	19140000	100000
4	2480000	2900000	420000		4	320000	620000	300000		4	23940000	24220000	280000		4	8160000	8680000	520000		4	20960000	21760000	800000		4	19160000	19980000	820000
4	3020000	3240000	220000		4	640000	1100000	460000		4	24240000	24920000	680000		4	8720000	8980000	260000		4	21780000	22260000	480000		4	20320000	20600000	280000
4	3480000	3600000	120000		4	1160000	1600000	440000		4	25020000	25200000	180000		4	9040000	9400000	360000		4	22300000	23140000	840000		4	20620000	20940000	320000
4	3600000	3940000	340000		4	1620000	1900000	280000		4	25600000	25960000	360000		4	9420000	9560000	140000		4	23160000	23440000	280000		4	20960000	21760000	800000
4	3960000	4300000	340000		4	1920000	2480000	560000		4	25980000	26320000	340000		4	9580000	10480000	900000		4	23440000	23820000	380000		4	21780000	22260000	480000
4	4340000	5160000	820000		4	2500000	2980000	480000		4	26340000	26840000	500000		4	10500000	11000000	500000		4	23840000	24240000	400000		4	22300000	23140000	840000
4	5180000	6100000	920000		4	3060000	3340000	280000		4	26860000	28500000	1640000		4	11300000	11600000	300000		4	24260000	24920000	660000		4	23160000	23420000	260000
4	6120000	6960000	840000		4	3360000	3580000	220000		4	28520000	29200000	680000		4	11620000	12280000	660000		4	24960000	25560000	600000		4	23440000	23720000	280000
4	7020000	8080000	1060000		4	3600000	3940000	340000		4	29340000	29640000	300000		4	12300000	12580000	280000		4	25600000	26020000	420000		4	23920000	24220000	300000
4	8160000	8640000	480000		4	3960000	4300000	340000		4	29660000	29900000	240000		4	12600000	12840000	240000		4	26040000	26700000	660000		4	24280000	24660000	380000
4	8720000	9000000	280000		4	4420000	5160000	740000		4	29920000	30400000	480000		4	12960000	13340000	380000		4	26800000	28000000	1200000		4	24680000	24920000	240000
4	9040000	9320000	280000		4	5180000	6120000	940000		4	30420000	30600000	180000		4	13360000	13620000	260000		4	28020000	28500000	480000		4	24980000	25540000	560000
4	9420000	9580000	160000		4	6160000	6980000	820000		4	30680000	31020000	340000		4	13640000	13900000	260000		4	28520000	28920000	400000		4	25600000	26080000	480000
4	9600000	10500000	900000		4	7020000	8100000	1080000		4	31040000	31360000	320000		4	13960000	14080000	120000		4	28940000	29200000	260000		4	26100000	26660000	560000
4	10520000	10940000	420000		4	8160000	8680000	520000		4	31380000	31760000	380000		4	14160000	14320000	160000		4	29320000	29900000	580000		4	26800000	27980000	1180000
4	11340000	11480000	140000		4	8720000	9400000	680000		4	31780000	31960000	180000		4	14340000	15660000	1320000		4	29920000	30400000	480000		4	28000000	28500000	500000
4	11500000	11680000	180000		4	9440000	9580000	140000		4	32040000	32780000	740000		4	15700000	16420000	720000		4	30420000	30600000	180000		4	28520000	28900000	380000
4	11700000	12060000	360000		4	9600000	10460000	860000		4	32860000	33220000	360000		4	16780000	17320000	540000		4	30680000	31000000	320000		4	28920000	29200000	280000
4	12080000	12220000	140000		4	10480000	10960000	480000		4	33240000	33820000	580000		4	17400000	17640000	240000		4	31040000	31360000	320000		4	29340000	29580000	240000
4	12300000	12580000	280000		4	11340000	11440000	100000		4	33840000	34600000	760000		4	17740000	18080000	340000		4	31380000	31740000	360000		4	29680000	29900000	220000
4	12600000	12860000	260000		4	11460000	11700000	240000		4	34740000	35020000	280000		4	18080000	18680000	600000		4	31760000	31960000	200000		4	29920000	30400000	480000
4	12960000	13380000	420000		4	11720000	12220000	500000		4	35040000	35160000	120000		4	18740000	18860000	120000		4	32040000	32820000	780000		4	30420000	30620000	200000
4	13400000	13600000	200000		4	12300000	12580000	280000		4	35200000	35640000	440000		4	18880000	19020000	140000		4	32840000	33220000	380000		4	30680000	31000000	320000
4	13620000	14100000	480000		4	12600000	12940000	340000		4	35660000	37120000	1460000		4	19040000	19140000	100000		4	33240000	33820000	580000		4	31020000	31340000	320000
4	14360000	15680000	1320000		4	12960000	13380000	420000		4	37300000	37700000	400000		4	19160000	20280000	1120000		4	33840000	34420000	580000		4	31360000	31740000	380000
4	15700000	16360000	660000		4	13400000	13600000	200000		4	37720000	37960000	240000		4	20320000	20620000	300000		4	34480000	34700000	220000		4	31760000	31960000	200000
4	16380000	16740000	360000		4	13620000	13940000	320000		4	38040000	38460000	420000		4	20640000	20940000	300000		4	34760000	35040000	280000		4	32040000	32800000	760000
4	16780000	17320000	540000		4	13960000	14080000	120000		4	38660000	39080000	420000		4	20960000	21760000	800000		4	35100000	35220000	120000		4	32860000	33220000	360000
4	17380000	17680000	300000		4	14360000	15680000	1320000		4	39100000	39300000	200000		4	21800000	22240000	440000		4	35240000	35660000	420000		4	33240000	33820000	580000
4	17700000	18080000	380000		4	15720000	16380000	660000		4	39320000	39720000	400000		4	22280000	23140000	860000		4	35680000	36300000	620000		4	33840000	34440000	600000
4	18100000	18740000	640000		4	16780000	17320000	540000		4	39820000	40440000	620000		4	23160000	23420000	260000		4	36320000	37080000	760000		4	34500000	34700000	200000
4	18740000	18860000	120000		4	17400000	17620000	220000		4	40460000	40940000	480000		4	23440000	23800000	360000		4	37340000	37600000	260000		4	34740000	35040000	300000
4	18880000	19020000	140000		4	17720000	18080000	360000		4	40960000	42240000	1280000		4	23940000	24220000	280000		4	37720000	37960000	240000		4	35060000	35200000	140000
4	19040000	19140000	100000		4	18100000	18740000	640000		4	42280000	43160000	880000		4	24240000	24680000	440000		4	38060000	38460000	400000		4	35220000	35660000	440000
4	19160000	20280000	1120000		4	18740000	18860000	120000		4	43340000	43680000	340000		4	24700000	24960000	260000		4	38680000	39100000	420000		4	35680000	37080000	1400000
4	20300000	20640000	340000		4	18880000	19020000	140000		4	43720000	44100000	380000		4	25000000	25540000	540000		4	39140000	39280000	140000		4	37100000	37280000	180000
4	20660000	20940000	280000		4	19040000	19140000	100000		4	44140000	44380000	240000		4	25600000	26660000	1060000		4	39300000	39740000	440000		4	37300000	37660000	360000
4	20960000	21740000	780000		4	19160000	20280000	1120000		4	44400000	44680000	280000		4	26840000	27680000	840000		4	39820000	40920000	1100000		4	37700000	37960000	260000
4	21800000	22260000	460000		4	20340000	20640000	300000		4	44920000	45480000	560000		4	27700000	28500000	800000		4	41000000	41360000	360000		4	38040000	38460000	420000
4	22300000	23140000	840000		4	20660000	20940000	280000		4	45680000	46280000	600000		4	28520000	29220000	700000		4	41380000	42240000	860000		4	38500000	38640000	140000
4	23160000	23420000	260000		4	20960000	21740000	780000		4	46500000	46820000	320000		4	29340000	29600000	260000		4	42280000	43140000	860000		4	38660000	39280000	620000
4	23440000	23740000	300000		4	21800000	22240000	440000		4	46840000	47000000	160000		4	29620000	29880000	260000		4	43260000	43700000	440000		4	39300000	39700000	400000
4	23940000	24240000	300000		4	22320000	23140000	820000		4	47020000	47840000	820000		4	29900000	30400000	500000		4	43720000	44060000	340000		4	39820000	40440000	620000
4	24300000	24640000	340000		4	23160000	23440000	280000		4	47860000	49200000	1340000		4	30420000	30620000	200000		4	44080000	44360000	280000		4	40460000	40940000	480000
4	24660000	24920000	260000		4	23440000	23800000	360000		4	49220000	49560000	340000		4	30640000	31020000	380000		4	44380000	44680000	300000		4	41000000	41360000	360000
4	24960000	25220000	260000		4	23940000	24240000	300000		4	49580000	49880000	300000		4	31040000	31360000	320000		4	44920000	45480000	560000		4	41380000	41820000	440000
4	25240000	25560000	320000		4	24280000	24920000	640000		4	50000000	50440000	440000		4	31380000	31760000	380000		4	45680000	46360000	680000		4	41840000	42240000	400000
4	25620000	25980000	360000		4	25000000	25180000	180000		4	50460000	50700000	240000		4	31780000	31960000	180000		4	46540000	46800000	260000		4	42280000	42720000	440000
4	26000000	26320000	320000		4	25240000	25560000	320000		4	51000000	51640000	640000		4	32060000	32780000	720000		4	46820000	47020000	200000		4	42740000	43140000	400000
4	26340000	26840000	500000		4	25600000	25940000	340000		4	51780000	52640000	860000		4	32860000	33220000	360000		4	47040000	47780000	740000		4	43340000	43700000	360000
4	26860000	27960000	1100000		4	25960000	26300000	340000		4	52660000	53020000	360000		4	33240000	33800000	560000		4	47800000	48480000	680000		4	43720000	44100000	380000
4	27980000	28480000	500000		4	26320000	26840000	520000		4	53040000	53560000	520000		4	34060000	34440000	380000		4	48500000	49180000	680000		4	44120000	44380000	260000
4	28520000	28900000	380000		4	26860000	27660000	800000		4	53580000	53940000	360000		4	34500000	34600000	100000		4	49280000	49540000	260000		4	44400000	44680000	280000
4	28920000	29200000	280000		4	27680000	28480000	800000		4	53980000	54540000	560000		4	34740000	34940000	200000		4	49560000	49880000	320000		4	44940000	45480000	540000
4	29320000	29600000	280000		4	28520000	28880000	360000		4	54540000	54860000	320000		4	35220000	35640000	420000		4	50020000	50400000	380000		4	45660000	46320000	660000
4	29640000	29880000	240000		4	28900000	29200000	300000		4	55040000	55760000	720000		4	35660000	36280000	620000		4	50480000	50720000	240000		4	46540000	46820000	280000
4	29900000	30380000	480000		4	29340000	29600000	260000		4	55780000	56220000	440000		4	36300000	37100000	800000		4	50820000	50940000	120000		4	46840000	47020000	180000
4	30420000	30620000	200000		4	29900000	30400000	500000		4	56240000	57080000	840000		4	37120000	37260000	140000		4	51000000	51620000	620000		4	47040000	47380000	340000
4	30660000	31000000	340000		4	30420000	30620000	200000		4	57240000	57800000	560000		4	37300000	37680000	380000		4	51780000	52640000	860000		4	47400000	47820000	420000
4	31040000	31360000	320000		4	30680000	31000000	320000		4	57820000	58020000	200000		4	37720000	37960000	240000		4	52660000	53020000	360000		4	47840000	48440000	600000
4	31380000	31720000	340000		4	31020000	31360000	340000		4	58260000	58600000	340000		4	38040000	38460000	420000		4	53040000	53560000	520000		4	48460000	49180000	720000
4	31740000	31940000	200000		4	31380000	31740000	360000		4	58620000	58820000	200000		4	38480000	38600000	120000		4	53580000	53920000	340000		4	49620000	49880000	260000
4	32040000	32780000	740000		4	31760000	31960000	200000		4	58840000	59660000	820000		4	38660000	39080000	420000		4	54000000	54540000	540000		4	50000000	50380000	380000
4	32860000	33220000	360000		4	32040000	32800000	760000		4	59680000	59940000	260000		4	39100000	39300000	200000		4	54540000	54980000	440000		4	50460000	50720000	260000
4	33240000	33820000	580000		4	32860000	33220000	360000		4	60020000	60760000	740000		4	39320000	39720000	400000		4	55060000	55380000	320000		4	51000000	51620000	620000
4	33840000	34320000	480000		4	33240000	33820000	580000		4	61020000	61320000	300000		4	39820000	40440000	620000		4	55400000	55740000	340000		4	51780000	52640000	860000
4	34740000	35040000	300000		4	33840000	34400000	560000		4	61380000	61720000	340000		4	40460000	40940000	480000		4	56260000	56760000	500000		4	52660000	53020000	360000
4	35060000	35220000	160000		4	34420000	34700000	280000		4	61740000	62800000	1060000		4	40960000	42240000	1280000		4	56780000	56920000	140000		4	53040000	53560000	520000
4	35240000	35660000	420000		4	34740000	35000000	260000		4	62820000	63020000	200000		4	42280000	43160000	880000		4	57180000	57800000	620000		4	53580000	53940000	360000
4	35680000	36280000	600000		4	35020000	35220000	200000		4	63140000	63320000	180000		4	43340000	43700000	360000		4	57820000	58220000	400000		4	53960000	54540000	580000
4	36300000	37080000	780000		4	35240000	35660000	420000		4	63340000	64300000	960000		4	43720000	44100000	380000		4	58240000	58580000	340000		4	54540000	54960000	420000
4	37300000	37680000	380000		4	35680000	36240000	560000		4	64320000	64760000	440000		4	44140000	44380000	240000		4	58640000	59640000	1000000		4	55060000	55840000	780000
4	37700000	37940000	240000		4	36260000	37060000	800000		4	64780000	65400000	620000		4	44400000	44800000	400000		4	59660000	59900000	240000		4	55860000	56260000	400000
4	38040000	38460000	420000		4	37300000	37680000	380000		4	65420000	65880000	460000		4	44940000	45340000	400000		4	60140000	60780000	640000		4	56280000	56760000	480000
4	38660000	39120000	460000		4	37720000	37960000	240000		4	65900000	66140000	240000		4	45360000	45480000	120000		4	60800000	61000000	200000		4	56780000	56920000	140000
4	39140000	39320000	180000		4	38040000	38460000	420000		4	66520000	66820000	300000		4	45680000	46280000	600000		4	61020000	61320000	300000		4	57240000	57800000	560000
4	39340000	39600000	260000		4	38480000	38600000	120000		4	66840000	67040000	200000		4	46520000	46820000	300000		4	61380000	61720000	340000		4	57820000	58240000	420000
4	39820000	40460000	640000		4	38660000	39080000	420000		4	67060000	67600000	540000		4	46840000	47020000	180000		4	61740000	62780000	1040000		4	58260000	58620000	360000
4	40480000	40920000	440000		4	39100000	39300000	200000		4	67620000	68060000	440000		4	47040000	47840000	800000		4	62840000	63140000	300000		4	58640000	59640000	1000000
4	40960000	41300000	340000		4	39320000	39600000	280000		4	68080000	68300000	220000		4	47860000	49200000	1340000		4	63300000	64300000	1000000		4	59660000	59900000	240000
4	41320000	42240000	920000		4	39820000	40460000	640000		4	68460000	68640000	180000		4	49220000	49480000	260000		4	64320000	64780000	460000		4	60120000	60760000	640000
4	42280000	42760000	480000		4	40480000	40920000	440000		4	68820000	69040000	220000		4	49640000	49880000	240000		4	65000000	65400000	400000		4	60780000	61000000	220000
4	42780000	43140000	360000		4	40960000	42260000	1300000		4	69060000	69540000	480000		4	49980000	50440000	460000		4	65420000	66160000	740000		4	61020000	61320000	300000
4	43260000	43700000	440000		4	42280000	42760000	480000		4	69560000	69720000	160000		4	50460000	50720000	260000		4	66600000	66820000	220000		4	61400000	61720000	320000
4	43740000	44120000	380000		4	42780000	43140000	360000		4	69820000	70180000	360000		4	51000000	51640000	640000		4	66840000	67600000	760000		4	61740000	62780000	1040000
4	44140000	44380000	240000		4	43160000	43700000	540000		4	70200000	71840000	1640000		4	51780000	52640000	860000		4	67640000	68280000	640000		4	63300000	64280000	980000
4	44400000	44680000	280000		4	43740000	44100000	360000		4	71860000	73080000	1220000		4	52660000	53040000	380000		4	68380000	68800000	420000		4	64300000	64780000	480000
4	44920000	45320000	400000		4	44120000	44400000	280000		4	73140000	73380000	240000		4	53040000	53560000	520000		4	68820000	68920000	100000		4	65040000	65400000	360000
4	45620000	46360000	740000		4	44420000	44680000	260000		4	73580000	74440000	860000		4	53580000	53940000	360000		4	69020000	69360000	340000		4	65420000	66160000	740000
4	46380000	46480000	100000		4	44900000	45480000	580000		4	74460000	74740000	280000		4	53980000	54540000	560000		4	69380000	69520000	140000		4	66560000	66820000	260000
4	46540000	46800000	260000		4	45620000	46340000	720000		4	74780000	75680000	900000		4	54540000	54720000	180000		4	69540000	69820000	280000		4	66840000	67600000	760000
4	46820000	47020000	200000		4	46360000	46500000	140000		4	75700000	75900000	200000		4	55040000	55780000	740000		4	69860000	70160000	300000		4	67620000	68060000	440000
4	47040000	47860000	820000		4	46520000	46820000	300000		4	76000000	76420000	420000		4	55800000	55920000	120000		4	70180000	71040000	860000		4	68080000	68280000	200000
4	47880000	48440000	560000		4	46840000	47020000	180000		4	76440000	76640000	200000		4	55940000	56240000	300000		4	71060000	71880000	820000		4	68460000	68800000	340000
4	48460000	49180000	720000		4	47040000	47880000	840000		4	76720000	77380000	660000		4	56260000	57100000	840000		4	71900000	72220000	320000		4	68820000	68920000	100000
4	49300000	49500000	200000		4	47900000	48420000	520000		4	77400000	77700000	300000		4	57260000	57800000	540000		4	72240000	73060000	820000		4	69020000	69380000	360000
4	49620000	49880000	260000		4	48440000	49180000	740000		4	77740000	78260000	520000		4	57820000	58020000	200000		4	73140000	73380000	240000		4	69400000	69520000	120000
4	49980000	50440000	460000		4	49200000	49500000	300000		4	78280000	78520000	240000		4	58260000	58580000	320000		4	73540000	73700000	160000		4	69540000	69820000	280000
4	50460000	50820000	360000		4	49620000	49880000	260000		4	78580000	78840000	260000		4	58620000	58820000	200000		4	73760000	74340000	580000		4	69840000	70160000	320000
4	51000000	51620000	620000		4	50000000	50440000	440000		4	78860000	79200000	340000		4	58840000	59660000	820000		4	74360000	74720000	360000		4	70180000	71000000	820000
4	51780000	52620000	840000		4	50460000	50820000	360000		4	79320000	79740000	420000		4	59680000	60020000	340000		4	74800000	75680000	880000		4	71020000	71880000	860000
4	52660000	53020000	360000		4	51000000	51620000	620000		4	79940000	80540000	600000		4	60160000	60760000	600000		4	75700000	75860000	160000		4	71900000	72220000	320000
4	53040000	53560000	520000		4	51780000	52620000	840000		4	80560000	80680000	120000		4	61020000	61320000	300000		4	76000000	76440000	440000		4	72240000	73060000	820000
4	53580000	53940000	360000		4	52660000	53020000	360000		4	80820000	80960000	140000		4	61400000	61720000	320000		4	76460000	76660000	200000		4	73080000	73380000	300000
4	54080000	54540000	460000		4	53040000	53560000	520000		4	80980000	81480000	500000		4	61740000	62780000	1040000		4	76720000	77380000	660000		4	73540000	74340000	800000
4	54560000	54960000	400000		4	53580000	53940000	360000		4	81500000	81900000	400000		4	62800000	63020000	220000		4	77400000	77680000	280000		4	74360000	74640000	280000
4	55080000	55380000	300000		4	54080000	54540000	460000		4	81920000	82140000	220000		4	63340000	64300000	960000		4	77720000	78260000	540000		4	74800000	75680000	880000
4	55400000	55760000	360000		4	54540000	54960000	420000		4	82260000	82880000	620000		4	64320000	64760000	440000		4	78280000	78520000	240000		4	75700000	75900000	200000
4	55780000	56220000	440000		4	55060000	55760000	700000		4	82900000	83300000	400000		4	64780000	64920000	140000		4	78560000	79160000	600000		4	76000000	76440000	440000
4	56240000	56800000	560000		4	55780000	56220000	440000		4	83320000	83920000	600000		4	65000000	65420000	420000		4	79200000	79760000	560000		4	76460000	76660000	200000
4	57240000	57800000	560000		4	56240000	56920000	680000		4	83960000	84480000	520000		4	65440000	65880000	440000		4	79940000	80500000	560000		4	76740000	77380000	640000
4	57820000	58220000	400000		4	57240000	57800000	560000		4	84500000	84900000	400000		4	65900000	66140000	240000		4	80520000	80960000	440000		4	77400000	77700000	300000
4	58240000	58620000	380000		4	57820000	58020000	200000		4	84920000	85460000	540000		4	66520000	66820000	300000		4	80980000	81880000	900000		4	77720000	78260000	540000
4	58640000	58820000	180000		4	58260000	58620000	360000		4	85620000	86000000	380000		4	66840000	67040000	200000		4	81900000	82120000	220000		4	78280000	78520000	240000
4	58840000	59620000	780000		4	58640000	58800000	160000		4	86200000	87600000	1400000		4	67060000	67600000	540000		4	82240000	83320000	1080000		4	78580000	79200000	620000
4	59640000	59960000	320000		4	58820000	59620000	800000		4	87740000	88420000	680000		4	67620000	68040000	420000		4	83340000	83920000	580000		4	79500000	79740000	240000
4	60140000	60760000	620000		4	59640000	60000000	360000		4	88440000	88680000	240000		4	68060000	68300000	240000		4	83960000	84140000	180000		4	79940000	80500000	560000
4	60780000	61000000	220000		4	60140000	60780000	640000		4	88700000	89160000	460000		4	68460000	68800000	340000		4	84160000	84440000	280000		4	80520000	80820000	300000
4	61020000	61320000	300000		4	60800000	61000000	200000		4	89180000	89680000	500000		4	68820000	69060000	240000		4	84480000	84920000	440000		4	80840000	80960000	120000
4	61400000	61720000	320000		4	61020000	61320000	300000		4	89700000	89820000	120000		4	69080000	69500000	420000		4	84940000	85480000	540000		4	80980000	81880000	900000
4	61740000	62800000	1060000		4	61380000	61740000	360000		4	89900000	90120000	220000		4	69560000	69720000	160000		4	85600000	86160000	560000		4	81900000	82120000	220000
4	62820000	63300000	480000		4	61760000	62800000	1040000		4	90140000	90700000	560000		4	69820000	70180000	360000		4	86180000	87720000	1540000		4	82200000	82900000	700000
4	63360000	63820000	460000		4	62820000	63020000	200000		4	90720000	90900000	180000		4	70200000	71840000	1640000		4	87760000	88380000	620000		4	82920000	83320000	400000
4	63840000	64300000	460000		4	63040000	63300000	260000		4	90940000	91315245	375245		4	71860000	73060000	1200000		4	88720000	89140000	420000		4	83340000	83920000	580000
4	64320000	64760000	440000		4	63360000	63840000	480000		5	0	660000	660000		4	73080000	73380000	300000		4	89160000	89660000	500000		4	83960000	84140000	180000
4	65040000	65400000	360000		4	63860000	64300000	440000		5	680000	1160000	480000		4	73580000	74420000	840000		4	89680000	89860000	180000		4	84160000	84420000	260000
4	65420000	66160000	740000		4	64320000	64740000	420000		5	1180000	1640000	460000		4	74440000	74640000	200000		4	89900000	90700000	800000		4	84480000	84920000	440000
4	66600000	66840000	240000		4	64800000	65400000	600000		5	1700000	2380000	680000		4	74960000	75680000	720000		4	90700000	91315245	615245		4	84940000	85480000	540000
4	66860000	67600000	740000		4	65420000	65900000	480000		5	2400000	3000000	600000		4	75700000	75920000	220000		5	0	680000	680000		4	85620000	85900000	280000
4	67620000	68040000	420000		4	65920000	66140000	220000		5	3020000	3940000	920000		4	76000000	76420000	420000		5	700000	1220000	520000		4	86200000	87720000	1520000
4	68480000	68660000	180000		4	66520000	66840000	320000		5	3980000	4780000	800000		4	76440000	76640000	200000		5	1240000	1660000	420000		4	87740000	88400000	660000
4	68680000	69020000	340000		4	66860000	67600000	740000		5	4800000	5080000	280000		4	76740000	77380000	640000		5	1680000	1860000	180000		4	88420000	88680000	260000
4	69040000	69540000	500000		4	67620000	68200000	580000		5	5120000	5840000	720000		4	77400000	77700000	300000		5	1880000	2360000	480000		4	88700000	89140000	440000
4	69560000	69720000	160000		4	68240000	68340000	100000		5	5900000	6100000	200000		4	77740000	78260000	520000		5	2380000	3280000	900000		4	89160000	89660000	500000
4	69860000	70180000	320000		4	68360000	68640000	280000		5	6120000	6640000	520000		4	78280000	78520000	240000		5	3500000	3940000	440000		4	89680000	89820000	140000
4	70200000	71880000	1680000		4	68820000	68960000	140000		5	6640000	7300000	660000		4	78580000	79200000	620000		5	3980000	4740000	760000		4	90140000	90700000	560000
4	71900000	72180000	280000		4	69080000	69520000	440000		5	7340000	7560000	220000		4	79320000	79460000	140000		5	4800000	5080000	280000		4	90700000	90900000	200000
4	72200000	73060000	860000		4	69560000	69720000	160000		5	7560000	8260000	700000		4	79500000	79740000	240000		5	5140000	5660000	520000		4	90940000	91315245	375245
4	73080000	73520000	440000		4	69860000	70180000	320000		5	8460000	9020000	560000		4	79940000	80520000	580000		5	5680000	5840000	160000		5	0	680000	680000
4	73580000	74380000	800000		4	70200000	71880000	1680000		5	9060000	9540000	480000		4	80540000	80960000	420000		5	5940000	6100000	160000		5	700000	1220000	520000
4	74400000	74640000	240000		4	71900000	73060000	1160000		5	9820000	10020000	200000		4	81020000	81480000	460000		5	6120000	6640000	520000		5	1240000	1680000	440000
4	74800000	75680000	880000		4	73080000	73540000	460000		5	10040000	10460000	420000		4	81500000	81900000	400000		5	6640000	7100000	460000		5	1700000	1820000	120000
4	76000000	76420000	420000		4	73600000	74400000	800000		5	10480000	10920000	440000		4	81920000	82140000	220000		5	7120000	7320000	200000		5	1880000	2340000	460000
4	76440000	76660000	220000		4	74420000	74720000	300000		5	10940000	11780000	840000		4	82300000	82880000	580000		5	7360000	7560000	200000		5	2360000	2940000	580000
4	76720000	77380000	660000		4	74940000	75680000	740000		5	12060000	12220000	160000		4	82900000	83300000	400000		5	7600000	7940000	340000		5	3020000	3940000	920000
4	77400000	77740000	340000		4	75700000	75920000	220000		5	12240000	12700000	460000		4	83360000	83920000	560000		5	7960000	8460000	500000		5	3960000	4760000	800000
4	77760000	78260000	500000		4	76020000	76420000	400000		5	12780000	13060000	280000		4	83980000	84480000	500000		5	8480000	9000000	520000		5	4800000	5080000	280000
4	78300000	78520000	220000		4	76440000	76640000	200000		5	13080000	13320000	240000		4	84500000	84900000	400000		5	9040000	9800000	760000		5	5140000	5840000	700000
4	78580000	79180000	600000		4	76740000	77380000	640000		5	13400000	13700000	300000		4	84920000	85460000	540000		5	9820000	10000000	180000		5	5940000	6100000	160000
4	79200000	79760000	560000		4	77400000	77700000	300000		5	13920000	14200000	280000		4	85500000	86000000	500000		5	10020000	10460000	440000		5	6120000	7120000	1000000
4	79980000	80520000	540000		4	77760000	78260000	500000		5	14400000	14860000	460000		4	86200000	87720000	1520000		5	10480000	10900000	420000		5	7140000	7320000	180000
4	80540000	80980000	440000		4	78320000	78520000	200000		5	14900000	15140000	240000		4	87740000	88440000	700000		5	10940000	11800000	860000		5	7360000	7560000	200000
4	81200000	81880000	680000		4	78580000	79200000	620000		5	15360000	15920000	560000		4	88520000	88680000	160000		5	11820000	12020000	200000		5	7980000	8260000	280000
4	81900000	82080000	180000		4	79240000	79460000	220000		5	16100000	16380000	280000		4	88700000	89660000	960000		5	12080000	12700000	620000		5	8480000	9000000	520000
4	82300000	83260000	960000		4	79480000	79760000	280000		5	16400000	16860000	460000		4	89680000	89820000	140000		5	12760000	13060000	300000		5	9040000	9820000	780000
4	83320000	83920000	600000		4	79940000	80520000	580000		5	17320000	17800000	480000		4	90140000	90700000	560000		5	13080000	13360000	280000		5	9840000	10000000	160000
4	83940000	84160000	220000		4	80540000	80980000	440000		5	17820000	18120000	300000		4	90720000	90900000	180000		5	13380000	13720000	340000		5	10020000	10420000	400000
4	84180000	84440000	260000		4	81020000	81500000	480000		5	18140000	18640000	500000		4	90940000	91315245	375245		5	13920000	14220000	300000		5	10940000	11780000	840000
4	84480000	84900000	420000		4	81520000	81880000	360000		5	18740000	18980000	240000		5	0	660000	660000		5	14400000	14520000	120000		5	11800000	12000000	200000
4	84940000	85480000	540000		4	81900000	82080000	180000		5	19000000	19380000	380000		5	680000	1200000	520000		5	14520000	14860000	340000		5	12060000	12680000	620000
4	85640000	86000000	360000		4	82340000	83340000	1000000		5	19400000	19740000	340000		5	1220000	1640000	420000		5	14880000	15140000	260000		5	12780000	13060000	280000
4	86200000	87720000	1520000		4	83360000	83940000	580000		5	19760000	21120000	1360000		5	1740000	2380000	640000		5	15360000	15920000	560000		5	13080000	13720000	640000
4	87740000	88400000	660000		4	83960000	84140000	180000		5	21140000	21680000	540000		5	2400000	2960000	560000		5	16080000	16940000	860000		5	13760000	14220000	460000
4	88420000	88700000	280000		4	84180000	84420000	240000		5	21700000	21840000	140000		5	3020000	3940000	920000		5	16960000	17260000	300000		5	14520000	14820000	300000
4	88720000	89140000	420000		4	84480000	84900000	420000		5	21980000	22580000	600000		5	3980000	4780000	800000		5	17340000	17800000	460000		5	14880000	15140000	260000
4	89160000	89660000	500000		4	84920000	85480000	560000		5	22600000	22980000	380000		5	4800000	5080000	280000		5	17860000	18140000	280000		5	15360000	15920000	560000
4	89680000	89800000	120000		4	85640000	86000000	360000		5	23160000	23360000	200000		5	5120000	5840000	720000		5	18160000	18680000	520000		5	16080000	16920000	840000
4	89900000	90720000	820000		4	86200000	87620000	1420000		5	23380000	23700000	320000		5	5860000	6100000	240000		5	18700000	18960000	260000		5	16940000	17200000	260000
4	90740000	90980000	240000		4	87740000	88420000	680000		5	23720000	23880000	160000		5	6120000	6260000	140000		5	18980000	19320000	340000		5	17340000	17800000	460000
4	91000000	91315245	315245		4	88440000	88660000	220000		5	23960000	24140000	180000		5	6280000	6380000	100000		5	19380000	19640000	260000		5	17860000	18140000	280000
5	140000	680000	540000		4	88760000	89140000	380000		5	24160000	24720000	560000		5	6400000	7100000	700000		5	19760000	21160000	1400000		5	18160000	18680000	520000
5	700000	1220000	520000		4	89160000	89660000	500000		5	24820000	25320000	500000		5	7140000	7300000	160000		5	21180000	21660000	480000		5	18700000	18980000	280000
5	1240000	1660000	420000		4	89680000	89860000	180000		5	25360000	25740000	380000		5	7360000	7560000	200000		5	21920000	22160000	240000		5	19000000	19380000	380000
5	1680000	2400000	720000		4	89900000	90700000	800000		5	25940000	26260000	320000		5	7780000	7960000	180000		5	22200000	22580000	380000		5	19400000	19740000	340000
5	2420000	3300000	880000		4	90720000	90940000	220000		5	26280000	26620000	340000		5	7980000	8420000	440000		5	22600000	23020000	420000		5	19760000	21160000	1400000
5	3340000	3780000	440000		4	90960000	91315245	355245		5	26680000	26960000	280000		5	8440000	9020000	580000		5	23040000	23300000	260000		5	21180000	21680000	500000
5	3800000	3960000	160000		5	140000	660000	520000		5	27000000	27160000	160000		5	9040000	9200000	160000		5	23420000	23600000	180000		5	21700000	21860000	160000
5	3980000	4760000	780000		5	680000	1620000	940000		5	27180000	27440000	260000		5	9220000	9540000	320000		5	23680000	23940000	260000		5	21960000	22420000	460000
5	4800000	5120000	320000		5	1880000	2380000	500000		5	27540000	28320000	780000		5	9820000	9980000	160000		5	23960000	24160000	200000		5	22620000	23020000	400000
5	5140000	5660000	520000		5	2400000	3000000	600000		5	28340000	28500000	160000		5	10040000	10460000	420000		5	24180000	24480000	300000		5	23040000	23300000	260000
5	5700000	6100000	400000		5	3020000	3300000	280000		5	28520000	28980000	460000		5	10480000	10920000	440000		5	24500000	24740000	240000		5	23400000	23620000	220000
5	6120000	6640000	520000		5	3340000	3780000	440000		5	29580000	29760000	180000		5	10940000	11780000	840000		5	24820000	25100000	280000		5	23680000	23880000	200000
5	6640000	7080000	440000		5	3800000	3960000	160000		5	29780000	30220000	440000		5	11800000	12700000	900000		5	25120000	25340000	220000		5	23980000	24160000	180000
5	7100000	7320000	220000		5	3980000	4480000	500000		5	30240000	30620000	380000		5	12780000	13060000	280000		5	25380000	25740000	360000		5	24180000	24420000	240000
5	7360000	7560000	200000		5	4500000	4740000	240000		5	30640000	30780000	140000		5	13080000	13320000	240000		5	25940000	26260000	320000		5	24520000	24740000	220000
5	7620000	7780000	160000		5	4800000	5080000	280000		5	30840000	31100000	260000		5	13400000	13700000	300000		5	26280000	26660000	380000		5	24820000	25000000	180000
5	7800000	7940000	140000		5	5140000	5640000	500000		5	31120000	32400000	1280000		5	13900000	14200000	300000		5	26680000	27000000	320000		5	25100000	25340000	240000
5	7960000	8420000	460000		5	5660000	5840000	180000		5	32420000	32800000	380000		5	14400000	14860000	460000		5	27020000	27160000	140000		5	25360000	25740000	380000
5	8440000	9020000	580000		5	5940000	6100000	160000		5	32820000	33700000	880000		5	14880000	15340000	460000		5	27180000	27500000	320000		5	25960000	26200000	240000
5	9040000	9140000	100000		5	6120000	6240000	120000		5	33720000	34340000	620000		5	15360000	15920000	560000		5	27520000	28080000	560000		5	26400000	26640000	240000
5	9220000	9540000	320000		5	6260000	6360000	100000		5	34380000	35060000	680000		5	16100000	16360000	260000		5	28340000	28480000	140000		5	26700000	26980000	280000
5	9820000	10020000	200000		5	6380000	7080000	700000		5	35120000	36140000	1020000		5	16380000	16880000	500000		5	28520000	29020000	500000		5	27000000	27160000	160000
5	10060000	10420000	360000		5	7100000	7320000	220000		5	36300000	36580000	280000		5	16900000	17220000	320000		5	29040000	29140000	100000		5	27180000	27440000	260000
5	10480000	10940000	460000		5	7360000	7560000	200000		5	36600000	36900000	300000		5	17340000	17820000	480000		5	29280000	29760000	480000		5	27540000	28080000	540000
5	10960000	11780000	820000		5	7620000	7780000	160000		5	36920000	37180000	260000		5	17840000	17940000	100000		5	29780000	30220000	440000		5	28340000	28480000	140000
5	11800000	11980000	180000		5	7800000	8420000	620000		5	37180000	37320000	140000		5	18160000	18700000	540000		5	30240000	30680000	440000		5	28520000	29000000	480000
5	12080000	12660000	580000		5	8440000	9040000	600000		5	37420000	37780000	360000		5	18740000	18980000	240000		5	30700000	31100000	400000		5	29020000	29120000	100000
5	12780000	13060000	280000		5	9060000	9220000	160000		5	38380000	39060000	680000		5	19000000	19380000	380000		5	31120000	31400000	280000		5	29280000	29760000	480000
5	13080000	13380000	300000		5	9220000	9740000	520000		5	39120000	39280000	160000		5	19400000	19740000	340000		5	31420000	32400000	980000		5	29780000	30220000	440000
5	13400000	13700000	300000		5	9840000	10000000	160000		5	39480000	40100000	620000		5	19760000	21120000	1360000		5	32420000	32840000	420000		5	30240000	30640000	400000
5	13760000	14220000	460000		5	10080000	10440000	360000		5	40120000	40680000	560000		5	21140000	21680000	540000		5	32860000	33700000	840000		5	30660000	31120000	460000
5	14400000	14860000	460000		5	10460000	10660000	200000		5	40700000	41160000	460000		5	21700000	21860000	160000		5	33740000	34340000	600000		5	31140000	32400000	1260000
5	14880000	15140000	260000		5	10940000	11780000	840000		5	41180000	42400000	1220000		5	21980000	22560000	580000		5	34380000	35060000	680000		5	32420000	32840000	420000
5	15360000	15900000	540000		5	11800000	12000000	200000		5	42420000	43080000	660000		5	22580000	22980000	400000		5	35120000	36140000	1020000		5	32860000	33680000	820000
5	15920000	16400000	480000		5	12060000	12680000	620000		5	43100000	43300000	200000		5	23160000	23360000	200000		5	36340000	36560000	220000		5	33720000	34340000	620000
5	16420000	16860000	440000		5	12780000	13060000	280000		5	43320000	43560000	240000		5	23380000	23680000	300000		5	36580000	37200000	620000		5	34360000	35060000	700000
5	17300000	17820000	520000		5	13080000	13380000	300000		5	43580000	43960000	380000		5	23700000	23900000	200000		5	37220000	37400000	180000		5	35120000	36140000	1020000
5	18160000	18720000	560000		5	13400000	13700000	300000		5	44020000	44320000	300000		5	24180000	24500000	320000		5	37420000	37800000	380000		5	36320000	36580000	260000
5	18740000	18960000	220000		5	13780000	14220000	440000		5	44340000	44500000	160000		5	24520000	24720000	200000		5	37940000	38360000	420000		5	36600000	37180000	580000
5	18980000	19360000	380000		5	14360000	14880000	520000		5	44580000	45060000	480000		5	24840000	25340000	500000		5	38380000	39060000	680000		5	37200000	37400000	200000
5	19380000	19640000	260000		5	14900000	15140000	240000		5	45080000	45240000	160000		5	25360000	25860000	500000		5	39120000	39380000	260000		5	37460000	37780000	320000
5	19760000	20500000	740000		5	15360000	15920000	560000		5	45360000	45860000	500000		5	25960000	26260000	300000		5	39560000	40100000	540000		5	37920000	38340000	420000
5	20520000	21140000	620000		5	16140000	16400000	260000		5	45880000	46200000	320000		5	26280000	26620000	340000		5	40120000	40660000	540000		5	38360000	39060000	700000
5	21160000	21680000	520000		5	16420000	16960000	540000		5	46260000	46640000	380000		5	26680000	26960000	280000		5	40680000	40980000	300000		5	39120000	39380000	260000
5	21700000	21820000	120000		5	16980000	17180000	200000		5	46700000	48160000	1460000		5	26980000	27160000	180000		5	41080000	41180000	100000		5	39560000	40100000	540000
5	21960000	22120000	160000		5	17320000	17840000	520000		5	48180000	48320000	140000		5	27180000	27500000	320000		5	41200000	42520000	1320000		5	40120000	40660000	540000
5	22200000	22580000	380000		5	17860000	18140000	280000		5	48380000	48700000	320000		5	27540000	28320000	780000		5	42540000	43080000	540000		5	40680000	40980000	300000
5	22600000	22980000	380000		5	18160000	18720000	560000		5	48760000	49140000	380000		5	28360000	28500000	140000		5	43100000	43260000	160000		5	41080000	41180000	100000
5	23360000	23720000	360000		5	18760000	18960000	200000		5	49140000	49480000	340000		5	28520000	28980000	460000		5	43560000	43940000	380000		5	41200000	43080000	1880000
5	23740000	23880000	140000		5	18980000	19360000	380000		5	49880000	50240000	360000		5	29000000	29140000	140000		5	44020000	44280000	260000		5	43100000	43220000	120000
5	23940000	24160000	220000		5	19380000	19740000	360000		5	50260000	50580000	320000		5	29580000	29700000	120000		5	44300000	44540000	240000		5	43340000	43540000	200000
5	24180000	24480000	300000		5	19760000	20500000	740000		5	50840000	51680000	840000		5	29780000	30220000	440000		5	44600000	44760000	160000		5	43560000	43940000	380000
5	24500000	24720000	220000		5	20520000	21140000	620000		5	51700000	51920000	220000		5	30240000	30620000	380000		5	44780000	45060000	280000		5	44020000	44280000	260000
5	24860000	25000000	140000		5	21160000	21680000	520000		5	52000000	52140000	140000		5	30660000	30820000	160000		5	45080000	45260000	180000		5	44300000	44560000	260000
5	25040000	25340000	300000		5	21700000	21820000	120000		5	52160000	52520000	360000		5	30840000	31100000	260000		5	45340000	45600000	260000		5	44580000	44740000	160000
5	25360000	25860000	500000		5	21960000	22120000	160000		5	52540000	53000000	460000		5	31120000	32400000	1280000		5	46260000	46660000	400000		5	44780000	45040000	260000
5	25880000	26280000	400000		5	22220000	22560000	340000		5	53160000	53480000	320000		5	32420000	32800000	380000		5	46700000	48160000	1460000		5	45100000	45260000	160000
5	26300000	26640000	340000		5	22580000	22980000	400000		5	53580000	54140000	560000		5	32820000	33700000	880000		5	48200000	48700000	500000		5	45340000	45620000	280000
5	26680000	26960000	280000		5	23000000	23360000	360000		5	54340000	54820000	480000		5	33720000	34360000	640000		5	48780000	49160000	380000		5	46260000	46660000	400000
5	27020000	27120000	100000		5	23380000	23740000	360000		5	54840000	55100000	260000		5	34400000	35060000	660000		5	49180000	49520000	340000		5	46680000	48160000	1480000
5	27160000	27520000	360000		5	23800000	23900000	100000		5	55140000	55380000	240000		5	35120000	36140000	1020000		5	49860000	50600000	740000		5	48200000	48700000	500000
5	27560000	28280000	720000		5	23940000	24160000	220000		5	55720000	56140000	420000		5	36300000	36580000	280000		5	50820000	51660000	840000		5	48780000	49160000	380000
5	28300000	28500000	200000		5	24180000	24500000	320000		5	56160000	56640000	480000		5	36600000	36900000	300000		5	51780000	52160000	380000		5	49180000	49520000	340000
5	28520000	29000000	480000		5	24520000	24720000	200000		5	56640000	57780000	1140000		5	36920000	37180000	260000		5	52180000	52500000	320000		5	49680000	49820000	140000
5	29480000	29780000	300000		5	25100000	25340000	240000		5	57800000	58040000	240000		5	37180000	37380000	200000		5	52560000	53020000	460000		5	49840000	50600000	760000
5	29800000	30220000	420000		5	25360000	25820000	460000		5	58060000	58340000	280000		5	37420000	37780000	360000		5	53160000	53480000	320000		5	50820000	51680000	860000
5	30240000	30600000	360000		5	25840000	26200000	360000		5	58520000	58960000	440000		5	37960000	38380000	420000		5	53600000	54140000	540000		5	51700000	51920000	220000
5	30660000	30780000	120000		5	26420000	26620000	200000		5	59020000	59809098	789098		5	38540000	39060000	520000		5	54180000	54600000	420000		5	52000000	52160000	160000
5	30840000	31120000	280000		5	26680000	26960000	280000		6	700000	820000	120000		5	39120000	39380000	260000		5	54620000	54800000	180000		5	52180000	52500000	320000
5	31140000	32400000	1260000		5	27020000	27140000	120000		6	880000	1060000	180000		5	39560000	40100000	540000		5	54840000	55120000	280000		5	52540000	53000000	460000
5	32420000	32780000	360000		5	27160000	27520000	360000		6	1140000	1640000	500000		5	40120000	41160000	1040000		5	55140000	55380000	240000		5	53160000	53480000	320000
5	32860000	33360000	500000		5	27540000	28300000	760000		6	1660000	2940000	1280000		5	41180000	43080000	1900000		5	55500000	56100000	600000		5	53560000	54140000	580000
5	33380000	33680000	300000		5	28320000	28500000	180000		6	2960000	3300000	340000		5	43100000	43280000	180000		5	56120000	56320000	200000		5	54160000	54820000	660000
5	33720000	34340000	620000		5	28520000	29000000	480000		6	3500000	3740000	240000		5	43300000	43560000	260000		5	56340000	56640000	300000		5	54840000	55100000	260000
5	34360000	35060000	700000		5	29280000	29420000	140000		6	3760000	5120000	1360000		5	43580000	43960000	380000		5	56700000	57740000	1040000		5	55140000	55380000	240000
5	35080000	35880000	800000		5	29460000	29800000	340000		6	5140000	5500000	360000		5	44020000	44320000	300000		5	57840000	58480000	640000		5	55500000	55640000	140000
5	35900000	36120000	220000		5	29820000	30220000	400000		6	5520000	5800000	280000		5	44380000	44480000	100000		5	58540000	58960000	420000		5	55720000	56100000	380000
5	36140000	36580000	440000		5	30240000	30640000	400000		6	5960000	6500000	540000		5	44560000	45040000	480000		5	59040000	59809098	769098		5	56120000	56300000	180000
5	36600000	36900000	300000		5	30640000	30840000	200000		6	6520000	7340000	820000		5	45060000	45240000	180000		6	500000	620000	120000		5	56660000	57760000	1100000
5	36920000	37180000	260000		5	30860000	31120000	260000		6	7480000	8440000	960000		5	45360000	45760000	400000		6	700000	1200000	500000		5	57780000	58380000	600000
5	37200000	37420000	220000		5	31140000	31820000	680000		6	8460000	8880000	420000		5	45880000	46220000	340000		6	1220000	1660000	440000		5	58480000	58940000	460000
5	37440000	37800000	360000		5	31840000	32400000	560000		6	8940000	9440000	500000		5	46260000	46640000	380000		6	1680000	3160000	1480000		5	59040000	59809098	769098
5	37820000	38060000	240000		5	32420000	32780000	360000		6	9460000	9940000	480000		5	46700000	48140000	1440000		6	3180000	3300000	120000		6	700000	820000	120000
5	38120000	38360000	240000		5	32860000	33360000	500000		6	10060000	10280000	220000		5	48380000	48700000	320000		6	3340000	3500000	160000		6	880000	1200000	320000
5	38380000	39080000	700000		5	33380000	33700000	320000		6	10480000	11140000	660000		5	48760000	49120000	360000		6	3520000	3680000	160000		6	1220000	1660000	440000
5	39100000	39280000	180000		5	33720000	34340000	620000		6	11160000	11440000	280000		5	49140000	49780000	640000		6	3720000	5140000	1420000		6	1680000	3180000	1500000
5	39560000	40060000	500000		5	34380000	35060000	680000		6	11480000	11860000	380000		5	49920000	50220000	300000		6	5160000	5800000	640000		6	3200000	3300000	100000
5	40140000	40680000	540000		5	35080000	35880000	800000		6	11960000	12240000	280000		5	50240000	50600000	360000		6	6040000	7300000	1260000		6	3500000	3660000	160000
5	40700000	40960000	260000		5	35900000	36140000	240000		6	12260000	12680000	420000		5	50840000	51660000	820000		6	7380000	8420000	1040000		6	3720000	5140000	1420000
5	41040000	41200000	160000		5	36320000	36580000	260000		6	12700000	12820000	120000		5	51680000	51920000	240000		6	8440000	8880000	440000		6	5160000	5540000	380000
5	41220000	42380000	1160000		5	36600000	36900000	300000		6	12900000	13060000	160000		5	52000000	52160000	160000		6	8920000	9240000	320000		6	5560000	5800000	240000
5	42400000	43080000	680000		5	36920000	37180000	260000		6	13120000	14000000	880000		5	52180000	52540000	360000		6	9260000	9440000	180000		6	6000000	7300000	1300000
5	43100000	43320000	220000		5	37180000	37400000	220000		6	14140000	14460000	320000		5	52560000	53000000	440000		6	9460000	9920000	460000		6	7480000	8440000	960000
5	43560000	43960000	400000		5	37440000	37800000	360000		6	14500000	15660000	1160000		5	53160000	53460000	300000		6	10000000	10480000	480000		6	8460000	8900000	440000
5	44020000	44320000	300000		5	37820000	38100000	280000		6	15760000	16220000	460000		5	53600000	54120000	520000		6	10500000	11160000	660000		6	8940000	9440000	500000
5	44340000	44480000	140000		5	38120000	38320000	200000		6	16240000	16780000	540000		5	54340000	54820000	480000		6	11180000	11500000	320000		6	9460000	9920000	460000
5	44560000	45260000	700000		5	38380000	39060000	680000		6	16820000	17020000	200000		5	54840000	55100000	260000		6	11520000	11860000	340000		6	10000000	10280000	280000
5	45360000	45620000	260000		5	39100000	39280000	180000		6	17040000	17380000	340000		5	55140000	55380000	240000		6	11860000	12220000	360000		6	10460000	11180000	720000
5	45880000	46200000	320000		5	39540000	40100000	560000		6	17400000	17740000	340000		5	55480000	55720000	240000		6	12300000	12720000	420000		6	11200000	11540000	340000
5	46260000	46640000	380000		5	40120000	40660000	540000		6	17840000	18240000	400000		5	55740000	56120000	380000		6	12740000	12900000	160000		6	11560000	11780000	220000
5	46680000	48140000	1460000		5	40680000	41000000	320000		6	18400000	18600000	200000		5	56140000	56360000	220000		6	12900000	13120000	220000		6	11900000	12160000	260000
5	48200000	48700000	500000		5	41020000	41160000	140000		6	18640000	19220000	580000		5	56400000	56640000	240000		6	13140000	13980000	840000		6	12300000	12700000	400000
5	48780000	49100000	320000		5	41180000	42380000	1200000		6	19280000	19600000	320000		5	56640000	57760000	1120000		6	14120000	14480000	360000		6	12720000	12920000	200000
5	49140000	49660000	520000		5	42400000	43080000	680000		6	19600000	20220000	620000		5	57780000	57960000	180000		6	14520000	15640000	1120000		6	12920000	13060000	140000
5	49880000	50260000	380000		5	43100000	43540000	440000		6	20280000	20460000	180000		5	58020000	58340000	320000		6	15680000	16200000	520000		6	13100000	13980000	880000
5	50280000	50580000	300000		5	43560000	43960000	400000		6	20460000	20780000	320000		5	58360000	58500000	140000		6	16240000	16780000	540000		6	14140000	14460000	320000
5	50860000	51680000	820000		5	44020000	44460000	440000		6	20960000	21380000	420000		5	58540000	58940000	400000		6	16840000	17020000	180000		6	14540000	15660000	1120000
5	52000000	52160000	160000		5	44560000	45080000	520000		6	21400000	21620000	220000		5	59040000	59809098	769098		6	17060000	17360000	300000		6	15680000	16200000	520000
5	52180000	52520000	340000		5	45100000	45260000	160000		6	21700000	22000000	300000		6	500000	620000	120000		6	17380000	17760000	380000		6	16220000	16780000	560000
5	52540000	53000000	460000		5	45340000	45620000	280000		6	22020000	22500000	480000		6	720000	1100000	380000		6	17840000	18260000	420000		6	16820000	16980000	160000
5	53040000	53460000	420000		5	45880000	46200000	320000		6	22540000	23040000	500000		6	1120000	1640000	520000		6	18280000	18600000	320000		6	17040000	17340000	300000
5	53580000	54120000	540000		5	46260000	46660000	400000		6	23060000	23300000	240000		6	1660000	2960000	1300000		6	18640000	19240000	600000		6	17400000	17740000	340000
5	54160000	54820000	660000		5	46680000	48160000	1480000		6	23320000	23620000	300000		6	2980000	3180000	200000		6	19340000	19540000	200000		6	17840000	18260000	420000
5	54840000	55120000	280000		5	48200000	48700000	500000		6	23640000	23740000	100000		6	3200000	3300000	100000		6	19600000	20040000	440000		6	18280000	18600000	320000
5	55140000	55400000	260000		5	48760000	49120000	360000		6	23800000	24120000	320000		6	3500000	3760000	260000		6	20060000	20200000	140000		6	18660000	19240000	580000
5	55420000	55720000	300000		5	49140000	49780000	640000		6	24560000	25240000	680000		6	3780000	5120000	1340000		6	20280000	20780000	500000		6	19300000	19520000	220000
5	55740000	56120000	380000		5	49920000	50280000	360000		6	25260000	26140000	880000		6	5140000	5520000	380000		6	20960000	21380000	420000		6	19600000	20020000	420000
5	56140000	56320000	180000		5	50300000	50580000	280000		6	26160000	26760000	600000		6	5540000	5820000	280000		6	21400000	21620000	220000		6	20040000	20220000	180000
5	56340000	56640000	300000		5	50620000	50840000	220000		6	26840000	27040000	200000		6	5960000	7340000	1380000		6	21700000	21980000	280000		6	20280000	20800000	520000
5	56680000	57740000	1060000		5	50860000	51680000	820000		6	27060000	27580000	520000		6	7500000	8440000	940000		6	22040000	22520000	480000		6	20820000	20940000	120000
5	57760000	58100000	340000		5	51700000	51920000	220000		6	27700000	28420000	720000		6	8460000	8900000	440000		6	22540000	22940000	400000		6	20960000	21380000	420000
5	58120000	58320000	200000		5	52000000	52160000	160000		6	28460000	28780000	320000		6	8920000	9440000	520000		6	23100000	23480000	380000		6	21400000	21660000	260000
5	58340000	58460000	120000		5	52180000	52520000	340000		6	28800000	28940000	140000		6	9460000	9960000	500000		6	23500000	24540000	1040000		6	21680000	21940000	260000
5	58540000	58920000	380000		5	52540000	53000000	460000		6	28960000	29180000	220000		6	10060000	10280000	220000		6	24620000	25240000	620000		6	22040000	22520000	480000
5	58940000	59809098	869098		5	53020000	53460000	440000		6	29200000	29760000	560000		6	10480000	11120000	640000		6	25260000	26100000	840000		6	22540000	22960000	420000
6	0	540000	540000		5	53560000	54120000	560000		6	29780000	30060000	280000		6	11140000	11500000	360000		6	26160000	26620000	460000		6	22980000	23080000	100000
6	800000	1000000	200000		5	54140000	54820000	680000		6	30160000	30580000	420000		6	11520000	11880000	360000		6	26640000	27060000	420000		6	23100000	23240000	140000
6	1020000	1340000	320000		5	54840000	55140000	300000		6	30700000	30980000	280000		6	11900000	12160000	260000		6	27080000	27580000	500000		6	23280000	23420000	140000
6	1340000	1640000	300000		5	55160000	55380000	220000		6	31000000	31160000	160000		6	12300000	12500000	200000		6	27700000	28400000	700000		6	23500000	24460000	960000
6	1660000	3040000	1380000		5	55420000	55720000	300000		6	31200000	31620000	420000		6	12760000	12920000	160000		6	28420000	28760000	340000		6	24560000	25240000	680000
6	3500000	3760000	260000		5	55760000	56140000	380000		6	31640000	32040000	400000		6	12940000	13040000	100000		6	28960000	29140000	180000		6	25260000	26140000	880000
6	3780000	5120000	1340000		5	56160000	56320000	160000		6	32400000	32980000	580000		6	13100000	14000000	900000		6	29180000	29780000	600000		6	26160000	26620000	460000
6	5180000	5520000	340000		5	56340000	56500000	160000		6	33020000	33460000	440000		6	14140000	14480000	340000		6	30120000	30660000	540000		6	26640000	27060000	420000
6	5540000	5800000	260000		5	56680000	57740000	1060000		6	33480000	34180000	700000		6	14500000	15660000	1160000		6	30680000	30980000	300000		6	27080000	27600000	520000
6	6000000	7360000	1360000		5	57760000	58100000	340000		6	34300000	34740000	440000		6	15760000	16220000	460000		6	31000000	31320000	320000		6	27700000	28400000	700000
6	7540000	8440000	900000		5	58120000	58340000	220000		6	34760000	35280000	520000		6	16240000	16780000	540000		6	31440000	31620000	180000		6	28460000	28640000	180000
6	8460000	8900000	440000		5	58380000	58500000	120000		6	35300000	35760000	460000		6	16820000	17020000	200000		6	31640000	32040000	400000		6	28820000	29140000	320000
6	8940000	9420000	480000		5	58520000	58920000	400000		6	35780000	36374701	594701		6	17040000	17360000	320000		6	32400000	32800000	400000		6	29180000	29780000	600000
6	9920000	10280000	360000		5	58940000	59080000	140000		7	0	460000	460000		6	17380000	17760000	380000		6	32820000	32980000	160000		6	30140000	30620000	480000
6	10480000	11160000	680000		5	59080000	59809098	729098		7	480000	1380000	900000		6	17840000	18260000	420000		6	33000000	33460000	460000		6	30700000	31160000	460000
6	11180000	11580000	400000		6	820000	1140000	320000		7	1400000	2240000	840000		6	18280000	18600000	320000		6	33500000	34180000	680000		6	31360000	31540000	180000
6	11600000	11840000	240000		6	1160000	1640000	480000		7	2280000	2800000	520000		6	18640000	18980000	340000		6	34360000	35260000	900000		6	31620000	32040000	420000
6	11860000	12160000	300000		6	1660000	2960000	1300000		7	2820000	3580000	760000		6	19000000	19220000	220000		6	35280000	35760000	480000		6	32400000	32800000	400000
6	12320000	12700000	380000		6	2980000	3300000	320000		7	3600000	3720000	120000		6	19280000	19600000	320000		6	35780000	36374701	594701		6	32820000	32980000	160000
6	12720000	12880000	160000		6	3500000	3740000	240000		7	3780000	4400000	620000		6	19600000	20240000	640000		7	0	1100000	1100000		6	33020000	33460000	440000
6	12940000	13980000	1040000		6	3760000	5120000	1360000		7	4420000	4620000	200000		6	20280000	20780000	500000		7	1140000	1380000	240000		6	33500000	34180000	680000
6	14140000	14460000	320000		6	5140000	5520000	380000		7	4640000	4980000	340000		6	20960000	21380000	420000		7	1400000	2220000	820000		6	34340000	35260000	920000
6	14540000	15640000	1100000		6	5540000	5800000	260000		7	5000000	5200000	200000		6	21400000	21620000	220000		7	2240000	2680000	440000		6	35280000	35760000	480000
6	15740000	16200000	460000		6	6000000	7380000	1380000		7	5400000	5540000	140000		6	21700000	22020000	320000		7	2700000	3580000	880000		6	35780000	36374701	594701
6	16240000	16800000	560000		6	7540000	8440000	900000		7	5580000	5920000	340000		6	22040000	22500000	460000		7	3600000	3760000	160000		7	0	420000	420000
6	17040000	17380000	340000		6	8460000	8920000	460000		7	5940000	6220000	280000		6	22560000	23020000	460000		7	3780000	4360000	580000		7	440000	1120000	680000
6	17400000	17740000	340000		6	8940000	9440000	500000		7	6240000	6720000	480000		6	23320000	23620000	300000		7	4380000	4580000	200000		7	1140000	1380000	240000
6	17840000	18240000	400000		6	9460000	9880000	420000		7	6740000	7340000	600000		6	23640000	23740000	100000		7	4600000	4960000	360000		7	1400000	2240000	840000
6	18400000	18640000	240000		6	9960000	10480000	520000		7	7840000	8200000	360000		6	23800000	24120000	320000		7	4980000	5200000	220000		7	2260000	2700000	440000
6	18660000	19240000	580000		6	10500000	11140000	640000		7	8220000	9320000	1100000		6	24140000	24460000	320000		7	5400000	5600000	200000		7	2820000	3560000	740000
6	19280000	19580000	300000		6	11160000	11540000	380000		7	9340000	10000000	660000		6	24560000	25240000	680000		7	5620000	5900000	280000		7	3580000	3780000	200000
6	19600000	20240000	640000		6	11560000	11880000	320000		7	10040000	10180000	140000		6	25260000	26140000	880000		7	5960000	6240000	280000		7	3800000	4360000	560000
6	20280000	20780000	500000		6	11900000	12200000	300000		7	10220000	10540000	320000		6	26180000	26680000	500000		7	6280000	6880000	600000		7	4380000	4580000	200000
6	20960000	21400000	440000		6	12300000	12500000	200000		7	10580000	11000000	420000		6	26840000	27040000	200000		7	6900000	7340000	440000		7	4620000	5200000	580000
6	21420000	21620000	200000		6	12520000	12700000	180000		7	11020000	11140000	120000		6	27060000	27580000	520000		7	7840000	8200000	360000		7	5400000	5580000	180000
6	21660000	22020000	360000		6	12720000	12920000	200000		7	11200000	11560000	360000		6	27700000	28420000	720000		7	8220000	9860000	1640000		7	5600000	5880000	280000
6	22040000	22520000	480000		6	12940000	13060000	120000		7	11580000	11760000	180000		6	28460000	28680000	220000		7	10060000	10300000	240000		7	5960000	6240000	280000
6	22540000	23040000	500000		6	13100000	13940000	840000		7	11780000	11920000	140000		6	28780000	28960000	180000		7	10320000	10540000	220000		7	6260000	6860000	600000
6	23340000	23640000	300000		6	14140000	14480000	340000		7	12020000	12380000	360000		6	28980000	29140000	160000		7	10560000	11000000	440000		7	6880000	7340000	460000
6	23660000	24180000	520000		6	14520000	15640000	1120000		7	12640000	13340000	700000		6	29180000	29760000	580000		7	11020000	11140000	120000		7	7840000	8240000	400000
6	24200000	24440000	240000		6	15680000	16200000	520000		7	13360000	13800000	440000		6	29780000	30060000	280000		7	11280000	11760000	480000		7	8260000	10000000	1740000
6	24580000	25260000	680000		6	16240000	16780000	540000		7	13880000	14100000	220000		6	30160000	30660000	500000		7	11780000	11980000	200000		7	10060000	10300000	240000
6	25280000	26140000	860000		6	17020000	17340000	320000		7	14160000	14780000	620000		6	30700000	30960000	260000		7	12000000	12420000	420000		7	10320000	10540000	220000
6	26180000	26620000	440000		6	17420000	17820000	400000		7	14840000	15000000	160000		6	30980000	31160000	180000		7	12620000	13360000	740000		7	10560000	11000000	440000
6	26840000	27020000	180000		6	17840000	18240000	400000		7	15060000	15420000	360000		6	31220000	31620000	400000		7	13380000	13820000	440000		7	11020000	11140000	120000
6	27040000	27580000	540000		6	18400000	18660000	260000		7	15600000	15880000	280000		6	31640000	32040000	400000		7	13880000	14100000	220000		7	11220000	11540000	320000
6	27680000	28420000	740000		6	18680000	18980000	300000		7	15900000	16300000	400000		6	32100000	32400000	300000		7	14100000	14240000	140000		7	11560000	11760000	200000
6	28460000	28640000	180000		6	18980000	19240000	260000		7	16320000	16900000	580000		6	32420000	32980000	560000		7	14260000	14780000	520000		7	11780000	11980000	200000
6	28660000	29140000	480000		6	19280000	19600000	320000		7	16900000	17360000	460000		6	33020000	33460000	440000		7	14840000	15140000	300000		7	12000000	12420000	420000
6	29160000	29740000	580000		6	19620000	20240000	620000		7	17380000	17700000	320000		6	33480000	34180000	700000		7	15160000	15580000	420000		7	12600000	13340000	740000
6	29760000	30020000	260000		6	20280000	20780000	500000		7	18200000	18680000	480000		6	34340000	34740000	400000		7	15600000	15880000	280000		7	13360000	13820000	460000
6	30140000	30660000	520000		6	21000000	21400000	400000		7	18700000	19100000	400000		6	34760000	35260000	500000		7	15900000	16300000	400000		7	13880000	14080000	200000
6	30720000	31160000	440000		6	21420000	21600000	180000		7	19120000	19540000	420000		6	35280000	35740000	460000		7	16320000	16640000	320000		7	14100000	14240000	140000
6	31620000	32040000	420000		6	21680000	22020000	340000		7	19660000	20000000	340000		6	35760000	36374701	614701		7	16660000	16900000	240000		7	14260000	14780000	520000
6	32380000	32980000	600000		6	22040000	22500000	460000		7	20060000	20760000	700000		7	0	440000	440000		7	16920000	17560000	640000		7	14840000	15580000	740000
6	33020000	33460000	440000		6	22560000	23060000	500000		7	20780000	21060000	280000		7	460000	1100000	640000		7	17580000	17840000	260000		7	15600000	15880000	280000
6	33480000	34240000	760000		6	23360000	23640000	280000		7	21080000	21480000	400000		7	1140000	1300000	160000		7	18200000	18500000	300000		7	15900000	16300000	400000
6	34320000	35260000	940000		6	23660000	23760000	100000		7	21520000	21920000	400000		7	1420000	2240000	820000		7	18520000	18680000	160000		7	16320000	16660000	340000
6	35280000	35740000	460000		6	23780000	24020000	240000		7	22580000	23340000	760000		7	2380000	2800000	420000		7	18740000	19100000	360000		7	16680000	16900000	220000
6	35760000	36374701	614701		6	24040000	24240000	200000		7	23540000	24320000	780000		7	2820000	3580000	760000		7	19120000	19640000	520000		7	16920000	17840000	920000
7	140000	460000	320000		6	24260000	24540000	280000		7	24340000	24680000	340000		7	3780000	4400000	620000		7	20060000	20760000	700000		7	18200000	18520000	320000
7	480000	1120000	640000		6	24600000	24740000	140000		7	24680000	25220000	540000		7	4420000	4620000	200000		7	20780000	21020000	240000		7	18540000	18680000	140000
7	1140000	1380000	240000		6	24800000	25260000	460000		7	25240000	25460000	220000		7	4640000	4980000	340000		7	21040000	21460000	420000		7	18720000	19100000	380000
7	1400000	2240000	840000		6	25280000	26140000	860000		7	25480000	25760000	280000		7	5000000	5200000	200000		7	21520000	21760000	240000		7	19120000	19640000	520000
7	2380000	2680000	300000		6	26160000	26660000	500000		7	25780000	26340000	560000		7	5400000	5920000	520000		7	22600000	23360000	760000		7	20020000	20760000	740000
7	2840000	3580000	740000		6	27020000	27580000	560000		7	26360000	26920000	560000		7	5940000	6220000	280000		7	23740000	24320000	580000		7	20780000	21040000	260000
7	3600000	3760000	160000		6	27680000	28420000	740000		7	26940000	27380000	440000		7	6240000	6700000	460000		7	24340000	24700000	360000		7	21060000	21460000	400000
7	3780000	4580000	800000		6	28460000	28620000	160000		7	27380000	28360000	980000		7	6720000	7340000	620000		7	24720000	25200000	480000		7	21520000	21860000	340000
7	4640000	4840000	200000		6	28640000	29140000	500000		7	28380000	28900000	520000		7	7840000	8220000	380000		7	25220000	25500000	280000		7	22300000	22560000	260000
7	5000000	5200000	200000		6	29160000	29740000	580000		7	28920000	29640000	720000		7	8240000	9320000	1080000		7	25520000	25740000	220000		7	22580000	23340000	760000
7	5400000	5620000	220000		6	29760000	30040000	280000		7	29660000	30220000	560000		7	9340000	10000000	660000		7	25760000	26340000	580000		7	23760000	24320000	560000
7	5640000	5860000	220000		6	30120000	30680000	560000		7	30240000	30660000	420000		7	10060000	10520000	460000		7	26360000	26920000	560000		7	24340000	24700000	360000
7	5960000	6240000	280000		6	30700000	31160000	460000		7	30680000	31160000	480000		7	10580000	11000000	420000		7	26940000	27360000	420000		7	24720000	25200000	480000
7	6280000	6700000	420000		6	31380000	31620000	240000		7	31220000	31460000	240000		7	11020000	11140000	120000		7	27380000	28260000	880000		7	25220000	25480000	260000
7	6720000	7340000	620000		6	31640000	32040000	400000		7	31520000	32700000	1180000		7	11200000	11580000	380000		7	28380000	28920000	540000		7	25500000	25740000	240000
7	7840000	8120000	280000		6	32100000	32280000	180000		7	32740000	33360000	620000		7	11600000	11760000	160000		7	28940000	29620000	680000		7	25760000	25980000	220000
7	8180000	9340000	1160000		6	32360000	32980000	620000		7	33380000	34240000	860000		7	11780000	11920000	140000		7	29660000	30220000	560000		7	26360000	26920000	560000
7	9360000	9800000	440000		6	33020000	33460000	440000		7	34260000	34580000	320000		7	12020000	12380000	360000		7	30240000	30480000	240000		7	26940000	27360000	420000
7	9820000	10000000	180000		6	33520000	34200000	680000		7	34600000	34860000	260000		7	12620000	13340000	720000		7	30700000	31220000	520000		7	27380000	27900000	520000
7	10020000	10540000	520000		6	34340000	35260000	920000		7	34880000	35100000	220000		7	13360000	13800000	440000		7	31240000	31500000	260000		7	27920000	28240000	320000
7	10560000	11000000	440000		6	35280000	35740000	460000		7	35120000	35440000	320000		7	13880000	14100000	220000		7	31520000	32660000	1140000		7	28380000	28920000	540000
7	11020000	11580000	560000		6	35760000	36374701	614701		7	35460000	35600000	140000		7	14200000	14540000	340000		7	32740000	34240000	1500000		7	28940000	29620000	680000
7	11600000	11740000	140000		7	120000	440000	320000		7	35620000	36220000	600000		7	14580000	14780000	200000		7	34260000	34560000	300000		7	29660000	30220000	560000
7	11760000	12100000	340000		7	460000	1120000	660000		7	36240000	36742308	502308		7	14840000	15000000	160000		7	34580000	34860000	280000		7	30240000	30460000	220000
7	12120000	12600000	480000		7	1140000	1380000	240000		8	160000	1480000	1320000		7	15040000	15540000	500000		7	34880000	35200000	320000		7	30680000	31220000	540000
7	12660000	13360000	700000		7	1400000	2240000	840000		8	1500000	1880000	380000		7	15600000	15860000	260000		7	35220000	35320000	100000		7	31240000	31520000	280000
7	13420000	13800000	380000		7	2380000	2600000	220000		8	1900000	2420000	520000		7	15900000	16300000	400000		7	35380000	35620000	240000		7	31540000	32660000	1120000
7	13880000	14100000	220000		7	2820000	3580000	760000		8	2480000	2960000	480000		7	16320000	16900000	580000		7	35640000	36200000	560000		7	32700000	34240000	1540000
7	14180000	14780000	600000		7	3760000	4600000	840000		8	2980000	3880000	900000		7	16920000	17380000	460000		7	36220000	36742308	522308		7	34260000	34560000	300000
7	14840000	15040000	200000		7	4620000	4960000	340000		8	3900000	4440000	540000		7	17400000	17960000	560000		8	160000	240000	80000		7	34580000	34880000	300000
7	15060000	15400000	340000		7	4980000	5240000	260000		8	4460000	4840000	380000		7	18200000	18680000	480000		8	300000	1500000	1200000		7	34900000	35160000	260000
7	15580000	15900000	320000		7	5400000	5640000	240000		8	4920000	5060000	140000		7	18700000	19100000	400000		8	1520000	1860000	340000		7	35180000	35400000	220000
7	15920000	16300000	380000		7	5660000	5900000	240000		8	5220000	5440000	220000		7	19120000	19520000	400000		8	1880000	2440000	560000		7	35420000	35620000	200000
7	16300000	16700000	400000		7	5920000	6240000	320000		8	5580000	5900000	320000		7	19540000	20000000	460000		8	2480000	2960000	480000		7	35640000	36220000	580000
7	16720000	16900000	180000		7	6260000	6720000	460000		8	5920000	6180000	260000		7	20020000	20760000	740000		8	3200000	3880000	680000		7	36240000	36742308	502308
7	16920000	17380000	460000		7	6740000	7340000	600000		8	6640000	6840000	200000		7	20780000	21060000	280000		8	3900000	4380000	480000		8	0	1480000	1480000
7	17400000	17700000	300000		7	7840000	8100000	260000		8	6860000	7080000	220000		7	21080000	21480000	400000		8	4400000	4840000	440000		8	1500000	1860000	360000
7	18200000	18480000	280000		7	8160000	9340000	1180000		8	7180000	7540000	360000		7	21500000	21900000	400000		8	4880000	5060000	180000		8	1880000	2440000	560000
7	18500000	18700000	200000		7	9360000	9800000	440000		8	7560000	8100000	540000		7	22600000	23340000	740000		8	5180000	5440000	260000		8	2480000	2980000	500000
7	18760000	19100000	340000		7	9820000	10000000	180000		8	8140000	8440000	300000		7	23640000	24340000	700000		8	5540000	5900000	360000		8	3180000	3880000	700000
7	19120000	19520000	400000		7	10000000	10540000	540000		8	8460000	9320000	860000		7	24360000	24680000	320000		8	5920000	6500000	580000		8	4400000	4840000	440000
7	20000000	20240000	240000		7	10560000	11000000	440000		8	9820000	10580000	760000		7	24700000	25200000	500000		8	6520000	7000000	480000		8	4920000	5060000	140000
7	20260000	20760000	500000		7	11000000	11600000	600000		8	10600000	10840000	240000		7	25220000	25480000	260000		8	7040000	7780000	740000		8	5200000	5440000	240000
7	20780000	21040000	260000		7	11620000	11740000	120000		8	10880000	11320000	440000		7	25480000	25740000	260000		8	7800000	8140000	340000		8	5560000	5920000	360000
7	21060000	21500000	440000		7	11760000	12120000	360000		8	11480000	12160000	680000		7	25760000	26180000	420000		8	8160000	8400000	240000		8	5940000	6540000	600000
7	21520000	21880000	360000		7	12140000	12580000	440000		8	12300000	12560000	260000		7	26340000	26900000	560000		8	8480000	9400000	920000		8	6560000	7040000	480000
7	22300000	22580000	280000		7	12680000	13340000	660000		8	12580000	12800000	220000		7	26940000	27360000	420000		8	9420000	9560000	140000		8	7180000	7500000	320000
7	22600000	23340000	740000		7	13360000	13800000	440000		8	12820000	13260000	440000		7	27380000	28180000	800000		8	9580000	9680000	100000		8	7520000	7780000	260000
7	23540000	24340000	800000		7	13880000	14100000	220000		8	13280000	13740000	460000		7	28380000	28900000	520000		8	9700000	10580000	880000		8	7800000	8140000	340000
7	24360000	24700000	340000		7	14180000	14780000	600000		8	13960000	14120000	160000		7	28920000	29620000	700000		8	10600000	10840000	240000		8	8160000	8340000	180000
7	24720000	25200000	480000		7	14840000	15000000	160000		8	14620000	15020000	400000		7	29660000	30220000	560000		8	10860000	11360000	500000		8	8440000	9340000	900000
7	25220000	25420000	200000		7	15040000	15540000	500000		8	15040000	15380000	340000		7	30240000	30660000	420000		8	11460000	12020000	560000		8	9820000	10560000	740000
7	25480000	25760000	280000		7	15560000	15860000	300000		8	15440000	15540000	100000		7	30680000	31160000	480000		8	12200000	12820000	620000		8	10580000	10860000	280000
7	25780000	25980000	200000		7	15900000	16300000	400000		8	15540000	16240000	700000		7	31220000	31500000	280000		8	12840000	13740000	900000		8	10880000	11360000	480000
7	26380000	26900000	520000		7	16320000	16900000	580000		8	16340000	16760000	420000		7	31520000	32700000	1180000		8	13960000	14180000	220000		8	11400000	12020000	620000
7	26920000	27360000	440000		7	16920000	17320000	400000		8	16800000	17180000	380000		7	32720000	33360000	640000		8	14200000	14320000	120000		8	12160000	12820000	660000
7	27380000	27780000	400000		7	18200000	18700000	500000		8	17200000	19020000	1820000		7	33380000	34240000	860000		8	14620000	15020000	400000		8	12840000	13260000	420000
7	27800000	27960000	160000		7	18720000	19100000	380000		8	19040000	19240000	200000		7	34260000	34560000	300000		8	15040000	15360000	320000		8	13280000	13740000	460000
7	27980000	28200000	220000		7	19120000	19620000	500000		8	19360000	19940000	580000		7	34580000	34860000	280000		8	15540000	16220000	680000		8	13960000	14180000	220000
7	28380000	28900000	520000		7	19860000	20000000	140000		8	19980000	20520000	540000		7	34880000	35100000	220000		8	16340000	16760000	420000		8	14200000	14340000	140000
7	28920000	29620000	700000		7	20020000	20160000	140000		8	20560000	20760000	200000		7	35120000	35420000	300000		8	16800000	17180000	380000		8	14620000	15020000	400000
7	29660000	30200000	540000		7	20240000	20760000	520000		8	20780000	21080000	300000		7	35440000	35560000	120000		8	17200000	19040000	1840000		8	15040000	15340000	300000
7	30220000	30480000	260000		7	20780000	21060000	280000		8	21140000	21500000	360000		7	35580000	36220000	640000		8	19060000	19260000	200000		8	15640000	16240000	600000
7	30500000	30680000	180000		7	21080000	21500000	420000		8	21960000	22240000	280000		7	36240000	36680000	440000		8	19360000	19940000	580000		8	16340000	16760000	420000
7	30820000	31180000	360000		7	21520000	21860000	340000		8	22260000	23000000	740000		8	200000	1440000	1240000		8	19980000	20500000	520000		8	16780000	17180000	400000
7	31220000	31460000	240000		7	21880000	22180000	300000		8	23020000	24160000	1140000		8	1480000	1860000	380000		8	20540000	20740000	200000		8	17200000	19040000	1840000
7	31520000	32660000	1140000		7	22260000	22580000	320000		8	24180000	24380000	200000		8	1880000	2420000	540000		8	20760000	21100000	340000		8	19060000	19240000	180000
7	32740000	34220000	1480000		7	22600000	23340000	740000		8	24620000	24880000	260000		8	2480000	2940000	460000		8	21120000	21540000	420000		8	19360000	19960000	600000
7	34240000	34540000	300000		7	23660000	24340000	680000		8	24900000	25280000	380000		8	3060000	3880000	820000		8	21560000	21860000	300000		8	19980000	20520000	540000
7	34560000	34880000	320000		7	24360000	24700000	340000		8	25340000	25460000	120000		8	3900000	4420000	520000		8	21960000	22280000	320000		8	20540000	20660000	120000
7	34900000	35380000	480000		7	24720000	25200000	480000		8	25480000	25640000	160000		8	4440000	4840000	400000		8	22300000	22440000	140000		8	20800000	21100000	300000
7	35400000	35620000	220000		7	25220000	25460000	240000		8	25660000	26100000	440000		8	4920000	5060000	140000		8	22520000	22980000	460000		8	21140000	21540000	400000
7	35640000	36200000	560000		7	25480000	25760000	280000		8	26160000	26660000	500000		8	5220000	5440000	220000		8	23000000	23520000	520000		8	21560000	21840000	280000
7	36220000	36742308	522308		7	25780000	26340000	560000		8	26700000	27060000	360000		8	5580000	5900000	320000		8	23540000	24160000	620000		8	21960000	22220000	260000
8	80000	240000	160000		7	26360000	26900000	540000		8	27080000	27820000	740000		8	5920000	6240000	320000		8	24620000	25000000	380000		8	22240000	22980000	740000
8	240000	360000	120000		7	26940000	27360000	420000		8	27840000	28200000	360000		8	6320000	6600000	280000		8	25020000	25440000	420000		8	23000000	24140000	1140000
8	380000	640000	260000		7	27380000	27780000	400000		8	28220000	28600000	380000		8	6620000	6740000	120000		8	25460000	25660000	200000		8	24160000	24260000	100000
8	640000	1480000	840000		7	27840000	27960000	120000		8	28620000	29060000	440000		8	6840000	7180000	340000		8	25680000	26100000	420000		8	24620000	25000000	380000
8	1500000	1880000	380000		7	27980000	28340000	360000		8	29080000	29420000	340000		8	7200000	7560000	360000		8	26140000	26660000	520000		8	25020000	25260000	240000
8	1900000	2440000	540000		7	28400000	28900000	500000		8	29440000	30219446	779446		8	7580000	8120000	540000		8	26680000	27040000	360000		8	25280000	25420000	140000
8	2480000	2980000	500000		7	28920000	29620000	700000		9	0	940000	940000		8	8160000	8340000	180000		8	27080000	27360000	280000		8	25440000	25680000	240000
8	3000000	4040000	1040000		7	29660000	30200000	540000		9	960000	1140000	180000		8	8460000	9400000	940000		8	27380000	27820000	440000		8	25700000	26120000	420000
8	4400000	5060000	660000		7	30220000	30500000	280000		9	1160000	1680000	520000		8	9420000	9560000	140000		8	27840000	28180000	340000		8	26160000	26640000	480000
8	5200000	5420000	220000		7	30520000	30680000	160000		9	1700000	2400000	700000		8	9580000	9680000	100000		8	28200000	28620000	420000		8	26680000	27060000	380000
8	5580000	5860000	280000		7	30720000	31200000	480000		9	2460000	2620000	160000		8	9700000	10560000	860000		8	28640000	29100000	460000		8	27080000	27820000	740000
8	6660000	7020000	360000		7	31240000	31460000	220000		9	2640000	2800000	160000		8	10580000	10840000	260000		8	29120000	29420000	300000		8	27840000	28180000	340000
8	7280000	7500000	220000		7	31520000	32660000	1140000		9	2820000	3560000	740000		8	10860000	11360000	500000		8	29440000	30219446	779446		8	28200000	28640000	440000
8	7520000	7780000	260000		7	32700000	34240000	1540000		9	3860000	4580000	720000		8	11480000	12160000	680000		9	500000	940000	440000		8	28660000	29080000	420000
8	7800000	8140000	340000		7	34260000	34540000	280000		9	4600000	4760000	160000		8	12300000	12560000	260000		9	960000	1140000	180000		8	29100000	29420000	320000
8	8160000	8340000	180000		7	34560000	34880000	320000		9	5320000	5760000	440000		8	12580000	12820000	240000		9	1160000	1680000	520000		8	29440000	30219446	779446
8	8480000	9320000	840000		7	34900000	35420000	520000		9	5780000	6040000	260000		8	12840000	13260000	420000		9	1700000	2400000	700000		9	520000	940000	420000
8	9820000	10360000	540000		7	35440000	35620000	180000		9	6080000	6700000	620000		8	13280000	13760000	480000		9	2440000	2620000	180000		9	960000	1140000	180000
8	10380000	10560000	180000		7	35640000	36200000	560000		9	6720000	7000000	280000		8	13780000	13880000	100000		9	2640000	2820000	180000		9	1160000	1660000	500000
8	10580000	10820000	240000		7	36220000	36742308	522308		9	7060000	7940000	880000		8	13980000	14180000	200000		9	2840000	3560000	720000		9	1680000	2400000	720000
8	10840000	11320000	480000		8	620000	1480000	860000		9	7960000	8180000	220000		8	14200000	14600000	400000		9	3840000	4580000	740000		9	2440000	2640000	200000
8	11420000	12020000	600000		8	1500000	1880000	380000		9	8240000	8500000	260000		8	14620000	15000000	380000		9	4600000	4920000	320000		9	2660000	2760000	100000
8	12180000	12560000	380000		8	1900000	2440000	540000		9	8520000	9000000	480000		8	15020000	15380000	360000		9	4940000	5320000	380000		9	2820000	3580000	760000
8	12580000	12840000	260000		8	2440000	2960000	520000		9	9000000	9500000	500000		8	15560000	16220000	660000		9	5500000	5780000	280000		9	3860000	4580000	720000
8	12860000	13780000	920000		8	3180000	3920000	740000		9	9600000	9920000	320000		8	16240000	16760000	520000		9	5800000	6060000	260000		9	5380000	5780000	400000
8	13960000	14600000	640000		8	3940000	4080000	140000		9	9940000	10380000	440000		8	16840000	17180000	340000		9	6080000	6680000	600000		9	5800000	6060000	260000
8	14620000	15000000	380000		8	4380000	5060000	680000		9	10400000	10560000	160000		8	17200000	17940000	740000		9	6700000	7040000	340000		9	6080000	6680000	600000
8	15020000	15360000	340000		8	5200000	5440000	240000		9	10620000	11040000	420000		8	17960000	19020000	1060000		9	7100000	8000000	900000		9	6720000	7040000	320000
8	15380000	15520000	140000		8	5580000	5840000	260000		9	11040000	11720000	680000		8	19040000	19240000	200000		9	8200000	8600000	400000		9	7100000	8000000	900000
8	15620000	16220000	600000		8	6180000	6480000	300000		9	11740000	12740000	1000000		8	19360000	19540000	180000		9	8620000	9000000	380000		9	8060000	8160000	100000
8	16240000	16760000	520000		8	6640000	7040000	400000		9	13060000	13200000	140000		8	19560000	19940000	380000		9	9020000	9560000	540000		9	8200000	8600000	400000
8	16840000	17180000	340000		8	7060000	7520000	460000		9	13220000	13540000	320000		8	19980000	20520000	540000		9	9600000	10200000	600000		9	8620000	9000000	380000
8	17200000	19020000	1820000		8	7540000	7780000	240000		9	13560000	13920000	360000		8	20540000	20760000	220000		9	10420000	10560000	140000		9	9020000	9520000	500000
8	19040000	19220000	180000		8	7800000	8140000	340000		9	13940000	14360000	420000		8	20780000	21080000	300000		9	10620000	11040000	420000		9	9600000	10260000	660000
8	19360000	19960000	600000		8	8160000	8320000	160000		9	14400000	14960000	560000		8	21160000	21540000	380000		9	11060000	11740000	680000		9	10280000	10560000	280000
8	19980000	20520000	540000		8	8460000	9400000	940000		9	15520000	15740000	220000		8	21960000	22260000	300000		9	11780000	12460000	680000		9	10600000	11040000	440000
8	20560000	20740000	180000		8	9420000	9560000	140000		9	16000000	16340000	340000		8	22280000	23020000	740000		9	12500000	12740000	240000		9	11060000	11760000	700000
8	20760000	21080000	320000		8	9580000	9680000	100000		9	16420000	16640000	220000		8	23040000	24160000	1120000		9	12760000	13220000	460000		9	11760000	12720000	960000
8	21140000	21520000	380000		8	9700000	10580000	880000		9	16660000	17320000	660000		8	24180000	24320000	140000		9	13240000	13520000	280000		9	12740000	13220000	480000
8	21540000	21860000	320000		8	10600000	10820000	220000		9	17340000	17540000	200000		8	24620000	24900000	280000		9	13540000	13920000	380000		9	13240000	13420000	180000
8	21960000	22280000	320000		8	10840000	11340000	500000		9	17720000	18220000	500000		8	24920000	25260000	340000		9	13940000	14360000	420000		9	13520000	13920000	400000
8	22300000	22980000	680000		8	11460000	12040000	580000		9	18240000	19460000	1220000		8	25280000	25440000	160000		9	14400000	15080000	680000		9	13940000	14360000	420000
8	23000000	24140000	1140000		8	12160000	12520000	360000		9	19480000	19960000	480000		8	25460000	25660000	200000		9	15100000	15440000	340000		9	14400000	15040000	640000
8	24160000	24260000	100000		8	12580000	12820000	240000		9	20100000	20660000	560000		8	25680000	26100000	420000		9	15500000	15820000	320000		9	15060000	15440000	380000
8	24440000	25000000	560000		8	12840000	13800000	960000		9	20820000	21300000	480000		8	26160000	26660000	500000		9	15840000	16540000	700000		9	15520000	15820000	300000
8	25020000	25240000	220000		8	13980000	14120000	140000		9	21320000	22100000	780000		8	26700000	27060000	360000		9	16640000	17340000	700000		9	15840000	16380000	540000
8	25260000	25460000	200000		8	14180000	14600000	420000		9	22120000	22220000	100000		8	27100000	27820000	720000		9	17360000	17580000	220000		9	16420000	16620000	200000
8	25500000	25660000	160000		8	14620000	15020000	400000		9	22280000	22540000	260000		8	27840000	28200000	360000		9	17600000	17720000	120000		9	16640000	17320000	680000
8	25680000	26120000	440000		8	15040000	15520000	480000		9	22620000	23080000	460000		8	28220000	28600000	380000		9	17740000	18180000	440000		9	17340000	17580000	240000
8	26180000	26640000	460000		8	15580000	16220000	640000		9	23100000	23380000	280000		8	28620000	29060000	440000		9	18240000	19400000	1160000		9	17600000	18180000	580000
8	26680000	27060000	380000		8	16560000	16760000	200000		9	23420000	23560000	140000		8	29080000	29440000	360000		9	19420000	19880000	460000		9	18240000	19400000	1160000
8	27100000	27800000	700000		8	16840000	17180000	340000		9	23580000	23780000	200000		8	29460000	30219446	759446		9	20100000	20480000	380000		9	19500000	19880000	380000
8	27820000	28200000	380000		8	17200000	17940000	740000		9	23800000	24153086	353086		9	520000	940000	420000		9	20500000	20680000	180000		9	20100000	20680000	580000
8	28220000	28660000	440000		8	17960000	18540000	580000		10	500000	920000	420000		9	960000	1140000	180000		9	20800000	21280000	480000		9	20800000	21240000	440000
8	28680000	28940000	260000		8	18560000	19020000	460000		10	1000000	1400000	400000		9	1160000	1680000	520000		9	21300000	22100000	800000		9	21280000	22100000	820000
8	28960000	29420000	460000		8	19040000	19160000	120000		10	1420000	1780000	360000		9	1700000	2400000	700000		9	22120000	22380000	260000		9	22120000	22520000	400000
8	29440000	30219446	779446		8	19300000	19960000	660000		10	1800000	2100000	300000		9	2660000	2800000	140000		9	22500000	22900000	400000		9	22540000	22920000	380000
9	0	620000	620000		8	19980000	20520000	540000		10	2120000	2840000	720000		9	2820000	3600000	780000		9	22920000	23120000	200000		9	22940000	23100000	160000
9	620000	920000	300000		8	20760000	21080000	320000		10	2860000	3140000	280000		9	3860000	4340000	480000		9	23140000	23340000	200000		9	23120000	23360000	240000
9	940000	1140000	200000		8	21140000	21500000	360000		10	3160000	3640000	480000		9	4360000	4560000	200000		9	23360000	24153086	793086		9	23380000	24153086	773086
9	1160000	1680000	520000		8	21520000	21860000	340000		10	3660000	4080000	420000		9	4580000	4760000	180000		10	680000	1000000	320000		10	560000	700000	140000
9	1700000	2400000	700000		8	21980000	22280000	300000		10	4560000	4760000	200000		9	5320000	5740000	420000		10	1020000	1360000	340000		10	740000	1000000	260000
9	2440000	2640000	200000		8	22300000	22960000	660000		10	4780000	4940000	160000		9	5760000	6040000	280000		10	1380000	2120000	740000		10	1020000	1380000	360000
9	2660000	3560000	900000		8	22980000	24140000	1160000		10	4960000	5500000	540000		9	6080000	6700000	620000		10	2140000	2800000	660000		10	1400000	1760000	360000
9	3560000	3820000	260000		8	24160000	24380000	220000		10	5560000	5860000	300000		9	6720000	7020000	300000		10	3160000	3660000	500000		10	1780000	2100000	320000
9	3840000	4300000	460000		8	24620000	25000000	380000		10	5980000	6480000	500000		9	7100000	7940000	840000		10	3700000	4100000	400000		10	2120000	2780000	660000
9	4320000	4540000	220000		8	25020000	25220000	200000		10	6500000	6680000	180000		9	7960000	8180000	220000		10	4120000	4480000	360000		10	3140000	3660000	520000
9	5500000	5740000	240000		8	25240000	25660000	420000		10	6680000	6880000	200000		9	8240000	8520000	280000		10	4500000	4940000	440000		10	3660000	4080000	420000
9	5760000	6040000	280000		8	25680000	26120000	440000		10	6900000	7280000	380000		9	8540000	9000000	460000		10	4960000	5500000	540000		10	4200000	4500000	300000
9	6100000	6680000	580000		8	26160000	26640000	480000		10	7360000	7680000	320000		9	9000000	9540000	540000		10	5560000	5860000	300000		10	4520000	4940000	420000
9	6700000	7040000	340000		8	26680000	27060000	380000		10	8100000	8360000	260000		9	9600000	9940000	340000		10	5920000	6340000	420000		10	4960000	5500000	540000
9	7100000	7980000	880000		8	27100000	27820000	720000		10	8380000	8760000	380000		9	9940000	10380000	440000		10	6500000	6660000	160000		10	5560000	5840000	280000
9	8000000	8160000	160000		8	27840000	28200000	360000		10	8760000	9260000	500000		9	10400000	10560000	160000		10	6680000	7320000	640000		10	5960000	6660000	700000
9	8200000	8540000	340000		8	28220000	28600000	380000		10	9280000	9460000	180000		9	10600000	11020000	420000		10	7340000	7720000	380000		10	6680000	7320000	640000
9	8560000	9000000	440000		8	28620000	28920000	300000		10	9460000	9780000	320000		9	11040000	11720000	680000		10	7740000	8220000	480000		10	7340000	7720000	380000
9	9040000	9540000	500000		8	28940000	29060000	120000		10	9800000	10560000	760000		9	11760000	12740000	980000		10	8340000	8760000	420000		10	7740000	8100000	360000
9	9680000	10380000	700000		8	29140000	29420000	280000		10	10600000	11120000	520000		9	13220000	13540000	320000		10	8800000	9160000	360000		10	8340000	8760000	420000
9	10400000	10560000	160000		8	29440000	30219446	779446		10	11300000	11680000	380000		9	13560000	13920000	360000		10	9280000	9600000	320000		10	8780000	9160000	380000
9	10640000	11040000	400000		9	580000	940000	360000		10	11720000	12100000	380000		9	13940000	14360000	420000		10	9620000	9760000	140000		10	9180000	9460000	280000
9	11060000	11740000	680000		9	960000	1140000	180000		10	12120000	12620000	500000		9	14420000	15000000	580000		10	9800000	10560000	760000		10	9800000	10560000	760000
9	11780000	12620000	840000		9	1160000	1680000	520000		10	12680000	13060000	380000		9	15300000	15440000	140000		10	10600000	11120000	520000		10	10600000	11120000	520000
9	13060000	13200000	140000		9	1700000	2420000	720000		10	13080000	13280000	200000		9	15520000	15800000	280000		10	11200000	11700000	500000		10	11300000	11680000	380000
9	13240000	13500000	260000		9	2440000	2580000	140000		10	13620000	14420000	800000		9	15820000	16360000	540000		10	11720000	12100000	380000		10	11720000	12100000	380000
9	13520000	13940000	420000		9	2640000	3560000	920000		10	14440000	14620000	180000		9	16660000	17320000	660000		10	12120000	12600000	480000		10	12120000	12620000	500000
9	13960000	14340000	380000		9	3620000	3840000	220000		10	14680000	15020000	340000		9	17340000	17540000	200000		10	12680000	13060000	380000		10	12680000	13060000	380000
9	14400000	14980000	580000		9	3860000	4300000	440000		10	15100000	15400000	300000		9	17740000	18180000	440000		10	13080000	13280000	200000		10	13080000	13280000	200000
9	15000000	15440000	440000		9	4320000	4580000	260000		10	15500000	17040000	1540000		9	18240000	19420000	1180000		10	13620000	14360000	740000		10	13620000	14360000	740000
9	15500000	15980000	480000		9	4600000	4940000	340000		10	17080000	17340000	260000		9	19440000	19960000	520000		10	14420000	14640000	220000		10	14380000	14640000	260000
9	16000000	16340000	340000		9	5160000	5340000	180000		10	17360000	17780000	420000		9	20100000	20680000	580000		10	14660000	15020000	360000		10	14660000	15020000	360000
9	16680000	17320000	640000		9	5360000	5760000	400000		10	17800000	18140000	340000		9	20820000	21300000	480000		10	15040000	15400000	360000		10	15040000	15400000	360000
9	17340000	17560000	220000		9	5780000	6040000	260000		10	18160000	18460000	300000		9	21320000	22100000	780000		10	15460000	16280000	820000		10	15480000	16280000	800000
9	17580000	17740000	160000		9	6080000	6680000	600000		10	18500000	18960000	460000		9	22120000	22540000	420000		10	16300000	17040000	740000		10	16300000	17040000	740000
9	17760000	17860000	100000		9	6720000	7040000	320000		10	18980000	19700000	720000		9	22560000	23100000	540000		10	17080000	17300000	220000		10	17080000	17300000	220000
9	17880000	18180000	300000		9	7060000	7960000	900000		10	19720000	20180000	460000		9	23120000	24100000	980000		10	17340000	17500000	160000		10	17340000	17780000	440000
9	18260000	19400000	1140000		9	7980000	8180000	200000		10	20200000	20920000	720000		10	660000	1020000	360000		10	17540000	17800000	260000		10	17800000	18200000	400000
9	19500000	19960000	460000		9	8220000	8520000	300000		11	0	420000	420000		10	1040000	1440000	400000		10	17820000	18180000	360000		10	18220000	18460000	240000
9	20120000	20660000	540000		9	8540000	9000000	460000		11	440000	840000	400000		10	1460000	1780000	320000		10	18500000	18940000	440000		10	18500000	18940000	440000
9	20820000	22100000	1280000		9	9040000	9560000	520000		11	860000	1140000	280000		10	1800000	2120000	320000		10	18980000	19660000	680000		10	18980000	19700000	720000
9	22120000	22540000	420000		9	9700000	10400000	700000		11	1160000	1440000	280000		10	2140000	2800000	660000		10	19780000	20200000	420000		10	19780000	20200000	420000
9	22560000	22920000	360000		9	10460000	10560000	100000		11	1460000	1740000	280000		10	2940000	3160000	220000		10	20220000	21119840	899840		10	20220000	20860000	640000
9	22940000	23120000	180000		9	10640000	11040000	400000		11	1760000	2000000	240000		10	3180000	3640000	460000		11	0	400000	400000		11	0	420000	420000
9	23140000	23540000	400000		9	11060000	11720000	660000		11	3800000	4180000	380000		10	3660000	4080000	420000		11	420000	820000	400000		11	440000	800000	360000
9	23560000	24153086	593086		9	11780000	12620000	840000		11	4200000	5020000	820000		10	4600000	4940000	340000		11	840000	1440000	600000		11	820000	1440000	620000
10	0	560000	560000		9	13240000	13520000	280000		11	5040000	5560000	520000		10	4960000	5500000	540000		11	1460000	2120000	660000		11	1460000	2140000	680000
10	580000	1000000	420000		9	13540000	13800000	260000		11	5580000	6140000	560000		10	5560000	5860000	300000		11	2140000	2640000	500000		11	2160000	2820000	660000
10	1020000	1280000	260000		9	14120000	14340000	220000		11	7880000	8420000	540000		10	5980000	6680000	700000		11	3240000	3800000	560000		11	2840000	2980000	140000
10	1400000	1800000	400000		9	14400000	15000000	600000		11	8440000	8940000	500000		10	6700000	6880000	180000		11	3820000	4960000	1140000		11	3000000	3100000	100000
10	1820000	2120000	300000		9	15020000	15440000	420000		11	8960000	9280000	320000		10	6900000	7280000	380000		11	5120000	5540000	420000		11	3120000	3800000	680000
10	2140000	2460000	320000		9	15520000	15780000	260000		11	9300000	9740000	440000		10	7380000	7720000	340000		11	5560000	6140000	580000		11	3820000	5020000	1200000
10	2480000	3140000	660000		9	16100000	16520000	420000		11	11500000	12120000	620000		10	7740000	8040000	300000		11	8920000	9860000	940000		11	5040000	5540000	500000
10	3160000	3660000	500000		9	16660000	17320000	660000		11	12140000	12580000	440000		10	8120000	8360000	240000		11	11540000	12600000	1060000		11	5560000	6140000	580000
10	3680000	4040000	360000		9	17340000	17560000	220000		11	12600000	13760000	1160000		10	8380000	8760000	380000		11	12620000	13760000	1140000		11	8920000	9860000	940000
10	4580000	4940000	360000		9	17580000	17740000	160000		11	14080000	14700000	620000		10	8760000	9260000	500000		11	13780000	14080000	300000		11	10120000	10840000	720000
10	4960000	5500000	540000		9	17760000	18180000	420000		11	14720000	15120000	400000		10	9280000	9460000	180000		11	14100000	14700000	600000		11	10860000	11500000	640000
10	5560000	5820000	260000		9	18240000	18840000	600000		11	15740000	16640000	900000		10	9460000	9580000	120000		11	14720000	15120000	400000		11	11520000	12600000	1080000
10	5900000	6680000	780000		9	18860000	19420000	560000		11	16660000	17060000	400000		10	9600000	9780000	180000		11	15140000	15380000	240000		11	12620000	13760000	1140000
10	6680000	7200000	520000		9	19500000	19960000	460000		11	17080000	17580000	500000		10	9800000	10560000	760000		11	15400000	15720000	320000		11	13780000	14080000	300000
10	7220000	7720000	500000		9	20120000	20660000	540000		11	18020000	18380000	360000		10	10600000	11120000	520000		11	15740000	16640000	900000		11	14100000	14700000	600000
10	7740000	8080000	340000		9	20820000	21280000	460000		11	18400000	19060000	660000		10	11300000	11680000	380000		11	16660000	17060000	400000		11	14720000	15120000	400000
10	8120000	8360000	240000		9	21300000	22100000	800000		11	19080000	20080000	1000000		10	11720000	11840000	120000		11	17080000	17560000	480000		11	15780000	16620000	840000
10	8380000	8760000	380000		9	22120000	22540000	420000		12	0	320000	320000		10	11920000	12120000	200000		11	18000000	19060000	1060000		11	16640000	17060000	420000
10	8780000	9120000	340000		9	22560000	22920000	360000		12	340000	1000000	660000		10	12140000	12600000	460000		11	19080000	20200042	1120042		11	17080000	17560000	480000
10	9580000	9780000	200000		9	22940000	23080000	140000		12	1020000	1660000	640000		10	12680000	13040000	360000		12	0	300000	300000		11	18000000	19040000	1040000
10	9800000	10560000	760000		9	23180000	23560000	380000		12	1680000	2200000	520000		10	13100000	13280000	180000		12	340000	1000000	660000		11	19060000	20040000	980000
10	10580000	11120000	540000		9	23580000	24153086	573086		12	2220000	2640000	420000		10	13620000	14380000	760000		12	1020000	1300000	280000		12	120000	320000	200000
10	11180000	11680000	500000		10	720000	1000000	280000		12	2720000	3080000	360000		10	14400000	14640000	240000		12	1320000	1640000	320000		12	340000	960000	620000
10	11720000	12060000	340000		10	1020000	1400000	380000		12	3100000	3200000	100000		10	14680000	15020000	340000		12	1660000	1820000	160000		12	1020000	1280000	260000
10	12100000	12520000	420000		10	1420000	1780000	360000		12	3260000	3660000	400000		10	15120000	15400000	280000		12	1900000	2200000	300000		12	1300000	1640000	340000
10	12680000	13300000	620000		10	1800000	2120000	320000		12	3680000	3800000	120000		10	15500000	16280000	780000		12	2220000	2640000	420000		12	1660000	1880000	220000
10	13600000	14360000	760000		10	2140000	2460000	320000		12	3880000	4420000	540000		10	16300000	17040000	740000		12	2700000	3240000	540000		12	1900000	2180000	280000
10	14380000	14660000	280000		10	2480000	2880000	400000		12	4440000	4780000	340000		10	17080000	17320000	240000		12	3260000	3680000	420000		12	2200000	2640000	440000
10	14680000	15040000	360000		10	2900000	3140000	240000		12	4800000	4980000	180000		10	17380000	17780000	400000		12	3740000	3900000	160000		12	2720000	3060000	340000
10	15060000	15380000	320000		10	3160000	3660000	500000		12	5100000	5340000	240000		10	17800000	18140000	340000		12	3920000	4440000	520000		12	3080000	3180000	100000
10	15480000	16840000	1360000		10	3680000	4100000	420000		12	5480000	5800000	320000		10	18160000	18500000	340000		12	4460000	4780000	320000		12	3240000	3660000	420000
10	16860000	17040000	180000		10	4120000	4500000	380000		12	5820000	6480000	660000		10	18520000	18940000	420000		12	4800000	5020000	220000		12	3680000	3880000	200000
10	17080000	17340000	260000		10	4580000	4940000	360000		12	6500000	6780000	280000		10	18980000	19160000	180000		12	5040000	5460000	420000		12	3900000	4440000	540000
10	17360000	17520000	160000		10	4960000	5500000	540000		12	6800000	7060000	260000		10	19200000	19680000	480000		12	5500000	5840000	340000		12	4460000	4760000	300000
10	17540000	17780000	240000		10	5560000	5820000	260000		12	7080000	7300000	220000		10	19780000	20160000	380000		12	5860000	6380000	520000		12	4800000	5040000	240000
10	17800000	18200000	400000		10	5960000	6660000	700000		12	7320000	7560000	240000		10	20180000	20920000	740000		12	6500000	6720000	220000		12	5060000	5480000	420000
10	18220000	18460000	240000		10	6680000	7160000	480000		12	7640000	8700000	1060000		11	0	420000	420000		12	6740000	7340000	600000		12	5500000	5840000	340000
10	18480000	18940000	460000		10	7380000	7720000	340000		12	8720000	8880000	160000		11	440000	800000	360000		12	7360000	7620000	260000		12	5860000	6320000	460000
10	19000000	19700000	700000		10	7740000	8020000	280000		12	9520000	10080000	560000		11	820000	1140000	320000		12	7660000	8720000	1060000		12	6500000	6720000	220000
10	19720000	21119840	1399840		10	8120000	8360000	240000		12	10160000	10840000	680000		11	1160000	1440000	280000		12	8740000	9000000	260000		12	6740000	7340000	600000
11	0	420000	420000		10	8380000	8760000	380000		12	10920000	11060000	140000		11	1460000	1740000	280000		12	9140000	9500000	360000		12	7360000	7560000	200000
11	440000	800000	360000		10	8760000	9180000	420000		12	11200000	11860000	660000		11	1760000	2120000	360000		12	9520000	9960000	440000		12	7660000	8720000	1060000
11	820000	1440000	620000		10	9200000	9460000	260000		12	11880000	12000000	120000		11	2140000	2820000	680000		12	10160000	10860000	700000		12	8740000	8980000	240000
11	1460000	2740000	1280000		10	9600000	9780000	180000		12	12080000	12460000	380000		11	2840000	2980000	140000		12	10920000	11080000	160000		12	9180000	9500000	320000
11	3280000	3800000	520000		10	9800000	10560000	760000		12	12480000	13100000	620000		11	3000000	3100000	100000		12	11200000	11660000	460000		12	9520000	9900000	380000
11	3820000	5060000	1240000		10	10580000	11120000	540000		12	13120000	13500000	380000		11	3120000	3800000	680000		12	11680000	12080000	400000		12	9940000	10080000	140000
11	5080000	5560000	480000		10	11160000	11680000	520000		12	13520000	13920000	400000		11	3820000	4200000	380000		12	12240000	13080000	840000		12	10160000	10840000	680000
11	5580000	6160000	580000		10	11720000	12100000	380000		12	14020000	14740000	720000		11	4220000	4960000	740000		12	13100000	13520000	420000		12	10920000	11080000	160000
11	6180000	6540000	360000		10	12100000	12520000	420000		12	14760000	15060000	300000		11	5120000	5540000	420000		12	13540000	13900000	360000		12	11180000	11660000	480000
11	6560000	6980000	420000		10	12680000	13280000	600000		12	15080000	15680000	600000		11	5560000	6160000	600000		12	13940000	14740000	800000		12	11680000	12020000	340000
11	7000000	7280000	280000		10	13640000	14360000	720000		12	15980000	16680000	700000		11	6180000	6560000	380000		12	14760000	15060000	300000		12	12140000	12240000	100000
11	7300000	7760000	460000		10	14380000	14640000	260000		12	16760000	17540000	780000		11	6580000	6960000	380000		12	15080000	15680000	600000		12	12260000	13540000	1280000
11	7780000	8380000	600000		10	14660000	15060000	400000		12	17700000	18500000	800000		11	6980000	7300000	320000		12	15720000	15960000	240000		12	13560000	13860000	300000
11	8400000	8920000	520000		10	15080000	15460000	380000		12	18520000	18840000	320000		11	7320000	7800000	480000		12	15980000	16700000	720000		12	13920000	14380000	460000
11	8940000	9860000	920000		10	15480000	16840000	1360000		12	18860000	19000000	140000		11	7820000	8340000	520000		12	16720000	16840000	120000		12	14760000	15060000	300000
11	11540000	12140000	600000		10	16860000	17040000	180000		12	19020000	19860000	840000		11	8940000	9900000	960000		12	16940000	17180000	240000		12	15080000	15680000	600000
11	12160000	12560000	400000		10	17080000	17320000	240000		12	19880000	20387278	507278		11	9920000	10860000	940000		12	17200000	17740000	540000		12	15700000	15920000	220000
11	12580000	13240000	660000		10	17380000	17480000	100000		13	520000	820000	300000		11	10880000	11140000	260000		12	17760000	18500000	740000		12	15980000	16680000	700000
11	13260000	13760000	500000		10	17500000	17780000	280000		13	880000	1340000	460000		11	11160000	11320000	160000		12	18520000	18780000	260000		12	16940000	17160000	220000
11	14080000	14720000	640000		10	17800000	18100000	300000		13	1360000	1540000	180000		11	11520000	12120000	600000		12	18800000	19040000	240000		12	17180000	17700000	520000
11	14740000	15120000	380000		10	18120000	18380000	260000		13	1560000	2340000	780000		11	12140000	12580000	440000		12	19060000	19660000	600000		12	17740000	18500000	760000
11	15140000	15360000	220000		10	18480000	18880000	400000		13	2360000	2620000	260000		11	12600000	13760000	1160000		12	19680000	19780000	100000		12	18520000	18800000	280000
11	15380000	15740000	360000		10	18980000	19700000	720000		13	2660000	3160000	500000		11	14100000	14700000	600000		12	19840000	20387278	547278		12	18820000	19040000	220000
11	15760000	16580000	820000		10	19780000	20200000	420000		13	3180000	3600000	420000		11	14720000	15120000	400000		13	520000	800000	280000		12	19060000	19680000	620000
11	16600000	17060000	460000		10	20220000	21119840	899840		13	3620000	4060000	440000		11	15140000	15360000	220000		13	920000	1260000	340000		12	19860000	20387278	527278
11	17080000	17560000	480000		11	0	440000	440000		13	4220000	4900000	680000		11	15800000	16620000	820000		13	1340000	1540000	200000		13	520000	1340000	820000
11	18000000	19080000	1080000		11	460000	800000	340000		13	4940000	5440000	500000		11	16640000	17060000	420000		13	1560000	1840000	280000		13	1360000	1460000	100000
11	19100000	20020000	920000		11	820000	2680000	1860000		13	5500000	7440000	1940000		11	17080000	17600000	520000		13	1860000	2360000	500000		13	1540000	1820000	280000
11	20160000	20200042	40042		11	3800000	4180000	380000		13	7460000	8520000	1060000		11	18020000	18400000	380000		13	2380000	2660000	280000		13	1840000	2320000	480000
12	0	300000	300000		11	4200000	5020000	820000		13	8540000	8900000	360000		11	18420000	18800000	380000		13	2680000	3140000	460000		13	2360000	2680000	320000
12	360000	600000	240000		11	5040000	5560000	520000		13	8920000	9060000	140000		11	18820000	19080000	260000		13	3160000	3520000	360000		13	2700000	3100000	400000
12	600000	1000000	400000		11	5580000	6160000	580000		13	9300000	9740000	440000		11	19100000	20200042	1100042		13	3640000	4040000	400000		13	3160000	3600000	440000
12	1020000	1320000	300000		11	6180000	6540000	360000		13	10060000	10780000	720000		12	0	300000	300000		13	4220000	4500000	280000		13	3620000	4040000	420000
12	1340000	1640000	300000		11	6560000	6980000	420000		13	11340000	11900000	560000		12	320000	420000	100000		13	4520000	4920000	400000		13	4220000	4500000	280000
12	1660000	2220000	560000		11	7000000	7280000	280000		13	12000000	12740000	740000		12	440000	960000	520000		13	4940000	5440000	500000		13	4520000	4920000	400000
12	2240000	2640000	400000		11	7300000	7700000	400000		13	13000000	13380000	380000		12	1020000	1220000	200000		13	5580000	7440000	1860000		13	4940000	5420000	480000
12	2720000	3120000	400000		11	8960000	9880000	920000		13	13400000	13720000	320000		12	1280000	1600000	320000		13	7460000	8500000	1040000		13	5580000	7440000	1860000
12	3140000	3660000	520000		11	9900000	10660000	760000		13	13860000	14240000	380000		12	1640000	2140000	500000		13	8540000	8920000	380000		13	7460000	8500000	1040000
12	3680000	3820000	140000		11	11520000	12120000	600000		13	14260000	15020000	760000		12	2260000	2640000	380000		13	8940000	9060000	120000		13	8520000	8900000	380000
12	3880000	4440000	560000		11	12140000	12580000	440000		13	15040000	15200000	160000		12	2720000	3040000	320000		13	9140000	9860000	720000		13	8920000	9060000	140000
12	4460000	4780000	320000		11	12600000	13760000	1160000		13	15220000	15580000	360000		12	3060000	3300000	240000		13	9940000	10780000	840000		13	9160000	9880000	720000
12	4800000	5020000	220000		11	14080000	14720000	640000		13	15600000	15920000	320000		12	3320000	3680000	360000		13	11120000	11340000	220000		13	9940000	10780000	840000
12	5040000	5460000	420000		11	14740000	15120000	380000		13	16080000	16400000	320000		12	3680000	3880000	200000		13	11360000	12000000	640000		13	11160000	11340000	180000
12	5500000	5820000	320000		11	15760000	16200000	440000		13	16420000	16720000	300000		12	3900000	4420000	520000		13	12040000	12740000	700000		13	11360000	12000000	640000
12	5840000	6340000	500000		11	16220000	16580000	360000		13	16740000	17260000	520000		12	4440000	4780000	340000		13	12760000	13000000	240000		13	12020000	12720000	700000
12	6500000	6760000	260000		11	16600000	17060000	460000		13	17280000	17640000	360000		12	4800000	5020000	220000		13	13020000	13720000	700000		13	12740000	12980000	240000
12	6780000	7020000	240000		11	17080000	17560000	480000		13	17660000	17940000	280000		12	5040000	5460000	420000		13	13800000	14260000	460000		13	13000000	13720000	720000
12	7040000	7300000	260000		11	18000000	19080000	1080000		13	17960000	18260000	300000		12	5500000	5800000	300000		13	14300000	14560000	260000		13	13840000	14260000	420000
12	7320000	7640000	320000		11	19100000	20200042	1100042		13	18280000	19080000	800000		12	5820000	6480000	660000		13	14660000	14820000	160000		13	14280000	14540000	260000
12	7660000	8680000	1020000		12	0	140000	140000		14	0	420000	420000		12	6500000	6760000	260000		13	15240000	15720000	480000		13	14660000	14820000	160000
12	8700000	9000000	300000		12	160000	360000	200000		14	460000	1140000	680000		12	6780000	7060000	280000		13	15740000	16040000	300000		13	15220000	15740000	520000
12	9020000	9400000	380000		12	500000	960000	460000		14	1160000	1520000	360000		12	7080000	7300000	220000		13	16060000	16360000	300000		13	15760000	15920000	160000
12	9520000	9880000	360000		12	980000	1320000	340000		14	1540000	1680000	140000		12	7340000	7580000	240000		13	16380000	16720000	340000		13	16400000	16740000	340000
12	9940000	10140000	200000		12	1340000	1640000	300000		14	1740000	2200000	460000		12	7640000	8720000	1080000		13	16740000	17200000	460000		13	16760000	17220000	460000
12	10160000	10840000	680000		12	1660000	2160000	500000		14	2220000	2580000	360000		12	8740000	8900000	160000		13	17220000	18260000	1040000		13	17240000	17620000	380000
12	10920000	11080000	160000		12	2220000	2640000	420000		14	2600000	2940000	340000		12	8960000	9180000	220000		13	18280000	18540000	260000		13	17640000	18260000	620000
12	11200000	11660000	460000		12	2720000	3080000	360000		14	3000000	3500000	500000		12	9200000	9400000	200000		13	18560000	19000000	440000		13	18280000	18560000	280000
12	11680000	11900000	220000		12	3100000	3660000	560000		14	3800000	4440000	640000		12	9520000	10100000	580000		14	100000	420000	320000		13	18580000	19000000	420000
12	12080000	12240000	160000		12	3680000	3880000	200000		14	4920000	5140000	220000		12	10160000	10840000	680000		14	460000	1060000	600000		14	100000	440000	340000
12	12260000	13080000	820000		12	3900000	4400000	500000		14	5160000	5480000	320000		12	10860000	11140000	280000		14	1100000	1520000	420000		14	460000	1080000	620000
12	13120000	13520000	400000		12	4460000	4780000	320000		14	5500000	5940000	440000		12	11200000	11680000	480000		14	1540000	1660000	120000		14	1100000	1520000	420000
12	13940000	14440000	500000		12	4800000	5020000	220000		14	6040000	6540000	500000		12	11700000	12000000	300000		14	1740000	2200000	460000		14	1540000	1680000	140000
12	14460000	14740000	280000		12	5040000	5480000	440000		14	7460000	7680000	220000		12	12060000	12180000	120000		14	2200000	2580000	380000		14	1720000	2200000	480000
12	14760000	15000000	240000		12	5500000	5820000	320000		14	7700000	8080000	380000		12	12240000	13100000	860000		14	2600000	2780000	180000		14	2220000	2580000	360000
12	15080000	15660000	580000		12	5840000	6320000	480000		14	8100000	8780000	680000		12	13120000	13500000	380000		14	3000000	3520000	520000		14	2600000	2780000	180000
12	15980000	16700000	720000		12	6500000	6780000	280000		14	8800000	8900000	100000		12	13520000	13920000	400000		14	3560000	3800000	240000		14	2980000	3500000	520000
12	16960000	17160000	200000		12	6800000	7280000	480000		14	9320000	9480000	160000		12	14020000	14740000	720000		14	3820000	4420000	600000		14	3560000	3800000	240000
12	17180000	17720000	540000		12	7300000	7600000	300000		14	9620000	10240000	620000		12	14760000	15060000	300000		14	4440000	4640000	200000		14	3820000	4440000	620000
12	17740000	18500000	760000		12	7660000	8700000	1040000		14	10580000	11720000	1140000		12	15080000	15680000	600000		14	4920000	5400000	480000		14	4460000	4600000	140000
12	18520000	18800000	280000		12	8720000	8980000	260000		14	11780000	12220000	440000		12	15700000	15920000	220000		14	5480000	5960000	480000		14	4920000	5400000	480000
12	18820000	19020000	200000		12	9000000	9380000	380000		14	12240000	12700000	460000		12	15980000	16680000	700000		14	6040000	6500000	460000		14	5460000	5960000	500000
12	19020000	19700000	680000		12	9520000	9900000	380000		14	12720000	13160000	440000		12	16940000	17520000	580000		14	6520000	6860000	340000		14	6040000	6520000	480000
12	19860000	20387278	527278		12	9980000	10080000	100000		14	13180000	13480000	300000		12	17700000	18500000	800000		14	7320000	7660000	340000		14	6540000	6840000	300000
13	0	800000	800000		12	10160000	10860000	700000		14	13500000	14000000	500000		12	18520000	18840000	320000		14	7700000	8100000	400000		14	7320000	7660000	340000
13	920000	1020000	100000		12	10900000	11080000	180000		14	14020000	14200000	180000		12	19020000	19680000	660000		14	8120000	8760000	640000		14	7700000	8100000	400000
13	1020000	1340000	320000		12	11200000	11640000	440000		14	14300000	14620000	320000		12	19700000	19860000	160000		14	8780000	9140000	360000		14	8120000	8740000	620000
13	1340000	1540000	200000		12	11660000	12000000	340000		14	14640000	15540000	900000		12	19880000	20387278	507278		14	9160000	9440000	280000		14	9220000	9460000	240000
13	1560000	2360000	800000		12	12080000	12260000	180000		14	15560000	16219308	659308		13	640000	900000	260000		14	9520000	10120000	600000		14	9520000	10100000	580000
13	2480000	3120000	640000		12	12280000	13100000	820000		15	0	720000	720000		13	920000	1540000	620000		14	10580000	11720000	1140000		14	10580000	11700000	1120000
13	3140000	3620000	480000		12	13120000	13520000	400000		15	740000	960000	220000		13	1560000	2360000	800000		14	11740000	12360000	620000		14	11720000	12360000	640000
13	3640000	4020000	380000		12	13540000	13840000	300000		15	980000	1300000	320000		13	2420000	2540000	120000		14	12700000	13140000	440000		14	12700000	13160000	460000
13	4220000	4500000	280000		12	13940000	14460000	520000		15	1320000	1780000	460000		13	2660000	3120000	460000		14	13160000	13560000	400000		14	13180000	14020000	840000
13	4520000	4920000	400000		12	14480000	14740000	260000		15	1800000	2520000	720000		13	3180000	3520000	340000		14	13580000	14020000	440000		14	14040000	14640000	600000
13	4940000	5440000	500000		12	14760000	15000000	240000		15	2540000	2920000	380000		13	3640000	4020000	380000		14	14040000	14640000	600000		14	14660000	15460000	800000
13	5520000	7440000	1920000		12	15080000	15680000	600000		15	3020000	3480000	460000		13	4240000	4900000	660000		14	14660000	15540000	880000		14	15960000	16219308	259308
13	7460000	8480000	1020000		12	15980000	16680000	700000		15	3760000	4780000	1020000		13	4940000	5440000	500000		14	15560000	16219308	659308		15	0	720000	720000
13	8500000	8880000	380000		12	16960000	17140000	180000		15	4800000	5220000	420000		13	5500000	7440000	1940000		15	0	720000	720000		15	740000	1020000	280000
13	8900000	9060000	160000		12	17160000	17520000	360000		15	5280000	5580000	300000		13	7460000	8500000	1040000		15	740000	1020000	280000		15	1040000	1300000	260000
13	9280000	9940000	660000		12	17740000	18500000	760000		15	5740000	6200000	460000		13	8520000	8860000	340000		15	1040000	1300000	260000		15	1320000	1780000	460000
13	9960000	10780000	820000		12	18520000	18820000	300000		15	6220000	6680000	460000		13	8920000	9040000	120000		15	1320000	1780000	460000		15	1800000	2520000	720000
13	11360000	11980000	620000		12	18840000	19020000	180000		15	6700000	7140000	440000		13	9260000	9740000	480000		15	1800000	2520000	720000		15	2540000	2880000	340000
13	12020000	12720000	700000		12	19020000	19680000	660000		15	7440000	7840000	400000		13	10060000	10200000	140000		15	2540000	2880000	340000		15	3020000	3520000	500000
13	13040000	13400000	360000		12	19840000	20387278	547278		15	8720000	9240000	520000		13	10220000	10800000	580000		15	2900000	3500000	600000		15	3620000	4780000	1160000
13	13420000	13720000	300000		13	840000	1100000	260000		15	9260000	9700000	440000		13	10820000	10920000	100000		15	3620000	4780000	1160000		15	4800000	5220000	420000
13	13860000	14160000	300000		13	1100000	1260000	160000		15	9720000	10160000	440000		13	11360000	11980000	620000		15	4800000	5240000	440000		15	5260000	5580000	320000
13	14180000	14500000	320000		13	1360000	1560000	200000		15	10180000	10360000	180000		13	12000000	12760000	760000		15	5260000	5580000	320000		15	5600000	5760000	160000
13	14580000	14820000	240000		13	1580000	2360000	780000		15	10380000	11060000	680000		13	12780000	12980000	200000		15	5600000	5760000	160000		15	5780000	6180000	400000
13	15020000	15180000	160000		13	2360000	2540000	180000		15	11080000	11440000	360000		13	13020000	13380000	360000		15	5780000	6200000	420000		15	6200000	6680000	480000
13	15220000	15720000	500000		13	2660000	3080000	420000		15	11460000	12020000	560000		13	13400000	13720000	320000		15	6220000	6680000	460000		15	6700000	7440000	740000
13	15740000	16060000	320000		13	3140000	3520000	380000		15	12020000	12540000	520000		13	13860000	14260000	400000		15	6700000	7140000	440000		15	7460000	7880000	420000
13	16080000	16720000	640000		13	3660000	4020000	360000		15	12560000	13062184	502184		13	14280000	14820000	540000		15	7460000	7980000	520000		15	7900000	8300000	400000
13	16760000	17240000	480000		13	4200000	4500000	300000		16	520000	1800000	1280000		13	15220000	15580000	360000		15	8000000	8140000	140000		15	8720000	9280000	560000
13	17260000	17640000	380000		13	4520000	4900000	380000		16	1960000	2140000	180000		13	15580000	15920000	340000		15	8720000	9260000	540000		15	9300000	9580000	280000
13	17660000	17940000	280000		13	4940000	5440000	500000		16	2260000	2844601	584601		13	16100000	16380000	280000		15	9280000	9560000	280000		15	9740000	10380000	640000
13	18000000	18260000	260000		13	5520000	7000000	1480000		17	0	1900000	1900000		13	16400000	16740000	340000		15	9740000	10380000	640000		15	10400000	11060000	660000
13	18280000	18600000	320000		13	7020000	7440000	420000		17	1920000	2360000	440000		13	16740000	17260000	520000		15	10400000	11040000	640000		15	11080000	11440000	360000
13	18620000	19166714	546714		13	7460000	8520000	1060000		17	2380000	2820000	440000		13	17280000	17660000	380000		15	11060000	11440000	380000		15	11460000	12040000	580000
14	0	220000	220000		13	8540000	8680000	140000		17	2840000	3240000	400000		13	17680000	17940000	260000		15	11460000	11600000	140000		15	12060000	12540000	480000
14	220000	440000	220000		13	8700000	8860000	160000		17	3260000	3700000	440000		13	18020000	18260000	240000		15	11660000	12020000	360000		15	12560000	13062184	502184
14	460000	700000	240000		13	8880000	9060000	180000		17	3880000	4940000	1060000		13	18280000	18560000	280000		15	12060000	12540000	480000		16	0	1760000	1760000
14	700000	1080000	380000		13	9300000	9740000	440000		17	4960000	5160000	200000		13	18580000	19000000	420000		15	12560000	13062184	502184		16	1960000	2140000	180000
14	1100000	1520000	420000		13	9760000	9940000	180000		17	5360000	5980000	620000		14	100000	420000	320000		16	0	1840000	1840000		16	2260000	2700000	440000
14	1540000	1680000	140000		13	9960000	10200000	240000		17	6000000	6160000	160000		14	460000	1080000	620000		16	1960000	2140000	180000		17	0	1380000	1380000
14	1740000	2200000	460000		13	10220000	10360000	140000		17	6180000	6500000	320000		14	1100000	1520000	420000		16	2280000	2844601	564601		17	1420000	1900000	480000
14	2220000	2560000	340000		13	10380000	10780000	400000		17	6520000	6820000	300000		14	1540000	1740000	200000		17	0	1340000	1340000		17	1920000	2340000	420000
14	2980000	3520000	540000		13	11360000	11900000	540000		17	7200000	7480000	280000		14	1760000	2200000	440000		17	1360000	1900000	540000		17	2360000	2820000	460000
14	3560000	3860000	300000		13	12020000	12720000	700000		17	7500000	8060000	560000		14	2220000	2580000	360000		17	1920000	2360000	440000		17	2840000	3260000	420000
14	3880000	4400000	520000		13	13000000	13380000	380000		17	8080000	8560000	480000		14	2600000	2960000	360000		17	2380000	2800000	420000		17	3280000	3720000	440000
14	4920000	5060000	140000		13	13400000	13720000	320000		17	8640000	9080000	440000		14	3000000	3480000	480000		17	2820000	3240000	420000		17	3880000	4920000	1040000
14	5480000	5960000	480000		13	13860000	14500000	640000		17	9100000	9300000	200000		14	3540000	3820000	280000		17	3260000	3720000	460000		17	4940000	5160000	220000
14	6040000	6540000	500000		13	14580000	14820000	240000		17	9320000	9740000	420000		14	3840000	4420000	580000		17	3880000	4920000	1040000		17	5340000	5940000	600000
14	7320000	7680000	360000		13	15220000	16060000	840000		17	9780000	9880000	100000		14	4660000	5120000	460000		17	4980000	5160000	180000		17	6020000	6180000	160000
14	7700000	8080000	380000		13	16100000	16740000	640000		17	9900000	10762512	862512		14	5140000	5400000	260000		17	5360000	6000000	640000		17	6200000	6480000	280000
14	8120000	8780000	660000		13	16740000	17260000	520000		18	0	700000	700000		14	5500000	5960000	460000		17	6020000	6180000	160000		17	6500000	6800000	300000
14	9200000	9460000	260000		13	17280000	17620000	340000		18	720000	1080000	360000		14	6040000	6540000	500000		17	6200000	6480000	280000		17	7160000	7460000	300000
14	9460000	9600000	140000		13	17640000	17980000	340000		18	1100000	1660000	560000		14	6560000	6860000	300000		17	6500000	6800000	300000		17	7480000	7660000	180000
14	9620000	10220000	600000		13	18020000	18260000	240000		18	1680000	1920000	240000		14	6880000	7280000	400000		17	7160000	7460000	300000		17	7680000	8020000	340000
14	10560000	11740000	1180000		13	18280000	18660000	380000		18	2180000	2320000	140000		14	7300000	7720000	420000		17	7480000	8040000	560000		17	8040000	8320000	280000
14	11760000	12220000	460000		13	18680000	19000000	320000		18	2340000	2980000	640000		14	7740000	7840000	100000		17	8060000	8300000	240000		17	8340000	8660000	320000
14	12240000	12500000	260000		14	100000	440000	340000		18	3000000	3340000	340000		14	8100000	8760000	660000		17	8320000	8660000	340000		17	8680000	9300000	620000
14	12760000	13160000	400000		14	520000	1080000	560000		18	3520000	3840000	320000		14	8780000	8980000	200000		17	8680000	9060000	380000		17	9320000	9880000	560000
14	13180000	13540000	360000		14	1100000	1500000	400000		18	3860000	4160000	300000		14	9320000	9440000	120000		17	9080000	9300000	220000		17	9900000	10300000	400000
14	13560000	14000000	440000		14	1520000	1680000	160000		18	4960000	5080000	120000		14	9620000	10100000	480000		17	9320000	9880000	560000		17	10320000	10762512	442512
14	14020000	14320000	300000		14	1740000	2200000	460000		18	5100000	5840000	740000		14	10580000	11740000	1160000		17	9900000	10300000	400000		18	0	700000	700000
14	14340000	14620000	280000		14	2220000	2580000	360000		18	5840000	6260000	420000		14	11760000	12240000	480000		17	10320000	10762512	442512		18	720000	1080000	360000
14	14640000	15540000	900000		14	2600000	2780000	180000		18	6420000	6640000	220000		14	12260000	12400000	140000		18	0	340000	340000		18	1100000	1640000	540000
14	15560000	16219308	659308		14	2800000	2940000	140000		18	6660000	6900000	240000		14	12700000	13140000	440000		18	360000	700000	340000		18	1660000	1920000	260000
15	60000	200000	140000		14	3000000	3520000	520000		18	7140000	7780000	640000		14	13160000	13500000	340000		18	720000	1080000	360000		18	2180000	2320000	140000
15	200000	420000	220000		14	3560000	3860000	300000		18	7880000	8380000	500000		14	13520000	14000000	480000		18	1100000	1660000	560000		18	2340000	2960000	620000
15	420000	700000	280000		14	3880000	4400000	520000		18	8400000	9120000	720000		14	14020000	14640000	620000		18	1680000	1920000	240000		18	3000000	3340000	340000
15	720000	1020000	300000		14	4420000	4640000	220000		18	9140000	9560000	420000		14	14660000	15420000	760000		18	2360000	2960000	600000		18	3520000	4220000	700000
15	1040000	1320000	280000		14	4920000	5180000	260000		18	9580000	9940000	360000		14	15420000	15540000	120000		18	3000000	3340000	340000		18	4240000	5080000	840000
15	1340000	1780000	440000		14	5200000	5380000	180000		18	9960000	10420000	460000		14	15560000	16219308	659308		18	3520000	4140000	620000		18	5120000	5820000	700000
15	1800000	2520000	720000		14	5480000	5960000	480000		18	10440000	11373140	933140		15	0	200000	200000		18	4360000	5060000	700000		18	5840000	6260000	420000
15	2540000	2920000	380000		14	6040000	6520000	480000		19	0	980000	980000		15	240000	700000	460000		18	5120000	5820000	700000		18	6400000	6580000	180000
15	2940000	3500000	560000		14	6680000	6820000	140000		19	1000000	1540000	540000		15	720000	940000	220000		18	5860000	6300000	440000		18	6780000	7000000	220000
15	3780000	4780000	1000000		14	7300000	7660000	360000		19	1560000	1980000	420000		15	960000	1320000	360000		18	6320000	6580000	260000		18	7160000	7860000	700000
15	4800000	5220000	420000		14	7700000	8080000	380000		19	2000000	2660000	660000		15	1340000	1780000	440000		18	6760000	7000000	240000		18	7980000	8360000	380000
15	5300000	5540000	240000		14	8120000	8800000	680000		19	2680000	2920000	240000		15	1800000	2500000	700000		18	7140000	7860000	720000		18	8380000	9100000	720000
15	7440000	7820000	380000		14	9220000	9460000	240000		19	3040000	3260000	220000		15	2540000	2920000	380000		18	7980000	8360000	380000		18	9360000	9620000	260000
15	8360000	8700000	340000		14	9460000	9600000	140000		19	3800000	4320000	520000		15	3040000	3500000	460000		18	8380000	9080000	700000		18	9640000	9960000	320000
15	8720000	9060000	340000		14	9620000	10220000	600000		19	4680000	5060000	380000		15	3780000	4280000	500000		18	9340000	9600000	260000		18	9980000	10440000	460000
15	9080000	9280000	200000		14	10240000	10580000	340000		19	5200000	5800000	600000		15	4300000	4780000	480000		18	9620000	9960000	340000		18	10460000	10980000	520000
15	9300000	9580000	280000		14	10600000	11740000	1140000		19	5820000	6100000	280000		15	4780000	5220000	440000		18	9980000	10480000	500000		18	11000000	11300000	300000
15	9960000	10180000	220000		14	11760000	12220000	460000		19	6120000	6440000	320000		15	5260000	5580000	320000		18	10500000	11040000	540000		19	0	380000	380000
15	10380000	11060000	680000		14	12240000	12620000	380000		19	6460000	6800000	340000		15	5600000	5720000	120000		18	11060000	11373140	313140		19	400000	1000000	600000
15	11080000	11460000	380000		14	12760000	13140000	380000		19	6820000	6960000	140000		15	5740000	6100000	360000		19	0	1000000	1000000		19	1020000	1540000	520000
15	11480000	12020000	540000		14	13160000	13540000	380000		19	6980000	7380000	400000		15	6200000	6720000	520000		19	1020000	1540000	520000		19	1560000	1960000	400000
15	12040000	12560000	520000		14	13560000	14000000	440000		19	7400000	7580000	180000		15	6740000	7140000	400000		19	1560000	1960000	400000		19	1980000	2660000	680000
15	12580000	13062184	482184		14	14020000	14320000	300000		19	7600000	8140000	540000		15	7300000	7420000	120000		19	1980000	2660000	680000		19	2680000	2780000	100000
16	0	640000	640000		14	14340000	14620000	280000		19	8340000	8720000	380000		15	7440000	7880000	440000		19	2680000	2800000	120000		19	3040000	3260000	220000
16	740000	1720000	980000		14	14640000	15540000	900000		19	8900000	9200000	300000		15	7900000	8140000	240000		19	3040000	3340000	300000		19	3820000	4300000	480000
16	1960000	2140000	180000		14	15560000	16080000	520000		19	9220000	9520000	300000		15	8720000	8960000	240000		19	3360000	3660000	300000		19	4680000	5040000	360000
16	2260000	2844601	584601		15	140000	360000	220000		19	9540000	10323212	783212		15	9300000	9540000	240000		19	3800000	4300000	500000		19	5080000	5920000	840000
17	0	660000	660000		15	360000	700000	340000		20	0	620000	620000		15	9720000	10180000	460000		19	4680000	5040000	360000		19	5940000	6440000	500000
17	660000	1380000	720000		15	720000	1060000	340000		20	640000	1440000	800000		15	10200000	10380000	180000		19	5060000	5920000	860000		19	6460000	6780000	320000
17	1400000	1880000	480000		15	1080000	1320000	240000		20	1460000	1660000	200000		15	10400000	11040000	640000		19	5940000	6440000	500000		19	6800000	7000000	200000
17	1900000	2340000	440000		15	1340000	1780000	440000		20	1680000	2120000	440000		15	11060000	11440000	380000		19	6460000	6780000	320000		19	7020000	7380000	360000
17	2360000	2820000	460000		15	1800000	2520000	720000		20	2180000	2540000	360000		15	11460000	12020000	560000		19	6800000	7000000	200000		19	7400000	7540000	140000
17	2840000	3260000	420000		15	2540000	2900000	360000		20	2700000	3640000	940000		15	12020000	12540000	520000		19	7020000	7540000	520000		19	7620000	8280000	660000
17	3280000	3720000	440000		15	3020000	3500000	480000		20	3840000	4880000	1040000		15	12560000	12900000	340000		19	7640000	8160000	520000		19	8340000	8720000	380000
17	3900000	4940000	1040000		15	3760000	4280000	520000		20	5540000	5900000	360000		15	12900000	13062184	162184		19	8180000	8280000	100000		19	8740000	9200000	460000
17	4980000	5160000	180000		15	4300000	4780000	480000		20	5920000	6380000	460000		16	520000	1820000	1300000		19	8340000	8720000	380000		19	9220000	9520000	300000
17	5340000	5780000	440000		15	4800000	5220000	420000		20	6480000	6840000	360000		16	1880000	2140000	260000		19	8740000	9200000	460000		19	9540000	10323212	783212
17	5800000	5980000	180000		15	5280000	5580000	300000		20	6860000	7680000	820000		16	2260000	2480000	220000		19	9220000	9540000	320000		20	0	540000	540000
17	6000000	6180000	180000		15	5600000	5720000	120000		20	7960000	8520000	560000		16	2500000	2844601	344601		19	9560000	10323212	763212		20	560000	1200000	640000
17	6200000	6500000	300000		15	5740000	6200000	460000		20	8540000	8980000	440000		17	500000	1900000	1400000		20	0	520000	520000		20	1220000	1480000	260000
17	6520000	6800000	280000		15	6220000	6740000	520000		20	9000000	9340000	340000		17	1920000	2360000	440000		20	540000	1520000	980000		20	1500000	1640000	140000
17	7200000	7480000	280000		15	6760000	7140000	380000		20	9740000	9960000	220000		17	2380000	2800000	420000		20	1540000	2120000	580000		20	1680000	2140000	460000
17	7500000	7660000	160000		15	7420000	7840000	420000		20	9980000	10220000	240000		17	2820000	3240000	420000		20	2140000	2640000	500000		20	2160000	2680000	520000
17	7680000	8040000	360000		15	8360000	8700000	340000		20	10240000	10560000	320000		17	3260000	3880000	620000		20	2660000	3640000	980000		20	2700000	3640000	940000
17	8060000	8640000	580000		15	8720000	9060000	340000		20	10580000	10860000	280000		17	3920000	4940000	1020000		20	3860000	4860000	1000000		20	3820000	4860000	1040000
17	8660000	9300000	640000		15	9080000	9280000	200000		20	11040000	11220000	180000		17	5000000	5160000	160000		20	5360000	5540000	180000		20	5360000	5540000	180000
17	9320000	9700000	380000		15	9300000	9660000	360000		20	11240000	11580000	340000		17	5420000	5760000	340000		20	5560000	5900000	340000		20	5560000	5900000	340000
17	9720000	9880000	160000		15	9720000	10180000	460000		20	11660000	12020000	360000		17	5780000	5940000	160000		20	5920000	6180000	260000		20	5920000	6380000	460000
17	9900000	10762512	862512		15	10380000	11060000	680000		20	12040000	12380000	340000		17	6000000	6180000	180000		20	6200000	6400000	200000		20	6500000	6880000	380000
18	160000	700000	540000		15	11080000	11460000	380000		20	12540000	13020000	480000		17	6200000	6520000	320000		20	6480000	6860000	380000		20	6900000	7680000	780000
18	720000	1100000	380000		15	11480000	11640000	160000		20	13040000	13460000	420000		17	6540000	7020000	480000		20	6880000	7680000	800000		20	7700000	7960000	260000
18	1120000	1680000	560000		15	11740000	12000000	260000		20	13480000	13897287	417287		17	7160000	7480000	320000		20	7700000	7960000	260000		20	7980000	8540000	560000
18	1700000	1920000	220000		15	12020000	12540000	520000		21	0	620000	620000		17	7500000	7640000	140000		20	7980000	8540000	560000		20	8560000	8980000	420000
18	2180000	2300000	120000		15	12560000	13062184	502184		21	640000	980000	340000		17	7660000	8040000	380000		20	8560000	8980000	420000		20	9000000	9340000	340000
18	2320000	2960000	640000		16	520000	1820000	1300000		21	1000000	1420000	420000		17	8060000	8340000	280000		20	9000000	9340000	340000		20	9560000	9960000	400000
18	3000000	3360000	360000		16	1880000	2140000	260000		21	1440000	1780000	340000		17	8360000	8700000	340000		20	9520000	9980000	460000		20	9980000	10140000	160000
18	3380000	3700000	320000		16	2280000	2844601	564601		21	2160000	2760000	600000		17	8720000	9080000	360000		20	10000000	10520000	520000		20	10240000	10480000	240000
18	4400000	4560000	160000		17	540000	860000	320000		21	2900000	3060000	160000		17	9100000	9300000	200000		20	10740000	10880000	140000		20	10620000	10860000	240000
18	4580000	5080000	500000		17	880000	1420000	540000		21	3080000	3420000	340000		17	9320000	9880000	560000		20	10900000	11040000	140000		20	10900000	11060000	160000
18	5100000	5840000	740000		17	1440000	1880000	440000		21	3740000	4120000	380000		17	9900000	10300000	400000		20	11060000	11220000	160000		20	11080000	11220000	140000
18	5860000	6280000	420000		17	1900000	2120000	220000		21	4140000	4660000	520000		17	10320000	10762512	442512		20	11240000	11580000	340000		20	11240000	11580000	340000
18	6300000	6640000	340000		17	2360000	2820000	460000		21	4840000	5200000	360000		18	0	700000	700000		20	11660000	11980000	320000		20	11760000	11980000	220000
18	6660000	7020000	360000		17	2840000	3240000	400000		21	5220000	5520000	300000		18	720000	1080000	360000		20	12040000	12340000	300000		20	12060000	12340000	280000
18	7160000	7760000	600000		17	3280000	3720000	440000		21	5540000	5860000	320000		18	1100000	1640000	540000		20	12400000	13080000	680000		20	12400000	13080000	680000
18	7980000	9100000	1120000		17	3900000	4940000	1040000		21	5880000	6400000	520000		18	1660000	1940000	280000		20	13100000	13460000	360000		20	13100000	13440000	340000
18	9120000	9640000	520000		17	4980000	5160000	180000		21	6420000	6844979	424979		18	2180000	2320000	140000		20	13480000	13897287	417287		20	13460000	13897287	437287
18	9660000	9920000	260000		17	5340000	5780000	440000		22	0	1620000	1620000		18	2340000	2980000	640000		21	0	640000	640000		21	0	640000	640000
18	9940000	10480000	540000		17	5800000	5980000	180000		22	1640000	1900000	260000		18	3000000	3380000	380000		21	660000	1360000	700000		21	660000	980000	320000
18	10500000	11300000	800000		17	6000000	6120000	120000		22	1920000	2520000	600000		18	3400000	3820000	420000		21	1560000	1800000	240000		21	1000000	1360000	360000
19	100000	960000	860000		17	6180000	6520000	340000		22	2540000	3060000	520000		18	3840000	4220000	380000		21	1920000	2120000	200000		21	1560000	1800000	240000
19	980000	1540000	560000		17	6540000	7100000	560000		22	3560000	4000000	440000		18	5120000	5820000	700000		21	2140000	2480000	340000		21	1920000	2160000	240000
19	1560000	1940000	380000		17	7120000	7340000	220000		22	4080000	5140000	1060000		18	5840000	6260000	420000		21	2500000	2860000	360000		21	2180000	2480000	300000
19	1960000	2660000	700000		17	7360000	7480000	120000		22	5160000	5459462	299462		18	6420000	6640000	220000		21	2880000	3040000	160000		21	2500000	2740000	240000
19	2680000	2780000	100000		17	7500000	7660000	160000		23	0	680000	680000		18	6660000	7000000	340000		21	3060000	3420000	360000		21	2860000	3040000	180000
19	3040000	3260000	220000		17	7680000	8020000	340000		23	700000	1340000	640000		18	7160000	7860000	700000		21	3740000	4140000	400000		21	3060000	3420000	360000
19	3800000	4320000	520000		17	8040000	8280000	240000		23	1360000	1520000	160000		18	7880000	8380000	500000		21	4160000	4640000	480000		21	3440000	3700000	260000
19	4680000	4960000	280000		17	8300000	8700000	400000		23	1540000	1940000	400000		18	8400000	9100000	700000		21	4660000	4780000	120000		21	3720000	4140000	420000
19	5300000	5860000	560000		17	8720000	9300000	580000		23	1960000	2360000	400000		18	9140000	9560000	420000		21	4840000	5180000	340000		21	4160000	4660000	500000
19	5880000	6120000	240000		17	9320000	9900000	580000		23	2380000	2560000	180000		18	9580000	9940000	360000		21	5200000	5520000	320000		21	4680000	4780000	100000
19	6140000	6440000	300000		17	9920000	10762512	842512		23	2580000	3360000	780000		18	9980000	10420000	440000		21	5540000	6400000	860000		21	4860000	5180000	320000
19	6460000	6740000	280000		18	140000	700000	560000		23	3380000	4200000	820000		18	10440000	11000000	560000		21	6420000	6844979	424979		21	5200000	5520000	320000
19	7240000	7600000	360000		18	720000	1080000	360000		23	4220000	4460000	240000		18	11020000	11300000	280000		22	0	1360000	1360000		21	5540000	5860000	320000
19	7620000	8120000	500000		18	1100000	1660000	560000		23	4560000	5220000	660000		19	0	420000	420000		22	1380000	1560000	180000		21	5880000	6400000	520000
19	8140000	8300000	160000		18	1740000	1940000	200000		23	5240000	6149580	909580		19	440000	980000	540000		22	1640000	2500000	860000		21	6420000	6844979	424979
19	8320000	8760000	440000		18	2160000	2280000	120000		24	0	420000	420000		19	1000000	1540000	540000		22	2520000	3160000	640000		22	0	1380000	1380000
19	8900000	9520000	620000		18	2300000	2980000	680000		24	440000	840000	400000		19	1560000	1980000	420000		22	3180000	4000000	820000		22	1400000	1540000	140000
19	9680000	10323212	643212		18	3000000	3360000	360000		24	860000	1660000	800000		19	2000000	2660000	660000		22	4180000	5120000	940000		22	1660000	2520000	860000
20	180000	540000	360000		18	3380000	3720000	340000		24	1700000	1840000	140000		19	2680000	2800000	120000		22	5140000	5459462	319462		22	2540000	3160000	620000
20	560000	1420000	860000		18	3740000	4140000	400000		24	1860000	2540000	680000		19	3040000	3260000	220000		23	0	660000	660000		22	3180000	3640000	460000
20	1440000	1640000	200000		18	4360000	4720000	360000		24	2580000	2820000	240000		19	3380000	3740000	360000		23	680000	1180000	500000		22	3660000	4000000	340000
20	1660000	2140000	480000		18	4740000	5080000	340000		24	3160000	3580000	420000		19	3760000	4300000	540000		23	1200000	1360000	160000		22	4180000	5120000	940000
20	2160000	2560000	400000		18	5100000	5840000	740000		24	3600000	3800000	200000		19	4660000	5060000	400000		23	1380000	1920000	540000		22	5140000	5459462	319462
20	2720000	3600000	880000		18	6040000	6300000	260000		24	3820000	4400000	580000		19	5220000	5660000	440000		23	1940000	2360000	420000		23	0	660000	660000
20	3880000	4860000	980000		18	6320000	6640000	320000		24	4420000	4580000	160000		19	6140000	6400000	260000		23	2380000	2540000	160000		23	680000	1360000	680000
20	5360000	5540000	180000		18	6660000	7020000	360000		24	4600000	5120000	520000		19	6500000	6720000	220000		23	2700000	4200000	1500000		23	1380000	1940000	560000
20	5560000	6380000	820000		18	7160000	7720000	560000		24	5140000	5660000	520000		19	7220000	7540000	320000		23	4220000	4540000	320000		23	1960000	2340000	380000
20	6660000	6840000	180000		18	7880000	8340000	460000		24	5680000	6491222	811222		19	7620000	8120000	500000		23	4580000	5080000	500000		23	2360000	2680000	320000
20	6860000	7680000	820000		18	8420000	9080000	660000		25	0	420000	420000		19	8340000	8740000	400000		23	5100000	6000000	900000		23	2700000	4200000	1500000
20	7960000	8540000	580000		18	9340000	9620000	280000		25	520000	820000	300000		19	8900000	9200000	300000		24	0	460000	460000		23	4220000	4540000	320000
20	8560000	9000000	440000		18	9640000	9940000	300000		25	840000	1720000	880000		19	9220000	9520000	300000		24	480000	820000	340000		23	4600000	5080000	480000
20	9020000	9340000	320000		18	9980000	10460000	480000		25	1760000	2120000	360000		19	9540000	10060000	520000		24	840000	1160000	320000		23	5100000	5480000	380000
20	9760000	9980000	220000		18	10480000	11000000	520000		25	2140000	2880000	740000		19	10060000	10200000	140000		24	1180000	1580000	400000		23	5500000	6149580	649580
20	10000000	10220000	220000		18	11020000	11280000	260000		25	2900000	3040000	140000		20	0	640000	640000		24	1600000	1840000	240000		24	0	440000	440000
20	10240000	10580000	340000		19	0	940000	940000		25	3060000	3460000	400000		20	660000	1460000	800000		24	1860000	2560000	700000		24	460000	820000	360000
20	10600000	11240000	640000		19	960000	1540000	580000		25	3480000	3980610	500610		20	1480000	2140000	660000		24	2580000	3000000	420000		24	840000	1180000	340000
20	11260000	11580000	320000		19	1560000	1960000	400000		26	0	580000	580000		20	2280000	2540000	260000		24	3020000	3540000	520000		24	1200000	1600000	400000
20	11780000	12020000	240000		19	1980000	2660000	680000		26	600000	1120000	520000		20	2700000	3640000	940000		24	3600000	4240000	640000		24	1620000	1840000	220000
20	12040000	12360000	320000		19	2680000	2880000	200000		26	1140000	1580000	440000		20	3840000	4840000	1000000		24	4260000	4600000	340000		24	1860000	2440000	580000
20	12380000	13040000	660000		19	3040000	3260000	220000		26	1600000	1780000	180000		20	4860000	5180000	320000		24	4620000	5100000	480000		24	2600000	2960000	360000
20	13060000	13460000	400000		19	3800000	4300000	500000		26	1800000	3500000	1700000		20	5200000	5340000	140000		24	5120000	5680000	560000		24	3100000	3520000	420000
20	13480000	13897287	417287		19	4500000	4640000	140000		26	3520000	4360000	840000		20	5580000	5920000	340000		24	5700000	6491222	791222		24	3580000	4240000	660000
21	100000	620000	520000		19	4660000	5040000	380000		26	4380000	4720000	340000		20	5920000	6200000	280000		25	0	420000	420000		24	4260000	4580000	320000
21	640000	940000	300000		19	5300000	5800000	500000		26	4740000	5560000	820000		20	6220000	6380000	160000		25	440000	600000	160000		24	4620000	5120000	500000
21	960000	1500000	540000		19	5820000	5920000	100000		27	0	220000	220000		20	6480000	6840000	360000		25	660000	820000	160000		24	5140000	5660000	520000
21	1520000	2180000	660000		19	5940000	6400000	460000		27	220000	360000	140000		20	6860000	7680000	820000		25	840000	1660000	820000		24	5680000	6491222	811222
21	2200000	2480000	280000		19	6480000	6800000	320000		27	380000	620000	240000		20	7960000	8520000	560000		25	1660000	2120000	460000		25	0	420000	420000
21	2500000	2840000	340000		19	6820000	7000000	180000		27	640000	1120000	480000		20	8540000	8980000	440000		25	2140000	2880000	740000		25	440000	820000	380000
21	2860000	3040000	180000		19	7020000	7220000	200000		27	1140000	1400000	260000		20	9000000	9340000	340000		25	2900000	3040000	140000		25	840000	1660000	820000
21	3060000	3420000	360000		19	7260000	7520000	260000		27	1420000	1680000	260000		20	9740000	9980000	240000		25	3060000	3460000	400000		25	1680000	1780000	100000
21	3740000	4120000	380000		19	7620000	8100000	480000		27	2100000	3060000	960000		20	10000000	10580000	580000		25	3480000	3980610	500610		25	2120000	2860000	740000
21	4140000	4660000	520000		19	8120000	8300000	180000		27	3080000	3260000	180000		20	10600000	11060000	460000		26	0	680000	680000		25	3060000	3500000	440000
21	4680000	4820000	140000		19	8320000	8760000	440000		27	3280000	3400000	120000		20	11080000	11220000	140000		26	700000	1120000	420000		25	3520000	3980610	460610
21	4840000	5180000	340000		19	8900000	9520000	620000		27	3420000	4680000	1260000		20	11240000	11620000	380000		26	1140000	1780000	640000		26	0	560000	560000
21	5200000	5560000	360000		19	9680000	10200000	520000		27	4740000	5440000	700000		20	11640000	12020000	380000		26	1800000	2100000	300000		26	580000	1140000	560000
21	5580000	5860000	280000		20	140000	520000	380000		27	5460000	6060000	600000		20	12040000	12360000	320000		26	2120000	2480000	360000		26	1160000	1780000	620000
21	5880000	6180000	300000		20	540000	1400000	860000		27	6080000	6500000	420000		20	12540000	13040000	500000		26	2720000	3520000	800000		26	1800000	2100000	300000
21	6200000	6844979	644979		20	1420000	1660000	240000		27	6520000	6860000	340000		20	13060000	13480000	420000		26	3540000	4380000	840000		26	2120000	2680000	560000
22	240000	1540000	1300000		20	1680000	2120000	440000		27	6880000	7220000	340000		20	13500000	13897287	397287		26	4400000	4720000	320000		26	2700000	3500000	800000
22	1660000	2520000	860000		20	2160000	2540000	380000		27	7240000	7540000	300000		21	0	620000	620000		26	4740000	5300000	560000		26	3520000	4380000	860000
22	2540000	3160000	620000		20	2700000	3600000	900000		27	7560000	8080432	520432		21	640000	1000000	360000		26	5380000	5640000	260000		26	4400000	4720000	320000
22	3180000	3640000	460000		20	3860000	4860000	1000000		28	0	5116882	5116882		21	1020000	1360000	340000		26	5660000	6055710	395710		26	4740000	5380000	640000
22	3660000	4000000	340000		20	5340000	5540000	200000		30	0	1600000	1600000		21	1440000	1800000	360000		27	0	560000	560000		26	5400000	5560000	160000
22	4040000	5400000	1360000		20	5560000	5880000	320000		31	0	680000	680000		21	2160000	2480000	320000		27	860000	1160000	300000		27	0	380000	380000
23	180000	6149580	5969580		20	5900000	6200000	300000		31	700000	1200000	500000		21	2500000	2840000	340000		27	1180000	1460000	280000		27	400000	500000	100000
24	120000	440000	320000		20	6220000	6380000	160000		31	1680000	1840000	160000		21	2860000	3040000	180000		27	1700000	1780000	80000		27	520000	620000	100000
24	460000	820000	360000		20	6620000	6860000	240000		31	1980000	2320000	340000		21	3060000	3420000	360000		27	1880000	2040000	160000		27	640000	1440000	800000
24	840000	1160000	320000		20	6880000	7660000	780000		31	2340000	2820000	480000		21	3740000	4120000	380000		27	2160000	2940000	780000		27	1520000	1680000	160000
24	1180000	1860000	680000		20	7680000	7940000	260000		31	2840000	2960000	120000		21	4140000	4660000	520000		27	2960000	3080000	120000		27	1700000	2040000	340000
24	1880000	2440000	560000		20	7960000	8540000	580000		31	3080000	3400000	320000		21	4860000	5220000	360000		27	3080000	3300000	220000		27	2120000	2660000	540000
24	2600000	3140000	540000		20	8560000	8980000	420000		31	3400000	3520000	120000		21	5240000	5520000	280000		27	3420000	4720000	1300000		27	2680000	2860000	180000
24	3160000	3580000	420000		20	9000000	9380000	380000		31	3540000	4400000	860000		21	5540000	5860000	320000		27	4800000	5140000	340000		27	2920000	3040000	120000
24	3600000	3800000	200000		20	9740000	9960000	220000		31	4420000	4660000	240000		21	5880000	6380000	500000		27	5240000	5460000	220000		27	3060000	3300000	240000
24	3820000	4280000	460000		20	9980000	10140000	160000		31	4780000	5240000	460000		21	6400000	6800000	400000		27	5480000	5980000	500000		27	3320000	4720000	1400000
24	4300000	4600000	300000		20	10240000	10580000	340000		31	5260000	5580000	320000		22	0	600000	600000		27	6200000	6520000	320000		27	4780000	5040000	260000
24	4620000	5100000	480000		20	10600000	11220000	620000		31	5600000	6153034	553034		22	620000	940000	320000		27	6540000	6840000	300000		27	5260000	5460000	200000
24	5120000	5600000	480000		20	11240000	11640000	400000		32	0	725831	725831		22	960000	1640000	680000		27	6860000	7220000	360000		27	5480000	5980000	500000
24	5620000	6491222	871222		20	11660000	12020000	360000		33	0	2900000	2900000		22	1660000	1880000	220000		27	7240000	7520000	280000		27	6200000	6520000	320000
25	0	420000	420000		20	12040000	12340000	300000		33	2980000	3480000	500000		22	1900000	2500000	600000		27	7540000	8080432	540432		27	6540000	6840000	300000
25	440000	620000	180000		20	12400000	13040000	640000		33	3500000	3660000	160000		22	2520000	2700000	180000		28	0	920000	920000		27	6860000	7240000	380000
25	680000	820000	140000		20	13060000	13460000	400000		33	3760000	4200000	440000		22	2720000	3060000	340000		28	940000	1420000	480000		27	7260000	7540000	280000
25	840000	2100000	1260000		20	13480000	13897287	417287		33	4220000	4500000	280000		22	3560000	4000000	440000		28	1440000	1800000	360000		27	7560000	8080432	520432
25	2140000	2860000	720000		21	80000	620000	540000		33	4660000	5620000	960000		22	4180000	5120000	940000		28	1820000	2220000	400000		28	0	680000	680000
25	3040000	3480000	440000		21	640000	1000000	360000		33	6220000	6700000	480000		22	5140000	5459462	319462		28	2240000	2680000	440000		28	700000	940000	240000
25	3500000	3980610	480610		21	1020000	1500000	480000		33	6800000	7821666	1021666		23	0	680000	680000		28	2700000	3340000	640000		28	960000	1400000	440000
26	80000	6055710	5975710		21	1520000	1820000	300000		Z	0	620000	620000		23	700000	1340000	640000		28	3360000	4020000	660000		28	1420000	1800000	380000
27	0	540000	540000		21	2040000	2180000	140000		Z	640000	1000000	360000		23	1360000	1920000	560000		28	4040000	4460000	420000		28	1820000	2300000	480000
27	860000	1080000	220000		21	2200000	2480000	280000		Z	1020000	1520000	500000		23	1940000	2280000	340000		28	4540000	5100000	560000		28	2320000	2680000	360000
27	1120000	1420000	300000		21	2500000	2760000	260000		Z	1560000	2140000	580000		23	2420000	2540000	120000		30	0	1600000	1600000		28	2700000	3340000	640000
27	1880000	2040000	160000		21	2880000	2980000	100000		Z	2220000	3240000	1020000		23	2600000	3340000	740000		31	0	520000	520000		28	3360000	3820000	460000
27	2160000	2660000	500000		21	3040000	3420000	380000		Z	3260000	4040000	780000		23	3360000	4200000	840000		31	540000	1220000	680000		28	3840000	4480000	640000
27	2680000	2900000	220000		21	3460000	3700000	240000		Z	4060000	4980000	920000		23	4220000	4380000	160000		31	1240000	1620000	380000		28	4540000	5116882	576882
27	2920000	3060000	140000		21	3720000	4100000	380000		Z	5000000	5980000	980000		23	4560000	5040000	480000		31	3100000	3420000	320000		30	0	1720000	1720000
27	3060000	3240000	180000		21	4120000	4660000	540000		Z	6000000	7080000	1080000		23	5060000	5300000	240000		31	3440000	3720000	280000		31	0	520000	520000
27	3260000	3900000	640000		21	4680000	4820000	140000		Z	7120000	7380000	260000		23	5320000	5460000	140000		31	3740000	4440000	700000		31	540000	1280000	740000
27	3920000	4720000	800000		21	4840000	5180000	340000		Z	7400000	7920000	520000		23	5480000	5880000	400000		31	4460000	4760000	300000		31	1300000	1660000	360000
27	4740000	5200000	460000		21	5200000	5540000	340000		Z	7940000	8320000	380000		23	5880000	5960000	80000		31	4780000	5200000	420000		31	2020000	2320000	300000
27	5220000	5520000	300000		21	5560000	5860000	300000		Z	8600000	9080000	480000		24	0	440000	440000		31	5320000	5440000	120000		31	2340000	2640000	300000
27	5540000	6060000	520000		21	5880000	6180000	300000		Z	9100000	9360000	260000		24	460000	840000	380000		31	5460000	5580000	120000		31	2660000	3120000	460000
27	6080000	6500000	420000		21	6200000	6844979	644979		Z	9380000	9780000	400000		24	860000	1640000	780000		31	5700000	6153034	453034		31	3140000	3460000	320000
27	6520000	6860000	340000		22	220000	1560000	1340000		Z	9800000	10540000	740000		24	1660000	1840000	180000		32	0	725831	725831		31	3580000	3740000	160000
27	6880000	7260000	380000		22	1640000	2520000	880000		Z	10600000	10980000	380000		24	1860000	2260000	400000		33	0	2900000	2900000		31	3840000	4400000	560000
27	7280000	7520000	240000		22	2540000	3060000	520000		Z	11000000	11260000	260000		24	2280000	2560000	280000		33	2960000	3660000	700000		31	4420000	4760000	340000
27	7540000	8080432	540432		22	3560000	4000000	440000		Z	11540000	11880000	340000		24	2600000	3100000	500000		33	3840000	4200000	360000		31	4780000	5460000	680000
28	60000	5116882	5056882		22	4060000	5120000	1060000		Z	11900000	12340000	440000		24	3140000	3520000	380000		33	4220000	4520000	300000		31	5480000	5640000	160000
30	0	1600000	1600000		22	5140000	5459462	319462		Z	12360000	12900000	540000		24	3600000	3780000	180000		33	4540000	5620000	1080000		31	5660000	6153034	493034
31	0	440000	440000		23	60000	680000	620000		Z	12920000	13240000	320000		24	3800000	4280000	480000		33	6140000	6780000	640000		32	0	725831	725831
31	460000	1140000	680000		23	700000	1340000	640000		Z	13280000	13640000	360000		24	4300000	4520000	220000		33	6800000	7821666	1021666		33	0	2880000	2880000
31	1160000	1600000	440000		23	1360000	1940000	580000		Z	13760000	14180000	420000		24	4600000	5120000	520000		Z	0	640000	640000		33	3040000	3600000	560000
31	1620000	2020000	400000		23	1960000	2280000	320000		Z	14200000	14740000	540000		24	5140000	5660000	520000		Z	660000	1000000	340000		33	3680000	4220000	540000
31	4520000	4760000	240000		23	2600000	3340000	740000		Z	14920000	15820000	900000		24	5680000	6491222	811222		Z	1020000	1500000	480000		33	4240000	4500000	260000
31	4780000	5280000	500000		23	3420000	4180000	760000		Z	15940000	16380000	440000		25	0	3980000	3980000		Z	1520000	2220000	700000		33	4640000	5620000	980000
31	5300000	5640000	340000		23	4200000	4520000	320000		Z	16440000	16760000	320000		26	0	620000	620000		Z	2240000	2920000	680000		33	6220000	6740000	520000
31	5660000	6153034	493034		23	4580000	5200000	620000		Z	16780000	17460000	680000		26	640000	1120000	480000		Z	3260000	4040000	780000		33	6760000	7821666	1061666
32	0	725831	725831		23	5220000	5460000	240000		Z	17560000	18040000	480000		26	1140000	1600000	460000		Z	4080000	7100000	3020000		Z	0	620000	620000
33	80000	1980000	1900000		23	5480000	5960000	480000		Z	18620000	18980000	360000		26	1620000	1780000	160000		Z	7120000	7280000	160000		Z	640000	1000000	360000
33	2000000	2940000	940000		24	120000	440000	320000		Z	19000000	19480000	480000		26	1800000	2140000	340000		Z	7400000	7920000	520000		Z	1020000	1520000	500000
33	3040000	3120000	80000		24	460000	820000	360000		Z	19500000	20180000	680000		26	2160000	2280000	120000		Z	7940000	8400000	460000		Z	1540000	2220000	680000
33	3120000	3660000	540000		24	840000	1160000	320000		Z	20220000	20580000	360000		26	2300000	3140000	840000		Z	8560000	8940000	380000		Z	2240000	2920000	680000
33	3720000	4100000	380000		24	1180000	1820000	640000		Z	20620000	20920000	300000		26	3160000	3500000	340000		Z	9120000	9720000	600000		Z	3260000	4040000	780000
33	4220000	4500000	280000		24	1840000	2500000	660000		Z	20940000	21280000	340000		26	3520000	4080000	560000		Z	9800000	10560000	760000		Z	4060000	7080000	3020000
33	4520000	5620000	1100000		24	2580000	3140000	560000		Z	21300000	21600000	300000		26	4100000	4380000	280000		Z	10600000	11240000	640000		Z	7100000	7280000	180000
33	5640000	6120000	480000		24	3160000	3580000	420000		Z	21640000	21900000	260000		26	4400000	4720000	320000		Z	11560000	12440000	880000		Z	7400000	7920000	520000
33	6140000	6760000	620000		24	3600000	3700000	100000		Z	22040000	22460000	420000		26	4740000	5360000	620000		Z	12460000	12900000	440000		Z	7940000	8400000	460000
33	6780000	7821666	1041666		24	3780000	4280000	500000		Z	22480000	22840000	360000		26	5380000	5560000	180000		Z	12920000	13260000	340000		Z	8580000	9080000	500000
Z	0	620000	620000		24	4300000	4600000	300000		Z	22860000	23180000	320000		27	0	620000	620000		Z	13280000	13740000	460000		Z	9100000	9720000	620000
Z	640000	980000	340000		24	4600000	5100000	500000		Z	23500000	23820000	320000		27	640000	1180000	540000		Z	13760000	14200000	440000		Z	9820000	10100000	280000
Z	1000000	1400000	400000		24	5120000	5620000	500000		Z	24240000	24720000	480000		27	1200000	1400000	200000		Z	14220000	14740000	520000		Z	10120000	10560000	440000
Z	1420000	1520000	100000		24	5640000	6491222	851222		Z	24740000	24900000	160000		27	1420000	1680000	260000		Z	14760000	14940000	180000		Z	10580000	10960000	380000
Z	1540000	1840000	300000		25	0	620000	620000		Z	24960000	25600000	640000		27	1700000	1800000	100000		Z	14960000	15740000	780000		Z	11540000	12420000	880000
Z	1860000	2140000	280000		25	640000	840000	200000		Z	25680000	26000000	320000		27	1900000	2060000	160000		Z	15980000	16380000	400000		Z	12440000	12900000	460000
Z	2240000	2940000	700000		25	860000	1360000	500000		Z	26020000	26360000	340000		27	2160000	2920000	760000		Z	16420000	16740000	320000		Z	12920000	13240000	320000
Z	3260000	4040000	780000		25	1360000	1500000	140000		Z	26380000	26660000	280000		27	2940000	3200000	260000		Z	16760000	16940000	180000		Z	13280000	13720000	440000
Z	4060000	5260000	1200000		25	1520000	1780000	260000		Z	26680000	27160000	480000		27	3260000	3420000	160000		Z	16960000	17460000	500000		Z	13760000	14200000	440000
Z	5280000	7060000	1780000		25	1820000	2080000	260000		Z	27380000	28120000	740000		27	3440000	4700000	1260000		Z	17560000	18080000	520000		Z	14220000	14720000	500000
Z	7100000	7280000	180000		25	2100000	2860000	760000		Z	28140000	29740000	1600000		27	4740000	5140000	400000		Z	18100000	18580000	480000		Z	14920000	15720000	800000
Z	7300000	7620000	320000		25	2880000	3020000	140000		Z	29760000	30720000	960000		27	5220000	6020000	800000		Z	18980000	19380000	400000		Z	15740000	15920000	180000
Z	7640000	7920000	280000		25	3040000	3480000	440000		Z	30740000	30960000	220000		27	6180000	6500000	320000		Z	19500000	20180000	680000		Z	15940000	16380000	440000
Z	7940000	8320000	380000		25	3500000	3980610	480610		Z	31080000	31580000	500000		27	6520000	6840000	320000		Z	20220000	20560000	340000		Z	16420000	16740000	320000
Z	8600000	9100000	500000		26	80000	1120000	1040000		Z	32040000	32920000	880000		27	6860000	7240000	380000		Z	20620000	21900000	1280000		Z	16760000	16920000	160000
Z	9120000	9780000	660000		26	1140000	1760000	620000		Z	32960000	33660000	700000		27	7260000	7520000	260000		Z	22040000	22820000	780000		Z	16940000	17460000	520000
Z	9800000	10100000	300000		26	1780000	2140000	360000		Z	33780000	34300000	520000		27	7540000	8080432	540432		Z	22840000	23180000	340000		Z	17540000	18040000	500000
Z	10100000	10560000	460000		26	2160000	2580000	420000		Z	34420000	35100000	680000		28	0	560000	560000		Z	23480000	24020000	540000		Z	18620000	18860000	240000
Z	10600000	11280000	680000		26	2600000	3460000	860000		Z	35120000	35600000	480000		28	600000	920000	320000		Z	24060000	24160000	100000		Z	18980000	19400000	420000
Z	11540000	11920000	380000		26	3480000	4060000	580000		Z	36060000	36740000	680000		28	940000	1380000	440000		Z	24220000	24720000	500000		Z	19500000	20180000	680000
Z	11940000	12460000	520000		26	4080000	4400000	320000		Z	36860000	37340000	480000		28	1400000	1800000	400000		Z	25280000	25600000	320000		Z	20220000	20560000	340000
Z	12480000	12900000	420000		26	4420000	4700000	280000		Z	37740000	37980000	240000		28	1820000	2180000	360000		Z	25680000	26000000	320000		Z	20600000	21280000	680000
Z	12960000	13240000	280000		26	4720000	5400000	680000		Z	38000000	38620000	620000		28	2240000	2680000	440000		Z	26020000	26280000	260000		Z	21300000	21900000	600000
Z	13300000	13600000	300000		26	5420000	5560000	140000		Z	38640000	39220000	580000		28	2700000	2820000	120000		Z	26300000	26660000	360000		Z	22060000	22820000	760000
Z	13760000	14180000	420000		27	260000	480000	220000		Z	39240000	39800000	560000		28	2860000	3340000	480000		Z	26680000	27180000	500000		Z	22840000	23200000	360000
Z	14200000	14740000	540000		27	860000	1460000	600000		Z	39820000	39980000	160000		28	3360000	3800000	440000		Z	27300000	28100000	800000		Z	23500000	23980000	480000
Z	14960000	15740000	780000		27	1480000	1680000	200000		Z	40200000	40640000	440000		28	3820000	4100000	280000		Z	28120000	29280000	1160000		Z	24220000	24700000	480000
Z	15940000	16400000	460000		27	1880000	2060000	180000		Z	40880000	41320000	440000		28	4120000	4500000	380000		Z	29300000	29800000	500000		Z	25280000	25500000	220000
Z	16420000	16740000	320000		27	2180000	2720000	540000		Z	41340000	41460000	120000		28	4540000	5020000	480000		Z	29820000	30740000	920000		Z	25680000	26020000	340000
Z	16760000	16960000	200000		27	2740000	2920000	180000		Z	41480000	41740000	260000		30	0	1720000	1720000		Z	30760000	30880000	120000		Z	26040000	26300000	260000
Z	16980000	17440000	460000		27	2940000	3400000	460000		Z	41760000	42120000	360000		31	0	380000	380000		Z	31020000	31580000	560000		Z	26320000	26660000	340000
Z	17580000	18040000	460000		27	3420000	4700000	1280000		Z	42280000	43140000	860000		31	460000	1000000	540000		Z	31840000	32040000	200000		Z	26680000	27160000	480000
Z	19000000	19380000	380000		27	4740000	5200000	460000		Z	43160000	43540000	380000		31	1020000	1300000	280000		Z	32060000	32760000	700000		Z	27380000	28100000	720000
Z	19520000	20180000	660000		27	5220000	5440000	220000		Z	43720000	44100000	380000		31	1320000	1660000	340000		Z	32780000	32920000	140000		Z	28120000	28460000	340000
Z	20220000	20540000	320000		27	5460000	6080000	620000		Z	44120000	44460000	340000		31	1680000	1840000	160000		Z	32940000	33720000	780000		Z	28480000	29300000	820000
Z	20620000	20860000	240000		27	6100000	6480000	380000		Z	44480000	44920000	440000		31	2040000	2300000	260000		Z	33740000	34300000	560000		Z	29320000	29760000	440000
Z	21300000	21600000	300000		27	6500000	6840000	340000		Z	44940000	45380000	440000		31	2320000	2840000	520000		Z	34420000	34780000	360000		Z	29780000	30720000	940000
Z	21620000	21900000	280000		27	6860000	8080432	1220432		Z	45400000	45740000	340000		31	2860000	3300000	440000		Z	34800000	35100000	300000		Z	30760000	30940000	180000
Z	22500000	22800000	300000		28	120000	940000	820000		Z	45840000	46040000	200000		31	3320000	3640000	320000		Z	35120000	35700000	580000		Z	31020000	31600000	580000
Z	22820000	23180000	360000		28	960000	1380000	420000		Z	46400000	46920000	520000		31	3660000	3840000	180000		Z	35720000	36060000	340000		Z	32060000	32900000	840000
Z	23480000	23880000	400000		28	1400000	1840000	440000		Z	46940000	47780000	840000		31	3860000	4200000	340000		Z	36080000	36700000	620000		Z	32920000	33580000	660000
Z	24220000	24720000	500000		28	1860000	2320000	460000		Z	47780000	48880000	1100000		31	4240000	4440000	200000		Z	36860000	37340000	480000		Z	33920000	34300000	380000
Z	24740000	25260000	520000		28	2340000	2680000	340000		Z	48900000	49960000	1060000		31	4460000	4760000	300000		Z	37980000	38380000	400000		Z	34400000	34800000	400000
Z	25280000	25580000	300000		28	2700000	3340000	640000		Z	49980000	50320000	340000		31	4780000	5300000	520000		Z	38400000	38760000	360000		Z	34820000	35100000	280000
Z	25680000	26260000	580000		28	3360000	3620000	260000		Z	50360000	50900000	540000		31	5460000	5660000	200000		Z	38780000	39780000	1000000		Z	35120000	35420000	300000
Z	26280000	26680000	400000		28	3640000	4060000	420000		Z	50920000	51340000	420000		31	5680000	6153034	473034		Z	40240000	40660000	420000		Z	35440000	35900000	460000
Z	26700000	27160000	460000		28	4080000	4500000	420000		Z	51400000	51620000	220000		32	0	725831	725831		Z	40840000	41260000	420000		Z	35920000	36700000	780000
Z	27400000	27800000	400000		28	4540000	5116882	576882		Z	52220000	52940000	720000		33	140000	2900000	2760000		Z	41500000	41720000	220000		Z	36860000	37320000	460000
Z	28140000	29320000	1180000		30	0	1600000	1600000		Z	52960000	53560000	600000		33	2980000	3120000	140000		Z	41760000	42140000	380000		Z	37720000	38000000	280000
Z	29340000	29760000	420000		31	0	780000	780000		Z	53940000	54380000	440000		33	3140000	3480000	340000		Z	42300000	42760000	460000		Z	38020000	38760000	740000
Z	29780000	30720000	940000		31	800000	1120000	320000		Z	54400000	54780000	380000		33	3620000	4180000	560000		Z	42780000	43120000	340000		Z	38780000	39780000	1000000
Z	30740000	30940000	200000		31	1140000	1360000	220000		Z	54800000	55160000	360000		33	4200000	4540000	340000		Z	43140000	43580000	440000		Z	40240000	40660000	420000
Z	31080000	31600000	520000		31	1380000	1720000	340000		Z	55180000	55600000	420000		33	4660000	4800000	140000		Z	43600000	44120000	520000		Z	40840000	41240000	400000
Z	31820000	32060000	240000		31	1760000	1960000	200000		Z	55760000	56340000	580000		33	4820000	5620000	800000		Z	44140000	44460000	320000		Z	41500000	41740000	240000
Z	32080000	32760000	680000		31	1980000	2320000	340000		Z	56360000	56540000	180000		33	6140000	6380000	240000		Z	44940000	45380000	440000		Z	41760000	42120000	360000
Z	32780000	32940000	160000		31	2340000	2720000	380000		Z	56680000	57200000	520000		33	6440000	6760000	320000		Z	45400000	45740000	340000		Z	42280000	42760000	480000
Z	32960000	33640000	680000		31	2740000	3020000	280000		Z	57620000	57900000	280000		33	6780000	7780000	1000000		Z	45860000	46260000	400000		Z	42780000	43120000	340000
Z	33920000	34300000	380000		31	3700000	3900000	200000		Z	57920000	59480000	1560000		Z	0	620000	620000		Z	46380000	46840000	460000		Z	43160000	43500000	340000
Z	34420000	35100000	680000		31	5140000	5280000	140000		Z	59520000	59760000	240000		Z	640000	1000000	360000		Z	46940000	47780000	840000		Z	43600000	44120000	520000
Z	35120000	35620000	500000		31	5420000	5600000	180000		Z	59960000	60640000	680000		Z	1020000	1520000	500000		Z	47800000	48120000	320000		Z	44140000	44460000	320000
Z	36040000	36720000	680000		31	5620000	5780000	160000		Z	60640000	61020000	380000		Z	1560000	1700000	140000		Z	48140000	49200000	1060000		Z	44920000	45380000	460000
Z	36840000	37340000	500000		31	5800000	6153034	353034		Z	61220000	62840000	1620000		Z	1780000	2140000	360000		Z	49220000	49940000	720000		Z	45400000	45740000	340000
Z	37980000	38820000	840000		32	0	725831	725831		Z	62860000	63540000	680000		Z	2220000	3240000	1020000		Z	49980000	50320000	340000		Z	45840000	46240000	400000
Z	38840000	39800000	960000		33	0	2900000	2900000		Z	63580000	63920000	340000		Z	3260000	4040000	780000		Z	50380000	51340000	960000		Z	46380000	46840000	460000
Z	39820000	40200000	380000		33	2960000	3120000	160000		Z	63960000	64260000	300000		Z	4060000	6060000	2000000		Z	51400000	51620000	220000		Z	46940000	47780000	840000
Z	40240000	40640000	400000		33	3140000	3500000	360000		Z	64440000	65280000	840000		Z	6080000	7080000	1000000		Z	52220000	52960000	740000		Z	47780000	48120000	340000
Z	40880000	41300000	420000		33	3520000	3720000	200000		Z	65340000	65720000	380000		Z	7100000	7380000	280000		Z	52980000	53560000	580000		Z	48140000	49960000	1820000
Z	41360000	41460000	100000		33	3800000	4180000	380000		Z	65740000	66140000	400000		Z	7400000	7920000	520000		Z	53940000	54540000	600000		Z	50360000	51340000	980000
Z	41480000	41700000	220000		33	4200000	4500000	300000		Z	66160000	66580000	420000		Z	7940000	8460000	520000		Z	54560000	54660000	100000		Z	51400000	51620000	220000
Z	41740000	42260000	520000		33	4520000	4680000	160000		Z	66900000	67240000	340000		Z	8620000	9080000	460000		Z	54740000	55140000	400000		Z	51700000	51900000	200000
Z	42280000	42740000	460000		33	4800000	5620000	820000		Z	67320000	67640000	320000		Z	9100000	9360000	260000		Z	55160000	55720000	560000		Z	51920000	52220000	300000
Z	42820000	43120000	300000		33	6180000	6740000	560000		Z	67660000	68000000	340000		Z	9380000	9780000	400000		Z	55760000	56340000	580000		Z	52240000	52940000	700000
Z	43140000	43540000	400000		33	6760000	7780000	1020000		Z	68020000	68300000	280000		Z	9800000	10560000	760000		Z	56680000	57240000	560000		Z	52960000	53560000	600000
Z	43560000	44120000	560000		Z	0	600000	600000		Z	68320000	68700000	380000		Z	10580000	11000000	420000		Z	57260000	57600000	340000		Z	53940000	54520000	580000
Z	44140000	44460000	320000		Z	620000	1000000	380000		Z	68940000	70760000	1820000		Z	11020000	11260000	240000		Z	57660000	57860000	200000		Z	54800000	55140000	340000
Z	44480000	44900000	420000		Z	1020000	1380000	360000		Z	71180000	71800000	620000		Z	11560000	11900000	340000		Z	57880000	59480000	1600000		Z	55160000	55700000	540000
Z	44920000	45380000	460000		Z	1400000	1820000	420000		Z	71980000	73060000	1080000		Z	11920000	12140000	220000		Z	59520000	59760000	240000		Z	55760000	56340000	580000
Z	45400000	45680000	280000		Z	1840000	2140000	300000		Z	73080000	73400000	320000		Z	12440000	12900000	460000		Z	59940000	60640000	700000		Z	56660000	57220000	560000
Z	45840000	46260000	420000		Z	2240000	2920000	680000		Z	73420000	73600000	180000		Z	12940000	13260000	320000		Z	60660000	61020000	360000		Z	57240000	57560000	320000
Z	46400000	46920000	520000		Z	3260000	4040000	780000		Z	73620000	73760000	140000		Z	13280000	13740000	460000		Z	61200000	62780000	1580000		Z	57900000	59480000	1580000
Z	46940000	47780000	840000		Z	4060000	7060000	3000000		Z	73800000	73960000	160000		Z	13760000	14180000	420000		Z	62860000	63520000	660000		Z	59520000	59760000	240000
Z	47800000	49940000	2140000		Z	7100000	7280000	180000		Z	73980000	74260000	280000		Z	14200000	14740000	540000		Z	63560000	63940000	380000		Z	59940000	60620000	680000
Z	49980000	50320000	340000		Z	7300000	7940000	640000		Z	74280000	74720000	440000		Z	14920000	15840000	920000		Z	63980000	64260000	280000		Z	60640000	61020000	380000
Z	50380000	51340000	960000		Z	7960000	8320000	360000		Z	74780000	75120000	340000		Z	15960000	16380000	420000		Z	64440000	65280000	840000		Z	61180000	62780000	1600000
Z	51400000	51620000	220000		Z	8620000	9100000	480000		Z	75180000	75280000	100000		Z	16440000	16700000	260000		Z	65300000	65700000	400000		Z	62860000	63540000	680000
Z	51680000	52220000	540000		Z	9120000	9800000	680000		Z	75300000	75560000	260000		Z	17140000	17460000	320000		Z	65720000	66140000	420000		Z	63560000	63940000	380000
Z	52240000	52940000	700000		Z	9820000	10540000	720000		Z	75640000	75900000	260000		Z	17560000	18060000	500000		Z	66160000	66580000	420000		Z	63960000	64260000	300000
Z	52960000	53120000	160000		Z	10580000	11260000	680000		Z	75920000	76040000	120000		Z	18080000	18580000	500000		Z	66900000	67320000	420000		Z	64440000	65300000	860000
Z	53140000	53540000	400000		Z	11560000	11880000	320000		Z	76100000	76480000	380000		Z	18620000	18960000	340000		Z	67340000	68020000	680000		Z	65320000	65700000	380000
Z	53640000	53900000	260000		Z	11980000	12440000	460000		Z	76540000	76700000	160000		Z	18980000	19180000	200000		Z	68040000	68240000	200000		Z	65720000	66040000	320000
Z	53920000	54300000	380000		Z	12460000	12900000	440000		Z	76720000	77180000	460000		Z	19200000	19380000	180000		Z	68340000	68700000	360000		Z	66140000	66580000	440000
Z	54800000	55140000	340000		Z	12920000	13240000	320000		Z	77360000	77560000	200000		Z	19500000	20160000	660000		Z	68980000	70680000	1700000		Z	66900000	67240000	340000
Z	55160000	55740000	580000		Z	13280000	13600000	320000		Z	77700000	77860000	160000		Z	20220000	20580000	360000		Z	70800000	71160000	360000		Z	67340000	68020000	680000
Z	55780000	56320000	540000		Z	13760000	14180000	420000		Z	77920000	78120000	200000		Z	20640000	20920000	280000		Z	71180000	71800000	620000		Z	68040000	68280000	240000
Z	56680000	57240000	560000		Z	14200000	14740000	540000		Z	78140000	78360000	220000		Z	20940000	21260000	320000		Z	71820000	71960000	140000		Z	68300000	68680000	380000
Z	57260000	57540000	280000		Z	14920000	15820000	900000		Z	78380000	78580000	200000		Z	21280000	21620000	340000		Z	71980000	73420000	1440000		Z	69000000	70680000	1680000
Z	57620000	57900000	280000		Z	15940000	16380000	440000		Z	78680000	79220000	540000		Z	21640000	21900000	260000		Z	73440000	73800000	360000		Z	70800000	71160000	360000
Z	57920000	59480000	1560000		Z	16440000	16580000	140000		Z	79240000	80400000	1160000		Z	22040000	22460000	420000		Z	73840000	74100000	260000		Z	71180000	71780000	600000
Z	59520000	59740000	220000		Z	16960000	17440000	480000		Z	80520000	80780000	260000		Z	22480000	22840000	360000		Z	74120000	74420000	300000		Z	71980000	73120000	1140000
Z	59940000	60640000	700000		Z	17560000	18040000	480000		Z	80800000	81080000	280000		Z	22860000	23420000	560000		Z	74480000	75000000	520000		Z	73140000	73400000	260000
Z	60660000	61020000	360000		Z	18620000	18880000	260000		Z	81080000	81800000	720000		Z	23500000	23980000	480000		Z	75000000	75100000	100000		Z	73420000	73520000	100000
Z	61240000	62780000	1540000		Z	18900000	19500000	600000		Z	81820000	82240000	420000		Z	24000000	24160000	160000		Z	75280000	75540000	260000		Z	73540000	73820000	280000
Z	62840000	63540000	700000		Z	19520000	20180000	660000		Z	82400000	82520000	120000		Z	24240000	24700000	460000		Z	75560000	75720000	160000		Z	73920000	74260000	340000
Z	63560000	63920000	360000		Z	20220000	20540000	320000		W	0	300000	300000		Z	24740000	25260000	520000		Z	75740000	76000000	260000		Z	74280000	74800000	520000
Z	63980000	64260000	280000		Z	20620000	21080000	460000		W	320000	1140000	820000		Z	25280000	25480000	200000		Z	76020000	76280000	260000		Z	74820000	75320000	500000
Z	64440000	65240000	800000		Z	21320000	21600000	280000		W	1140000	1700000	560000		Z	25680000	26360000	680000		Z	76300000	76420000	120000		Z	75340000	75580000	240000
Z	65360000	65720000	360000		Z	21620000	21900000	280000		W	1700000	2040000	340000		Z	26380000	26660000	280000		Z	76420000	76720000	300000		Z	75600000	75900000	300000
Z	65740000	66040000	300000		Z	22500000	22800000	300000		W	2060000	2800000	740000		Z	26680000	27160000	480000		Z	76820000	77200000	380000		Z	76000000	76160000	160000
Z	66140000	66580000	440000		Z	22820000	23180000	360000		W	2820000	3560000	740000		Z	27380000	27920000	540000		Z	77420000	77520000	100000		Z	76220000	76400000	180000
Z	66920000	67240000	320000		Z	23500000	23840000	340000		W	3600000	4120000	520000		Z	28140000	29740000	1600000		Z	77660000	77840000	180000		Z	76540000	76720000	180000
Z	67360000	68020000	660000		Z	24240000	24720000	480000		W	4140000	4720000	580000		Z	29760000	30720000	960000		Z	77900000	78020000	120000		Z	76740000	76840000	100000
Z	68040000	68220000	180000		Z	24740000	25260000	520000		W	4740000	5460000	720000		Z	30740000	30960000	220000		Z	78140000	78280000	140000		Z	76860000	76980000	120000
Z	68340000	68680000	340000		Z	25280000	25580000	300000		W	5540000	5700000	160000		Z	31080000	31580000	500000		Z	78300000	78580000	280000		Z	77180000	77400000	220000
Z	68700000	68980000	280000		Z	25680000	26280000	600000		W	5700000	6420000	720000		Z	32080000	32940000	860000		Z	78640000	79220000	580000		Z	77480000	77640000	160000
Z	69000000	70680000	1680000		Z	26300000	26680000	380000		W	6440000	6813114	373114		Z	32960000	33720000	760000		Z	79240000	80540000	1300000		Z	77660000	77780000	120000
Z	71180000	71800000	620000		Z	26700000	27160000	460000							Z	33780000	34300000	520000		Z	80560000	80740000	180000		Z	77800000	78000000	200000
Z	72020000	73100000	1080000		Z	27380000	27920000	540000							Z	34420000	35100000	680000		Z	80760000	81060000	300000		Z	78140000	78580000	440000
Z	73120000	73420000	300000		Z	28140000	29320000	1180000							Z	35120000	35600000	480000		Z	81120000	81800000	680000		Z	78640000	79220000	580000
Z	73440000	73600000	160000		Z	29340000	29760000	420000							Z	36080000	36740000	660000		Z	81820000	82529921	709921		Z	79240000	80520000	1280000
Z	73620000	73760000	140000		Z	29780000	30720000	940000							Z	36860000	37340000	480000		W	0	300000	300000		Z	80580000	80840000	260000
Z	73760000	73940000	180000		Z	30740000	30960000	220000							Z	37740000	37980000	240000		W	320000	1120000	800000		Z	80900000	81060000	160000
Z	74040000	74380000	340000		Z	31080000	31580000	500000							Z	38000000	38580000	580000		W	1140000	1700000	560000		Z	81120000	81800000	680000
Z	74440000	74580000	140000		Z	31820000	32060000	240000							Z	38600000	39220000	620000		W	1700000	2040000	340000		Z	81820000	82480000	660000
Z	74640000	74940000	300000		Z	32080000	32920000	840000							Z	39240000	39800000	560000		W	2060000	2820000	760000		W	0	300000	300000
Z	74960000	75120000	160000		Z	32940000	33260000	320000							Z	39820000	40180000	360000		W	2820000	3560000	740000		W	320000	1120000	800000
Z	75140000	75320000	180000		Z	33280000	33740000	460000							Z	40220000	40840000	620000		W	3600000	4120000	520000		W	1140000	1700000	560000
Z	75540000	75840000	300000		Z	33920000	34300000	380000							Z	40880000	41440000	560000		W	4140000	4740000	600000		W	1700000	2040000	340000
Z	75860000	75960000	100000		Z	34420000	35100000	680000							Z	41460000	41720000	260000		W	4740000	5460000	720000		W	2060000	2820000	760000
Z	75960000	76080000	120000		Z	35120000	35620000	500000							Z	41740000	42120000	380000		W	5540000	5700000	160000		W	2820000	3560000	740000
Z	76100000	76340000	240000		Z	35720000	35900000	180000							Z	42280000	42720000	440000		W	5700000	6500000	800000		W	3620000	4140000	520000
Z	76680000	76940000	260000		Z	35920000	36040000	120000							Z	42740000	43140000	400000		W	6520000	6813114	293114		W	4140000	4720000	580000
Z	76980000	77140000	160000		Z	36060000	36740000	680000							Z	43160000	43540000	380000							W	4740000	5480000	740000
Z	77160000	77520000	360000		Z	36860000	37400000	540000							Z	43740000	44100000	360000							W	5500000	5700000	200000
Z	77540000	77940000	400000		Z	38000000	38820000	820000							Z	44120000	44460000	340000							W	5700000	6500000	800000
Z	78000000	78580000	580000		Z	38840000	39780000	940000							Z	44480000	44920000	440000							W	6520000	6813114	293114
Z	78680000	79240000	560000		Z	39800000	40200000	400000							Z	44940000	45380000	440000
Z	79260000	80380000	1120000		Z	40220000	40640000	420000							Z	45400000	45740000	340000
Z	80400000	80840000	440000		Z	40880000	41320000	440000							Z	45860000	46040000	180000
Z	80860000	80980000	120000		Z	41360000	41460000	100000							Z	46400000	46920000	520000
Z	81020000	82240000	1220000		Z	41500000	41720000	220000							Z	46940000	47760000	820000
Z	82300000	82480000	180000		Z	41740000	42260000	520000							Z	47780000	48140000	360000
W	0	300000	300000		Z	42280000	42740000	460000							Z	48160000	49960000	1800000
W	320000	1140000	820000		Z	42820000	43140000	320000							Z	49980000	50320000	340000
W	1140000	1700000	560000		Z	43160000	43560000	400000							Z	50380000	50900000	520000
W	1700000	2040000	340000		Z	43580000	44120000	540000							Z	50920000	51340000	420000
W	2060000	2800000	740000		Z	44140000	44460000	320000							Z	51420000	51660000	240000
W	2820000	3460000	640000		Z	44480000	44900000	420000							Z	51680000	51860000	180000
W	3600000	4140000	540000		Z	44920000	45380000	460000							Z	52220000	52760000	540000
W	4140000	4720000	580000		Z	45400000	45680000	280000							Z	52780000	52960000	180000
W	4740000	5500000	760000		Z	45860000	46380000	520000							Z	52980000	53560000	580000
W	5520000	5700000	180000		Z	46400000	46920000	520000							Z	53580000	53880000	300000
W	5740000	6813114	1073114		Z	46940000	47780000	840000							Z	53940000	54380000	440000
					Z	47780000	48140000	360000							Z	54440000	54560000	120000
					Z	48160000	49940000	1780000							Z	54580000	54740000	160000
					Z	49980000	50340000	360000							Z	54800000	55160000	360000
					Z	50380000	51340000	960000							Z	55180000	55720000	540000
					Z	51420000	51620000	200000							Z	55780000	56340000	560000
					Z	51700000	51860000	160000							Z	56360000	56540000	180000
					Z	51920000	52220000	300000							Z	56680000	57220000	540000
					Z	52240000	52780000	540000							Z	57240000	57560000	320000
					Z	52820000	52940000	120000							Z	57620000	57920000	300000
					Z	52960000	53120000	160000							Z	57940000	58580000	640000
					Z	53140000	53560000	420000							Z	58600000	59480000	880000
					Z	53640000	53900000	260000							Z	59520000	59760000	240000
					Z	53920000	54200000	280000							Z	59940000	60620000	680000
					Z	54800000	55160000	360000							Z	60660000	61020000	360000
					Z	55180000	55760000	580000							Z	61240000	62840000	1600000
					Z	55780000	56340000	560000							Z	62860000	63540000	680000
					Z	56360000	56500000	140000							Z	63580000	63920000	340000
					Z	56680000	57220000	540000							Z	63960000	64260000	300000
					Z	57300000	57600000	300000							Z	64440000	65280000	840000
					Z	57620000	57900000	280000							Z	65340000	65740000	400000
					Z	57920000	59480000	1560000							Z	65760000	66140000	380000
					Z	59520000	59760000	240000							Z	66160000	66580000	420000
					Z	59780000	59920000	140000							Z	66900000	67220000	320000
					Z	59940000	60640000	700000							Z	67320000	67660000	340000
					Z	60660000	60960000	300000							Z	67680000	68020000	340000
					Z	61320000	62820000	1500000							Z	68040000	68300000	260000
					Z	62860000	63540000	680000							Z	68320000	68700000	380000
					Z	63560000	63940000	380000							Z	68940000	70740000	1800000
					Z	63960000	64260000	300000							Z	71160000	71800000	640000
					Z	64440000	65280000	840000							Z	71980000	73060000	1080000
					Z	65340000	65720000	380000							Z	73080000	73400000	320000
					Z	65740000	66060000	320000							Z	73420000	73620000	200000
					Z	66140000	66580000	440000							Z	73640000	73760000	120000
					Z	66900000	67240000	340000							Z	73760000	73900000	140000
					Z	67320000	68040000	720000							Z	73920000	74280000	360000
					Z	68080000	68300000	220000							Z	74640000	74900000	260000
					Z	68320000	68680000	360000							Z	75120000	75440000	320000
					Z	68700000	68920000	220000							Z	75460000	75840000	380000
					Z	69000000	70700000	1700000							Z	75860000	75960000	100000
					Z	71120000	71800000	680000							Z	75980000	76260000	280000
					Z	71980000	73060000	1080000							Z	76300000	76500000	200000
					Z	73080000	73420000	340000							Z	76560000	76660000	100000
					Z	73620000	73760000	140000							Z	76680000	77300000	620000
					Z	73880000	74180000	300000							Z	77420000	77760000	340000
					Z	74200000	74420000	220000							Z	77780000	78020000	240000
					Z	74440000	74600000	160000							Z	78040000	78420000	380000
					Z	74960000	75060000	100000							Z	78440000	78640000	200000
					Z	75140000	75580000	440000							Z	78680000	79220000	540000
					Z	75600000	75840000	240000							Z	79240000	80420000	1180000
					Z	75900000	76380000	480000							Z	80440000	80740000	300000
					Z	76400000	76620000	220000							Z	80840000	81060000	220000
					Z	76740000	76860000	120000							Z	81120000	82240000	1120000
					Z	76860000	77040000	180000							W	0	1120000	1120000
					Z	77260000	77420000	160000							W	1140000	1700000	560000
[truncated: 21 more rows]
