# Supplementary material for: Dynamic transcriptome and chromatin architecture in granulosa cells during chicken folliculogenesis
Source: Nat Commun. 2022 Jan 10;13:131. doi: 10.1038/s41467-021-27800-9 (PMC8748434; doi:10.1038/s41467-021-27800-9)
Supplement: Supplementary file 10 — Source data [file 41467_2021_27800_MOESM10_ESM.zip › Source data/Supplementary Fig 8.xlsx]

## Sheet: Fig S8b
SWF					F1					POF
Chr. name	TAD start	TAD end	TAD intactness		Chr. name	TAD start	TAD end	TAD intactness		Chr. name	TAD start	TAD end	TAD intactness
1	0	300000	3.09327		1	0	300000	2.37815		1	0	320000	2.34318
1	300000	840000	2.47351		1	320000	720000	3.85281		1	340000	740000	3.69114
1	900000	1840000	1.18748		1	1000000	1820000	1.60767		1	800000	1380000	0.909675
1	1900000	2060000	1.52719		1	1900000	2400000	1.41072		1	1400000	1820000	1.54495
1	2080000	2500000	1.37751		1	2420000	2840000	1.43349		1	1900000	2820000	1.53605
1	2520000	3640000	1.44683		1	2860000	3260000	1.73775		1	2840000	3640000	1.44765
1	3740000	4240000	1.52512		1	3280000	3620000	1.34805		1	3720000	4240000	1.7497
1	4300000	4660000	2.04402		1	3760000	4240000	1.36456		1	4340000	4660000	1.97186
1	4720000	5580000	2.15255		1	4300000	4660000	2.03046		1	4740000	5580000	2.12122
1	5580000	6680000	2.29942		1	4740000	5580000	2.28846		1	5600000	6700000	1.7355
1	6700000	7240000	2.00214		1	5580000	6700000	2.13988		1	6720000	7240000	1.83161
1	7380000	7980000	1.61729		1	6720000	7360000	1.70128		1	7380000	8000000	1.78433
1	8160000	8560000	2.07154		1	7400000	7980000	1.8294		1	8040000	8580000	1.58828
1	8580000	8960000	1.93165		1	8020000	8580000	2.061		1	8600000	8980000	1.62775
1	8980000	9560000	2.17127		1	8580000	8960000	2.14858		1	9000000	9560000	1.74038
1	9580000	9800000	1.8379		1	8980000	9560000	1.94717		1	9580000	9780000	1.4914
1	9820000	10200000	1.96031		1	9580000	9780000	1.80473		1	9820000	10220000	1.97634
1	10220000	10660000	1.64507		1	9800000	10220000	2.49158		1	10240000	10960000	1.62284
1	10720000	10960000	1.96363		1	10240000	10660000	1.83786		1	10980000	11320000	2.12117
1	10980000	11380000	2.06815		1	10680000	10960000	2.09819		1	11440000	11580000	2.29652
1	11400000	11520000	0.900877		1	10980000	11380000	1.52159		1	11580000	11960000	1.84967
1	11580000	11960000	1.84227		1	11440000	11560000	1.8548		1	12080000	12580000	1.76827
1	12080000	12580000	1.9655		1	11580000	11960000	2.18362		1	12600000	13060000	1.52791
1	12600000	13060000	1.63069		1	12020000	12600000	1.99413		1	13160000	13840000	2.27589
1	13140000	13860000	2.36801		1	12840000	13060000	1.46945		1	13860000	14340000	1.56254
1	13920000	14680000	1.32521		1	13140000	13880000	2.1233		1	14440000	15000000	1.20127
1	14700000	15000000	1.57009		1	13940000	14340000	1.38938		1	15220000	15520000	1.30526
1	15020000	15140000	0.977556		1	14440000	14680000	1.93986		1	15540000	15840000	1.48697
1	15400000	15840000	1.79226		1	14700000	14980000	1.65787		1	15860000	16140000	1.3759
1	15840000	16140000	1.81605		1	15000000	15220000	1.78654		1	16160000	18920000	1.91337
1	16180000	17300000	1.53836		1	15420000	15820000	1.41808		1	19040000	20360000	2.91391
1	17320000	17660000	1.30028		1	15840000	16020000	1.97193		1	20480000	20980000	2.66359
1	17680000	19040000	1.31558		1	16180000	17240000	1.60285		1	21020000	21900000	1.96204
1	19060000	20200000	3.15875		1	17320000	17680000	1.45073		1	21960000	22420000	1.51524
1	20220000	20360000	1.23158		1	17700000	18140000	1.15474		1	22440000	22840000	1.70274
1	20560000	20960000	2.33764		1	18160000	19040000	1.59581		1	23080000	23340000	1.32407
1	21000000	21900000	2.10012		1	19060000	19340000	2.02704		1	23360000	23580000	1.09681
1	21960000	22420000	1.58243		1	19360000	20200000	1.74723		1	23600000	24420000	1.84328
1	22440000	22840000	1.84459		1	20220000	20400000	1.23017		1	24480000	24820000	2.45592
1	23080000	23300000	1.84101		1	20500000	20960000	1.97248		1	24860000	25380000	2.04612
1	23320000	23600000	1.27532		1	21020000	21900000	2.29058		1	25440000	26540000	2.32165
1	23620000	24420000	1.86765		1	21940000	22420000	1.99208		1	26580000	27020000	1.72988
1	24500000	24820000	1.80912		1	22440000	23040000	1.63347		1	27040000	27400000	2.07636
1	24840000	25020000	1.67952		1	23080000	23500000	1.49162		1	27440000	28540000	1.87242
1	25040000	25380000	1.69051		1	23580000	24440000	2.0087		1	28560000	28800000	1.48295
1	25400000	26560000	2.34644		1	24480000	24840000	2.20973		1	28840000	29080000	1.45118
1	26600000	27020000	1.98601		1	24900000	25020000	1.78309		1	29100000	29600000	1.73019
1	27040000	27400000	2.54401		1	25040000	25380000	1.97109		1	29620000	30100000	1.40971
1	27440000	28560000	2.22957		1	25440000	26560000	2.38998		1	30260000	30680000	2.25346
1	28580000	28820000	1.68263		1	26600000	27020000	2.16911		1	31040000	31300000	1.656
1	28860000	29100000	1.35536		1	27060000	27400000	2.35437		1	31320000	31560000	2.13986
1	29120000	29600000	1.64533		1	27440000	28560000	2.39432		1	31640000	33020000	2.14164
1	29620000	30040000	1.75296		1	28580000	28800000	1.75499		1	33040000	33520000	1.35023
1	30240000	30740000	1.97634		1	28840000	29060000	2.04251		1	33540000	33740000	2.1912
1	30760000	31040000	1.17073		1	29160000	29620000	1.89793		1	33920000	34500000	1.77805
1	31060000	31220000	1.36947		1	29640000	30240000	1.49152		1	34520000	34880000	1.46187
1	31320000	31620000	1.55087		1	30260000	30720000	2.29782		1	34900000	35140000	1.36784
1	31640000	33000000	2.43341		1	31020000	31300000	1.63547		1	35160000	35620000	1.22524
1	33020000	33500000	1.40339		1	31320000	31560000	2.49637		1	35700000	36340000	1.65277
1	33540000	33720000	2.42675		1	31640000	33020000	2.7221		1	36360000	36600000	1.14783
1	33780000	34100000	1.34477		1	33040000	33520000	1.39624		1	36620000	37540000	2.60752
1	34120000	34500000	2.07099		1	33540000	33740000	2.51779		1	37560000	37860000	2.03107
1	34520000	34900000	1.3204		1	33780000	34020000	1.04824		1	37860000	38200000	1.4905
1	34920000	35140000	1.52242		1	34100000	34500000	1.99773		1	38220000	38700000	1.42593
1	35160000	35540000	1.27281		1	34500000	34920000	1.34453		1	38720000	38960000	1.23042
1	35720000	35980000	1.79053		1	34940000	35160000	1.47495		1	38980000	39540000	2.05541
1	36320000	36600000	1.23517		1	35180000	35420000	1.35279		1	39560000	39900000	1.52014
1	36620000	37520000	2.99271		1	35720000	36320000	1.49671		1	39940000	40440000	1.49535
1	37540000	37860000	2.19485		1	36340000	36460000	1.64019		1	40460000	40760000	1.84889
1	37860000	38240000	1.65522		1	36480000	36600000	1.75029		1	40820000	41680000	1.46324
1	38260000	38840000	1.43254		1	36620000	37540000	2.88835		1	41700000	42840000	1.8962
1	38920000	39560000	1.90073		1	37600000	37860000	2.48889		1	42880000	43180000	2.35037
1	39580000	39900000	1.27833		1	37880000	38020000	1.96552		1	43220000	43380000	2.06657
1	39940000	40280000	1.39038		1	38220000	38840000	1.68492		1	43400000	43920000	2.17609
1	40500000	40760000	2.49263		1	38980000	39600000	1.96739		1	43940000	44140000	1.70279
1	40820000	41680000	1.73918		1	39680000	39900000	1.72638		1	44160000	44640000	2.47515
1	41700000	42240000	1.48216		1	39940000	40460000	1.36585		1	44660000	44880000	1.84409
1	42280000	42840000	1.76927		1	40480000	40760000	2.29805		1	44900000	45240000	1.43581
1	42880000	43180000	2.38338		1	40820000	41680000	1.85849		1	45260000	45400000	1.09583
1	43200000	43380000	2.11917		1	41680000	42240000	1.66305		1	45420000	45600000	1.38918
1	43400000	43920000	2.02147		1	42280000	42840000	2.09267		1	45620000	45960000	1.60714
1	43940000	44140000	1.78913		1	42880000	43180000	2.61574		1	46020000	46640000	2.13178
1	44160000	44640000	2.62205		1	43200000	43400000	2.31285		1	46660000	47200000	1.2565
1	44660000	44880000	1.9752		1	43420000	43940000	2.05127		1	47280000	47720000	1.74814
1	44900000	45420000	1.44495		1	43940000	44160000	2.24692		1	47740000	47900000	1.54629
1	45440000	45600000	1.30027		1	44180000	44640000	2.40881		1	47920000	48200000	1.3196
1	45740000	45960000	1.99319		1	44720000	44880000	2.20589		1	48220000	48700000	1.85085
1	46020000	46640000	2.10115		1	44900000	45260000	1.45432		1	48720000	49040000	1.71484
1	46660000	47260000	1.38206		1	45300000	45420000	1.35451		1	49160000	49400000	1.42676
1	47280000	47380000	1.66557		1	45800000	45940000	1.78317		1	49440000	49740000	1.29489
1	47400000	47740000	1.79827		1	46000000	46640000	2.29904		1	49760000	49900000	1.67815
1	47760000	48060000	1.36847		1	46740000	46900000	1.78617		1	49920000	50100000	1.94922
1	48060000	48180000	1.97511		1	46900000	47240000	1.7543		1	50180000	50660000	1.87472
1	48200000	48720000	2.04534		1	47400000	47720000	2.11223		1	50680000	51100000	1.3857
1	48720000	49180000	1.41781		1	47740000	48040000	1.30409		1	51160000	51700000	1.88632
1	49260000	49420000	1.67708		1	48200000	48720000	2.19613		1	51720000	52120000	1.97208
1	49920000	50100000	1.96394		1	48740000	49180000	1.18804		1	52140000	52960000	2.43102
1	50120000	50680000	1.98808		1	49200000	49400000	1.55988		1	53000000	53280000	1.7467
1	50840000	51140000	1.41589		1	49440000	49760000	1.44112		1	53340000	53600000	2.24693
1	51240000	51700000	1.67658		1	49920000	50100000	1.96892		1	53640000	53880000	2.17668
1	51720000	52120000	1.89059		1	50120000	50800000	2.03757		1	53900000	54260000	2.24856
1	52140000	52960000	2.48257		1	50820000	50960000	1.41536		1	54320000	54740000	2.36251
1	52980000	53240000	2.14797		1	51160000	51700000	1.88827		1	54760000	55100000	1.60381
1	53340000	53600000	2.0693		1	51820000	52120000	1.69679		1	55120000	55500000	2.04427
1	53660000	53880000	2.06763		1	52180000	52620000	1.95473		1	55540000	55720000	1.79156
1	53900000	54260000	2.06062		1	52640000	52960000	1.60563		1	55740000	56340000	2.07264
1	54320000	54740000	2.68241		1	52980000	53280000	1.89982		1	56380000	56700000	1.35498
1	54840000	55080000	1.86726		1	53340000	53620000	2.25065		1	56720000	56920000	1.29836
1	55120000	55500000	2.3265		1	53680000	53880000	1.99774		1	57020000	57300000	1.71143
1	55520000	55720000	2.07362		1	53900000	54260000	2.42523		1	57520000	58400000	1.58314
1	55740000	56320000	1.83163		1	54320000	54700000	2.50895		1	58420000	58900000	1.69335
1	56360000	56600000	1.42273		1	54740000	55080000	1.90617		1	58980000	59540000	1.53793
1	56620000	56920000	1.43033		1	55140000	55520000	2.22377		1	59620000	59900000	2.15305
1	57020000	57320000	1.8194		1	55540000	55720000	1.64866		1	59900000	60280000	2.04821
1	57340000	57540000	1.93939		1	55740000	56140000	1.99734		1	60300000	60500000	1.51194
1	57540000	58380000	1.97592		1	56160000	56340000	1.58726		1	60540000	60880000	1.6248
1	58400000	58900000	2.27047		1	56380000	56620000	1.15789		1	61020000	61600000	2.02152
1	58940000	59540000	1.50812		1	56640000	56920000	1.21091		1	61640000	61800000	1.83236
1	59640000	59900000	2.04713		1	57020000	57320000	2.02264		1	61880000	62120000	1.87599
1	59920000	60500000	1.51291		1	57340000	57560000	1.92917		1	62140000	62460000	2.65747
1	60540000	60880000	1.94934		1	57580000	58380000	2.02114		1	62500000	62760000	2.02479
1	60980000	61620000	2.26165		1	58400000	58900000	2.44291		1	62840000	63100000	1.58316
1	61640000	61740000	1.3619		1	58940000	59540000	1.71779		1	63160000	63780000	1.67546
1	61880000	62120000	1.81278		1	59640000	59900000	2.02478		1	63960000	64520000	1.84381
1	62140000	62480000	2.94373		1	59920000	60340000	1.74819		1	64580000	65160000	2.32649
1	62500000	62760000	2.12059		1	60360000	60480000	1.41099		1	65180000	65320000	1.76611
1	62820000	63120000	1.58489		1	60520000	60880000	1.83057		1	65420000	66460000	3.00712
1	63180000	63780000	1.60478		1	61140000	61620000	2.1074		1	66560000	67180000	1.63598
1	63980000	64560000	1.83956		1	61640000	61800000	2.20312		1	67200000	67580000	2.03118
1	64580000	65100000	1.9927		1	61880000	62120000	1.97308		1	67580000	67920000	1.32387
1	65160000	65420000	1.54356		1	62140000	62480000	2.87588		1	67940000	68380000	1.17622
1	65440000	66440000	2.7477		1	62500000	62740000	1.88141		1	68540000	69000000	2.04221
1	66560000	66880000	1.79599		1	62780000	62920000	1.41394		1	69100000	69800000	1.8239
1	66900000	67180000	1.17018		1	62940000	63100000	2.05113		1	69840000	70160000	1.64724
1	67200000	67560000	2.02246		1	63160000	63960000	1.79562		1	70200000	70520000	1.73639
1	67580000	67900000	1.98841		1	63980000	64500000	2.23624		1	70540000	70840000	1.46549
1	68020000	68260000	1.21792		1	64580000	65140000	2.39845		1	70860000	71220000	1.77422
1	68560000	69000000	1.75039		1	65160000	65320000	1.74775		1	71360000	71620000	1.9757
1	69140000	69800000	2.03639		1	65400000	66460000	2.95454		1	71620000	71800000	2.27331
1	69800000	70180000	1.88308		1	66540000	67180000	1.84168		1	71800000	72000000	2.31297
1	70220000	70480000	1.83226		1	67200000	67580000	2.25186		1	72040000	72580000	1.7713
1	70540000	70860000	1.89971		1	67580000	67980000	1.67995		1	72620000	73160000	2.22962
1	70860000	71320000	2.19584		1	68160000	68260000	2.03879		1	73360000	73680000	1.87173
1	71340000	71620000	2.02195		1	68520000	69000000	1.77072		1	73700000	74840000	2.36334
1	71660000	71800000	2.04485		1	69160000	69800000	2.08332		1	74860000	75180000	1.85808
1	71820000	72000000	2.59505		1	69840000	70180000	1.73916		1	75220000	75580000	1.26078
1	72040000	72580000	1.98777		1	70200000	70520000	1.77193		1	75600000	75980000	1.46237
1	72620000	73160000	2.4817		1	70540000	70860000	1.80557		1	76000000	76260000	0.91697
1	73360000	73660000	1.85309		1	70860000	71320000	2.21346		1	76280000	76480000	20441.8
1	73680000	74840000	2.85713		1	71380000	71620000	2.20246		1	77140000	77400000	3.05171
1	74860000	75180000	1.79164		1	71660000	71800000	1.99535		1	77520000	77880000	1.61
1	75220000	75600000	1.2298		1	71800000	72000000	2.50632		1	78040000	78300000	1.1626
1	75620000	75980000	1.41763		1	72040000	72580000	2.00192		1	78320000	78760000	1.1833
1	76000000	76260000	334.334		1	72620000	73160000	2.20867		1	78780000	79080000	1.34899
1	76280000	76480000	19486.1		1	73180000	73360000	2.05946		1	79100000	79220000	2.16276
1	76520000	76640000	0.600392		1	73380000	73480000	1.62263		1	79300000	79860000	3.02289
1	76660000	77380000	0.165599		1	73500000	73680000	2.18611		1	79920000	80080000	1.37282
1	77480000	77860000	1.42042		1	73700000	74840000	2.58994		1	80180000	80620000	1.99491
1	78040000	78500000	1.52219		1	74860000	75220000	2.02514		1	80680000	80940000	1.66566
1	78520000	78700000	1.23763		1	75240000	75620000	1.08712		1	80960000	81180000	1.25079
1	78720000	79220000	1.49001		1	75640000	75980000	1.56989		1	81200000	81420000	1.20186
1	79300000	79820000	3.06792		1	76000000	76260000	1		1	81440000	81580000	1.53938
1	79920000	80180000	1.5463		1	76280000	76480000	21555.2		1	81640000	82080000	1.29932
1	80200000	80660000	2.39271		1	76520000	76640000	0.800195		1	82100000	82600000	1.58837
1	80680000	80940000	1.73676		1	76660000	77440000	0.314801		1	82620000	83020000	1.82263
1	80960000	81160000	1.39848		1	77580000	77860000	1.66755		1	83040000	83200000	1.57779
1	81180000	81400000	1.25756		1	78040000	78500000	1.97266		1	83220000	84000000	1.98512
1	81420000	81580000	1.63943		1	78720000	79220000	1.6173		1	84020000	84120000	13882.4
1	81720000	82080000	1.71412		1	79300000	79840000	3.5517		1	84360000	84760000	1.47451
1	82100000	82600000	1.8431		1	79920000	80180000	1.50716		1	84780000	85200000	2.39052
1	82620000	83000000	2.58319		1	80200000	80640000	2.38485		1	85280000	85620000	1.5762
1	83040000	83200000	1.67714		1	80680000	80940000	1.78617		1	85700000	86060000	1.70052
1	83220000	83980000	2.1024		1	80960000	81340000	1.28551		1	86100000	86400000	2.11198
1	84000000	84100000	5598.94		1	81400000	81720000	1.42596		1	86480000	87120000	1.20717
1	84280000	84760000	1.7172		1	81740000	82100000	1.82663		1	87140000	87700000	1.62172
1	84780000	85200000	2.43992		1	82120000	82600000	1.62651		1	87760000	88280000	1.85195
1	85280000	85620000	1.47741		1	82620000	83020000	2.11725		1	88740000	89640000	1.97906
1	85700000	86060000	1.79748		1	83040000	83200000	1.67107		1	89660000	90060000	1.98168
1	86100000	86440000	1.98744		1	83220000	83980000	1.92034		1	90080000	90720000	2.56732
1	86480000	86700000	1.12068		1	84080000	84300000	3.92667		1	90740000	91000000	0.00113354
1	86760000	87120000	1.59798		1	84320000	84500000	1.92258		1	91120000	92140000	1.88347
1	87140000	87680000	1.53535		1	84520000	84760000	1.80225		1	92160000	92640000	1.50711
1	87700000	88280000	1.94924		1	84780000	85240000	2.46542		1	92660000	92800000	1.55269
1	88480000	88640000	27337.4		1	85280000	85620000	1.69755		1	92820000	93200000	1.17393
1	88740000	88840000	1.35176		1	85700000	85960000	2.18047		1	93220000	93720000	1.54868
1	88840000	89640000	2.54277		1	86100000	86440000	2.35866		1	93960000	94300000	2.03001
1	89660000	90060000	2.15917		1	86480000	86700000	1.14779		1	94320000	94500000	1.5961
1	90080000	90720000	2.84139		1	86760000	87120000	1.66391		1	94520000	95380000	1.64599
1	91120000	92140000	1.74775		1	87140000	87680000	1.60227		1	95440000	96840000	1.63545
1	92160000	92640000	1.39566		1	87700000	88260000	2.01344		1	96920000	97440000	2.16605
1	92700000	92800000	1.00687		1	88500000	88720000	0.257607		1	97440000	97960000	1.81041
1	93000000	93240000	1.66964		1	88740000	89640000	2.02131		1	98000000	99420000	1.59062
1	93260000	93880000	1.18607		1	89660000	90040000	2.09585		1	99440000	100080000	1.91857
1	93940000	94280000	2.30161		1	90080000	90720000	2.94411		1	100100000	100660000	2.31692
1	94480000	95400000	1.89396		1	90740000	91020000	0.0138839		1	100800000	100940000	1.3167
1	95420000	96820000	1.61238		1	91120000	92140000	2.14407		1	100980000	101980000	1.61831
1	96940000	97440000	2.13254		1	92160000	92800000	1.35804		1	102060000	102420000	1.17181
1	97440000	97960000	2.02125		1	93000000	93120000	1.32567		1	102440000	103800000	1.64247
1	98000000	98780000	1.70817		1	93220000	93700000	1.43185		1	103820000	104320000	2.48838
1	98800000	99400000	1.36316		1	93960000	94280000	2.51821		1	104340000	104840000	2.19136
1	99440000	100080000	2.0601		1	94500000	95380000	1.93834		1	104860000	105300000	1.56062
1	100100000	100660000	2.49988		1	95440000	96860000	1.5456		1	105340000	105860000	1.99117
1	100800000	101980000	1.70545		1	96940000	97440000	2.41169		1	105900000	106000000	1.14733
1	102080000	102420000	1.28372		1	97440000	97960000	2.26773		1	106020000	106360000	1.94831
1	102440000	103280000	1.28847		1	98000000	98780000	1.77815		1	106420000	106920000	1.30647
1	103300000	103800000	1.50232		1	98800000	99420000	1.49879		1	106940000	107260000	1.70353
1	103800000	104320000	2.64787		1	99440000	100080000	1.85511		1	107300000	107920000	2.962
1	104360000	104800000	2.03524		1	100100000	100660000	2.1924		1	108000000	108340000	1.7977
1	104820000	105300000	1.79443		1	100800000	100920000	1.1799		1	108360000	108520000	1.47778
1	105340000	105840000	2.16861		1	101020000	102040000	1.94528		1	108560000	108860000	1.26302
1	105860000	106000000	1.88151		1	102060000	103800000	2.2384		1	108880000	109300000	1.6694
1	106040000	106340000	1.90497		1	103840000	104300000	2.39259		1	109340000	109720000	1.75888
1	106440000	106580000	1.49153		1	104320000	104800000	2.02048		1	109740000	110200000	1.58477
1	106620000	106900000	1.27429		1	104820000	105320000	1.80154		1	110220000	110580000	1.37054
1	106920000	107260000	2.00886		1	105340000	106000000	2.27566		1	110580000	111020000	1.34937
1	107300000	107920000	2.95588		1	106040000	106360000	2.07914		1	111060000	111340000	2.36462
1	108000000	108300000	2.19716		1	106420000	106900000	1.3308		1	111400000	111580000	1.78989
1	108300000	108520000	1.78326		1	106920000	107280000	2.01141		1	111660000	112520000	1.49225
1	108980000	109280000	1.83618		1	107320000	107920000	3.06789		1	112540000	113200000	2.11137
1	109340000	109660000	2.02006		1	108000000	108300000	2.20367		1	113220000	113600000	1.41619
1	109720000	110200000	1.84373		1	108400000	108880000	1.2538		1	113640000	114220000	1.74412
1	110220000	110560000	1.3689		1	108900000	109280000	1.86826		1	114260000	114540000	1.82064
1	110580000	111040000	1.56401		1	109320000	109660000	2.05992		1	114560000	114700000	0.43552
1	111060000	111340000	2.29858		1	109680000	110200000	1.86104		1	114780000	115460000	1.67142
1	111400000	111700000	1.21276		1	110220000	110420000	1.59193		1	115480000	115620000	2.43178
1	111720000	112520000	1.8685		1	110580000	111040000	1.65397		1	115640000	115920000	10870.8
1	112580000	113280000	1.78333		1	111060000	111340000	2.40163		1	115920000	116120000	2.47563
1	113360000	113620000	2.21242		1	111380000	111660000	1.25849		1	116140000	116460000	1.47351
1	113640000	114220000	1.66919		1	111680000	112100000	1.4095		1	116480000	116820000	1.50473
1	114280000	114560000	1.85068		1	112120000	112520000	1.30041		1	116840000	117400000	2.7101
1	114580000	114700000	0.326976		1	112540000	113300000	2.1223		1	117460000	118220000	2.35755
1	114760000	115460000	1.92147		1	113320000	113580000	1.86935		1	118620000	119180000	1.44916
1	115460000	115640000	2.44204		1	113640000	114120000	2.38122		1	119240000	119460000	1.86957
1	115660000	116140000	1.76548		1	114280000	114540000	1.68783		1	119660000	119780000	1.39379
1	116160000	116820000	2.21579		1	114560000	114800000	1.66859		1	119800000	120420000	2.38724
1	116840000	117420000	3.69106		1	114880000	115460000	1.81015		1	120520000	121240000	2.04272
1	117460000	118240000	2.43953		1	115560000	115660000	0.245273		1	121340000	121680000	1.98012
1	118260000	119180000	1.72714		1	115680000	115880000	0.645691		1	121700000	122060000	1.39879
1	119240000	119460000	1.84058		1	115920000	116120000	2.49553		1	122080000	122320000	2.4812
1	119780000	120440000	2.43345		1	116140000	116440000	1.35727		1	122360000	122840000	2.19603
1	120520000	121220000	1.90966		1	116460000	116800000	1.66954		1	122860000	123180000	1.85365
1	121240000	121680000	2.06934		1	116840000	117420000	4.17315		1	123280000	123480000	1.6749
1	121700000	122080000	1.74943		1	117480000	118240000	3.19848		1	123540000	124120000	1.65638
1	122080000	122340000	2.56494		1	118260000	119160000	1.93225		1	124160000	124340000	2.66789
1	122360000	122840000	1.96873		1	119180000	119640000	1.49381		1	124440000	124880000	3.35813
1	122860000	123200000	1.74237		1	119700000	120440000	2.38278		1	124900000	125360000	2.14346
1	123220000	123480000	1.53694		1	120520000	121220000	2.26994		1	125380000	125720000	2.16605
1	123540000	124380000	2.10417		1	121360000	121660000	2.03492		1	125800000	126240000	1.68108
1	124440000	124880000	7.81566		1	121700000	122060000	1.49803		1	126400000	127020000	2.18875
1	124880000	125360000	2.59035		1	122080000	122320000	2.49834		1	127040000	127480000	2.14461
1	125500000	125720000	1.63948		1	122360000	122820000	1.94855		1	127540000	128120000	1.58582
1	125740000	126240000	1.97118		1	122860000	123200000	1.95504		1	128140000	129360000	1.48457
1	126400000	127020000	2.13633		1	123280000	123480000	1.8153		1	129380000	129780000	1.60759
1	127040000	127480000	2.16969		1	123500000	124180000	2.25211		1	129800000	130340000	2.07895
1	127500000	128160000	1.69532		1	124200000	124380000	1.81804		1	130620000	131360000	1.95802
1	128180000	129340000	1.78201		1	124440000	124880000	37.7081		1	131400000	131700000	1.61098
1	129500000	129780000	1.63808		1	124880000	125380000	2.47795		1	131920000	132620000	2.19976
1	129920000	130400000	2.14268		1	125380000	125720000	1.92077		1	132640000	133180000	1.77384
1	130420000	130540000	1.16131		1	125740000	126240000	2.06767		1	133240000	133820000	1.68166
1	130600000	131220000	2.09925		1	126400000	127020000	2.11738		1	133960000	134360000	2.52926
1	131260000	131400000	0.998392		1	127040000	127480000	2.3994		1	134440000	134800000	1.62554
1	131420000	131680000	1.29912		1	127500000	128180000	1.70161		1	134820000	135240000	1.30817
1	131800000	131900000	1.31528		1	128200000	129360000	1.78714		1	135360000	136340000	2.95507
1	131920000	132620000	2.52649		1	129380000	129780000	1.85789		1	136360000	136880000	1.87759
1	132620000	133180000	2.2178		1	129840000	130340000	2.489		1	136960000	137560000	1.95192
1	133240000	133960000	1.4636		1	130440000	131380000	2.26131		1	137580000	137680000	0.406874
1	133980000	134360000	2.44538		1	131400000	131700000	1.42385		1	137800000	138180000	2.29724
1	134440000	134800000	1.6687		1	131760000	131880000	1.42559		1	138300000	138680000	1.6902
1	134820000	135240000	1.20513		1	131900000	132600000	2.72271		1	138900000	139120000	1.40765
1	135340000	136320000	3.32832		1	132620000	133200000	2.24707		1	139140000	139280000	1.68836
1	136360000	136900000	2.06251		1	133220000	133820000	1.77077		1	139300000	139600000	1.73895
1	136940000	137560000	2.36809		1	133940000	134360000	2.60949		1	139620000	140140000	2.09739
1	137640000	137760000	6.98334		1	134440000	134820000	1.67173		1	140180000	140400000	1.91114
1	137800000	138180000	2.82398		1	134840000	135020000	1.55162		1	140420000	140760000	1.46959
1	138300000	138660000	1.70981		1	135380000	136340000	3.06896		1	140800000	141260000	1.92165
1	139280000	139600000	1.79687		1	136420000	136680000	1.31921		1	141280000	141620000	2.53629
1	139620000	140160000	1.96456		1	136960000	137580000	2.28532		1	141640000	142260000	1.89375
1	140180000	140300000	1.1631		1	137800000	138160000	1.97352		1	142280000	144220000	2.22148
1	140400000	140780000	1.50472		1	138300000	138680000	1.74503		1	144300000	144640000	1.46735
1	140820000	141280000	1.87035		1	138900000	139120000	1.38264		1	144660000	145100000	1.54351
1	141300000	141600000	2.01864		1	139280000	139600000	1.83804		1	145120000	145400000	1.57417
1	141620000	142280000	1.76975		1	139620000	140160000	1.8661		1	145420000	145920000	2.16756
1	142300000	144220000	2.31614		1	140180000	140400000	1.68349		1	146040000	146280000	1.39338
1	144240000	144660000	1.57202		1	140420000	140720000	1.47072		1	146300000	146560000	1.94484
1	144680000	145080000	1.40115		1	140800000	141260000	1.88533		1	146620000	146940000	1.83408
1	145120000	145340000	1.59713		1	141280000	141600000	2.96519		1	146980000	147300000	2.10553
1	145420000	145920000	2.16681		1	141640000	142240000	2.22124		1	147400000	147900000	1.60232
1	146000000	146280000	1.50353		1	142300000	144220000	2.76475		1	147920000	148700000	1.61982
1	146300000	146560000	2.28202		1	144240000	144660000	1.90867		1	148720000	149260000	1.53501
1	146620000	146940000	1.53837		1	144680000	145080000	1.4101		1	149300000	149420000	1.30349
1	146980000	147380000	1.96765		1	145120000	145380000	1.9458		1	149520000	150800000	1.52852
1	147480000	147860000	1.80455		1	145420000	145940000	2.11862		1	150820000	151600000	1.68952
1	147920000	148700000	1.85454		1	146040000	146280000	1.57963		1	151620000	152160000	2.28199
1	148720000	149280000	1.5742		1	146300000	146560000	2.0336		1	152200000	153760000	1.67046
1	149320000	149480000	1.68207		1	146600000	146940000	1.94599		1	154040000	154500000	1.6506
1	149500000	150140000	1.48287		1	146980000	147380000	2.05531		1	154520000	155400000	2.159
1	150160000	150820000	1.17389		1	147400000	147860000	1.79346		1	155440000	155840000	1.84549
1	150840000	151600000	1.42199		1	147920000	148680000	1.99234		1	155860000	156200000	1.66555
1	151620000	152160000	2.37526		1	148720000	149280000	1.81267		1	156420000	156560000	1.98528
1	152240000	153800000	1.54229		1	149300000	149480000	2.18888		1	156580000	157200000	1.89285
1	153820000	153980000	1.14461		1	149500000	150820000	1.80888		1	157220000	157620000	2.39065
1	154060000	154420000	1.4796		1	150820000	151600000	1.95367		1	157640000	158000000	1.51604
1	154500000	155220000	2.26205		1	151620000	152140000	2.86807		1	158020000	158600000	1.54974
1	155260000	155380000	1.16188		1	152160000	153760000	2.08164		1	158620000	158860000	1.44885
1	155420000	155860000	2.50894		1	153800000	154500000	1.93178		1	159400000	160160000	1.30949
1	155880000	156200000	2.27257		1	154520000	155200000	2.3961		1	160380000	162960000	1.66888
1	156540000	157200000	2.34164		1	155220000	155420000	1.41685		1	163020000	163540000	1.76077
1	157220000	157600000	2.74773		1	155460000	155840000	2.36987		1	163560000	164000000	1.37044
1	157620000	158040000	1.75461		1	155860000	156200000	1.95367		1	164020000	164880000	1.41905
1	158060000	158860000	1.30771		1	156540000	157200000	2.16841		1	165240000	166820000	1.68537
1	158880000	159400000	1.42869		1	157220000	157600000	2.83961		1	166840000	167000000	1.19233
1	159420000	160280000	1.26098		1	157620000	158860000	2.64289		1	167240000	167720000	1.90141
1	160400000	161320000	1.38143		1	158880000	159360000	1.89383		1	167740000	168480000	1.78432
1	161340000	162380000	1.04606		1	159380000	160400000	1.62524		1	168500000	169100000	2.05609
1	162400000	162980000	1.12662		1	160420000	160880000	1.77172		1	169120000	169440000	1.93396
1	163000000	163500000	1.58085		1	160900000	163000000	1.4986		1	169460000	169560000	1.10091
1	163580000	164000000	1.70723		1	163020000	163520000	2.4352		1	169620000	170000000	1.96005
1	164020000	164900000	1.52227		1	163580000	164000000	1.67943		1	170080000	170520000	1.61227
1	164920000	165620000	1.05269		1	164020000	164880000	1.63738		1	170700000	171320000	1.90006
1	165640000	166800000	1.40934		1	164900000	166800000	1.81531		1	171460000	171620000	1.62191
1	167260000	167720000	1.73835		1	166820000	167080000	2.0583		1	171820000	172240000	2.34477
1	167740000	167920000	1.29579		1	167240000	167700000	1.91054		1	172260000	172580000	2.32907
1	167980000	168480000	1.96112		1	167740000	168480000	2.15553		1	172820000	173280000	1.8288
1	168500000	169100000	2.51428		1	168500000	169080000	2.04611		1	173340000	173660000	2.66178
1	169120000	169420000	2.02573		1	169100000	169420000	2.24865		1	173700000	173980000	1.71986
1	169660000	170000000	1.97025		1	169460000	170000000	1.87007		1	174200000	174700000	1.68111
1	170100000	170660000	1.69485		1	170100000	170560000	1.91656		1	174720000	175160000	1.57837
1	170680000	171420000	1.73813		1	170680000	171400000	2.1691		1	175240000	175800000	1.65173
1	171460000	171660000	1.13887		1	171460000	171800000	1.16426		1	175840000	176220000	1.55035
1	171680000	171800000	0.901357		1	171820000	172260000	3.01514		1	176240000	176360000	1.05735
1	171820000	172260000	3.0029		1	172260000	172560000	2.58111		1	176440000	176780000	1.31952
1	172260000	172640000	2.22002		1	172660000	173280000	1.53983		1	176800000	177100000	1.73536
1	172660000	173280000	1.60052		1	173360000	173680000	2.53142		1	177120000	177380000	1.73844
1	173380000	173660000	2.43759		1	173700000	174000000	2.28113		1	177420000	177760000	1.64025
1	173680000	174000000	2.10568		1	174040000	174180000	1.73369		1	177820000	178040000	1.69622
1	174020000	174180000	2.11534		1	174220000	174660000	1.66822		1	178120000	178460000	1.74139
1	174220000	174660000	1.56918		1	174700000	175240000	1.73857		1	178480000	178700000	1.65214
1	174720000	175240000	1.73359		1	175340000	175800000	1.919		1	178740000	178960000	1.79054
1	175340000	175820000	2.00762		1	175840000	176220000	1.78867		1	178980000	179240000	2.01159
1	175840000	176240000	1.69259		1	176240000	176640000	1.20436		1	179260000	179860000	1.98553
1	176440000	176720000	1.13111		1	176800000	177080000	1.66638		1	179880000	180060000	1.82775
1	176800000	177080000	1.68875		1	177140000	177380000	1.99708		1	180180000	180440000	1.31906
1	177120000	177380000	1.93411		1	177420000	177760000	1.58692		1	180460000	180620000	1.47027
1	177420000	177760000	1.61201		1	177780000	178040000	1.69239		1	180640000	181060000	1.35768
1	177800000	178040000	1.52383		1	178120000	178420000	2.25354		1	181080000	181520000	1.66179
1	178120000	178420000	2.13683		1	178540000	178700000	1.31763		1	181740000	182440000	2.00431
1	178480000	178700000	1.58704		1	178740000	178920000	2.10848		1	182480000	183640000	2.13557
1	178740000	178940000	1.90507		1	178940000	179260000	1.7749		1	183680000	184140000	1.82585
1	178960000	179240000	1.84757		1	179280000	179860000	1.80609		1	184160000	184420000	1.56688
1	179260000	179880000	2.25563		1	179880000	180080000	1.70125		1	184440000	184740000	1.59229
1	179900000	180080000	1.47857		1	180200000	180420000	1.08649		1	184800000	186200000	1.74149
1	180200000	180420000	1.24387		1	180440000	180560000	0.940596		1	186220000	186540000	2.86941
1	180440000	180640000	1.48046		1	180660000	180920000	2.19632		1	186560000	187100000	1.39128
1	180660000	180920000	1.94092		1	180920000	181040000	1.88838		1	187120000	187680000	1.52723
1	180960000	181560000	1.63391		1	181060000	181560000	1.88327		1	187700000	188080000	1.47703
1	181720000	182440000	2.70837		1	181740000	182440000	2.35256		1	188100000	188900000	1.73636
1	182480000	183660000	2.13903		1	182440000	183640000	2.45183		1	188940000	189760000	1.75461
1	183680000	184140000	1.54903		1	183980000	184140000	1.44004		1	189780000	190440000	1.38009
1	184200000	184420000	2.34504		1	184160000	184420000	1.62689		1	190460000	191080000	1.62633
1	184440000	185280000	1.33674		1	184440000	185380000	1.27427		1	191140000	191520000	1.80578
1	185320000	186200000	1.72634		1	185400000	186200000	1.76988		1	191540000	191780000	1.98497
1	186240000	186540000	2.36877		1	186240000	186560000	2.15228		1	191820000	192260000	1.48248
1	186560000	186780000	2.15071		1	186580000	186780000	1.5776		1	192420000	193900000	1.86698
1	186800000	187100000	1.31127		1	186800000	187100000	1.17309		1	193920000	194320000	1.9805
1	187120000	187660000	1.72471		1	187120000	187660000	1.61126		1	194440000	194580000	1.79152
1	187680000	188020000	2.02866		1	187680000	188020000	2.33415		1	194700000	195140000	1.7743
1	188080000	188280000	1.28014		1	188120000	188300000	1.31177		1	195180000	195640000	2.3546
1	188300000	188900000	1.90184		1	188320000	188900000	2.25873		1	195660000	196040000	1.78843
1	188920000	189780000	1.91115		1	188940000	190040000	1.94254		1	196060000	196620000	1.32967
1	189800000	190060000	1.8128		1	190060000	190280000	1.91164		1	196680000	197080000	1.39892
1	190080000	190440000	1.21852		1	190440000	190760000	2.47115		1	197100000	197608386	1.63438
1	190440000	190760000	2.04638		1	190780000	191080000	2.01181		2	0	560000	1.44762
1	190780000	191120000	1.46505		1	191120000	191540000	1.86815		2	600000	1020000	1.62988
1	191140000	191540000	1.67236		1	191600000	191760000	2.16808		2	1040000	1580000	1.8343
1	191560000	191760000	1.7433		1	191780000	193900000	1.94323		2	1600000	2000000	2.12468
1	191820000	193900000	1.85915		1	193920000	194320000	1.97523		2	2220000	2500000	1.29745
1	193920000	194300000	2.17145		1	194640000	195160000	1.56074		2	2520000	3300000	1.93246
1	194360000	194600000	1.79826		1	195180000	195640000	2.53967		2	3320000	4040000	1.96149
1	194720000	195140000	1.63146		1	195660000	196080000	1.72963		2	4120000	4420000	2.21837
1	195200000	195640000	2.25021		1	196100000	196500000	1.53084		2	4440000	4740000	2.29024
1	195680000	195920000	1.3316		1	196520000	196620000	1.4889		2	4740000	4900000	1.79448
1	196020000	196500000	1.53058		1	196660000	197080000	1.60087		2	4920000	5360000	1.77429
1	196660000	197080000	1.67972		1	197100000	197608386	1.74128		2	5420000	6240000	2.41727
1	197100000	197608386	1.72821		2	0	600000	1.26636		2	6260000	6580000	1.81059
2	0	540000	1.19088		2	620000	820000	1.74663		2	6620000	6900000	2.45985
2	600000	1020000	1.90774		2	840000	980000	1.38419		2	6940000	7680000	1.84881
2	1040000	2040000	1.91381		2	1040000	1560000	2.06279		2	7720000	8140000	1.47932
2	2060000	2160000	1.10387		2	1600000	2020000	2.5117		2	8180000	8560000	1.74712
2	2260000	2440000	1.59949		2	2200000	2460000	1.48841		2	8720000	9380000	1.74574
2	2640000	3320000	2.18373		2	2480000	2620000	1.57097		2	9560000	9860000	1.7715
2	3360000	4080000	1.66717		2	2640000	3320000	2.27931		2	9960000	10480000	1.90237
2	4120000	4420000	1.68948		2	3340000	4020000	2.18629		2	10480000	11420000	2.83345
2	4440000	4740000	2.06063		2	4100000	4420000	2.04143		2	11480000	12320000	3.14043
2	4900000	5340000	1.75312		2	4440000	4740000	2.28945		2	12340000	12880000	2.63999
2	5400000	5780000	1.48255		2	4900000	5340000	1.51513		2	13060000	14020000	2.39089
2	5820000	6240000	1.78525		2	5480000	5800000	1.90091		2	14040000	15040000	1.64119
2	6280000	6580000	1.82048		2	5820000	6240000	1.94469		2	15100000	15340000	1.91834
2	6620000	6900000	2.50571		2	6280000	6580000	1.83445		2	15480000	15960000	1.7038
2	6940000	7340000	1.65259		2	6620000	6900000	2.69043		2	16000000	16140000	1.73333
2	7360000	7700000	1.5941		2	6940000	7320000	1.80826		2	16160000	16680000	1.76696
2	7720000	8140000	1.76742		2	7360000	7700000	1.71122		2	16720000	17380000	1.8247
2	8160000	8560000	2.08834		2	7720000	7920000	1.89532		2	17440000	18080000	2.05108
2	8580000	9380000	1.73837		2	7920000	8140000	1.85257		2	18120000	18300000	1.65091
2	9380000	9860000	1.48875		2	8160000	8560000	2.12665		2	18360000	19100000	1.94299
2	9920000	10480000	2.14537		2	8720000	9380000	2.03349		2	19280000	19660000	1.64768
2	10520000	11440000	2.59147		2	9400000	9560000	1.73444		2	19780000	20000000	2.82562
2	11500000	12320000	2.64242		2	9620000	9860000	1.76953		2	20060000	20300000	1.67281
2	12340000	12900000	2.19684		2	9960000	10480000	1.89861		2	20320000	20580000	1.29449
2	13080000	13220000	1.78895		2	10520000	11460000	2.79654		2	20980000	21700000	2.16359
2	13240000	14000000	2.6351		2	11480000	12320000	3.13994		2	21740000	21980000	1.96665
2	14040000	14320000	1.46413		2	12340000	12900000	2.59465		2	22000000	22380000	2.38529
2	14340000	15020000	1.4483		2	12920000	13020000	0.989414		2	22520000	22960000	1.54068
2	15040000	15340000	2.10248		2	13060000	13180000	1.3217		2	22980000	23180000	1.76232
2	15460000	15940000	1.82118		2	13240000	14020000	2.28597		2	23200000	23660000	1.48784
2	16000000	16160000	1.49778		2	14180000	15020000	1.53982		2	23700000	24000000	1.41509
2	16180000	16680000	1.54921		2	15060000	15340000	2.094		2	24020000	24480000	1.9699
2	16720000	16920000	1.70945		2	15480000	15960000	1.85012		2	24500000	24660000	1.88549
2	16960000	17420000	1.60476		2	16180000	16680000	1.44747		2	24680000	25080000	1.6336
2	17440000	18080000	2.30106		2	16720000	16880000	1.78826		2	25100000	26240000	1.93914
2	18080000	18300000	2.23993		2	16900000	17420000	1.67348		2	26260000	26720000	2.05027
2	18360000	19080000	2.00729		2	17440000	18080000	2.31343		2	26740000	27040000	1.99247
2	19100000	19680000	1.38377		2	18080000	18320000	2.85574		2	27100000	27640000	2.06269
2	19700000	20000000	2.1055		2	18360000	19100000	2.03355		2	27800000	28280000	1.50847
2	20020000	20320000	1.78356		2	19120000	19700000	1.34867		2	28300000	28440000	1.08957
2	20340000	20480000	1.66563		2	19720000	20000000	2.07307		2	28580000	28940000	1.92175
2	20620000	20820000	1.52117		2	20020000	20340000	1.58378		2	28980000	29740000	1.47206
2	20980000	21680000	2.24975		2	20360000	20480000	1.29036		2	29760000	30140000	1.88874
2	21740000	21980000	2.03465		2	20600000	20980000	1.51172		2	30160000	30600000	1.80029
2	22000000	22380000	2.60205		2	21000000	21700000	2.43963		2	30620000	31000000	2.49091
2	22500000	22920000	1.33234		2	21740000	21980000	2.14825		2	31140000	31560000	1.65345
2	23000000	23180000	1.72403		2	22000000	22380000	2.56887		2	31620000	31780000	1.89002
2	23200000	23660000	1.77555		2	22660000	22900000	1.60702		2	31800000	32080000	1.93937
2	23700000	23880000	1.77809		2	22960000	23180000	1.89184		2	32080000	32640000	1.82783
2	24020000	24480000	2.22403		2	23200000	23660000	1.66794		2	32660000	33140000	2.14294
2	24500000	24660000	2.02191		2	23680000	24040000	1.33079		2	33200000	33540000	1.70831
2	24680000	25040000	1.90878		2	24060000	24480000	2.24565		2	33560000	33960000	1.333
2	25100000	26260000	2.34001		2	24480000	24600000	1.27478		2	34000000	34280000	1.69683
2	26280000	26720000	2.02833		2	24680000	25060000	1.98803		2	34340000	34680000	1.24256
2	26760000	27040000	2.14944		2	25080000	26260000	2.80967		2	34740000	35400000	2.25359
2	27100000	27620000	2.05961		2	26260000	26720000	2.32297		2	35460000	35760000	1.7052
2	27640000	28260000	1.94125		2	26760000	27040000	2.65307		2	35780000	36740000	1.64942
2	28540000	28940000	1.7922		2	27100000	27620000	2.33502		2	36760000	37120000	1.71726
2	28940000	29240000	1.52106		2	27640000	28260000	2.05152		2	37180000	37420000	1.81312
2	29260000	29720000	1.31944		2	28280000	28460000	1.51297		2	37480000	37800000	2.19518
2	29760000	30140000	1.78637		2	28540000	28940000	1.83532		2	37900000	38340000	2.12862
2	30160000	30580000	1.92819		2	28980000	29240000	1.4507		2	38380000	38500000	1.6276
2	30600000	30980000	2.57348		2	29260000	29720000	1.64577		2	38540000	38760000	1.83062
2	31140000	31800000	1.5645		2	29760000	30140000	1.89138		2	38800000	39540000	2.15609
2	31820000	32080000	2.01292		2	30160000	30580000	1.8064		2	39580000	39920000	1.53445
2	32080000	32640000	1.9255		2	30620000	30980000	2.07555		2	39940000	40400000	1.53323
2	32660000	33120000	1.79292		2	31140000	31300000	2.0959		2	40460000	40800000	1.37523
2	33220000	33500000	1.86853		2	31360000	31580000	1.65452		2	40820000	41320000	1.7101
2	33620000	33960000	1.40214		2	31600000	31780000	1.69297		2	41360000	42260000	1.68367
2	34000000	34300000	1.87929		2	31820000	32080000	1.85106		2	42320000	42580000	1.73673
2	34300000	34700000	2.21876		2	32100000	32360000	1.23758		2	42640000	43120000	1.4697
2	34740000	35420000	2.58451		2	32400000	32640000	2.41807		2	43140000	43620000	2.27544
2	35460000	35780000	1.84033		2	32660000	33120000	1.95649		2	43640000	43760000	1.14881
2	35800000	36480000	1.60743		2	33160000	33500000	2.11067		2	43960000	44400000	1.38816
2	36500000	36740000	1.5311		2	33620000	33940000	1.42653		2	44420000	44560000	1.80917
2	36760000	37120000	1.76696		2	34000000	34280000	1.84519		2	44580000	44780000	1.97368
2	37140000	37420000	1.45405		2	34340000	34700000	1.73684		2	44800000	45560000	1.98326
2	37480000	37800000	1.89978		2	34760000	35440000	2.45222		2	45580000	45860000	2.09872
2	37860000	38360000	1.89257		2	35460000	35800000	2.00809		2	45920000	46400000	1.3034
2	38380000	38520000	1.92113		2	35820000	36500000	1.73059		2	46420000	46700000	1.92507
2	38520000	38780000	2.04445		2	36520000	36740000	1.84542		2	46720000	46960000	1.9712
2	38840000	39520000	1.96626		2	36760000	37120000	2.04197		2	47000000	47440000	1.55332
2	39540000	39860000	1.9278		2	37180000	37400000	1.57866		2	47460000	47920000	2.07276
2	40100000	40420000	1.40827		2	37500000	37800000	1.74198		2	48160000	48440000	2.0426
2	40440000	40840000	1.7077		2	37820000	38380000	2.15061		2	48620000	48940000	2.0351
2	40840000	41320000	1.54367		2	38400000	38520000	1.70592		2	49260000	49780000	1.87157
2	41360000	41620000	1.16409		2	38520000	38780000	2.22896		2	49900000	50660000	2.45553
2	41660000	42260000	1.72267		2	38840000	39520000	1.79821		2	50700000	51140000	2.80684
2	42300000	42580000	2.15817		2	39540000	39900000	1.63239		2	51160000	51760000	1.52161
2	42700000	43140000	1.6081		2	39920000	40440000	1.50625		2	51820000	52140000	3.51619
2	43160000	43620000	2.33605		2	40460000	40840000	1.79013		2	52640000	53240000	2.48689
2	43640000	43760000	1.14731		2	40840000	41320000	1.75332		2	53260000	54080000	1.83234
2	43940000	44380000	1.65351		2	41360000	41680000	1.5585		2	54100000	54380000	1.55746
2	44420000	44580000	1.58794		2	41700000	42260000	1.7651		2	54420000	55040000	1.59147
2	44600000	44760000	1.462		2	42300000	42580000	2.4871		2	55100000	55640000	1.24041
2	44780000	45560000	2.07296		2	42800000	43120000	1.60518		2	55660000	56160000	1.42618
2	45580000	45860000	2.25461		2	43140000	43700000	2.07761		2	56240000	56480000	1.97045
2	46000000	46400000	1.46812		2	43960000	44380000	1.70149		2	56480000	56720000	2.631
2	46400000	46700000	2.19998		2	44420000	44540000	1.9001		2	56760000	57720000	2.38541
2	46720000	46960000	1.80384		2	44780000	45560000	2.58242		2	57860000	58900000	1.40965
2	46980000	47220000	2.12857		2	45580000	45860000	2.38398		2	58920000	59480000	1.57124
2	47220000	47440000	1.77067		2	45980000	46400000	1.49918		2	59640000	60240000	2.40536
2	47460000	47920000	1.97479		2	46420000	46700000	1.81601		2	60360000	60680000	1.45075
2	47940000	48100000	1.22083		2	46720000	46960000	2.02683		2	60700000	61300000	2.34887
2	48160000	48480000	1.96365		2	46960000	47220000	2.14114		2	61340000	61500000	1.9127
2	48620000	48940000	2.11149		2	47260000	47440000	1.23504		2	61520000	62220000	1.50679
2	49000000	49260000	1.24592		2	47460000	47920000	2.00168		2	62240000	62560000	1.29514
2	49280000	49780000	2.1481		2	47940000	48100000	1.45483		2	62580000	62940000	2.10916
2	49800000	50680000	2.29824		2	48160000	48460000	2.05053		2	63040000	63140000	0.985761
2	50700000	51120000	2.96659		2	48640000	48920000	1.94131		2	63260000	64300000	2.27502
2	51160000	51620000	1.53528		2	48940000	49280000	1.72754		2	64320000	64580000	1.36744
2	51640000	51760000	1.15231		2	49300000	49900000	2.03944		2	64600000	64880000	2.06463
2	51780000	52140000	3.89024		2	49920000	50660000	2.6024		2	64940000	65520000	1.5298
2	52640000	53240000	2.1312		2	50700000	51140000	2.57631		2	65580000	65920000	1.78138
2	53260000	54080000	1.80542		2	51160000	51440000	1.95249		2	65960000	66260000	1.43569
2	54120000	54380000	1.57753		2	51460000	51780000	1.4732		2	66380000	66560000	1.67458
2	54400000	55020000	1.61835		2	51800000	52140000	3.56728		2	66580000	66920000	2.11832
2	55180000	55700000	1.23628		2	52660000	53280000	2.8134		2	66940000	67540000	2.42869
2	55720000	56180000	1.56154		2	53300000	54080000	1.98643		2	67580000	67700000	1.26207
2	56240000	56480000	2.08387		2	54100000	54380000	1.52476		2	67800000	68300000	1.56339
2	56500000	56700000	2.10944		2	54580000	55040000	1.42128		2	68320000	68560000	2.14185
2	56740000	57700000	2.83513		2	55180000	55580000	1.24112		2	68580000	68940000	2.02367
2	57740000	58020000	1.74662		2	55660000	56160000	1.59123		2	69000000	69200000	1.27684
2	58040000	58880000	1.79111		2	56240000	56480000	2.2336		2	69220000	69960000	1.86652
2	58900000	59480000	1.89661		2	56500000	56720000	2.15209		2	70240000	71180000	1.30413
2	59640000	60260000	2.62687		2	56780000	57720000	3.31617		2	71200000	72200000	1.66363
2	60320000	60680000	1.7852		2	57860000	58900000	1.70726		2	72280000	73320000	1.64146
2	60700000	61280000	2.55232		2	58920000	59460000	1.65778		2	73340000	74080000	1.27141
2	61320000	61520000	2.51468		2	59640000	60240000	2.50325		2	74100000	74960000	1.40606
2	61520000	62220000	1.65305		2	60340000	60700000	1.61856		2	74980000	75660000	1.86533
2	62240000	62420000	1.65809		2	60720000	61280000	2.37435		2	75680000	76080000	1.95151
2	62560000	62960000	2.2489		2	61340000	61520000	2.6011		2	76120000	76320000	1.6521
2	62960000	63140000	2.35032		2	61520000	62060000	1.83446		2	76420000	76600000	2.04607
2	63260000	64280000	2.42715		2	62240000	62540000	1.0098		2	76660000	77360000	1.46821
2	64300000	64600000	1.90645		2	62580000	62940000	1.91554		2	77380000	77660000	1.30892
2	64620000	64880000	2.04058		2	62960000	63140000	2.521		2	77680000	78280000	1.91323
2	64900000	65520000	1.7547		2	63260000	64300000	2.50166		2	78320000	79200000	2.06316
2	65540000	65920000	2.13003		2	64320000	64620000	1.84819		2	79220000	79720000	2.1665
2	66080000	66260000	2.17079		2	64640000	64900000	2.09652		2	79940000	80580000	2.09118
2	66380000	66540000	1.59534		2	64920000	65500000	1.90993		2	80600000	80740000	1.82992
2	66560000	66920000	2.63509		2	65520000	65940000	2.06481		2	80840000	81260000	2.18433
2	66940000	67540000	2.64382		2	66080000	66260000	2.09926		2	81280000	81920000	1.38576
2	67560000	67760000	1.78725		2	66360000	66560000	1.94804		2	81940000	83020000	1.48505
2	67800000	68200000	1.49899		2	66560000	66920000	2.32042		2	83060000	83500000	1.9263
2	68320000	68560000	2.4621		2	66940000	67540000	2.504		2	83560000	83740000	1.67705
2	68600000	68960000	2.31088		2	67580000	67760000	1.96011		2	83760000	84260000	1.78279
2	69000000	69160000	1.9942		2	67800000	68160000	1.39562		2	84300000	84760000	1.57272
2	69240000	70220000	1.79576		2	68320000	68560000	2.50322		2	84800000	85260000	1.35474
2	70240000	70400000	1.13097		2	68580000	68980000	2.18798		2	85280000	85600000	1.18109
2	70460000	71180000	1.64842		2	69000000	69160000	2.12206		2	85660000	85920000	1.5539
2	71200000	72260000	1.55798		2	69220000	69940000	1.94279		2	85940000	86680000	1.46636
2	72300000	72800000	1.32836		2	70240000	70460000	1.37948		2	86700000	87820000	1.59096
2	72820000	73320000	1.63257		2	70480000	71180000	1.57157		2	87840000	88400000	2.13772
2	73340000	74960000	2.17349		2	71200000	72280000	1.95492		2	88560000	88920000	1.72112
2	74980000	75420000	2.44368		2	72300000	72980000	1.43417		2	88960000	89740000	1.70746
2	75440000	75680000	1.13105		2	73000000	73320000	1.82076		2	89780000	90100000	1.8328
2	75720000	76080000	2.27736		2	73380000	74080000	1.46112		2	90280000	90640000	1.66249
2	76100000	76300000	1.93197		2	74100000	74980000	1.63604		2	90700000	90860000	1.85267
2	76420000	76600000	1.88885		2	74980000	75660000	1.9317		2	90920000	91800000	2.35607
2	76620000	77100000	1.82451		2	75680000	76080000	1.91942		2	91980000	92560000	1.87193
2	77120000	77440000	1.16333		2	76100000	76320000	1.89419		2	92580000	93420000	1.66351
2	77460000	77600000	1.10854		2	76400000	76620000	2.14579		2	93500000	93620000	1.94907
2	77620000	78300000	2.2087		2	76640000	77080000	1.82372		2	93640000	94220000	1.55341
2	78320000	79180000	2.40471		2	77100000	77660000	1.15916		2	94240000	94860000	1.81404
2	79220000	79720000	2.35009		2	77680000	78280000	1.83149		2	94900000	95580000	1.48519
2	79740000	79920000	1.58866		2	78300000	79200000	2.69408		2	95600000	96240000	1.77329
2	79940000	80600000	2.62466		2	79220000	79740000	2.89442		2	96260000	96560000	1.39756
2	80620000	80740000	1.59646		2	79940000	80580000	2.66153		2	96600000	96940000	2.89873
2	80780000	81260000	2.04204		2	80600000	80700000	1.31617		2	96980000	97240000	1.54389
2	81280000	81840000	1.44355		2	80840000	81160000	2.07503		2	97260000	97500000	1.71604
2	81860000	83040000	1.56378		2	81260000	81960000	1.73373		2	97520000	98040000	2.55836
2	83060000	83520000	2.33018		2	81980000	83040000	1.69382		2	98060000	98520000	1.90135
2	83560000	83740000	1.90157		2	83080000	83500000	1.83246		2	98540000	98700000	1.5577
2	83760000	84260000	2.0837		2	83560000	83760000	1.8628		2	98720000	98880000	1.75859
2	84280000	84740000	1.9054		2	83780000	84260000	1.84418		2	98900000	99540000	2.6078
2	84780000	85240000	1.72456		2	84300000	84740000	2.10752		2	99560000	100300000	1.62292
2	85260000	85620000	1.16733		2	84780000	85620000	2.49433		2	100320000	100680000	1.41409
2	85640000	85900000	1.62625		2	85660000	85920000	1.66971		2	100720000	100880000	2.13095
2	85940000	86640000	1.47486		2	85940000	86100000	1.06359		2	100880000	101100000	1.70175
2	86660000	87120000	1.10596		2	86200000	86680000	1.48709		2	101180000	101820000	2.33025
2	87140000	87820000	1.39914		2	86700000	87140000	1.57183		2	101860000	102140000	2.36527
2	87840000	88400000	2.52301		2	87160000	87820000	1.6083		2	102160000	102380000	1.49374
2	88420000	88560000	1.81984		2	87840000	88520000	2.16815		2	102480000	103040000	1.94593
2	88580000	88920000	1.62666		2	88540000	88940000	1.91484		2	103420000	104140000	2.30263
2	89080000	89360000	1.48733		2	89120000	89760000	2.18775		2	104180000	104500000	2.13926
2	89380000	89740000	1.71175		2	89780000	90100000	2.03691		2	104580000	105240000	1.54069
2	89780000	90100000	2.29629		2	90280000	90640000	2.02243		2	105260000	105440000	1.10246
2	90260000	90640000	1.92624		2	90680000	90860000	2.33551		2	105460000	105900000	1.43638
2	90680000	90860000	2.29189		2	90880000	91800000	2.81446		2	105920000	106280000	1.50519
2	90920000	91820000	2.61978		2	91920000	92560000	2.89122		2	106340000	106460000	1.23137
2	91940000	92560000	2.56118		2	92580000	93500000	2.31411		2	106580000	106840000	1.42462
2	92580000	93480000	2.14299		2	93640000	94220000	2.06158		2	106860000	107300000	1.15329
2	93620000	94220000	1.98466		2	94240000	94840000	2.29039		2	107320000	107480000	1.42677
2	94240000	94860000	2.22671		2	94860000	95560000	2.00955		2	107500000	107980000	1.93523
2	94860000	95560000	1.78073		2	95580000	96240000	1.96319		2	108080000	108440000	2.76751
2	95580000	96220000	1.88979		2	96260000	96560000	2.09108		2	108460000	109380000	1.97538
2	96240000	96560000	2.54892		2	96600000	96960000	3.01333		2	109400000	109540000	1.04747
2	96600000	97000000	2.40956		2	97000000	97340000	1.40356		2	110020000	110360000	1.71819
2	97020000	97200000	1.43976		2	97360000	97500000	1.86866		2	110400000	110800000	1.32343
2	97340000	97500000	1.9751		2	97520000	98060000	2.65402		2	111100000	111360000	1.38198
2	97520000	98040000	2.62706		2	98060000	98540000	1.99126		2	111380000	111600000	1.71062
2	98060000	98460000	2.37871		2	98560000	98660000	1.31818		2	111620000	112100000	2.23057
2	98680000	98880000	2.52985		2	98700000	98880000	2.22634		2	112100000	112780000	2.39735
2	98900000	99540000	2.58618		2	98900000	99520000	2.65583		2	112840000	113100000	1.98738
2	99600000	100280000	1.78552		2	99600000	100300000	1.68111		2	113360000	113840000	1.80687
2	100300000	100720000	1.856		2	100320000	101060000	1.53119		2	113880000	114340000	2.10006
2	100740000	100880000	2.05191		2	101140000	101840000	2.53817		2	114360000	114820000	2.296
2	100880000	101120000	1.97168		2	101860000	102180000	2.09957		2	114840000	115080000	1.66116
2	101180000	101820000	2.31032		2	102200000	102420000	1.59052		2	115340000	115540000	1.50208
2	101860000	102180000	2.24407		2	102500000	102860000	1.83833		2	115560000	115880000	1.94783
2	102200000	102420000	1.45257		2	102920000	103040000	0.888236		2	115900000	116360000	1.90053
2	102500000	102840000	2.18209		2	103060000	103280000	1.37318		2	116460000	116760000	2.48817
2	102860000	103020000	2.04382		2	103420000	104160000	2.62885		2	116780000	117280000	1.89594
2	103480000	104160000	2.26135		2	104180000	104500000	2.43364		2	117340000	117620000	2.13226
2	104180000	104500000	2.36811		2	104580000	105880000	2.12634		2	117700000	117920000	1.73279
2	104560000	105880000	2.06809		2	105920000	106320000	2.17529		2	118040000	118200000	1.8584
2	105940000	106320000	1.62175		2	106340000	106480000	1.25412		2	118260000	118640000	1.51566
2	106340000	106560000	2.03972		2	106540000	106900000	1.42276		2	118720000	119620000	1.61147
2	106580000	106880000	1.36248		2	106920000	107500000	1.45416		2	119640000	120220000	1.38587
2	106900000	107280000	1.17394		2	107520000	107700000	1.54724		2	120300000	120640000	1.90403
2	107300000	107480000	1.38113		2	107720000	107980000	2.65193		2	120980000	121280000	1.46357
2	107500000	107620000	1.28496		2	108020000	108440000	2.33929		2	121440000	122360000	2.00995
2	107720000	107980000	2.35428		2	108480000	109500000	2.35204		2	122380000	122600000	1.57698
2	108080000	108440000	2.84389		2	109560000	109760000	2.23208		2	122680000	122940000	1.84258
2	108480000	109500000	2.18237		2	110020000	110360000	2.02523		2	123120000	124180000	2.40636
2	109560000	109820000	1.40188		2	110380000	111020000	1.64716		2	124200000	124620000	1.25649
2	109840000	109980000	1.14243		2	111340000	111580000	2.10539		2	124780000	125740000	2.87589
2	110020000	110380000	1.6319		2	111600000	112080000	2.24899		2	125820000	126020000	1.78521
2	110400000	111200000	1.51651		2	112100000	112780000	2.40664		2	126060000	126360000	1.42986
2	111360000	111580000	2.50648		2	112840000	113340000	1.71122		2	126380000	126720000	2.31785
2	111600000	112100000	2.75412		2	113380000	113840000	2.43882		2	126720000	127200000	2.57297
2	112100000	112740000	2.56008		2	113880000	114340000	2.94674		2	127220000	127380000	1.51406
2	112840000	113320000	1.67143		2	114360000	114820000	3.00682		2	127400000	128280000	2.30041
2	113360000	113840000	2.51503		2	114840000	115280000	1.63735		2	128320000	128480000	2.08029
2	113880000	114340000	2.80495		2	115340000	115540000	1.76861		2	128520000	129300000	1.50732
2	114360000	114820000	2.49804		2	115560000	115820000	1.69192		2	129340000	129860000	1.69447
2	114840000	115080000	1.84916		2	115880000	116360000	2.08174		2	129880000	130500000	2.81721
2	115120000	115300000	1.30457		2	116460000	116760000	2.51053		2	130600000	131240000	8.86355
2	115320000	115580000	2.10817		2	116780000	117200000	2.73171		2	131260000	131620000	2.60824
2	115600000	115880000	2.13398		2	117340000	117680000	1.73676		2	131640000	132040000	1.76356
2	115900000	116360000	2.07954		2	117700000	117940000	1.6489		2	132060000	132400000	1.69086
2	116460000	116760000	2.70434		2	118040000	118220000	1.97938		2	132760000	133560000	1.36185
2	116780000	117200000	2.61651		2	118260000	118640000	1.69084		2	133580000	134240000	1.54314
2	117200000	117640000	1.75587		2	118720000	120200000	3.18844		2	134800000	135760000	1.95478
2	117700000	117960000	1.82231		2	120280000	120640000	2.27682		2	135760000	136240000	2.2841
2	117980000	118220000	1.94234		2	120660000	120840000	1.68002		2	136260000	136380000	1.43597
2	118260000	118700000	1.61108		2	120980000	121280000	1.76518		2	136680000	137100000	1.30204
2	118720000	120180000	2.68261		2	121400000	122360000	2.50076		2	137120000	137940000	2.01093
2	120260000	120640000	1.96203		2	122380000	122640000	1.80976		2	137960000	138140000	1.60565
2	120640000	120840000	2.34288		2	122740000	122940000	1.97799		2	138160000	138480000	2.07291
2	120980000	121380000	1.6019		2	123120000	124180000	2.38982		2	138520000	138680000	1.88824
2	121440000	122360000	2.5356		2	124200000	124520000	1.28771		2	138700000	138940000	2.15616
2	122380000	122640000	1.93179		2	124780000	125740000	2.64539		2	138960000	139360000	1.86105
2	122740000	122920000	1.90848		2	125760000	126040000	1.69121		2	139380000	139720000	1.82753
2	123140000	124160000	2.31226		2	126400000	126720000	2.53523		2	139740000	140480000	1.78458
2	124180000	124480000	1.33877		2	126740000	127200000	2.80381		2	140600000	140840000	2.32108
2	124640000	124800000	1.30332		2	127220000	127380000	1.69189		2	140860000	141320000	1.56805
2	124820000	125740000	2.78288		2	127400000	127560000	1.28459		2	141420000	141640000	1.71183
2	125820000	126000000	1.50471		2	127640000	128280000	1.88141		2	141700000	142080000	1.63603
2	126020000	126340000	1.53478		2	128300000	128480000	2.04546		2	142080000	142640000	2.22964
2	126400000	126720000	2.67349		2	128500000	129040000	1.64688		2	142680000	144260000	1.81697
2	126720000	127180000	2.80551		2	129060000	129300000	1.23275		2	144280000	144600000	1.70287
2	127180000	127380000	2.39133		2	129360000	129880000	2.2042		2	144620000	145620000	1.99248
2	127400000	128260000	1.8402		2	129980000	130500000	4.03488		2	145700000	146000000	1.98923
2	128300000	128500000	2.05673		2	130600000	131000000	18.3771		2	146020000	146220000	1.7555
2	128540000	129180000	1.37801		2	131000000	131240000	20.9195		2	146320000	148460000	1.7791
2	129340000	129920000	1.76269		2	131280000	132040000	3.30498		2	148480000	149100000	1.2398
2	129980000	130500000	4.0521		2	132080000	132540000	1.92391		2	149120000	149220000	73.1163
2	130600000	131000000	1853.49		2	132540000	133600000	1.24723		2	149240000	149660000	7013.71
2	131040000	131200000	3.19658		2	133620000	134200000	1.7466		3	0	760000	1.01613
2	131240000	131600000	1.90612		2	134220000	134780000	1.41347		3	780000	1980000	2.04799
2	131620000	132040000	1.93839		2	134820000	135740000	1.73957		3	2000000	2440000	1.27639
2	132060000	132420000	1.87573		2	135760000	136240000	2.17212		3	2480000	3020000	1.87519
2	132540000	132780000	1.37641		2	136260000	136400000	1.4192		3	3080000	3380000	1.47032
2	132800000	134780000	1.69628		2	136680000	136980000	1.45406		3	3400000	3920000	1.67115
2	134820000	135740000	1.74123		2	137000000	137920000	1.93198		3	3920000	4200000	1.74503
2	135760000	136260000	2.34966		2	138160000	138460000	2.09307		3	4220000	4460000	1.59235
2	136280000	136400000	1.3026		2	138480000	138680000	2.0718		3	4540000	5700000	4.88858
2	136500000	136940000	1.37915		2	138700000	138920000	1.79098		3	6320000	7440000	2.91991
2	137000000	137920000	2.0557		2	138940000	139360000	2.39166		3	7460000	8280000	2.01051
2	138160000	138460000	2.05805		2	139380000	139720000	1.98556		3	8300000	8760000	1.83888
2	138480000	138660000	1.95611		2	139740000	140460000	1.88376		3	8780000	9260000	2.48852
2	138680000	139360000	1.95472		2	140600000	140840000	2.08954		3	9280000	9380000	1.43476
2	139380000	139700000	1.68018		2	140860000	141340000	1.70767		3	9400000	9840000	1.21975
2	139720000	140460000	2.15843		2	141420000	141680000	1.82794		3	9840000	10120000	1.84363
2	140480000	140600000	1.91061		2	141740000	141940000	1.68108		3	10220000	10520000	1.26487
2	140620000	140840000	2.11282		2	142080000	142640000	2.85159		3	10740000	11880000	3.05787
2	140860000	141340000	1.63213		2	142680000	143060000	1.31893		3	11980000	12320000	2.1182
2	141400000	142060000	1.20245		2	143080000	144260000	2.21823		3	12360000	12700000	1.81796
2	142080000	142660000	2.91856		2	144280000	144600000	2.48163		3	12720000	12840000	1.09815
2	142680000	143020000	1.07423		2	144660000	145640000	2.02655		3	12920000	13280000	1.43863
2	143040000	144260000	2.06009		2	145720000	146000000	2.222		3	13300000	13780000	1.71494
2	144280000	144600000	1.75954		2	146020000	146320000	1.57279		3	14120000	14360000	1.8372
2	144640000	145620000	2.07711		2	146340000	148480000	1.9465		3	14380000	14720000	2.14755
2	145700000	146020000	2.36871		2	148500000	149120000	1.53741		3	14780000	15440000	2.0479
2	146040000	146220000	1.56114		2	149240000	149682049	4643.77		3	15480000	16100000	1.5928
2	146320000	146900000	1.57885		3	0	720000	1.18181		3	16140000	16480000	1.63835
2	146920000	148420000	1.38582		3	780000	1960000	2.34547		3	17020000	17180000	1.3527
2	148440000	149100000	1.43373		3	1980000	2460000	1.52527		3	17200000	17500000	1.44639
2	149200000	149682049	2543.05		3	2480000	3040000	1.92551		3	17780000	18120000	1.72159
3	0	760000	1.22725		3	3440000	3900000	1.36556		3	18140000	18920000	2.29146
3	780000	1960000	2.13839		3	3920000	4220000	1.93159		3	18920000	19540000	2.30906
3	1980000	2460000	1.68632		3	4240000	4540000	1.47119		3	19600000	20360000	1.30499
3	2460000	3040000	2.54043		3	4600000	5700000	5.64713		3	20380000	20820000	1.34368
3	3100000	3360000	1.40087		3	6320000	7460000	4.18223		3	20860000	21100000	2.08411
3	3380000	3720000	1.52711		3	7460000	8280000	2.3232		3	21160000	21300000	1.36344
3	3760000	3900000	1.62783		3	8520000	8760000	2.17542		3	21320000	21820000	2.2924
3	3920000	4200000	1.77387		3	8780000	9240000	2.81956		3	21840000	22140000	1.43419
3	4220000	4460000	1.62933		3	9260000	9380000	2.00784		3	22420000	22780000	1.6313
3	4600000	5700000	5.33715		3	9580000	9840000	1.60462		3	22820000	22960000	1.09578
3	6320000	7440000	3.13948		3	9840000	10120000	1.98673		3	22960000	23120000	1.65851
3	7460000	8280000	2.06457		3	10380000	10520000	1.73813		3	23140000	23600000	1.80237
3	8500000	8760000	2.01107		3	10740000	11880000	2.98261		3	23620000	24200000	1.52567
3	8780000	9220000	2.83293		3	11980000	12320000	2.39711		3	24240000	25280000	3.4019
3	9240000	9560000	1.42518		3	12360000	12500000	2.19649		3	25440000	25960000	1.52893
3	9580000	9840000	1.37807		3	12560000	13260000	1.32006		3	25980000	26300000	1.98846
3	9840000	10140000	1.70866		3	13320000	13740000	1.93932		3	26320000	26900000	1.63364
3	10220000	10520000	1.31381		3	13760000	14000000	1.06886		3	27060000	27460000	1.61188
3	10740000	11880000	3.09913		3	14120000	14360000	2.04508		3	27480000	27900000	2.40897
3	11960000	12320000	2.3261		3	14380000	14720000	2.30037		3	27920000	28780000	2.16827
3	12360000	12700000	1.72115		3	14760000	15440000	2.24322		3	28800000	29200000	1.94203
3	12720000	12940000	1.56855		3	15480000	16120000	1.7189		3	29200000	29620000	2.15464
3	12960000	13260000	2.00568		3	16160000	16580000	1.9796		3	29640000	30300000	2.37345
3	13320000	13740000	1.84208		3	16600000	17120000	1.10424		3	30340000	30980000	2.48463
3	13760000	13960000	1.06509		3	17260000	17500000	1.89435		3	31140000	31740000	1.76019
3	14120000	14360000	2.00735		3	17520000	17660000	1.31106		3	31800000	32120000	2.03962
3	14380000	14740000	2.35057		3	17680000	18100000	1.65984		3	32160000	32400000	1.71781
3	14760000	15420000	2.26576		3	18160000	18920000	2.25601		3	32420000	33620000	2.02601
3	15460000	15660000	1.84144		3	18940000	19540000	2.56392		3	33780000	34040000	1.51527
3	15680000	16120000	1.90738		3	19600000	20820000	2.22154		3	34060000	34800000	2.38244
3	16140000	17120000	1.40404		3	20860000	21120000	2.67639		3	34880000	35300000	2.01577
3	17260000	17660000	1.44065		3	21140000	21320000	1.88842		3	35420000	35780000	1.52877
3	17680000	18100000	1.64659		3	21340000	21820000	2.61871		3	36000000	36420000	1.55929
3	18140000	18920000	2.20913		3	22020000	22160000	1.79926		3	36500000	37380000	2.03716
3	18940000	19540000	2.52143		3	22400000	22960000	1.93903		3	37400000	37800000	1.57412
3	19620000	20820000	2.14707		3	22980000	23080000	2.05861		3	37820000	38140000	1.49639
3	20840000	21120000	2.62443		3	23160000	23620000	2.19985		3	38160000	38540000	2.17852
3	21140000	21260000	1.96254		3	23640000	24200000	1.52574		3	38660000	38880000	1.91107
3	21340000	21820000	2.42911		3	24240000	25260000	2.76719		3	38920000	39740000	2.33908
3	22000000	22260000	1.43133		3	25460000	25980000	1.79774		3	39760000	39860000	1.65117
3	22400000	22740000	2.28874		3	26000000	26300000	1.98905		3	39860000	40100000	1.85781
3	22760000	22900000	1.77331		3	26320000	27040000	1.49661		3	40180000	40560000	1.67164
3	22920000	23080000	1.27474		3	27060000	27460000	1.61168		3	40780000	41200000	2.41174
3	23220000	23600000	1.89751		3	27480000	27820000	3.00002		3	41220000	41580000	1.88668
3	23620000	24000000	1.60229		3	27900000	28800000	2.38149		3	41620000	41860000	2.665
3	24020000	24200000	1.7229		3	28820000	29200000	2.14049		3	42120000	42540000	1.80995
3	24240000	25260000	3.08233		3	29220000	29620000	2.12865		3	42680000	42940000	1.82272
3	25460000	25980000	1.74162		3	29640000	30320000	2.26244		3	43160000	43440000	1.88751
3	25980000	26300000	2.00728		3	30420000	30960000	3.14641		3	43460000	43940000	1.70163
3	26320000	26900000	1.52367		3	31160000	31700000	2.01682		3	43960000	44540000	1.51294
3	27060000	27460000	1.65124		3	31800000	32120000	2.15762		3	44560000	45200000	1.59314
3	27480000	27900000	2.22834		3	32140000	32380000	2.0628		3	45260000	45480000	1.63618
3	27920000	28780000	1.91144		3	32400000	33240000	1.52724		3	45720000	45980000	2.25381
3	28800000	29180000	2.03631		3	33260000	33660000	1.36724		3	46020000	46140000	1.46373
3	29200000	29620000	2.13967		3	33780000	34040000	1.64269		3	46180000	46700000	1.22616
3	29640000	30300000	2.33447		3	34060000	34840000	2.63064		3	46720000	47080000	1.70484
3	30420000	30960000	2.95431		3	34880000	35300000	2.30441		3	47140000	47260000	1.02163
3	31000000	31520000	1.3215		3	35420000	35800000	1.48269		3	47280000	47860000	1.97065
3	31540000	31780000	1.45302		3	36000000	36220000	2.10229		3	47900000	48240000	1.75084
3	31800000	32100000	1.75124		3	36260000	36400000	1.54293		3	48340000	48500000	1.19246
3	32120000	32400000	1.55885		3	36480000	37380000	2.29541		3	48540000	48740000	2.19492
3	32420000	33240000	1.50586		3	37400000	37780000	1.62304		3	48740000	48960000	2.33609
3	33260000	33660000	1.29524		3	37820000	38160000	1.25173		3	48980000	49440000	1.9526
3	33720000	34060000	1.85842		3	38180000	38540000	1.62247		3	49740000	50140000	1.76254
3	34080000	34820000	2.38334		3	38660000	38880000	2.10071		3	50160000	50380000	2.01543
3	34880000	35300000	2.18064		3	38940000	39220000	2.08785		3	50460000	50720000	1.58394
3	35420000	35780000	1.39553		3	39240000	39740000	1.90357		3	50740000	51600000	1.55612
3	35800000	35980000	1.28351		3	39860000	40100000	1.93389		3	51620000	51940000	2.56481
3	36000000	36220000	1.9341		3	40180000	40760000	1.68484		3	51960000	52280000	1.49489
3	36240000	36420000	1.99969		3	40780000	41200000	2.56787		3	52380000	52900000	1.75184
3	36460000	37380000	2.18599		3	41240000	41580000	2.03623		3	52960000	53300000	1.63519
3	37400000	37800000	1.3867		3	41620000	41940000	1.47		3	53320000	54100000	2.03138
3	37940000	38080000	0.991637		3	42160000	42560000	1.74108		3	54120000	54520000	1.28547
3	38160000	38520000	1.57677		3	42680000	43080000	1.45399		3	54640000	55020000	1.89976
3	38660000	38920000	2.21798		3	43160000	43420000	2.16945		3	55040000	55220000	1.0034
3	38940000	39220000	2.04063		3	43480000	45220000	2.22643		3	55300000	55840000	1.6546
3	39240000	39780000	1.50057		3	45240000	45700000	1.47971		3	55900000	56360000	2.76874
3	39860000	40060000	2.27672		3	45740000	45980000	2.62004		3	56480000	56860000	2.43964
3	40180000	40740000	1.63714		3	46020000	46140000	1.57616		3	57060000	57300000	1.4422
3	40780000	41200000	2.44332		3	46320000	46620000	1.63292		3	57320000	57540000	1.20206
3	41240000	41580000	1.90284		3	46720000	47060000	2.04388		3	57680000	58040000	1.81273
3	41580000	41960000	1.98477		3	47080000	47260000	2.05331		3	58100000	58620000	1.24963
3	41980000	42080000	1.5298		3	47280000	47860000	2.26559		3	58640000	59140000	1.8783
3	42160000	42520000	1.75883		3	48040000	48240000	1.92435		3	59160000	59820000	2.05635
3	42680000	42940000	2.12914		3	48320000	48540000	1.91813		3	59940000	60120000	2.13429
3	43140000	43440000	1.98416		3	48560000	48740000	2.14603		3	60280000	61020000	1.57628
3	43460000	43900000	1.6977		3	48760000	48960000	2.20312		3	61040000	61240000	1.56274
3	43920000	44600000	1.37384		3	48980000	49340000	2.22427		3	61400000	61880000	2.24804
3	44620000	45200000	1.45271		3	49800000	50160000	1.99787		3	61940000	62820000	1.52429
3	45240000	45480000	2.20967		3	50180000	50380000	2.02981		3	62900000	63020000	1.16706
3	45520000	45680000	1.20503		3	50460000	50700000	1.57374		3	63040000	63320000	1.41682
3	45700000	45980000	2.33684		3	50720000	51600000	1.9024		3	63340000	63640000	2.1882
3	45980000	46640000	1.52462		3	51640000	51940000	1.94342		3	64080000	64800000	1.72202
3	46720000	47060000	2.04176		3	51960000	52320000	1.7995		3	64860000	65780000	2.3693
3	47080000	47240000	1.98966		3	52360000	52920000	1.90423		3	65800000	66220000	1.91476
3	47300000	47880000	2.09062		3	52960000	53300000	1.86316		3	66300000	66520000	2.23912
3	48040000	48220000	1.82292		3	53300000	54100000	2.45179		3	66560000	67060000	1.47733
3	48360000	48520000	1.49113		3	54120000	54600000	1.2699		3	67080000	67580000	1.43523
3	48540000	48740000	2.33698		3	54640000	55020000	1.8967		3	67620000	67960000	1.70582
3	48760000	48960000	2.17948		3	55040000	55300000	1.61203		3	68060000	68720000	1.75951
3	48980000	49480000	1.83767		3	55320000	55660000	2.13192		3	68900000	69420000	1.11606
3	49780000	50140000	2.31481		3	55760000	55880000	1.04499		3	69440000	70840000	1.38925
3	50160000	50380000	2.27151		3	55900000	56360000	2.60035		3	70860000	71260000	1.52238
3	50400000	50620000	1.41159		3	56480000	56860000	2.54465		3	71280000	71560000	1.70386
3	50700000	51600000	2.0166		3	57060000	57260000	2.16512		3	71580000	72560000	1.90849
3	51640000	51960000	2.31004		3	57300000	57540000	1.58152		3	72840000	73240000	1.89302
3	51960000	52320000	1.81099		3	57680000	58040000	1.99961		3	73320000	75080000	2.2578
3	52380000	52960000	1.93207		3	58080000	58620000	1.30543		3	75120000	75420000	2.42832
3	52980000	53300000	1.499		3	58640000	59140000	2.11022		3	75480000	75860000	1.83813
3	53320000	54100000	2.50771		3	59160000	59820000	2.30871		3	75900000	76300000	1.57516
3	54120000	54600000	1.34329		3	59920000	60140000	2.72652		3	76320000	76580000	1.14803
3	54640000	55020000	1.8333		3	60220000	60720000	1.40197		3	76600000	76860000	1.66051
3	55040000	55240000	1.09295		3	60740000	61020000	1.4899		3	76920000	77420000	1.63348
3	55300000	55680000	1.99313		3	61040000	61260000	2.06131		3	77480000	77940000	1.78732
3	55720000	55880000	1.18152		3	61420000	61840000	2.27981		3	77980000	78280000	2.38132
3	55900000	56360000	2.8654		3	61880000	62840000	1.78931		3	78300000	79220000	2.15128
3	56480000	56860000	2.4841		3	62880000	62980000	2.08883		3	79420000	79660000	1.58125
3	57060000	57280000	1.60253		3	63040000	63320000	1.5216		3	79680000	80580000	1.94439
3	57300000	57540000	1.33853		3	63340000	63640000	2.48321		3	80780000	81380000	2.67266
3	57660000	58040000	2.32567		3	64020000	64840000	2.06659		3	81540000	81940000	2.03107
3	58100000	58640000	1.31325		3	64880000	65760000	2.33868		3	82120000	82520000	1.53116
3	58660000	59160000	1.889		3	65820000	66220000	1.73389		3	82540000	82840000	1.24025
3	59320000	59800000	2.3766		3	66300000	66520000	2.10115		3	82900000	83520000	1.55229
3	59820000	60120000	1.69655		3	66600000	67120000	1.24025		3	83540000	85520000	1.7235
3	60240000	60680000	1.20049		3	67140000	67580000	1.29759		3	85560000	85680000	1.31496
3	60700000	61020000	1.48589		3	67700000	67980000	1.83665		3	85780000	86040000	1.21452
3	61060000	61260000	1.71862		3	68260000	68720000	2.93777		3	86060000	86700000	1.76311
3	61420000	61840000	2.17576		3	68900000	69020000	1.66385		3	86820000	87040000	1.40593
3	61900000	62760000	1.73377		3	69040000	69400000	1.69654		3	87180000	87560000	1.77143
3	62780000	62980000	1.30245		3	69420000	70820000	1.89403		3	87600000	88140000	2.17132
3	63040000	63320000	1.66268		3	70840000	71260000	2.20449		3	88160000	88340000	1.76579
3	63340000	63640000	2.52642		3	71300000	71480000	1.7154		3	88460000	88680000	1.93533
3	64040000	64840000	2.2075		3	71580000	72040000	1.3499		3	88720000	89100000	1.41001
3	64880000	65800000	2.35812		3	72060000	72580000	1.34412		3	89120000	89660000	1.45416
3	65820000	66220000	2.04043		3	72820000	73240000	2.58045		3	89680000	90760000	1.57615
3	66300000	66540000	2.26932		3	73320000	75100000	2.60269		3	90800000	91000000	1.55986
3	66740000	67100000	1.27903		3	75120000	75440000	2.85631		3	91020000	91380000	1.83533
3	67120000	67580000	1.35499		3	75480000	75860000	2.01245		3	91420000	91840000	1.67655
3	67620000	68000000	2.02017		3	75860000	76320000	1.74414		3	92100000	92800000	1.6902
3	68040000	68240000	1.11811		3	76340000	76480000	1.17569		3	92820000	93060000	1.45055
3	68260000	68720000	2.78718		3	76500000	76880000	1.64217		3	93080000	93680000	1.38739
3	69020000	69380000	1.40382		3	76920000	77500000	1.80325		3	93780000	95000000	2.65497
3	69400000	70820000	1.75142		3	77520000	77940000	1.68031		3	95080000	95920000	2.14545
3	70860000	71260000	1.93594		3	78000000	78260000	2.89513		3	95940000	96080000	1.73097
3	71280000	71480000	1.85013		3	78320000	79200000	2.5574		3	96240000	96480000	1.54962
3	71580000	72060000	1.29755		3	79300000	79640000	1.90465		3	96500000	96920000	1.72413
3	72080000	72580000	1.37157		3	79680000	80780000	1.77554		3	96940000	97300000	1.42695
3	72820000	73240000	2.05633		3	80780000	81460000	2.6485		3	97460000	98020000	2.49036
3	73320000	75080000	2.33786		3	81540000	81940000	2.20824		3	98060000	98740000	1.38174
3	75140000	75420000	2.56535		3	82120000	82500000	1.39141		3	98760000	98920000	1.36234
3	75480000	75860000	1.88651		3	82520000	82900000	1.62608		3	98980000	99580000	1.79853
3	75860000	76280000	1.71841		3	82920000	83560000	1.94481		3	99640000	100160000	2.15176
3	76320000	76580000	1.14264		3	83580000	85540000	2.15979		3	100220000	100400000	1.86408
3	76640000	76880000	1.59097		3	85560000	86060000	1.32249		3	100420000	101340000	2.23855
3	77000000	77460000	1.67363		3	86080000	86700000	1.98294		3	101380000	101580000	1.60666
3	77480000	77920000	1.42812		3	87180000	87580000	1.76828		3	101640000	101900000	2.46789
3	77960000	78260000	2.43781		3	87600000	88140000	2.1754		3	101940000	102320000	1.49791
3	78320000	79200000	2.41258		3	88160000	88340000	1.90972		3	102340000	103520000	1.45136
3	79300000	79640000	1.78574		3	88440000	88680000	2.23311		3	103560000	104000000	1.72434
3	79680000	80340000	1.78668		3	88720000	89140000	1.74902		3	104200000	104500000	1.02997
3	80360000	80780000	1.58473		3	89160000	89620000	1.50768		3	104520000	105000000	1.26648
3	80780000	81380000	2.60063		3	89640000	90800000	1.95747		3	105020000	105340000	1.17938
3	81540000	81920000	1.8839		3	91020000	91380000	2.40678		3	105360000	105660000	1.29077
3	81940000	82520000	1.41265		3	91420000	91840000	1.69026		3	105800000	106000000	1.20031
3	82540000	82880000	1.4329		3	91900000	92120000	1.5791		3	106060000	106360000	1.61127
3	82900000	83540000	1.91438		3	92140000	92840000	2.0994		3	106360000	106680000	1.71239
3	83560000	85520000	2.11062		3	93040000	93700000	2.06606		3	106700000	106940000	1.49809
3	85560000	85700000	1.46243		3	93780000	95000000	2.94268		3	106960000	107140000	1.12265
3	85740000	85960000	1.07587		3	95080000	95920000	2.85674		3	107160000	107400000	1.19357
3	86060000	86700000	2.1669		3	95940000	96080000	1.95012		3	107620000	108760000	2.0698
3	87040000	87180000	2.40761		3	96240000	96460000	1.47404		3	108800000	109680000	2.37917
3	87220000	87560000	1.68241		3	96480000	96920000	1.70176		3	109700000	110060000	1.36894
3	87600000	88160000	2.09121		3	96940000	97360000	1.7654		3	110100000	110720000	1.43421
3	88360000	88680000	1.78907		3	97460000	98000000	2.58257		4	60000	300000	2.91017
3	88740000	89140000	1.57956		3	98020000	98940000	1.99371		4	320000	1120000	1.79546
3	89160000	89580000	1.35985		3	98940000	99600000	2.09173		4	1300000	1560000	1.24966
3	89600000	90780000	1.66154		3	99640000	100160000	2.52041		4	1580000	1860000	1.47243
3	91020000	91380000	2.05818		3	100220000	100400000	1.93868		4	2460000	2880000	1.94197
3	91420000	91860000	1.88448		3	100460000	101380000	2.08922		4	3040000	3240000	1.76349
3	92100000	92860000	2.14478		3	101400000	101580000	1.62904		4	3600000	3960000	1.78978
3	93040000	93780000	2.16658		3	101620000	101900000	2.6		4	3980000	4280000	1.82784
3	93820000	95000000	2.45027		3	101940000	102280000	2.22385		4	4380000	5140000	1.55557
3	95080000	95920000	2.31356		3	102320000	103540000	1.75568		4	5160000	6120000	2.12184
3	95940000	96080000	1.77491		3	103560000	104020000	1.69198		4	6140000	6940000	1.51115
3	96240000	96480000	1.54761		3	104040000	104300000	1.33955		4	7000000	8080000	1.66947
3	96500000	96900000	1.56573		3	104520000	104940000	1.29604		4	8160000	8620000	1.88748
3	96940000	97280000	1.61995		3	104960000	105340000	1.42528		4	8720000	8980000	1.99332
3	97460000	98020000	2.9156		3	105440000	105660000	1.62043		4	9040000	9300000	1.7622
3	98020000	98940000	1.63647		3	106040000	106260000	2.09497		4	9420000	9580000	1.51044
3	98980000	99580000	1.77347		3	106360000	106620000	1.7997		4	9600000	10480000	2.08562
3	99640000	100180000	2.5826		3	106700000	107160000	1.32144		4	10500000	10960000	1.4149
3	100200000	100400000	1.97285		3	107180000	107400000	1.40195		4	11300000	11500000	1.30288
3	100480000	101360000	2.24625		3	107600000	108780000	2.25728		4	11520000	12280000	1.32012
3	101380000	101580000	1.49053		3	108860000	109720000	2.39998		4	12320000	12600000	1.45436
3	101600000	101900000	2.32984		3	109740000	110060000	1.40033		4	12620000	12860000	1.51721
3	101940000	102300000	1.7344		3	110100000	110838418	2.526		4	12960000	13320000	1.44658
3	102320000	103520000	1.73857		4	0	580000	0.924736		4	13380000	13600000	1.49854
3	103540000	104000000	2.0003		4	600000	1120000	2.51267		4	13620000	14320000	1.48496
3	104020000	104300000	1.22381		4	1260000	1480000	1.27298		4	14340000	15680000	2.08151
3	104540000	105000000	1.39692		4	1680000	1920000	1.2214		4	15700000	16380000	2.73835
3	105020000	105300000	1.02461		4	1940000	2100000	1.04237		4	16400000	16740000	1.76406
3	105320000	105480000	1.76401		4	2480000	2900000	2.44842		4	16760000	17320000	2.17983
3	105500000	105680000	1.60951		4	3020000	3300000	2.00843		4	17380000	17680000	1.33364
3	105720000	106020000	1.14595		4	3480000	3580000	2.10949		4	17700000	18080000	2.18535
3	106060000	106360000	1.70754		4	3600000	3940000	1.65209		4	18080000	18740000	4.20445
3	106380000	106640000	1.67399		4	3980000	4280000	1.83132		4	18740000	18860000	0.14533
3	106720000	106880000	1.81044		4	4340000	5160000	1.49679		4	18880000	19020000	1
3	106940000	107140000	1.35122		4	5180000	6120000	2.43542		4	19040000	19140000	1
3	107160000	107420000	1.65837		4	6140000	6960000	1.84981		4	19160000	19720000	1.34884
3	107620000	108740000	2.68052		4	7020000	8080000	1.87405		4	19740000	19980000	1.55459
3	108780000	109700000	2.31525		4	8160000	8680000	2.47463		4	20300000	20600000	1.50886
3	109720000	110060000	1.28176		4	8720000	8980000	2.60361		4	20620000	20940000	1.77164
3	110100000	110838418	2.34609		4	9040000	9400000	1.87223		4	20960000	21760000	1.59965
4	0	300000	1.13568		4	9440000	9560000	1.58211		4	21780000	22260000	1.59161
4	320000	620000	1.67381		4	9580000	10480000	2.30879		4	22300000	23140000	1.74365
4	640000	1100000	2.49757		4	10500000	10980000	1.63814		4	23160000	23420000	1.7913
4	1260000	1600000	1.28247		4	11300000	11600000	1.27275		4	23440000	23740000	1.69281
4	1620000	1840000	1.38382		4	11620000	12220000	1.41796		4	23940000	24240000	2.10078
4	1980000	2480000	1.32753		4	12340000	12580000	1.67729		4	24260000	24920000	1.94689
4	2500000	2980000	2.03321		4	12600000	12840000	1.92111		4	24980000	25560000	1.62472
4	3040000	3280000	1.78098		4	12960000	13340000	1.66857		4	25580000	26040000	1.5047
4	3480000	3600000	1.98679		4	13360000	13620000	1.38716		4	26060000	26700000	1.36331
4	3600000	3940000	1.76315		4	13640000	14080000	1.16843		4	26800000	27980000	1.60302
4	3960000	4300000	1.90408		4	14160000	14320000	1.42089		4	28000000	28500000	1.47052
4	4420000	5160000	1.68414		4	14340000	15660000	2.30673		4	28500000	28900000	2.29494
4	5180000	6120000	2.40046		4	15700000	16400000	3.15723		4	28920000	29200000	1.37636
4	6120000	6980000	1.75709		4	16600000	16760000	1.41012		4	29320000	29600000	1.97865
4	7020000	8080000	1.73064		4	16780000	17340000	2.55182		4	29680000	29900000	1.29627
4	8160000	8640000	2.00945		4	17520000	17700000	1.39698		4	29920000	30400000	2.0449
4	8720000	8980000	2.21732		4	17760000	18080000	2.52033		4	30420000	30620000	2.67252
4	9040000	9400000	1.53346		4	18080000	18700000	4.69185		4	30680000	31020000	2.6332
4	9420000	9580000	1.57626		4	18740000	18860000	0.13969		4	31040000	31360000	1.73257
4	9600000	10480000	2.20641		4	18880000	19020000	1		4	31380000	31740000	1.4555
4	10500000	10980000	1.43575		4	19040000	19140000	1		4	31760000	31960000	1.76398
4	11000000	11280000	1.21265		4	19160000	20280000	2.21371		4	32040000	32800000	1.99275
4	11340000	11460000	1.34957		4	20300000	20620000	2.03866		4	32860000	33220000	1.96279
4	11480000	11700000	1.27511		4	20640000	20920000	2.37538		4	33240000	33800000	2.46771
4	11720000	12060000	1.52809		4	20960000	21760000	1.89427		4	34020000	34440000	1.17267
4	12080000	12220000	2.01797		4	21800000	22260000	1.56107		4	34460000	34700000	1.1838
4	12300000	12580000	1.69841		4	22300000	23140000	2.05536		4	34760000	35040000	1.45967
4	12600000	12940000	1.74419		4	23160000	23420000	2.57018		4	35060000	35220000	1.57132
4	12960000	13380000	1.64681		4	23440000	23800000	2.02314		4	35240000	35660000	1.57477
4	13400000	13600000	1.37015		4	23940000	24220000	2.4878		4	35680000	36300000	1.47125
4	13620000	14100000	1.24514		4	24240000	24680000	2.0862		4	36320000	37080000	1.40706
4	14360000	15680000	2.30411		4	24700000	24960000	1.4186		4	37320000	37600000	1.63362
4	15700000	16380000	2.70001		4	25020000	25560000	1.47679		4	37700000	37960000	2.32501
4	16400000	16780000	1.3977		4	25600000	26680000	1.75535		4	38040000	38460000	2.17859
4	16800000	17340000	2.27484		4	26860000	27680000	1.76757		4	38500000	38640000	1.10949
4	17360000	17640000	1.39515		4	27700000	28500000	1.56363		4	38660000	39280000	1.39194
4	17740000	18080000	2.42672		4	28520000	28880000	2.31796		4	39300000	39720000	1.37903
4	18100000	18740000	4.52228		4	28900000	29200000	1.57871		4	39820000	40440000	1.42724
4	18740000	18860000	0.169291		4	29340000	29600000	2.37875		4	40460000	40940000	1.38236
4	18880000	19020000	1		4	29620000	29880000	1.40903		4	41000000	41360000	1.21965
4	19040000	19140000	1		4	29900000	30400000	2.23753		4	41380000	42220000	1.27271
4	19160000	20280000	2.33709		4	30420000	30620000	2.6636		4	42280000	42720000	1.55322
4	20300000	20640000	1.96966		4	30660000	31020000	3.05441		4	42740000	43140000	1.50045
4	20660000	20940000	1.60276		4	31040000	31360000	1.78986		4	43260000	43700000	1.69628
4	20960000	21740000	1.75995		4	31380000	31760000	1.47146		4	43720000	44080000	1.25781
4	21800000	22260000	1.69212		4	31780000	31960000	1.80056		4	44120000	44380000	1.53198
4	22320000	23140000	2.06565		4	32040000	32780000	2.4183		4	44400000	44660000	2.01235
4	23160000	23420000	2.12701		4	32860000	33220000	1.99397		4	44940000	45480000	1.9082
4	23440000	23800000	1.87591		4	33240000	33800000	2.60442		4	45680000	46480000	1.51654
4	23940000	24240000	2.50127		4	34020000	34460000	1.2866		4	46540000	46800000	1.71435
4	24280000	24920000	2.15861		4	34500000	34600000	1.21465		4	46820000	47020000	1.95158
4	25000000	25200000	1.83707		4	34740000	34980000	2.14169		4	47040000	47800000	1.31722
4	25220000	25560000	1.95561		4	35220000	35640000	1.90507		4	47820000	48460000	1.44133
4	25580000	25960000	1.50275		4	35660000	37100000	2.89168		4	48480000	49180000	1.52533
4	25980000	26300000	1.04706		4	37300000	37680000	2.28032		4	49240000	49540000	1.5257
4	26320000	26660000	1.23203		4	37720000	37960000	2.6432		4	49560000	49880000	1.58881
4	26860000	27680000	1.58008		4	38040000	38460000	2.30106		4	50020000	50380000	1.3229
4	27700000	28480000	1.42726		4	38480000	38600000	1.51313		4	50480000	50720000	2.14852
4	28520000	28900000	2.31701		4	38680000	39080000	1.73655		4	51000000	51620000	2.23689
4	28920000	29200000	1.36619		4	39100000	39300000	1.13428		4	51780000	52640000	2.12899
4	29340000	29600000	2.37624		4	39320000	39740000	1.38623		4	52660000	53020000	2.44046
4	29640000	29760000	1.58368		4	39820000	40440000	1.61928		4	53040000	53560000	2.1637
4	29900000	30400000	2.3785		4	40460000	40940000	1.77793		4	53580000	53920000	1.20053
4	30420000	30620000	2.78769		4	40960000	42240000	2.53798		4	53960000	54540000	1.8975
4	30680000	31020000	2.57404		4	42280000	43160000	3.00596		4	54540000	54980000	1.96346
4	31040000	31360000	1.67397		4	43340000	43700000	1.94058		4	55060000	55740000	1.61773
4	31380000	31720000	1.51451		4	43720000	44100000	1.72532		4	56260000	56760000	1.74463
4	31740000	31960000	1.59709		4	44140000	44380000	1.99745		4	56780000	56920000	1.50368
4	32040000	32800000	2.20089		4	44400000	44800000	1.37469		4	57240000	57800000	1.83901
4	32860000	33220000	2.09199		4	44920000	45360000	1.84911		4	57820000	58020000	1.7966
4	33240000	33820000	2.54869		4	45400000	45620000	0.902546		4	58280000	58580000	2.09512
4	34000000	34320000	1.4637		4	45680000	46360000	1.59344		4	58640000	59640000	1.92129
4	34480000	34700000	1.21888		4	46540000	46820000	1.62795		4	59660000	59900000	1.45474
4	34740000	35020000	2.02467		4	46840000	47020000	2.17907		4	60140000	60780000	2.05259
4	35060000	35220000	1.52979		4	47040000	47840000	1.46792		4	60800000	61000000	1.81634
4	35240000	35660000	1.7298		4	47860000	49200000	1.63957		4	61020000	61320000	2.18478
4	35680000	36260000	1.55288		4	49280000	49480000	1.64849		4	61400000	61720000	1.60263
4	36280000	37060000	1.48481		4	49620000	49880000	1.80063		4	61740000	62780000	2.14767
4	37300000	37680000	2.00019		4	49980000	50380000	1.32548		4	62840000	63140000	1.51085
4	37700000	37960000	2.40119		4	50460000	50720000	2.18463		4	63300000	64300000	1.97008
4	38040000	38460000	2.22268		4	51000000	51640000	2.67172		4	64320000	64780000	1.72455
4	38680000	39100000	1.83643		4	51780000	52640000	2.53589		4	65040000	65400000	1.32369
4	39120000	39300000	0.914743		4	52660000	53020000	2.85839		4	65420000	66160000	2.08858
4	39320000	39720000	1.26881		4	53040000	53560000	2.20541		4	66180000	66500000	1.49278
4	39820000	40460000	1.41679		4	53580000	53940000	1.28483		4	66600000	66820000	1.76973
4	40480000	40940000	1.38712		4	53980000	54540000	2.13115		4	66840000	67600000	2.20003
4	40960000	42240000	1.96071		4	54540000	54960000	1.60922		4	67640000	68300000	1.55785
4	42280000	42760000	1.87552		4	55040000	55760000	1.69617		4	68460000	68800000	1.3698
4	42780000	43140000	1.48408		4	55780000	55920000	1.22123		4	68820000	68920000	1.13621
4	43260000	43700000	1.75205		4	55940000	56220000	1.4891		4	69020000	69360000	1.19584
4	43720000	44120000	1.59753		4	56240000	57100000	1.35548		4	69380000	69520000	1.543
4	44140000	44400000	1.85833		4	57240000	57800000	1.70145		4	69540000	69820000	1.43492
4	44420000	44680000	1.96398		4	57820000	58020000	1.96888		4	69860000	70160000	1.5583
4	44920000	45480000	1.96792		4	58260000	58580000	2.42963		4	70180000	71020000	1.27801
4	45640000	46340000	1.86066		4	58620000	58820000	1.62131		4	71040000	71880000	1.44874
4	46360000	46500000	1.83414		4	58840000	59660000	2.154		4	71900000	72220000	1.33726
4	46540000	46820000	1.80303		4	59680000	60000000	1.29812		4	72240000	73060000	1.72455
4	46840000	47020000	2.1881		4	60140000	60760000	1.99949		4	73140000	73380000	1.73189
4	47040000	47880000	1.41098		4	61020000	61320000	2.18073		4	73540000	74340000	1.40683
4	47900000	48420000	1.35163		4	61400000	61680000	1.70655		4	74360000	74720000	1.29876
4	48440000	49160000	1.41597		4	61740000	62780000	2.72385		4	74800000	75680000	2.10863
4	49300000	49500000	1.68886		4	62800000	63020000	1.51488		4	75700000	75880000	1.42176
4	49620000	49880000	1.82118		4	63140000	63320000	1.80442		4	76000000	76440000	1.97312
4	50000000	50400000	1.45517		4	63340000	64300000	2.18536		4	76460000	76660000	1.45967
4	50480000	50980000	1.34351		4	64320000	64760000	1.47325		4	76740000	77380000	2.21056
4	51000000	51740000	2.16476		4	64780000	64940000	1.5824		4	77400000	77700000	2.08618
4	51780000	52620000	2.3193		4	65000000	65420000	1.30701		4	77720000	78260000	1.84419
4	52660000	53020000	3.37672		4	65440000	65880000	1.64412		4	78280000	78520000	1.59306
4	53040000	53560000	2.15321		4	65900000	66160000	1.6879		4	78580000	79760000	1.47454
4	53580000	53940000	1.33721		4	66180000	66500000	1.52552		4	79940000	80500000	2.27147
4	53980000	54540000	2.03229		4	66520000	66820000	1.76322		4	80520000	80820000	1.31795
4	54540000	54960000	1.60354		4	66840000	67040000	1.76762		4	80840000	80960000	1.62768
4	55060000	55760000	1.66762		4	67060000	67600000	2.06129		4	80980000	81880000	1.77111
4	55780000	56220000	1.23954		4	67620000	68040000	2.19263		4	81900000	82120000	1.45566
4	56240000	56920000	1.68583		4	68060000	68300000	1.54794		4	82200000	83320000	1.51597
4	57240000	57800000	1.8436		4	68460000	68640000	1.73311		4	83340000	83920000	2.67781
4	57820000	58040000	2.43165		4	68820000	68960000	1.77245		4	83960000	84140000	1.60941
4	58260000	58580000	2.68957		4	69080000	69520000	1.27963		4	84160000	84400000	1.45947
4	58640000	58820000	1.37624		4	69560000	69720000	1.73447		4	84480000	84920000	1.87033
4	58840000	59620000	1.71741		4	69820000	70180000	2.03331		4	84920000	85480000	1.61576
4	59640000	59980000	1.49452		4	70200000	71840000	1.71763		4	85620000	86160000	1.77582
4	60140000	60760000	2.40102		4	71860000	72220000	1.79806		4	86180000	87720000	1.84628
4	60780000	61000000	1.71375		4	72240000	73060000	1.81244		4	87760000	88380000	1.98836
4	61020000	61320000	2.2376		4	73140000	73380000	1.98619		4	88540000	88700000	1.07694
4	61380000	61720000	1.78662		4	73580000	74420000	1.82299		4	88720000	89100000	1.60991
4	61740000	62800000	2.66584		4	74440000	74640000	1.51428		4	89140000	89660000	1.57675
4	62820000	62940000	1.37008		4	74960000	75680000	2.18354		4	89900000	90700000	2.8131
4	63040000	63300000	1.57214		4	75700000	75920000	1.74884		4	90700000	91315245	2.3212
4	63360000	63840000	1.55677		4	76000000	76420000	2.47117		5	0	640000	1.06
4	63860000	64300000	1.37026		4	76440000	76640000	2.24109		5	700000	1220000	1.26762
4	64320000	64760000	1.29358		4	76740000	77380000	2.60393		5	1240000	1660000	1.99739
4	65060000	65400000	1.30643		4	77400000	77720000	2.75542		5	1680000	1860000	1.36083
4	65420000	65900000	2.04551		4	77740000	78260000	2.08651		5	1900000	2360000	1.24108
4	65920000	66160000	1.48528		4	78280000	78520000	1.94956		5	2380000	2940000	1.57321
4	66520000	66840000	1.55183		4	78580000	78840000	1.48203		5	3020000	3280000	1.49278
4	66860000	67600000	2.2133		4	78860000	79200000	1.92174		5	3500000	3780000	1.40774
4	67620000	68280000	1.71946		4	79320000	79460000	1.62502		5	3960000	4760000	1.38881
4	68460000	68640000	1.83655		4	79480000	79920000	1.56387		5	4800000	5080000	2.00139
4	68700000	69020000	1.11346		4	79940000	80520000	2.2336		5	5140000	5840000	2.01332
4	69040000	69520000	1.48325		4	80540000	80680000	1.42447		5	5920000	6100000	0.417029
4	69560000	69720000	1.88512		4	80820000	80960000	2.07594		5	6120000	7100000	0.595731
4	69860000	70180000	1.58042		4	80980000	81480000	1.66222		5	7120000	7320000	1.41087
4	70200000	71880000	1.62427		4	81500000	81900000	1.62614		5	7360000	7560000	1.99849
4	71900000	73060000	1.66242		4	81920000	82140000	1.32814		5	7620000	7880000	0.939516
4	73080000	73540000	2.29634		4	82300000	82880000	1.47232		5	7960000	8260000	1.69374
4	73600000	74400000	1.78155		4	82900000	83320000	2.01804		5	8480000	9020000	2.52995
4	74420000	74740000	1.29515		4	83360000	83920000	2.39257		5	9060000	9200000	1.79853
4	74800000	75680000	1.89144		4	83960000	84460000	1.47143		5	9220000	9820000	1.66127
4	75700000	75920000	1.68893		4	84480000	84900000	1.45228		5	9840000	10000000	1.96715
4	76000000	76420000	2.17537		4	84920000	85460000	1.58757		5	10020000	10420000	2.05839
4	76440000	76660000	1.89265		4	85600000	86000000	2.20823		5	10480000	10940000	1.36072
4	76760000	77380000	2.61262		4	86200000	87720000	2.08561		5	10960000	11780000	2.33765
4	77400000	77700000	2.17664		4	87740000	88420000	1.96485		5	11800000	12000000	1.11001
4	77760000	78260000	1.83682		4	88440000	88640000	1.11778		5	12060000	12680000	1.76263
4	78300000	78520000	2.31897		4	88680000	89660000	1.73746		5	12780000	13060000	1.79405
4	78580000	79200000	1.72524		4	89920000	90700000	2.67281		5	13080000	13720000	1.53405
4	79200000	79480000	1.83991		4	90720000	90900000	1.69657		5	13920000	14220000	1.99736
4	79480000	79920000	1.63357		4	90940000	91315245	1.37594		5	14400000	14860000	1.40855
4	79940000	80520000	2.19707		5	0	660000	0.850434		5	14880000	15140000	1.77348
4	80540000	80980000	1.53223		5	680000	1200000	1.22123		5	15360000	15920000	1.86148
4	81020000	81480000	1.38837		5	1220000	1660000	2.26823		5	15960000	16940000	1.55658
4	81500000	81880000	1.55424		5	1740000	2380000	1.29829		5	16960000	17260000	1.7139
4	81900000	82080000	1.63642		5	2400000	2960000	2.09556		5	17340000	17800000	2.50613
4	82340000	83320000	1.43706		5	3020000	3480000	1.45252		5	17860000	18140000	1.19334
4	83360000	83940000	2.04404		5	3500000	3940000	1.33826		5	18160000	18600000	1.51831
4	83960000	84140000	1.74305		5	3960000	4780000	1.58902		5	18740000	18980000	1.61655
4	84180000	84460000	1.69482		5	4800000	5080000	2.41149		5	19000000	19340000	1.50967
4	84480000	84900000	1.56737		5	5120000	5840000	2.11684		5	19380000	19640000	1.93998
4	84920000	85480000	1.63497		5	5860000	6100000	0.732283		5	19760000	21160000	1.64511
4	85600000	86000000	2.70136		5	6120000	6260000	1		5	21180000	21660000	1.94336
4	86020000	86140000	1.28837		5	6280000	6380000	1		5	21700000	21820000	1.32336
4	86200000	87700000	2.29151		5	6400000	7120000	1.2988		5	21940000	22520000	1.39255
4	87740000	88400000	2.19445		5	7140000	7300000	1.06969		5	22600000	23020000	1.75622
4	88420000	88640000	1.2869		5	7360000	7560000	2.15693		5	23040000	23300000	1.11949
4	88680000	89100000	1.69919		5	7760000	7960000	1.33622		5	23440000	23620000	2.17051
4	89140000	89660000	1.64358		5	7980000	8380000	1.64222		5	23680000	23900000	1.55081
4	89720000	90700000	2.40582		5	8460000	9020000	2.42059		5	23940000	24160000	1.51544
4	90700000	90960000	2.07974		5	9040000	9220000	2.15604		5	24180000	24420000	1.96886
4	90980000	91315245	0.869971		5	9220000	9540000	2.20837		5	24520000	24740000	1.86619
5	0	660000	1.05884		5	9820000	10000000	2.04959		5	24820000	25100000	1.58124
5	680000	1220000	1.12711		5	10040000	10460000	2.11855		5	25120000	25340000	1.34217
5	1240000	1640000	1.8464		5	10480000	10920000	1.33678		5	25360000	25740000	1.54987
5	1880000	2400000	1.347		5	10940000	11780000	2.58867		5	25940000	26200000	1.40036
5	2420000	3000000	2.16633		5	12060000	12200000	1.33418		5	26400000	26640000	1.9077
5	3020000	3300000	2.18152		5	12220000	12700000	1.55092		5	26680000	26980000	1.83498
5	3340000	3780000	1.6515		5	12780000	13060000	1.99968		5	27000000	27160000	1.76989
5	3800000	3960000	1.79252		5	13080000	13320000	1.81237		5	27180000	27440000	1.89358
5	3980000	4760000	1.38303		5	13400000	13740000	1.86714		5	27540000	28080000	1.56785
5	4800000	5080000	2.37261		5	13920000	14200000	1.99158		5	28340000	28480000	1.57199
5	5140000	5660000	1.9924		5	14400000	14860000	1.95253		5	28520000	29000000	2.74783
5	5680000	5840000	1.57285		5	14900000	15340000	1.1668		5	29280000	29760000	1.12383
5	5880000	6100000	0.540089		5	15360000	15920000	2.1683		5	29780000	30220000	2.18946
5	6120000	6240000	1		5	16100000	16380000	1.32478		5	30240000	30660000	1.76401
5	6260000	6360000	1		5	16400000	16860000	1.31391		5	30680000	31120000	1.2892
5	6380000	7080000	1.12644		5	17020000	17200000	2.09416		5	31140000	31400000	1.42948
5	7100000	7320000	1.25529		5	17340000	17800000	2.64062		5	31420000	32400000	1.49966
5	7360000	7560000	2.11026		5	17820000	18120000	1.38135		5	32420000	32840000	1.48444
5	7620000	7780000	1.31198		5	18140000	18700000	1.69213		5	32860000	33680000	1.64587
5	7800000	8240000	1.34463		5	18740000	18920000	2.16292		5	33720000	34340000	1.93951
5	8260000	8420000	1.42689		5	19000000	19340000	1.48839		5	34360000	35060000	1.68988
5	8440000	9020000	2.21331		5	19380000	19640000	2.09203		5	35120000	36140000	2.22415
5	9040000	9140000	0.911923		5	19760000	21120000	1.88207		5	36320000	36560000	1.43951
5	9220000	9760000	1.67803		5	21140000	21680000	1.98681		5	36580000	37180000	1.78508
5	9820000	10020000	1.95855		5	21720000	22400000	1.0575		5	37200000	37400000	1.75656
5	10080000	10440000	1.98017		5	22600000	22980000	2.14191		5	37460000	37800000	1.92342
5	10460000	10660000	1.66261		5	23160000	23300000	1.48727		5	37940000	38360000	1.26846
5	10680000	10940000	1.50297		5	23440000	23700000	1.58835		5	38380000	39060000	1.47572
5	10960000	11780000	2.52845		5	23720000	23920000	1.60866		5	39120000	39280000	2.60102
5	11800000	12040000	1.56905		5	24180000	24500000	1.689		5	39560000	40100000	2.00565
5	12060000	12660000	1.54674		5	24520000	24720000	1.78373		5	40120000	40660000	1.83459
5	12780000	13060000	1.80386		5	24840000	25340000	1.51513		5	40680000	41040000	1.54259
5	13080000	13380000	1.71868		5	25360000	25840000	1.77611		5	41180000	42520000	1.81352
5	13400000	13700000	2.02091		5	25960000	26200000	1.49327		5	42540000	43080000	1.43314
5	13780000	13860000	1.64948		5	26420000	26640000	1.80805		5	43380000	43540000	1.44544
5	13920000	14220000	1.94971		5	26680000	26960000	2.44947		5	43560000	43940000	1.75766
5	14360000	14860000	2.00927		5	26980000	27160000	2.37847		5	44020000	44280000	1.8248
5	14880000	15140000	1.95706		5	27180000	27500000	1.48316		5	44300000	44540000	1.69738
5	15220000	15340000	1.93073		5	27540000	28320000	1.67674		5	44600000	44740000	1.74685
5	15360000	15920000	2.25368		5	28340000	28500000	2.22792		5	44780000	45040000	1.854
5	16100000	16400000	1.38134		5	28520000	28980000	2.81862		5	45100000	45260000	1.97962
5	16420000	16860000	1.30601		5	29260000	29520000	1.15807		5	45340000	45620000	1.72745
5	17300000	17820000	2.33056		5	29540000	29680000	1.13928		5	46260000	46660000	1.755
5	17880000	18140000	1.30913		5	29780000	30220000	2.19638		5	46700000	48160000	2.43183
5	18160000	18720000	1.45835		5	30240000	30620000	2.32014		5	48200000	48700000	1.94025
5	18740000	18860000	1.15009		5	30640000	30820000	2.37621		5	48780000	49160000	1.86034
5	18980000	19340000	1.70915		5	30840000	31100000	2.05586		5	49180000	49520000	1.65466
5	19380000	19640000	2.13419		5	31120000	32400000	2.31625		5	49680000	49820000	1.29137
5	19760000	20500000	1.5397		5	32420000	32800000	1.77073		5	49840000	50600000	1.57882
5	20520000	21140000	1.19805		5	32820000	33700000	1.92086		5	50820000	51660000	2.79247
5	21160000	21680000	1.88319		5	33720000	34360000	2.35057		5	51780000	51920000	1.68722
5	21700000	21820000	1.52494		5	34400000	35060000	1.78385		5	52000000	52160000	1.68449
5	21960000	22120000	1.17443		5	35120000	36140000	2.43205		5	52180000	52500000	2.39618
5	22200000	22420000	1.70854		5	36320000	36580000	1.58756		5	52560000	53020000	1.96246
5	22600000	22980000	2.03393		5	36600000	36900000	2.07272		5	53160000	53480000	1.58367
5	23440000	23740000	1.56009		5	36920000	37180000	2.38835		5	53560000	54140000	1.93724
5	23800000	23900000	1.06554		5	37180000	37400000	2.57078		5	54160000	54600000	1.44182
5	23940000	24160000	1.67144		5	37420000	37780000	2.64684		5	54620000	54820000	1.74757
5	24200000	24500000	1.66068		5	37960000	38380000	1.38888		5	54840000	55120000	1.59508
5	24520000	24720000	1.8614		5	38540000	39060000	1.87884		5	55140000	55380000	2.45445
5	24880000	25360000	1.43574		5	39120000	39380000	1.42187		5	55500000	56100000	1.56641
5	25360000	25840000	1.61132		5	39520000	40100000	2.50378		5	56120000	56320000	1.84827
5	25860000	26200000	1.26793		5	40120000	41160000	2.12894		5	56340000	56640000	1.46624
5	26400000	26620000	1.91874		5	41180000	42420000	1.78663		5	56660000	57740000	3.43574
5	26680000	26960000	2.56039		5	42440000	43080000	1.55089		5	57800000	58340000	1.59577
5	27020000	27140000	1.55244		5	43100000	43280000	1.58413		5	58520000	58960000	1.862
5	27160000	27520000	1.83406		5	43300000	43560000	1.6755		5	59020000	59809098	2.25423
5	27540000	28220000	1.47797		5	43580000	43960000	1.67202		6	500000	920000	3279.1
5	28340000	28500000	1.8799		5	44020000	44300000	2.04437		6	940000	1220000	1456.17
5	28520000	29000000	2.49292		5	44320000	44480000	1.68148		6	1240000	1660000	2.53866
5	29300000	29420000	1.06827		5	44560000	45020000	1.54215		6	1680000	3180000	2.39365
5	29460000	29800000	1.48168		5	45040000	45260000	2.13897		6	3200000	3480000	1.38875
5	29820000	30220000	2.07274		5	45360000	45760000	1.589		6	3520000	3660000	1.26889
5	30240000	30640000	2.12204		5	45880000	46220000	1.49171		6	3720000	5140000	1.71572
5	30860000	31120000	1.67296		5	46260000	46640000	1.80856		6	5160000	5800000	1.56251
5	31140000	31820000	1.34284		5	46680000	48160000	3.10757		6	6000000	7300000	1.52531
5	31840000	32400000	1.4221		5	48200000	48320000	2.29151		6	7400000	8420000	2.04514
5	32420000	32780000	2.14183		5	48380000	48700000	2.21378		6	8440000	8900000	1.69394
5	32860000	33360000	1.46685		5	48760000	49120000	2.08043		6	8920000	9240000	1.3637
5	33380000	33700000	1.49114		5	49140000	49780000	1.30125		6	9260000	9440000	1.16685
5	33720000	34340000	1.99327		5	49920000	50220000	1.46688		6	9460000	9920000	1.2402
5	34380000	35060000	1.88578		5	50240000	50820000	1.2485		6	9960000	10280000	1.26315
5	35080000	35880000	2.46961		5	50840000	51660000	2.78234		6	10480000	11160000	1.81964
5	35900000	36120000	1.76523		5	51680000	51920000	1.25868		6	11180000	11520000	1.1727
5	36320000	36580000	1.4717		5	52000000	52160000	1.68018		6	11540000	11800000	1.56023
5	36600000	36900000	1.83069		5	52180000	52480000	1.98401		6	11900000	12160000	2.04105
5	36920000	37180000	1.92157		5	52560000	53000000	2.24954		6	12260000	12700000	1.79818
5	37180000	37400000	2.22879		5	53160000	53460000	1.63897		6	12720000	12900000	0.838626
5	37440000	37800000	1.98644		5	53580000	54140000	2.08786		6	12920000	13060000	1.75674
5	37820000	38080000	1.25939		5	54180000	54600000	1.32773		6	13100000	13980000	1.76368
5	38120000	38360000	1.45024		5	54620000	54820000	1.99714		6	14120000	14460000	1.98902
5	38380000	39060000	1.76797		5	54840000	55100000	1.66633		6	14540000	15640000	2.4078
5	39100000	39280000	2.73815		5	55140000	55380000	2.19695		6	15680000	16200000	2.39804
5	39560000	40100000	2.40122		5	55500000	55720000	1.59162		6	16220000	16780000	1.40853
5	40120000	40680000	1.95141		5	55740000	56120000	2.12606		6	16820000	17020000	1.63844
5	40700000	41000000	1.59206		5	56140000	56360000	1.33486		6	17060000	17340000	1.7995
5	41020000	41160000	1.8439		5	56400000	56640000	1.16654		6	17420000	17760000	1.34047
5	41220000	42380000	1.73096		5	56640000	57760000	3.23568		6	17840000	18240000	2.35575
5	42400000	43080000	1.57424		5	57780000	57940000	1.22674		6	18400000	18600000	1.66478
5	43100000	43540000	1.33649		5	58140000	58320000	1.61329		6	18660000	19240000	1.52504
5	43560000	43960000	1.98745		5	58340000	58940000	1.97805		6	19340000	19520000	1.62074
5	44020000	44460000	1.54673		5	59000000	59809098	2.07148		6	19600000	20020000	2.04037
5	44560000	45060000	1.49407		6	500000	1160000	115.752		6	20040000	20240000	1.60133
5	45080000	45260000	1.8953		6	1180000	1640000	2.05457		6	20280000	20780000	4.22144
5	45340000	45620000	2.10488		6	1660000	2940000	2.41243		6	20960000	21380000	2.02889
5	45680000	46200000	1.2218		6	2960000	3180000	1.24182		6	21400000	21600000	1.43653
5	46260000	46660000	1.80782		6	3200000	3320000	1.79446		6	21700000	21960000	1.97076
5	46680000	48140000	2.77239		6	3500000	3740000	1.9806		6	22040000	22500000	2.10093
5	48200000	48700000	2.14116		6	3760000	5120000	1.8932		6	22560000	22940000	1.83874
5	48760000	49120000	1.89938		6	5140000	5520000	1.67309		6	23100000	23480000	1.18068
5	49140000	49780000	1.50593		6	5540000	5800000	1.82047		6	23500000	24540000	1.37784
5	49920000	50280000	1.43073		6	5960000	7340000	1.73369		6	24580000	25240000	1.26074
5	50300000	50580000	1.3947		6	7500000	8440000	2.22156		6	25260000	26140000	1.73252
5	50620000	50840000	1.50449		6	8460000	8880000	1.47237		6	26160000	26620000	1.79826
5	50860000	51680000	2.63412		6	8920000	9440000	1.50452		6	26640000	27060000	1.28593
5	51700000	51920000	1.15856		6	9460000	9920000	1.43485		6	27080000	27580000	1.55833
5	52000000	52160000	1.57496		6	10060000	10280000	1.74646		6	27700000	28420000	2.27848
5	52180000	52480000	2.03414		6	10480000	11080000	1.85708		6	28460000	28640000	1.94171
5	52540000	53020000	2.18158		6	11140000	11420000	1.1112		6	28960000	29140000	1.87202
5	53020000	53460000	1.77461		6	11500000	11840000	1.58514		6	29180000	29780000	2.26117
5	53560000	54120000	1.91243		6	11980000	12160000	1.68192		6	30120000	30640000	1.8891
5	54160000	54600000	1.44026		6	12280000	12500000	1.65798		6	30720000	30980000	1.33826
5	54620000	54820000	2.04318		6	12720000	12900000	11.5327		6	31000000	31160000	1.61065
5	54840000	55140000	1.73947		6	12940000	13060000	1.89216		6	31620000	32040000	2.39165
5	55160000	55380000	1.98486		6	13100000	14000000	1.889		6	32400000	32800000	1.51888
5	55400000	55720000	1.81687		6	14140000	14480000	2.16902		6	32820000	32980000	2.27468
5	55760000	56120000	1.93876		6	14500000	15660000	2.53902		6	33020000	33460000	1.93382
5	56140000	56320000	1.61007		6	15760000	16220000	2.49899		6	33480000	34180000	2.18107
5	56340000	56640000	1.36267		6	16240000	16780000	1.52791		6	34320000	35260000	2.06341
5	56680000	57740000	3.66599		6	16820000	17020000	1.74743		6	35280000	35760000	1.88503
5	57840000	58100000	1.13529		6	17060000	17360000	1.68109		6	35780000	36374701	1.74146
5	58340000	58920000	1.80806		6	17380000	17760000	1.28196		7	0	1100000	1.13346
5	59020000	59809098	1.9567		6	17840000	18240000	2.85274		7	1120000	1380000	1.45894
6	500000	1160000	165.122		6	18400000	18600000	1.88446		7	1400000	2240000	2.38611
6	1180000	1640000	2.0302		6	18640000	18980000	1.72272		7	2260000	2640000	1.6122
6	1660000	2980000	2.42454		6	19000000	19240000	1.40019		7	2720000	3580000	1.41399
6	3000000	3300000	1.02161		6	19280000	19600000	2.03066		7	3600000	3780000	2.06533
6	3500000	3740000	1.98833		6	19600000	20240000	1.78761		7	3800000	4360000	1.8637
6	3760000	5120000	2.07709		6	20280000	20780000	4.08814		7	4380000	4580000	2.84468
6	5140000	5520000	1.72493		6	20960000	21380000	2.06969		7	4620000	5200000	1.71761
6	5540000	5800000	1.70925		6	21400000	21620000	2.11915		7	5400000	5580000	1.54375
6	6000000	7380000	1.82541		6	21700000	21920000	1.64033		7	5600000	5900000	1.47662
6	7520000	8440000	2.07687		6	22000000	22500000	2.30782		7	5960000	6240000	1.55687
6	8460000	8900000	1.74663		6	22560000	23020000	1.69248		7	6280000	6880000	1.32144
6	8940000	9440000	1.26772		6	23100000	23220000	1.3113		7	6900000	7340000	3.03646
6	9460000	9880000	1.21595		6	23320000	23620000	1.23431		7	7840000	8220000	2.44885
6	9920000	10280000	1.31448		6	23800000	24120000	1.28786		7	8240000	10000000	1.74623
6	10480000	11020000	2.30738		6	24140000	24460000	1.36891		7	10060000	10300000	1.59279
6	11180000	11540000	1.30842		6	24560000	25240000	1.44155		7	10320000	10540000	2.16776
6	11560000	11860000	1.02122		6	25260000	26140000	2.02817		7	10560000	11000000	2.16667
6	11980000	12160000	2.0272		6	26180000	26780000	1.78351		7	11020000	11140000	1.38126
6	12300000	12500000	1.59779		6	26840000	27040000	1.54591		7	11300000	11760000	1.26786
6	12740000	12900000	8558.72		6	27060000	27580000	1.75122		7	11780000	11920000	1.9236
6	12940000	13980000	1.83766		6	27700000	28420000	2.46279		7	12000000	12420000	1.60256
6	14000000	14120000	1.47703		6	28460000	28640000	1.77417		7	12580000	13340000	2.10779
6	14140000	14480000	1.86383		6	28840000	28960000	1.75777		7	13360000	13800000	1.45277
6	14540000	15640000	2.40144		6	28980000	29140000	1.88424		7	13880000	14080000	2.06345
6	15680000	16200000	2.38985		6	29180000	29760000	2.30406		7	14100000	14240000	1.92148
6	16240000	16800000	1.6092		6	29780000	30060000	1.65918		7	14260000	14780000	1.69186
6	17020000	17360000	1.50708		6	30160000	30640000	2.1842		7	14840000	14960000	1.13455
6	17380000	17760000	1.37965		6	30700000	30960000	1.78705		7	14980000	15120000	0.950803
6	17840000	18240000	2.65256		6	30980000	31160000	2.07366		7	15140000	15580000	1.28551
6	18400000	18600000	1.62091		6	31220000	31620000	1.42567		7	15600000	15880000	1.54793
6	18660000	18980000	1.64034		6	31640000	32040000	2.61429		7	15900000	16300000	1.4039
6	18980000	19240000	1.63044		6	32100000	32400000	1.51343		7	16320000	16660000	1.58058
6	19280000	19600000	1.81302		6	32420000	32980000	1.41091		7	16680000	16900000	1.48581
6	19600000	20240000	1.81638		6	33020000	33460000	2.507		7	16920000	17560000	1.66035
6	20280000	20800000	3.0436		6	33480000	34180000	2.68644		7	17580000	17840000	1.27568
6	20960000	21380000	2.07987		6	34220000	34740000	1.34546		7	18200000	18500000	1.57935
6	21400000	21600000	1.7804		6	34760000	35260000	2.05765		7	18520000	18680000	1.64415
6	21680000	22020000	1.64498		6	35280000	35740000	2.32574		7	18740000	19100000	1.34586
6	22040000	22520000	2.06834		6	35760000	36374701	1.83249		7	19120000	19620000	1.42455
6	22540000	23060000	1.58383		7	0	440000	0.897014		7	20020000	20760000	1.56013
6	23100000	23220000	1.33221		7	460000	1100000	1.58589		7	20780000	21020000	1.50279
6	23280000	23640000	1.35463		7	1120000	1320000	2.04657		7	21040000	21460000	1.39299
6	23660000	24040000	1.24862		7	1400000	2260000	2.96421		7	21520000	21840000	1.78094
6	24100000	24220000	1.19812		7	2380000	2580000	1.83737		7	22300000	22560000	1.20212
6	24240000	24540000	1.26864		7	2680000	2800000	1.61433		7	22580000	23340000	2.72283
6	24600000	25260000	1.26217		7	2820000	3580000	2.29809		7	23760000	24320000	1.48415
6	25280000	26140000	1.82516		7	3780000	4400000	1.95289		7	24340000	24700000	1.41815
6	26180000	26660000	1.84584		7	4460000	4620000	0.720979		7	24720000	25200000	1.65528
6	26840000	27020000	1.37486		7	4640000	4980000	1.5903		7	25220000	25500000	1.54514
6	27040000	27580000	1.82819		7	5000000	5200000	1.5149		7	25520000	25740000	1.63396
6	27680000	28420000	2.24773		7	5400000	5920000	1.3064		7	25760000	26340000	1.278
6	28460000	28620000	1.71591		7	5940000	6220000	1.5943		7	26360000	26920000	1.54611
6	28640000	29140000	1.57528		7	6280000	6720000	1.53935		7	26940000	27360000	1.68059
6	29160000	29740000	2.41487		7	6740000	7340000	2.51543		7	27380000	28240000	1.41915
6	29760000	30040000	1.71559		7	7840000	8220000	2.28603		7	28340000	28920000	1.79248
6	30140000	30680000	2.2013		7	8240000	9320000	1.8261		7	28940000	29620000	2.2114
6	30700000	31180000	1.51494		7	9340000	10000000	1.25716		7	29660000	30220000	1.71139
6	31200000	31320000	1.41755		7	10040000	10180000	1.56118		7	30240000	30460000	1.00252
6	31460000	31620000	1.43433		7	10220000	10540000	1.61252		7	30680000	31220000	1.49402
6	31640000	32040000	2.69243		7	10580000	11000000	2.06669		7	31240000	31500000	1.62144
6	32140000	32340000	1.21251		7	11020000	11140000	1.53571		7	31520000	32680000	1.61234
6	32360000	32800000	1.2445		7	11200000	11580000	1.41952		7	32740000	34240000	2.58297
6	32820000	32980000	2.39367		7	11600000	11760000	2.15913		7	34260000	34560000	2.45781
6	33020000	33460000	2.35606		7	11780000	11920000	1.94169		7	34560000	34860000	1.44182
6	33480000	34200000	2.66841		7	12020000	12400000	1.29381		7	34880000	35180000	1.33422
6	34320000	35260000	1.92277		7	12460000	12620000	1.44615		7	35200000	35400000	1.25788
6	35280000	35740000	2.07332		7	12640000	13340000	2.23581		7	35420000	35620000	1.1722
6	35760000	36374701	1.86747		7	13360000	13800000	1.37137		7	35640000	36200000	1.51794
7	0	440000	0.896816		7	13880000	14100000	2.63458		7	36220000	36742308	3.49332
7	460000	1100000	1.55002		7	14180000	14520000	1.22587		8	140000	1500000	1.85681
7	1120000	1300000	1.76902		7	14580000	14780000	1.70181		8	1520000	1860000	1.24948
7	1400000	2240000	2.54761		7	14840000	15000000	1.99469		8	1880000	2440000	1.74808
7	2380000	2620000	1.77738		7	15040000	15540000	1.63552		8	2480000	2960000	1.76818
7	2820000	3580000	2.04414		7	15600000	15860000	2.11308		8	3060000	3880000	2.02761
7	3780000	4580000	2.13025		7	15920000	16300000	1.56162		8	3900000	4400000	1.2964
7	4640000	4960000	1.59981		7	16320000	16900000	1.71734		8	4420000	4840000	1.34646
7	4980000	5200000	1.94671		7	16920000	17380000	2.17652		8	4920000	5060000	1.97692
7	5380000	5620000	1.5522		7	17400000	17960000	1.01847		8	5200000	5440000	1.82722
7	5640000	5860000	1.18606		7	18200000	18680000	1.4828		8	5560000	5860000	2.00157
7	5960000	6240000	1.52468		7	18700000	19100000	1.74532		8	6640000	7020000	1.24841
7	6280000	6720000	1.57261		7	19120000	19520000	1.69626		8	7040000	7780000	1.11415
7	6740000	7340000	2.92867		7	19540000	20000000	1.2264		8	7800000	8140000	1.47909
7	7840000	8100000	1.9008		7	20020000	20760000	1.77167		8	8160000	8420000	1.89275
7	8180000	9340000	2.21882		7	20780000	21060000	1.93512		8	8460000	9340000	3.97823
7	9360000	9800000	1.17015		7	21080000	21480000	1.40622		8	9820000	10580000	2.71014
7	9820000	10000000	1.62534		7	21500000	21900000	1.46263		8	10600000	10860000	1.55452
7	10000000	10540000	1.4827		7	22600000	23360000	2.51211		8	10880000	11340000	1.76948
7	10560000	11000000	2.426		7	23640000	24340000	1.40051		8	11400000	12160000	1.95082
7	11020000	11180000	2.13283		7	24360000	24680000	1.67427		8	12340000	12820000	1.17099
7	11200000	11400000	1.39104		7	24700000	25200000	2.10704		8	12840000	13260000	1.65786
7	11420000	11560000	1.49215		7	25220000	25480000	1.81024		8	13280000	13740000	1.6881
7	11600000	11740000	1.66834		7	25480000	25740000	1.88737		8	13960000	14180000	1.56533
7	11760000	11920000	1.91485		7	25760000	26180000	1.59753		8	14200000	14340000	1.45597
7	12160000	12580000	1.61398		7	26340000	26900000	1.51551		8	14620000	15020000	1.58827
7	12640000	13340000	2.29166		7	26940000	27360000	1.7202		8	15040000	15340000	1.70902
7	13400000	13800000	1.32082		7	27380000	28180000	1.50442		8	15540000	16240000	1.8772
7	13880000	14100000	2.35206		7	28380000	28880000	2.03403		8	16340000	16760000	1.5863
7	14180000	14780000	1.43864		7	28920000	29640000	2.75337		8	16800000	17180000	1.92153
7	14840000	15000000	1.71133		7	29660000	30220000	2.20059		8	17200000	19040000	2.0349
7	15040000	15540000	1.50019		7	30240000	30660000	1.18141		8	19060000	19220000	1.72227
7	15560000	15860000	1.93202		7	30680000	31160000	1.72173		8	19360000	19940000	1.76489
7	15920000	16300000	1.513		7	31220000	31460000	1.82484		8	19980000	20520000	1.91219
7	16300000	16900000	1.91241		7	31520000	32700000	1.93288		8	20540000	20740000	1.93276
7	16920000	17340000	2.26299		7	32720000	33360000	1.54321		8	20760000	21080000	1.73824
7	17580000	17960000	1.18889		7	33380000	34240000	1.64734		8	21140000	21540000	1.52859
7	18200000	18480000	1.61127		7	34280000	34560000	2.38184		8	21560000	21860000	1.41435
7	18500000	18700000	1.78789		7	34560000	34820000	1.59718		8	21960000	22260000	1.29937
7	18720000	19100000	1.59028		7	34940000	35400000	1.37513		8	22280000	22440000	0.93305
7	19120000	19620000	1.4351		7	35420000	35560000	1.90639		8	22520000	22980000	1.8022
7	19720000	20000000	1.27845		7	35580000	36220000	1.45547		8	23000000	24140000	1.96778
7	20020000	20220000	1.82905		7	36240000	36742308	2.81923		8	24160000	24260000	1.42637
7	20240000	20760000	1.90097		8	200000	1460000	2.5724		8	24440000	25000000	1.18364
7	20780000	21060000	1.55617		8	1480000	1880000	1.5525		8	25020000	25260000	1.31675
7	21080000	21500000	1.33227		8	1900000	2440000	1.67777		8	25280000	25420000	1.20812
7	21520000	21880000	1.26943		8	2480000	2960000	2.02449		8	25440000	25660000	1.35706
7	21900000	22160000	1.1738		8	3040000	3880000	1.92039		8	25680000	26100000	2.23688
7	22260000	22580000	1.35349		8	3900000	4420000	1.37902		8	26160000	26640000	2.33877
7	22600000	23340000	2.50201		8	4440000	4840000	1.19221		8	26680000	27040000	2.98919
7	23660000	24340000	1.38471		8	4920000	5060000	2.20585		8	27080000	27360000	1.77664
7	24360000	24700000	1.54316		8	5220000	5440000	2.23998		8	27380000	27820000	1.76586
7	24720000	25200000	1.80693		8	5580000	5900000	1.61846		8	27840000	28180000	1.34053
7	25220000	25460000	1.75208		8	5920000	6280000	1.12406		8	28200000	28620000	1.65009
7	25480000	25760000	2.81005		8	6840000	7180000	1.10662		8	28640000	29100000	1.19014
7	25780000	26140000	1.51828		8	7200000	7560000	1.4157		8	29160000	29400000	1.65168
7	26340000	26900000	1.4415		8	7580000	8120000	1.2547		8	29460000	30219446	2.14933
7	26940000	27360000	1.68349		8	8140000	8400000	1.99382		9	520000	940000	6159.37
7	27380000	27780000	1.86783		8	8440000	9320000	4.1349		9	960000	1140000	0.00172451
7	27800000	27960000	0.989485		8	9820000	10560000	2.61014		9	1160000	1680000	1.65405
7	27980000	28340000	1.29294		8	10580000	10840000	1.90629		9	1700000	2420000	2.0729
7	28420000	28900000	2.05247		8	10860000	11320000	2.10676		9	2440000	2580000	1.72601
7	28920000	29620000	2.67631		8	11420000	12160000	2.04601		9	2840000	3560000	1.90997
7	29660000	30200000	2.18196		8	12320000	12560000	1.2876		9	3840000	4580000	1.89144
7	30220000	30480000	1.42597		8	12580000	12820000	1.52239		9	4600000	4940000	1.19915
7	30500000	30680000	1.68522		8	12840000	13260000	1.66335		9	4960000	5320000	1.22767
7	30720000	31180000	1.46926		8	13280000	13760000	1.68005		9	5380000	5780000	1.2849
7	31220000	31460000	1.91378		8	13780000	13880000	1.73651		9	5800000	6040000	1.61621
7	31520000	32680000	1.8952		8	13980000	14180000	1.62419		9	6080000	6680000	1.83762
7	32700000	34240000	2.46824		8	14200000	14600000	1.17669		9	6720000	7040000	1.63442
7	34260000	34540000	2.24826		8	14620000	14900000	1.52569		9	7100000	8000000	2.44431
7	34560000	34840000	1.64065		8	15060000	15380000	1.71156		9	8060000	8160000	1.01101
7	34940000	35400000	1.34348		8	15540000	16220000	2.50163		9	8200000	8600000	1.51685
7	35420000	35620000	1.19484		8	16340000	16760000	1.64014		9	8620000	9000000	1.36141
7	35640000	36200000	1.5974		8	16880000	17180000	2.07436		9	9020000	9540000	1.91786
7	36220000	36742308	3.94639		8	17200000	17940000	1.87055		9	9600000	10260000	1.59418
8	140000	1440000	1.97985		8	17960000	19020000	1.60592		9	10280000	10560000	1.28528
8	1480000	1880000	1.54893		8	19040000	19240000	2.28524		9	10620000	11040000	1.59582
8	1900000	2440000	1.68069		8	19340000	19940000	1.97039		9	11060000	11740000	1.51563
8	2480000	2960000	1.84406		8	19980000	20520000	2.11966		9	11760000	12740000	1.47789
8	3180000	3920000	2.02902		8	20540000	20760000	1.91065		9	12760000	13220000	1.42424
8	3940000	4060000	0.94244		8	20780000	21080000	1.78894		9	13240000	13420000	1.41196
8	4380000	5100000	1.32971		8	21140000	21540000	1.53011		9	13520000	13920000	1.57249
8	5200000	5440000	1.95301		8	21560000	21920000	1.31759		9	13940000	14360000	1.42805
8	5580000	5840000	2.11258		8	21960000	22260000	1.44862		9	14400000	15040000	2.6046
8	6180000	6580000	1.25407		8	22280000	23000000	1.55471		9	15300000	15460000	1.61608
8	6600000	7000000	1.5346		8	23020000	24160000	1.99118		9	15480000	15820000	1.54738
8	7060000	7520000	1.23639		8	24540000	24900000	1.26067		9	15840000	16380000	1.37007
8	7540000	7780000	1.30747		8	24920000	25220000	1.23726		9	16640000	17340000	2.02406
8	7800000	8140000	1.80821		8	25260000	25420000	1.59263		9	17360000	17580000	1.54796
8	8160000	8420000	2.1755		8	25440000	25660000	1.40656		9	17600000	17720000	1.32647
8	8440000	9320000	4.20837		8	25680000	26100000	2.45824		9	17740000	18180000	1.67555
8	9820000	10560000	2.58147		8	26160000	26660000	2.34768		9	18240000	19400000	1.82214
8	10580000	10820000	1.85463		8	26700000	27060000	2.2989		9	19420000	19880000	1.92174
8	10860000	11320000	1.92889		8	27100000	27380000	2.02168		9	20100000	20660000	1.71651
8	11420000	12160000	2.08366		8	27400000	27820000	1.55316		9	20800000	21240000	1.65479
8	12180000	12520000	1.47904		8	27960000	28180000	2.08795		9	21300000	22100000	1.64529
8	12600000	12820000	1.35645		8	28200000	28600000	1.54561		9	22280000	22500000	1.16354
8	12840000	13800000	2.12998		8	28620000	29060000	1.20982		9	22520000	22900000	1.4685
8	13980000	14120000	1.92882		8	29080000	29400000	1.88288		9	22920000	23100000	1.48421
8	14180000	14600000	1.29305		8	29480000	30219446	2.23709		9	23120000	23360000	1.42134
8	14620000	15000000	1.61972		9	520000	940000	5965.13		9	23380000	24153086	2.39229
8	15080000	15380000	1.44384		9	960000	1140000	0.00189502		10	560000	1000000	417.353
8	15400000	15520000	0.945181		9	1160000	1680000	1.99204		10	1020000	1360000	2.09213
8	15580000	16220000	2.14042		9	1700000	2420000	2.43844		10	1380000	1760000	1.17494
8	16560000	16800000	1.51736		9	2440000	2580000	1.66176		10	1780000	2040000	1.73702
8	16820000	17180000	2.06971		9	2820000	3600000	1.87375		10	2120000	2840000	1.86173
8	17200000	17940000	1.73385		9	3840000	4560000	1.87571		10	3160000	3660000	1.75261
8	17960000	19020000	1.55335		9	4580000	4760000	1.09107		10	3680000	4080000	1.51312
8	19260000	19960000	1.85845		9	5160000	5300000	1.4269		10	4200000	4500000	1.16561
8	19980000	20520000	1.91277		9	5320000	5740000	1.36549		10	4520000	4740000	1.4835
8	20540000	20660000	1.2624		9	5760000	6040000	2.39929		10	4780000	4940000	1.52814
8	20780000	21080000	2.10607		9	6080000	6700000	2.298		10	4960000	5500000	1.79313
8	21140000	21500000	1.56228		9	6720000	7040000	1.86573		10	5560000	5880000	1.85537
8	21520000	21920000	1.29912		9	7060000	7940000	2.72402		10	5960000	6660000	1.37573
8	21980000	22180000	1.64655		9	7960000	8180000	1.7845		10	6680000	7320000	1.40896
8	22280000	22980000	1.63443		9	8220000	8520000	1.32393		10	7340000	7700000	1.39321
8	23000000	24140000	2.12412		9	8540000	9000000	1.32457		10	7740000	8220000	1.31247
8	24160000	24260000	1.33899		9	9000000	9500000	2.53706		10	8340000	8760000	1.68451
8	24440000	25000000	1.201		9	9600000	9940000	1.87207		10	8780000	9160000	1.3923
8	25020000	25220000	1.86675		9	9940000	10380000	1.35911		10	9260000	9460000	1.40665
8	25220000	25420000	1.75578		9	10400000	10560000	1.87471		10	9800000	10560000	1.85336
8	25680000	26120000	2.5102		9	10620000	11020000	1.6874		10	10600000	11120000	1.67525
8	26160000	26640000	2.16009		9	11040000	11720000	2.15624		10	11160000	11720000	1.31793
8	26680000	27060000	2.66269		9	11760000	12740000	1.8969		10	11740000	12100000	1.32135
8	27080000	27800000	2.33652		9	12760000	13200000	1.25413		10	12120000	12620000	1.90367
8	27960000	28180000	1.78823		9	13220000	13540000	1.74759		10	12680000	13060000	1.79417
8	28200000	28380000	2.03528		9	13560000	13920000	1.55849		10	13080000	13280000	1.81873
8	28400000	28620000	1.28012		9	13940000	14360000	1.33049		10	13620000	14360000	2.15317
8	28640000	28920000	1.16002		9	14420000	15000000	2.44095		10	14380000	14640000	2.03365
8	28940000	29060000	1.28693		9	15300000	15440000	1.77815		10	14660000	15020000	1.76351
8	29140000	29400000	1.92634		9	15520000	15780000	1.97855		10	15100000	15400000	2.10892
8	29480000	30219446	1.95318		9	16120000	16360000	1.59551		10	15440000	16280000	1.52021
9	520000	920000	7251.79		9	16660000	17320000	2.15713		10	16300000	17040000	1.38909
9	1160000	1680000	1.74985		9	17340000	17560000	2.39255		10	17080000	17300000	2.1521
9	1700000	2420000	2.23186		9	17740000	18180000	1.6735		10	17340000	17500000	1.84453
9	2440000	2580000	1.81383		9	18240000	19440000	1.84987		10	17520000	17780000	1.92622
9	2660000	3560000	1.74897		9	19460000	19960000	1.42891		10	17800000	18160000	1.18301
9	3620000	3840000	1.39394		9	20100000	20660000	2.1043		10	18260000	18460000	1.54377
9	3860000	4300000	1.79051		9	20820000	21260000	2.11426		10	18480000	18880000	1.68127
9	4320000	4540000	1.65043		9	21320000	22100000	1.65292		10	18980000	19580000	1.66167
9	5160000	5320000	1.6849		9	22120000	22260000	1.85907		10	19780000	20200000	1.6645
9	5360000	5740000	1.35057		9	22300000	22540000	1.22759		10	20220000	20860000	1.30087
9	5780000	6040000	2.38955		9	22560000	22940000	1.70581		11	0	420000	1.4037
9	6100000	6680000	2.0731		9	22960000	23100000	0.838385		11	440000	820000	1.13678
9	6720000	7040000	1.80971		9	23120000	24153086	2.21967		11	840000	1440000	1.34972
9	7100000	7960000	2.52652		10	500000	1020000	6.31763		11	1460000	2140000	1.19237
9	7980000	8180000	1.73474		10	1040000	1420000	2.15604		11	2160000	2700000	2.15495
9	8200000	8520000	1.49896		10	1440000	1780000	1.23784		11	3220000	3800000	2.50449
9	8540000	9000000	1.35748		10	1800000	2020000	1.52457		11	3820000	5020000	2.02664
9	9040000	9540000	1.80185		10	2140000	2840000	1.82966		11	5040000	5540000	1.55692
9	9700000	10400000	1.33545		10	2860000	3100000	1.42905		11	5560000	6140000	2.01271
9	10420000	10560000	1.58366		10	3160000	3640000	1.85124		11	8920000	9840000	2.49246
9	10620000	11040000	1.71253		10	3660000	4080000	1.63741		11	10120000	10840000	1.79409
9	11060000	11740000	2.11724		10	4600000	4740000	1.63366		11	10860000	11140000	1.46446
9	11780000	12740000	1.4937		10	4760000	4940000	1.62018		11	11160000	11500000	1.32362
9	12760000	13200000	1.31871		10	4960000	5500000	2.07781		11	11520000	12600000	2.10842
9	13240000	13520000	1.59178		10	5560000	5880000	1.97605		11	12620000	13760000	1.72807
9	13540000	13960000	1.52007		10	5980000	6460000	1.26181		11	13780000	14080000	1.67344
9	13980000	14340000	1.39577		10	6480000	6680000	1.94835		11	14100000	14700000	1.69075
9	14400000	15000000	2.49317		10	6700000	6880000	2.06802		11	14720000	15120000	1.48425
9	15020000	15440000	1.24111		10	6900000	7280000	1.36745		11	15780000	16620000	1.69825
9	15500000	15840000	1.53265		10	7360000	7720000	1.39138		11	16640000	17060000	1.4087
9	15860000	16000000	1.44173		10	7740000	8040000	1.37163		11	17080000	17380000	1.80821
9	16100000	16520000	1.28183		10	8120000	8360000	1.382		11	18000000	18400000	2.04263
9	16660000	17320000	2.05239		10	8380000	8760000	2.05957		11	18420000	18760000	1.65268
9	17340000	17540000	2.02583		10	8760000	9260000	1.94676		11	19120000	20200042	17.0617
9	17560000	17740000	1.95751		10	9280000	9460000	1.65691		12	0	320000	1938.71
9	17860000	18180000	2.03603		10	9560000	9780000	1.60327		12	340000	980000	2.47871
9	18240000	18840000	1.55598		10	9800000	10560000	1.71765		12	1020000	1300000	1.1673
9	18860000	19420000	1.35725		10	10600000	11120000	1.86867		12	1320000	1620000	1.81978
9	19500000	19980000	1.41897		10	11300000	11680000	1.62304		12	1640000	1820000	1.56117
9	20120000	20660000	2.00996		10	11740000	11840000	1.55417		12	1900000	2160000	1.45263
9	20820000	21280000	1.60736		10	11920000	12080000	1.65635		12	2220000	2640000	1.72597
9	21300000	22100000	1.78129		10	12120000	12600000	2.01763		12	2720000	3120000	1.592
9	22120000	22240000	1.4928		10	12680000	13040000	1.86688		12	3260000	3680000	1.45067
9	22280000	22540000	1.28768		10	13080000	13280000	2.23739		12	3680000	3880000	1.69281
9	22560000	22920000	1.8449		10	13620000	14400000	2.59913		12	3900000	4440000	1.65212
9	22940000	23100000	1.1108		10	14420000	14640000	1.70562		12	4460000	4780000	1.42848
9	23180000	24153086	2.49177		10	14680000	15060000	1.65834		12	4800000	5020000	2.0086
10	500000	920000	1443.81		10	15120000	15420000	2.30593		12	5040000	5460000	1.51359
10	1040000	1380000	2.03536		10	15500000	16280000	1.55887		12	5480000	5840000	1.76568
10	1400000	1780000	1.2686		10	16300000	17040000	1.3352		12	5860000	6360000	1.53681
10	1800000	2120000	1.45796		10	17080000	17320000	2.41213		12	6500000	6640000	1.13021
10	2140000	2880000	1.46209		10	17340000	17520000	2.37646		12	6740000	7340000	1.26847
10	2900000	3140000	1.36332		10	17540000	17780000	1.86817		12	7360000	7580000	1.48693
10	3160000	3660000	1.75033		10	17800000	18140000	1.15777		12	7660000	8720000	1.86712
10	3680000	4100000	1.36785		10	18160000	18460000	1.4971		12	8740000	8980000	1.29855
10	4120000	4520000	1.39566		10	18500000	18940000	1.78574		12	9160000	9500000	1.38715
10	4580000	4740000	1.71302		10	18980000	19580000	1.65631		12	9520000	9900000	1.94461
10	4760000	4940000	1.51368		10	19780000	20160000	1.75887		12	9940000	10140000	1.59661
10	4960000	5500000	1.89406		10	20180000	20920000	1.16114		12	10160000	10860000	1.93782
10	5560000	5840000	1.88921		11	0	420000	1.40039		12	10920000	11080000	1.70871
10	5960000	6680000	1.42771		11	440000	800000	1.38065		12	11180000	11660000	1.90497
10	6680000	6900000	1.91772		11	820000	1140000	1.33553		12	11680000	12060000	1.36052
10	6900000	7160000	1.47145		11	1160000	1440000	1.92882		12	12240000	13520000	2.13727
10	7220000	7720000	1.27595		11	1460000	1740000	1.80516		12	13540000	13920000	1.5934
10	7740000	8100000	1.43317		11	1760000	2120000	1.47684		12	13920000	14740000	1.57379
10	8120000	8360000	1.54163		11	2140000	2740000	2.55671		12	14760000	14980000	1.76871
10	8380000	8760000	1.74791		11	3820000	4200000	1.68837		12	15080000	15680000	1.78514
10	8760000	9160000	1.64653		11	4220000	4960000	1.42654		12	15720000	15940000	1.80436
10	9180000	9460000	1.17621		11	5100000	5540000	2.47204		12	15980000	16680000	2.00734
10	9580000	9780000	1.76989		11	5560000	6160000	2.26612		12	16940000	17160000	1.35853
10	9800000	10560000	1.84003		11	6180000	6560000	2.10677		12	17200000	17700000	1.3368
10	10600000	11120000	1.83613		11	6580000	6960000	1.56181		12	17760000	18500000	1.69192
10	11160000	11680000	1.6111		11	6980000	7300000	1.91724		12	18520000	18760000	1.96358
10	11720000	12100000	1.75663		11	7320000	7800000	1.52189		12	18860000	19020000	2.13871
10	12100000	12520000	2.77067		11	7820000	8360000	2.16609		12	19060000	19680000	1.69282
10	12680000	13280000	1.90242		11	8940000	9880000	2.47236		12	19840000	20387278	1.67866
10	13640000	14360000	2.50445		11	9900000	10860000	1.75664		13	520000	1340000	1.24491
10	14380000	14660000	1.87693		11	10880000	11140000	1.35172		13	1360000	1540000	1.3995
10	14680000	15020000	1.54817		11	11160000	11320000	2.03306		13	1560000	2340000	2.39211
10	15100000	15400000	2.13931		11	11540000	12120000	1.963		13	2400000	2660000	2.0036
10	15480000	16840000	2.03567		11	12140000	12580000	1.68157		13	2680000	3100000	1.99552
10	16860000	17040000	1.72586		11	12600000	13760000	1.9495		13	3240000	3520000	1.54842
10	17080000	17320000	2.50275		11	14080000	14700000	1.99917		13	3640000	4040000	1.95412
10	17380000	17500000	1.18813		11	14720000	15120000	1.74284		13	4220000	4500000	1.38222
10	17540000	17780000	1.75571		11	15740000	16620000	2.0783		13	4520000	4920000	1.36972
10	17800000	18100000	1.15408		11	16640000	17060000	1.54996		13	4940000	5440000	2.10976
10	18120000	18380000	1.02044		11	17080000	17600000	1.71922		13	5580000	7440000	1.63453
10	18480000	18880000	1.62289		11	18020000	18380000	2.01539		13	7460000	8500000	2.24209
10	18980000	19180000	2.07846		11	18400000	19080000	1.29858		13	8520000	8900000	1.45009
10	19200000	19700000	1.21953		11	19100000	20100000	2.16553		13	8920000	9060000	1.77999
10	19780000	20860000	1.86609		12	0	340000	1604.5		13	9160000	9880000	1.5015
10	20900000	21119840	616.48		12	440000	960000	3.12673		13	9940000	10780000	1.83011
11	0	440000	1.47286		12	1020000	1220000	0.976964		13	11160000	11340000	1.39056
11	460000	800000	1.17909		12	1280000	1640000	2.00084		13	11360000	12000000	2.45065
11	820000	2700000	1.76242		12	1640000	2160000	1.53716		13	12020000	12720000	1.83251
11	2700000	2820000	36.5087		12	2260000	2660000	2.0995		13	12740000	13000000	1.80231
11	2840000	2980000	1		12	2720000	3040000	1.22543		13	13000000	13720000	1.60068
11	3000000	3100000	1		12	3060000	3200000	1.11864		13	13780000	14260000	1.50745
11	3120000	3800000	1.39201		12	3300000	3680000	1.41589		13	14300000	14560000	2.30765
11	3820000	4180000	1.50609		12	3680000	3800000	1.15434		13	14660000	14820000	1.70529
11	4200000	4580000	1.46486		12	3900000	4400000	2.04576		13	15220000	15720000	1.50397
11	4600000	5020000	1.14955		12	4540000	4780000	1.65578		13	15740000	16040000	1.17522
11	5040000	5560000	1.70216		12	4800000	5000000	2.00749		13	16060000	16320000	1.41677
11	5580000	6160000	1.96736		12	5080000	5460000	1.49024		13	16400000	16720000	1.43458
11	6180000	6540000	1.94287		12	5500000	5800000	1.62234		13	16760000	17200000	2.37778
11	6560000	6980000	1.59712		12	5820000	6480000	1.52976		13	17220000	17880000	1.11398
11	7000000	7280000	1.92767		12	6500000	6760000	1.71457		13	18020000	18260000	2.09414
11	7300000	7760000	1.51549		12	6780000	7060000	1.39549		13	18280000	18540000	1.57967
11	7780000	8340000	1.51725		12	7080000	7300000	1.22445		13	18560000	18980000	2.08142
11	8940000	9860000	2.63008		12	7340000	7600000	2.03755		14	460000	1060000	2.76928
11	10140000	10660000	1.66861		12	7640000	8720000	2.25925		14	1080000	1520000	1.25739
11	11540000	12120000	1.7241		12	8740000	8880000	0.727378		14	1540000	1660000	1.04574
11	12140000	12560000	1.4003		12	8980000	9180000	1.44911		14	1740000	2200000	2.09344
11	12580000	13240000	1.15808		12	9200000	9400000	1.5011		14	2220000	2580000	1.76083
11	13260000	13760000	1.43221		12	9520000	10100000	2.1122		14	2600000	2940000	1.20456
11	14080000	14720000	1.78446		12	10160000	10840000	2.11741		14	3000000	3520000	2.34306
11	14740000	15120000	1.51058		12	10920000	11140000	1.24887		14	3560000	3800000	1.66464
11	15760000	16200000	1.38097		12	11200000	11680000	1.67219		14	3820000	4420000	2.28637
11	16220000	16580000	1.30874		12	11700000	12000000	1.14452		14	4440000	4640000	1.21437
11	16600000	17060000	1.82346		12	12080000	12480000	1.13834		14	4720000	4880000	0.969857
11	17080000	17560000	1.76019		12	12500000	13100000	1.69116		14	4900000	5400000	1.43939
11	18000000	18760000	1.58848		12	13120000	13500000	1.66874		14	5460000	5960000	1.65182
11	18840000	19080000	1.01288		12	13520000	13920000	1.76067		14	6040000	6500000	1.50531
11	19100000	20020000	2.85095		12	14020000	14740000	1.53089		14	6520000	6840000	1.528
12	0	340000	1859.95		12	14760000	15060000	1.78651		14	7320000	7660000	1.61927
12	360000	960000	1.96425		12	15080000	15680000	1.87243		14	7700000	8100000	1.41582
12	980000	1320000	1.69315		12	15700000	15920000	1.56528		14	8120000	8740000	2.12576
12	1340000	1640000	2.32042		12	15980000	16680000	1.9102		14	9220000	9440000	1.69055
12	1640000	2160000	1.58055		12	16940000	17520000	1.52533		14	9520000	10120000	1.6494
12	2240000	2660000	1.93439		12	17540000	17680000	1.8559		14	10580000	11720000	1.8457
12	2720000	3100000	1.45186		12	17700000	18500000	2.22138		14	11740000	12360000	1.53875
12	3120000	3660000	1.3549		12	18520000	18840000	1.92473		14	12700000	13140000	1.27628
12	3680000	3820000	1.3567		12	19020000	19680000	2.13395		14	13160000	13580000	1.09333
12	3900000	4400000	1.91747		12	19700000	19860000	1.60744		14	13600000	14000000	1.22096
12	4540000	4780000	1.51887		12	19880000	20387278	1.88348		14	14040000	14620000	1.64338
12	4800000	4960000	2.03095		13	660000	840000	3769.59		14	14820000	15540000	1.48652
12	5080000	5460000	1.60325		13	940000	1360000	3.54439		14	15560000	16219308	412.203
12	5500000	5820000	1.8308		13	1400000	1540000	1.15761		15	0	720000	0.333858
12	5840000	6340000	1.57129		13	1560000	2340000	3.31744		15	740000	1020000	1.10884
12	6500000	6780000	1.63946		13	2380000	2560000	3.14638		15	1040000	1300000	1.37934
12	6800000	7300000	1.13435		13	2680000	3120000	2.14356		15	1320000	1780000	1.43775
12	7320000	7620000	1.92764		13	3240000	3520000	1.59845		15	1800000	2520000	2.40163
12	7660000	8700000	1.8165		13	3640000	4060000	1.7724		15	2540000	2880000	1.93731
12	8720000	8980000	1.34301		13	4220000	4920000	1.56004		15	3020000	3500000	1.6867
12	9000000	9400000	1.46669		13	4940000	5440000	2.40369		15	3620000	4780000	1.88213
12	9520000	9900000	1.79399		13	5500000	7440000	2.01988		15	4800000	5220000	2.61141
12	9980000	10080000	1.29905		13	7460000	8500000	2.7132		15	5260000	5580000	1.67932
12	10160000	10860000	2.00899		13	8520000	8880000	1.6354		15	5600000	5760000	1.41495
12	10900000	11140000	1.57802		13	8920000	9060000	1.90422		15	5780000	6200000	1.11759
12	11200000	11640000	1.74534		13	9260000	9740000	1.33766		15	6220000	6680000	1.24579
12	11660000	12000000	1.50358		13	9760000	9860000	1.87962		15	6700000	7140000	1.41381
12	12080000	12260000	1.77178		13	10060000	10200000	2.44742		15	7460000	7960000	1.85063
12	12280000	13080000	1.67696		13	10220000	10800000	1.69793		15	8720000	9260000	1.24461
12	13120000	13520000	1.69376		13	10820000	10920000	1.29184		15	9280000	9560000	1.53893
12	13540000	13860000	1.37761		13	11360000	11980000	2.49886		15	9740000	10380000	1.30906
12	13940000	14460000	1.66601		13	12000000	12760000	1.8908		15	10400000	11020000	2.45945
12	14480000	14740000	1.32768		13	12780000	12980000	1.26022		15	11140000	11400000	2.037
12	14760000	15000000	2.54986		13	13000000	13380000	2.17505		15	11500000	11620000	1.51116
12	15080000	15680000	1.8948		13	13400000	13720000	1.54887		15	11660000	12020000	1.97531
12	15980000	16680000	2.18971		13	13860000	14260000	1.37863		15	12040000	12540000	2.35496
12	16960000	17160000	1.21725		13	14280000	15020000	1.39274		15	12560000	12920000	1.45364
12	17180000	17560000	1.48279		13	15040000	15180000	1.52712		16	520000	1760000	16.2787
12	17600000	17720000	1.12314		13	15220000	15580000	2.31461		16	1960000	2140000	216.746
12	17740000	18500000	1.98618		13	15580000	16040000	1.41716		16	2260000	2780000	25.9695
12	18520000	18780000	2.21452		13	16100000	16380000	1.58092		17	520000	1340000	1.85647
12	18860000	19000000	2.26927		13	16400000	16720000	1.47138		17	1360000	1900000	1.20091
12	19020000	19680000	2.00408		13	16740000	17260000	2.2515		17	1920000	2120000	1.53584
12	19840000	20387278	1.82098		13	17280000	17640000	1.39246		17	2360000	2800000	1.72792
13	500000	920000	495.815		13	18000000	18260000	2.24463		17	2820000	3260000	1.50307
13	940000	1340000	3.68572		13	18280000	18580000	1.37886		17	3280000	3700000	2.02624
13	1360000	1540000	1.42772		13	18600000	19000000	1.65624		17	3880000	4920000	2.62699
13	1560000	2360000	2.86361		14	120000	420000	76.5344		17	4980000	5160000	2.08306
13	2400000	2660000	1.56839		14	460000	1060000	2.7624		17	5360000	6000000	1.26601
13	2680000	3120000	2.18589		14	1120000	1520000	1.18266		17	6020000	6180000	1.24313
13	3140000	3520000	1.62751		14	1540000	1680000	1.16769		17	6200000	6480000	1.17909
13	3660000	4020000	1.78186		14	1760000	2200000	2.0407		17	6500000	6800000	1.36419
13	4220000	4500000	1.56462		14	2220000	2580000	1.6756		17	7160000	7460000	1.51199
13	4520000	4920000	1.6611		14	2600000	2960000	1.40034		17	7480000	7660000	1.75244
13	4940000	5440000	2.40836		14	3000000	3500000	2.52994		17	7680000	8020000	1.49939
13	5520000	7440000	2.02129		14	3540000	3820000	1.60311		17	8720000	8960000	1.6636
13	7460000	8500000	2.30955		14	3840000	4420000	2.14704		17	9140000	9280000	1.5173
13	8520000	8680000	1.52719		14	4440000	4580000	1.07069		17	9320000	9880000	1.37188
13	8700000	8880000	1.6554		14	4680000	5120000	1.10212		17	9940000	10300000	1.76406
13	8900000	9060000	1.78015		14	5140000	5400000	1.5822		17	10320000	10762512	2.3195
13	9300000	9740000	1.2445		14	5500000	5960000	1.68266		18	0	700000	1.52856
13	9760000	9860000	1.91338		14	6040000	6540000	1.56099		18	720000	1080000	1.67496
13	9940000	10200000	1.30122		14	6560000	6800000	1.23328		18	1100000	1640000	1.57163
13	10220000	10380000	1.55696		14	7300000	7680000	1.69032		18	1680000	1940000	1.71484
13	10400000	10780000	1.49665		14	7740000	7840000	1.69358		18	2320000	2960000	1.89731
13	11360000	11980000	2.34014		14	7860000	8080000	1.63136		18	3000000	3340000	2.01116
13	12020000	12740000	1.75158		14	8100000	8780000	2.04764		18	3520000	4220000	1.38548
13	12760000	12980000	1.27691		14	8800000	8960000	1.20863		18	4240000	5060000	1.41904
13	13000000	13380000	1.92327		14	9320000	9440000	1.86121		18	5120000	5820000	2.70085
13	13400000	13720000	1.42729		14	9620000	10240000	2.34246		18	5840000	6260000	1.53758
13	13860000	14220000	1.26817		14	10580000	11740000	2.07276		18	6420000	6580000	1.68862
13	14240000	14540000	1.66831		14	11760000	12480000	1.50747		18	6760000	7000000	1.53833
13	14580000	15020000	1.42008		14	12700000	13140000	1.23452		18	7140000	7860000	1.6282
13	15040000	15180000	1.5782		14	13160000	13500000	1.15095		18	7980000	8320000	1.87102
13	15220000	16060000	1.52366		14	13520000	14000000	1.34481		18	8360000	9100000	1.65213
13	16100000	16740000	1.55705		14	14000000	14620000	2.0454		18	9140000	9600000	1.2963
13	16740000	17260000	2.28477		14	14820000	15540000	1.53839		18	9620000	9960000	1.30246
13	17280000	17620000	1.21441		14	15560000	16080000	4.29078		18	9980000	10460000	1.30958
13	17640000	17980000	1.35067		15	0	200000	2655.54		18	10480000	10940000	2.34358
13	18000000	18260000	2.30766		15	260000	700000	1.84339		19	0	360000	1.47935
13	18280000	19000000	1.92097		15	720000	940000	1.32733		19	380000	1000000	1.16338
14	100000	240000	2167.33		15	960000	1320000	1.41609		19	1020000	1540000	1.67326
14	280000	420000	72.1317		15	1340000	1780000	1.46976		19	1560000	1960000	1.78661
14	460000	1060000	2.94905		15	1800000	2500000	2.28305		19	1980000	2660000	1.76256
14	1080000	1500000	1.35486		15	2540000	2920000	2.00422		19	2680000	2780000	1.60457
14	1520000	1680000	1.0248		15	3020000	3500000	1.87953		19	3040000	3260000	2.17542
14	1740000	2200000	1.89481		15	3520000	3740000	1.20075		19	3800000	4300000	2.12347
14	2220000	2580000	1.81533		15	3760000	4280000	1.59197		19	4680000	5040000	2.28242
14	2600000	2940000	1.28423		15	4300000	4780000	2.04024		19	5080000	5920000	1.20074
14	3000000	3520000	2.36653		15	4780000	5220000	2.94655		19	5940000	6440000	1.14768
14	3540000	3860000	1.5291		15	5260000	5560000	1.80599		19	6460000	6780000	1.32297
14	3880000	4400000	1.98345		15	5580000	5720000	1.82805		19	6800000	7000000	1.22188
14	4420000	4660000	1.29324		15	5740000	6180000	1.11898		19	7020000	7400000	1.15641
14	4920000	5140000	1.63753		15	6200000	6700000	1.22455		19	7420000	7540000	1.48089
14	5240000	5380000	1.52699		15	6720000	7140000	1.23681		19	7620000	8100000	2.12952
14	5480000	5960000	2.07629		15	7280000	7420000	1.4418		19	8340000	8700000	1.89216
14	6040000	6540000	1.60696		15	7440000	7880000	1.97581		19	8900000	9200000	1.5895
14	6680000	6820000	1.87488		15	7900000	8140000	1.09354		19	9220000	9520000	1.3032
14	7300000	7660000	1.50822		15	8720000	9060000	1.24806		19	9540000	10200000	2.03404
14	7700000	8080000	1.98144		15	9300000	9540000	1.4393		20	0	540000	1.19207
14	8120000	8780000	1.93349		15	9720000	10180000	1.63867		20	560000	1200000	1.34798
14	9220000	9460000	1.73795		15	10180000	10380000	1.5729		20	1220000	1500000	1.03408
14	9460000	9600000	1.44577		15	10400000	11040000	2.4861		20	1520000	2120000	1.47685
14	9620000	10220000	2.35216		15	11060000	11400000	1.54546		20	2140000	2520000	1.26284
14	10240000	10520000	1.87518		15	11500000	12000000	1.60826		20	2700000	3640000	2.39313
14	10600000	11740000	1.96485		15	12020000	12540000	2.49375		20	3860000	4860000	2.95967
14	11760000	12220000	1.75373		15	12560000	13062184	1.50741		20	5360000	5540000	1.26357
14	12240000	12480000	1.33102		16	520000	1840000	60.5058		20	5560000	5900000	1.42962
14	12760000	13140000	1.42375		16	1860000	2140000	51.2698		20	5920000	6400000	1.51568
14	13160000	13540000	1.34941		16	2260000	2760000	6.52239		20	6480000	6860000	1.14457
14	13560000	13980000	1.31446		17	520000	1900000	2.28591		20	6880000	7680000	1.83786
14	14000000	14320000	1.47856		17	1920000	2160000	1.68157		20	7700000	7960000	1.28596
14	14340000	14620000	1.4504		17	2360000	2800000	1.94532		20	7980000	8540000	1.45894
14	14820000	15460000	2.16948		17	2820000	3240000	1.7772		20	8560000	8980000	1.33903
14	15960000	16219308	3253.62		17	3260000	3700000	2.01541		20	9000000	9340000	1.39016
15	0	700000	0.320511		17	3900000	4940000	2.64657		20	9560000	9980000	1.26324
15	720000	1060000	1.10077		17	4980000	5160000	2.21457		20	10000000	10500000	1.24745
15	1080000	1320000	2.00015		17	5420000	5940000	1.1823		20	10740000	10880000	1.64962
15	1340000	1780000	1.4864		17	6000000	6120000	1.76429		20	10900000	11040000	1.579
15	1800000	2520000	2.26971		17	6180000	6500000	1.2176		20	11060000	11220000	1.60052
15	2540000	2900000	1.841		17	6520000	7040000	1.53673		20	11240000	11580000	2.37965
15	3020000	3500000	1.83693		17	7180000	7460000	1.51139		20	11640000	11960000	1.56808
15	3760000	4280000	1.63982		17	7500000	7640000	1.97097		20	12020000	12320000	1.81549
15	4300000	4780000	2.00969		17	7660000	8040000	1.64887		20	12360000	13080000	1.76287
15	4800000	5220000	2.54455		17	8740000	9080000	1.40729		20	13100000	13460000	1.22131
15	5260000	5540000	1.486		17	9120000	9280000	1.80978		20	13480000	13897287	1.46225
15	5580000	5720000	1.67593		17	9320000	9880000	1.37859		21	0	640000	1.35063
15	5740000	6220000	1.13079		17	9940000	10300000	1.94123		21	660000	960000	1.50732
15	6240000	6740000	1.21936		17	10320000	10762512	2.30962		21	980000	1520000	1.40017
15	6760000	7140000	1.21133		18	0	700000	1.60197		21	1560000	1900000	1.87354
15	7280000	7420000	1.40462		18	720000	1040000	1.75851		21	2220000	2480000	1.24223
15	7440000	7860000	1.97719		18	1100000	1640000	1.43595		21	2500000	2840000	1.1614
15	8360000	8700000	1.38469		18	1660000	1940000	1.42666		21	2860000	3040000	1.46943
15	8720000	9060000	1.28565		18	2320000	2980000	2.27802		21	3060000	3420000	1.39904
15	9080000	9280000	1.36526		18	3000000	3360000	2.26163		21	3440000	3700000	1.40002
15	9300000	9660000	1.43261		18	3520000	3820000	1.55655		21	3720000	4080000	2.25514
15	9720000	10180000	1.50407		18	3840000	4240000	1.19974		21	4200000	4640000	1.33479
15	10360000	11060000	2.44452		18	4260000	4600000	1.1259		21	4860000	5180000	1.62026
15	11140000	11400000	2.1464		18	4620000	5060000	1.28642		21	5200000	5520000	1.52898
15	11500000	12000000	1.60756		18	5120000	5820000	2.84614		21	5540000	5860000	1.6283
15	12020000	12540000	2.64345		18	5840000	6260000	1.86795		21	5880000	6400000	1.29764
15	12560000	12960000	2.16864		18	6420000	6640000	1.40324		21	6420000	6844979	2.17526
16	520000	1820000	97.5885		18	6660000	7000000	1.3869		22	0	1360000	0.983123
16	1880000	2140000	176.193		18	7060000	7860000	1.64125		22	1380000	1640000	1.56062
16	2260000	2844601	98.8622		18	7860000	8360000	1.75893		22	1680000	2500000	1.95344
17	500000	860000	2.14393		18	8400000	9100000	1.66459		22	2520000	3160000	1.88894
17	880000	1420000	1.52648		18	9140000	9560000	1.45205		22	3180000	3660000	94.8544
17	1440000	1880000	1.17998		18	9580000	9940000	1.28345		22	3660000	4000000	7.85357
17	1900000	2160000	1.77817		18	9980000	10420000	1.33006		22	4060000	5120000	2.80628
17	2360000	2820000	1.82801		18	10440000	10960000	2.10611		22	5140000	5400000	2.69134
17	2840000	3260000	1.68671		18	11180000	11340000	0.902589		23	60000	660000	1.32894
17	3280000	3700000	1.92463		19	0	460000	1.29762		23	680000	1180000	1.66315
17	3880000	4920000	2.6536		19	480000	980000	1.22218		23	1200000	1360000	1.63176
17	4980000	5160000	2.20485		19	1000000	1540000	1.82466		23	1360000	1520000	2.04834
17	5340000	5780000	1.161		19	1560000	1980000	1.81768		23	1540000	1860000	1.2765
17	5800000	5940000	1.59194		19	2000000	2660000	1.74819		23	2000000	2360000	1.77556
17	6000000	6120000	1.80323		19	2680000	2800000	1.41924		23	2380000	2540000	1.89457
17	6180000	6500000	1.21525		19	3040000	3260000	2.42577		23	2700000	4180000	1.76705
17	6520000	7060000	1.45651		19	3380000	3720000	1.21276		23	4560000	5080000	2.19506
17	7180000	7340000	1.87589		19	3740000	4300000	2.12633		23	5100000	5480000	1.16034
17	7360000	7460000	1.95245		19	4660000	5060000	2.83028		23	5500000	5960000	1.39575
17	7500000	7660000	2.39483		19	5200000	5780000	1.43647		24	0	460000	1.55273
17	7680000	8020000	1.70979		19	5800000	6100000	1.14354		24	480000	820000	1.68018
17	8720000	8980000	1.55749		19	6120000	6400000	1.48307		24	840000	1180000	1.60783
17	9000000	9300000	1.60056		19	6500000	6780000	1.61947		24	1200000	1600000	1.12151
17	9320000	9720000	1.69165		19	6960000	7220000	1.32681		24	1620000	1820000	1.53977
17	9740000	9900000	1.00179		19	7240000	7380000	1.41003		24	1840000	2560000	1.3871
17	9940000	10762512	2.61886		19	7400000	7540000	1.27437		24	2580000	2960000	1.5921
18	0	700000	1.48398		19	7620000	8120000	2.23183		24	3100000	3520000	1.76276
18	720000	1040000	1.70098		19	8340000	8700000	2.02497		24	3580000	4200000	1.52598
18	1100000	1660000	1.96845		19	8900000	9200000	1.74399		24	4600000	5120000	2.44557
18	1680000	2020000	1.57593		19	9220000	9520000	1.5086		24	5140000	5660000	1.50285
18	2040000	2160000	1.7794		19	9540000	10200000	1.83705		24	5680000	6491222	1.97592
18	2180000	2300000	1.42936		20	0	640000	1.29255		25	1340000	1940000	46.0137
18	2320000	2980000	2.20834		20	660000	1360000	1.59964		25	1960000	2100000	44.6411
18	3000000	3360000	1.96256		20	1460000	2160000	1.79306		26	0	580000	1.19978
18	3380000	3720000	1.31243		20	2180000	2280000	1.65384		26	680000	1140000	1.31375
18	3740000	4220000	1.19434		20	2280000	2560000	2.0286		26	1160000	1780000	1.11155
18	4400000	5080000	1.21759		20	2700000	3640000	2.95007		26	1800000	2100000	1.297
18	5100000	5840000	2.54073		20	3840000	4840000	3.2273		26	2120000	2480000	1.10697
18	6040000	6260000	1.95961		20	4960000	5180000	1.30731		26	2720000	3520000	1.29281
18	6420000	6640000	1.22623		20	5200000	5340000	1.35462		26	3540000	4380000	1.15742
18	6660000	7020000	1.46697		20	5580000	5900000	1.609		26	4400000	4720000	1.80672
18	7160000	7280000	1.31565		20	5920000	6200000	1.75148		26	4740000	5380000	1.53691
18	7320000	7720000	1.38776		20	6220000	6380000	1.47431		26	5400000	5560000	398.298
18	7880000	8340000	1.57651		20	6480000	6840000	1.21388		27	240000	360000	14.1287
18	8400000	9100000	1.46296		20	6860000	7680000	1.97783		27	380000	500000	0.611135
18	9140000	9620000	1.46918		20	7960000	8520000	1.61737		27	880000	1580000	402.534
18	9640000	9860000	1.37435		20	8540000	8980000	1.42562		27	1900000	2020000	11.8456
18	9980000	10460000	1.26766		20	9000000	9340000	1.56391		27	2160000	2400000	25.1594
18	10480000	10960000	2.3832		20	9740000	9980000	1.44629		27	2420000	2760000	1.10677
19	0	940000	0.632462		20	10000000	10500000	1.25691		28	0	680000	0.969579
19	960000	1540000	1.64394		20	10620000	11060000	1.12066		28	720000	920000	1.00847
19	1560000	1960000	1.74057		20	11080000	11220000	1.76335		28	940000	1420000	1.29372
19	1980000	2660000	1.93196		20	11240000	11580000	2.41536		28	1440000	1800000	1.14444
19	2680000	2880000	1.07151		20	11660000	11980000	1.67141		28	1820000	2240000	1.20282
19	3040000	3260000	2.21692		20	12060000	12340000	1.76414		28	2260000	2680000	1.08845
19	3800000	4300000	2.41198		20	12400000	13040000	1.76975		28	2700000	3340000	1.25643
19	4500000	4640000	1.67293		20	13060000	13480000	1.19206		28	3360000	3820000	1.04941
19	4660000	5040000	2.13307		20	13500000	13897287	1.26444		28	3840000	4480000	1.04645
19	5300000	5920000	1.21764		21	0	620000	1.40282		28	4540000	5040000	2.93378
19	5940000	6400000	1.15745		21	640000	1000000	1.81052		30	0	1600000	87.9761
19	6480000	6820000	1.652		21	1020000	1360000	2.02431		31	0	540000	33.4803
19	6840000	7000000	1.03364		21	1440000	1920000	1.55562		31	560000	860000	113.029
19	7020000	7220000	1.4608		21	2280000	2760000	1.2658		31	860000	1260000	114.059
19	7260000	7520000	1.09725		21	2900000	3060000	1.44735		31	1280000	1660000	44.0958
19	7620000	8100000	2.02888		21	3080000	3420000	1.4081		31	1680000	1840000	1
19	8340000	8680000	1.85822		21	3740000	4080000	2.68024		31	3680000	4440000	20.0577
19	8900000	9520000	1.49833		21	4200000	4660000	1.55942		31	4460000	4660000	2.09451
19	9680000	10200000	1.78101		21	4860000	5220000	1.69425		31	4780000	5460000	2.56025
20	0	540000	1.05545		21	5240000	5520000	1.5159		31	5520000	5640000	0.293353
20	560000	1360000	1.44218		21	5540000	5860000	1.5527		31	5660000	6153034	17.9203
20	1440000	1660000	1.21941		21	5880000	6400000	1.27827		32	0	725831	6.29468
20	1680000	2140000	1.90745		21	6420000	6844979	2.00739		33	40000	2800000	35.12
20	2280000	2680000	1.64285		22	0	600000	0.762443		33	3040000	3600000	264.174
20	2700000	3600000	2.51545		22	620000	940000	1.53876		33	3680000	3780000	2.06975
20	3880000	4860000	2.91192		22	980000	1640000	1.4208		33	3820000	4200000	226.312
20	5360000	5540000	1.43015		22	1680000	1900000	2.29528		33	4220000	4500000	1
20	5560000	5900000	1.56007		22	1920000	2500000	1.92501		33	4520000	5620000	4.00704
20	5920000	6200000	1.72891		22	2520000	2700000	1.94337		33	5640000	6120000	3.34707
20	6220000	6400000	1.26737		22	2720000	3060000	2.68998		33	6140000	6760000	4.15395
20	6640000	6860000	1.25974		22	3560000	4000000	4.47892		33	6780000	7821666	18.9165
20	6880000	7680000	1.97021		22	4040000	5120000	2.60248		34	0	620000	1.37346
20	7960000	8540000	1.68451		22	5140000	5440000	2.30818		34	640000	1000000	1.2729
20	8560000	8980000	1.31957		23	20000	680000	1.86821		34	1020000	1520000	1.51479
20	9000000	9380000	1.31542		23	700000	1360000	1.71778		34	1540000	2140000	1.64904
20	9400000	9500000	1.14398		23	1380000	1820000	1.34603		34	2240000	2920000	2.08584
20	9780000	9960000	1.2519		23	2000000	2360000	1.70678		34	3260000	4040000	2.48617
20	9980000	10220000	1.31815		23	2380000	2540000	1.72457		34	4060000	7080000	1.71244
20	10240000	10500000	1.46294		23	2700000	3340000	1.67059		34	7100000	7280000	2.01762
20	10620000	11220000	1.10754		23	3420000	4180000	1.30141		34	7400000	7920000	1.55324
20	11240000	11580000	2.41721		23	4560000	5040000	2.14983		34	7940000	8400000	1.93516
20	11760000	11980000	1.74543		23	5060000	5280000	1.31895		34	8600000	9080000	1.94869
20	12060000	12260000	1.70436		23	5300000	5460000	1.11121		34	9100000	9720000	1.41603
20	12380000	13040000	1.87611		23	5480000	5960000	1.40405		34	9800000	10100000	2.70105
20	13060000	13460000	1.14547		23	6020000	6149580	0.958341		34	10100000	10560000	1.66187
20	13480000	13897287	1.35368		24	0	440000	1.40041		34	10580000	11260000	1.76425
21	0	620000	1.37163		24	460000	840000	1.69044		34	11540000	12420000	1.29091
21	640000	1000000	1.5		24	860000	1640000	1.11866		34	12440000	12900000	2.53057
21	1020000	1360000	1.7283		24	1660000	1840000	1.53864		34	12920000	13240000	2.42996
21	1560000	2180000	1.30851		24	1860000	2260000	1.81921		34	13280000	13740000	2.1119
21	2200000	2480000	1.23272		24	2280000	2560000	1.53271		34	13760000	14200000	2.56383
21	2500000	2760000	1.33641		24	2600000	3100000	1.56498		34	14220000	14760000	1.63952
21	3040000	3420000	1.43509		24	3140000	3520000	1.83501		34	14780000	14920000	1.46312
21	3740000	4080000	2.35984		24	3580000	3800000	1.56652		34	14940000	15740000	2.26697
21	4200000	4620000	1.28875		24	3820000	4220000	1.75538		34	15960000	16380000	2.23113
21	4860000	5180000	1.51967		24	4600000	5120000	2.43195		34	16420000	16740000	1.73793
21	5200000	5540000	1.67787		24	5140000	5660000	1.39649		34	16760000	16940000	1.68144
21	5560000	5860000	1.72327		24	5680000	6440000	2.12916		34	16960000	17460000	2.08331
21	5880000	6180000	1.30555		26	0	1100000	1.31455		34	17560000	18040000	2.72301
21	6200000	6844979	1.90596		26	1120000	1600000	1.40379		34	18620000	18900000	1.35989
22	0	1640000	1.48709		26	1620000	1780000	1.11526		34	18920000	19400000	1.59805
22	1660000	1900000	2.1705		26	1800000	3160000	1.24638		34	19500000	20180000	2.04344
22	1920000	2520000	1.69286		26	3180000	3500000	1.19595		34	20220000	20560000	2.43862
22	2540000	3060000	2.93689		26	3520000	4080000	1.36472		34	20620000	21260000	1.33916
22	3560000	4000000	4.25857		26	4100000	4380000	1.14557		34	21280000	21900000	2.27752
22	4040000	5140000	2.63924		26	4420000	4720000	2.27833		34	22040000	22820000	1.29399
22	5160000	5459462	1.77826		26	4740000	5300000	2.32572		34	22840000	23180000	1.3666
23	20000	680000	1.77433		26	5380000	5560000	1647.57		34	23480000	24020000	1.62772
23	700000	1020000	1.78425		27	120000	360000	3676.28		34	24060000	24160000	1.39028
23	1040000	1360000	1.52		27	380000	620000	2380.9		34	24220000	24700000	2.61536
23	1360000	1500000	1.64163		27	640000	1440000	2161.54		34	24740000	24880000	1.52678
23	1540000	1960000	1.25996		27	1460000	1800000	8261.11		34	24960000	25260000	1.51944
23	1980000	2340000	1.73464		27	1900000	2060000	255.217		34	25280000	25620000	2.76529
23	2360000	2540000	1.55323		27	2080000	2520000	12.0225		34	25680000	26020000	2.51863
23	2700000	3340000	1.71772		27	2540000	3200000	3.1204		34	26040000	26280000	1.63319
23	3420000	4180000	1.52033		28	0	580000	0.800094		34	26300000	26660000	1.8474
23	4560000	5200000	1.71977		28	600000	920000	1.30503		34	26680000	27160000	2.81199
23	5220000	5460000	1.22324		28	940000	1380000	1.5299		34	27380000	28100000	4.98817
23	5480000	5960000	1.81225		28	1400000	1740000	1.28648		34	28120000	29300000	1.65394
23	6020000	6149580	2.21869		28	1840000	2180000	1.53144		34	29320000	29780000	1.20691
24	0	440000	1.50049		28	2200000	2680000	1.00393		34	29800000	30740000	1.58108
24	460000	820000	1.85735		28	2700000	2820000	1.46004		34	30760000	30920000	1.96218
24	840000	1160000	1.73135		28	2860000	3340000	1.17306		34	31020000	31580000	2.35993
24	1180000	1820000	1.36937		28	3360000	3800000	1.10155		34	31840000	32040000	1.48146
24	1840000	2520000	1.79948		28	3820000	4120000	1.14357		34	32060000	32760000	2.07366
24	2600000	3100000	1.49341		28	4140000	4480000	1.28172		34	32820000	32920000	0.984482
24	3160000	3580000	1.77042		28	4540000	5060000	4.56878		34	32940000	33720000	1.51834
24	3600000	3700000	1.09191		30	0	1600000	90.7041		34	33740000	34300000	2.22108
24	3800000	4200000	1.64981		31	460000	1300000	65.2233		34	34400000	34780000	1.89973
24	4480000	4600000	2.03798		31	1320000	1840000	42.1078		34	34800000	35100000	1.34458
24	4620000	5100000	2.10628		31	2040000	2300000	3.08568		34	35120000	35420000	1.47363
24	5120000	5600000	1.39255		31	2320000	2840000	3.08708		34	35440000	35720000	1.19902
24	5620000	6491222	1.83073		31	2860000	3520000	10.8739		34	35760000	35900000	0.944596
25	500000	620000	2910.07		31	3680000	4440000	24.4292		34	35960000	36060000	1.38276
25	1340000	1780000	1493.4		31	4460000	4640000	120.484		34	36080000	36720000	1.97077
26	0	520000	1.1389		32	0	725831	14.061		34	36860000	37340000	2.04936
26	540000	1120000	1.23968		33	140000	2800000	38.5039		34	37980000	38380000	1.42748
26	1140000	1760000	1.08907		33	2980000	3120000	1038.43		34	38400000	38760000	1.3674
26	1780000	2120000	1.15701		33	3140000	3480000	461.102		34	38780000	39780000	1.68333
26	2140000	2480000	1.10163		33	3680000	4160000	131.233		34	40240000	40660000	2.24249
26	2640000	3460000	1.2526		33	4640000	4800000	1143.4		34	40840000	41460000	1.79279
26	3480000	4060000	1.31963		33	4820000	5620000	5.32812		34	41500000	41720000	2.14683
26	4080000	4400000	1.36349		33	5640000	6100000	5.28731		34	41760000	42120000	1.86649
26	4420000	4720000	2.2125		33	6120000	6400000	1.9		34	42300000	42760000	1.55976
26	4740000	5380000	1.72738		33	6460000	6780000	9.48482		34	42780000	43120000	1.45009
26	5460000	5560000	3.2362		33	6800000	7760000	54.641		34	43140000	43520000	1.90623
27	0	540000	551.691		34	0	620000	1.44375		34	43600000	44120000	1.58881
27	660000	720000	436153		34	640000	1000000	1.44168		34	44140000	44460000	2.65438
27	880000	1120000	3200.38		34	1020000	1540000	2.3399		34	44940000	45380000	2.01547
27	1120000	1440000	1390.8		34	1560000	1720000	2.45954		34	45400000	45740000	1.65916
27	1480000	1540000	188930		34	1760000	2140000	2.16009		34	45840000	46260000	1.5485
27	1560000	1760000	4076.16		34	2240000	3240000	2.69572		34	46380000	46840000	1.78477
27	1780000	2060000	70.374		34	3260000	4040000	3.1712		34	46940000	47780000	2.14947
27	2560000	2800000	1.05481		34	4060000	5000000	1.85707		34	47780000	48120000	1.55015
28	0	960000	1.01425		34	5020000	6060000	1.09417		34	48140000	49960000	1.27717
28	980000	1380000	1.45093		34	6080000	7080000	1.92387		34	49980000	50360000	2.00191
28	1400000	1740000	1.26466		34	7120000	7380000	2.60551		34	50380000	51340000	2.34639
28	1840000	2300000	1.21029		34	7400000	7920000	1.89967		34	51400000	51620000	2.83585
28	2320000	2680000	1.17124		34	7940000	8380000	1.88881		34	52220000	52960000	1.80465
28	2700000	3340000	1.25847		34	8400000	8500000	11.6156		34	52980000	53560000	1.69171
28	3360000	3620000	1.03613		34	8620000	9080000	1.96127		34	53940000	54520000	2.02215
28	3640000	4060000	1.06179		34	9100000	9360000	1.17796		34	54800000	55140000	1.60228
28	4080000	4480000	1.12615		34	9380000	9780000	1.6284		34	55160000	55700000	2.38037
28	4540000	5116882	3.25858		34	9800000	10560000	1.49074		34	55760000	56340000	2.41556
30	0	1600000	98.4525		34	10600000	11000000	1.87786		34	56680000	57240000	1.58534
31	0	800000	34.3052		34	11020000	11280000	1.55069		34	57260000	57580000	1.61992
31	1140000	1680000	44.2116		34	11540000	11900000	2.53003		34	57900000	59480000	2.36012
31	1760000	1840000	1446.66		34	11920000	12140000	1.60132		34	59520000	59760000	3.65125
31	3040000	3460000	21.3082		34	12440000	12900000	2.76173		34	59940000	60640000	2.36512
31	3480000	4080000	12.1435		34	12920000	13260000	3.0154		34	60660000	61020000	2.87595
31	4100000	4400000	31.2507		34	13280000	13740000	2.17381		34	61180000	62780000	2.16225
31	4520000	4700000	122.15		34	13760000	14180000	3.18377		34	62860000	63540000	2.64188
31	4720000	4920000	0.934237		34	14200000	14760000	2.3461		34	63560000	63940000	2.69862
31	4940000	5280000	4.8456		34	14920000	15840000	2.83868		34	63980000	64260000	2.22582
31	5300000	5760000	1.69764		34	15940000	16380000	2.81862		34	64440000	65280000	1.99289
31	5780000	5900000	14.3783		34	16440000	16700000	1.81902		34	65300000	65700000	1.7218
32	0	725831	12.6453		34	17140000	17460000	2.27885		34	65720000	66040000	1.52378
33	40000	2880000	36.7928		34	17560000	18060000	2.4995		34	66140000	66580000	1.69271
33	2980000	3660000	67.7963		34	18080000	18580000	1.2606		34	66900000	67240000	2.06533
33	3720000	4200000	37.0395		34	18620000	18960000	1.52542		34	67340000	68020000	1.49762
33	4220000	4500000	0.927061		34	18980000	19160000	1.74753		34	68040000	68340000	1.35653
33	4640000	5620000	6.02642		34	19180000	19380000	1.72252		34	68360000	68700000	1.8128
33	5640000	6100000	3.50628		34	19500000	20160000	2.19138		34	68980000	70680000	2.24003
33	6120000	6740000	22.6163		34	20220000	20580000	2.28368		34	71180000	71780000	1.89192
33	6760000	7821666	33.7516		34	20620000	20920000	1.78406		34	71980000	73180000	2.48446
34	0	620000	1.1783		34	20940000	21260000	1.13312		34	73240000	73400000	1.19446
34	640000	980000	1.61099		34	21280000	21620000	2.06835		34	73620000	73800000	16.8051
34	1000000	1340000	1.68894		34	21640000	21900000	2.49678		34	73840000	74000000	1375.17
34	1380000	1520000	2.40628		34	22040000	22460000	1.40365		34	74000000	74140000	0.833357
34	1540000	1820000	1.61512		34	22480000	22840000	1.49729		34	74160000	74340000	9436.24
34	1840000	2160000	2.17732		34	22860000	23180000	1.51547		34	74400000	74560000	1
34	2220000	3240000	2.54023		34	23480000	24000000	1.89379		34	74560000	74660000	1
34	3260000	4040000	2.30397		34	24060000	24160000	1.26473		34	74780000	75000000	4290.69
34	4060000	7060000	2.1529		34	24240000	24700000	2.71211		34	75060000	75340000	0.923078
34	7100000	7280000	2.66649		34	24740000	24900000	1.8143		34	75400000	75540000	11794.1
34	7300000	7620000	1.64593		34	24940000	25260000	1.39068		34	75540000	75940000	2951.43
34	7640000	7920000	1.52662		34	25280000	25580000	2.08353		34	76000000	76160000	5024.7
34	7940000	8320000	2.33344		34	25680000	26360000	1.97309		34	76180000	76420000	656.742
34	8620000	9100000	1.89272		34	26380000	26660000	2.13987		34	76580000	77080000	270.968
34	9120000	9760000	1.55238		34	26680000	27160000	3.72941		34	77100000	77200000	1
34	9800000	10560000	1.43656		34	27380000	27800000	3.0456		34	77220000	77400000	1
34	10600000	11260000	1.66963		34	28140000	29740000	2.57615		34	77420000	77600000	4738.07
34	11540000	11880000	2.12966		34	29760000	30720000	1.91758		34	77660000	78000000	2303.27
34	11960000	12440000	1.32		34	30740000	30960000	2.74424		34	78080000	78580000	2067.38
34	12460000	12900000	2.46563		34	31080000	31600000	2.621		34	78660000	79220000	2.24813
34	12920000	13240000	2.28889		34	32080000	32940000	2.48151		34	79240000	80500000	2.91798
34	13280000	13720000	1.96566		34	32960000	33720000	1.91696		34	80520000	80760000	4692.24
34	13760000	14180000	2.89743		34	33780000	34300000	2.71915		34	81120000	81800000	2.69788
34	14200000	14740000	2.15781		34	34420000	35100000	1.59373		34	81820000	82520000	0.778209
34	14960000	15820000	2.05237		34	35120000	35620000	1.78488		35	0	300000	565.01
34	15940000	16400000	2.91061		34	36100000	36740000	2.36192		35	320000	1120000	3.99631
34	16440000	16580000	1.96006		34	36860000	37340000	2.34835		35	1140000	1700000	5.14697
34	16960000	17460000	1.90678		34	37740000	37980000	2.00564		35	1700000	2040000	7.11321
34	17560000	18040000	2.5281		34	38000000	38580000	1.83051		35	2060000	2820000	233.307
34	18620000	18880000	1.43963		34	38600000	39220000	1.23643		35	2820000	3500000	232.631
34	18960000	19380000	1.8098		34	39240000	39800000	1.37979		35	3600000	4120000	3.39077
34	19500000	20180000	1.99714		34	39820000	40180000	1.7959		35	4140000	4720000	4.86541
34	20220000	20540000	2.54578		34	40220000	40840000	2.55288		35	4740000	5480000	10.7654
34	20620000	20960000	1.65813		34	40880000	41240000	2.05806		35	5500000	5700000	1079.56
34	20980000	21080000	1.4108		34	41500000	41720000	2.27753		35	5720000	6500000	1.87887
34	21300000	21600000	2.02992		34	41740000	42120000	2.26672		35	6520000	6813114	1.48574
34	21620000	21900000	2.85603		34	42280000	42720000	1.75302
34	22500000	22800000	2.1125		34	42740000	43140000	1.6091
34	22820000	23180000	1.53179		34	43160000	43540000	1.76038
34	23480000	23980000	1.87925		34	43740000	44100000	1.42438
34	24220000	24720000	2.65996		34	44120000	44460000	2.38477
34	24740000	25260000	1.66673		34	44480000	44920000	1.72283
34	25280000	25580000	2.42249		34	44940000	45380000	2.09033
34	25680000	26220000	1.75845		34	45400000	45740000	1.78631
34	26360000	26680000	2.01278		34	45860000	46040000	2.16048
34	26700000	27160000	2.74901		34	46400000	46920000	2.32289
34	27380000	28100000	4.04487		34	46940000	47780000	2.85392
34	28140000	29320000	1.79341		34	47780000	48140000	2.08705
34	29340000	29760000	1.25783		34	48160000	49960000	1.88709
34	29780000	30720000	1.61898		34	49980000	50320000	1.89036
34	30740000	30960000	1.91245		34	50360000	50900000	1.83861
34	31080000	31580000	2.90668		34	50920000	51340000	1.94614
34	31840000	32060000	1.53339		34	51400000	51680000	2.06137
34	32080000	32920000	2.10495		34	51700000	51880000	1.77838
34	32940000	33740000	1.68981		34	52220000	52760000	1.88329
34	33760000	34300000	2.70706		34	52780000	52940000	1.54926
34	34420000	34980000	1.80613		34	52960000	53560000	2.34301
34	35120000	35620000	1.77073		34	53580000	53880000	1.99133
34	35920000	36040000	1.12192		34	53940000	54380000	2.15997
34	36060000	36740000	2.56155		34	54440000	54560000	0.850999
34	36860000	37400000	1.96917		34	54580000	54740000	1.50614
34	37420000	37940000	1.27531		34	54800000	55160000	1.69485
34	37980000	38820000	1.60241		34	55180000	55720000	2.29908
34	38840000	39800000	1.82041		34	55760000	56340000	2.81827
34	39820000	40200000	2.08643		34	56360000	56540000	1.70625
34	40220000	40640000	2.4308		34	56680000	57220000	2.28781
34	40880000	41320000	1.61518		34	57240000	57560000	1.67425
34	41360000	41460000	1.38929		34	57620000	57920000	1.65062
34	41500000	41700000	2.1128		34	57940000	58580000	1.72893
34	41740000	42260000	1.63654		34	58600000	59480000	1.89135
34	42280000	42740000	2.43198		34	59520000	59760000	3.4018
34	42820000	43140000	1.96212		34	59940000	60620000	3.07478
34	43160000	43560000	1.57228		34	60660000	61020000	4.09493
34	43580000	44120000	1.3298		34	61240000	62840000	2.5658
34	44140000	44460000	2.26032		34	62860000	63540000	2.76088
34	44480000	44900000	1.68994		34	63580000	63920000	2.40827
34	44920000	45380000	2.24812		34	63960000	64260000	2.80197
34	45400000	45680000	2.07807		34	64440000	65280000	2.41141
34	45860000	46280000	1.73356		34	65340000	65720000	2.41367
34	46400000	46900000	2.19373		34	65740000	66140000	1.40812
34	46920000	47780000	2.76848		34	66160000	66580000	1.69092
34	47800000	48120000	1.83601		34	66900000	67220000	2.12802
34	48140000	49940000	1.76787		34	67320000	67660000	1.75748
34	49980000	50320000	2.13901		34	67680000	68020000	1.41193
34	50380000	51340000	2.68596		34	68040000	68300000	1492.64
34	51400000	51620000	2.86275		34	68320000	68700000	2.46985
34	51700000	51880000	1.89431		34	68940000	70740000	2.82043
34	52220000	52940000	1.93983		34	71180000	71800000	2.54315
34	52960000	53120000	1.95824		34	71980000	73060000	2.46653
34	53140000	53560000	1.76096		34	73080000	73400000	1.46846
34	53640000	53900000	1.59763		34	73420000	73620000	3.863
34	53920000	54300000	2.17885		34	73800000	74260000	811.688
34	54800000	55160000	1.57369		34	74280000	74680000	250.644
34	55180000	55760000	2.40287		34	74780000	75080000	1259.75
34	55780000	56340000	2.4783		34	75100000	75380000	1977.54
34	56360000	56540000	1.5562		34	75460000	75860000	449.606
34	56680000	57220000	1.77796		34	75980000	76460000	1549.28
34	57380000	57540000	1.63453		34	76480000	76680000	10816.8
34	57620000	57900000	1.64094		34	76700000	77260000	528.717
34	57920000	58580000	1.63122		34	77280000	77420000	3.24975
34	58600000	59480000	1.58506		34	77420000	77560000	4541.7
34	59520000	59740000	3.1495		34	77560000	77760000	167.235
34	59780000	59920000	1.78431		34	77780000	78000000	451.661
34	59940000	60640000	3.44012		34	78020000	78120000	0.500583
34	60660000	61020000	3.33304		34	78120000	78460000	1087.97
34	61340000	62820000	2.84896		34	78680000	79220000	2.64421
34	62840000	63540000	3.47387		34	79240000	80360000	4.23577
34	63560000	63940000	3.07781		34	80460000	80740000	860.78
34	63960000	64260000	2.3675		34	80780000	81060000	0.610306
34	64440000	65280000	2.15677		34	81080000	82240000	1749.2
34	65340000	65720000	2.11171		35	0	1120000	17.5468
34	65740000	66040000	1.34686		35	1140000	1700000	7.46319
34	66140000	66580000	1.80067		35	1700000	2040000	10.2325
34	66900000	67240000	2.10141		35	2060000	2800000	22.1338
34	67320000	68040000	1.18958		35	2820000	3500000	237.022
34	68080000	68320000	1.90289		35	3600000	4120000	4.08397
34	68340000	68680000	1.96852		35	4140000	4720000	5.11303
34	68700000	68920000	2.03575		35	4740000	5460000	18.268
34	69000000	70700000	2.52669		35	5540000	5700000	15.0937
34	71140000	71800000	2.22621		35	5740000	6813114	2.32642
34	71820000	71980000	1.96329
34	72000000	73060000	2.57695
34	73080000	73420000	1.54195
34	73440000	73600000	2.10364
34	73700000	73860000	1998.32
34	74100000	74440000	0.769736
34	74460000	74640000	0.875007
34	74780000	75120000	2105.89
[truncated: 28 more rows]

## Sheet: Fig S8c
Distance	Intra-TAD contact frequency	Inter-TAD contact frequency
0	2406.72	2412.23
20000	172.596	163.046
40000	63.1533	55.196
60000	45.7213	37.8043
80000	36.7384	29.2411
100000	31.4001	23.4908
120000	27.8516	20.3276
140000	25.3444	18.0011
160000	23.3242	16.3608
180000	21.6911	14.5929
200000	20.4193	13.6004
220000	19.5604	12.5695
240000	18.5561	12.1257
260000	18.1431	11.2938
280000	17.1743	10.7817
300000	16.2489	10.391
320000	15.8159	9.94994
340000	15.059	9.62895
360000	14.8771	9.21581
380000	14.4965	8.82792
400000	14.1207	8.57196
420000	13.5775	8.31501
440000	13.4589	7.94777
460000	13.1673	7.79592
480000	12.7164	7.51268
500000	12.1278	7.39614
520000	12.2244	7.20283
540000	11.8237	6.98525
560000	11.1794	6.72906
580000	11.0631	6.61834
600000	10.8636	6.55701
620000	10.9911	6.24761
640000	10.7657	6.13155
660000	10.4372	5.92628
680000	10.3768	5.80139
700000	10.2523	5.68117
720000	10.0875	5.60548
740000	9.77407	5.45269
760000	9.46559	5.3637
780000	9.26786	5.3379
800000	9.58333	5.15433
820000	9.14054	5.10507
840000	8.78107	4.94282
860000	8.44872	4.8681
880000	8.89583	4.7709
900000	8.60902	4.7051
920000	8.55285	4.61678
940000	8.78261	4.56994
960000	8.92523	4.42915
980000	8.36	4.38442
1000000	7.97849	4.28849
1020000	8.26744	4.28629
1040000	8.13924	4.1885
1060000	7.66667	4.11957
1080000	7.8806	4.11676
1100000	8.08065	3.99281
1120000	7.86207	3.9434
1140000	8.52727	3.82353
1160000	7.84615	3.85054
1180000	8.04082	3.78488
1200000	7.95652	3.77018
1220000	7.97674	3.66876
1240000	8.85	3.68369
1260000	8.43243	3.59987
1280000	8.70588	3.5526
1300000	8.35484	3.52752
1320000	9.28571	3.50626
1340000	8.92308	3.40689
1360000	8.95833	3.43719
1380000	8	3.33654
1400000	6.65	3.28463
1420000	9.5	3.27853
1440000	7.4375	3.26909
1460000	7.71429	3.19
1480000	7.75	3.19107
1500000	8.2	3.12096
1520000	6.25	3.15953
1540000	7.85714	3.07988
1560000	6.66667	3.09661
1580000	8.2	3.04819
1600000	9.5	2.98974
1620000	9.33333	3.02187
1640000	7	2.94913
1660000	5	2.91656

## Sheet: Fig S8d
Fold change
Percent/Level	0.1	0.2	0.3	0.4	0.5	0.6	0.7	0.8	0.9	1
0.05	1.00014	0.992577	1.00389	0.998849	0.999056	0.996017	1.01438	1.00551	1.03109	1.02706
0.1	1.00542	1.0059	0.998526	0.997878	1.00965	1.01632	1.04334	1.0239	1.0413	1.06112
0.15	1.00159	0.99584	0.999552	1.00387	1.01677	1.00626	1.02835	1.04261	1.07417	1.07368
0.2	0.986672	1.00872	1.00106	1.01778	1.02525	1.05038	1.06346	1.03183	1.05989	1.0801
0.25	1.00933	1.00251	1.01979	1.01824	1.03028	1.02944	1.05318	1.06961	1.08499	1.10017
0.3	0.992169	1.0084	1.02148	1.00639	1.01239	1.03783	1.05443	1.07532	1.08873	1.10185
0.35	1.00947	1.00506	1.00362	1.00482	1.03226	1.03953	1.04123	1.06284	1.09198	1.08692
0.4	1.00477	1.00789	1.00062	1.00699	1.02115	1.02289	1.04032	1.02498	1.06525	1.07657
0.45	0.984414	0.988917	1.00947	1.00723	1.00884	1.02827	1.0037	1.02875	1.03825	1.02668
0.5	1.01711	1.00324	1.01311	1.01132	1.00053	0.999342	1.00298	1.00023	1.0055	1.00505
P value
Percent/Level	0.1	0.2	0.3	0.4	0.5	0.6	0.7	0.8	0.9	1
0.05	0.950716	0.964488	0.827508	0.863179	0.698694	0.643715	0.418365	0.356046	0.217572	0.23238
0.1	0.911166	0.922804	0.830775	0.774082	0.579818	0.265457	0.141483	0.129687	0.0348719	0.0172333
0.15	0.950299	0.84223	0.735478	0.608828	0.533422	0.40553	0.10166	0.0389423	0.00341715	0.00161179
0.2	0.96407	0.879266	0.871422	0.597147	0.420174	0.119912	0.0688905	0.0380585	0.00504113	0.000840239
0.25	0.944878	0.814066	0.540329	0.603705	0.279415	0.129953	0.0249718	0.0037978	0.000362485	4.42627e-05
0.3	0.891674	0.738639	0.763276	0.623571	0.441624	0.15637	0.0364355	0.00577315	0.000770217	1.59213e-05
0.35	0.892916	0.753311	0.93321	0.607729	0.297978	0.114522	0.0979924	0.0141699	0.000477299	0.00020131
0.4	0.826284	0.679406	0.771276	0.664125	0.516689	0.234435	0.137833	0.11261	0.00847368	0.0010853
0.45	0.826692	0.907844	0.821799	0.612499	0.595331	0.646346	0.362912	0.150635	0.156983	0.0481236
0.5	0.818541	0.984956	0.843869	0.768073	0.891674	0.646723	0.316082	0.899546	0.646723	0.551123
