# Supplementary material for: Dynamic transcriptome and chromatin architecture in granulosa cells during chicken folliculogenesis
Source: Nat Commun. 2022 Jan 10;13:131. doi: 10.1038/s41467-021-27800-9 (PMC8748434; doi:10.1038/s41467-021-27800-9)
Supplement: Supplementary file 10 — Source data [file 41467_2021_27800_MOESM10_ESM.zip › Source data/Supplementary Fig 9.xlsx]

## Sheet: Fig S9c
GO term	Description	LogP_SWF vs. F1	LogP_F1 vs. POF
GO:0080135	regulation of cellular response to stress	-2.29768	-2.14399
GO:0003924	GTPase activity	-3.95536	0
GO:0032838	plasma membrane bounded cell projection cytoplasm	-3.62842	0
GO:0051051	negative regulation of transport	-2.08973	0
GO:0051701	interaction with host	0	-2.93679
GO:0048589	developmental growth	0	-2.32354
GO:0001227	DNA-binding transcription repressor activity, RNA polymerase II-specific	0	-2.69906
GO:0006310	DNA recombination	0	-2.46853
GO:0005911	cell-cell junction	0	-2.12266

## Sheet: Fig S9b
SWF vs. F1			F1 vs. POF
TAD boundary status	Spearman's r		TAD boundary status	Spearman's r
Conserved boundary	0.906767		Conserved boundary	0.745865
Conserved boundary	0.956391		Conserved boundary	0.851128
Conserved boundary	0.941353		Conserved boundary	0.929323
Conserved boundary	0.957895		Conserved boundary	0.974436
Conserved boundary	0.76391		Conserved boundary	0.978947
Conserved boundary	0.712782		Conserved boundary	0.884211
Conserved boundary	0.772932		Conserved boundary	0.899248
Conserved boundary	0.954887		Conserved boundary	0.921805
Conserved boundary	0.954887		Conserved boundary	0.984962
Conserved boundary	0.933835		Conserved boundary	0.986466
Conserved boundary	0.902256		Conserved boundary	0.941353
Conserved boundary	0.882707		Conserved boundary	0.95188
Conserved boundary	0.92782		Conserved boundary	0.971429
Conserved boundary	0.924812		Conserved boundary	0.962406
Conserved boundary	0.863158		Conserved boundary	0.867669
Conserved boundary	0.881203		Conserved boundary	0.759398
Conserved boundary	0.840602		Conserved boundary	0.664662
Conserved boundary	0.906767		Conserved boundary	0.827068
Conserved boundary	0.887218		Conserved boundary	0.873684
Conserved boundary	0.882707		Conserved boundary	0.942857
Conserved boundary	0.980451		Conserved boundary	0.947368
Conserved boundary	0.980451		Conserved boundary	0.821053
Conserved boundary	0.956391		Conserved boundary	0.82406
Conserved boundary	0.935338		Conserved boundary	0.960902
Conserved boundary	0.628571		Conserved boundary	0.914286
Conserved boundary	0.842105		Conserved boundary	0.935338
Conserved boundary	0.971429		Conserved boundary	0.972932
Conserved boundary	0.980451		Conserved boundary	0.971429
Conserved boundary	0.980451		Conserved boundary	0.971429
Conserved boundary	0.992481		Conserved boundary	0.97594
Conserved boundary	0.992481		Conserved boundary	0.978947
Conserved boundary	0.912782		Conserved boundary	0.772932
Conserved boundary	0.741353		Conserved boundary	0.956391
Conserved boundary	0.929323		Conserved boundary	0.825564
Conserved boundary	0.942857		Conserved boundary	0.947368
Conserved boundary	0.869173		Conserved boundary	0.893233
Conserved boundary	0.929323		Conserved boundary	0.884211
Conserved boundary	0.945865		Conserved boundary	0.93985
Conserved boundary	0.912782		Conserved boundary	0.971429
Conserved boundary	0.914286		Conserved boundary	0.98797
Conserved boundary	0.93985		Conserved boundary	0.95188
Conserved boundary	0.92782		Conserved boundary	0.879699
Conserved boundary	0.807519		Conserved boundary	0.948872
Conserved boundary	0.897744		Conserved boundary	0.936842
Conserved boundary	0.828571		Conserved boundary	0.948872
Conserved boundary	0.867669		Conserved boundary	0.909774
Conserved boundary	0.819549		Conserved boundary	0.921805
Conserved boundary	0.771429		Conserved boundary	0.945865
Conserved boundary	0.915789		Conserved boundary	0.833083
Conserved boundary	0.923308		Conserved boundary	0.864662
Conserved boundary	0.786466		Conserved boundary	0.873684
Conserved boundary	0.803008		Conserved boundary	0.63609
Conserved boundary	0.969925		Conserved boundary	0.864662
Conserved boundary	0.908271		Conserved boundary	0.92782
Conserved boundary	0.908271		Conserved boundary	0.926316
Conserved boundary	0.956391		Conserved boundary	0.948872
Conserved boundary	0.945865		Conserved boundary	0.969925
Conserved boundary	0.986466		Conserved boundary	0.96391
Conserved boundary	0.981955		Conserved boundary	0.885714
Conserved boundary	0.938346		Conserved boundary	0.965414
Conserved boundary	0.954887		Conserved boundary	0.96391
Conserved boundary	0.95188		Conserved boundary	0.906767
Conserved boundary	0.957895		Conserved boundary	0.882707
Conserved boundary	0.95188		Conserved boundary	0.908271
Conserved boundary	0.864662		Conserved boundary	0.911278
Conserved boundary	0.777444		Conserved boundary	0.884211
Conserved boundary	0.906767		Conserved boundary	0.861654
Conserved boundary	0.881203		Conserved boundary	0.777444
Conserved boundary	0.869173		Conserved boundary	0.840602
Conserved boundary	0.915789		Conserved boundary	0.92782
Conserved boundary	0.98797		Conserved boundary	0.968421
Conserved boundary	0.798496		Conserved boundary	0.846617
Conserved boundary	0.81203		Conserved boundary	0.822556
Conserved boundary	0.825564		Conserved boundary	0.732331
Conserved boundary	0.917293		Conserved boundary	0.92782
Conserved boundary	0.942857		Conserved boundary	0.745865
Conserved boundary	0.935338		Conserved boundary	0.926316
Conserved boundary	0.980451		Conserved boundary	0.942857
Conserved boundary	0.98797		Conserved boundary	0.966917
Conserved boundary	0.983459		Conserved boundary	0.986466
Conserved boundary	0.954887		Conserved boundary	0.95188
Conserved boundary	0.748872		Conserved boundary	0.981955
Conserved boundary	0.957895		Conserved boundary	0.524812
Conserved boundary	0.953383		Conserved boundary	0.881203
Conserved boundary	0.81203		Conserved boundary	0.854135
Conserved boundary	0.942857		Conserved boundary	0.974436
Conserved boundary	0.899248		Conserved boundary	0.960902
Conserved boundary	0.869173		Conserved boundary	0.899248
Conserved boundary	0.863158		Conserved boundary	0.906767
Conserved boundary	0.918797		Conserved boundary	0.866165
Conserved boundary	0.945865		Conserved boundary	0.950376
Conserved boundary	0.918797		Conserved boundary	0.954887
Conserved boundary	0.945865		Conserved boundary	0.700752
Conserved boundary	0.66015		Conserved boundary	0.885714
Conserved boundary	0.948872		Conserved boundary	0.887218
Conserved boundary	0.902256		Conserved boundary	0.816541
Conserved boundary	0.947368		Conserved boundary	0.930827
Conserved boundary	0.75188		Conserved boundary	0.875188
Conserved boundary	0.920661		Conserved boundary	0.882707
Conserved boundary	1		Conserved boundary	0.936842
SWF specific boundary	NA		Conserved boundary	0.793985
Conserved boundary	0.646753		Conserved boundary	0.793985
Conserved boundary	0.942857		Conserved boundary	0.956391
Conserved boundary	0.909774		Conserved boundary	0.956391
Conserved boundary	0.786466		Conserved boundary	0.983459
Conserved boundary	0.896241		Conserved boundary	0.995489
Conserved boundary	0.741353		Conserved boundary	0.950376
Conserved boundary	0.929323		Conserved boundary	0.828571
Conserved boundary	0.966917		Conserved boundary	0.930827
Conserved boundary	0.966917		Conserved boundary	0.96391
Conserved boundary	0.992481		Conserved boundary	0.87218
Conserved boundary	0.965414		Conserved boundary	0.839098
Conserved boundary	0.98797		Conserved boundary	0.966917
Conserved boundary	0.950376		Conserved boundary	0.969925
Conserved boundary	0.953383		Conserved boundary	0.965414
Conserved boundary	0.915789		Conserved boundary	0.953383
Conserved boundary	0.834586		Conserved boundary	0.971429
Conserved boundary	0.930827		Conserved boundary	0.926316
Conserved boundary	0.902256		Conserved boundary	0.98797
Conserved boundary	0.938346		Conserved boundary	0.95188
Conserved boundary	0.926316		Conserved boundary	0.914286
Conserved boundary	0.840602		Conserved boundary	0.842105
Conserved boundary	0.96391		Conserved boundary	0.863158
Conserved boundary	0.965414		Conserved boundary	0.959398
Conserved boundary	0.948872		Conserved boundary	0.61203
Conserved boundary	0.953383		Conserved boundary	0.744361
Conserved boundary	0.971429		Conserved boundary	0.574436
Conserved boundary	0.971429		Conserved boundary	0.92782
Conserved boundary	0.950376		Conserved boundary	0.933835
Conserved boundary	0.941353		Conserved boundary	0.950376
Conserved boundary	0.786466		Conserved boundary	0.879699
Conserved boundary	0.909774		Conserved boundary	0.903759
F1 specific boundary	0.261654		Conserved boundary	0.97594
Conserved boundary	0.855639		Conserved boundary	0.857143
Conserved boundary	0.75188		Conserved boundary	0.867669
Conserved boundary	0.887218		Conserved boundary	0.978947
Conserved boundary	0.929323		Conserved boundary	0.962406
Conserved boundary	0.547368		Conserved boundary	0.944361
Conserved boundary	0.972932		Conserved boundary	0.960902
Conserved boundary	0.977444		Conserved boundary	0.891729
Conserved boundary	0.941353		Conserved boundary	0.893233
Conserved boundary	0.950376		Conserved boundary	0.95188
Conserved boundary	0.67218		Conserved boundary	0.827068
Conserved boundary	0.954887		Conserved boundary	0.852632
Conserved boundary	0.911278		Conserved boundary	0.884211
Conserved boundary	0.936842		Conserved boundary	0.86015
Conserved boundary	0.959398		Conserved boundary	0.825564
Conserved boundary	0.957895		Conserved boundary	0.956391
Conserved boundary	0.959398		Conserved boundary	0.864662
Conserved boundary	0.870677		Conserved boundary	0.876692
Conserved boundary	0.950376		Conserved boundary	0.881203
Conserved boundary	0.950376		Conserved boundary	0.851128
Conserved boundary	0.920301		Conserved boundary	0.903759
Conserved boundary	0.944361		Conserved boundary	0.890226
Conserved boundary	0.96391		Conserved boundary	0.837594
Conserved boundary	0.912782		Conserved boundary	0.846617
Conserved boundary	0.867669		Conserved boundary	0.956391
Conserved boundary	0.95188		Conserved boundary	0.962406
Conserved boundary	0.932331		Conserved boundary	0.47218
Conserved boundary	0.954887		Conserved boundary	0.518797
Conserved boundary	0.878195		Conserved boundary	0.815038
Conserved boundary	0.900752		Conserved boundary	0.679699
Conserved boundary	0.897744		Conserved boundary	0.828571
Conserved boundary	0.92782		Conserved boundary	0.95188
Conserved boundary	0.92782		Conserved boundary	0.95188
Conserved boundary	0.926316		Conserved boundary	0.956391
Conserved boundary	0.966917		Conserved boundary	0.897744
Conserved boundary	0.676692		Conserved boundary	0.810526
Conserved boundary	0.383459		Conserved boundary	0.92782
Conserved boundary	0.469173		Conserved boundary	0.801504
Conserved boundary	0.784962		Conserved boundary	0.86015
Conserved boundary	0.857143		Conserved boundary	0.956391
Conserved boundary	0.933835		Conserved boundary	0.929323
Conserved boundary	0.960902		Conserved boundary	0.807519
Conserved boundary	0.957895		Conserved boundary	0.786466
Conserved boundary	0.948872		Conserved boundary	0.891729
Conserved boundary	0.918797		Conserved boundary	0.806015
Conserved boundary	0.980451		Conserved boundary	0.926316
Conserved boundary	0.978947		Conserved boundary	0.915789
Conserved boundary	0.96391		Conserved boundary	0.790977
Conserved boundary	0.944361		Conserved boundary	0.83609
Conserved boundary	0.945865		Conserved boundary	0.821053
Conserved boundary	0.942857		Conserved boundary	0.95188
Conserved boundary	0.941353		Conserved boundary	0.95188
Conserved boundary	0.891729		Conserved boundary	0.936842
Conserved boundary	0.930827		Conserved boundary	0.445113
Conserved boundary	0.902256		Conserved boundary	0.38797
Conserved boundary	0.905263		Conserved boundary	0.455639
Conserved boundary	0.962406		Conserved boundary	0.974436
Conserved boundary	0.977444		Conserved boundary	0.971429
Conserved boundary	0.957895		Conserved boundary	0.96391
Conserved boundary	0.948872		Conserved boundary	0.966917
Conserved boundary	0.884211		Conserved boundary	0.915789
Conserved boundary	0.890226		Conserved boundary	0.845113
Conserved boundary	0.881203		Conserved boundary	0.842105
Conserved boundary	0.845113		Conserved boundary	0.875188
Conserved boundary	0.953383		Conserved boundary	0.969925
Conserved boundary	0.960902		Conserved boundary	0.914286
Conserved boundary	0.929323		Conserved boundary	0.950376
Conserved boundary	0.956391		Conserved boundary	0.980451
Conserved boundary	0.918797		Conserved boundary	0.962406
Conserved boundary	0.819549		Conserved boundary	0.93985
Conserved boundary	0.903759		Conserved boundary	0.933835
Conserved boundary	0.936842		Conserved boundary	0.769925
Conserved boundary	0.965414		Conserved boundary	0.980451
Conserved boundary	0.959398		Conserved boundary	0.941353
Conserved boundary	0.959398		Conserved boundary	0.950376
Conserved boundary	0.965414		Conserved boundary	0.942857
Conserved boundary	0.984962		Conserved boundary	0.845113
Conserved boundary	0.933835		Conserved boundary	0.941353
Conserved boundary	0.821053		Conserved boundary	0.884211
Conserved boundary	0.77594		Conserved boundary	0.810526
Conserved boundary	0.772932		Conserved boundary	0.780451
Conserved boundary	0.831579		Conserved boundary	0.944361
Conserved boundary	0.893233		Conserved boundary	0.900752
Conserved boundary	0.912782		Conserved boundary	0.783459
Conserved boundary	0.908271		Conserved boundary	0.754887
Conserved boundary	0.962406		Conserved boundary	0.709774
Conserved boundary	0.971429		Conserved boundary	0.778947
Conserved boundary	0.903759		Conserved boundary	0.67218
Conserved boundary	0.948872		Conserved boundary	0.679699
Conserved boundary	0.903759		Conserved boundary	0.962406
Conserved boundary	0.843609		Conserved boundary	0.926316
Conserved boundary	0.894737		Conserved boundary	0.893233
Conserved boundary	0.918797		Conserved boundary	0.923308
Conserved boundary	0.894737		Conserved boundary	0.790977
Conserved boundary	0.852632		Conserved boundary	0.893233
Conserved boundary	0.905263		Conserved boundary	0.962406
Conserved boundary	0.97594		Conserved boundary	0.909774
Conserved boundary	0.945865		Conserved boundary	0.821053
Conserved boundary	0.849624		Conserved boundary	0.419549
Conserved boundary	0.703759		Conserved boundary	0.440602
Conserved boundary	0.73985		Conserved boundary	0.627068
Conserved boundary	0.912782		Conserved boundary	0.619549
Conserved boundary	0.918797		Conserved boundary	0.956391
Conserved boundary	0.887218		Conserved boundary	0.942857
Conserved boundary	0.929323		Conserved boundary	0.76391
Conserved boundary	0.762406		Conserved boundary	0.917293
Conserved boundary	0.815038		Conserved boundary	0.863158
Conserved boundary	0.962406		Conserved boundary	0.697744
Conserved boundary	0.957895		Conserved boundary	0.93985
Conserved boundary	0.783459		Conserved boundary	0.97594
Conserved boundary	0.912782		Conserved boundary	0.962406
Conserved boundary	0.978947		Conserved boundary	0.959398
Conserved boundary	0.97594		Conserved boundary	0.882707
Conserved boundary	0.980451		Conserved boundary	0.870677
Conserved boundary	0.933835		Conserved boundary	0.933835
Conserved boundary	0.93985		Conserved boundary	0.903759
Conserved boundary	0.915789		Conserved boundary	0.790977
Conserved boundary	0.95188		Conserved boundary	0.869173
Conserved boundary	0.948872		Conserved boundary	0.879699
Conserved boundary	0.957895		Conserved boundary	0.789474
Conserved boundary	0.965414		Conserved boundary	0.843609
Conserved boundary	0.905263		Conserved boundary	0.908271
Conserved boundary	0.772932		Conserved boundary	0.957895
Conserved boundary	0.803008		Conserved boundary	0.944361
Conserved boundary	0.804511		Conserved boundary	0.968421
Conserved boundary	0.873684		Conserved boundary	0.965414
Conserved boundary	0.944361		Conserved boundary	0.837594
Conserved boundary	0.981955		Conserved boundary	0.843609
Conserved boundary	0.959398		Conserved boundary	0.905263
Conserved boundary	0.953383		Conserved boundary	0.658647
Conserved boundary	0.875188		Conserved boundary	0.533835
Conserved boundary	0.870677		Conserved boundary	0.884211
Conserved boundary	0.945865		Conserved boundary	0.915789
Conserved boundary	0.936842		Conserved boundary	0.957895
Conserved boundary	0.745865		Conserved boundary	0.935338
Conserved boundary	0.705263		Conserved boundary	0.998496
Conserved boundary	0.52782		Conserved boundary	0.858647
Conserved boundary	0.923308		Conserved boundary	0.864662
Conserved boundary	0.914286		Conserved boundary	0.962406
Conserved boundary	0.822556		Conserved boundary	0.924812
Conserved boundary	0.959398		Conserved boundary	0.978947
Conserved boundary	0.911278		Conserved boundary	0.969925
Conserved boundary	0.911278		Conserved boundary	0.974436
Conserved boundary	1		Conserved boundary	0.974436
Conserved boundary	0.887218		Conserved boundary	0.93985
Conserved boundary	0.884211		Conserved boundary	0.920301
Conserved boundary	0.981955		Conserved boundary	0.912782
Conserved boundary	0.969925		Conserved boundary	0.97594
Conserved boundary	0.972932		Conserved boundary	0.825564
Conserved boundary	0.989474		Conserved boundary	0.783459
Conserved boundary	0.97594		Conserved boundary	0.873684
Conserved boundary	0.953383		Conserved boundary	0.857143
Conserved boundary	0.948872		Conserved boundary	0.92782
Conserved boundary	0.816541		Conserved boundary	0.947368
Conserved boundary	0.876692		Conserved boundary	0.957895
Conserved boundary	0.996992		Conserved boundary	0.935338
Conserved boundary	0.932331		Conserved boundary	0.893233
Conserved boundary	0.953383		Conserved boundary	0.935338
Conserved boundary	0.840602		Conserved boundary	0.941353
Conserved boundary	0.894737		Conserved boundary	0.885714
Conserved boundary	0.762406		Conserved boundary	0.821053
Conserved boundary	0.724812		Conserved boundary	0.857143
Conserved boundary	0.936842		Conserved boundary	0.809023
Conserved boundary	0.950376		Conserved boundary	0.876692
Conserved boundary	0.956391		Conserved boundary	0.960902
Conserved boundary	0.944361		Conserved boundary	0.96391
Conserved boundary	0.894737		Conserved boundary	0.905263
Conserved boundary	0.891729		Conserved boundary	0.900752
Conserved boundary	0.873684		Conserved boundary	0.959398
Conserved boundary	0.699248		Conserved boundary	0.947368
Conserved boundary	0.879699		Conserved boundary	0.890226
Conserved boundary	0.875188		Conserved boundary	0.936842
Conserved boundary	0.843609		Conserved boundary	0.948872
Conserved boundary	0.875188		Conserved boundary	0.96391
Conserved boundary	0.977444		Conserved boundary	0.978947
Conserved boundary	0.957895		Conserved boundary	0.960902
Conserved boundary	0.950376		Conserved boundary	0.923308
Conserved boundary	0.930827		Conserved boundary	0.893233
Conserved boundary	0.974436		Conserved boundary	0.978947
Conserved boundary	0.977444		Conserved boundary	0.909774
Conserved boundary	0.867669		Conserved boundary	0.960902
Conserved boundary	0.936842		Conserved boundary	0.97594
Conserved boundary	0.971429		Conserved boundary	0.932331
Conserved boundary	0.956391		Conserved boundary	0.911278
Conserved boundary	0.968421		Conserved boundary	0.948872
Conserved boundary	0.966917		Conserved boundary	0.911278
Conserved boundary	0.855639		Conserved boundary	0.866165
Conserved boundary	0.974436		Conserved boundary	0.780451
Conserved boundary	0.908271		Conserved boundary	0.965414
Conserved boundary	0.974436		Conserved boundary	0.978947
Conserved boundary	0.980451		Conserved boundary	0.980451
Conserved boundary	0.929323		Conserved boundary	0.954887
Conserved boundary	0.929323		Conserved boundary	0.953383
Conserved boundary	0.97594		Conserved boundary	0.882707
Conserved boundary	0.980451		Conserved boundary	0.810526
Conserved boundary	0.909774		Conserved boundary	0.790977
Conserved boundary	0.885714		Conserved boundary	0.873684
Conserved boundary	0.953383		Conserved boundary	0.613534
Conserved boundary	0.966917		Conserved boundary	0.583459
Conserved boundary	0.95188		Conserved boundary	0.962406
Conserved boundary	0.941353		Conserved boundary	0.790977
Conserved boundary	0.944361		Conserved boundary	0.909774
Conserved boundary	0.947368		Conserved boundary	0.962406
Conserved boundary	0.822556		Conserved boundary	0.945865
Conserved boundary	0.869173		Conserved boundary	0.932331
Conserved boundary	0.72782		Conserved boundary	0.902256
Conserved boundary	0.831579		Conserved boundary	0.909774
Conserved boundary	0.942857		Conserved boundary	0.923308
Conserved boundary	0.923308		Conserved boundary	0.846617
Conserved boundary	0.917293		Conserved boundary	0.818045
Conserved boundary	0.957895		Conserved boundary	0.837594
Conserved boundary	0.78797		Conserved boundary	0.825564
Conserved boundary	0.801504		Conserved boundary	0.863158
Conserved boundary	0.715789		Conserved boundary	0.962406
Conserved boundary	0.76391		Conserved boundary	0.884211
Conserved boundary	0.918797		Conserved boundary	0.912782
Conserved boundary	0.864662		Conserved boundary	0.929323
Conserved boundary	0.855639		Conserved boundary	0.945865
Conserved boundary	0.81203		Conserved boundary	0.960902
Conserved boundary	0.81203		Conserved boundary	0.959398
Conserved boundary	0.888722		Conserved boundary	0.954887
Conserved boundary	0.993985		Conserved boundary	0.96391
Conserved boundary	0.849624		Conserved boundary	0.959398
Conserved boundary	0.902256		Conserved boundary	0.953383
Conserved boundary	0.888722		Conserved boundary	0.981955
Conserved boundary	0.960902		Conserved boundary	0.929323
Conserved boundary	0.914286		Conserved boundary	0.942857
Conserved boundary	0.920301		Conserved boundary	0.960902
Conserved boundary	0.945865		Conserved boundary	0.960902
Conserved boundary	0.935338		Conserved boundary	0.935338
Conserved boundary	0.974436		Conserved boundary	0.891729
Conserved boundary	0.971429		Conserved boundary	0.806015
Conserved boundary	0.971429		Conserved boundary	0.801504
Conserved boundary	0.983459		Conserved boundary	0.741353
Conserved boundary	0.896241		Conserved boundary	0.920301
Conserved boundary	0.932331		Conserved boundary	0.968421
Conserved boundary	0.837594		Conserved boundary	0.97594
Conserved boundary	0.953383		Conserved boundary	0.977444
Conserved boundary	0.93985		Conserved boundary	0.962406
Conserved boundary	0.938346		Conserved boundary	0.926316
Conserved boundary	0.744361		Conserved boundary	0.935338
Conserved boundary	0.774436		Conserved boundary	0.953383
Conserved boundary	0.926316		Conserved boundary	0.905263
Conserved boundary	0.950376		Conserved boundary	0.968421
Conserved boundary	0.960902		Conserved boundary	0.790977
Conserved boundary	0.969925		Conserved boundary	0.544361
Conserved boundary	0.815038		Conserved boundary	0.959398
Conserved boundary	0.780451		Conserved boundary	0.879699
Conserved boundary	0.772932		Conserved boundary	0.974436
Conserved boundary	0.912782		Conserved boundary	0.956391
Conserved boundary	0.908271		Conserved boundary	0.947368
Conserved boundary	0.741353		Conserved boundary	0.968421
Conserved boundary	0.869173		Conserved boundary	0.972932
Conserved boundary	0.93985		Conserved boundary	0.968421
Conserved boundary	0.957895		Conserved boundary	0.96391
Conserved boundary	0.523308		Conserved boundary	0.482707
SWF specific boundary	0.204511		Conserved boundary	0.948872
Conserved boundary	0.903759		Conserved boundary	0.932331
Conserved boundary	0.983459		Conserved boundary	0.631579
Conserved boundary	0.942857		Conserved boundary	0.956391
Conserved boundary	0.909774		Conserved boundary	0.989474
Conserved boundary	0.950376		Conserved boundary	0.97594
Conserved boundary	0.93985		Conserved boundary	0.822556
Conserved boundary	0.971429		Conserved boundary	0.827068
Conserved boundary	0.965414		Conserved boundary	0.97594
Conserved boundary	0.954887		Conserved boundary	0.923308
Conserved boundary	0.911278		Conserved boundary	0.921805
Conserved boundary	0.709774		Conserved boundary	0.96391
Conserved boundary	0.395489		Conserved boundary	0.873684
Conserved boundary	0.839098		Conserved boundary	0.873684
Conserved boundary	0.873684		Conserved boundary	0.87218
Conserved boundary	0.63609		Conserved boundary	0.942857
Conserved boundary	0.990977		Conserved boundary	0.86015
Conserved boundary	0.990977		Conserved boundary	0.818045
Conserved boundary	0.986466		Conserved boundary	0.942857
Conserved boundary	0.966917		Conserved boundary	0.938346
Conserved boundary	0.93985		Conserved boundary	0.839098
Conserved boundary	0.879699		Conserved boundary	0.971429
Conserved boundary	0.93985		Conserved boundary	0.911278
Conserved boundary	0.971429		Conserved boundary	0.854135
Conserved boundary	0.95188		Conserved boundary	0.984962
Conserved boundary	0.941353		Conserved boundary	0.938346
Conserved boundary	0.884211		Conserved boundary	0.924812
Conserved boundary	0.945865		Conserved boundary	0.933835
Conserved boundary	0.932331		Conserved boundary	0.717293
Conserved boundary	0.945865		Conserved boundary	0.792481
Conserved boundary	0.926316		Conserved boundary	0.915789
Conserved boundary	0.845113		Conserved boundary	0.915789
Conserved boundary	0.745865		Conserved boundary	0.869173
Conserved boundary	0.833083		Conserved boundary	0.933835
Conserved boundary	0.878195		Conserved boundary	0.93985
Conserved boundary	0.966917		Conserved boundary	0.52782
Conserved boundary	0.906767		Conserved boundary	0.603008
Conserved boundary	0.885714		Conserved boundary	0.724812
Conserved boundary	0.972932		Conserved boundary	0.92782
Conserved boundary	0.930827		Conserved boundary	0.92782
Conserved boundary	0.914286		Conserved boundary	0.915789
Conserved boundary	0.738346		Conserved boundary	0.948872
Conserved boundary	0.759398		Conserved boundary	0.923308
Conserved boundary	0.956391		Conserved boundary	0.879699
Conserved boundary	0.936842		Conserved boundary	0.945865
Conserved boundary	0.864662		Conserved boundary	0.953383
Conserved boundary	0.97594		Conserved boundary	0.954887
Conserved boundary	0.863158		Conserved boundary	0.972932
Conserved boundary	0.917293		Conserved boundary	0.972932
Conserved boundary	0.777444		Conserved boundary	0.929323
Conserved boundary	0.747368		Conserved boundary	0.945865
Conserved boundary	0.786466		Conserved boundary	0.809023
Conserved boundary	0.887218		Conserved boundary	0.881203
Conserved boundary	0.879699		Conserved boundary	0.962406
Conserved boundary	0.852632		Conserved boundary	0.978947
Conserved boundary	0.857143		Conserved boundary	0.948872
Conserved boundary	0.833083		Conserved boundary	0.902256
Conserved boundary	0.941353		Conserved boundary	0.879699
Conserved boundary	0.93985		Conserved boundary	0.879699
Conserved boundary	0.93985		Conserved boundary	0.921805
Conserved boundary	0.903759		Conserved boundary	0.521805
Conserved boundary	0.942857		Conserved boundary	0.974436
Conserved boundary	0.947368		Conserved boundary	0.980451
Conserved boundary	0.948872		Conserved boundary	0.965414
Conserved boundary	0.960902		Conserved boundary	0.962406
Conserved boundary	0.942857		Conserved boundary	0.875188
Conserved boundary	0.726316		Conserved boundary	0.917293
Conserved boundary	0.965414		Conserved boundary	0.899248
Conserved boundary	0.908271		Conserved boundary	0.900752
Conserved boundary	0.942857		Conserved boundary	0.980451
Conserved boundary	0.93985		Conserved boundary	0.984962
Conserved boundary	0.942857		Conserved boundary	0.965414
Conserved boundary	0.981955		Conserved boundary	0.941353
Conserved boundary	0.950376		Conserved boundary	0.83609
Conserved boundary	0.96391		Conserved boundary	0.894737
Conserved boundary	0.899248		Conserved boundary	0.971429
Conserved boundary	0.954887		Conserved boundary	0.941353
Conserved boundary	0.876692		Conserved boundary	0.92782
Conserved boundary	0.627068		Conserved boundary	0.986466
SWF specific boundary	0.141353		Conserved boundary	0.514286
Conserved boundary	0.969925		Conserved boundary	0.514286
Conserved boundary	0.954887		POF specific boundary	0.354887
Conserved boundary	0.966917		Conserved boundary	0.506767
Conserved boundary	0.968421		Conserved boundary	0.508271
Conserved boundary	0.858647		Conserved boundary	0.96391
Conserved boundary	0.923308		Conserved boundary	0.96391
Conserved boundary	0.924812		Conserved boundary	0.942857
Conserved boundary	0.932331		Conserved boundary	0.879699
Conserved boundary	0.974436		Conserved boundary	0.837594
Conserved boundary	0.944361		Conserved boundary	0.893233
Conserved boundary	0.944361		Conserved boundary	0.813534
Conserved boundary	0.881203		Conserved boundary	0.921805
Conserved boundary	0.920301		Conserved boundary	0.983459
Conserved boundary	0.926316		Conserved boundary	0.98797
Conserved boundary	0.923308		Conserved boundary	0.911278
Conserved boundary	0.959398		Conserved boundary	0.917293
Conserved boundary	0.960902		Conserved boundary	0.960902
Conserved boundary	0.984962		Conserved boundary	0.950376
Conserved boundary	0.616541		Conserved boundary	0.881203
Conserved boundary	0.56391		Conserved boundary	0.968421
Conserved boundary	0.923308		Conserved boundary	0.930827
Conserved boundary	0.98797		Conserved boundary	0.971429
Conserved boundary	0.98797		Conserved boundary	0.969925
Conserved boundary	0.968421		Conserved boundary	0.908271
Conserved boundary	0.914286		Conserved boundary	0.936842
Conserved boundary	0.929323		Conserved boundary	0.941353
Conserved boundary	0.95188		Conserved boundary	0.945865
Conserved boundary	0.969925		Conserved boundary	0.875188
Conserved boundary	0.980451		Conserved boundary	0.823928
Conserved boundary	0.989474		Conserved boundary	0.697517
Conserved boundary	0.956391		Conserved boundary	0.65538
Conserved boundary	0.960902		Conserved boundary	0.944361
Conserved boundary	0.96391		Conserved boundary	0.944361
Conserved boundary	0.881203		Conserved boundary	0.960902
Conserved boundary	0.861654		Conserved boundary	0.950376
Conserved boundary	0.96391		Conserved boundary	0.932331
Conserved boundary	0.972932		Conserved boundary	0.954887
Conserved boundary	0.959398		Conserved boundary	0.968421
Conserved boundary	0.962406		Conserved boundary	0.974436
Conserved boundary	0.921805		Conserved boundary	0.989474
Conserved boundary	0.944361		Conserved boundary	0.888722
Conserved boundary	0.861654		Conserved boundary	0.903759
Conserved boundary	0.897744		Conserved boundary	0.960902
Conserved boundary	0.941353		Conserved boundary	0.957895
Conserved boundary	0.935338		Conserved boundary	0.935338
Conserved boundary	0.905192		Conserved boundary	0.920301
Conserved boundary	0.890143		POF specific boundary	0.231579
Conserved boundary	0.747178		Conserved boundary	0.962406
Conserved boundary	0.765237		Conserved boundary	0.956391
Conserved boundary	0.903759		Conserved boundary	0.93985
Conserved boundary	0.863158		Conserved boundary	0.813534
Conserved boundary	0.852632		Conserved boundary	0.974436
Conserved boundary	0.947368		Conserved boundary	0.950376
Conserved boundary	0.793985		Conserved boundary	0.846617
Conserved boundary	0.798496		Conserved boundary	0.959398
Conserved boundary	0.960902		Conserved boundary	0.959398
Conserved boundary	0.954887		Conserved boundary	0.974436
Conserved boundary	0.956391		Conserved boundary	0.95188
Conserved boundary	0.942857		Conserved boundary	0.95188
Conserved boundary	0.959398		Conserved boundary	0.969925
Conserved boundary	0.965414		Conserved boundary	0.972932
Conserved boundary	0.85854		Conserved boundary	0.957895
Conserved boundary	0.854135		Conserved boundary	0.953383
Conserved boundary	0.748872		Conserved boundary	0.971429
Conserved boundary	0.944361		Conserved boundary	0.971429
Conserved boundary	0.942857		Conserved boundary	0.780451
Conserved boundary	0.869173		Conserved boundary	0.846617
Conserved boundary	0.990977		Conserved boundary	0.810526
Conserved boundary	0.96391		Conserved boundary	0.918797
Conserved boundary	0.905263		Conserved boundary	0.786466
Conserved boundary	0.980451		Conserved boundary	0.8
Conserved boundary	0.966917		Conserved boundary	0.977427
Conserved boundary	0.909774		Conserved boundary	0.980451
Conserved boundary	0.977444		Conserved boundary	0.959398
Conserved boundary	0.977444		Conserved boundary	0.957895
Conserved boundary	0.962406		Conserved boundary	0.97594
Conserved boundary	0.969925		Conserved boundary	0.978947
Conserved boundary	0.947368		Conserved boundary	0.918797
Conserved boundary	0.953383		Conserved boundary	0.849624
Conserved boundary	0.953383		Conserved boundary	0.95188
Conserved boundary	0.954887		Conserved boundary	0.843609
Conserved boundary	0.819549		Conserved boundary	0.978947
Conserved boundary	0.854135		Conserved boundary	0.977444
Conserved boundary	0.885714		Conserved boundary	0.876692
Conserved boundary	0.929323		Conserved boundary	0.915789
Conserved boundary	0.899248		Conserved boundary	0.700752
Conserved boundary	0.97594		Conserved boundary	0.633083
Conserved boundary	0.981955		Conserved boundary	0.977444
Conserved boundary	0.97594		Conserved boundary	0.962406
Conserved boundary	0.971429		Conserved boundary	0.974436
Conserved boundary	0.93985		Conserved boundary	0.858647
Conserved boundary	0.966917		Conserved boundary	0.813534
Conserved boundary	0.938346		Conserved boundary	0.96391
Conserved boundary	0.978947		Conserved boundary	0.96391
Conserved boundary	0.984962		Conserved boundary	0.795489
Conserved boundary	0.921805		Conserved boundary	0.854135
Conserved boundary	0.84812		Conserved boundary	0.873684
Conserved boundary	0.87218		Conserved boundary	0.911278
Conserved boundary	0.920301		Conserved boundary	0.933835
Conserved boundary	0.923308		Conserved boundary	0.944361
Conserved boundary	0.977444		Conserved boundary	0.930827
Conserved boundary	0.962406		Conserved boundary	0.926316
Conserved boundary	0.96391		Conserved boundary	0.926316
Conserved boundary	0.941353		Conserved boundary	0.96391
Conserved boundary	0.948872		Conserved boundary	0.96391
Conserved boundary	0.971429		Conserved boundary	0.992481
Conserved boundary	0.82406		Conserved boundary	0.900752
Conserved boundary	0.917293		Conserved boundary	0.851128
Conserved boundary	0.926316		Conserved boundary	0.75188
Conserved boundary	0.857143		Conserved boundary	0.894737
Conserved boundary	0.857143		Conserved boundary	0.942857
Conserved boundary	0.897744		Conserved boundary	0.891729
Conserved boundary	0.896241		Conserved boundary	0.896241
Conserved boundary	0.983459		Conserved boundary	0.912782
Conserved boundary	0.981955		Conserved boundary	0.750569
Conserved boundary	0.947368		Conserved boundary	0.953673
Conserved boundary	0.947368		Conserved boundary	0.972036
Conserved boundary	0.825564		Conserved boundary	0.914286
Conserved boundary	0.870677		Conserved boundary	0.941353
Conserved boundary	0.98797		Conserved boundary	0.981955
Conserved boundary	0.84812		Conserved boundary	0.944361
Conserved boundary	0.765414		Conserved boundary	0.966917
Conserved boundary	0.915789		Conserved boundary	0.944361
Conserved boundary	0.960902		Conserved boundary	0.968421
Conserved boundary	0.941353		Conserved boundary	0.984962
Conserved boundary	0.867669		Conserved boundary	0.960902
Conserved boundary	0.854135		Conserved boundary	0.944361
Conserved boundary	0.932331		Conserved boundary	0.957895
Conserved boundary	0.904977		Conserved boundary	0.956391
Conserved boundary	0.915726		Conserved boundary	0.867669
Conserved boundary	0.923077		Conserved boundary	0.924812
Conserved boundary	0.956391		Conserved boundary	0.941353
Conserved boundary	0.921805		Conserved boundary	0.552919
Conserved boundary	0.969925		Conserved boundary	0.762406
Conserved boundary	0.885714		Conserved boundary	0.679699
Conserved boundary	0.983459		Conserved boundary	0.897744
Conserved boundary	0.972932		Conserved boundary	0.897744
Conserved boundary	0.948872		Conserved boundary	0.754887
Conserved boundary	0.966917		Conserved boundary	0.984962
Conserved boundary	0.935338		Conserved boundary	0.986466
Conserved boundary	0.885714		Conserved boundary	0.936842
Conserved boundary	0.93985		Conserved boundary	0.932331
Conserved boundary	0.923308		Conserved boundary	0.914286
F1 specific boundary	0.316384		Conserved boundary	0.896241
Conserved boundary	0.438418		Conserved boundary	0.941353
Conserved boundary	0.679218		Conserved boundary	0.876692
Conserved boundary	0.761941		Conserved boundary	0.933835
Conserved boundary	0.854135		Conserved boundary	0.954887
Conserved boundary	0.878195		Conserved boundary	0.918797
Conserved boundary	0.766917		Conserved boundary	0.971429
Conserved boundary	0.974436		Conserved boundary	0.96391
Conserved boundary	0.911278		Conserved boundary	0.926316
Conserved boundary	0.96391		Conserved boundary	0.974436
Conserved boundary	0.968421		Conserved boundary	0.959398
Conserved boundary	0.962406		Conserved boundary	0.959398
Conserved boundary	0.983459		Conserved boundary	0.98797
Conserved boundary	0.983459		Conserved boundary	0.984962
Conserved boundary	0.95188		Conserved boundary	0.870677
Conserved boundary	0.969925		Conserved boundary	0.837594
Conserved boundary	0.969925		Conserved boundary	0.96391
Conserved boundary	0.914286		Conserved boundary	0.96391
Conserved boundary	0.947368		Conserved boundary	0.942857
Conserved boundary	0.974436		Conserved boundary	0.935338
Conserved boundary	0.981955		Conserved boundary	0.750376
Conserved boundary	0.996992		Conserved boundary	0.845113
Conserved boundary	0.903759		Conserved boundary	0.873684
Conserved boundary	0.875188		Conserved boundary	0.861654
Conserved boundary	0.954887		Conserved boundary	0.974436
Conserved boundary	0.957895		Conserved boundary	0.839098
Conserved boundary	0.986466		Conserved boundary	0.762406
Conserved boundary	0.795489		Conserved boundary	0.870677
Conserved boundary	0.840602		Conserved boundary	0.96391
SWF specific boundary	0.374436		Conserved boundary	0.754887
Conserved boundary	0.908271		Conserved boundary	0.929323
Conserved boundary	0.881203		Conserved boundary	0.736842
Conserved boundary	0.936842		Conserved boundary	0.93985
Conserved boundary	0.977444		Conserved boundary	0.978947
Conserved boundary	0.899248		Conserved boundary	0.977444
Conserved boundary	0.771429		Conserved boundary	0.696241
Conserved boundary	0.95188		Conserved boundary	0.852632
Conserved boundary	0.863158		Conserved boundary	0.888722
Conserved boundary	0.866165		Conserved boundary	0.957895
Conserved boundary	0.439098		Conserved boundary	0.984962
Conserved boundary	0.989474		Conserved boundary	0.974436
Conserved boundary	0.983459		Conserved boundary	0.972932
Conserved boundary	0.863158		Conserved boundary	0.455639
Conserved boundary	0.891729		Conserved boundary	0.923308
Conserved boundary	0.971429		Conserved boundary	0.879699
Conserved boundary	0.978947		Conserved boundary	0.789474
Conserved boundary	0.881203		Conserved boundary	0.918797
Conserved boundary	0.887218		Conserved boundary	0.87218
Conserved boundary	0.929323		POF specific boundary	0.354887
Conserved boundary	0.978947		Conserved boundary	0.971429
Conserved boundary	0.990977		Conserved boundary	0.685714
Conserved boundary	0.863158		F1 specific boundary	0.320301
Conserved boundary	0.900752		Conserved boundary	0.971429
Conserved boundary	0.908271		Conserved boundary	0.866165
Conserved boundary	0.97594		Conserved boundary	0.857143
Conserved boundary	0.786466		Conserved boundary	0.978947
Conserved boundary	0.786466		Conserved boundary	0.978947
Conserved boundary	0.983459		Conserved boundary	0.947368
Conserved boundary	0.559398		Conserved boundary	0.801504
Conserved boundary	0.77594		POF specific boundary	-0.00451128
F1 specific boundary	-0.0766917		Conserved boundary	0.903759
SWF specific boundary	0.296241		Conserved boundary	0.86015
Conserved boundary	0.993985		Conserved boundary	0.822556
SWF specific boundary	0.160902		Conserved boundary	0.855639
Conserved boundary	0.822556		Conserved boundary	0.959398
Conserved boundary	0.839098		Conserved boundary	0.947368
Conserved boundary	0.974436		Conserved boundary	0.97594
Conserved boundary	0.965414		Conserved boundary	0.953383
Conserved boundary	0.938346		Conserved boundary	0.930827
Conserved boundary	0.890226		Conserved boundary	0.795489
Conserved boundary	0.866165		Conserved boundary	0.765414
Conserved boundary	0.732331		Conserved boundary	0.93985
Conserved boundary	0.965414		Conserved boundary	0.936842
Conserved boundary	0.693233		Conserved boundary	0.93985
Conserved boundary	0.930827		Conserved boundary	0.863158
Conserved boundary	0.912782		Conserved boundary	0.887218
Conserved boundary	0.766917		Conserved boundary	0.842105
Conserved boundary	0.984962		Conserved boundary	0.861654
Conserved boundary	0.950376		Conserved boundary	0.959398
Conserved boundary	0.933835		Conserved boundary	0.968421
Conserved boundary	0.875188		Conserved boundary	0.983459
Conserved boundary	0.959398		Conserved boundary	0.965414
Conserved boundary	0.977444		Conserved boundary	0.855639
Conserved boundary	0.960902		Conserved boundary	0.926316
Conserved boundary	0.948872		Conserved boundary	0.893233
Conserved boundary	0.930827		Conserved boundary	0.917293
Conserved boundary	0.959398		Conserved boundary	0.938299
Conserved boundary	0.941353		Conserved boundary	0.983459
Conserved boundary	0.941353		Conserved boundary	0.98797
Conserved boundary	0.980451		Conserved boundary	0.942857
Conserved boundary	0.935338		Conserved boundary	0.930827
Conserved boundary	0.888722		Conserved boundary	0.962406
Conserved boundary	0.932331		Conserved boundary	0.947368
Conserved boundary	0.924812		Conserved boundary	0.938346
Conserved boundary	0.783296		Conserved boundary	0.906767
Conserved boundary	0.792481		Conserved boundary	0.962406
Conserved boundary	0.992481		Conserved boundary	0.92782
Conserved boundary	0.993985		Conserved boundary	0.962406
Conserved boundary	0.893233		Conserved boundary	0.95188
Conserved boundary	0.890226		Conserved boundary	0.977444
Conserved boundary	0.954887		Conserved boundary	0.974436
Conserved boundary	0.944361		Conserved boundary	0.670677
Conserved boundary	0.93985		Conserved boundary	0.945865
Conserved boundary	0.977444		Conserved boundary	0.945865
Conserved boundary	0.966917		Conserved boundary	0.948872
Conserved boundary	0.96391		Conserved boundary	0.953383
Conserved boundary	0.942857		Conserved boundary	0.957895
Conserved boundary	0.92782		Conserved boundary	0.966917
Conserved boundary	0.806015		Conserved boundary	0.944361
Conserved boundary	0.962406		Conserved boundary	0.954887
Conserved boundary	0.953383		Conserved boundary	0.945865
Conserved boundary	0.789474		Conserved boundary	0.953383
Conserved boundary	0.953383		Conserved boundary	0.969925
Conserved boundary	0.953383		Conserved boundary	0.936842
Conserved boundary	0.95188		Conserved boundary	0.944361
Conserved boundary	0.95188		Conserved boundary	0.918797
Conserved boundary	0.936842		Conserved boundary	0.864662
Conserved boundary	0.965414		Conserved boundary	0.857143
Conserved boundary	0.983459		Conserved boundary	0.592481
Conserved boundary	0.980451		Conserved boundary	0.403008
Conserved boundary	0.962406		Conserved boundary	0.803008
Conserved boundary	0.953383		Conserved boundary	0.806015
Conserved boundary	0.966917		Conserved boundary	0.953383
Conserved boundary	0.956391		Conserved boundary	0.96391
Conserved boundary	0.957895		Conserved boundary	0.969925
Conserved boundary	0.969925		Conserved boundary	0.709774
Conserved boundary	0.966917		Conserved boundary	0.923308
Conserved boundary	0.87218		Conserved boundary	0.92782
Conserved boundary	0.837594		Conserved boundary	0.980451
Conserved boundary	0.887218		Conserved boundary	0.936842
Conserved boundary	0.929323		Conserved boundary	0.929323
Conserved boundary	0.978947		Conserved boundary	0.932331
Conserved boundary	0.978947		Conserved boundary	0.661654
Conserved boundary	0.989474		Conserved boundary	0.924812
F1 specific boundary	0.251128		Conserved boundary	0.827068
Conserved boundary	0.906767		Conserved boundary	0.523308
Conserved boundary	0.935338		Conserved boundary	0.863158
Conserved boundary	0.96391		Conserved boundary	0.986466
Conserved boundary	0.968421		Conserved boundary	0.962406
Conserved boundary	0.959398		Conserved boundary	0.896241
Conserved boundary	0.911278		Conserved boundary	0.839098
Conserved boundary	0.992481		Conserved boundary	0.941353
Conserved boundary	0.966917		Conserved boundary	0.932331
Conserved boundary	0.890226		Conserved boundary	0.906767
Conserved boundary	0.882707		Conserved boundary	0.849624
Conserved boundary	0.801504		Conserved boundary	0.917293
Conserved boundary	0.819549		Conserved boundary	0.911278
Conserved boundary	0.804511		Conserved boundary	0.589474
Conserved boundary	0.990977		Conserved boundary	0.984962
Conserved boundary	0.947368		Conserved boundary	0.953383
Conserved boundary	0.912782		Conserved boundary	0.924812
Conserved boundary	0.935338		Conserved boundary	0.944361
Conserved boundary	0.978947		Conserved boundary	0.948872
Conserved boundary	0.884211		Conserved boundary	0.957895
Conserved boundary	0.966917		Conserved boundary	0.96391
Conserved boundary	0.932331		Conserved boundary	0.854135
Conserved boundary	0.717293		Conserved boundary	0.753383
Conserved boundary	0.56391		Conserved boundary	0.819549
Conserved boundary	0.977444		Conserved boundary	0.918797
Conserved boundary	0.978947		Conserved boundary	0.866165
Conserved boundary	0.944361		Conserved boundary	0.899248
Conserved boundary	0.966917		Conserved boundary	0.933835
Conserved boundary	0.972932		Conserved boundary	0.851128
Conserved boundary	0.990977		Conserved boundary	0.972932
Conserved boundary	0.96391		Conserved boundary	0.938299
Conserved boundary	0.977444		Conserved boundary	0.962406
Conserved boundary	0.977444		Conserved boundary	0.918797
Conserved boundary	0.717293		Conserved boundary	0.796992
Conserved boundary	0.774436		Conserved boundary	0.915789
Conserved boundary	0.903759		Conserved boundary	0.957895
Conserved boundary	0.887218		Conserved boundary	0.977444
Conserved boundary	0.983459		Conserved boundary	0.703759
Conserved boundary	0.978947		Conserved boundary	0.876692
Conserved boundary	0.924812		Conserved boundary	0.845113
Conserved boundary	0.956358		Conserved boundary	0.947368
Conserved boundary	0.923251		Conserved boundary	0.930827
Conserved boundary	0.76391		Conserved boundary	0.914286
Conserved boundary	0.790977		Conserved boundary	0.885714
Conserved boundary	0.953383		Conserved boundary	0.894737
Conserved boundary	0.953383		Conserved boundary	0.905263
Conserved boundary	0.980451		Conserved boundary	0.980451
Conserved boundary	0.980451		Conserved boundary	0.977444
Conserved boundary	0.457143		Conserved boundary	0.957895
Conserved boundary	0.485714		Conserved boundary	0.953383
Conserved boundary	0.921805		Conserved boundary	0.950376
Conserved boundary	0.938346		Conserved boundary	0.768421
Conserved boundary	0.962406		Conserved boundary	0.84812
Conserved boundary	0.891729		Conserved boundary	0.885714
Conserved boundary	0.882707		Conserved boundary	0.911278
Conserved boundary	0.918797		Conserved boundary	0.896241
Conserved boundary	0.903759		Conserved boundary	0.601504
Conserved boundary	0.917293		Conserved boundary	0.96391
Conserved boundary	0.977444		Conserved boundary	0.980451
Conserved boundary	0.977444		Conserved boundary	0.825564
Conserved boundary	0.981955		Conserved boundary	0.855639
Conserved boundary	0.977444		Conserved boundary	0.777444
Conserved boundary	0.917293		Conserved boundary	0.972932
Conserved boundary	0.938346		Conserved boundary	0.986466
Conserved boundary	0.899248		Conserved boundary	0.980451
Conserved boundary	0.929323		Conserved boundary	0.959398
Conserved boundary	0.893233		Conserved boundary	0.954887
Conserved boundary	0.93985		Conserved boundary	0.900752
Conserved boundary	0.4		Conserved boundary	0.756391
Conserved boundary	0.965414		Conserved boundary	0.81203
Conserved boundary	0.965414		Conserved boundary	0.960902
Conserved boundary	0.918797		Conserved boundary	0.941353
Conserved boundary	0.887218		Conserved boundary	0.881203
Conserved boundary	0.56391		Conserved boundary	0.83609
Conserved boundary	0.754887		Conserved boundary	0.82406
Conserved boundary	0.990977		Conserved boundary	0.893233
Conserved boundary	0.990977		Conserved boundary	0.888722
Conserved boundary	0.972932		Conserved boundary	0.896241
Conserved boundary	0.966917		Conserved boundary	0.92782
Conserved boundary	0.941353		Conserved boundary	0.932331
Conserved boundary	0.921805		Conserved boundary	0.693233
Conserved boundary	0.92782		Conserved boundary	0.744361
Conserved boundary	0.960902		Conserved boundary	0.891729
Conserved boundary	0.926316		Conserved boundary	0.984962
Conserved boundary	0.938346		Conserved boundary	0.897744
Conserved boundary	0.981955		F1 specific boundary	0.279699
Conserved boundary	0.981955		Conserved boundary	0.977444
Conserved boundary	0.876692		Conserved boundary	0.793985
Conserved boundary	0.914286		Conserved boundary	0.960902
Conserved boundary	0.911278		Conserved boundary	0.944361
Conserved boundary	0.933835		Conserved boundary	0.884211
Conserved boundary	0.924812		Conserved boundary	0.96391
Conserved boundary	0.905263		Conserved boundary	0.932331
Conserved boundary	0.795489		Conserved boundary	0.712782
Conserved boundary	0.911278		Conserved boundary	0.801504
Conserved boundary	0.768421		Conserved boundary	0.887218
Conserved boundary	0.772932		Conserved boundary	0.92782
Conserved boundary	0.771429		Conserved boundary	0.670677
Conserved boundary	0.989474		Conserved boundary	0.724812
Conserved boundary	0.989474		Conserved boundary	0.759398
Conserved boundary	0.490226		Conserved boundary	0.911278
Conserved boundary	0.986466		Conserved boundary	0.930827
Conserved boundary	0.986466		Conserved boundary	0.803008
Conserved boundary	0.906767		Conserved boundary	0.923308
Conserved boundary	0.881203		Conserved boundary	0.953383
Conserved boundary	0.965414		Conserved boundary	0.990977
Conserved boundary	0.966917		Conserved boundary	0.989474
Conserved boundary	0.909774		Conserved boundary	0.953383
Conserved boundary	0.945865		Conserved boundary	0.950376
Conserved boundary	0.942857		Conserved boundary	0.827068
Conserved boundary	0.93985		Conserved boundary	0.885714
Conserved boundary	0.966917		Conserved boundary	0.941353
Conserved boundary	0.984962		Conserved boundary	0.926316
Conserved boundary	0.969925		Conserved boundary	0.972932
Conserved boundary	0.980451		Conserved boundary	0.953383
Conserved boundary	0.780451		Conserved boundary	0.869173
Conserved boundary	0.781955		Conserved boundary	0.980451
Conserved boundary	0.815038		Conserved boundary	0.83609
Conserved boundary	0.876692		Conserved boundary	0.863158
Conserved boundary	0.926316		Conserved boundary	0.930827
Conserved boundary	0.876692		Conserved boundary	0.942857
Conserved boundary	0.974436		Conserved boundary	0.956391
Conserved boundary	0.986466		Conserved boundary	0.884211
Conserved boundary	0.977444		Conserved boundary	0.918797
Conserved boundary	0.969925		Conserved boundary	0.917293
Conserved boundary	0.965414		Conserved boundary	0.993985
Conserved boundary	0.962406		Conserved boundary	0.941353
Conserved boundary	0.709774		Conserved boundary	0.945865
Conserved boundary	0.748872		Conserved boundary	0.938346
Conserved boundary	0.97594		Conserved boundary	0.944361
Conserved boundary	0.974436		Conserved boundary	0.86015
Conserved boundary	0.77594		Conserved boundary	0.810526
Conserved boundary	0.810526		Conserved boundary	0.902256
Conserved boundary	0.917293		Conserved boundary	0.896241
Conserved boundary	0.962406		Conserved boundary	0.97594
Conserved boundary	0.95188		Conserved boundary	0.978947
Conserved boundary	0.95188		Conserved boundary	0.980451
Conserved boundary	0.918797		Conserved boundary	0.876692
Conserved boundary	0.935338		Conserved boundary	0.831579
Conserved boundary	0.956391		Conserved boundary	0.560902
Conserved boundary	0.953383		Conserved boundary	0.905263
Conserved boundary	0.980451		Conserved boundary	0.905263
Conserved boundary	0.908271		Conserved boundary	0.93985
Conserved boundary	0.953383		Conserved boundary	0.933835
Conserved boundary	0.957895		Conserved boundary	0.977444
Conserved boundary	0.977444		Conserved boundary	0.897744
Conserved boundary	0.966917		Conserved boundary	0.902256
Conserved boundary	0.941353		Conserved boundary	0.828571
Conserved boundary	0.948872		Conserved boundary	0.921805
Conserved boundary	0.989474		Conserved boundary	0.875188
Conserved boundary	0.989474		Conserved boundary	0.870677
Conserved boundary	0.969925		Conserved boundary	0.875188
Conserved boundary	0.894737		Conserved boundary	0.908271
Conserved boundary	0.801504		Conserved boundary	0.959398
Conserved boundary	0.870677		Conserved boundary	0.914286
Conserved boundary	0.839098		Conserved boundary	0.897744
Conserved boundary	0.960902		Conserved boundary	0.858647
Conserved boundary	0.957895		Conserved boundary	0.784962
Conserved boundary	0.989474		Conserved boundary	0.845113
Conserved boundary	0.983459		Conserved boundary	0.863158
Conserved boundary	0.953383		Conserved boundary	0.929323
Conserved boundary	0.944361		Conserved boundary	0.930827
Conserved boundary	0.869173		Conserved boundary	0.960902
Conserved boundary	0.97594		Conserved boundary	0.969925
Conserved boundary	0.921805		Conserved boundary	0.825564
Conserved boundary	0.954887		Conserved boundary	0.577444
Conserved boundary	0.977444		Conserved boundary	0.830075
Conserved boundary	0.980451		Conserved boundary	0.87218
Conserved boundary	0.890226		Conserved boundary	0.92782
Conserved boundary	0.845113		Conserved boundary	0.897744
Conserved boundary	0.915789		Conserved boundary	0.984962
Conserved boundary	0.923308		Conserved boundary	0.972932
Conserved boundary	0.923308		Conserved boundary	0.715789
Conserved boundary	0.942857		Conserved boundary	0.977444
Conserved boundary	0.957895		Conserved boundary	0.974436
Conserved boundary	0.682707		Conserved boundary	0.980451
Conserved boundary	0.903759		Conserved boundary	0.93985
Conserved boundary	0.905263		Conserved boundary	0.93985
Conserved boundary	0.669173		Conserved boundary	0.97594
Conserved boundary	0.690226		Conserved boundary	0.992481
Conserved boundary	0.822556		Conserved boundary	0.914286
Conserved boundary	0.851128		Conserved boundary	0.915789
Conserved boundary	0.890226		Conserved boundary	0.861654
Conserved boundary	0.941353		Conserved boundary	0.861654
Conserved boundary	0.966917		Conserved boundary	0.899248
Conserved boundary	0.950376		Conserved boundary	0.897744
Conserved boundary	0.861654		Conserved boundary	0.96391
Conserved boundary	0.959398		Conserved boundary	0.95188
Conserved boundary	0.911278		Conserved boundary	0.953383
Conserved boundary	0.971429		Conserved boundary	0.875188
Conserved boundary	0.984962		Conserved boundary	0.911278
Conserved boundary	0.978947		Conserved boundary	0.861654
Conserved boundary	0.981955		Conserved boundary	0.881203
Conserved boundary	0.983459		Conserved boundary	0.911278
Conserved boundary	0.885714		Conserved boundary	0.932331
Conserved boundary	0.902256		Conserved boundary	0.851128
Conserved boundary	0.978947		Conserved boundary	0.873684
Conserved boundary	0.983459		Conserved boundary	0.884211
Conserved boundary	0.93985		Conserved boundary	0.896241
Conserved boundary	0.944361		Conserved boundary	0.959398
Conserved boundary	0.974436		Conserved boundary	0.954887
Conserved boundary	0.935338		Conserved boundary	0.956391
Conserved boundary	0.96391		Conserved boundary	0.956391
Conserved boundary	0.96391		Conserved boundary	0.96391
Conserved boundary	0.966917		Conserved boundary	0.968421
Conserved boundary	0.77594		Conserved boundary	0.914286
Conserved boundary	0.703759		Conserved boundary	0.861654
Conserved boundary	0.87218		Conserved boundary	0.869173
Conserved boundary	0.983459		Conserved boundary	0.881203
Conserved boundary	0.983459		Conserved boundary	0.924812
Conserved boundary	0.986466		Conserved boundary	0.969925
Conserved boundary	0.990977		Conserved boundary	0.981955
Conserved boundary	0.981955		Conserved boundary	0.969925
Conserved boundary	0.93985		Conserved boundary	0.945865
Conserved boundary	0.962406		Conserved boundary	0.971429
Conserved boundary	0.932331		Conserved boundary	0.908271
Conserved boundary	0.932331		Conserved boundary	0.909774
Conserved boundary	0.933835		Conserved boundary	0.840602
Conserved boundary	0.821053		Conserved boundary	0.738346
Conserved boundary	0.917293		Conserved boundary	0.881203
Conserved boundary	0.917293		Conserved boundary	0.911278
Conserved boundary	0.950376		Conserved boundary	0.857143
Conserved boundary	0.965414		Conserved boundary	0.760902
Conserved boundary	0.995489		Conserved boundary	0.983459
Conserved boundary	0.959398		Conserved boundary	0.978947
Conserved boundary	0.851128		Conserved boundary	0.929323
Conserved boundary	0.849624		Conserved boundary	0.909774
Conserved boundary	0.932331		Conserved boundary	0.938346
Conserved boundary	0.972932		Conserved boundary	0.93985
Conserved boundary	0.980451		Conserved boundary	0.977444
Conserved boundary	0.96391		Conserved boundary	0.97594
Conserved boundary	0.966917		Conserved boundary	0.977444
Conserved boundary	0.989474		Conserved boundary	0.974436
Conserved boundary	0.98797		Conserved boundary	0.948872
Conserved boundary	0.950376		Conserved boundary	0.691729
Conserved boundary	0.965414		Conserved boundary	0.748872
Conserved boundary	0.95188		Conserved boundary	0.935338
Conserved boundary	0.977444		Conserved boundary	0.944361
Conserved boundary	0.983459		Conserved boundary	0.960902
Conserved boundary	0.983459		Conserved boundary	0.954887
Conserved boundary	0.968421		Conserved boundary	0.948872
Conserved boundary	0.894737		Conserved boundary	0.935338
Conserved boundary	0.957895		Conserved boundary	0.93985
Conserved boundary	0.983459		Conserved boundary	0.947368
Conserved boundary	0.971429		Conserved boundary	0.95188
Conserved boundary	0.978947		Conserved boundary	0.932331
Conserved boundary	0.772932		Conserved boundary	0.968421
Conserved boundary	0.920301		Conserved boundary	0.954887
Conserved boundary	0.911278		Conserved boundary	0.974436
Conserved boundary	0.917293		Conserved boundary	0.957895
Conserved boundary	0.980451		Conserved boundary	0.966917
Conserved boundary	0.97594		Conserved boundary	0.789474
Conserved boundary	0.983459		Conserved boundary	0.960902
Conserved boundary	0.972932		Conserved boundary	0.948872
Conserved boundary	0.866165		Conserved boundary	0.954887
Conserved boundary	0.882707		Conserved boundary	0.95188
Conserved boundary	0.742857		Conserved boundary	0.97594
Conserved boundary	0.736842		Conserved boundary	0.899248
Conserved boundary	0.956391		Conserved boundary	0.911278
Conserved boundary	0.960902		Conserved boundary	0.915789
Conserved boundary	0.960902		Conserved boundary	0.978947
Conserved boundary	0.98797		Conserved boundary	0.783459
Conserved boundary	0.97594		Conserved boundary	0.989474
Conserved boundary	0.974436		Conserved boundary	0.954887
Conserved boundary	0.821053		Conserved boundary	0.948872
Conserved boundary	0.960902		Conserved boundary	0.821053
Conserved boundary	0.93985		Conserved boundary	0.852632
Conserved boundary	0.965414		Conserved boundary	0.968595
Conserved boundary	0.93985		Conserved boundary	0.985586
Conserved boundary	0.978947		Conserved boundary	0.991416
Conserved boundary	0.938346		Conserved boundary	1
Conserved boundary	0.906767		Conserved boundary	0.896241
Conserved boundary	0.84812		Conserved boundary	0.941353
Conserved boundary	0.980451		Conserved boundary	0.953383
Conserved boundary	0.980451		Conserved boundary	0.944361
Conserved boundary	0.969925		POF specific boundary	0.347368
Conserved boundary	0.906767		Conserved boundary	0.64936
Conserved boundary	0.897744		Conserved boundary	0.829947
Conserved boundary	0.947368		POF specific boundary	0.370992
Conserved boundary	0.941353		Conserved boundary	0.871212
Conserved boundary	0.890909		Conserved boundary	0.935338
Conserved boundary	0.877477		Conserved boundary	0.977444
Conserved boundary	0.902146		Conserved boundary	0.981955
Conserved boundary	1		Conserved boundary	0.936842
Conserved boundary	0.866165		Conserved boundary	0.83609
Conserved boundary	0.866165		Conserved boundary	0.809023
Conserved boundary	0.948872		Conserved boundary	0.930827
Conserved boundary	0.896241		Conserved boundary	0.954887
Conserved boundary	0.891648		Conserved boundary	0.873684
Conserved boundary	0.955407		Conserved boundary	0.75188
Conserved boundary	0.990909		Conserved boundary	0.634586
Conserved boundary	0.906767		Conserved boundary	0.723308
Conserved boundary	0.923308		Conserved boundary	0.869173
Conserved boundary	0.947368		Conserved boundary	0.938346
Conserved boundary	0.945865		Conserved boundary	0.697744
Conserved boundary	0.947368		Conserved boundary	0.717293
Conserved boundary	0.902256		Conserved boundary	0.983459
Conserved boundary	0.900752		Conserved boundary	0.953383
Conserved boundary	0.879699		Conserved boundary	0.950376
Conserved boundary	0.75188		Conserved boundary	0.662067
Conserved boundary	0.721805		Conserved boundary	0.723472
Conserved boundary	0.732331		POF specific boundary	0.255436
Conserved boundary	0.965414		Conserved boundary	0.570883
Conserved boundary	0.966917		Conserved boundary	0.825564
Conserved boundary	0.816541		Conserved boundary	0.990977
Conserved boundary	0.807519		Conserved boundary	0.926316
Conserved boundary	0.962406		Conserved boundary	0.918797
Conserved boundary	0.95188		Conserved boundary	0.93985
Conserved boundary	0.942857		Conserved boundary	0.936842
Conserved boundary	0.938346		Conserved boundary	0.93985
Conserved boundary	0.610375		Conserved boundary	0.944361
Conserved boundary	0.536109		Conserved boundary	0.945865
Conserved boundary	0.914286		Conserved boundary	0.974436
SWF specific boundary	0.0225518		Conserved boundary	0.957895
Conserved boundary	0.526553		Conserved boundary	0.756391
Conserved boundary	0.744361		Conserved boundary	0.745865
Conserved boundary	0.93985		Conserved boundary	0.97594
Conserved boundary	0.918797		Conserved boundary	0.978947
Conserved boundary	0.903759		F1 specific boundary	0.251885
Conserved boundary	0.995489		Conserved boundary	0.627481
Conserved boundary	0.849624		Conserved boundary	0.822556
Conserved boundary	0.992481		Conserved boundary	0.923308
Conserved boundary	0.944361		Conserved boundary	0.809023
Conserved boundary	0.92782		Conserved boundary	0.990977
Conserved boundary	0.950376		Conserved boundary	0.990977
Conserved boundary	0.914286		Conserved boundary	0.672658
Conserved boundary	0.876692		Conserved boundary	0.90552
Conserved boundary	0.981955		Conserved boundary	0.842028
F1 specific boundary	0.206403		Conserved boundary	0.879699
SWF specific boundary	0.206403		Conserved boundary	0.972932
SWF specific boundary	0.290216		Conserved boundary	0.969925
Conserved boundary	0.642748		Conserved boundary	0.917293
Conserved boundary	0.929323		Conserved boundary	0.706767
Conserved boundary	0.944361		Conserved boundary	0.769925
Conserved boundary	0.905263		Conserved boundary	0.864662
Conserved boundary	0.983459		Conserved boundary	0.920301
Conserved boundary	0.983459		Conserved boundary	0.938346
F1 specific boundary	0.0309628		Conserved boundary	0.891729
SWF specific boundary	0.0902071		Conserved boundary	0.921805
Conserved boundary	0.701357		Conserved boundary	0.914286
Conserved boundary	0.813534		Conserved boundary	0.857143
Conserved boundary	0.950376		Conserved boundary	0.966917
Conserved boundary	0.948872		Conserved boundary	0.953383
Conserved boundary	0.786466		Conserved boundary	0.969925
Conserved boundary	0.796992		Conserved boundary	0.968421
Conserved boundary	0.962406		Conserved boundary	0.971429
Conserved boundary	0.948872		Conserved boundary	0.839098
Conserved boundary	0.971429		Conserved boundary	0.858647
Conserved boundary	0.969925		Conserved boundary	0.914286
Conserved boundary	0.930827		Conserved boundary	0.843609
Conserved boundary	0.930827		Conserved boundary	0.881203
Conserved boundary	0.914286		Conserved boundary	0.948872
Conserved boundary	0.984962		Conserved boundary	0.938346
Conserved boundary	0.977444		Conserved boundary	0.948872
Conserved boundary	0.962406		Conserved boundary	0.903759
Conserved boundary	0.977444		Conserved boundary	0.914286
Conserved boundary	0.879699		Conserved boundary	0.962406
Conserved boundary	0.97594		Conserved boundary	0.935338
Conserved boundary	0.932331		Conserved boundary	0.953383
Conserved boundary	0.903759		Conserved boundary	0.708271
Conserved boundary	0.875188		Conserved boundary	0.941353
Conserved boundary	0.846617		Conserved boundary	0.962406
Conserved boundary	0.887218		Conserved boundary	0.950376
Conserved boundary	0.960902		Conserved boundary	0.960902
Conserved boundary	0.914286		Conserved boundary	0.857143
Conserved boundary	0.932331		Conserved boundary	0.894737
Conserved boundary	0.902256		Conserved boundary	0.899248
Conserved boundary	0.965414		Conserved boundary	0.953383
Conserved boundary	0.930827		Conserved boundary	0.736842
Conserved boundary	0.965414		Conserved boundary	0.747368
Conserved boundary	0.917293		Conserved boundary	0.804511
Conserved boundary	0.965414		Conserved boundary	0.930827
Conserved boundary	0.965414		Conserved boundary	0.959398
Conserved boundary	0.784962		Conserved boundary	0.944361
Conserved boundary	0.828571		Conserved boundary	0.942857
Conserved boundary	0.906767		Conserved boundary	0.945865
Conserved boundary	0.966917		Conserved boundary	0.738346
Conserved boundary	0.893233		Conserved boundary	0.945865
Conserved boundary	0.965414		Conserved boundary	0.846617
Conserved boundary	0.959398		Conserved boundary	0.912782
Conserved boundary	0.972932		Conserved boundary	0.959398
Conserved boundary	0.974436		Conserved boundary	0.879699
Conserved boundary	0.974436		Conserved boundary	0.902256
Conserved boundary	0.942857		Conserved boundary	0.643609
Conserved boundary	0.885714		Conserved boundary	0.903759
Conserved boundary	0.960902		Conserved boundary	0.810526
Conserved boundary	0.83609		Conserved boundary	0.83609
Conserved boundary	0.953383		Conserved boundary	0.960902
Conserved boundary	0.959398		Conserved boundary	0.843609
Conserved boundary	0.986466		Conserved boundary	0.772932
Conserved boundary	0.884211		Conserved boundary	0.944361
Conserved boundary	0.454135		Conserved boundary	0.938346
Conserved boundary	0.833083		Conserved boundary	0.97594
Conserved boundary	0.879699		Conserved boundary	0.944361
Conserved boundary	0.918797		Conserved boundary	0.882707
Conserved boundary	0.875188		Conserved boundary	0.789474
Conserved boundary	0.960902		Conserved boundary	0.920301
Conserved boundary	0.957895		Conserved boundary	0.8
Conserved boundary	0.947368		Conserved boundary	0.893233
Conserved boundary	0.854135		Conserved boundary	0.930827
Conserved boundary	0.915789		Conserved boundary	0.899248
Conserved boundary	0.86015		Conserved boundary	0.774436
Conserved boundary	0.721805		Conserved boundary	0.93985
Conserved boundary	0.790977		Conserved boundary	0.957895
Conserved boundary	0.948872		Conserved boundary	0.875188
Conserved boundary	0.906767		Conserved boundary	0.911278
Conserved boundary	0.962406		Conserved boundary	0.864662
Conserved boundary	0.842105		Conserved boundary	0.924812
Conserved boundary	0.810526		Conserved boundary	0.879699
Conserved boundary	0.757895		Conserved boundary	0.95188
Conserved boundary	0.959398		Conserved boundary	0.876692
Conserved boundary	0.930827		Conserved boundary	0.882707
Conserved boundary	0.905263		Conserved boundary	0.834586
Conserved boundary	0.960902		Conserved boundary	0.793985
Conserved boundary	0.894737		Conserved boundary	0.957895
Conserved boundary	0.918797		Conserved boundary	0.941353
Conserved boundary	0.930827		Conserved boundary	0.891729
Conserved boundary	0.810526		Conserved boundary	0.902256
Conserved boundary	0.807519		Conserved boundary	0.842105
Conserved boundary	0.813534		Conserved boundary	0.86015
Conserved boundary	0.861654		Conserved boundary	0.700752
Conserved boundary	0.971429		Conserved boundary	0.858647
Conserved boundary	0.807519		Conserved boundary	0.843609
Conserved boundary	0.971429		Conserved boundary	0.945865
Conserved boundary	0.891729		Conserved boundary	0.920301
Conserved boundary	0.893233		Conserved boundary	0.757714
Conserved boundary	0.878195		Conserved boundary	0.972932
Conserved boundary	0.960902		Conserved boundary	0.96391
Conserved boundary	0.956391		Conserved boundary	0.966917
Conserved boundary	0.965414		Conserved boundary	0.981955
Conserved boundary	0.93985		Conserved boundary	0.732331
Conserved boundary	0.97594		Conserved boundary	0.839098
Conserved boundary	0.947368		Conserved boundary	0.858647
Conserved boundary	0.966917		Conserved boundary	0.933835
Conserved boundary	0.863158		Conserved boundary	0.941353
Conserved boundary	0.989474		Conserved boundary	0.935338
Conserved boundary	0.912782		Conserved boundary	0.924812
Conserved boundary	0.947368		Conserved boundary	0.900752
Conserved boundary	0.95188		Conserved boundary	0.867669
Conserved boundary	0.921805		Conserved boundary	0.915789
Conserved boundary	0.760902		Conserved boundary	0.863158
Conserved boundary	0.653629		Conserved boundary	0.8
Conserved boundary	0.754887		Conserved boundary	0.784962
Conserved boundary	0.932331		Conserved boundary	0.757895
Conserved boundary	0.947368		Conserved boundary	0.795489
Conserved boundary	0.896241		Conserved boundary	0.903759
Conserved boundary	0.854135		Conserved boundary	0.911278
Conserved boundary	0.544361		Conserved boundary	0.953431
Conserved boundary	0.466165		Conserved boundary	0.968421
Conserved boundary	0.580451		Conserved boundary	0.969925
Conserved boundary	0.887218		Conserved boundary	0.809023
Conserved boundary	0.985294		Conserved boundary	0.894737
Conserved boundary	0.96391		Conserved boundary	0.870677
Conserved boundary	0.81203		Conserved boundary	0.736842
Conserved boundary	0.818045		Conserved boundary	0.560902
Conserved boundary	0.813534		Conserved boundary	0.875188
Conserved boundary	0.809023		Conserved boundary	0.923308
Conserved boundary	0.911278		Conserved boundary	0.899248
Conserved boundary	0.986466		Conserved boundary	0.685714
Conserved boundary	0.98797		Conserved boundary	0.804511
Conserved boundary	0.953383		Conserved boundary	0.923308
Conserved boundary	0.941353		Conserved boundary	0.840602
Conserved boundary	0.882707		Conserved boundary	0.601504
Conserved boundary	0.945865		Conserved boundary	0.661654
Conserved boundary	0.744361		Conserved boundary	0.933835
Conserved boundary	0.834586		Conserved boundary	0.905263
Conserved boundary	0.894737		Conserved boundary	0.948872
Conserved boundary	0.84812		Conserved boundary	0.899248
Conserved boundary	0.968421		Conserved boundary	0.920301
Conserved boundary	0.902256		Conserved boundary	0.833083
Conserved boundary	0.986466		Conserved boundary	0.52782
Conserved boundary	0.984962		Conserved boundary	0.891729
Conserved boundary	0.87218		Conserved boundary	0.897744
Conserved boundary	0.888722		Conserved boundary	0.63609
Conserved boundary	0.956391		Conserved boundary	0.900752
Conserved boundary	0.957895		Conserved boundary	0.651128
Conserved boundary	0.849624		Conserved boundary	0.920301
Conserved boundary	0.810526		Conserved boundary	0.87218
Conserved boundary	0.560902		Conserved boundary	0.843609
Conserved boundary	0.858647		Conserved boundary	0.828571
Conserved boundary	0.840602		Conserved boundary	0.792481
Conserved boundary	0.747368		Conserved boundary	0.944361
Conserved boundary	0.815038		Conserved boundary	0.923308
Conserved boundary	0.715789		Conserved boundary	0.974436
Conserved boundary	0.729323		Conserved boundary	0.97594
Conserved boundary	0.75188		Conserved boundary	0.983459
Conserved boundary	0.894737		Conserved boundary	0.803008
Conserved boundary	0.866165		F1 specific boundary	0.141353
Conserved boundary	0.936842		POF specific boundary	0
Conserved boundary	0.93985		F1 specific boundary	0.285714
Conserved boundary	0.923308		Conserved boundary	0.667419
Conserved boundary	0.66015		Conserved boundary	0.72611
Conserved boundary	0.986466		POF specific boundary	0.133835
Conserved boundary	0.989474		F1 specific boundary	-0.120301
SWF specific boundary	0.0300752		Conserved boundary	0.390977
Conserved boundary	0.455639		POF specific boundary	0.291729
Conserved boundary	0.457143		Conserved boundary	0.469173
SWF specific boundary	0.353383		Conserved boundary	0.651128
SWF specific boundary	0.192481		Conserved boundary	0.721805
Conserved boundary	0.724812		Conserved boundary	0.854135
Conserved boundary	0.631302		Conserved boundary	0.855639
F1 specific boundary	0.257143		Conserved boundary	0.831579
F1 specific boundary	0.252632		Conserved boundary	0.783459
Conserved boundary	0.553383		Conserved boundary	0.742857
Conserved boundary	0.569925		Conserved boundary	0.655639
Conserved boundary	0.430075		Conserved boundary	0.875188
Conserved boundary	0.76391		Conserved boundary	0.894737
Conserved boundary	0.908271		Conserved boundary	0.894737
Conserved boundary	0.667669		Conserved boundary	0.803008
Conserved boundary	0.774436		Conserved boundary	0.953383
Conserved boundary	0.796992		Conserved boundary	0.857143
Conserved boundary	0.827068		Conserved boundary	0.712782
Conserved boundary	0.816541		Conserved boundary	0.855639
Conserved boundary	0.857143		Conserved boundary	0.923308
Conserved boundary	0.729323		Conserved boundary	0.813534
Conserved boundary	0.896241		Conserved boundary	0.729323
Conserved boundary	0.908271		Conserved boundary	0.893233
Conserved boundary	0.98797		Conserved boundary	0.906767
Conserved boundary	0.873684		Conserved boundary	0.933835
Conserved boundary	0.900752		Conserved boundary	0.92782
Conserved boundary	0.893233		Conserved boundary	0.643609
Conserved boundary	0.948872		Conserved boundary	0.980451
Conserved boundary	0.953383		Conserved boundary	0.986466
Conserved boundary	0.908271		Conserved boundary	0.962406
Conserved boundary	0.870677		Conserved boundary	0.912782
Conserved boundary	0.897744		Conserved boundary	0.923308
Conserved boundary	0.909774		Conserved boundary	0.807519
Conserved boundary	0.935338		Conserved boundary	0.75188
Conserved boundary	0.948872		Conserved boundary	0.936842
Conserved boundary	0.912782		Conserved boundary	0.981955
Conserved boundary	0.968421		Conserved boundary	0.972932
Conserved boundary	0.96391		Conserved boundary	0.957895
Conserved boundary	0.930827		Conserved boundary	0.918797
Conserved boundary	0.935338		Conserved boundary	0.930827
Conserved boundary	0.938346		Conserved boundary	0.670677
Conserved boundary	0.921805		Conserved boundary	0.694737
Conserved boundary	0.978947		Conserved boundary	0.929323
Conserved boundary	0.981955		Conserved boundary	0.933835
Conserved boundary	0.97594		Conserved boundary	0.890226
Conserved boundary	0.941353		Conserved boundary	0.866165
Conserved boundary	0.965414		Conserved boundary	0.914286
Conserved boundary	0.969925		Conserved boundary	0.887218
Conserved boundary	0.876692		Conserved boundary	0.657143
Conserved boundary	0.930827		Conserved boundary	0.572932
Conserved boundary	0.936842		Conserved boundary	0.700752
Conserved boundary	0.902256		Conserved boundary	0.924812
Conserved boundary	0.903759		Conserved boundary	0.930827
Conserved boundary	0.691729		Conserved boundary	0.936842
Conserved boundary	0.921805		Conserved boundary	0.974436
Conserved boundary	0.851128		Conserved boundary	0.977444
Conserved boundary	0.950376		Conserved boundary	0.98797
Conserved boundary	0.983459		Conserved boundary	0.956391
Conserved boundary	0.978947		Conserved boundary	0.654135
Conserved boundary	0.983459		Conserved boundary	0.852632
Conserved boundary	0.968421		Conserved boundary	0.891729
Conserved boundary	0.966917		Conserved boundary	0.890226
Conserved boundary	0.960902		Conserved boundary	0.923308
Conserved boundary	0.929323		Conserved boundary	0.954887
Conserved boundary	0.879699		Conserved boundary	0.924812
Conserved boundary	0.863158		Conserved boundary	0.93985
Conserved boundary	0.947368		Conserved boundary	0.893233
Conserved boundary	0.900752		Conserved boundary	0.902256
Conserved boundary	0.93985		Conserved boundary	0.968421
Conserved boundary	0.968421		Conserved boundary	0.965414
Conserved boundary	0.989474		Conserved boundary	0.969925
Conserved boundary	0.989474		Conserved boundary	0.884211
Conserved boundary	0.956391		Conserved boundary	0.968421
Conserved boundary	0.959398		Conserved boundary	0.905263
Conserved boundary	0.980451		Conserved boundary	0.974436
Conserved boundary	0.97594		Conserved boundary	0.972932
Conserved boundary	0.957895		Conserved boundary	0.978947
Conserved boundary	0.98797		Conserved boundary	0.941353
Conserved boundary	0.98797		Conserved boundary	0.935338
Conserved boundary	0.98797		Conserved boundary	0.870677
Conserved boundary	0.97594		Conserved boundary	0.929323
Conserved boundary	0.926316		Conserved boundary	0.965414
Conserved boundary	0.818045		Conserved boundary	0.959398
Conserved boundary	0.818045		Conserved boundary	0.980451
Conserved boundary	0.881203		Conserved boundary	0.993985
Conserved boundary	0.891729		Conserved boundary	0.935338
Conserved boundary	0.969925		Conserved boundary	0.918797
Conserved boundary	0.962406		Conserved boundary	0.966917
Conserved boundary	0.972932		Conserved boundary	0.968421
Conserved boundary	0.97594		Conserved boundary	0.945865
Conserved boundary	0.971429		Conserved boundary	0.950376
Conserved boundary	0.969925		Conserved boundary	0.953383
Conserved boundary	0.962406		Conserved boundary	0.936842
Conserved boundary	0.971429		Conserved boundary	0.984962
Conserved boundary	0.972932		Conserved boundary	0.557895
Conserved boundary	0.969925		Conserved boundary	0.995489
Conserved boundary	0.936842		Conserved boundary	0.996992
Conserved boundary	0.989474		Conserved boundary	0.95188
Conserved boundary	0.98797		Conserved boundary	0.929323
Conserved boundary	0.956391		Conserved boundary	0.762406
Conserved boundary	0.945865		Conserved boundary	0.984962
Conserved boundary	0.878195		Conserved boundary	0.980451
Conserved boundary	0.869173		Conserved boundary	0.942857
Conserved boundary	0.726316		Conserved boundary	0.903759
Conserved boundary	0.968421		Conserved boundary	0.917293
Conserved boundary	0.950376		Conserved boundary	0.960902
Conserved boundary	0.972932		Conserved boundary	0.97594
Conserved boundary	0.954887		Conserved boundary	0.915789
Conserved boundary	0.974436		Conserved boundary	0.897744
Conserved boundary	0.974436		Conserved boundary	0.968421
Conserved boundary	0.989474		Conserved boundary	0.953383
Conserved boundary	0.953383		Conserved boundary	0.965414
Conserved boundary	0.924812		Conserved boundary	0.948872
Conserved boundary	0.833083		Conserved boundary	0.884211
Conserved boundary	0.873684		Conserved boundary	0.905263
Conserved boundary	0.92782		Conserved boundary	0.971429
Conserved boundary	0.984962		Conserved boundary	0.983459
Conserved boundary	0.969925		Conserved boundary	0.96391
Conserved boundary	0.827068		Conserved boundary	0.981955
Conserved boundary	0.917293		Conserved boundary	0.818045
Conserved boundary	0.948872		Conserved boundary	0.938346
Conserved boundary	0.990977		Conserved boundary	0.960902
Conserved boundary	0.995489		Conserved boundary	0.941353
Conserved boundary	0.909774		Conserved boundary	0.954887
Conserved boundary	0.911278		Conserved boundary	0.980451
Conserved boundary	0.97594		Conserved boundary	0.971429
Conserved boundary	0.858647		Conserved boundary	0.825564
Conserved boundary	0.977444		Conserved boundary	0.912782
Conserved boundary	0.978947		Conserved boundary	0.896241
Conserved boundary	0.903759		Conserved boundary	0.933835
Conserved boundary	0.936842		Conserved boundary	0.896241
Conserved boundary	0.978947		Conserved boundary	0.956391
Conserved boundary	0.983459		Conserved boundary	0.798496
Conserved boundary	0.884211		Conserved boundary	0.843609
Conserved boundary	0.911278		Conserved boundary	0.926316
Conserved boundary	0.897744		Conserved boundary	0.909774
Conserved boundary	0.974436		Conserved boundary	0.615038
Conserved boundary	0.983459		Conserved boundary	0.834586
Conserved boundary	0.971429		Conserved boundary	0.954887
Conserved boundary	0.983459		Conserved boundary	0.957895
Conserved boundary	0.834586		Conserved boundary	0.888722
Conserved boundary	0.839098		Conserved boundary	0.903759
Conserved boundary	0.863158		Conserved boundary	0.693233
Conserved boundary	0.915789		Conserved boundary	0.78797
Conserved boundary	0.732331		Conserved boundary	0.819549
Conserved boundary	0.809023		Conserved boundary	0.942857
Conserved boundary	0.977444		Conserved boundary	0.942857
Conserved boundary	0.977444		Conserved boundary	0.953383
Conserved boundary	0.792481		Conserved boundary	0.969925
Conserved boundary	0.977444		Conserved boundary	0.924812
Conserved boundary	0.957895		Conserved boundary	0.942857
Conserved boundary	0.948872		Conserved boundary	0.870677
Conserved boundary	0.640602		Conserved boundary	0.819549
Conserved boundary	0.56391		Conserved boundary	0.980451
Conserved boundary	0.926316		Conserved boundary	0.95188
Conserved boundary	0.980451		Conserved boundary	0.930827
Conserved boundary	0.962406		Conserved boundary	0.914286
Conserved boundary	0.959398		Conserved boundary	0.912782
Conserved boundary	0.921805		Conserved boundary	0.96391
Conserved boundary	0.92782		Conserved boundary	0.969925
Conserved boundary	0.936842		Conserved boundary	0.974436
Conserved boundary	0.918797		Conserved boundary	0.984962
Conserved boundary	0.972932		Conserved boundary	0.944361
Conserved boundary	0.956391		Conserved boundary	0.944361
Conserved boundary	0.972932		Conserved boundary	0.908271
Conserved boundary	0.981955		Conserved boundary	0.981955
Conserved boundary	0.957895		Conserved boundary	0.965414
Conserved boundary	0.966917		Conserved boundary	0.86015
Conserved boundary	0.857143		Conserved boundary	0.932331
Conserved boundary	0.851128		Conserved boundary	0.923308
Conserved boundary	0.950376		Conserved boundary	0.911278
Conserved boundary	0.81203		Conserved boundary	0.905263
Conserved boundary	0.990977		Conserved boundary	0.893233
Conserved boundary	0.989474		Conserved boundary	0.924812
Conserved boundary	0.989474		Conserved boundary	0.948834
Conserved boundary	0.918797		Conserved boundary	0.864662
Conserved boundary	0.960902		Conserved boundary	0.96391
Conserved boundary	0.954887		Conserved boundary	0.959398
Conserved boundary	0.933835		Conserved boundary	0.933835
Conserved boundary	0.909774		Conserved boundary	0.962406
Conserved boundary	0.914286		Conserved boundary	0.953383
Conserved boundary	0.845198		Conserved boundary	0.879699
Conserved boundary	0.831639		Conserved boundary	0.929323
Conserved boundary	0.840602		Conserved boundary	0.95188
Conserved boundary	0.888722		Conserved boundary	0.667669
Conserved boundary	0.792481		Conserved boundary	0.571429
Conserved boundary	0.989474		Conserved boundary	0.53985
Conserved boundary	0.965414		Conserved boundary	0.553383
Conserved boundary	0.962406		Conserved boundary	0.473684
Conserved boundary	0.932331		Conserved boundary	0.858647
Conserved boundary	0.926316		Conserved boundary	0.857143
Conserved boundary	0.965414		Conserved boundary	0.983459
Conserved boundary	0.957895		Conserved boundary	0.897744
Conserved boundary	0.986466		Conserved boundary	0.885714
Conserved boundary	0.896241		Conserved boundary	0.960902
Conserved boundary	0.917293		Conserved boundary	0.932331
Conserved boundary	0.81203		Conserved boundary	0.923308
Conserved boundary	0.750376		Conserved boundary	0.924812
Conserved boundary	0.742857		Conserved boundary	0.933835
Conserved boundary	0.730827		Conserved boundary	0.966917
Conserved boundary	0.962406		Conserved boundary	0.953383
Conserved boundary	0.954887		Conserved boundary	0.960902
Conserved boundary	0.972932		Conserved boundary	0.966917
Conserved boundary	0.977444		Conserved boundary	0.903759
Conserved boundary	0.917293		Conserved boundary	0.923308
Conserved boundary	0.984962		Conserved boundary	0.977444
Conserved boundary	0.966917		Conserved boundary	0.93985
Conserved boundary	0.977444		Conserved boundary	0.938346
Conserved boundary	0.926316		Conserved boundary	0.93985
Conserved boundary	0.869173		Conserved boundary	0.93985
Conserved boundary	0.926316		Conserved boundary	0.915789
Conserved boundary	0.983459		Conserved boundary	0.93985
Conserved boundary	0.97594		Conserved boundary	0.93985
Conserved boundary	0.977444		Conserved boundary	0.938346
Conserved boundary	0.960902		Conserved boundary	0.911278
Conserved boundary	0.926316		Conserved boundary	0.855639
Conserved boundary	0.920301		Conserved boundary	0.772932
Conserved boundary	0.902256		Conserved boundary	0.962406
Conserved boundary	0.905263		Conserved boundary	0.989474
Conserved boundary	0.983459		Conserved boundary	0.95188
Conserved boundary	0.96391		Conserved boundary	0.93985
Conserved boundary	0.957895		Conserved boundary	0.917293
Conserved boundary	0.945865		Conserved boundary	0.882707
Conserved boundary	0.92782		Conserved boundary	0.778947
Conserved boundary	0.875188		Conserved boundary	0.828571
Conserved boundary	0.864662		Conserved boundary	0.948872
Conserved boundary	0.95188		Conserved boundary	0.945865
Conserved boundary	0.96391		Conserved boundary	0.879699
Conserved boundary	0.914286		Conserved boundary	0.854135
Conserved boundary	0.972932		Conserved boundary	0.978947
Conserved boundary	0.968421		Conserved boundary	0.978947
Conserved boundary	0.911278		Conserved boundary	0.879699
Conserved boundary	0.96391		Conserved boundary	0.971429
Conserved boundary	0.885714		Conserved boundary	0.957895
Conserved boundary	0.978947		Conserved boundary	0.947368
Conserved boundary	0.962406		Conserved boundary	0.971429
Conserved boundary	0.87218		Conserved boundary	0.971429
Conserved boundary	0.929323		Conserved boundary	0.95188
Conserved boundary	0.908271		Conserved boundary	0.962406
Conserved boundary	0.834586		Conserved boundary	0.974436
Conserved boundary	0.827068		Conserved boundary	0.965414
Conserved boundary	0.953383		Conserved boundary	0.953383
Conserved boundary	0.965414		Conserved boundary	0.875188
Conserved boundary	0.960902		Conserved boundary	0.869173
Conserved boundary	0.968421		Conserved boundary	0.66015
Conserved boundary	0.968421		Conserved boundary	0.888722
Conserved boundary	0.953383		Conserved boundary	0.834586
Conserved boundary	0.981955		Conserved boundary	0.803008
Conserved boundary	0.981955		Conserved boundary	0.816541
Conserved boundary	0.945865		Conserved boundary	0.965414
Conserved boundary	0.953383		Conserved boundary	0.948872
Conserved boundary	0.965414		Conserved boundary	0.962406
Conserved boundary	0.962406		Conserved boundary	0.945865
Conserved boundary	0.983459		Conserved boundary	0.87218
Conserved boundary	0.984962		Conserved boundary	0.971429
Conserved boundary	0.942857		Conserved boundary	0.97594
Conserved boundary	0.954887		Conserved boundary	0.90687
Conserved boundary	0.948872		Conserved boundary	0.921212
Conserved boundary	0.977444		Conserved boundary	0.909774
Conserved boundary	0.980451		Conserved boundary	0.945865
Conserved boundary	0.903759		Conserved boundary	0.945865
Conserved boundary	0.962406		Conserved boundary	0.912782
Conserved boundary	0.969925		Conserved boundary	0.92782
Conserved boundary	0.960902		Conserved boundary	0.981955
Conserved boundary	0.959398		Conserved boundary	0.972932
Conserved boundary	0.916031		Conserved boundary	0.936842
Conserved boundary	0.924812		Conserved boundary	0.960902
Conserved boundary	0.932331		Conserved boundary	0.983459
Conserved boundary	0.971429		Conserved boundary	0.962406
Conserved boundary	0.971429		Conserved boundary	0.97594
Conserved boundary	0.977444		Conserved boundary	0.978947
Conserved boundary	0.977444		Conserved boundary	0.969925
Conserved boundary	0.971429		Conserved boundary	0.95188
Conserved boundary	0.986466		Conserved boundary	0.923308
Conserved boundary	0.920301		Conserved boundary	0.936842
Conserved boundary	0.893233		Conserved boundary	0.972932
Conserved boundary	0.984962		Conserved boundary	0.953383
Conserved boundary	0.990977		Conserved boundary	0.945865
Conserved boundary	0.971429		Conserved boundary	0.97594
Conserved boundary	0.947368		Conserved boundary	0.97594
Conserved boundary	0.936842		Conserved boundary	0.867669
Conserved boundary	0.920301		Conserved boundary	0.834586
Conserved boundary	0.908271		Conserved boundary	0.796992
Conserved boundary	0.977444		Conserved boundary	0.962406
Conserved boundary	0.978947		Conserved boundary	0.906767
Conserved boundary	0.989474		Conserved boundary	0.82406
Conserved boundary	0.980451		Conserved boundary	0.82406
Conserved boundary	0.921805		Conserved boundary	0.945865
Conserved boundary	0.936842		Conserved boundary	0.95188
Conserved boundary	0.816541		Conserved boundary	0.884211
Conserved boundary	0.72782		Conserved boundary	0.878195
Conserved boundary	0.977444		Conserved boundary	0.760902
Conserved boundary	0.935338		Conserved boundary	0.760902
Conserved boundary	0.954887		Conserved boundary	0.962406
Conserved boundary	0.858647		Conserved boundary	0.954887
Conserved boundary	0.858647		Conserved boundary	0.935338
Conserved boundary	0.989474		Conserved boundary	0.903759
Conserved boundary	0.989474		Conserved boundary	0.953383
Conserved boundary	0.97594		Conserved boundary	0.944361
Conserved boundary	0.974436		Conserved boundary	0.944361
Conserved boundary	0.93985		Conserved boundary	0.93985
Conserved boundary	0.948872		Conserved boundary	0.954887
Conserved boundary	0.965414		Conserved boundary	0.957895
Conserved boundary	0.875188		Conserved boundary	0.920301
Conserved boundary	0.969925		Conserved boundary	0.885714
Conserved boundary	0.912782		Conserved boundary	0.885714
Conserved boundary	0.947368		Conserved boundary	0.888722
Conserved boundary	0.95188		Conserved boundary	0.959398
Conserved boundary	0.965414		Conserved boundary	0.947368
Conserved boundary	0.944361		Conserved boundary	0.915789
Conserved boundary	0.930827		Conserved boundary	0.890226
Conserved boundary	0.867669		Conserved boundary	0.960902
Conserved boundary	0.846617		Conserved boundary	0.854135
Conserved boundary	0.875188		Conserved boundary	0.801504
Conserved boundary	0.894737		Conserved boundary	0.828571
Conserved boundary	0.903759		Conserved boundary	0.78797
Conserved boundary	0.986466		Conserved boundary	0.923308
Conserved boundary	0.966917		Conserved boundary	0.918797
Conserved boundary	0.921805		Conserved boundary	0.870677
Conserved boundary	0.915789		Conserved boundary	0.822556
Conserved boundary	0.929323		Conserved boundary	0.953383
Conserved boundary	0.777444		Conserved boundary	0.957895
Conserved boundary	0.977444		Conserved boundary	0.959398
Conserved boundary	0.947368		Conserved boundary	0.941353
Conserved boundary	0.935338		Conserved boundary	0.890226
Conserved boundary	0.966917		Conserved boundary	0.986466
Conserved boundary	0.969925		Conserved boundary	0.98797
Conserved boundary	0.960902		Conserved boundary	0.984962
Conserved boundary	0.968421		Conserved boundary	0.909774
Conserved boundary	0.881203		Conserved boundary	0.745865
Conserved boundary	0.885714		Conserved boundary	0.866165
Conserved boundary	0.947368		Conserved boundary	0.914286
Conserved boundary	0.95188		Conserved boundary	0.941353
Conserved boundary	0.953383		Conserved boundary	0.899248
Conserved boundary	0.980451		Conserved boundary	0.852632
Conserved boundary	0.977444		Conserved boundary	0.905263
Conserved boundary	0.971429		Conserved boundary	0.887218
Conserved boundary	0.942857		Conserved boundary	0.822556
Conserved boundary	0.893233		POF specific boundary	0.305263
Conserved boundary	0.76391		Conserved boundary	0.842105
Conserved boundary	0.900752		Conserved boundary	0.866165
Conserved boundary	0.900752		Conserved boundary	0.968421
Conserved boundary	0.881203		Conserved boundary	0.978947
Conserved boundary	0.896241		Conserved boundary	0.974436
Conserved boundary	0.882707		Conserved boundary	0.974436
Conserved boundary	0.897744		Conserved boundary	0.900752
Conserved boundary	0.882707		Conserved boundary	0.878195
Conserved boundary	0.959398		Conserved boundary	0.878195
Conserved boundary	0.983459		Conserved boundary	0.741353
Conserved boundary	0.989474		Conserved boundary	0.756391
Conserved boundary	0.980451		Conserved boundary	0.882707
Conserved boundary	0.981955		Conserved boundary	0.881203
Conserved boundary	0.810526		Conserved boundary	0.980451
Conserved boundary	0.679699		Conserved boundary	0.863158
Conserved boundary	0.781955		Conserved boundary	0.852632
Conserved boundary	0.876692		Conserved boundary	0.950376
Conserved boundary	0.598496		Conserved boundary	0.92782
Conserved boundary	0.577444		Conserved boundary	0.903759
Conserved boundary	0.893233		Conserved boundary	0.941353
Conserved boundary	0.92782		Conserved boundary	0.899248
Conserved boundary	0.878195		Conserved boundary	0.984962
Conserved boundary	0.945865		Conserved boundary	0.930827
Conserved boundary	0.935338		Conserved boundary	0.930827
Conserved boundary	0.918797		Conserved boundary	0.96391
Conserved boundary	0.924812		Conserved boundary	0.965414
Conserved boundary	0.750376		Conserved boundary	0.926316
Conserved boundary	0.78797		Conserved boundary	0.933835
Conserved boundary	0.783459		Conserved boundary	0.945865
Conserved boundary	0.92782		Conserved boundary	0.963883
Conserved boundary	0.972932		Conserved boundary	0.957863
Conserved boundary	0.97594		Conserved boundary	0.891729
Conserved boundary	0.984962		Conserved boundary	0.978947
Conserved boundary	0.87218		Conserved boundary	0.968421
Conserved boundary	0.900752		Conserved boundary	0.957895
Conserved boundary	0.929323		Conserved boundary	0.93985
Conserved boundary	0.869173		Conserved boundary	0.863158
Conserved boundary	0.92782		Conserved boundary	0.867669
Conserved boundary	0.924812		Conserved boundary	0.918797
Conserved boundary	0.965414		Conserved boundary	0.932331
Conserved boundary	0.950376		Conserved boundary	0.962406
Conserved boundary	0.950376		Conserved boundary	0.932331
Conserved boundary	0.905192		Conserved boundary	0.945865
Conserved boundary	0.86757		Conserved boundary	0.942857
Conserved boundary	0.923308		Conserved boundary	0.935338
Conserved boundary	0.966917		Conserved boundary	0.935338
Conserved boundary	0.966917		Conserved boundary	0.980451
Conserved boundary	0.95188		Conserved boundary	0.956391
Conserved boundary	0.966917		Conserved boundary	0.962406
Conserved boundary	0.92782		Conserved boundary	0.968421
Conserved boundary	0.926316		Conserved boundary	0.953383
Conserved boundary	0.945865		Conserved boundary	0.954887
Conserved boundary	0.930827		Conserved boundary	0.897744
Conserved boundary	0.849624		Conserved boundary	0.897744
Conserved boundary	0.983459		Conserved boundary	0.945865
Conserved boundary	0.816541		Conserved boundary	0.945865
Conserved boundary	0.833083		Conserved boundary	0.890226
Conserved boundary	0.983459		Conserved boundary	0.983459
Conserved boundary	0.978947		Conserved boundary	0.966917
Conserved boundary	0.986466		Conserved boundary	0.96391
Conserved boundary	0.980451		Conserved boundary	0.945865
Conserved boundary	0.97594		Conserved boundary	0.950376
Conserved boundary	0.978947		Conserved boundary	0.960902
Conserved boundary	0.980451		Conserved boundary	0.989474
Conserved boundary	0.914286		Conserved boundary	0.908271
Conserved boundary	0.908271		Conserved boundary	0.945865
Conserved boundary	0.957895		Conserved boundary	0.953383
Conserved boundary	0.947368		Conserved boundary	0.882707
Conserved boundary	0.954887		Conserved boundary	0.784962
Conserved boundary	0.971429		Conserved boundary	0.900752
Conserved boundary	0.974436		Conserved boundary	0.956391
Conserved boundary	0.97594		Conserved boundary	0.968421
Conserved boundary	0.960902		Conserved boundary	0.938346
Conserved boundary	0.96391		Conserved boundary	0.972932
Conserved boundary	0.96391		Conserved boundary	0.971429
Conserved boundary	0.995489		Conserved boundary	0.52782
Conserved boundary	0.929323		Conserved boundary	0.425564
Conserved boundary	0.924812		Conserved boundary	0.738346
Conserved boundary	0.95188		Conserved boundary	0.890226
Conserved boundary	0.843609		Conserved boundary	0.823928
Conserved boundary	0.878195		Conserved boundary	0.801354
Conserved boundary	0.953383		Conserved boundary	0.517293
Conserved boundary	0.960902		Conserved boundary	0.87218
Conserved boundary	0.966917		Conserved boundary	0.920301
Conserved boundary	0.959398		Conserved boundary	0.890226
Conserved boundary	0.945865		Conserved boundary	0.536842
Conserved boundary	0.992481		Conserved boundary	0.784962
Conserved boundary	0.992481		Conserved boundary	0.840602
Conserved boundary	0.681203		Conserved boundary	0.97594
Conserved boundary	0.905263		Conserved boundary	0.969925
Conserved boundary	0.959398		Conserved boundary	0.965414
Conserved boundary	0.944361		Conserved boundary	0.878195
Conserved boundary	0.944361		Conserved boundary	0.882707
Conserved boundary	0.872509		Conserved boundary	0.971429
Conserved boundary	0.871756		Conserved boundary	0.971429
SWF specific boundary	-0.215038		Conserved boundary	0.959398
F1 specific boundary	0.0646617		Conserved boundary	0.96391
Conserved boundary	0.95188		Conserved boundary	0.766917
Conserved boundary	0.78797		Conserved boundary	0.577444
Conserved boundary	0.796992		Conserved boundary	0.921805
Conserved boundary	0.956391		Conserved boundary	0.950376
F1 specific boundary	-0.2		Conserved boundary	0.941353
Conserved boundary	0.92782		Conserved boundary	0.857143
Conserved boundary	0.957895		Conserved boundary	0.878195
Conserved boundary	0.93985		Conserved boundary	0.947368
Conserved boundary	0.978947		Conserved boundary	0.932331
Conserved boundary	0.978947		Conserved boundary	0.914286
Conserved boundary	0.96391		Conserved boundary	0.95188
Conserved boundary	0.905263		Conserved boundary	0.954887
Conserved boundary	0.905263		Conserved boundary	0.97594
Conserved boundary	0.984962		Conserved boundary	0.972932
Conserved boundary	0.981955		Conserved boundary	0.944361
Conserved boundary	0.942857		Conserved boundary	0.93985
Conserved boundary	0.918797		Conserved boundary	0.720301
Conserved boundary	0.884211		Conserved boundary	0.82406
SWF specific boundary	0.329323		Conserved boundary	0.795489
Conserved boundary	0.445113		Conserved boundary	0.926316
Conserved boundary	0.542857		Conserved boundary	0.924812
Conserved boundary	0.882707		Conserved boundary	0.944361
Conserved boundary	0.894737		Conserved boundary	0.720301
Conserved boundary	0.918797		Conserved boundary	0.822556
Conserved boundary	0.947368		Conserved boundary	0.956391
Conserved boundary	0.899248		Conserved boundary	0.923308
Conserved boundary	0.866165		Conserved boundary	0.926316
Conserved boundary	0.914286		Conserved boundary	0.690226
Conserved boundary	0.933835		Conserved boundary	0.978947
Conserved boundary	0.978947		Conserved boundary	0.930827
Conserved boundary	0.981955		Conserved boundary	0.888722
Conserved boundary	0.950376		Conserved boundary	0.965414
Conserved boundary	0.944361		Conserved boundary	0.798496
Conserved boundary	0.911278		Conserved boundary	0.900752
Conserved boundary	0.930827		Conserved boundary	0.736842
Conserved boundary	0.984962		Conserved boundary	0.935338
Conserved boundary	0.46015		Conserved boundary	0.864662
F1 specific boundary	0.296241		Conserved boundary	0.843609
Conserved boundary	0.702256		Conserved boundary	0.977444
Conserved boundary	0.93985		Conserved boundary	0.969925
Conserved boundary	0.935338		Conserved boundary	0.97594
Conserved boundary	0.888722		Conserved boundary	0.974436
Conserved boundary	0.941353		Conserved boundary	0.97594
Conserved boundary	0.753383		Conserved boundary	0.861654
Conserved boundary	0.819549		Conserved boundary	0.830075
Conserved boundary	0.960902		Conserved boundary	0.945865
Conserved boundary	0.981955		Conserved boundary	0.950376
Conserved boundary	0.980451		Conserved boundary	0.92782
Conserved boundary	0.469173		Conserved boundary	0.915789
Conserved boundary	0.981955		Conserved boundary	0.97594
Conserved boundary	0.986466		Conserved boundary	0.894737
Conserved boundary	0.96391		Conserved boundary	0.938346
Conserved boundary	0.962406		Conserved boundary	0.954887
Conserved boundary	0.942857		Conserved boundary	0.747368
Conserved boundary	0.959398		Conserved boundary	0.827068
Conserved boundary	0.718797		Conserved boundary	0.930827
Conserved boundary	0.639098		Conserved boundary	0.900752
Conserved boundary	0.633083		Conserved boundary	0.851128
Conserved boundary	0.604511		Conserved boundary	0.780451
Conserved boundary	0.592481		Conserved boundary	0.815038
Conserved boundary	0.97594		Conserved boundary	0.542857
Conserved boundary	0.908271		Conserved boundary	0.940458
Conserved boundary	0.851128		Conserved boundary	0.918797
Conserved boundary	0.914286		Conserved boundary	0.956391
Conserved boundary	0.983459		Conserved boundary	0.954887
Conserved boundary	0.984962		Conserved boundary	0.851128
Conserved boundary	0.920301		Conserved boundary	0.930827
Conserved boundary	0.932331		Conserved boundary	0.945865
Conserved boundary	0.935338		Conserved boundary	0.681203
Conserved boundary	0.941353		Conserved boundary	0.984962
Conserved boundary	0.921805		Conserved boundary	0.986466
Conserved boundary	0.915789		Conserved boundary	0.867669
Conserved boundary	0.966917		Conserved boundary	0.893233
Conserved boundary	0.986466		Conserved boundary	0.924812
Conserved boundary	0.984962		Conserved boundary	0.908271
Conserved boundary	0.980451		Conserved boundary	0.908271
Conserved boundary	0.992481		Conserved boundary	0.980451
Conserved boundary	0.962406		Conserved boundary	0.965414
Conserved boundary	0.97594		Conserved boundary	0.969925
Conserved boundary	0.908271		POF specific boundary	0.0631579
Conserved boundary	0.881203		POF specific boundary	0.384962
Conserved boundary	0.935338		F1 specific boundary	0.307576
Conserved boundary	0.980451		Conserved boundary	0.675188
Conserved boundary	0.969925		Conserved boundary	0.598641
Conserved boundary	0.921805		F1 specific boundary	0.0346386
Conserved boundary	0.87218		Conserved boundary	-0.0270677
Conserved boundary	0.987786		POF specific boundary	-0.0210526
Conserved boundary	0.98626		Conserved boundary	0.43609
Conserved boundary	0.986466		POF specific boundary	0.284211
Conserved boundary	0.917293		POF specific boundary	0.177444
Conserved boundary	0.912782		Conserved boundary	0.663158
Conserved boundary	0.899248		Conserved boundary	0.95514
Conserved boundary	0.923308		Conserved boundary	0.928244
Conserved boundary	0.968421		Conserved boundary	0.85
Conserved boundary	0.730827		Conserved boundary	0.430043
Conserved boundary	0.980451		Conserved boundary	0.415097
Conserved boundary	0.980451		Conserved boundary	0.392157
Conserved boundary	0.858647		Conserved boundary	0.945865
Conserved boundary	0.796992		Conserved boundary	0.888722
Conserved boundary	0.95188		Conserved boundary	0.873684
Conserved boundary	0.965414		Conserved boundary	0.914286
Conserved boundary	0.962406		Conserved boundary	0.908271
Conserved boundary	0.935338		Conserved boundary	0.938346
Conserved boundary	0.984962		Conserved boundary	0.807519
Conserved boundary	0.986466		Conserved boundary	0.965414
SWF specific boundary	0.302256		Conserved boundary	0.929323
Conserved boundary	0.465152		Conserved boundary	0.905263
F1 specific boundary	0.332331		Conserved boundary	0.902256
Conserved boundary	0.467803		Conserved boundary	0.950376
SWF specific boundary	-0.0120527		Conserved boundary	0.956391
F1 specific boundary	0.131222		Conserved boundary	0.965414
SWF specific boundary	-0.0947368		Conserved boundary	0.947368
SWF specific boundary	0.206015		Conserved boundary	0.945865
F1 specific boundary	0.13985		Conserved boundary	0.972932
SWF specific boundary	0.266165		Conserved boundary	0.954887
Conserved boundary	0.43609		Conserved boundary	0.950376
Conserved boundary	0.661654		Conserved boundary	0.941353
SWF specific boundary	0.145865		Conserved boundary	0.923308
Conserved boundary	0.806015		Conserved boundary	0.903759
Conserved boundary	0.90495		Conserved boundary	0.754887
Conserved boundary	0.88417		Conserved boundary	0.882707
Conserved boundary	0.64854		Conserved boundary	0.884211
Conserved boundary	0.745923		Conserved boundary	0.894737
Conserved boundary	0.78733		Conserved boundary	0.867669
Conserved boundary	0.917293		Conserved boundary	0.912782
Conserved boundary	0.866165		Conserved boundary	0.923308
Conserved boundary	0.900752		Conserved boundary	0.971429
Conserved boundary	0.945865		Conserved boundary	0.972932
Conserved boundary	0.905263		Conserved boundary	0.866165
Conserved boundary	0.831579		Conserved boundary	0.867669
Conserved boundary	0.978947		Conserved boundary	0.870677
Conserved boundary	0.765414		Conserved boundary	0.948872
Conserved boundary	0.948872		Conserved boundary	0.957895
Conserved boundary	0.959398		Conserved boundary	0.930827
Conserved boundary	0.936842		Conserved boundary	0.699248
Conserved boundary	0.921805		Conserved boundary	0.786466
Conserved boundary	0.924812		Conserved boundary	0.457143
Conserved boundary	0.936842		Conserved boundary	0.920301
Conserved boundary	0.980451		Conserved boundary	0.920301
Conserved boundary	0.933835		Conserved boundary	0.902256
Conserved boundary	0.930827		Conserved boundary	0.879699
Conserved boundary	0.682707		Conserved boundary	0.977444
Conserved boundary	0.959398		Conserved boundary	0.984962
Conserved boundary	0.96391		Conserved boundary	0.801504
Conserved boundary	0.924812		Conserved boundary	0.971429
Conserved boundary	0.938346		Conserved boundary	0.974436
Conserved boundary	0.929323		Conserved boundary	0.929323
Conserved boundary	0.816541		Conserved boundary	0.944361
Conserved boundary	0.759398		Conserved boundary	0.810526
Conserved boundary	0.983459		Conserved boundary	0.900752
Conserved boundary	0.983459		Conserved boundary	0.873684
Conserved boundary	0.93985		Conserved boundary	0.827068
Conserved boundary	0.957895		Conserved boundary	0.786466
Conserved boundary	0.825564		Conserved boundary	0.815038
Conserved boundary	0.888722		Conserved boundary	0.942857
Conserved boundary	0.97594		Conserved boundary	0.933835
Conserved boundary	0.903759		Conserved boundary	0.965414
Conserved boundary	0.816541		Conserved boundary	0.855639
Conserved boundary	0.93985		Conserved boundary	0.855639
Conserved boundary	0.621053		Conserved boundary	0.879699
Conserved boundary	0.640602		Conserved boundary	0.86155
F1 specific boundary	0.291729		Conserved boundary	0.86155
Conserved boundary	0.855639		Conserved boundary	0.642105
Conserved boundary	0.915789		Conserved boundary	0.651128
Conserved boundary	0.890226		Conserved boundary	0.669173
Conserved boundary	0.92782		Conserved boundary	0.926316
Conserved boundary	0.909774		Conserved boundary	0.984301
Conserved boundary	0.924812		Conserved boundary	0.915789
Conserved boundary	0.863158		Conserved boundary	0.966917
Conserved boundary	0.972932		Conserved boundary	0.687218
Conserved boundary	0.936842		Conserved boundary	0.542857
Conserved boundary	0.959398		Conserved boundary	0.765414
Conserved boundary	0.959398		Conserved boundary	0.702256
Conserved boundary	0.945865		Conserved boundary	0.760902
Conserved boundary	0.945865		Conserved boundary	0.803008
Conserved boundary	0.866165		Conserved boundary	0.945865
Conserved boundary	0.915789		Conserved boundary	0.929323
Conserved boundary	0.72782		Conserved boundary	0.93985
Conserved boundary	0.839098		Conserved boundary	0.900752
Conserved boundary	0.974436		Conserved boundary	0.804511
Conserved boundary	0.863158		Conserved boundary	0.646617
Conserved boundary	0.697744		Conserved boundary	0.893233
Conserved boundary	0.890226		Conserved boundary	0.915789
Conserved boundary	0.935338		Conserved boundary	0.83609
Conserved boundary	0.933835		Conserved boundary	0.8
Conserved boundary	0.720301		Conserved boundary	0.874811
Conserved boundary	0.778947		Conserved boundary	0.764706
Conserved boundary	0.962712		Conserved boundary	0.572932
Conserved boundary	0.512782		Conserved boundary	0.915789
Conserved boundary	0.628571		Conserved boundary	0.833083
Conserved boundary	0.965414		Conserved boundary	0.942857
Conserved boundary	0.944361		Conserved boundary	0.813534
Conserved boundary	0.990581		Conserved boundary	0.840602
Conserved boundary	0.938346		Conserved boundary	0.97594
Conserved boundary	0.984962		Conserved boundary	0.97594
Conserved boundary	0.393985		Conserved boundary	0.8
Conserved boundary	0.870677		Conserved boundary	0.944361
Conserved boundary	0.93985		Conserved boundary	0.521805
Conserved boundary	0.867669		F1 specific boundary	-0.230075
Conserved boundary	0.953383		POF specific boundary	0.181955
Conserved boundary	0.935338		Conserved boundary	0.502256
Conserved boundary	0.915789		Conserved boundary	0.917293
Conserved boundary	0.843609		Conserved boundary	0.972932
Conserved boundary	0.950376		Conserved boundary	0.942857
Conserved boundary	0.954887		Conserved boundary	0.790977
Conserved boundary	0.935338		Conserved boundary	0.896241
Conserved boundary	0.935338		Conserved boundary	0.962406
Conserved boundary	0.832579		Conserved boundary	0.97594
Conserved boundary	0.917293		Conserved boundary	0.962406
Conserved boundary	0.896241		Conserved boundary	0.978947
Conserved boundary	0.957895		Conserved boundary	0.909774
Conserved boundary	0.908271		Conserved boundary	0.864662
Conserved boundary	0.917293		Conserved boundary	0.712782
Conserved boundary	0.83609		Conserved boundary	0.463158
Conserved boundary	0.929323		Conserved boundary	0.879699
Conserved boundary	0.983459		Conserved boundary	0.878195
Conserved boundary	0.980451		Conserved boundary	0.971429
Conserved boundary	-0.541353		Conserved boundary	0.942857
SWF specific boundary	0.0706767		Conserved boundary	0.921805
Conserved boundary	0.603008		Conserved boundary	0.900752
Conserved boundary	0.953383		Conserved boundary	0.902256
Conserved boundary	0.942857		Conserved boundary	0.915726
Conserved boundary	0.957895		Conserved boundary	0.905263
Conserved boundary	0.915789		Conserved boundary	0.954887
Conserved boundary	0.873684		Conserved boundary	0.966917
Conserved boundary	0.741353		Conserved boundary	0.640602
Conserved boundary	0.953383		Conserved boundary	0.741353
Conserved boundary	0.95188		Conserved boundary	0.983459
Conserved boundary	0.959398		Conserved boundary	0.971429
Conserved boundary	0.909774		Conserved boundary	0.878195
Conserved boundary	0.900752		Conserved boundary	0.586466
Conserved boundary	0.896241		Conserved boundary	0.526316
Conserved boundary	0.945865		Conserved boundary	0.830075
Conserved boundary	0.625564		F1 specific boundary	0.0766917
Conserved boundary	0.403008		Conserved boundary	0.944361
Conserved boundary	0.945865		Conserved boundary	0.944361
Conserved boundary	0.673684		Conserved boundary	0.625564
Conserved boundary	0.798496		Conserved boundary	0.942857
Conserved boundary	0.930827		Conserved boundary	0.932331
Conserved boundary	0.858647		Conserved boundary	0.858647
Conserved boundary	0.978947		Conserved boundary	0.833083
Conserved boundary	0.893153		Conserved boundary	0.965414
Conserved boundary	0.938299		Conserved boundary	0.95188
Conserved boundary	0.921805		Conserved boundary	0.861654
Conserved boundary	0.983459		Conserved boundary	0.861654
Conserved boundary	0.977444		Conserved boundary	0.96391
Conserved boundary	0.73985		Conserved boundary	0.851128
Conserved boundary	0.639098		Conserved boundary	0.956391
Conserved boundary	0.950376		Conserved boundary	0.742857
Conserved boundary	0.924812		Conserved boundary	0.84812
Conserved boundary	0.968421		Conserved boundary	0.87218
Conserved boundary	0.968421		Conserved boundary	0.906767
Conserved boundary	0.864662		Conserved boundary	0.93985
Conserved boundary	0.815038		Conserved boundary	0.930827
Conserved boundary	0.878195		Conserved boundary	0.841986
Conserved boundary	0.899248		Conserved boundary	0.902256
F1 specific boundary	0.278195		Conserved boundary	0.843609
Conserved boundary	0.969925		Conserved boundary	0.935338
Conserved boundary	0.972932		Conserved boundary	0.933835
Conserved boundary	0.741353		Conserved boundary	0.431579
Conserved boundary	0.968421		Conserved boundary	0.520301
Conserved boundary	0.918797		Conserved boundary	0.723308
Conserved boundary	0.915789		Conserved boundary	0.803008
Conserved boundary	0.845113		Conserved boundary	0.969925
Conserved boundary	0.947368		Conserved boundary	0.965414
Conserved boundary	0.906767		Conserved boundary	0.742857
Conserved boundary	0.852632		Conserved boundary	0.981955
Conserved boundary	0.894737		Conserved boundary	0.986466
Conserved boundary	0.781955		Conserved boundary	0.975923
Conserved boundary	0.897744		Conserved boundary	0.967033
Conserved boundary	0.897744		Conserved boundary	0.956391
Conserved boundary	0.768421		Conserved boundary	0.954887
Conserved boundary	0.899248		Conserved boundary	0.956391
Conserved boundary	0.942857		Conserved boundary	0.933835
Conserved boundary	0.969925		Conserved boundary	0.977444
Conserved boundary	0.896241		Conserved boundary	0.972932
Conserved boundary	0.900752		Conserved boundary	0.959398
Conserved boundary	0.945824		Conserved boundary	0.954853
Conserved boundary	0.956391		Conserved boundary	0.878195
Conserved boundary	0.968421		Conserved boundary	0.854135
Conserved boundary	0.942857		Conserved boundary	0.875094
Conserved boundary	0.897744		Conserved boundary	0.893153
Conserved boundary	0.893233		Conserved boundary	0.971429
Conserved boundary	0.821053		Conserved boundary	0.878195
Conserved boundary	0.843609		Conserved boundary	0.899248
Conserved boundary	0.932331		Conserved boundary	0.909774
Conserved boundary	0.986466		Conserved boundary	0.875188
Conserved boundary	0.933835		Conserved boundary	0.616541
Conserved boundary	0.978947		Conserved boundary	0.728713
Conserved boundary	0.953383		Conserved boundary	0.822137
F1 specific boundary	0.118797		Conserved boundary	0.549649
Conserved boundary	0.959398		Conserved boundary	0.938346
Conserved boundary	0.959398		Conserved boundary	0.921805
Conserved boundary	0.989011		Conserved boundary	0.969925
Conserved boundary	0.990369		Conserved boundary	0.936842
Conserved boundary	0.896241		Conserved boundary	0.948872
Conserved boundary	0.948872		Conserved boundary	0.95188
Conserved boundary	0.93985		Conserved boundary	0.786466
Conserved boundary	0.971429		Conserved boundary	0.864662
Conserved boundary	0.984962		Conserved boundary	0.803008
Conserved boundary	0.923308		Conserved boundary	0.82406
Conserved boundary	0.924812		Conserved boundary	0.755656
Conserved boundary	0.981941		Conserved boundary	0.489797
Conserved boundary	0.978947		Conserved boundary	0.804511
Conserved boundary	0.947329		POF specific boundary	0.188965
Conserved boundary	0.827068		POF specific boundary	-0.205739
Conserved boundary	0.738346		POF specific boundary	0.0158192
Conserved boundary	0.851128		F1 specific boundary	-0.118913
Conserved boundary	0.953383		POF specific boundary	-0.0211322
Conserved boundary	0.938346		POF specific boundary	0.297528
Conserved boundary	0.601504		POF specific boundary	0.228173
Conserved boundary	0.78955		F1 specific boundary	0.231912
Conserved boundary	0.7885		POF specific boundary	0.187074
Conserved boundary	0.898434		F1 specific boundary	-0.0455088
Conserved boundary	0.78321		POF specific boundary	0.0423282
Conserved boundary	0.909774		F1 specific boundary	0.0573152
Conserved boundary	0.947368		POF specific boundary	-0.0507576
Conserved boundary	0.796992		F1 specific boundary	-0.268073
Conserved boundary	0.96391		POF specific boundary	-0.13253
Conserved boundary	0.95188		POF specific boundary	-0.0743565
Conserved boundary	0.945865		POF specific boundary	0.218814
Conserved boundary	0.950376		F1 specific boundary	0.244962
Conserved boundary	0.972932		Conserved boundary	0.584338
[truncated: 1,362 more rows]

## Sheet: Fig S9d
SWF vs. F1					F1 vs. POF
SWF (loss)		SWF (gain)			F1 (loss)		SWF (gain)
Ensembl gene ID	Expression type	Ensembl gene ID	Expression type		Ensembl gene ID	Expression type	Ensembl gene ID	Expression type
ENSGALG00000050676	Up	ENSGALG00000001642	Up		ENSGALG00000046868	Up	ENSGALG00000015134	Up
ENSGALG00000054831	Up	ENSGALG00000001720	Up		ENSGALG00000049714	Up	ENSGALG00000031978	Up
ENSGALG00000026572	Up	ENSGALG00000015353	Up		ENSGALG00000051289	Up	ENSGALG00000047761	Up
ENSGALG00000052537	Up	ENSGALG00000052286	Up		ENSGALG00000040465	Up	ENSGALG00000050946	Up
ENSGALG00000002643	Up	ENSGALG00000049026	Up		ENSGALG00000049466	No change	ENSGALG00000055001	Up
ENSGALG00000021143	Up	ENSGALG00000001655	Up		ENSGALG00000015353	No change	ENSGALG00000042936	Up
ENSGALG00000052122	Up	ENSGALG00000054294	Up		ENSGALG00000032862	Down	ENSGALG00000049900	Up
ENSGALG00000002564	Up	ENSGALG00000047610	Up		ENSGALG00000048989	Down	ENSGALG00000042577	Up
ENSGALG00000027492	Up	ENSGALG00000051289	Up		ENSGALG00000010589	Down	ENSGALG00000053187	Up
ENSGALG00000050946	Up	ENSGALG00000046868	Up		ENSGALG00000050362	Down	ENSGALG00000043654	Up
ENSGALG00000002734	Up	ENSGALG00000013311	Up		ENSGALG00000048706	Down	ENSGALG00000014759	Up
ENSGALG00000002667	Up	ENSGALG00000054689	Up		ENSGALG00000053444	Down	ENSGALG00000053444	Up
ENSGALG00000027789	Up	ENSGALG00000040465	Up		ENSGALG00000050533	Down	ENSGALG00000054317	Up
ENSGALG00000049714	Up	ENSGALG00000054416	No change		ENSGALG00000047198	Down	ENSGALG00000015136	Up
ENSGALG00000046046	No change	ENSGALG00000046046	No change		ENSGALG00000054416	Down	ENSGALG00000046848	Up
ENSGALG00000053444	No change	ENSGALG00000041428	No change		ENSGALG00000046046	Down	ENSGALG00000046788	Up
ENSGALG00000055127	No change	ENSGALG00000049466	No change		ENSGALG00000054689	Down	ENSGALG00000044547	Up
ENSGALG00000007747	No change	ENSGALG00000048625	No change				ENSGALG00000054416	Up
ENSGALG00000015412	No change	ENSGALG00000053444	No change				ENSGALG00000053046	Up
ENSGALG00000039322	No change	ENSGALG00000047170	No change				ENSGALG00000050596	Up
ENSGALG00000047170	No change	ENSGALG00000047198	No change				ENSGALG00000033102	Up
ENSGALG00000046788	No change	ENSGALG00000048706	No change				ENSGALG00000048964	Up
ENSGALG00000036455	No change	ENSGALG00000001709	Down				ENSGALG00000055127	Up
ENSGALG00000002581	No change	ENSGALG00000012941	Down				ENSGALG00000053127	No change
ENSGALG00000003648	No change	ENSGALG00000052207	Down				ENSGALG00000012484	No change
ENSGALG00000046698	No change	ENSGALG00000054442	Down				ENSGALG00000044788	No change
ENSGALG00000007723	No change	ENSGALG00000048989	Down				ENSGALG00000043938	No change
ENSGALG00000007650	No change	ENSGALG00000049714	Down				ENSGALG00000048697	No change
ENSGALG00000002725	No change						ENSGALG00000041114	No change
ENSGALG00000036871	Down						ENSGALG00000033174	No change
ENSGALG00000015353	Down						ENSGALG00000005316	No change
ENSGALG00000052286	Down						ENSGALG00000036459	No change
ENSGALG00000015356	Down						ENSGALG00000049517	No change
ENSGALG00000039538	Down						ENSGALG00000034772	No change
ENSGALG00000015409	Down						ENSGALG00000046868	Down
ENSGALG00000032278	Down						ENSGALG00000052879	Down
ENSGALG00000052879	Down						ENSGALG00000049581	Down
ENSGALG00000015355	Down						ENSGALG00000031890	Down
ENSGALG00000049432	Down						ENSGALG00000040995	Down
ENSGALG00000037852	Down						ENSGALG00000038598	Down
ENSGALG00000022871	Down						ENSGALG00000043628	Down
ENSGALG00000027415	Down						ENSGALG00000049714	Down
ENSGALG00000054765	Down						ENSGALG00000039538	Down
ENSGALG00000054689	Down
ENSGALG00000026471	Down
ENSGALG00000002771	Down
